# Supplementary material for: Rummagene: massive mining of gene sets from supporting materials of biomedical research publications
Source: Commun Biol. 2024 Apr 20;7:482. doi: 10.1038/s42003-024-06177-7 (PMC11032387; doi:10.1038/s42003-024-06177-7)
Supplement: Supplementary file 3 — Supplementary-Data-1 [file 42003_2024_6177_MOESM3_ESM.txt]

PMC10327220-media-2.xlsx-Table_S3-Basal	in each subtype. Complete lists of genes and their frequencies are provided in the **Supplementary Table S1**	CT83	HORMAD1	IBSP	TLX1	ACTL8	TLX3	PRAC2	IFNL2	CA9	PRAME	IFNL3	COL10A1	PRDM13	GABRA5	CCKBR	PDCL2	CSAG1	ERVV-2	KIF1A	GABBR2	PDX1	ZP4	FTHL17	HOXB13	STRA8	A2ML1	COL11A1	H3C11	LIN28B	POU4F1	PRSS33	CST1	MAGEA3	MMP13	PGLYRP4	IQGAP3	MAGEA6	CHAT	OR1F1	CCL7	CSH2	GBX2	TRIM15	CXCL10	FOXG1	MSLN	NT5DC4	C11orf86	CASP14	CLDN6	IFNB1	KIF4A	NMU	OR2B6	PRR20G	ACOD1	LHX2	SPDYC	ACP7	IFNA10	SIX3	FGF21	IGF2BP3	SPANXN3	UNC93A	PRAC1	TEX55	HAPLN1	KIF18B	KRT34	CT45A10	NKX2-5	ORM2	PGLYRP3	TCHHL1	ATOH1	CXCL11	DLX6	H3C12	H4C13	TUBB3	GNGT1	MAGEA4	ORM1	TRIM51	COX7B2	EPYC	GABRA3	SBSN	HAO1	SERPINB7	SLC1A6	XAGE2	DPYSL5	HOXC12	LCE2A	RAX	SPATA31A1	VAX1	AQP12A	IGFL3	NEK2	C4orf51	C7orf33	DMRTA2	ESX1	FSD1	PSAPL1	ZFP42	IVL	KRT81	LHFPL5	S100P	ULBP1	ZIC5	H2BC17	NCAN	PLPP4	SPIB	TEX15	VRTN	C1orf94	COL9A1	EN1	IL36RN	MAGEA12	NTMT2	ZNF695	ALPG	CDKN2A	GABRQ	KRT75	NUF2	PCSK1N	RAET1L	SLURP1	TMEM270	ZNF280A	ANLN	H2BC14	IGSF23	INA	KLHDC7B	KRT38	MAGEB1	MELK	MOG	PROKR2	PRSS41	SOX11	UBE2C	CACNG5	CDCA2	CFHR4	CNIH2	DLX5	FADS6	HTR1D	IL21	PSORS1C2	RLBP1	TPX2	TRPM8	AMTN	APOBEC3B	CDC20	CFAP47	FABP6	IFNL1	KIF14	OTX1	OTX2	TMEM151A	ALX3	AURKB	FDCSP	HELT	KCNJ4	TRIM43	IFNA4	LHX3	MYBL2	NKX2-2	ACAN	ARL14	H2AC12	MMP12	PRB1	SERPINB4	SLC15A1	TRIML2	CEP55	FAM83D	H2AC14	KCNK9	KRTAP19-1	MAGEA9B	NKX2-3	NLRP7	NOTUM	ODAM	OR2B2	PNMA6E	SLC26A9	UMODL1	VGF	BARX1	CXorf49B	DPPA2	ERVV-1	FBN3	HMX2	KCNG1	KREMEN2	KRT3	LIX1	MAGEB4	MKRN3	MT1H	MT4	ART3	ASZ1	BIRC5	CCDC185	CCL11	CD1A	CLPS	COL2A1	CT45A1	LEMD1	MAGEB10	MAGEC2	MCM10	NIPAL4	RTP3	S100A8	SPZ1	TRIM10	CDX2	CRCT1	FUT5	H4C7	IL17REL	KRTAP17-1	MAGEA9	OC90	OR8G3P	SCRT2	SGO1	SPRR4	TBR1	ZIC3	ZNF560	CLPSL1	CT45A3	EFNA2	EPHA8	GJB2	HJURP	HTR3A	HTR3B	KCNV1	LCN1	LYZL1	NDC80	NPW	OTOP1	PRB4	SCUBE3	SLC18A3	SPATA16	TUBB4A	ZNF716	CAMP	CXCL9	ENTHD1	H2AC17	IL4I1	KRTAP19-5	LRTM2	MAEL	MAGEA10	OR2I1P	PAGE2	PAX1	SKA1	SP8	TFR2	TMEFF1	TMEM132E	WT1	ADAMDEC1	ADGRF4	KPLCE	CCL20	CLEC6A	CPXCR1	CSH1	CT45A5	DEFB4A	H1-1	H1-6	KRT78	LCT	LHX5	MAGEA1	MAGEA11	MLC1	PBK	RNASE10	SCRG1	SEC14L4	SHISA8	ADAD1	BARHL2	BPIFB3	BUB1	CCR8	COMP	DEFB110	DEPDC1	DYDC1	FOXD3	GAGE2A	GNG4	H3Y2	HTN3	ITLN2	KRTAP4-7	LCE3E	LHX9	LUZP4	NEU2	NKX1-2	OLIG2	ONECUT2	OTOG	PGBD5	RHEX	SLCO1B3	TMEM207	ZIC2	BRSK2	C12orf56	C1orf105	CCNE1	CLDN9	CNGA2	COL26A1	COL6A5	DKK1	FAM72C	FBN2	FEZF1	H2AC13	H2BC10	H4C6	KCNJ18	KLK9	KRT16	KRT85	LCE1A	LGSN	NPHS1	OLIG1	OR52E4	OR56A1	OR5M11	PCDH8	POU3F4	PRB2	PRDM9	R3HDML	SERPINB10	SLC6A19	TAS2R38	TRIM49C	TROAP	TXNDC8	UBE2U	UGT1A4	AQP12B	ARTN	CDH19	CHST6	COL11A2	CRYBA2	DMBX1	E2F7	ELAVL2	EZHIP	FAM24A	GFRA3	GH2	GTSE1	IGF2BP1	ISL2	KRTAP4-1	SMIM45	MMP20	OR8A1	OTOL1	RHCG	RTBDN	S100A9	SLC24A2	SLC5A8	SLC6A15	SMR3A	SOX14	TAAR6	TAS2R39	SPMIP9	TPTE	TRIM49	ZNF679	APCS	C10orf53	C1QL4	CACNA1B	CTAG2	DEFB115	FAM163B	FAM9A	FCAMR	GABRA1	GAGE12J	GATA5	GNG13	GUCA2B	IDO1	KIF2C	KRT2	KRT6C	KRT83	LY6D	MAGEB3	MAGEB6B	NANOGNB	NTSR1	OR5T2	PNPLA5	PRSS2	REG3A	RGR	SPANXN1	SPMIP7	SPEM1	SPRR1B	SPRR2D	TAGLN3	TAS1R2	TFAP2D	TMEM179	TYRP1	UCMA	VIL1	ZIC4	ABCA13	ADAMTS20	APOBEC1	AVPR1B	CALML5	CT47B1	CWH43	CYP2W1	DCAF8L1	DEFB126	F8A2	FCRL4	FOXL3	GJD2	GNAT2	GRK1	GTSF1	H2AC16	HMGA2	HOXB9	IL1F10	IRS4	KCNJ10	KHDC1L	KIR2DL4	KIRREL2	KRTAP5-2	LCE1F	LCE3D	LGR5	LYPD1	MKI67	MNX1	MRGPRG	MUC13	NCCRP1	NKX3-2	OLFM3	OPRK1	OR4F17	OR9A4	OTP	PRR32	RCOR2	SCN1A	SH2D5	SLC24A5	SMC1B	SSX1	SSX2B	SYT5	TAFA4	TFF2	TMEM72	TMSB15A	TRIM49B	UBD	UCN3	VSTM2B	VXN	ZNF722	ZNF723	ALKAL1	ALPI	BCL2A1	BRINP3	C1orf141	C6orf15	CDCA8	CEMIP	CHRDL2	CRYBG2	CSHL1	CTXN2	DLGAP5	EDN2	FAM133A	FOXI3	GABRG2	GAGE1	GDPD2	GJB3	H3C10	H3C8	HMSD	HOXD12	HRH3	IFNL4	IL36G	KCNG3	KRT6A	KRTAP4-9	KRTAP5-6	LAMP3	LCE2C	LY6L	MDGA2	MIOX	MS4A5	NOL4	OGDHL	OR10G2	OR10J1	OR1M1	OR2J3	OR56A5	OR5BS1P	OR6K6	PADI1	PAX7	PLA2G2F	PLAC1	PNLDC1	QRFPR	REG1B	ROS1	S100A7A	SERPINB3	SKA3	SRD5A2	SSX2	TAF11L12	TAFA3	TAS2R40	TBC1D3	TLE7	TMEM171	TMEM271	ZPLD1	AIPL1	ANKRD62	BCAN	BPI	BPIFB4	CALCB	CARD18	CCK	CCL1	CLSPN	DCAF4L2	DEFB4B	E2F2	ECEL1	ELAVL3	EPHX3	ERMN	F13B	FABP12	GJA8	GNAT1	GOLGA6L1	GOLGA6L22	GOLGA6L6	GPR26	GSC2	H1-5	H2BC11	HMGB4	HTR2C	HTR6	IGLL1	IL12RB2	IL21R	IL3	IZUMO2	KCNJ6	KIF20A	KIR3DL3	KNG1	KPRP	KRT33B	KRTAP12-2	KRTAP20-4	KRTAP4-6	KRTAP4-8	KRTAP5-3	MAGEB6	MAST1	NEIL3	NKX2-6	NPY	OR10D3	OR11G2	OR52E5	OR52E6	OR52E8	OR5V1	OR8J2	P2RX2	PAGE1	POU3F2	PPP4R3C	PRSS1	S100A2	SERPINB2	SMR3B	SPATA19	SPATA31A3	SSX4B	SYCN	TAF11L14	TBX20	TDRD12	TNFRSF9	TNIP3	TPD52L3	TUNAR	UHRF1	UNC80	ZBED2	AARD	AHSG	AMER2	ARSF	BCL2L14	BECN2	CDH2	CDT1	CHRNA6	CIB4	CKAP2L	CLEC5A	CPA4	CRABP1	CST2	CST6	CXCL17	CXCR5	DBX1	DDN	DEFB112	DNAH11	DRGX	ETDB	FAM72D	FAM83C	FOXA2	FOXR2	GGTLC2	GJA3	GLDC	GSTA2	GSTA5	GUCY2F	H2BC7	H2BW1	H3C7	HDGFL1	HMX3	HNRNPCL3	HOXD13	HS3ST6	IFNA7	LOC102724971	INSL4	INSL6	KCNK18	KRT4	KRT72	KRTAP10-11	KRTAP3-1	KRTDAP	LBP	LCE1B	LHFPL4	GREP1	MAGEC1	MEIOB	MT3	MUC16	MYT1L	NAA11	NAT16	NCAPG	NCAPH	NR5A1	NXPH4	NYX	OR1I1	OR2J2	OR6M1	OR7E24	OR8G5	OR8K5	PAGE2B	PCP4	PGK2	PIF1	PITX1	PRAMEF1	PRAMEF20	RFX4	RGSL1	RPTN	S100A7	SALL3	SCEL	SHISAL1	SLC17A6	SLC22A31	SLC7A5	SOX2	SPANXD	TCL1A	TGIF2LX	TMEM158	TRIM71	TRIML1	TSGA10IP	UGT1A5	UTS2	VCX	WFDC11	ADCYAP1	AMY1C	ANKRD34B	ANKRD63	ASIC5	BPIFB1	C11orf16	C1QL2	CA10	CCNB2	CD1B	CDCA3	CDX4	CGA	CLEC2L	CNMD	CR2	CRYGC	CTAG1A	CTAG1B	CYP11B2	DMRTB1	ELOA2	EPGN	FGF5	FOXD4L6	FOXE3	FOXJ1	FXYD4	FZD9	GPR19	GPX6	GUCA1A	H1-3	H2BC3	H2BC6	H2BC12L	H4C5	HCN4	HCRTR2	HTR1A	IFNG	IGFBPL1	IGLON5	IL1R2	INS	KRT77	KRT86	KRTAP12-3	KRTAP2-2	KRTAP9-9	LCE2B	LCE2D	LCN9	LPO	LRRC14B	LYZL2	MBD3L3	MC3R	MMP10	MORC1	NGB	NKX6-3	NPVF	NR2E1	OPRD1	OR6C76	OR6K2	OR8D4	PANX3	PASD1	PATE1	PCSK9	PDIA2	PRSS58	RBPJL	RPRM	RPRML	RSPO2	SERPINA2	SLC25A47	SLC6A17	SPACA1	SPANXA2	SPANXN2	SPATA31A7	SPEM2	SPINK6	SPO11	ST18	TIGIT	TINCR	TRIM51G	TTC24	TTK	UBTFL1	UNC5D	ZAR1L	ZFR2	ZNF479	ACSL6	AGT	AIM2	APOH	ATP4B	BPIFA1	BPIFA2	BPIFC	CABP7	CALCA	CARMIL2	CBX2	CCDC172	CCL17	CCR7	CDC45	CENPVL3	CGB2	CLEC2A	COL19A1	CRISP2	CRISP3	LOC102724652	CSMD2	CSN3	CST4	CXCL5	CYP11B1	DAZL	DEFB123	DMP1	DSG1	EGR4	F2	GARIN3	FMR1NB	FRG2	FSHB	FSTL5	GJB6	GPR158	GPRIN1	GRM4	GUCA1C	H1-4	H2AC21	H2AC4	H2AC7	H2BC13	H2BC9	H2BW2	H3C14	H3C15	H4C1	H4C2	H4C3	H4C4	HCN2	HEPHL1	HOXC11	HTR1E	HTR3E	ICOS	ISG15	KCNK10	KIAA0319	KIF26B	KISS1	KLRG2	KRT84	KRTAP2-1	KRTAP2-3	KRTAP4-12	KRTAP5-8	L1CAM	LCE1D	LCE4A	LCN2	LEFTY2	LGALS13	LRRN4	LYPD8	MAGEB16	MAGEB2	MBD3L1	MBD3L2	MC5R	MLN	NEFH	NEFL	NKAIN4	NPTX2	OASL	OBP2B	OR10Q1	OR10Z1	OR11H2	OR2T1	OR4A47	OR4B1	OR51Q1	OR5AN1	OR5M10	OR5M9	OR5T1	OR5T3	OR6N2	OR7D4	OR7G3	OR9I1	ORC1	OTOS	PABPC1L2A	PABPC1L2B	PAGE3	PAGE5	PATE3	PDYN	PFN3	PIMREG	PIWIL3	PLET1	PNMA5	PPM1E	PRAMEF10	PRAMEF19	PRPS1L1	PRR35	PTTG1	RBP2	RETN	RHOXF2B	RIPPLY2	RNASE9	RNF182	RPS4Y2	RRM2	SCT	SEMG1	SERPINB13	SIGLEC12	SLC10A2	SLC10A4	SLC12A1	SLC17A8	SMCP	SOHLH1	SORCS3	SPATA31A6	SPIC	SPINT4	SPRR2E	STXBP5L	TBC1D3C	TOP2A	TRIM48	TRPC7	UGT1A10	VCX3A	VGLL1	WDR87	WNT6	XAGE5	ZBP1	ZIM3	ZNF705D	ZPBP2	AMY1B	AMY2A	AOC1	APOC4	BLID	BLK	BNIP5	BSND	BSPH1	BTBD17	C2orf80	CA1	CAGE1	CALR3	CAMK2N2	CCNA2	CCNI2	CD177	CDC25C	CDK5R2	CDX1	CDY2A	CELA3A	CELF4	CENPVL1	CERS3	CFC1	CHIA	CHRNA4	CHRNA9	CHST4	CIBAR2	CLEC20A	CNDP1	CTCFL	CYLC1	CYP27C1	CYP2A13	DDX53	DEFB116	DEFB129	DEFB136	DLGAP3	DPP10	DRAXIN	DRC7	DRD5	DUX4	ELSPBP1	ERVH48-1	FAM216B	LOC102723451	FAM25C	FAM72B	FMO3	FOXL2	FOXL2NB	FTMT	FUT7	GABRR3	GAGE2E	GAL3ST2	GAPDHS	GAST	GATA4	GDF2	GFY	GLRA2	GLT6D1	GPHB5	GPR84	GRIN2D	GZMB	H2AC1	H2AC20	H2BC18	H3C4	HMMR	HSFY1	HSFY2	HTR5A	IFNA16	IFNK	IL12B	IQCM	IZUMO1R	JAKMIP1	KCNK5	KCNQ2	KIF15	KLHDC8A	KLK6	KRT20	KRT33A	KRT9	KRTAP10-5	KRTAP19-3	KRTAP19-6	KRTAP19-8	KRTAP21-2	KRTAP4-2	KRTAP5-10	KRTAP9-4	LAIR2	LCE6A	LCTL	LELP1	LMO1	LORICRIN	LRFN2	LRIT2	LRRC15	LTA	LYPD5	MAB21L4	MAGEA2	MAGEA8	MATN4	MCHR2	MGAT5B	MINAR2	MMP3	MORN3	MPZ	MROH5	MS4A1	MS4A13	MS4A15	MUC2	MYBL1	NELL1	NIBAN3	NKX6-1	NLRP11	NPS	NTSR2	OBP2A	OCA2	OLIG3	OR10AG1	OR13C3	OR13C4	OR13C8	OR13D1	OR1N2	OR2T10	OR2W1	OR2Y1	OR4A16	OR4D2	OR4K3	OR4K5	OR52E2	OR52M1	OR5AK2	OR5J2	OR6B2	OR6K3	OR9G1	PADI3	PAGE4	PAX2	PDE6H	PI3	PLA2G2D	PNLIPRP2	POU5F2	PPP2R2C	PRAMEF14	PRAMEF17	PRAMEF2	PRAMEF33	PRAMEF8	PRR9	PRSS56	PSMA8	PYDC2	RAD21L1	RDM1	RPS10-NUDT3	RSPO4	RTL1	SAGE1	SEMG2	SHH	SI	SLC17A1	SLC32A1	SLC35G4	SLC5A5	SLC6A18	SOX1	SOX21	SOX8	SPACA7	SPANXB1	SPATA21	SPATA3	SPC24	SPRR1A	SPRR2A	SPRR2G	SSX4	SULT1E1	SYNGR3	SYNGR4	TAAR2	TAC3	TAS2R13	TAS2R30	TBC1D3E	TCP11	TDRD1	TENT5D	TGFBR3L	TKTL1	TMCO5A	TMEM215	TMPRSS4	TRIM67	TRIM77	TRPM5	TUBA3C	UBE2T	UGT1A6	UNC13A	UPK1B	USH1G	USP26	VWA5B2	WFDC12	WNT7A	XAGE3	ZNF735	ACCSL	ADAM7	ADAMTS19	ADCY8	ADGRG7	AKAP14	ALX1	AMDHD1	ANKRD60	ARL9	ASCL4	ATP1A3	ATP2B3	ATP6V1C2	ATP6V1G3	AUNIP	AURKA	B3GNT7	BATF2	BEND4	BPIFB6	C10orf120	GPR15LG	C19orf33	C19orf67	C1QL1	C1QTNF8	C2orf78	C4BPA	SPACDR	C8orf74	CFAP95	CA6	CABP2	CAPNS2	CASR	CCDC150	CCDC166	CCDC198	CCR4	CD79A	CDCA5	CDH16	CDH7	CDHR1	CDK1	CEACAM6	CEACAM7	CEND1	CENPW	CERS1	CFC1B	CGB8	CILP2	CLEC18A	CLEC18C	CLEC4C	CLEC7A	CLIC3	CMPK2	CNTNAP2	COL20A1	CPN1	CPNE7	CRNN	CROCC2	CRYGA	CRYGB	CTNNA2	CTSE	CTXN1	CYP2C18	DCD	DCX	DEFA4	DEFB105A	DEFB128	DEFB134	DEPDC1B	DHDH	DIAPH3	DLK1	DNAH17	DNER	DPEP1	DPPA5	DSPP	E2F1	ECE2	EFCAB10	EN2	ENTPD8	EPPIN-WFDC6	ERN2	ETV7	EVX1	EZH2	F12	FABP1	FABP7	FAM131C	FAM25A	FAM47B	GARIN1B	FAM9C	FBXO43	FBXW10	FCRLA	FGF19	FGF3	FGFR2	FNDC1	FOXC2	FOXP3	FOXQ1	FUT3	GALNTL5	GALP	GIMD1	GJE1	GLYATL3	GML	GNG8	GOLGA6L2	GPC2	GPHA2	GPR12	GPR151	GPR52	GRID2	GRIN2C	GRM5	GSTA1	GSX1	GTSF1L	GUCA2A	GZMK	H2AB1	H2AB3	H2AC11	H2AC18	H2AP	H2BC1	H3C1	H3C13	H4C14	HAND1	HASPIN	HBQ1	HES3	HKDC1	HLA-G	HNF1B	HOXA11	HOXC13	HPDL	HSPA6	IAPP	IFNA21	IGFL1	IL13RA2	IL17A	IL22	IL22RA2	IL36B	INSM1	IQCF5	IQCF6	ISL1	KCNE5	KCTD14	KIF23	KIF2B	KIFC1	KLK14	KPNA7	KRT28	KRT31	KRTAP10-10	KRTAP10-3	KRTAP10-4	KRTAP10-6	KRTAP10-7	KRTAP10-8	KRTAP11-1	KRTAP13-2	KRTAP13-3	KRTAP19-2	KRTAP20-2	KRTAP21-3	KRTAP4-3	KRTAP5-11	KRTAP9-7	LAMB4	LANCL2	LBX1	LCE1E	LCE3C	LCE5A	LIPF	LKAAEAR1	LRIT1	LYPD2	MAGEB18	MAP7D2	MAPK4	MARCHF4	MATN1	MATN3	MC2R	MC4R	MCEMP1	MMP8	MOXD1	MSGN1	MTFR2	NANOS2	NCR2	NETO1	NEUROG1	NKX2-1	NKX2-4	NOBOX	NPFFR2	NPSR1	NT5C1B-RDH14	NXF2	OIT3	OPRPN	OR10A5	OR10G7	OR10K1	OR10W1	OR11H12	OR12D1	OR12D2	OR13C9	OR14I1	OR1A2	OR1D2	OR1S2	OR2AP1	OR2AT4	OR2B3	OR2D2	OR2H1	OR2K2	OR2M2	OR2M5	OR2T11	OR2T12	OR2T3	OR2T34	OR4C5	OR4C6	OR4D11	OR4F21	OR4F5	OR4F6	OR4K13	OR4K17	OR4L1	OR4Q3	OR4S1	OR51V1	OR52N2	OR5B3	OR5D16	OR5I1	OR5M1	OR6A2	OR6C65	OR6C74	OR6Q1	OR7C2	OR7G2	OR8B4	OR8D1	OR8G1	OR8K1	P3R3URF	P3R3URF-PIK3R3	PAEP	PANX2	PAX4	PAX5	PBOV1	PCDH10	PCDH15	PDCD1	PDHA2	PHEX	PIRT	PLG	PLSCR5	PNPLA1	POMC	POTEB2	POTEC	POU3F3	POU5F1B	POU6F2	PPIAL4E	PRAMEF5	PRM2	PRR20A	PRR20E	PRSS48	QRICH2	RAD51	RALYL	RFLNA	RFPL1	RGS21	RGS7	RHO	RIMS2	RLN3	RNF113B	RNF224	RTL4	RTP1	RYR2	SATL1	SCGB3A2	SCN10A	SELENOV	SEMA5B	SEPTIN14	SERPINB11	SERPINB12	SHOC1	SIX6	SLC13A1	SLC17A2	SLC17A3	SLC17A4	SLC26A7	SLC2A14	SLC2A2	SLC34A3	SLC39A12	SLC6A12	SLC6A5	SLC9A4	SLCO6A1	SMCO2	SMIM34	SNORC	SPANXN4	SPANXN5	SPATA31D3	SQLE	SSTR3	SSU72L6	SSX3	STIL	SULT1B1	SUN5	SUPT20HL2	TAAR1	TAAR8	TACR3	TAF7L	TAS2R7	TCL1B	TEX101	TGM7	SPMAP2L	TLCD1	TM4SF4	TMEM174	TMEM202	TMEM225	TMEM229A	TMEM82	TMEM92	TMEM95	TMIGD1	TMPRSS15	TNP2	TREML4	TRIM43B	TRIM64C	TRIP13	TRPA1	TSPYL6	TTLL2	TYMS	UGT1A1	UGT2A3	UPK3B	UROC1	USH1C	USP17L10	VCX2	VCY1B	VPREB3	WFDC5	XKR7	ZAR1	ABCA4	ACBD7	ACE2	ACER1	ACSBG1	ACTL6B	ACTL7A	ACTL7B	ACTRT1	ACTRT2	ADAM18	ADAM2	ADAM21	ADARB2	ADGRB1	ADGRE3	ADGRG2	AGXT2	ALKAL2	AMBN	AMY1A	ANHX	ANKRD66	ANKS4B	ANKUB1	APLP1	APOC3	AQP2	AQP4	ODAD2	BMAL2	ARRDC5	ASB18	ASF1B	ATCAY	ATE1	ATP10B	ATP12A	ATP2B2	ATP4A	AWAT2	B3GNT6	B4GALNT1	B4GALNT2	BARHL1	BHLHA15	BHLHA9	BHLHE22	BHLHE23	BICDL1	BIRC7	BLM	BMP10	BMP15	BRINP2	BRME1	BSX	BTBD16	BTBD18	BYSL	C10orf67	C11orf87	C12orf71	C19orf81	C1QTNF4	CFAP141	C2CD4A	C2CD4D	C2orf66	C4orf17	NICOL1	C9orf131	CABS1	CACNA1E	CACNG2	CACNG8	CALHM3	CALN1	CAPN14	CAPN6	CBLN2	CBY2	TEKTL1	CCDC179	CCDC192	CCDC60	CCL19	CCL25	CCNA1	CCNE2	CCNP	CCR5	CD1E	CD207	CD5L	CD80	CD8B2	CDC6	CDHR2	CDRT15L2	CDSN	CEACAM18	CELA1	CELA3B	CELF3	CENPE	CES5A	CFAP65	CFAP74	CGB1	CGB3	CHD5	CHP2	CHRNB4	CHST1	CHST8	CLDN10	CLDN14	CLDN2	CLDN25	CLEC4D	CLEC4M	CLNK	CLRN1	CLTRN	CMTM5	CNGB1	CNR2	CNTN6	CNTNAP4	COCH	CPB2	CPLX4	CPNE9	CRACD	CREB3L3	CRHR1	CRISP1	CRTAC1	CRYAA	CRYM	CSF2	CSMD3	CTXN3	CUZD1	CXCL8	CYP21A2	CYP27B1	CYP2B6	DAOA	DCAF12L1	DCANP1	DCHS2	DDC	DDX4	DEFA1	DEFA3	DEFA5	DEFA6	DEFB1	DEFB103A	DEFB103B	DEFB107B	DEFB113	DEFB114	DEFB118	DEFB124	DEFB135	DEUP1	DGAT2L6	DIPK1C	DKK4	DLX2	DLX3	DMBT1	DNAH3	DRD3	DSC2	DYDC2	DYTN	EDDM3A	ELFN2	ENPP3	EOMES	EPHA7	EPHX4	EPPIN	ERAS	ERFE	ESM1	ESPNL	EXD1	EXO1	EYA4	F11	F5	F7	FAM135B	CIMIP2C	FAM181B	ENTREP2	C21orf140	FAM3D	GARIN6	GARIN5B	FAM81A	FAM9B	FANCA	FANCI	FBXL13	FBXO39	FCGR2A	FEV	FEZF2	FFAR1	FGF23	FGF4	FGF9	FGFBP1	FGFR3	FGFR4	FGG	FIGLA	FNDC7	FOLR3	FOXC1	FOXD4L3	FOXH1	FRG2B	FXYD7	FZD10	GABRB1	GABRG3	GAD1	GAL3ST3	GALNT13	GALR2	GBA3	GC	GCG	GDAP2	GDF5	GHRL	GJA10	GJB4	GJD3	GJD4	GK2	GLP1R	GPC5	GPR119	GPR139	GPR148	GPR149	GPR171	GPR32	GPR33	GPR55	GPX5	GRIK2	GRIN2A	GRM2	GRM8	GRXCR1	H1-8	H2AB2	H2AC19	H2BC26	H3Y1	H4C12	H4C15	HAGHL	HBE1	HDAC9	HES2	HES6	HGFAC	HLA-DQB2	HMX1	HNRNPCL4	HPCAL4	HRK	HSD17B6	HSD3B2	HSF5	HYAL4	ICAM5	IFI27	IFI6	IFNA14	IFNA17	IGFL4	IGSF11	IL11	IL1A	IL26	IL37	IL5RA	IL9R	INSL5	INSRR	INSYN2A	IQCF2	IQCF3	IRF4	ISX	ITIH6	ITPKA	ITPRID1	JAKMIP2	KCNA10	KCNA5	KCNB2	KCNG2	KCNH2	KCNK12	KCNK17	KCNMB2	KDM4F	KHDC3L	KIAA1549L	KIAA1755	KIF11	KIFC2	KISS1R	KLF1	KLF17	KLHL34	KLHL38	KLK1	KLK12	KLK4	KRT12	KRT71	KRT73	KRT76	KRT82	KRTAP1-1	KRTAP1-4	KRTAP1-5	KRTAP10-1	KRTAP10-9	KRTAP12-4	KRTAP13-1	KRTAP16-1	KRTAP19-4	KRTAP19-7	KRTAP20-1	KRTAP20-3	KRTAP21-1	KRTAP22-1	KRTAP22-2	KRTAP29-1	KRTAP4-11	KRTAP5-7	KRTAP6-1	KRTAP6-3	KRTAP7-1	KRTAP8-1	KRTAP9-1	KRTAP9-8	L1TD1	LAD1	LCE1C	LDHC	LEFTY1	LEUTX	LGALS7B	LHFPL3	LHX8	LIM2	LINGO3	LINGO4	LIPK	LMNB1	LRGUK	LRP8	LRRC55	LSAMP	LY6G6D	MAGED4B	MAJIN	MAPK8IP2	MAS1	MBD3L2B	MBD3L5	MBL2	MCF2	MCM4	MEIOC	MEPE	MESP2	MEX3A	MFAP2	MGAT4D	MIXL1	MMD2	MND1	MOBP	MOS	MRGPRE	MROH9	MS4A10	MT1B	MT1HL1	MTNR1A	MTNR1B	MUC12	MUC4	MUC5AC	MUSK	MX1	MYBPC3	MYCN	NBPF4	NBPF6	NEFM	NEURL1	NEUROD4	NEUROG2	NFE2	NFILZ	NKAIN1	NLRP10	NLRP9	NOG	NPAP1	NPFFR1	NPHS2	NPIPA8	NPPB	NPPC	NR1H4	NUSAP1	NUTM2E	NXPH1	OAS1	OAS2	OCSTAMP	OIP5	OLFM4	ONECUT3	OOSP2	OPALIN	OR10A4	OR10A7	OR10C1	OR10H3	OR10P1	OR10S1	OR10T2	OR11L1	OR12D3	OR13H1	OR14A16	OR14J1	OR1D5	OR1J1	OR1L3	OR1L6	OR1N1	OR2A12	OR2AE1	OR2AG1	OR2AG2	OR2AJ1	OR2D3	OR2G2	OR2G6	OR2H2	OR2J1	OR2M3	OR2M7	OR2S2	OR2T2	OR2T27	OR2T29	OR2T35	OR2T5	OR2T6	OR2T7	OR3A2	OR3A3	OR4C3	OR4C46	OR4D1	OR4D5	OR4E1	OR4F3	OR4K15	OR4M2B	OR4N2	OR4X2	OR51A4	OR51D1	OR51F2	OR51G2	OR51I2	OR51T1	OR52A1	OR52K1	OR52N5	OR56A4	OR5AC2	OR5AU1	OR5B12	OR5B17	OR5B2	OR5D14	OR5D18	OR5D3P	OR5H1	OR5H2	OR5K3	OR5L2	OR5W2	OR6B3	OR6C6	OR6C70	OR6C75	OR6S1	OR6X1	OR6Y1	OR7A10	OR7G1	OR8B8	OR8D2	OR8H1	OR8I2	OR8U1	OR9A2	OR9Q1	OR9Q2	ORC6	OVCH1	P2RX3	PACSIN1	PADI6	PAH	PAQR6	PCDH20	PCDHA7	PCLAF	PCSK1	PDC	PGLYRP1	PGPEP1L	PHGDH	PHKG1	PHOX2A	PLA2G2A	PLA2G2E	PLB1	PLEK2	PLEKHF1	PLEKHG7	PLPPR3	PLPPR5	PMP2	PNMA3	PNMA6F	PNOC	POLQ	POM121L12	POM121L2	PON1	POTEA	POTEB3	POU2AF1	POU4F2	PPAN-P2RY11	PPIAL4G	PPP1R17	PPP1R2C	PRAMEF11	PRAMEF13	PRAMEF18	PRAMEF9	PRB3	PRDM14	PRG2	PRKCG	PRL	PRM1	PRMT8	PROZ	PRR11	PRR18	PRR19	PRR23B	PRR23C	PRR7	PRSS38	PRSS55	PRY2	PSG3	PSPH	PSRC1	PTPN7	PTPRN	PTTG2	PWWP4	QPCT	RAMP1	RARRES1	RASGRF1	RASL11B	RBFOX3	RBM46	RBP3	RDH12	REG4	REM2	RENBP	RGPD2	RGS4	RGS8	RGS9BP	RHBG	RHCE	RHOXF2	RIIAD1	RIMBP3	RIT2	RNF17	ROPN1	RPL10L	RSAD2	RSPH6A	RTKN2	RTN4RL2	RTP2	RXFP1	RXFP3	RXFP4	S100G	SALL4	SAMD7	SAPCD2	SCGB1D1	SCGB1D4	SDR9C7	SEBOX	SEC14L6	SEC61G	SELL	SEPTIN3	SERPINA12	SERPINC1	SFRP5	SHC4	SHD	SHISA3	SHISA7	SIX2	SKOR2	SLC13A3	SLC16A3	SLC22A24	SLC23A1	SLC28A1	SLC2A6	SLC30A8	SLC34A1	SLC38A5	SLC52A1	SLC5A12	SLC6A11	SLC6A13	SLC6A7	SLC7A11	SLIT1	SLITRK1	SLITRK3	SMCO3	SMIM28	LOC107983987	SMIM36	SMIM43	SNAP91	SNPH	SOCS1	SOHLH2	SOST	SOX3	SP6	SP7	SP9	SPACA3	SPANXC	SPATA31D4	SPATA31E1	SPDYE8	SPP1	SPRR2B	SST	SSTR4	SSUH2	SSX7	STAP1	STARD6	STEAP1B	STK31	SULT2A1	SUMF2	SUMO4	SUSD5	SYCP1	SYT10	SYT8	TAAR9	TAS1R3	TAS2R1	TAS2R16	TAS2R3	TAS2R46	TAS2R50	TBC1D21	TBC1D26	TBC1D28	TBC1D3H	TBC1D3I	TBC1D3K	TBPL2	TBX22	TCF24	TCHH	TCP11X1	TDRD15	TDRD9	TEDC2	TEKT1	TEX11	TEX13B	TEX19	TEX28	TEX36	TFAP2E	TGM1	TGM5	TH	THEM5	TICRR	TIFAB	TK1	TMEM132D	TMEM145	TMEM191B	LHFPL7	TMEM40	TMEM74B	TMEM88B	TMOD4	TMSB15B	TNFRSF13B	TNFRSF18	TNFSF15	TNFSF18	TNP1	TPRX1	TPSD1	TPTE2	TRAT1	TREML2	TRIM49D1	TRIM55	TRIM60	TRIM64B	TRIM9	TRPV4	TSPY4	TTLL8	UBE2NL	UGT1A8	UGT1A9	UGT2A1	UGT2B10	UGT2B7	UGT3A2	ULBP2	UMOD	UPK1A	USP17L13	USP17L15	USP17L17	USP17L4	VCAM1	VCX3B	VCY	VHLL	VMO1	VN1R4	VNN1	VSTM2L	VSTM5	VSX1	VSX2	VWC2	WFDC1	WFDC6	WNT1	WNT10A	XAGE1A	XDH	XKR3	YJEFN3	ZAN	ZBBX	ZBTB32	ZBTB8B	ZC3H11B	ZG16B	ZNF177	ZNF367	ZNF469	ZNF474	ZNF675	ZNF726	ZNF729	ZP2	ZSCAN10	ZWINT
PMC10327220-media-2.xlsx-Table_S3-Her2	in each subtype. Complete lists of genes and their frequencies are provided in the **Supplementary Table S1**	COL10A1	IBSP	COL11A1	HOXB13	CST1	MMP13	PRAC2	NKX2-2	EPYC	ACTL8	CASP14	GBX2	CNGA2	PLPP4	CST4	IFNL2	NTMT2	PGK2	SPDYC	TCHHL1	SOX11	H3C11	ERVV-2	FABP6	H3C12	IGFL3	MAB21L4	GAL3ST2	CA9	CSAG1	FAM9A	COX7B2	IFNL3	LHX2	EPO	GNGT1	H2AC13	TBX10	HOXC12	IVL	ONECUT2	OR2B6	OR52E6	SPANXN3	MAGEA12	NXPH1	PADI3	S100P	CAMP	CCL11	GABRQ	MAGEA6	ORM1	SLC24A2	BPIFA2	CRISP3	ERVV-1	KREMEN2	MAGEA3	PLAC1	DQX1	LRTM2	MAGEC1	MAGEC2	S100A7A	TEX19	BPIFB6	CEACAM6	ORM2	SOHLH1	ASIC5	CEACAM5	CNTNAP2	GRM4	IL21	MAGEA1	PAX7	PRR20G	ADGRF4	CCR8	DMRTC2	GNG13	H2AC17	H4C13	ISL2	KIF1A	KRT2	KRT20	OR2B2	PDCL2	SP8	WFDC6	AQP12B	CACNG5	DEFB126	H2AC16	H2BC14	H2BC17	H4C7	NEK2	S100A8	SLURP1	SSX1	TLX3	ZP4	AQP12A	B4GALNT2	BRINP3	CT45A10	CXCL11	H2AC14	H3C10	HOXC11	KRT3	KRT75	LBP	LRRC15	LY6L	MT4	MUC19	PRAC1	PVALB	S100A9	TLX1	UGT2B10	WT1	ACOD1	ANLN	CACNA1B	CDC6	CLDN25	CLEC3A	COMP	CXCL9	DKK1	FTHL17	H1-6	HMX2	KIF4A	KRTAP5-2	LIN28A	MAGEA4	NMU	OR52E4	OR8G3P	OTOR	PNMT	PRSS41	RAD21L1	S100A7	SOX2	SYT13	TUBB3	CCDC60	CCL7	CFHR4	CROCC2	CSH2	DCAF4L2	ERBB2	F13B	H2BC6	LHFPL5	MNX1	NEU4	PRAME	RIIAD1	RTBDN	SLC5A8	SYNGR4	TAS2R38	ANKRD34B	APOBEC1	C2CD4A	CEACAM7	CHRNA4	CRYBA2	EFNA2	GABRA3	GATA5	GH2	H2BC1	H2BC7	H3Y1	HOXD12	IFNB1	OR5M11	SLC12A1	SLC30A8	TAS1R2	TRIM51G	UPK1A	ARL14	CALML5	CLEC20A	CNIH2	COL6A5	CTSE	CXCL17	DMBX1	FGFR4	FGG	H3C8	HAPLN1	HTR1D	IFNL1	KRTAP10-3	KRTAP4-1	LCN1	MAGEB6B	MUC2	OR6M1	OTP	PAGE5	SLC24A5	SSX2	SSX2B	STRA8	TGIF2LX	TOP2A	TPTE	TRIM51	UNC93A	ZIC5	C8A	CEMIP	CHAT	DCD	EZHIP	GATA4	GJB2	GPR6	HCN2	IQGAP3	ISX	JAKMIP1	KIF14	LCT	MAGEB6	MYBL2	OR1F1	OR4C11	OR52E8	PITX1	PLA2G3	SAMD11	SBSN	SDR16C5	SLC1A6	SMIM32	SPANXN1	SYT5	TMEM151A	TMEM179	TMEM270	TYRP1	VCX	ZNF716	ZNF722	ADAM7	AOC1	ASZ1	C4orf50	CDSN	CELF3	CHRNA6	CLEC6A	CRYBG2	DDC	EIF4E1B	FAM24A	GARIN3	FAM83D	FGF5	FIBCD1	FOXJ1	GSTA3	H2AL3	H2BC10	HELT	IGF2BP1	KPNA7	KRT24	KRTAP10-4	LRRC31	MAGEB18	MARCHF4	MC5R	MKI67	MS4A15	OR56A1	PAGE2	PDX1	PPP4R3C	PSORS1C2	RDM1	RTL1	TAS2R40	TCL1B	TNIP3	UGT3A2	UTS2	VCX3A	WFDC11	A2ML1	ABCC12	APOA5	C10orf53	CBX2	CBY2	CD177	CLPSL1	CPXCR1	CRISP1	CRISP2	CSH1	CT45A1	DDX53	DLK1	DMRTA2	EME1	ENTHD1	EPGN	FCRL4	FGB	FOXA3	GABRA5	GAGE2A	H2AC18	H2AC7	H3Y2	HPDL	HTR2C	IL17REL	KCNJ18	KLK4	GREP1	LYZL2	MAGEA10	MAGEA9	MAGEB2	MARCHF11	MTNR1B	MYCN	NAA11	NKX2-3	NPW	NUF2	NXPH4	OR8G5	OTOG	PADI1	PBK	PNLIP	PRPS1L1	SBK2	SGO1	SHISA8	SPEM1	TAF11L12	TXNDC8	UGT1A6	ZP2	ZPBP2	ANKS4B	ARSF	ATOH1	BNIP5	C11orf86	C8B	CABP2	CAPSL	CDC20B	CGA	CLEC2A	CLPS	CST2	DCAF8L1	DEPDC1	DNAH11	DNAH8	DYNAP	ELFN2	ELSPBP1	FABP7	FBN2	GJA8	GLYATL2	GLYATL3	GNAT3	GUCA2B	H1-3	H2BC9	H4C14	H4C2	HTR1E	HTR3A	IL3	IL4I1	INA	KCNH6	KIAA0319	KISS1R	KNCN	KNDC1	KRTAP2-2	KRTAP3-1	LEUTX	LGSN	LRFN2	LRRC3C	LRRIQ4	LYPD8	MAGEA9B	MAGEB16	MAGEB3	MELK	MMP10	MUC5AC	MUC6	NDST4	NGB	NKX6-3	OLIG1	OPRD1	OR10G2	OR10G7	OR52E5	OR5T2	OR8A1	PAGE1	PGC	PGLYRP4	PNMA6E	POTEC	PPP1R1B	PRAMEF12	REG4	RLN3	RTL4	SALL3	SATL1	SCN1A	SCRT2	SLC12A3	SLC5A5	SLC6A19	SPACA7	SSX4B	STXBP5L	SULT1E1	TDRD1	TMEM92	TMPRSS4	TRPA1	TRPC7	TUBA3C	UBE2C	UGT1A1	ULBP1	VAX1	VSTM2L	ZFP42	ZFR2	ZIC2	ZNF280A	ZPLD1	ADAMTS20	ALPG	APCS	APOBEC4	ASCL4	ATP2B3	B3GNT6	BPIFB1	BPIFB2	C12orf56	CFAP107	KPLCE	CIMIP1	CA10	CBLIF	CBLN2	CCN4	CDC20	CDH2	CDK5R2	CDY2A	CFC1	CGB2	CIB3	CLDN6	CLDN9	CLIC3	CRCT1	CRNN	CST8	CT45A3	CT83	CXCL10	DEFB129	DEFB4A	DEPDC1B	DLGAP5	EDDM3B	EPN3	EPPIN-WFDC6	F8A2	FAM25A	FAM47B	FAM9C	FEZF1	FMR1NB	FUT3	GABBR2	GABRG2	GAGE1	GAGE12J	GDPD2	GPRIN1	GTSF1	H2AP	H4C4	HDGFL1	HES6	HOXB9	HRH3	HS6ST3	IL1F10	INS	KCNG3	KRT86	KRTAP4-7	KRTAP4-8	KRTAP4-9	LCE5A	LDLRAD1	LHX9	LKAAEAR1	LUZP4	MAGEA8	MAGEB10	MCHR2	MCM10	MDGA2	MS4A5	MUC13	MUC21	NEIL3	NETO1	NKX1-2	NPIPA7	NTNG1	NYX	OR11G2	OR2AT4	OR2G6	OR2T3	OR52M1	OR6S1	OR8D2	OR9A4	OTOP1	OTOP3	PAGE3	PAX1	PCDH10	PCSK9	PGLYRP3	PLPPR5	PRAMEF19	PRAMEF8	PRR20E	PRR35	RPTN	RRM2	SCGB1D4	SCT	SCUBE3	SEMG2	SLC17A2	SMC1B	SPANXD	SPATA3	SPINK4	SPO11	TAS2R39	TMEM207	TMIGD1	TPX2	TRIM49B	TRIM49C	TRIML2	UGT1A5	UHRF1	UMODL1	UNC5A	VCX2	VTN	ACE2	ADAM18	ADAM2	ADAM30	ADAMDEC1	AIM2	AKAP14	AMTN	AMY1C	ARMC3	BIRC5	BPIFA1	BRDT	CALHM3	CCNO	CDH10	CDRT15L2	CFAP65	CHRM2	CKAP2L	CSHL1	CST6	CT45A5	CTAG2	CTNNA2	CXCR5	CYP11B1	CYP2W1	DCANP1	DEFB115	DPYSL5	DUX4	ENPP7	ERMN	ERN2	ETDB	FAIM2	FAM133A	FAM177B	GARIN5B	FBXO47	FGFBP3	FOXD4L3	FOXD4L6	GABRA1	GABRD	GALR3	GCM1	GGTLC2	GLDC	GPC2	GSTA2	GTSF1L	GUCA1A	H2AC19	H2AC4	H2BC11	H2BC3	H2BC8	H2BC12L	H2BC26	H3C4	H3C7	H4C1	H4C11	HCRTR2	HNRNPCL3	HTR5A	IFITM5	IGFBPL1	IGSF23	IL12B	INSM1	KIR3DL3	KMO	KRT26	KRT28	KRT73	KRT78	KRT81	KRTAP10-1	KRTAP10-5	KRTAP12-1	KRTAP19-1	KRTAP19-6	KRTAP19-8	KRTAP20-4	KRTAP21-2	KRTAP3-2	KRTAP4-6	LBX2	LCE2C	LCE3D	LCN9	LHX3	LIPM	LIX1	LRRC52	LYPD4	MAGEA11	MAPK8IP2	MC2R	MEPE	MGAT5B	MKRN3	MMP12	MSLN	NEU2	NKX2-5	NKX3-2	NME1-NME2	NPIPA2	NSG2	ONECUT1	OR10D3	OR4A47	OR4C5	OR4C6	OR4D1	OR4M2B	OR51Q1	OR6C6	OTOL1	PABPC1L2B	PADI6	PAGE2B	PCDHA1	PCLAF	PCSK2	PFN3	PLEKHG7	PNLIPRP3	PRAMEF1	PRAMEF20	PRDM9	PRR11	PRR23A	RAD51	RAET1L	RAX	RPRML	RPS10-NUDT3	RXFP3	SEMG1	SERINC4	SERPINA7	SLC15A1	SLC22A24	SLC26A9	SLC3A1	SLC6A4	SLITRK1	SNPH	SPANXB1	SPANXN2	SPANXN5	SPTSSB	SRCIN1	SRD5A2	SSX7	SYNGR3	TAS1R3	TBC1D3	TBC1D3C	TBX20	TEX35	TEX55	TGM3	TMEM82	TRIM49	TROAP	UBTFL1	UGT1A10	UGT1A3	UGT2A3	UGT2B4	ULBP2	UNC13A	VGF	XAGE5	ZAN	ZBED2	ZNF695	ABCA12	ACP7	ACTRT1	ACY3	ADAMTS14	ADGRG7	AICDA	ALPI	AMBP	AMER2	AMER3	ANKFN1	APOH	ASCL1	ATP8A2	ATXN3L	AURKB	BCAS1	BECN2	BMP8A	BMPR1B	BPIFB4	BRSK2	C11orf97	C1QTNF8	C1orf141	C2orf80	C8orf74	CALHM1	CAMK2N2	CAPN9	CAPNS2	TEKTL1	CCDC172	CCDC187	CCDC70	CCDC83	CDCA5	CDH7	CDK1	CEL	CEP55	CFAP47	CFC1B	CHRNA9	CILP2	CLCA2	CLDN10	CLEC19A	CLEC4D	CLGN	CPLX2	CRACD	CREB3L1	CRYM	CST5	CT47B1	CTAG1A	CTAG1B	CYLC1	CYP11B2	CYP4Z1	DIO2	DMP1	DNAJC25-GNG10	DPPA2	DRC7	E2F7	EEF1A2	ELAVL3	EMX1	ERCC6L	ESM1	FADS6	GARIN1B	FAM83C	FGA	FOXA2	FOXD3	FOXP3	FSCB	FSTL5	GABRR3	GAGE12H	GIP	GJB7	GP2	GPR148	GPR19	GPR26	GRB7	H1-5	H2AB3	H2BC13	H2BW1	H3C1	H3C14	H4C5	H4C6	H4C8	HAGHL	HES3	HMX1	HMX3	HNF1B	HOXB6	HSD17B6	HSFY1	IFNA6	IGBP1C	LOC102724971	IGLL1	IL21R	ISG15	ITPKA	IYD	KCNJ1	KCNJ10	KCNJ4	KCNJ6	KHDC1L	KIF18B	KIF2B	KIR2DL4	KLHDC7B	KLK12	KRT72	KRTAP12-4	KRTAP17-1	KRTAP19-5	KRTAP2-4	KRTAP22-2	KRTAP4-11	KRTAP4-12	KRTAP6-1	KRTAP6-2	KRTAP9-4	LAIR2	LCE1F	LCE2A	LCE4A	LGALS9C	LHX5	LHX8	LIN28B	SMIM45	LIPF	LRRC72	LTA	LYZL4	MAEL	MAGEA2	MAGEB1	MCIDAS	MINAR2	MIOX	MISP	MMP3	MND1	MPC1L	MS4A10	MS4A8	MSGN1	MSMB	MYT1	NANOGNB	NAT16	NBPF4	NCCRP1	NEUROD4	NPHS1	NPTX2	NR0B2	NT5DC4	NTSR1	NXPH2	OBP2B	OR14A16	OR1I1	OR1N2	OR2A4	OR2AG1	OR2G3	OR2T10	OR2T7	OR4C3	OR4D11	OR4D2	OR52L1	OR56A4	OR5AN1	OR5M9	OR5V1	OR6C75	OR6K3	OR6X1	OR7C2	OR7G2	OR8D1	OR8G1	OR8U1	P3R3URF-PIK3R3	PABPC1L2A	PATE3	PAX2	PCDHA7	PDCD1	PDHA2	PDILT	PGAP3	PHOX2B	PIWIL3	PLA2G2F	PNLDC1	POTEJ	POU3F2	POU4F3	PPP2R2C	PRAMEF2	PRAMEF4	PRB3	PRLH	PSG5	PSG8	RAB26	RDH16	REN	RHAG	RHBG	RIMKLA	RIMS2	RNASE12	RPH3A	RTP3	SAMD7	SCGB1D1	SCGN	SIX2	SLC17A4	SLC18A3	SLC22A31	SLC32A1	SLC5A12	SLC6A11	SLC6A17	SLC6A5	SMIM31	SMIM34	SPATA16	SPC24	SPINT3	SPRR2D	SPZ1	SSTR5	SSU72L6	SSX4	SSX5	SULT1C2	SYCP1	SYT4	TAAR6	TAF11L14	TBC1D26	TBC1D28	TBC1D3K	TCF24	TCHH	TCL1A	TDRD12	TEX13B	TEX15	SPMIP9	TEX47	TEX51	TGM7	TH	TIGIT	TMEM132E	TMEM171	TMPRSS11E	TRIML1	TSPAN8	TUBB4A	UNCX	VN1R4	VPREB1	WDR38	WFDC12	WFDC5	WNT3A	XKR7	ZBBX	ZIC3	ZNF479	ZNF560	ZNF679	ZNF735	ABCC2	ABCC3	ABCC4	ACAN	ACHE	ACMSD	ACOT6	ACSBG1	ACSM2A	ACSM6	ACTL6B	ACTL7A	ADAD1	ADAD2	ADGB	AIPL1	AKR1B15	AKR1C8	ALG8	ALKAL1	AMELX	AMY2A	ANKRD18B	ANKRD33	ANKRD60	ANKRD66	ANXA10	ANXA13	APOC4	AQP2	AQP3	AQP5	ARL5C	ARPP21	ASB17	ASIC2	ASRGL1	ASTL	ATP12A	AWAT2	BARX1	BFSP2	BMP15	BSND	BSPH1	BSX	BTG4	BUB1	C16orf92	CHCT1	SPMAP1	C19orf33	C19orf81	C1orf105	CFAP141	CFAP276	C20orf144	C22orf42	C2orf78	C3orf22	C4orf17	C4orf51	C7orf33	C7orf57	CACNA1I	CAGE1	CALCB	CALY	CAPS	CARD18	CARMIL3	CATIP	ODAD3	CCDC185	CCDC198	CCDC87	CCK	CCL15	CCL17	CCL20	CCNB1	CCNB2	CCNE2	CD1B	CD5L	CDC25A	CDC7	CDHR5	CDT1	CDX4	CEACAM16	CEACAM20	CELA1	CELA3A	CES5A	CFAP20DC	CFAP61	CFAP73	CFHR2	CGB8	CHAC1	CHD5	CHGA	CHST1	CIBAR2	CKMT1A	CLDN1	CLDN14	CLDN34	CLEC18A	CLEC18C	CLEC5A	CLNK	CLVS2	CNDP1	CNTN2	COL11A2	COL13A1	COL20A1	COMMD3-BMI1	CORIN	CP	CPB1	CPB2	CPN1	CPNE7	CREG2	CRYBA4	CRYGA	CRYGB	CSMD2	CSMD3	CT55	CTRB2	CTXN1	CTXND1	CWH43	CXCL6	CXCL8	CYP21A2	CYP2B6	CYSRT1	DAND5	DAZL	DCAF12L1	DEFB112	DEFB116	DEFB127	DEFB128	DEUP1	DHDH	DIO3	DLX1	DLX2	DLX3	DMBT1	DNAAF6	DNAH3	DNAH5	DNASE1L2	DPEP1	DPPA3	DRC1	DRD5	DYDC1	DYDC2	EBLN1	EDDM3A	EDN2	EFCAB5	EFNA3	EGLN3	ELAVL2	ELAVL4	ENPP3	ENTPD8	EPHA8	EPOP	EPPIN	ERVFRD-1	ESX1	ETV7	FAM111B	FAM135B	FAM163B	FAM178B	FAM216B	LOC102723451	GARIN5A	FAM72C	FAM72D	FATE1	FCAMR	FEV	FGD3	FGF21	FGL1	FMO3	FN1	FOXE3	FOXG1	FOXL3	FOXN4	FSTL4	FUT7	FYB2	GABRG3	GAGE13	GAGE2E	GALNT17	GALNTL6	GALP	GAST	GDF2	GFY	GGTLC1	GH1	GJB1	GJD3	GJE1	GLB1L3	GNAT1	GNAT2	GNGT2	GNMT	GOLGA6L1	GOLGA6L22	GOLGA6L6	GPM6A	GPR119	GPR50	GPX5	GRIN2C	GRM5	GSC2	GSDMA	GSG1L	GSX1	GTSE1	GYPA	GZMM	H2AC1	H2AC20	H2AC8	H2BC18	H2BW2	H3C13	H3C15	HABP2	HAND1	HAO1	HES2	HES7	HNRNPCL4	HOATZ	HOXB1	HOXC13	HPD	HS3ST6	HS6ST2	HSD3B2	HSPA6	HTN3	HTR1A	IAPP	ICOS	IFI6	IFNA10	IFNA13	IFNA14	IFNA16	IFNA17	IFNA4	IFNA7	IFNL4	IGFALS	IGFL1	IGSF21	IL27	IL36RN	INAVA	INS-IGF2	INSL4	IRF9	IRGC	IRS4	ITLN2	ITPRID1	KCNA5	KCNG2	KCNH1	KCNJ3	KCNK1	KCNK12	KCNK16	KCNK18	KCNK2	KCNQ2	KCNT1	KCNV1	KIAA2012	KIF11	KIF15	KIF20A	KIF26B	KIFC1	KIR3DL1	KIR3DL2	KISS1	KLF17	KLK9	KLRG2	KNG1	KPNA2	KPRP	KRT12	KRT25	KRT36	KRT39	KRT4	KRT6A	KRT83	KRT85	KRTAP10-10	KRTAP10-11	KRTAP10-8	KRTAP10-9	KRTAP11-1	KRTAP12-3	KRTAP13-1	KRTAP13-2	KRTAP19-7	KRTAP20-1	KRTAP20-2	KRTAP21-1	KRTAP24-1	KRTAP26-1	KRTAP4-16	KRTAP4-3	KRTAP4-4	KRTAP4-5	KRTAP5-11	KRTAP5-4	KRTAP5-6	KRTAP7-1	KRTAP8-1	KRTAP9-1	LACRT	LAGE3	LCE2D	LCE3E	LCE6A	LCN2	LECT2	LEFTY1	LGALS13	LGALS9B	LGI1	LHFPL4	LIG3	LIMD2	LIMS3	LASP1NB	LIPG	LMNTD1	LPO	LRP8	LRRC10	LRRC45	LRRC46	LRRC71	LYPD1	LYZL1	LYZL6	MALRD1	MBD3L1	MBD3L2	MBD3L3	MBD3L4	MBD3L5	MBL2	MCF2	MCHR1	MED1	MEIKIN	MESP2	MFSD2A	MIXL1	MLN	MMD2	MMP25	MMP8	MOS	MRGPRD	MRGPRG	MROH6	MS4A13	MS4A18	MT1H	MT3	MTFR2	MUC1	MUC4	MUCL3	MYRFL	MYT1L	NAT2	NCAPG	NCAPH	NCBP2L	NDP	NELL1	NEURL1	NEUROG2	NEUROG3	NFILZ	NKAIN4	NKX1-1	NKX2-4	NKX2-6	NKX6-1	NLRP11	NLRP7	NME1	NMS	NPBWR2	NPFFR2	NPHS2	NPIPB13	NPPB	NPS	NPVF	NR0B1	NR1H4	NR2E1	NUDT10	NUDT8	NXF2	NXF2B	OASL	OBP2A	OC90	OCSTAMP	OLFM3	OLIG2	OLIG3	OPRM1	OR10A4	OR10G3	OR10G8	OR10G9	OR10J1	OR10K2	OR10P1	OR10T2	OR11A1	OR11H2	OR11H4	OR11L1	OR12D3	OR13A1	OR13C4	OR13C8	OR13D1	OR14I1	OR14J1	OR14L1	OR1A2	OR1J1	OR2A2	OR2AP1	OR2B3	OR2D3	OR2H2	OR2J1	OR2J2	OR2J3	OR2M2	OR2M5	OR4A5	OR4D6	OR4K14	OR4K15	OR4N2	OR4X2	OR51D1	OR51G1	OR51T1	OR52I1	OR52N5	OR56A5	OR5AC2	OR5AP2	OR5B17	OR5B2	OR5BS1P	OR5F1	OR5H2	OR5I1	OR5K3	OR5M1	OR5T3	OR6C4	OR6C74	OR6K2	OR6P1	OR6Q1	OR6V1	OR7D4	OR8D4	OR8J1	OR8K1	OR9G1	OR9I1	OR9Q2	ORC1	OTX2	P2RY6	PAFAH1B3	PANX3	PASD1	PAX4	PCDH11Y	PCDH15	PCDH20	PCDHA11	PCDHA5	PCSK1N	PGBD5	PHF21B	PLA2G2D	PLA2G4E	PLAAT2	PLCXD2	PLG	PNCK	PNLIPRP2	PNMA5	PNOC	POLQ	POM121L12	POTEA	POTEB3	POTED	POTEI	POTEM	POU4F1	POU4F2	PPP1R14C	PPP1R14D	PRAMEF10	PRAMEF14	PRAMEF15	PRAMEF17	PRAMEF27	PRAMEF5	PRAMEF6	PRAMEF9	PRDM13	PRKAA2	PRKCG	PRL	PRM2	PROKR1	PROZ	PRR15L	PRR23B	PRR23C	PRR23D1	PRR9	PRRT3	PRSS1	PRSS2	PRY2	PSAPL1	PSG11	PSG2	PSG3	PSMD3	PTK6	PTPRN2	PYDC2	R3HDML	RAET1E	RALYL	RAP2C	RAPGEFL1	RASGRF1	RBM20	RBM46	RBP2	RCOR2	REC8	REG3A	RETN	RFPL2	RFPL4B	RHBDL1	RHOXF2	RIBC2	RIMBP3B	RNASE10	RNASE2	RNASE9	ROBO2	ROPN1L	RPL10L	RPRM	RPS4Y2	RSPO2	RXFP1	RXFP4	SALL4	SCGB2A2	SEBOX	SELENOV	SEPTIN14	SERPINA2	SERPINB3	SERPINB4	SEZ6	SHH	SI	SIM2	SIX4	SKA3	SKOR2	SLC13A3	SLC17A1	SLC17A3	SLC17A8	SLC22A13	SLC25A47	SLC29A3	SLC2A14	SLC34A1	SLC34A3	SLC35B1	SLC44A4	SLC5A11	SLC8A2	SLC9A4	SLCO1B1	SLCO1B3	SLCO6A1	SMCP	LOC107983987	SMIM36	SMIM6	SNTG1	SNTN	SOWAHA	SP5	SP6	SPACA4	SPAG11B	SPAG6	SPAM1	SPANXC	SPATA31A1	SPATA31A3	SPATA31A6	SPATA31A7	SPATC1	SPATS1	SPDYE17	SPIB	SPINK13	SPINK6	SPINK8	SPP2	SPRR1A	SPRR4	SRMS	SSX3	ST6GAL2	STAG3	STARD3	SULT1B1	SUN5	SUPT20HL2	SUSD2	SVOP	SYCN	TACC3	TACR3	TAF7L	TAGLN3	TBC1D21	TBC1D30	TBC1D3D	TBC1D3E	TBC1D3G	TBC1D3H	TBPL2	TBR1	TEDC2	TEKT1	TENT5D	TERB2	TEX101	TEX13A	TEX28	TFDP3	TFF1	TFF3	TFR2	TGFBR3L	TGIF2LY	TLE7	TMCO5A	TMEM132A	TMEM145	TMEM156	TMEM174	TMEM190	TMEM202	TMEM215	TMEM229A	TMEM239	TMEM271	TMEM40	TMPRSS11B	TNFRSF9	TNFSF4	TNR	TOPAZ1	TPRX1	TRH	TRIM15	TRIM43B	TRIM48	TRIM60	TRIM71	TRPC4	TRPC5	TRPM5	TRPM8	TSGA10IP	TSPY2	TTBK1	TTK	TUNAR	UBE2T	UBE2U	UGT1A4	UGT1A7	UGT1A8	UGT1A9	UGT2A1	UGT2A2	UGT2B15	UGT2B17	UMOD	USH1C	USH1G	VCX3B	VCY1B	VIL1	VN1R5	VRTN	VSIG1	VSTM2A	VSTM2B	VSX2	WDR87	WFIKKN2	WNT7A	XAGE1A	ZAR1	ZCCHC13	ZFP57	ZG16	ZMAT4	ZNF705D	ZNF729	ZNF804A	ZSCAN10	ZSCAN4
PMC10339098-JCMM-27-1947-s004.xlsx-gene_cluster-cluster11	package, with a total of 4005, 2925, and 102 yielded from each comparison (Data **S2**)  Data S2  Click here for additional data file	A1CF	A3GALT2	AADAT	AAK1	AASDH	AASDHPPT	ABCA3	ABCB10	ABCB11	ABCE1	ABCG5	ABHD11	ABHD12	ABL2	ACAD10	ACAD9	ACADL	ACBD6	ACOX3	ACP1	ACP4	ACSBG2	ACSM2B	ACTR2	ACTR3C	ACVR2B	ADAM21	ADAMTS13	ADAMTS3	ADGRA3	ADGRV1	ADH6	ADI1	ADIG	ADNP	ADO	ADPGK	ADPRHL1	ADSS2	AGAP5	AGBL4	AGBL5	AGO2	AGRN	AHCTF1	AHRR	AK2	AKAP1	AKAP9	AKT1	ALCAM	ALG14	ALG6	ALG9	ALLC	ALOX12	ALOX15	ALYREF	AMH	AMMECR1	ANAPC5	ANGEL1	ANGPTL3	ANKHD1	ANKHD1-EIF4EBP3	ANKIB1	ANKK1	ANKRD24	ANKRD37	ANKRD61	ANKS6	ANKUB1	ANKZF1	ANLN	ANTKMT	AP1G2	AP1S1	AP1S3	AP4M1	APOOL	APPL1	AR	ARFIP1	ARHGAP11A	ARID2	ARID4B	ARL17A	ARL6IP6	ARL8A	ARPC1A	ARPC3	ARPC5L	ARR3	ASAH2B	ASB11	ASB14	ASF1B	ASIC3	ATAD3A	ATF4	ATF5	ATF6	ATG101	ATG2B	ATOH7	ATP13A1	ATP2A1	ATP2B2	ATP5ME	ATP5MF	ATP5PD	ATP6AP1	ATP6V0C	ATP6V1A	ATP8A2	ATRIP	ATXN2	ATXN7L3B	AURKAIP1	AURKB	AXDND1	AXIN1	AZI2	B3GNT4	B4GALT4	BAAT	BAIAP2L2	BAIAP3	BANF1	BARX1	BAZ1A	BCAP31	BCKDK	BCL7A	BCS1L	BDP1	BEND4	BEST2	BET1	BICDL2	BIK	BIRC6	BLZF1	BMP6	BOLA2-SMG1P6	BOLA2B	BRCA1	BRCC3	BRF1	BRI3	BRIX1	BROX	BRWD3	BSCL2	BSND	BUB1	BUB1B	BUD23	BUD31	CFAP68	C11orf42	C11orf52	POU2AF2	C11orf71	C12orf50	C12orf76	C13orf42	HAPSTR1	C19orf18	C19orf53	C19orf67	C19orf73	C19orf81	C1orf116	C1orf131	C1QTNF12	C1QTNF9B	C20orf173	C21orf58	C2orf72	C3orf62	RIMOC1	C6orf62	C7orf25	INTS15	C7orf50	C8orf76	PIERCE1	C9orf131	CABP4	CACNA1D	CACUL1	CAD	CADM1	CALB1	CAMKK2	CAMP	CAND1	CAPN7	CAPRIN1	CASP6	CATIP	CATSPERE	CAVIN4	ZNG1B	ZNG1E	ZNG1F	CBX1	CBX2	CBX3	CCDC116	CCDC120	CCDC138	CCDC14	CCDC15	CCDC154	CCDC18	CCDC191	CCDC40	CCDC51	CCDC62	CCDC77	CCDC78	CCDC83	CCDC85C	CCDC86	CCNB2	CCNB3	CCNE2	CCNT1	CCT2	CCZ1	CD36	CDC20	CDC42SE1	CDC45	CDC6	CDCA2	CDCA3	CDCA5	CDCA8	CDH4	CDK1	CDK13	CDK16	CDKN2C	CDRT4	CDT1	CDV3	CEBPG	CEBPZOS	CELF5	CELSR3	CENPF	CENPI	CENPO	CENPU	CEP170B	CEP295	CEP43	CEP44	CEP55	CEP83	CEP97	CERS2	CFAP100	CFAP206	CFAP298	CFAP44	CFAP45	CFAP47	CFAP77	CFHR4	CFL1	CHAC2	CHCHD2	CHCHD7	CHEK1	CHERP	CHRAC1	CHRM5	CHRNA2	CHRNA5	CHSY1	CHTOP	CINP	CIPC	CKAP5	CKS2	CLBA1	CLCC1	CLDN12	CLDN2	CLDN34	CLDN4	CLDN8	CLEC18C	CLHC1	CLIP1	CLOCK	CLSPN	CLUL1	CMC1	CNBP	CNGA1	CNIH2	CNKSR2	CNOT10	CNST	COA1	COA6	COBLL1	COG5	COG7	COL28A1	COL6A6	COMP	COMTD1	COPS6	COQ5	CORT	COX16	COX17	COX20	COX6A1	COX8C	CPB2	CPEB2	CPOX	CPSF3	CPSF6	CPTP	CRACDL	CRACR2B	CRAT	CRCP	CREB3L1	CREB3L2	CRLF1	CRNKL1	CRYGS	CSAG1	CSTF1	CSTF2	CTAGE9	CTBP2	CTNND1	CTTN	CYB5A	CYP1A2	CYP26A1	CYP2C18	CYP3A4	CYP4A22	CYP51A1	CYSRT1	DAAM1	DBF4	DCAF1	DCAF4	DCAF4L1	DCAF8	DCDC1	DCST2	DCTPP1	DCUN1D5	DCXR	DDB1	DDN	DDX39A	DDX54	DDX59	DECR2	DEDD	DEFA5	DEFB129	DEGS1	DENND1B	DEPDC1B	DEPDC4	DFFA	DGAT1	DGAT2L6	DGKK	DHCR24	DHX30	DHX34	DHX57	DIP2B	DIS3L2	DISP2	DKC1	DLG2	DLGAP5	DLL3	DNA2	DNAH12	DNAH14	DNAH3	DNAJB7	DNAJC2	DNAJC30	DNAJC4	DNAJC5	DNAL1	DNASE1L1	DNASE1L2	DPY30	DRAXIN	DRC3	DTD1	DTL	DTX3L	DTYMK	DUS4L	DUSP28	DVL1	DVL3	DYNC2I2	DYNLRB1	DYNLT2	DYRK1B	E2F3	E2F7	E2F8	EBAG9	EBPL	ECEL1	ECT2	EDEM1	EDEM3	EDF1	EDRF1	METTL13	EEF1D	EEF1G	EFCAB10	EFCAB12	EFCAB6	EFNA1	EFNB2	EGF	EGLN1	EHBP1	EIF3B	EIF3C	EIF3M	EIF4E2	EIF4EBP3	EIF4H	ELL2	ELOB	EMC10	EMC9	EME1	EMSY	ENO1	ENPP3	ENTPD6	ENTPD7	ENY2	EPCAM	EPM2AIP1	EPN3	EPS8L1	ERAL1	ERBB4	ERCC4	ERCC6L	ERG28	ERH	ERICH2	ERN1	ERP29	ERRFI1	ERVH48-1	ESCO2	ESF1	ESPL1	ETV3	EXOC5	EXOC8	EXOSC2	EXOSC4	EZH2	F2R	F8A3	FAAP100	FADS2	FAM104B	FAM107B	FAM110B	FAM120C	FAM133B	FAM135B	FAM136A	CIMIP2A	CIMIP2B	FAM174C	FAM185A	FAM193A	FAM200B	SLX9	FAM209A	FAM20B	FAM210A	FAM220A	FAM221A	FAM222B	C21orf140	GARIN2	GARIN5A	GARIN1B	FAM72C	FAM72D	FAM76B	FAM81B	FAM83F	FANCD2	FANCG	FANCI	FANK1	FARP1	FARS2	FARSB	FASTK	FASTKD2	FASTKD3	FBP2	FBXL13	FBXL16	FBXL18	FBXL20	FBXL6	FBXO45	FBXW11	FBXW8	FDPS	FEN1	FER1L6	FGFR3	FIBP	FKBPL	FLAD1	FNDC1	FNTB	FOXB2	FOXD4L5	FOXH1	FOXJ3	FOXK1	FOXK2	FOXRED1	FRMPD1	FRS3	FSD1L	FSD2	FSIP2	FUCA2	FUT1	FUT5	FUZ	FZD4	G2E3	GAA	GALE	GAR1	GATAD1	GATAD2A	GATD1	GBF1	GBX2	GCA	GCFC2	GCM1	GCSAML	GDAP1	GEMIN2	GET4	GFER	GGA1	GGCX	GINS4	GIT1	GLB1L2	GLI4	GLRA2	GLRX5	GLT8D1	GLYATL1B	GNAI1	GNAT2	GNB1L	GNB2	GNG5	GOLGA3	GOLGA8S	GP2	GPATCH2	GPN1	GPN3	GPR137C	GPR152	GPR157	GPRASP2	GPS1	GRAMD1C	GRB14	GRB7	GRIFIN	GRIN1	GRIN3A	GRTP1	GRXCR1	GSC	GSG1	GSK3B	GSTA4	GTF2E1	GTF3A	GTF3C2	GTF3C3	GTF3C4	GTPBP10	GTPBP3	GTSE1	GUCY1A1	GUK1	GUSB	GVQW3	H1-0	H1-10	H1-3	H2AC12	H2AC14	H2AC16	H2AC21	H2AC8	H2AJ	H2AX	H2BC18	H2BC3	H2BC7	H2BC26	H3-5	H3C1	H3C13	H3C2	H4C9	HACD2	HAGHL	HAO1	HARBI1	HAUS3	HAUS6	HAX1	HCAR1	HCN3	HDGF	HEATR1	HECTD1	HEMK1	HERC3	HERC4	HES4	HILPDA	HIP1	HIPK2	HIVEP2	HJURP	HMGB3	HMGCS1	HMGXB3	HNRNPA2B1	HNRNPA3	HNRNPU	HOXA9	HOXB9	HOXC4	HOXC5	HOXC6	HOXC8	HOXC9	HPS3	HPS4	HS3ST1	HSBP1L1	HSD11B1L	HSD17B3	HSD17B6	HSD17B7	HSF2BP	HSFX3	HSPA14	HTR2B	HYLS1	IAH1	IBA57	IFRD1	IFT122	IFT22	IFT27	IFT57	IGFL4	IGFN1	IL1RAPL1	INIP	INO80B	INPP4B	INPPL1	INSL5	INSM1	INTS1	IQCB1	IQCE	IQGAP3	IRAK1	IRF2BP1	IRF6	IRX4	ISG20L2	ITGB3BP	ITGBL1	ITIH2	JMJD1C	JPH1	JRK	JRKL	JTB	KANSL2	KAT2A	KATNAL2	KCMF1	KCNJ14	KCTD13	KCTD20	KCTD21	KDM1A	KDM3A	KDM4B	KDM5B	KDM7A	KHDC4	KIAA0586	KIAA1143	KIAA1549	KICS2	KIF11	KIF14	KIF18A	KIF23	KIF24	KIF25	KIF4A	KIFC1	KIFC2	KLHL31	KLK11	KLK15	KNL1	KNOP1	KPNA6	KRTAP5-1	KRTAP5-9	KRTCAP2	LCMT1	LCORL	LEMD2	LFNG	LGR4	LIAS	LIG4	LILRA4	LIMS1	LITAFD	LLGL2	LMNB2	LMO7	LOC100288966	LOC101929805	LOC102723728	LOC102723996	LOC102724159	LOC107987067	LOC112268145	LOC112268260	LPAR2	LPL	LRATD1	LRGUK	LRIF1	LRP2BP	LRRC14	LRRC19	LRRC24	LRRC39	LRRC40	LRRC56	LRRC63	LRRC69	LRRFIP1	LRRIQ1	LRRIQ3	LRWD1	LSM12	LSM14B	LSM3	LSM5	LSM7	LTBR	LTC4S	LTV1	LY6G6C	LYAR	LYPD2	LYRM1	MACROD1	MAEA	MAGEA12	MAGEA2B	MAGEC1	MAGOHB	MAJIN	MAML1	MANSC4	MAP1LC3C	MAP3K10	MAP3K13	MAP3K9	MAPK12	MAPK1IP1L	MAPK8	MARCHF7	MARCHF8	MARCHF9	MARK2	MAVS	MAZ	MBLAC2	MCM2	MCM7	MCRIP2	MDH1B	MDM4	MED13	MED17	MED26	MEF2D	MEGF10	MEIOC	MELK	MEN1	MEPCE	METAP2	METTL1	METTL26	METTL27	METTL2A	METTL2B	METTL6	METTL9	MEX3D	MFAP5	MFSD10	MGAT2	MGAT4D	MICOS10-NBL1	MINAR1	MIOX	MIPEP	MIS18A	MISP	MIX23	MKI67	MLLT1	MMACHC	MMP21	MND1	MOGS	MOK	MON1A	MORN2	MOSPD3	MPHOSPH9	MPLKIP	MPP4	MPV17	MPV17L2	MPZL1	MPZL3	MRAP	MRM2	MROH1	MRPL16	MRPL33	MRPL36	MRPL48	MRPL53	MRPL57	MRPL9	MRPS10	MRPS17	MRPS21	MRPS23	MRPS34	MRRF	MRTO4	MS4A10	MSH2	MSH5	MSH6	MSI1	MSI2	MSL2	MSTN	MTA3	MTBP	MTERF1	MTERF2	MTIF3	MTOR	MTPAP	MTTP	MXD3	MYBPC1	MYCBP	MYF6	MYO10	MYO19	N4BP2	NAA25	NAA50	NACA2	NAMPT	NAT9	NBEAL1	NBPF11	NBPF26	NCAPG	NCAPG2	NCBP2AS2	NCBP2L	NCEH1	NCKAP5	NCOA5	NDRG1	NDUFB1	NDUFB10	NDUFB7	NDUFS8	NDUFV1	NDUFV3	NEIL3	NEK2	NEK3	NEK4	NELFA	NELFE	NET1	NETO2	NFIL3	NFXL1	NGLY1	NHLRC1	NIN	NKAIN1	NKIRAS1	NKIRAS2	NKRF	NKX2-1	NKX2-6	NLK	NLRP2B	NLRP5	NME1	NME6	NMRK2	NOL10	NOMO1	NOP56	NOPCHAP1	NOXRED1	NPIPB4	NPIPB6	NPNT	NPPB	NPRL2	NPRL3	NPW	NR2C2AP	NR2F6	NRARP	NRBP2	NRXN3	NSD2	NSRP1	NSUN4	NSUN5	NSUN6	NSUN7	NT5DC3	NTHL1	NTNG2	NUBPL	NUDCD3	NUDT4	NUDT8	NUF2	NUFIP2	NUMA1	NUP133	NUP155	NUP35	NUP37	NUP43	NUP98	NUSAP1	NUTF2	NUTM2F	NVL	OCEL1	ODAD4	ODF4	ODR4	OGT	OIP5	OPLAH	OR10G2	OR10H1	OR13A1	OR13C2	OR1C1	OR1K1	OR2A14	OR2AG1	OR2B6	OR2T8	OR51E1	OR52I1	OR52K1	ORC2	OSER1	OSGEPL1	OTP	OTUB1	OVOL2	OVOL3	P4HA3	PAAF1	PACSIN1	PAFAH1B3	PANX2	PAPOLA	PARD6B	PATE4	PAX6	PBK	PBRM1	PCBD1	PCDHA11	PCED1A	PCGF2	PCGF3	PCID2	PCLAF	PCLO	PCNA	PDAP1	PDC	PDCD11	PDCD4	PDCD6IP	PDE7A	PDE9A	PDHX	PDILT	PDPK1	PDRG1	PDZD11	PET100	PEX13	PFDN2	PFDN4	PFKFB1	PFKFB2	PFN4	PGAP3	PGAP6	PGBD2	PHF6	PHKA2	PI4K2B	PIAS3	PIGG	PIK3R3	PIMREG	PIP5K1A	PKN1	PLA2G4E	PLA2G6	PLAGL2	PLBD2	PLEKHA7	PLEKHA8	PLEKHN1	PLGLB2	PLIN1	PLK1	PLOD3	PLPPR4	PLSCR5	PLXNA1	PLXNB2	PM20D2	PMCH	PMS1	PNN	POC1A	POGK	POLD4	POLE	POLR1A	POLR1B	POLR1D	POLR2G	POLR2H	POLR3H	POM121C	POMP	POP1	POP7	POPDC3	POR	PP2D1	PPFIA4	PPIA	PPIL2	PPM1A	PPM1G	PPM1J	PPP1CA	PPP1R14B	PPP1R15B	PPP1R16A	PPP1R3E	PPP2R3A	PPP4R3B	PPP6R3	PRAC1	PRAC2	PRC1	PRCC	PRDX6	PRELID1	PRG4	PRKAB2	PRKCD	PROSER1	PRPF19	PRPF39	PRPF40A	PRR15L	PRR16	PRR19	PRRG2	PRSS23	PRUNE1	PSMA2	PSMA6	PSMC2	PSMC5	PSMD1	PSMD12	PSMD3	PSMD4	PSMG3	PTK6	PTMA	PTRH2	PTTG1	PUS1	PUS7	PUS7L	PWWP2B	PYGO1	QPCTL	QTRT2	RAB11FIP3	RAB21	RAB22A	RAB26	RAB39B	RAB3GAP2	RAB3IP	RAB5A	RABGEF1	RABL3	RACGAP1	RAD23A	RAD52	RAD54L	RAD9B	RALA	RALGAPA1	RALGPS2	RANBP17	RANBP2	RBBP6	RBIS	RBM10	RBM4	RBM8A	RBMX2	RBP2	RCAN3	RCC2	RDH12	RDH14	RECQL4	REEP3	RETSAT	REXO5	RFC3	RFT1	RGL2	RGPD2	RHBDD2	RHBDF1	RHBDL1	RHEB	RHOU	RHPN1	RIBC1	RIC8B	RIT2	RITA1	RLN1	RMND5A	RNASEH2A	RNF123	RNF135	RNF148	RNF157	RNF168	RNF20	RNF212B	RNF32	RNF40	RNF7	ROPN1L	RPA3	RPA4	RPF2	RPL11	RPL14	RPL19	RPL27	RPL28	RPL29	RPL32	RPL35	RPL36AL	RPL37	RPL37A	RPL38	RPL3L	RPL6	RPLP0	RPLP2	RPP14	RPRD1B	RPS15A	RPS16	RPS21	RPS26	RPS27	RPS29	RPS3	RPS4Y1	RPS7	RPS9	RPSA	RRP1	RRP15	RRP36	RRP9	RSPH10B	RTKN2	RTN3	RTRAF	RWDD3	RYK	SAC3D1	SACM1L	SAMM50	SAPCD2	SASS6	SATL1	SAV1	SAXO2	SCAP	SCMH1	SCOC	SCRIB	SCYL1	SDAD1	SDCBP	SDE2	SDK1	SEBOX	SEC22A	SEC61A2	SEC61G	SELENOK	SENP7	SEPHS1	SEPHS2	SEPTIN12	SETD6	SF1	SF3B4	SF3B5	SFPQ	SFRP4	SFTPA1	SFTPA2	SGK2	SGMS2	SGO2	SH3YL1	SHANK2	SHARPIN	SHISA2	SHISA3	SHISAL2B	SHMT2	SHPRH	SIRT1	SKA1	SKA3	SKAP2	SLAIN1	SLC10A1	SLC16A1	SLC16A10	SLC16A8	SLC17A7	SLC19A1	SLC19A2	SLC1A2	SLC22A10	SLC22A23	SLC22A9	SLC23A3	SLC25A10	SLC25A20	SLC25A29	SLC25A30	SLC25A37	SLC25A44	SLC25A47	SLC25A48	SLC28A1	SLC29A2	SLC2A12	SLC2A4RG	SLC30A6	SLC30A7	SLC35B1	SLC35C2	SLC35F5	SLC35F6	SLC38A8	SLC39A10	SLC39A4	SLC41A1	SLC43A1	SLC45A2	SLC5A11	SLC5A6	SLC66A1	SLC6A17	SLC6A8	SLC7A1	SLC9A3	NHERF2	SLC9A7	SLIRP	SMARCAD1	SMARCD2	SMC2	SMCR8	SMIM1	SMIM2	SMIM22	UQCC5	SMPDL3B	SMPX	SNAP29	SNIP1	SNORC	SNRPA	SNRPA1	SNRPB	SNRPE	SNRPF	SNRPG	SNX25	SNX8	SOCS4	SOGA1	SOX12	SPAG5	SPATS2	SPC24	SPDL1	SPDYA	SPDYE18	SPDYE21	SPDYE3	SPEF1	SPEGNB	SPINK8	SPIRE1	SPP1	SPRED3	SPRYD7	SPTLC2	SPTSSA	MISFA	SRP19	SRP9	SRPK2	SRRM5	SRSF1	SRSF10	SRSF11	SRSF2	SRSF6	SRSF7	SSBP1	SSRP1	SSTR4	SSX1	SSX2	ST3GAL4	ST7L	ST8SIA6	STAB2	STARD7	STIL	STK35	STK36	STK39	STMN1	STMND1	STPG3	STRA8	STRC	STRN	STT3B	STXBP6	STYXL1	SUDS3	SULT6B1	SUMO1	SUN1	SUPV3L1	SURF1	SUV39H2	SWI5	SYBU	SYCE2	SYCP2L	SYNJ2BP	SYT17	TACC2	TACSTD2	TADA1	TADA2B	TAF10	TAF1A	TAF5	TAF5L	TAS2R14	TAS2R3	TAS2R4	TAS2R5	TATDN2	TBATA	TBC1D30	TBC1D31	TBC1D8B	TBRG4	TBX10	TBX3	TCERG1	TCF20	TCTN1	TDG	TDRD1	TDRD6	TEDC2	TESK1	TESMIN	TET3	TEX19	TEX30	TEX46	TEX52	TEX53	TFAP4	TGIF2LY	TGM6	TGS1	THAP12	THAP2	THAP9	THBS4	THOC2	THOC7	THRAP3	THRB	THUMPD2	TICRR	TIGD4	TIGD5	TIGD7	TIMELESS	TIMM10	TIMM17B	TIMM50	TIMM8A	TIMM9	TIPRL	TK1	TLCD3B	TM9SF4	TMA7	TMC2	TMC4	TMCC3	TMED4	TMEM104	TMEM11	TMEM120B	TMEM131	TMEM132A	TMEM132E	TMEM161B	TMEM170B	TMEM184A	TMEM190	TMEM199	TMEM210	TMEM223	TMEM238	TMEM25	TMEM258	TMEM260	TMEM269	TMEM33	TMEM39A	TMEM52	TMEM67	TMEM94	TMEM97	TMPRSS5	TMPRSS9	TMSB15A	TNFSF18	TNKS1BP1	TNNI1	TNRC6A	TOB1	TOMM5	TONSL	TOP1MT	TOP2A	TOP2B	TOPBP1	TOX3	TP53BP2	TPRKB	TPRN	TPX2	TRAF4	TRAP1	TREML1	TRIB3	TRIM33	TRIM46	TRIM52	TRIM54	TRIM58	TRIM73	TRIO	TRIP13	TRMT13	TRMU	TRPM1	TRRAP	TSEN15	TSEN2	TSEN34	TSEN54	TSFM	TSPO	TSPYL6	TSSK6	TTC13	TTC17	TTC21B	TTC23L	IFT70A	SKIC3	TTYH3	TUBA1C	TUBB2A	TUBB3	TUSC2	TWF1	TWIST1	TXLNB	TXN	TXNDC16	TXNRD1	U2SURP	UAP1	UBA6	UBAP2L	UBE2C	UBE2E1	UBE2E2	UBE2G2	UBE2N	UBE2O	UBE2Q1	UBE2S	UBE2T	UBN1	UBR7	UCHL5	UFC1	UGT2B28	UHMK1	UHRF1	UMPS	UNC79	UPF2	UPK3BL2	UQCC3	UQCRHL	URB2	USF3	USP21	USP39	USP42	USP48	USP49	UTP11	UTP25	UTP3	VBP1	VCX	VEGFA	VHLL	VIL1	VPS28	VPS50	VPS72	VSTM2A	VTI1B	VXN	WBP11	WDCP	WDPCP	WDR20	WDR26	WDR3	WDR38	WDR5	WDR62	WDR75	WNT5A	XKR9	XPO1	XPOT	XRCC2	YAE1	YARS1	YEATS4	YES1	YIPF4	YIPF6	YKT6	YLPM1	YOD1	FAM200C	ZBTB1	ZBTB11	ZBTB34	ZBTB37	ZBTB39	ZBTB42	ZBTB44	ZC3H11A	ZC3H14	ZC3HAV1	ZCCHC17	ZDHHC16	ZFAND2A	ZFP42	ZFP62	ZFPL1	ZFPM2	ZGRF1	ZKSCAN1	ZMYM2	ZMYM4	ZMYND10	ZMYND19	ZMYND8	ZNF112	ZNF117	ZNF12	ZNF121	ZNF124	ZNF132	ZNF165	ZNF17	ZNF213	ZNF221	ZNF225	ZNF229	ZNF233	ZNF251	ZNF264	ZNF274	ZNF28	ZNF283	ZNF284	ZNF3	ZNF300	ZNF320	ZNF329	ZNF354A	ZNF354B	ZNF367	ZNF41	ZNF418	ZNF419	ZNF420	ZNF429	ZNF43	ZNF443	ZNF467	ZNF471	ZNF474	ZNF480	ZNF493	ZNF506	ZNF507	ZNF511	ZNF517	ZNF519	ZNF524	ZNF527	ZNF534	ZNF546	ZNF547	ZNF554	ZNF557	ZNF558	ZNF562	ZNF567	ZNF57	ZNF570	ZNF571	ZNF574	ZNF577	ZNF581	ZNF583	ZNF606	ZNF607	ZNF613	ZNF614	ZNF615	ZNF616	ZNF625	ZNF630	ZNF638	ZNF652	ZNF667	ZNF669	ZNF670	ZNF677	ZNF682	ZNF687	ZNF692	ZNF696	ZNF697	ZNF7	ZNF700	ZNF704	ZNF707	ZNF708	ZNF717	ZNF730	ZNF736	ZNF749	ZNF766	ZNF768	ZNF775	ZNF783	ZNF790	ZNF791	ZNF793	ZNF799	ZNF8	ZNF805	ZNF814	ZNF823	ZNF829	ZNF84	ZNF92	ZNF93	ZNHIT1	ZNRD2	ZSCAN23	ZSCAN9	ZXDC
PMC8505486-42003_2021_2668_MOESM3_ESM.xlsx-human_Intronless_transcripts-Gene_Symbol	The preceding data suggested that IWS**1**  Supplementary Data 1	PCDHB4	PCDHB2	OR1I1	RAB40AL	ZNRF4	FZD10	OR14J1	OR5V1	PCDHB3	PCDHB5	PCDHB6	PCDHB7	PCDHB15	HRH2	IRF2BPL	IFNA7	PCDHB8	PCDHB10	PCDHB14	PCDHB12	SLC25A2	TAS2R8	TAS2R10	TAS2R7	TAS2R9	TAF1L	MC3R	MOCS3	H1-3	H4C6	H1-1	OR2B6	SOX4	S1PR4	FFAR2	FFAR1	HSPA2	TAS2R3	TAS2R4	TAS2R5	OR7C2	OR7C1	OR1E2	TAS2R16	CDY2A	KCNA5	MAS1	FUT5	JUND	PKDREJ	KRTAP9-8	UTP3	SSTR4	TAAR5	GPR45	OR1J1	OR13C9	OR1L4	IFNA6	RANBP6	TLR2	CCDC54	ANP32D	TLNRD1	KIF2B	SLC25A52	FEM1A	GPR32	RHOB	H2BC1	TAAR2	TAAR6	TAAR8	FERD3L	GPR119	IFNA1	OR13C4	OR1K1	OR5F1	OR8K1	OR5M9	ADRA2A	TKTL2	MSGN1	PABPC3	CYSLTR2	MARS2	OR14K1	OR8A1	GPR15	OR4K1	FZD7	CLDN17	FZD1	SSTR5	GARIN4	KCNF1	PDHA2	SPZ1	FOXQ1	H2AC1	SLC35G3	C8orf48	OR1Q1	RPL10L	OR4K2	GAS1	HPS6	CCDC182	OR10A5	OR2D2	MC4R	OR4D6	OR51B5	OR51Q1	OR5I1	HSPB3	IRF2BP1	DDI1	OR8U1	OR5B12	OR5B2	OR6Q1	CDK5R2	JUNB	MRGPRX1	CEBPB	OR8J1	OR2B2	PCBP1	THAP11	H2AC8	RIOX1	H1-4	GPR25	DRD5	GPR27	OR5AU1	OR1F1	PGK2	OR1L3	OR1N1	OR2C1	OR4K15	P2RY1	OR2AT4	MGAT2	OR7G3	MBD3L1	LCMT2	OR10H2	ADRB2	ATOH1	SOX14	CHST14	KRTAP1-1	FOXD4L1	PCDHB1	OR8B12	RBMXL2	OR10G6	OR4D5	LDHAL6B	INSM2	DNAJB7	CCDC8	OR10V1	OR2Y1	RNASE8	OR7D4	OR10H5	MRGPRD	OR6M1	OR4B1	OR1L1	OR10P1	HSPA6	GPR148	CCDC96	TFDP3	INSM1	OR10AD1	ZNHIT2	TRAM1L1	REP15	SFT2D3	GPR151	VN1R4	CD248	OR52W1	RNF26	MOS	OR5J2	OR10AG1	GPR152	CCDC85B	OR8H1	OR5T3	OR4D11	TAF7	OR8K5	OR8H3	OR5AN1	TEX44	BHLHA15	CTAGE9	MRGPRX4	MKRN3	OR4C15	OR4A16	NEUROG1	HNRNPA0	CALML3	FZD2	OR2A4	OR11H6	OR4L1	TCIM	OR4K5	OR4N2	OR4M1	PCDHB9	CYP8B1	OR2AE1	CCDC89	OR56B4	CCDC184	OR10Q1	PNMA1	TIGD2	OR52N5	OR56B1	MAB21L2	CAPZA3	FJX1	OR2D3	OR14C36	MAGEF1	OR2M7	OR2T33	OR4F17	GAPT	FIBIN	OR10D3	PSAPL1	OR6B3	DCAF4L2	OR4A5	OR4C5	OR4C3	OR4S1	OR2G3	OR4X1	OR2G2	FOXL1	ASPRV1	RRS1	AMIGO3	AKAP5	OR6S1	ARL14	BLOC1S4	OR4F21	VN1R1	OR6T1	FTMT	OR8D4	TIGD5	OR52E2	SPACA4	BHLHE22	SOX11	OR51T1	OR51S1	OR10H4	OR51F2	TSPYL5	RPP25	NUDT4B	GPR62	RPRML	GCNT4	PRR18	OR1E1	OR52D1	EPM2AIP1	NAP1L5	CLDN22	RAP2B	CBLL2	HTR1A	ACTL9	MC5R	SOX2	HASPIN	OR52K2	RPRM	OR10A7	EID2B	C3orf80	SUMO4	OR5AK2	PRM3	OR5M8	CETN1	OR6C70	FANCF	OXCT2	NPIPA5	NPIPA9	OR6X1	DDX53	OR8B8	GLUD2	OR4C46	OR6C76	POU3F2	RNASE10	OR2T29	TRMT12	OR51M1	OR2T34	OR4N4	HCAR2	OR1G1	KRTAP6-1	SPPL2C	FAM181B	OR52E6	FAM47B	OR5P2	PRR23B	NPAP1	KRTAP8-1	FAM43A	MFSD6L	ADRA2C	RXFP3	SMIM10	OR2T10	WDR5B	OR56A4	KRTAP20-2	SOX1	H2AC21	CSTF2T	PURA	H2AC20	TMEM121B	H1-5	H3C13	OR52L1	C6orf120	NSMCE3	MRGPRG	KRTAP11-1	DDX28	HEXIM1	ELOA2	OR5K1	TAS2R60	NOG	OR4F16	FAM43B	DCAF4L1	H2AC14	GPRIN3	IGIP	OLIG2	MAFA	KCTD11	H1-10	USP17L2	USP17L1	KRTAP4-8	CCDC87	LCE3C	KRTAP21-2	OR5D18	ACTL7A	KRTAP19-6	KRTAP19-2	KRTAP19-4	KRTAP19-3	KRTAP15-1	KRTAP13-4	TAL2	KRTAP9-4	KRTAP19-5	KRTAP23-1	RGS9BP	UBL4B	KRTAP17-1	TAS2R42	SOWAHB	OR10T2	KRTAP10-8	KRTAP20-1	KRTAP10-11	KRTAP22-1	OR13F1	FOXD2	HPDL	KRTAP19-7	OR10J5	KRTAP6-2	OR10H1	H1-7	OR13C8	FOXE3	KRTAP21-1	CCIN	LCE1A	OR4C12	OR1J2	OR5D14	LCE3B	LCE3A	UBQLN2	ERAS	FBLL1	OTUD6A	H1-6	OR13H1	DUSP21	FOXR2	ZCCHC13	H2BC11	VHLL	KCNJ11	NANOS1	RNF133	KRTAP24-1	H3-5	RTL4	GSPT2	FSCB	PAQR9	NHLRC1	OR1J4	H1-0	CLDN4	H2AP	H2AC7	NANOS2	VN1R2	OR2S2	CLEC14A	ASCL4	ZBTB42	OR14I1	SOX12	FOXD4L3	MAGEH1	EZHIP	QRFP	KRTAP4-5	OR6C75	TMEM203	H1-2	NKAPL	SOWAHD	RNF222	OR7D2	C15orf62	KRTAP1-3	OR5W2	FZD9	RSC1A1	OR52B6	KRTAP4-6	OR9A2	HRCT1	H2AB2	PCDHB11	OR5K4	H4C11	OR5H2	KRTAP13-1	IFT70A	OR11L1	OR8B4	SOWAHC	H3C4	NRARP	PCDHA7	H2BC12	IFNA10	OR5B17	OR51D1	OR8D1	TUSC1	FAM47C	PFN3	OR5AC2	OR2J2	ZXDA	H2AC13	FUT4	GK2	CCER1	KLHL9	H2AC11	FTHL17	H3C12	OR51A7	MYO18A	OR2T3	OR6K2	H2AC17	LOC100996401	CCT8L2	DCAF12L2	LCE1B	OR52M1	OR2W3	OR5B21	KRTAP26-1	KRTAP12-2	GJA9	MPEG1	ITPRIPL1	ND3	ND4L	POU3F3	ND4	ND1	ND2	MAGEE1	LRRC10	ND5	COX1	ND6	COX2	CYTB	ATP8	KRTAP1-5	ATP6	ZNF830	CDY1	COX3	C6orf47	OR2T4	OR2M5	OR2L2	OR2AK2	OR14A2	EXOC8	H2AC25	H3-4	GPR31	CCDC185	TMEM81	TEDDM1	SF3B5	GPR52	PIGC	OLIG3	PIGM	OR6K3	RXFP4	DPM3	TSPYL1	SPRR2B	SPRR1A	KPLCE	H3C14	H2AC18	H3C10	H2BC18	PPIAL4F	ADRB1	GJA10	ADAM30	F8A2	NHLH2	NPBWR2	KCNA3	KCNA10	ABHD16B	HTR1B	PRMT6	BHLHE23	SLITRK2	LDOC1	SOX3	C10orf62	RTL8A	PPP1R3D	FRAT2	FRAT1	FOXD3	ACTRT1	JUN	TACSTD2	RNF113A	KTI12	CH25H	KCNE5	IER5L	DOLK	RAB40A	CITED4	TBCC	GTSF1L	POU3F1	RPA4	NAP1L3	MAFB	MAGEE2	ZBTB34	ZBTB43	NAP1L2	PABPC1L2A	PABPC1L2B	ATOH7	OR5C1	OR1L6	OR1N2	ADO	TNFSF15	SLC18A3	GPRIN2	OR2K2	P2RY4	ACTL7B	FZD8	OR13C5	PPP3R2	SPIN4	ZXDB	SPIN2A	OR10G9	RNF186	FOXE1	HSPA1B	HSPA1A	S1PR3	S1PR3	FOXS1	ID1	OTUD1	FOXB2	SOX21	OR2H2	SLITRK1	THBD	MAS1L	OR10C1	OR12D2	OR2J3	OR2J1	OR2B3	OR2W1	PRKACG	H2BC13	FOXD4L4	FOXD4L5	SCP2D1	H2AC12	KCTD12	KRTAP9-2	KRTAP4-2	H4C8	H4C2	KRTAP1-4	H2BC5	H2AC6	H4C3	OR13J1	LRRC10B	PCDHGA1	PCDHA9	PCDHA8	PPP1R2C	PCDHA2	PCDHA1	OR5D16	OR5L2	ACTRT2	OXER1	SOWAHA	SDHAF1	B3GALT6	KBTBD7	KBTBD6	KLHL34	OR6C65	OR6C1	CENPB	CSNK1A1L	OR10A4	MAB21L1	GPR150	KRTAP10-10	UBQLNL	IFNA8	IFNA2	OR51I1	IFNA16	OR51B6	IFNA14	OR51B4	IFNA21	IFNW1	IFNB1	FAM50B	CALML5	OR52J3	OR51A2	RRAGA	ATXN3L	HUS1B	GPR12	ITPRIPL2	PLPP6	OR1A2	KRTAP5-6	KRTAP5-1	CDY1B	SLC35G5	TAS2R1	FOXD4	KRTAP19-8	KRTAP20-3	KRTAP20-4	KRTAP22-2	KRTAP27-1	GJB2	CDY2B	SRY	PRR23A	B3GALT4	LRRC30	TMEM200C	OR5K3	UFSP1	BORCS6	ARL4C	TSSK1B	PRR22	TAS2R19	TAS2R31	TAS2R13	KRTAP19-1	KRTAP13-3	KRTAP16-1	KRTAP29-1	KRTAP9-7	KRTAP9-6	KRTAP4-3	CTAGE1	KRTAP4-11	KRTAP4-9	KRTAP4-7	KRTAP2-3	KRTAP2-1	BHLHA9	RTL8B	RNF208	KRTAP3-3	KRTAP3-2	KRTAP3-1	KRTAP12-1	KRTAP12-4	KRTAP10-3	KRTAP10-2	KRTAP6-3	ZNF628	LENEP	B3GALT1	H3-7	MAF	KRTAP9-9	KRTAP4-12	KRTAP2-4	OR6C4	PABIR1	OR10W1	CLDN3	DNAJC30	KLHDC7B	PURB	OR2H1	OR12D3	PGBD4	KRTAP10-9	KRTAP9-1	KRTAP4-1	KRTAP2-2	KRTAP5-11	KRTAP5-10	KRTAP5-8	KRTAP5-7	SLC35E3	ZNF594	TSSK2	KRTAP5-4	KRTAP5-3	KRTAP13-2	CLDN8	KRTAP10-12	KRTAP10-5	KRTAP10-4	KRTAP10-1	IER3	KLHDC7A	CCRL2	GP5	CLDN5	IMP3	H3C15	PAPOLB	PPP1R3G	POM121L12	OR1C1	OR2A25	OR2A14	PSMB11	TAS2R41	OR6B1	C6orf226	HEPN1	TAS2R40	OR2A12	OR2F2	TIGD1	C2orf16	CEBPD	OR2A2	C19orf73	PCDHAC1	CXCR4	C21orf140	LOC102723451	RAB6C	KRTAP9-3	KRTAP5-2	PPP4R3C	POU5F1B	PRR23C	IFNA17	USP17L12	KRTAP25-1	DMRT3	TNXB	CENPVL3	SRRM5	USP17L10	OR6V1	MAP10	PPIAL4G	GPX1	BECN2	CTAGE15	IFNA4	EBLN1	FNDC10	MPC1L	ACTBL2	OR10J1	RBMXL3	OR4K3	TMEM185B	OR4F29	OR5K2	GHSR	OR1M1	YY2	USP17L13	OR10G8	KBTBD13	ZFP57	HCAR1	RIMBP3C	CHRM4	ANKRD63	TAAR9	PROB1	RNF148	NLRP2B	KIF4B	EXOSC6	GOLGA8K	UBE2L5	AJM1	OR5H14	OR5AL1	RPEL1	DCAF8L1	KRTAP21-3	POM121L2	CLDN34	CLDN9	FLOT1	OR52E1	KLLN	OR4A47	TAS2R39	IFNE	IFNA13	KDM4E	CLDN25	GOLGA8N	TMEM229A	OR7E24	USP17L15	OR4F3	GNL1	OR2M3	CAPNS2	USP17L11	PGAM4	ASCL5	CXCR6	GMCL2	MT1HL1	LOC102724334	H2BC12L	CTAGE6	VN1R5	RPS18	C1GALT1C1L	CSTB	ZNF80	UQCRHL	VPS52	CTAGE4	SUPT20HL2	TRIM31	CTAGE8	OR2A7	LOC107987545	ERVW-1	CEBPA	ZCCHC3	DCANP1	TMEM158	USP17L30	USP17L18	USP17L24	USP17L28	PTTG2	OR10J4	GK3	ATP5MGL	USP17L20	USP17L21	PRPS1L1	TAS2R50	USP17L5	USP17L25	USP17L26	DIO3	HDGFL1	USP17L22	USP17L17	USP17L29	MBLAC2	USP17L19	USP17L27	LY6D	SLC10A5	PYDC2	CLDN23	ATXN7L3B	ADRB3	EIF5AL1	NACA2	PPP1R2B	CCDC71L	GLI4	DRAP1	OR1D4	OR5M1	USP17L4	USP17L8	CHMP1B	PBOV1	MAP3K11	BATF2	EID3	TMEM262	LTB4R2	NANOGP8	OR5M11	KRTAP5-9	CSNK2A3	HCAR3	ARL2	RASSF10	OMP	GALNT4	EID1	H2AX	C11orf68	OR52I1	USP17L7	UBTFL1	USP17L3	OR52B2	ASCL3	TAS2R43	TAS2R45	OR56A5	PCDHA3	TAS2R46	EBLN2	RNF141	B3GNT4	STH	TAS2R14	PRH1-TAS2R14	OR52E8	EIF2S3B	TAS2R20	TAS2R30	TRIL	H4C16	OR7G1	CLDN24	OR13C2	OR10G2	C17orf100	ERVFRD-1	ZNF580	OR5AP2	PPIAL4D	H2AJ	TAS2R38	OR11A1	OR9A4	SRSF9	OR6C68	COX6A1	MED13L	OR11H12	GPR84	INAFM1	CACNB3	OR11H7	OR4C13	MC1R	TMEM30B	OR11H2	RNASE12	MEX3B	TGIF2LY	FITM1	SKIC8	BLID	TNP2	CRABP1	MT2A	TPBGL	PCDHA10	RBM15B	DCTN5	UQCC4	MT1F	HSPB9	GABARAPL2	MT3	PRSS27	CEMP1	EPPK1	MT1X	SOCS5	OR4C45	MLYCD	COX4I1	NXPH3	SOX15	XYLT2	OR9G9	SNTB2	LOC100996750	SMIM10L1	CHST4	NPB	OR8K3	WFIKKN1	OR5T2	OR9G1	TCF20	OR3A3	ADCY9	OR9G4	GART	OR1D5	SLC16A13	OXLD1	ANKRD40CL	LRRC59	OR5T1	HOXB1	PPIAL4A	H4C14	GJD3	MICAL3	TNFRSF13B	ZNF407	PRR29	H4C15	ZNF624	NEUROD2	PPIAL4E	MED13	CCL2	OMG	ADORA2B	LYRM9	STRADA	KLF14	PPIAL4H	MED9	PPIAL4C	DIRAS1	TMEM86B	BOD1L2	LINGO3	G6PC3	ZSCAN5A	GADD45B	CCDC106	SRSF8	BLOC1S3	PPY	SLC35G4	ZFP28	IER2	TPGS1	KRT16	SCAMP4	ZCCHC2	SMIM22	ICAM5	ZNF224	NKPD1	LYL1	HSBP1L1	ALPK2	RUNDC1	ZFP82	ZNF524	RAX	BORCS8	MISP3	ZNF225	SYNGR2	ZNF439	PLIN5	ATP5F1D	NTF4	HAMP	TTC9B	SLC27A5	ZNF814	FFAR3	ETFB	OR7A5	CSKMT	PTGIR	ZNF487	ZNF578	IRGQ	SETSIP	SMCO4	TRAPPC2B	ZNF611	PGLS	CCDC194	GPR42	EMC8	PSPN	TNFAIP8L1	H3Y1	NUMBL	RPS5	PNMA8B	BRD3OS	TIMM44	MZF1	ZNF675	PPP1R15A	RNF225	CAPN12	ERVV-1	CENPVL1	CENPVL2	CRIPTO3	NCBP2AS2	TAF15	SRGAP2	BARX2	BBIP1	KPRP	GRK1	POU2F3	POU5F2	NFE2L3	ZNF736	UQCC2	H2AC19	RRP36	SMIM32	C20orf144	SERTAD2	IRGM	KRTAP10-7	PCDHB16	RTL5	TMEM271	OR2T2	OR4E1	DHRS11	F8A1	IFNA5	PCDHGA8	PCDHGA6	PCDHGC5	NOSTRIN	KDM4D	LENG9	OR2T5	H4C7	BTBD2	PCDHGB1	LOC112267897	OR2T1	PCDHGA5	H4C12	PCDHGC3	PCDHGB7	OR2T6	OR9Q1	LAIR1	PCDHGA10	TRIM52	HOXA2	OR10A3	H2BC15	PCDHGA4	H3C3	EPOP	NPIPB15	CRIM1	H2AC16	PCDHGA12	PCDHA12	H3C1	CCL4	MCCC2	H4C4	PCDHA5	H3C8	OR4M2	C22orf15	WSB2	H3C6	OR5H6	OR3A1	BAP1	H4C5	PCDHAC2	AATF	H4C9	PCDHGB4	FNDC11	FOXD1	MLLT6	H2AB3	H2AC4	H2BC3	NEFL	TMEM179	ANXA2R	DUX4	H2BC17	PCDHA11	H3C11	PCDHGB6	ACSS3	PCDHGA9	SMIM2	SPTSSB	PCDHGA7	PCDHGC4	GPR171	H4C1	C11orf96	PCDHA13	PCDH10	H3C7	OR8H2	ZFP42	H4C13	KRTAP5-5	UBE2NL	ATP9B	C16orf95	FA2H	PCDHGB3	H2AC15	H2BC9	OR5P3	PCDHGA3	RIMBP3	H2AB1	CTXN3	H2BC26	HS6ST3	ADRA2B	RIMBP3B	MAGEB3	H2BC14	KRTAP7-1	PCDHGB5	H3C2	USP27X	MED21	PCDHGA11	OR10A6	TMED10	PCDHGB2	FOXD4L6	TDRD15	LOC102723532	F8A3	GPR182	PGM2L1	PET100	OR10X1	OR8U3	SELENOH	ZNF43	OR1B1	RAB6D	OR51G1	OR4C16	OR2L8	OR5D13	NTHL1	ZNF729	OR51F1	OR51B2	TAMM41	RPL37A	OR2F1	PGA4	OR5AR1	OR8D2	OR52B4	OR4X2	OR52R1	BAHCC1	OR5L1	TUBGCP5	PCMTD2	TAF4	MAPT	IFITM10	ADAMTS12	ZNF852	OR8U9	CYFIP1	CEACAM7	TRARG1	NXN	SLC9A3	OR8U8	APBA1	HES5	FTCD	DYNLT2	KCNIP4	GPR87	KANSL1	PROP1	TTC34	TRAPPC12	GSTT1	KCNQ2	BTG3	YWHAE	B2M	PTPRN2	UTP4	TMEM255B	ERICH1	CENPV	SLC39A11	PLEKHM1	FREY1	RNH1	TEX13D	CPEB1	TEX13C	DTX2	ZNF623	PLPPR3	CDIP1	CARS1	HNRNPCL4	ARHGAP27	DEAF1	RIPPLY2	ETDC	RNF227	CPT2	SPAAR	PRLHR	FGL2	ACY1	INAFM2	SCARB2	VPS53	GABRD	SLC25A24	DCHS2	GNG14	C2orf81	OR13C3	OR10S1	OR3A2	OR51V1	OR9K2	OR10R2	OR52I2	OR11H4	OR4A15	OR13D1	OR8S1	OR5A2	OR1S2	OR8G5	OR52H1	OR6K6	OR4D2	OR56A1	BCAR1	SAMHD1	DHRS1	ADCY4	OR11H1	CHAMP1	RUVBL1	SPRY4	POU3F4	OR2A5	SOCS1	FOXC1	PSME2	TCEAL9	EMC9	FOXL2	LOC647264	NDN	FOXC2	CDC14C	MAGEL2
PMC8505486-42003_2021_2668_MOESM3_ESM.xlsx-CAR_E_all-sequence_name	The preceding data suggested that IWS**1**  Supplementary Data 1	KRTAP5-2	KRTAP5-6	KRTAP5-5	KRTAP5-3	PSAPL1	FOXD4L3	HAMP	PCDHGA6	PNMA1	HRH2	KRTAP5-9	RNF225	FOXD4L6	DUX4	MAFA	OR1L3	FOXD4L4	ZNF611	ITPRIPL2	BHLHA15	OR6C76	OR2A2	OR2G3	OR10P1	OR2T4	OR2T34	OR2T3	OXER1	OR2T10	HTR1B	OR2A5	OR2T29	OR2T5	OR2A14	OR2A12	PCDHGA11	FOXD4L5	HES5	NEUROD2	OR2H1	GPR27	OR2H2	OR10C1	KRTAP10-7	INAFM2	KCNJ11	WFIKKN1	FOXQ1	KLHDC7A	NXPH3	EPM2AIP1	NANOS2	OR1E2	OR1E1	SUMO4	FUT4	KIF2B	KRTAP12-1	KRTAP12-2	SERTAD2	BORCS8	GPR152	ZXDB	ELOA2	PCDHA5	TAAR5	FFAR3	GPR42	OR4C5	LINGO3	KRTAP5-11	KRTAP5-7	BAP1	ERVFRD-1	PCDHB9	RUVBL1	KRTAP13-3	PCDHB10	KRTAP5-10	TMEM185B	KRTAP5-4	HTR1A	MRGPRG	RNF222	OR4D6	TNFRSF13B	CLDN4	GPR62	CALML3	SMIM32	BCAR1	KRTAP5-1	EZHIP	F8A3	F8A1	F8A2	MAGEL2	TMEM271	TPBGL	NPAP1	C11orf68	GJD3	SPRY4	FNDC11	SLC27A5	FAM43A	DOLK	CHST14	EPPK1	SOWAHA	PCDHB2	SUPT20HL2	B3GNT4	PSPN	C2orf16	KRTAP2-1	KRTAP5-8	KRTAP2-3	OR4F21	OR4F29	DRAP1	OR4F3	OR4F16	OR1N1	SOX12	PGM2L1	OR4E1	UQCC2	BHLHE23	PGLS	KPRP	TMEM86B	CEMP1	MT1F	CCDC54	GLI4	ADCY9	OR5P3	OR9Q1	ACTL9	CSTF2T	NHLRC1	GRK1	OR1I1	OR11A1	PRR29	KCTD11	SOX4	LDOC1	TNFSF15	ZNF628	ATXN7L3B	MEX3B	IRF2BPL	TIGD1	TCF20	LOC102724334	H2BC12L	H2BC12	PCDHGB1	MT3	HPDL	CCIN	KRTAP2-2	H1-1	KRTAP2-4	RNASE8	UBL4B	SNTB2	KRTAP4-8	OR8S1	KRTAP12-4	KRTAP10-10	HRCT1	GPR45	FFAR1	MT1HL1	FFAR2	FZD2	KRTAP19-2	SMIM22	HPS6	OR5C1	SFT2D3	CLDN24	GALNT4	GPR148	KRTAP4-5	ADRB3	H2BC9	PABIR1	TRIL	C6orf120	H2BC26	H2AB2	H2AB3	H2AB1	H2BC18	H2BC17	CLDN22	H2BC11	H2BC3	KRTAP1-4	MPC1L	PCDHAC2	CH25H	B3GALT6	KRTAP4-7	CCDC182	OR2L2	ARL2	OR10H2	OR8J1	PNMA8B	TMEM30B	C15orf62	H3Y1	OR1M1	KRTAP4-6	TEDDM1	OR10H1	KRTAP4-11	OR10H5	OR8A1	KRTAP4-12	KRTAP4-9	LOC100996750	ZCCHC2	PIGM	PLPP6	OR13J1	OR3A3	OR4C46	OR3A2	MT2A	ANKRD63	TMEM179	PROB1	RBM15B	RXFP4	PCDHGC4	ZNRF4	CCER1	PGAM4	ACTRT2	SPPL2C	ERAS	RNF26	GPR25	CLDN23	ABHD16B	RAP2B	SOWAHC	MRGPRX4	MAPT	GPR150	POU3F3	RGS9BP	H2BC15	RXFP3	PCDHB7	BHLHE22	HSPA6	C20orf144	TSPYL5	TMEM121B	HSPA1B	HSPA1A	CHRM4	KCNF1	MT1X	TLNRD1	ALPK2	NPB	INSM2	LTB4R2	SLC18A3	PCDHGB3	RIOX1	KCTD12	PCDHGB2	PCDHGB6	ADRA2B	PCDHA7	CTAGE1	DHRS11	TIGD5	GPRIN3	RTL5	S1PR3	S1PR3	RPRML	KRTAP10-8	NCBP2AS2	KRTAP1-1	KRTAP1-3	KRTAP17-1	B2M	GPR31	GTSF1L	MKRN3	TAF15	NKAPL	MAF	KRTAP1-5	KRTAP10-5	OR2Y1	OR2W3	OR2G2	KRTAP10-11	KRTAP10-12	KRTAP10-1	KRTAP10-2	TPGS1	KRTAP10-4	KRTAP10-9	KRTAP10-3	H2AJ	TMEM229A	KRTAP9-7	PKDREJ	TEX13C	FITM1	PRR18	LRRC10	PGK2	CCDC87	OR2S2	MBD3L1	OR10Q1	IER5L	FIBIN	OR1K1	OR3A1	OR12D2	TEX13D	TUSC1	HNRNPCL4	GPRIN2	OR1G1	SRSF8	GLUD2	OTUD1	OR4A5	MC1R	OR2AT4	OR8B8	OR1C1	OR8D4	OR9K2	OR51T1	FEM1A	FOXD4	ITPRIPL1	ZBTB42	TEX44	FOXD2	FOXC1	PCDH10	PPP3R2	FOXD4L1	PRKACG	TMEM262	ZNF80	INSM1	MAP3K11	PCDHB11	CYFIP1	CDK5R2	PCDHB14	PCDHB16	PCDHB3	PCDHB4	PCDHB15	PCDHB12	PCDHB6	PCDHB5	PCDHB8	DCTN5	CHAMP1	CENPB	COX4I1	SLITRK2	RIMBP3C	RIMBP3	RIMBP3B	APBA1	PCDHGA8	CCDC184	TAAR6	AJM1	SLC9A3	TBCC	RNASE10	CBLL2	RAB40AL	SLC35G4	OR10G9	FNDC10	PCDHGA5	KBTBD13	TACSTD2	OR10G8	ZNF578	SLC35G5	SSTR5	OR10T2	PRM3	FZD9	LCE3A	LCE3B	LCE1A	SLC35G3	LCE3C	OR52I1	PRLHR	OR2C1	OR5D14	FRAT2	OR52I2	FRAT1	C3orf80	EXOSC6	SOWAHD	TMEM158	FANCF	NRARP	PPP1R2B	FZD1	PAQR9	BTBD2	RNH1	DRD5	DDX28	OR1B1	ZNF580	CLDN3	CCDC96	HEXIM1	PCDHA8	ARL4C	S1PR4	SOWAHB	GPR32	CCDC185	PTGIR	PCDHAC1	KCNA5	OLIG2	RASSF10	KDM4D	PABPC3	UQCRHL	MAB21L2	MAGEE1	GAS1	BORCS6	KDM4E	AATF	PCDHA12	DCHS2	RAB40A	DNAJC30	TAS2R4	PCDHA1	PCDHA10	SKIC8	RPP25	FZD8	PCDHA9	PCDHA11	PURB	OR10H4	PCDHA13	OR10G6	GNL1	OR2M5	OR2M7	CLEC14A	OR2M3	PCDHA3	PSMB11	OR5T2	OR52N5	DCANP1	OR4D2	ASCL4	POU3F1	OR56A5	VPS53	FOXS1	LY6D	OR56A4	AMIGO3	POM121L2	KCNA3	DCAF8L1	CYP8B1	PGA4	KRTAP9-9	NPBWR2	KRTAP9-2	POM121L12	KRTAP9-1	TMEM255B	GPR182	OR5AC2	KRTAP9-6	KRTAP9-4	KRTAP9-3	C6orf226	KRTAP4-2	ADCY4	KRTAP4-3	KRTAP4-1	OR5B17	GHSR	KRTAP9-8	PCDHGA4	BRD3OS	CCT8L2	TRAPPC2B	MAP10	KLLN	OR2F2	OR56A1	ID1	SOX21	RPRM	OR6X1	OMP	H2AC7	H2AC25	HSPB3	H2AX	CLDN9	STH	CENPVL2	CENPVL1	PIGC	NTF4	CALML5	CENPVL3	IFITM10	BARX2	DUSP21	MGAT2	GJB2	THBD	PRR22	GOLGA8N	GOLGA8K	NEUROG1	OR7C1	NDN	CXCR4	CHMP1B	RTL8A	KRTAP16-1	LCE1B	TMEM203	DIO3	OR52B6	ACSS3	GSTT1	SLC10A5	KLHL34	MC3R	ACTL7B	BATF2	NOG	HOXB1	SOX14	TAS2R41	OR2T2	KBTBD6	KCNE5	KBTBD7	TMEM81	EIF2S3B	TTC9B	ZNF852	MAFB	SOX11	JUND	THAP11	POU3F2	CCL4	FOXD1	NKPD1	PLEKHM1	YY2	ARHGAP27	OXLD1	NEFL	STRADA	FOXD3	RPS5	PAPOLB	UBQLNL	MYO18A	PCDHGA1	PCDHGA7	SCARB2	PCDHGA12	PCDHGA10	PCDHGA3	PCDHGB7	KLHDC7B	FZD7	TIMM44	FUT5	LENEP	TMEM200C	NUDT4B	B3GALT4	ADRB1	CLDN34	FOXE3	TSSK2	FZD10	CD248	SLITRK1	OR1L4	MAGEE2	CDC14C	H1-10	NAP1L3	OR1L6	KRTAP23-1	KRTAP3-2	KRTAP3-1	OR6B3	KRTAP13-4	KRTAP3-3	OR52M1	OR51V1	KRTAP13-2	OR5AU1	IFT70A	INAFM1	CDY1	CDY2B	CDY2A	CDY1B	RPL37A	HSBP1L1	CCDC106	OR8B4	OR1Q1	OR51M1	LRRC30	ATP6	FAM50B	OR2L8	ZNF594	OR5B2	OR7D4	ADO	VN1R2	TIGD2	GPR12	OR10W1	SOX2	GP5	CAPN12	ERVV-1	GSPT2	SYNGR2	SOCS5	FAM43B	HS6ST3	FOXL1	TRIM31	EID3	MLLT6	SRSF9	OR6V1	RNF113A	SDHAF1	IMP3	CCRL2	HUS1B	DCAF12L2	OXCT2	FOXR2	OR10J5	TRAPPC12	SPRR2B	C16orf95	OTUD6A	H1-4	RANBP6	GMCL2	KPLCE	RIPPLY2	SOX15	RAB6D	RAB6C	PPP1R3D	OR11H4	ATP5F1D	RNF186	PRMT6	CCDC89	OLIG3	SSTR4	ADRA2A	HSPA2	KTI12	PPP4R3C	KIF4B	MISP3	MFSD6L	PPP1R15A	PCDHA2	MZF1	PRSS27	TTC34	MPEG1	PCDHGC5	POU3F4	MAS1	HNRNPA0	ND2	FOXC2	IGIP	FGL2	SOCS1	MOS	GNG14	OR1J2	TAAR8	KRTAP13-1	CAPNS2	PURA	EMC8	GARIN4	OR2D2	FOXE1	TRMT12	LRRC10B	ZNF407	TRAM1L1	KRTAP24-1	IFNA21	IFNA13	IFNA5	IFNA8	MAB21L1	IFNA2	IFNA1	IFNA6	PPP1R3G	FTHL17	FTMT	LOC102723532	OR4N4	OR4N2	ZNF224	LCMT2	MICAL3	BECN2	CEBPD	OR10V1	POU5F2	OR10J4	ADRB2	MED13	ZCCHC3	LENG9	UBQLN2	VN1R1	MLYCD	G6PC3	NANOS1	OR14I1	USP17L4	USP17L8	USP17L3	USP17L2	USP17L1	P2RY4	KLHL9	CYSLTR2	OR5I1	DPM3	DMRT3	OR10A3	B3GALT1	OR1L1	OR2A25	TAS2R9	PROP1	SPRR1A	CEBPB	FLOT1	SF3B5	NTHL1	DEAF1	NACA2	PLIN5	CCDC85B	SRRM5	IFNB1	JUN	HCAR1	SPIN2A	XYLT2	IFNW1	TNP2	ANKRD40CL	H3C8	CHST4	IRF2BP1	BHLHA9	OR6C65	H2AC11	ACY1	ATOH1	FOXL2	LOC112267897	RBMXL3	OR7E24	SOX3	OMG	CSTB	NHLH2	H2BC5	OR7G1	OR7C2	OR1J1	CLDN25	OR5H14	OR8D1	OR5K3	IER3	OR6C4	TAS2R16	OR1N2	MC5R	ZNF623	OR1F1	PRR23C	CCDC71L	TAF4	PRR23B	DCAF4L1	C2orf81	EXOC8	TAF1L	H3-7	H3C13	H3C6	H3C3	H3C7	H3C11	H3-4	H3C14	H3C4	H3C15	H3C2	NSMCE3	H3-5	CETN1	RRAGA	DNAJB7	SLC25A24	PRR23A	FAM181B	CYTB	SPZ1	OR51A2	TAS2R1	OR51B2	C8orf48	MC4R	OR4C3	C19orf73	TAS2R8	OR9G9	OR9G1	OR6S1	GPR119	ZNHIT2	TSPYL1	RHOB	MAGEB3	OR52E2	OR10R2	OR7G3	OR7A5	OR5K4	OR7D2	TAS2R38	CPT2	RPA4	CLDN17	ZFP82	OR4D11	OR5L2	OR13C4	OR5L1	NLRP2B	MOCS3	PGBD4	OR2AK2	UTP3	BAHCC1	HDGFL1	ACTBL2	KLF14	UBE2L5	OR1D4	KRT16	DDI1	ND5	HCAR2	HCAR3	H1-0	TAF7	IER2	IRGQ	CITED4	OR5M1	TAS2R40	TAS2R39	OR5A2	H2BC14	OR2A4	UBE2NL	OR2A7	LOC107987545	MAGEF1	KRTAP20-1	TKTL2	C11orf96	RNF227	CEBPA	KRTAP27-1	OR5B12	OR11L1	TAAR2	KRTAP26-1	SCAMP4	OR1A2	OR8U8	OR13C5	OR8K1	GK3	CCDC8	OR52B2	GPR84	CSNK2A3	ERVW-1	BOD1L2	KCNA10	BBIP1	OR6T1	OR4A47	SPAAR	PCDHGB5	PCDHGB4	MRGPRD	OR4C12	GAPT	FBLL1	NANOGP8	GCNT4	SPTSSB	OR5AN1	NPIPA5	NPIPA9	C10orf62	ANP32D	MED13L	OR51B4	OR51F2	TNFAIP8L1	ZBTB43	OR10A4	FSCB	TLR2	TDRD15	RRS1	PCDHB1	MSGN1	ATOH7	PABPC1L2A	PPY	BLOC1S3	OR2F1	IRGM	CSNK1A1L	OR51I1	OR6Q1	SLC16A13	PABPC1L2B	RPL10L	YWHAE	ZXDA	COX1	JUNB	TRARG1	EIF5AL1	GK2	NUMBL	OR10J1	OR2D3	OR52L1	ZFP28	PBOV1	SLC35E3	H1-7	CENPV	IFNA14	CRABP1	REP15	IFNA16	OR12D3	IFNA7	IFNA10	IFNA17	EID2B	KRTAP19-6	IFNA4	MBLAC2	VN1R4	ETFB	POU5F1B	PPP1R2C	OR52E1	RTL8B	OR51F1	OR13F1	GJA10	RBMXL2	POU2F3	TAS2R5	OR4X1	OR4C45	OR8H3	OR8H1	OR8H2	GPR52	OR4C15	OR2W1	OR52D1	OR5D16	DIRAS1	KRTAP7-1	GJA9	CRIPTO3	OR2K2	OR2T1	GPR151	OR4C13	MRGPRX1	OR52K2	FOXB2	FJX1	OR6K6	GABARAPL2	OR14C36	PCDHGA9	PRPS1L1	TAS2R10	OR6C68	ASCL5	SCP2D1	H2AC17	H2AC12	CTXN3	H2AC18	RPS18	H2AC16	H2AC19	BLOC1S4	H2AC20	VHLL	MARS2	OR9A2	LRRC59	OR52H1	ZNF487	TAS2R46	DCAF4L2	TAS2R50	TAS2R30	TAS2R31	TAS2R43	TAS2R45	OR14J1	RPEL1	LYRM9	TSSK1B	ACTL7A	TAS2R20	NAP1L2	ASPRV1	GPR15	CXCR6	HSPB9	OR8D2	OR1D5	OR5AP2	OR8G5	NFE2L3	WDR5B	DDX53	TGIF2LY	ZNF524	DYNLT2	UBTFL1	EPOP	SRGAP2	ZBTB34	ZFP57	HEPN1	RNF133	OR5K2	OR2B6	OR2B2	OR5K1	RSC1A1	OR9G4	TAS2R3	ZNF624	EID1	HOXA2	LDHAL6B	SMIM10	PTTG2	OR5M8	OR10A5	OR56B1	ADORA2B	ZNF675	SELENOH	H3C1	KRTAP19-3	GPX1	SRY	OR6K2	OR4K1	PCBP1	OR52E6	OR52E8	AKAP5	RNF141	CTAGE9	CTAGE8	CTAGE4	OR5P2	MCCC2	OR14A2	USP17L10	OR13D1	FREY1	OR10AD1	TAS2R42	ACTRT1	ADAM30	CPEB1	H3C10	TFDP3	OR5AR1	OR5B21	OR4D5	PRH1-TAS2R14	TAS2R14	RTL4	CAPZA3	H4C14	H4C12	H4C11	H4C15	EMC9	TAS2R7	SETSIP	OR51B6	SPACA4	CCDC194	KANSL1	H2BC13	ZFP42	SMCO4	H3C12	LOC100996401	RRP36	USP27X	USP17L22	USP17L18	USP17L19	USP17L11	USP17L20	USP17L12	USP17L21	USP17L15	SPIN4	CLDN5	OR11H1	OR11H2	OR11H12	SMIM2	OR13C2	TRIM52	PPIAL4C	PPIAL4G	PPIAL4F	PPIAL4H	PPIAL4A	PPIAL4E	C6orf47	OR10D3	H4C5	C17orf100	OR10AG1	OR4A16	FAM47B	PET100	FAM47C	CACNB3	SOX1	OR5J2	OR52R1	OR13C8	OR52B4	OR51D1	OR11H7	HASPIN	OR2J2	LOC647264	OR2J1	OR2J3	OR2B3	P2RY1	ZNF439	ATXN3L	OR5F1	OR52J3	OR14K1	CTAGE15	CTAGE6	KRTAP25-1	OR1J4	OR51A7	OR10A6	ZNF814	TAL2	UQCC4	OR6B1	OR10S1	PCMTD2	OR2T33	KRTAP20-2	OR2T6	ZNF225	OR4L1	RNF208	OR8K3	OR13C3	SLC25A52	OR5D18	OR6C75	OR5AK2	OR6K3	OR56B4	OR5D13	OR5T3	OR5T1	PCDHGC3	H4C8	PDHA2	GPR87	OR4M2	CDIP1	OR51Q1	OR5W2	OR10X1	EBLN2	OR5M11	OR51G1	MAGEH1	ZNF830	COX2	KRTAP15-1	C1GALT1C1L	OR8U3	OR5V1	KRTAP6-3	RUNDC1	ARL14	LAIR1	ZNF729	ATP5MGL	OR5H6	ANXA2R	OR4X2	LYL1	TAAR9	H1-6	KRTAP11-1	OR13H1	OR51S1	UFSP1	RNASE12	H2AP	SLC25A2	OR2AE1	H1-3	CLDN8	NAP1L5	ZNF736	PSME2	MED21	ND6	MAS1L	H1-2	TAS2R60	VN1R5	GPR171	ICAM5	OR52W1	USP17L17	USP17L13	USP17L27	USP17L26	USP17L30	USP17L24	USP17L25	USP17L29	USP17L28	USP17L5	USP17L7	OR4A15	OR8B12	KRTAP19-7	H2AC13	H2AC14	H2AC4	H2AC6	H1-5	ADRA2C	TCEAL9	IFNE	GABRD	CARS1	KRTAP20-4	BLID	H2AC15	MED9	PFN3	TAS2R19	OR11H6	TMED10	SMIM10L1	OR8U9	H4C2	RAX	ASCL3	OR4K15	QRFP	PTPRN2	H2AC1	COX6A1	H2AC8	KRTAP19-8	H4C1	H2AC21	OR6C1	CRIM1	KRTAP19-1	C22orf15	KRTAP29-1	OR1S2	OR51B5	CSKMT	ZCCHC13	FERD3L	H4C9	TUBGCP5	CCL2	PYDC2	OR8K5	H4C13	H4C4	PPIAL4D	EBLN1	H4C16	KRTAP19-5	OR10G2	OR4M1	TCIM	H2BC1	OR6C70	UTP4	DTX2	KRTAP22-1	ND4	WSB2	OR9A4	OR5H2	FTCD	OR4K3	OR5M9	H4C6	ND1	OR8U1	TAS2R13	OR4S1	KRTAP21-1	KRTAP6-1	KCNQ2	H4C3	OR4C16	KRTAP6-2	LOC102723451	C21orf140	KRTAP21-2	OR4F17	ATP9B	OR4B1	ETDC	KRTAP8-1	OR4K2	GADD45B	RNF148	OR10A7	ZSCAN5A	SAMHD1	KCNIP4	DHRS1	OR5AL1	PLPPR3	OR13C9	OR4K5	H4C7	OR6M1	ND4L	COX3	KRTAP20-3	BTG3	NPIPB15	TAMM41	ZNF43	KRTAP19-4	ERICH1	NXN	KRTAP22-2	CEACAM7	GART	ADAMTS12	FA2H	KRTAP21-3
PMC8505486-42003_2021_2668_MOESM3_ESM.xlsx-CAR_E_q_0_1-sequence_name	The preceding data suggested that IWS**1**  Supplementary Data 1	KRTAP5-2	KRTAP5-6	KRTAP5-5	KRTAP5-3	PSAPL1	FOXD4L3	HAMP	PCDHGA6	PNMA1	HRH2	KRTAP5-9	RNF225	FOXD4L6	DUX4	MAFA	OR1L3	FOXD4L4	ZNF611	ITPRIPL2	BHLHA15	OR6C76	OR2A2	OR2G3	OR10P1	OR2T4	OR2T34	OR2T3	OXER1	OR2T10	HTR1B	OR2A5	OR2T29	OR2T5	OR2A14	OR2A12	PCDHGA11	FOXD4L5	HES5	NEUROD2	OR2H1	GPR27	OR2H2	OR10C1	KRTAP10-7	INAFM2	KCNJ11	WFIKKN1	FOXQ1	KLHDC7A	NXPH3	EPM2AIP1	NANOS2	OR1E2	OR1E1	SUMO4	FUT4	KIF2B	KRTAP12-1	KRTAP12-2	SERTAD2	BORCS8	GPR152	ZXDB	ELOA2	PCDHA5	TAAR5	FFAR3	GPR42	OR4C5	LINGO3	KRTAP5-11	KRTAP5-7	BAP1	ERVFRD-1	PCDHB9	RUVBL1	KRTAP13-3	PCDHB10	KRTAP5-10	TMEM185B	KRTAP5-4	HTR1A	MRGPRG	RNF222	OR4D6	TNFRSF13B	CLDN4	GPR62	CALML3	SMIM32	BCAR1	KRTAP5-1	EZHIP	F8A3	F8A1	F8A2	MAGEL2	TMEM271	TPBGL	NPAP1	C11orf68	GJD3	SPRY4	FNDC11	SLC27A5	FAM43A	DOLK	CHST14	EPPK1	SOWAHA	PCDHB2	SUPT20HL2	B3GNT4	PSPN	C2orf16	KRTAP2-1	KRTAP5-8	KRTAP2-3	OR4F21	OR4F29	DRAP1	OR4F3	OR4F16	OR1N1	SOX12	PGM2L1	OR4E1	UQCC2	BHLHE23	PGLS	KPRP	TMEM86B	CEMP1	MT1F	CCDC54	GLI4	ADCY9	OR5P3	OR9Q1	ACTL9	CSTF2T	NHLRC1	GRK1	OR1I1	OR11A1	PRR29	KCTD11	SOX4	LDOC1	TNFSF15	ZNF628	ATXN7L3B	MEX3B	IRF2BPL	TIGD1	TCF20	LOC102724334	H2BC12L	H2BC12	PCDHGB1	MT3	HPDL	CCIN	KRTAP2-2	H1-1	KRTAP2-4	RNASE8	UBL4B	SNTB2	KRTAP4-8	OR8S1	KRTAP12-4	KRTAP10-10	HRCT1	GPR45	FFAR1	MT1HL1	FFAR2	FZD2	KRTAP19-2	SMIM22	HPS6	OR5C1	SFT2D3	CLDN24	GALNT4	GPR148	KRTAP4-5	ADRB3	H2BC9	PABIR1	TRIL	C6orf120	H2BC26	H2AB2	H2AB3	H2AB1	H2BC18	H2BC17	CLDN22	H2BC11	H2BC3	KRTAP1-4	MPC1L	PCDHAC2	CH25H	B3GALT6	KRTAP4-7	CCDC182	OR2L2	ARL2	OR10H2	OR8J1	PNMA8B	TMEM30B	C15orf62	H3Y1	OR1M1	KRTAP4-6	TEDDM1	OR10H1	KRTAP4-11	OR10H5	OR8A1	KRTAP4-12	KRTAP4-9	LOC100996750	ZCCHC2	PIGM	PLPP6	OR13J1	OR3A3	OR4C46	OR3A2	MT2A	ANKRD63	TMEM179	PROB1	RBM15B	RXFP4	PCDHGC4	ZNRF4	CCER1	PGAM4	ACTRT2	SPPL2C	ERAS	RNF26	GPR25	CLDN23	ABHD16B	RAP2B	SOWAHC	MRGPRX4	MAPT	GPR150	POU3F3	RGS9BP	H2BC15	RXFP3	PCDHB7	BHLHE22	HSPA6	C20orf144	TSPYL5	TMEM121B	HSPA1B	HSPA1A	CHRM4	KCNF1	MT1X	TLNRD1	ALPK2	NPB	INSM2	LTB4R2	SLC18A3	PCDHGB3	RIOX1	KCTD12	PCDHGB2	PCDHGB6	ADRA2B	PCDHA7	CTAGE1	DHRS11	TIGD5	GPRIN3	RTL5	S1PR3	S1PR3	RPRML	KRTAP10-8	NCBP2AS2	KRTAP1-1	KRTAP1-3	KRTAP17-1	B2M	GPR31	GTSF1L	MKRN3	TAF15	NKAPL	MAF	KRTAP1-5	KRTAP10-5	OR2Y1	OR2W3	OR2G2	KRTAP10-11	KRTAP10-12	KRTAP10-1	KRTAP10-2	TPGS1	KRTAP10-4	KRTAP10-9	KRTAP10-3	H2AJ	TMEM229A	KRTAP9-7	PKDREJ	TEX13C	FITM1	PRR18	LRRC10	PGK2	CCDC87	OR2S2	MBD3L1	OR10Q1	IER5L	FIBIN	OR1K1	OR3A1	OR12D2	TEX13D	TUSC1	HNRNPCL4	GPRIN2	OR1G1	SRSF8	GLUD2	OTUD1	OR4A5	MC1R	OR2AT4	OR8B8	OR1C1	OR8D4	OR9K2	OR51T1	FEM1A	FOXD4	ITPRIPL1	ZBTB42	TEX44	FOXD2	FOXC1	PCDH10	PPP3R2	FOXD4L1	PRKACG	TMEM262	ZNF80	INSM1	MAP3K11	PCDHB11	CYFIP1	CDK5R2	PCDHB14	PCDHB16	PCDHB3	PCDHB4	PCDHB15	PCDHB12	PCDHB6	PCDHB5	PCDHB8	DCTN5	CHAMP1	CENPB	COX4I1	SLITRK2	RIMBP3C	RIMBP3	RIMBP3B	APBA1	PCDHGA8	CCDC184	TAAR6	AJM1	SLC9A3	TBCC	RNASE10	CBLL2	RAB40AL	SLC35G4	OR10G9	FNDC10	PCDHGA5	KBTBD13	TACSTD2	OR10G8	ZNF578	SLC35G5	SSTR5	OR10T2	PRM3	FZD9	LCE3A	LCE3B	LCE1A	SLC35G3	LCE3C	OR52I1	PRLHR	OR2C1	OR5D14	FRAT2	OR52I2	FRAT1	C3orf80	EXOSC6	SOWAHD	TMEM158	FANCF	NRARP	PPP1R2B	FZD1	PAQR9	BTBD2	RNH1	DRD5	DDX28	OR1B1	ZNF580	CLDN3	CCDC96	HEXIM1	PCDHA8	ARL4C	S1PR4	SOWAHB	GPR32	CCDC185	PTGIR	PCDHAC1	KCNA5	OLIG2	RASSF10	KDM4D	PABPC3	UQCRHL	MAB21L2	MAGEE1	GAS1	BORCS6	KDM4E	AATF	PCDHA12	DCHS2	RAB40A	DNAJC30	TAS2R4	PCDHA1	PCDHA10	SKIC8	RPP25	FZD8	PCDHA9	PCDHA11	PURB	OR10H4	PCDHA13	OR10G6	GNL1	OR2M5	OR2M7	CLEC14A	OR2M3	PCDHA3	PSMB11	OR5T2	OR52N5	DCANP1	OR4D2	ASCL4	POU3F1	OR56A5	VPS53	FOXS1	LY6D	OR56A4	AMIGO3	POM121L2	KCNA3	DCAF8L1	CYP8B1	PGA4	KRTAP9-9	NPBWR2	KRTAP9-2	POM121L12	KRTAP9-1	TMEM255B	GPR182	OR5AC2	KRTAP9-6	KRTAP9-4	KRTAP9-3	C6orf226	KRTAP4-2	ADCY4	KRTAP4-3	KRTAP4-1	OR5B17	GHSR	KRTAP9-8	PCDHGA4	BRD3OS	CCT8L2	TRAPPC2B	MAP10	KLLN	OR2F2	OR56A1	ID1	SOX21	RPRM	OR6X1	OMP	H2AC7	H2AC25	HSPB3	H2AX	CLDN9	STH	CENPVL2	CENPVL1	PIGC	NTF4	CALML5	CENPVL3	IFITM10	BARX2	DUSP21	MGAT2	GJB2	THBD	PRR22	GOLGA8N	GOLGA8K	NEUROG1	OR7C1	NDN	CXCR4	CHMP1B	RTL8A	KRTAP16-1	LCE1B	TMEM203	DIO3	OR52B6	ACSS3	GSTT1	SLC10A5	KLHL34	MC3R	ACTL7B	BATF2	NOG	HOXB1	SOX14	TAS2R41	OR2T2	KBTBD6	KCNE5	KBTBD7	TMEM81	EIF2S3B	TTC9B	ZNF852	MAFB	SOX11	JUND	THAP11	POU3F2	CCL4	FOXD1	NKPD1	PLEKHM1	YY2	ARHGAP27	OXLD1	NEFL	STRADA	FOXD3	RPS5	PAPOLB	UBQLNL	MYO18A	PCDHGA1	PCDHGA7	SCARB2	PCDHGA12	PCDHGA10	PCDHGA3	PCDHGB7	KLHDC7B	FZD7	TIMM44	FUT5	LENEP	TMEM200C	NUDT4B	B3GALT4	ADRB1	CLDN34	FOXE3	TSSK2	FZD10	CD248	SLITRK1	OR1L4	MAGEE2	CDC14C	H1-10	NAP1L3	OR1L6	KRTAP23-1	KRTAP3-2	KRTAP3-1	OR6B3	KRTAP13-4	KRTAP3-3	OR52M1	OR51V1	KRTAP13-2	OR5AU1	IFT70A	INAFM1	CDY1	CDY2B	CDY2A	CDY1B	RPL37A	HSBP1L1	CCDC106	OR8B4	OR1Q1	OR51M1	LRRC30	ATP6	FAM50B	OR2L8	ZNF594	OR5B2	OR7D4	ADO	VN1R2	TIGD2	GPR12	OR10W1	SOX2	GP5	CAPN12	ERVV-1	GSPT2	SYNGR2	SOCS5	FAM43B	HS6ST3	FOXL1	TRIM31	EID3	MLLT6	SRSF9	OR6V1	RNF113A	SDHAF1	IMP3	CCRL2	HUS1B	DCAF12L2	OXCT2	FOXR2	OR10J5	TRAPPC12	SPRR2B	C16orf95	OTUD6A	H1-4	RANBP6	GMCL2	KPLCE	RIPPLY2	SOX15	RAB6D	RAB6C	PPP1R3D	OR11H4	ATP5F1D	RNF186	PRMT6	CCDC89	OLIG3	SSTR4	ADRA2A	HSPA2	KTI12	PPP4R3C	KIF4B	MISP3	MFSD6L	PPP1R15A	PCDHA2	MZF1	PRSS27	TTC34	MPEG1	PCDHGC5	POU3F4	MAS1	HNRNPA0	ND2	FOXC2	IGIP	FGL2	SOCS1	MOS	GNG14	OR1J2	TAAR8	KRTAP13-1	CAPNS2	PURA	EMC8	GARIN4	OR2D2	FOXE1	TRMT12	LRRC10B	ZNF407	TRAM1L1	KRTAP24-1	IFNA21	IFNA13	IFNA5	IFNA8	MAB21L1	IFNA2	IFNA1	IFNA6	PPP1R3G	FTHL17	FTMT	LOC102723532	OR4N4	OR4N2	ZNF224	LCMT2	MICAL3	BECN2	CEBPD	OR10V1	POU5F2	OR10J4	ADRB2	MED13	ZCCHC3	LENG9	UBQLN2	VN1R1	MLYCD	G6PC3	NANOS1	OR14I1	USP17L4	USP17L8	USP17L3	USP17L2	USP17L1	P2RY4	KLHL9	CYSLTR2	OR5I1	DPM3	DMRT3	OR10A3	B3GALT1	OR1L1	OR2A25	TAS2R9	PROP1	SPRR1A	CEBPB	FLOT1	SF3B5	NTHL1	DEAF1	NACA2	PLIN5	CCDC85B	SRRM5	IFNB1	JUN	HCAR1	SPIN2A	XYLT2	IFNW1	TNP2	ANKRD40CL	H3C8	CHST4	IRF2BP1	BHLHA9	OR6C65	H2AC11	ACY1	ATOH1	FOXL2	LOC112267897	RBMXL3	OR7E24	SOX3	OMG	CSTB	NHLH2	H2BC5	OR7G1	OR7C2	OR1J1	CLDN25	OR5H14	OR8D1	OR5K3	IER3	OR6C4	TAS2R16	OR1N2	MC5R	ZNF623	OR1F1	PRR23C	CCDC71L	TAF4	PRR23B	DCAF4L1	C2orf81	EXOC8	TAF1L	H3-7	H3C13	H3C6	H3C3	H3C7	H3C11	H3-4	H3C14	H3C4	H3C15	H3C2	NSMCE3	H3-5	CETN1	RRAGA	DNAJB7	SLC25A24	PRR23A	FAM181B	CYTB	SPZ1	OR51A2	TAS2R1	OR51B2	C8orf48	MC4R	OR4C3	C19orf73	TAS2R8	OR9G9	OR9G1	OR6S1	GPR119	ZNHIT2	TSPYL1	RHOB	MAGEB3	OR52E2	OR10R2	OR7G3	OR7A5	OR5K4	OR7D2	TAS2R38	CPT2	RPA4	CLDN17	ZFP82	OR4D11	OR5L2	OR13C4	OR5L1	NLRP2B	MOCS3	PGBD4	OR2AK2	UTP3	BAHCC1	HDGFL1	ACTBL2	KLF14	UBE2L5	OR1D4	KRT16	DDI1	ND5	HCAR2	HCAR3	H1-0	TAF7	IER2	IRGQ	CITED4	OR5M1	TAS2R40	TAS2R39	OR5A2	H2BC14	OR2A4	UBE2NL	OR2A7	LOC107987545	MAGEF1	KRTAP20-1	TKTL2	C11orf96	RNF227	CEBPA	KRTAP27-1	OR5B12	OR11L1	TAAR2	KRTAP26-1	SCAMP4	OR1A2	OR8U8	OR13C5	OR8K1	GK3	CCDC8	OR52B2	GPR84	CSNK2A3	ERVW-1	BOD1L2	KCNA10	BBIP1	OR6T1	OR4A47	SPAAR	PCDHGB5	PCDHGB4	MRGPRD	OR4C12	GAPT	FBLL1	NANOGP8	GCNT4	SPTSSB	OR5AN1	NPIPA5	NPIPA9	C10orf62	ANP32D	MED13L	OR51B4	OR51F2	TNFAIP8L1	ZBTB43	OR10A4	FSCB	TLR2	TDRD15
PMC10328343-pone.0281487.s008.xlsx-7A_Overlap-Unnamed_4	driven by or co-regulated with either TERT promoter mutations (S6 Table) or TERT expression (**S7 Table**)  Genetic correlates with TERT expression.Genes associated with TERT expression in each cohort (Gide, Riaz, Van Allen, Hugo, Liu, SKCM, PCAWG, CCLE, single-cell, and Klughammer) and overlap of cohorts (S7A–S7K Table).(XLSX)  Click here for additional data file	NPIPB3	PSG1	GCLM	OR6Y1	OR2AT4	ZNF121	IFT172	CCDC12	GALR1	OR9H1P	RAD1	LCLAT1	ANKRD36	UBE3D	GPR137C	ZCCHC7	PHKA2	IRAK1BP1	L3MBTL1	NDUFAF8	CEBPZOS	DNAJB7	CACNB2	CCT4	FAHD2A	ZNF439	YIPF4	NPIPA9	PSG2	SPDYE21	OR52K1	SMIM8	CCDC30	CCNI	TFDP2	FER1L5	NUP155	NPIPB4	MPV17L	SHOX	C1orf146	OR5A1	PBOV1	ARHGAP29	ENPP1	MRPL30	BRD9	EEF2K	CFAP54	LIPT1	SHOX2	RALA	SLC24A2	CDH18	RICTOR	TMEM236	DYDC1	THUMPD2	PSG6	CDCA7L	SLC2A14	GJD4	MYLK3	OR4K17	CFAP44	ZNF440	SPMIP5	OR10G3	MTAP	FDX1	GON4L	USF3	SLC36A3	PRELID2	SHISA9	CACNG8	PARD6B	LRPPRC	CEP95	PNISR	C2orf80	DROSHA	PRKD3	PAIP1	OR1C1	MOGAT3	CCDC88A	SPP2	KCNH6	NDUFAF7	MMD	NOP58	SEM1	ATP1B4	LRRC58	OR10H5	BRDT	TMEM212	HACE1	DCDC1	CDC14C	EPPIN	MYCBPAP	OR11A1	MTRF1L	MSX1	LPCAT1	CLPTM1L	DDX10	SYNJ2	SPATA21	PCDH1	OLA1	DENND11	MLF1	TIMM29	ADO	MSRB3	CCNL1	KCNV2	NIFK	OR7C1	LYPD4	HESX1	IGF2BP2	MAP1LC3B2	OR2AG1	VEPH1	HPS3	TEPSIN	ASZ1	CDC20B	SLC26A1	CEBPZ	MRPS30	OR2V1	NPIPB5	OR11H2	CTCFL	MRPL3	FAM171B	ST6GALNAC3	RPAP2	ZNF490	MAPK10	MFSD5	OPRM1	ZNF557	POTEG	USP31	FBXO48	SZT2	SLC7A14	SLC3A1	SPDYE9	ADGRB1	OR10G4	SENP6	MARCKS	PTBP2	ZNF333	CENPV	PPIAL4G	H3Y1	BRIX1	FOXK1	CEACAM8	NR2C1	OR2G6	UBE2R2	MANSC4	NPIPB13	RMND1	SAR1A	UCN	GAGE1	CCDC144A	CDC42EP3	ENTR1	TMEM160	ZC3HAV1	OR10A3	SNX9	POLR1E	OR1I1	POLR2J2	ADPRHL1	INPP5K	PSG11	FAM161A	NOL10	OR14J1	OR5AN1	FKBP6	KANTR	MAGI3	OR6J1	VMA21	WFDC11	CLEC19A	SDHA	NPIPB12	ARHGEF39	FAAP100	BRIP1	FAM76A	NPHP3	ANKRD36C	CCNH	DPF1	OR2M3	ABHD17A	GTF3A	JMJD1C	MYH7B	VCY	VCY1B	AGPAT4	EIF2AK2	GNL2	NLRP8	RBM44	ZNF292	CEBPB	KHDRBS1	RNF115	RWDD1	REPS2	ATP5MGL	OR6C75	TCERG1	TRAPPC12	CDK5RAP2	SLC35A4	OR7A5	OR11H4	ANKRD61	C2orf92	TAF11L12	OR1A1	ZNF514	NOPCHAP1	OR8G1	PACRG	RAC1	RPS27A	TRIT1	ZCCHC9	SYCP1	ZNF169	OR52I1	TREML4	CLASRP	TRAPPC3L	IFT74	HES4	TIGD1	ZNF625	KCNJ3	OR5H14	MS4A6E	EFCAB3	LRRC36	RSPH10B2	CDKN2A	FASTKD3	REV1	SANBR	GARIN1A	GEMIN7	GMPS	KCNV1	METTL23	CTH	TEX35	MYT1L	NDUFA6	SLC5A12	FZD5	LCN10	NPAP1	NXNL2	RNF145	THSD8	GAGE13	PEBP1	RNASEH1	TMEM201	FASTKD2	OR7D2	C4orf17	ELAVL2	XKR4	RFX4	ANKRD36B	OR2C3	CEP83	SLC25A33	YBX1	SLC25A34	TAF1D	FEZF2	CCDC38	HSD17B4	KLHL17	ZNF487	HADHA	ZC3H8	OR51M1	RAVER2	SRSF11	ATG12	C6orf163	IQCM	SPTAN1	ADGRG2	GCFC2	HELZ2	SH2D6	ACSM2A	ARGFX	MRPS15	TFG	EMC3	LHFPL5	PCDHGA8	RPL11	EVA1A	FABP2	TAS2R4	TSPAN19	MNS1	SLFNL1	SPAG8	TMEM69	USP6	NEUROD1	NKTR	ATCAY	KCNJ14	TMOD2	PDILT	CEP15	ZDHHC15	B3GAT2	UBE2L5	LPO	ZNF556	NSFL1C	AMELX	LMOD3	RAB42	GAGE12F	METTL5	HPN	ZNF799	ATAD5	OR5AS1	SELENOV	DNAJC2	LGALS14	LUC7L3	TAF9	AMER3	MUC20	TOPORS	USP24	PRDM14	RPS7	SLFN12L	TFDP1	ZNF131	FAM151B	ASNSD1	CCDC150	EXOSC6	GRM6	SHOC2	CASP8AP2	FAM219A	B4GALNT2	KLHL18	PLSCR1	DCAF10	DCHS2	ELOVL3	OR2L2	RNF149	KIRREL3	MINAR2	OR8D1	PIGG	WDR77	CYP46A1	FAF1	PDZK1	SPAST	CHRNA2	USP37	OR4K2	IFNA5	AKIRIN2	GREM1	PHACTR4	ULBP1	ZNF709	HAUS6	KPNA4	SMG1	OTOP2	ARPP21	CEND1	HSPBAP1	SKA1	UTP6	MYO18A	TIAL1	PATE4	EFHC1	FAM9C	TAS2R50	EMC8	OR5A2	ZNF805	TESK2	VCX3A	RHOXF2	INPP5B	PDCD2	SHLD2	SLC25A51	TBC1D8	MFSD13A	YAF2	FAM229A	SYCE2	EQTN	TAF1L	APOLD1	CATSPERG	RBL1	RRAGD	SPAG17	STRAP	POLR1F	RARG	ACP1	DCDC2B	FAHD2B	FRA10AC1	ORC3	EDRF1	APPL1	CEP78	MDM4	TCEANC	VWA5B1	ZNF791	CRIPTO3	C12orf50	ZNF230	ZNF543	PDC	FNBP4	JAZF1	MS4A15	PSIP1	RPIA	LEPROTL1	RBFOX3	TTLL7	CCDC194	HEMGN	NUTM2D	RRAGA	ZBED1	VCX	PDXP	OR11H12	CHAF1B	MS4A10	NOL9	WDR27	YRDC	ZC3H12B	GAGE12J	CNOT10	NPAT	UHRF2	ACBD7	FANCA	NEB	ZRANB2	MAK	MSS51	RP9	TMEM269	BACH2	RDX	C3orf49	MAP4K3	SOSTDC1	OR14L1	SUPT7L	CCL16	ACSM6	TOMM5	ZNF644	FAM83H	FAM136A	FAM228B	GAD1	PUM3	PAGE4	CDK13	CFAP70	DCTN3	SPX	SYT15	ABCA5	ATPAF1	PCDH11Y	POLG2	ZNF569	KRT78	DPPA2	PCDHB1	SUZ12	DDX53	DFFA	FAM133B	OTUD3	PRKAR2A	ONECUT3	TSC22D2	HSD3B2	ATP5PB	IQCB1	MITD1	PTMA	AKIRIN1	CEP57L1	MIER1	PRPF4B	TMEM240	RIMOC1	IGF2R	PLA2G12A	SAMD12	OR2J2	GPBP1	MRPS9	VN1R2	BCCIP	MCCC1	RPS4Y2	CCDC138	KLHL9	OR4D9	RPF2	SIGMAR1	SLC35F6	TMEM262	UBE2D2	PXMP2	DYNLT2	PRDM9	CCL28	POLR2H	POLR3C	ATG3	RFNG	SAG	OR8B2	TSGA10	CCDC112	ERI3	HEPACAM	METTL22	PSPN	RAD51AP1	TSPY1	ANAPC5	CFAP36	XPO1	OR8D4	DSPP	ARHGEF38	BOD1	CEP135	OR56A4	OR5AU1	GAGE2A	CNTD1	KANSL3	RIF1	ABCA10	CFAP221	KLHL42	PHF10	ZC3H11B	ZNF430	AP1M1	PPCDC	RARS2	SGTB	TTN	LILRA2	TLCD4	UTP18	ZNF326	KCNH2	PSG5	FHIP2A	KDELR2	RFX3	USP48	ZNF70	CCZ1B	CWF19L1	SPINK9	ING5	NRXN2	OR51L1	RAI14	RNF168	SFR1	SHOC1	YWHAB	ABCG8	ALKBH3	GTF2IRD2B	MTURN	PMS1	TUT4	WBP2NL	TSPY4	KLHL23	CMSS1	DCLRE1C	DCUN1D1	HSD3B1	MYSM1	PCSK5	PSTK	VSIG10	GPR19	ITPRIPL2	RBM20	RPS8	ZCCHC14	RBMY1A1	RBMY1B	PATE2	SLAMF9	SLC1A6	TMEM120B	CHRM2	CYP20A1	OR7A17	PCGF6	RDH14	SRRM2	ATL3	EIF5B	MRPL37	NANOG	RBM45	SMAP1	EIF5AL1	GAN	GGNBP2	MAIP1	PRRT2	ZSCAN4	CACNA2D2	SIX3	LRRC7	RYK	TSPAN33	OR5T2	ADCY2	IRX3	SIX1	SYT16	TENT4B	TMEM213	WDR43	BCAT1	MUC19	PABPC4	SBF2	TUBA3D	PSG8	HGS	OR4K13	TBPL1	USP34	ADGB	ADRA1A	NBPF20	NEURL3	CTAG2	SLC22A14	SPMIP3	YJU2B	DTX3L	HNF1B	ZNF12	ZNF580	ANKRD26	CDKL1	ORC1	UPF3B	KHDC3L	DPH7	ELOVL6	MTHFD1L	PFDN4	ZNF354A	OR2V2	ST7	TARS1	WARS2	ZNF519	GPHN	NBPF9	ZNF611	NFX1	NUDT19	RGR	RIOK2	RPS6	THOC2	TRIM25	ASXL1	GPR75	SLC14A2	ANKRD20A1	C3orf52	CHRNG	GLUD1	LCN15	MYNN	DAP	TAS2R20	TAS1R2	DDX59	PCDHA9	SMC4	ZSCAN5A	ISX	CAD	DYNC1LI2	EIF2A	GSTO1	ZNF639	FNDC7	C8orf34	CDKN2B	ZNF724	CBLL2	OR6C4	PSME4	AKR7L	DNAH17	NRBF2	COMMD4	CYB5D2	PHB2	RPL36	THOC7	FRRS1L	HELB	RBMS1	REV3L	TCF23	FRG1	LRRFIP1	TSPY10	ACAT1	CCDC198	CCDC40	KCNJ16	NAV3	NBPF8	NEPRO	OR4Q3	ACD	CCDC184	CENATAC	CFAP92	PKP4	RFXAP	ZYG11B	CEP162	GNB4	NKAP	CACNA1A	DNAH11	HEBP2	PBX4	TTK	PSG9	ALMS1	FOXL2NB	NUDT2	PCDH11X	ZMAT4	BARHL2	CPNE6	GBA2	GPM6A	IFIT3	KATNBL1	MRPS22	RFC4	SPTBN4	DCAF17	MMP12	NIPBL	RTN4	LMBRD2	NRF1	PABPC1	SERPINE3	UQCRHL	NICOL1	GCSAML	IFT52	OR5H1	SNX7	WBP1	SPDYE1	TGFBI	VPS54	ZXDC	ANKLE1	ARFGEF3	CFAP107	PTCHD1	TANC1	CCDC85B	PVR	STUM	SGK2	TEDDM1	DMRT1	IRX5	PSMD14	RBM15	SGO2	PYDC1	BNIP3	GK5	MRPL19	MTIF2	NHLH1	RAB32	SATL1	SCRN1	WIZ	ETV2	FGF23	MCTS1	PPP1R14B	RUNDC3B	TRIM72	ZNF383	H1-4	TYW3	CRX	DYNAP	EIF2S2	GRIN2C	IRF7	NDUFB4	SRARP	TTC14	OSER1	RSRC1	SCOC	SLC30A7	GDF1	BMPR2	OR10K1	OR2T12	POU5F2	PPP3R1	SMU1	BARD1	GOLGB1	NCOA1	PYGM	GJB5	AGBL5	CDHR3	HADH	LEP	OTULIN	RGSL1	OR2T7	DAND5	FOXD1	SYTL2	TRIP13	ZNF197	HEATR9	CFAP96	DIPK2A	EBLN2	TLN1	WTAP	PNMT	TLE5	FLACC1	DDX18	LCORL	MORC4	RDH16	YBX3	ZPBP2	GOLGA6L7	SP8	CHD1	FN1	GDA	RFC1	WDR31	SSX4	SSX4B	PRY	DHTKD1	CEP43	SLC35G1	SPDYA	ZNF493	ANKS4B	DMAC1	DYNC1I1	LSM14A	SMARCA4	UTP20	GOSR2	NAE1	TRIML2	TTF1	S100G	CCDC196	VRTN	SLC17A4	COA5	TOR1AIP2	CCDC66	CIR1	PXMP4	TWIST1	GPR26	AP2B1	CCDC65	CCN3	MRPS5	NPIPB11	PRY2	SUMO4	RPEL1	SPATA31A7	UBE4B	ARHGEF10	CPN2	EXPH5	NSD2	PARP6	SDHB	SNX3	STOML2	UACA	ATR	CENPK	EML4	MOV10	SPATA17	TBCD	ZNF525	ZNF565	KLHDC7A	BAG1	CAMK2N2	CD160	DIO1	FBXO42	MTHFD2	ZNF345	ZNF417	DNAI1	RBM14	STX5	UCKL1	URI1	SYT10	C4orf46	CEP295NL	CHD9	CKMT2	GSTT2B	UBAP2	ZNHIT3	ASNS	BCL10	EYS	HRAS	LDLRAD3	MOB3B	ARL4AP5	CAMKMT	GYG1	KSR2	ZNF654	MYOG	EXD1	CCDC62	PRELID3A	SENP5	SULT1B1	OCM	ANKRD40CL	HINT2	NOL8	SAMD5	OR8H1	CCDC171	DYNC2H1	EPHB3	IFT122	SLIT1	TMIGD3	ZC3H15	FUBP1	MYO19	C1orf141	CHST5	CRLF3	GLOD4	MLLT3	PDZD9	PRKCE	RPP30	DYNLT4	WDR12	ZNF814	DAOA	ACCS	AKAP7	CENPA	LRIG2	NSMCE4A	AGAP5	CCDC27	HEBP1	HIKESHI	NUP58	OSGEPL1	PRR27	RPL22L1	AHI1	DERPC	RARS1	CYP1A2	STAG1	TSPY8	ST3GAL1	TPTE	PRAMEF18	GNG12	MTMR7	PNPT1	SLF1	SPRN	SSBP3	MAGEB10	ACOD1	CENPH	CNTLN	DYNC2LI1	ERBIN	TLCD3B	MTCH1	PCDHGA6	STK4	ZNF778	AICDA	DNAJC25	SRGAP2C	SKIC3	ZGRF1	PCARE	EFCAB5	KDM3A	RAB11FIP2	RFX2	TSPY9	NEUROD2	DHX57	GHR	KIAA1328	KIF15	KIN	METTL8	OR7D4	RSPH10B	SCAI	TMPRSS5	ZNF571	CBLB	LRP2BP	PUS7L	SLC4A1	ZNF599	SPDYE4	CLVS2	AJM1	FAM111B	JAG1	SSB	STIL	ZNF675	WNT1	TXNDC2	DNAH6	KATNA1	SPATA1	STAM2	ZMYM1	CYB5R1	GGTLC3	TRIM49D2	POTEM	OR2T11	HTRA4	ILKAP	IMMT	NABP1	SIL1	MCM2	PAPOLG	CEACAM20	COG7	ELK4	NOL6	PER2	ZNF90	GPRIN2	DMP1	NPC1L1	AGO3	AVL9	CCDC7	CDKL5	PDCD6	PUS7	KCNK18	OR2T1	ANKRD18A	CERKL	INTS13	SYCP3	TAB2	FGL1	GRIA1	HLTF	LPAR4	NEK10	NOCT	TM4SF19	TPH2	YTHDF2	ZG16	ACSF3	HSD17B11	IPO11	OR1D2	PSMG3	SLC25A36	SLC9A4	ARRB1	BLOC1S3	BRK1	CCDC200	FSD1L	NIPSNAP2	PIK3R4	EIF3I	GOLGA4	MRLN	OR4D1	SCN2A	SRRM4	ZNF22	ZNF680	IMPACT	PSG3	GLRA1	COX7A2L	DESI1	SEC63	SIAH2	SMC3	WASF2	ZNF700	ABCD3	HIBCH	IFIT1	KARS1	PLCB1	TMEM181	HSFY1	AGAP6	DESI2	GOLGA8B	NBPF15	NFIB	RRAGC	STAG2	TMEM41A	ZNF564	JPH1	ANKRD62	SLC22A13	APELA	GLB1L3	HSPD1	RPS2	ZNF124	SEPTIN4	GFAP	OR4F17	TMEM52B	PPP1R2B	TCP11	C21orf58	DDX60L	DPPA4	FBXO5	GCNA	OTUD1	ZNF669	GSTT4	ARID1B	COIL	DHCR7	FNIP1	FUT11	KANSL1	PRPF38A	TRIM49C	AP3S1	EID2B	MTX3	NPHP1	NUP54	SF3B1	ZNF726	TBR1	CAMTA1	FAM186A	KIF20B	RNF208	TERB1	AK4	C2orf15	EIF4E1B	GCM1	KBTBD12	LRRC37B	RC3H2	TMEM198	ZNF317	ZNF362	CST11	FABP6	NANOGNB	ZSCAN10	FOCAD	FTH1	KCTD19	LDLRAD1	NUTM2B	SH2D5	FREY1	AEBP2	AP3D1	TMC2	WDR87	ARL3	DEPP1	FAM241A	PIP4K2A	PXK	WDPCP	ENPP6	GNG5	MPHOSPH9	MSH3	OR6K3	PM20D2	TMEM209	ZNF622	ZNF765	CNOT9	CYSTM1	FBXO15	NELFE	PCDHB11	RC3H1	SAMM50	SRSF2	TPP2	WFDC8	ACSM3	ARL13A	COPRS	GPD2	PCGF5	QPCTL	STK31	TLCD5	A3GALT2	GSTA2	SAP30L	ZNF587	CCDC59	MUC21	RAB40A	RPGRIP1L	RPP21	WDR45B	IL4	GTF2H4	HERC5	HSF2	POLQ	RNF7	SEC61A2	BFAR	DSG3	EBF1	SMPD4	UBR3	ZNF431	ECT2	KPNA6	MOSMO	PCNX2	RWDD3	SVOP	TRPC3	USP1	ZNF14	AADACL3	CD2BP2	DHRS4	GPR160	SCYGR4	SLC1A4	SP110	TBC1D9	TRMT10C	ZNF30	ZNF600	LRRC37A3	NDUFB6	PLEKHA8	RASSF3	RPL35A	USP33	GPR17	ANKRD33B	CNBP	EIF3L	GJB4	SRSF10	FHIP1B	ORMDL1	FSCN3	CDCA2	KDELR1	PPFIA4	RBBP6	RPL3L	TSC1	ZNF703	DOCK7	GDAP2	THAP12	DNAI4	WSB2	SAMD7	ARMCX1	CDV3	CFAP74	GPRC5A	HSBP1	KIAA2026	NHSL1	NUPR1	SUN3	ZNF395	ZNF420	MC2R	GJB7	AK2	IQCK	NKPD1	PKD1L2	SERPINA10	SMYD5	ZNF284	AOC2	ASXL3	C19orf25	CCN1	COMMD9	HAT1	KDM1A	OR10A2	TRIP10	ALDOA	EEIG1	NFRKB	NODAL	TGFBR3	SPAG11A	ZNF878	BTBD19	CEMIP2	RSAD1	SF3B2	SLC30A10	SLC35G5	POLR1H	CPLX4	HYLS1	KIAA1191	MSH5	ZFP42	C17orf75	CCNL2	CELF1	DOCK5	ORC2	PGRMC2	RAD54L	RMND5A	CNOT11	EFCAB10	KCNIP2	MSANTD3	R3HCC1L	IFFO2	APOL2	ATG5	GPATCH11	MED10	NOS1	RASGRF2	SLC43A3	STARD9	ZSWIM1	TRPC7	MGAT4D	CFAP69	DHFR	DNAH7	DZANK1	PGBD1	RPL12	SHPRH	SLC5A9	SOHLH2	NKX2-3	CRISP1	CASP14	NFXL1	OR6B1	SP100	SPCS2	SUGP2	TNNI1	DMBT1	CCDC179	FGF8	ZNF732	ARHGEF33	ARMC10	BLM	CCDC148	CDC16	FHL3	FRK	GOLPH3	PNPO	UPP1	ADGRV1	COQ10A	MPLKIP	SLC15A4	SMIM27	TCF7L2	WHRN	FGG	OR1N1	FBXO11	HRCT1	LGSN	OR4E1	PLEKHA5	PRRG2	XPO6	EPX	FANCG	MBD6	OR2F1	SLC35A1	SUPV3L1	ZNF99	TSPY3	POTEB	ANKRD49	CABLES2	KCTD1	LRRC45	PHIP	PIGZ	UGT1A1	ZC3H10	CDKN1C	LSM8	PLCE1	PLOD2	PTPRG	SLITRK5	ZNF302	CORT	CA9	CRYGS	CSNK2A2	GALT	HOGA1	MZT2B	PARP15	PKN2	PNPLA5	APH1B	C10orf53	ACAD11	CPSF3	JUND	PRR7	PLET1	MTRES1	CLHC1	FAM135A	LRCH4	LRRC40	NCL	TUBA1A	LRRC30	AGAP4	AP1M2	CHMP2B	EEF1AKMT3	NHLRC2	RBM6	RLF	TTC21B	AHCTF1	ARL6IP6	CALML4	PTPN20	RIOX2	ZNF296	ACE2	CCDC92	CRY1	JOSD1	NLN	SPATA25	SPG7	SRRM1	ZNF44	ZNF554	ZNF845	CHRNB1	ADRB1	ATP23	FAM204A	MINDY3	NAP1L1	ZNF281	ZNF638	CT45A5	DACH2	B4GALT1	CA5A	DUSP23	GDI2	PDF	RBM17	SLC1A2	ZNF107	CCDC191	POLR1G	HCFC1	MAP1LC3B	UBXN2A	UPF1	YWHAQ	ZNF786	ARL16	DYNC1H1	FAM227A	NUTM2G	SLFN12	SNRNP200	SPDYE5	STKLD1	TNRC6C	WIPI2	ZNF347	ANKRD40	CATSPER2	FGF18	HTR3B	MYADM	ODF2L	TMF1	ZNF555	ZNF652	LCN9	IFNW1	NANOGP8	CFAP210	ETV6	NMNAT3	OR1M1	OR3A3	ABCA4	C12orf60	MACIR	CHRM5	DDX31	NFKBIZ	PLA2G10	PLD1	RCL1	SENP7	SYDE2	TBC1D30	TRIR	ZNF714	IGSF23	PDHA2	FUT6	ANKUB1	CELA3B	ECHDC3	MCOLN3	MDN1	POTEI	SERAC1	ZBTB5	SELENBP1	PRAMEF17	AAK1	CTU1	DSN1	KCTD18	MRPS35	POLR2C	SGSM3	SGTA	MS4A5	OBP2B	FAM9A	ASB16	DDX17	GRSF1	HINFP	LRAT	NPDC1	SELENOH	NPIPB9	CCDC195	ANKRD18B	FLNB	KCNB1	NDUFA11	PBRM1	SSBP4	TRPC4AP	WDR70	ZNF441	CYP4A22	CCR3	CDK11A	DDX50	PRPF38B	STRC	SYF2	RBP3	MEIOB	GAGE10	FAM210B	GLRX3	KNTC1	LRRC41	ORAI3	VWA7	ASB14	IFI44L	SLC25A27	TMEM272	VEGFB	ZNF836	GAGE12C	GAGE12D	OR10D3	VGLL2	SLC10A2	LONRF2	MAS1	MED26	MSTN	NOTCH4	PPP4R3B	RALYL	RPL23A	USP12	UVSSA	RNF222	SYNGR4	KCNA6	COQ3	DDX20	NMD3	PHF20	RSL1D1	TRAPPC2L	ZNF264	HSFX1	ANTXRL	DNAJC13	DUS1L	LYRM2	NSUN2	PARVA	SLC30A5	ZNF506	SPMIP8	ABHD8	ACADSB	GCA	HINT1	IFIT5	MACO1	NEK5	P4HA1	PEX10	RSPH4A	SREBF1	TDRD9	TMPRSS12	VPS8	H2AB2	CLDN6	ZIC2	TEX10	TIMM44	C6orf47	OTUD6A	AFMID	ARL2BP	ERI1	KCNJ6	MMS22L	TRAIP	VPS4A	ZYG11A	KCNH7	GNRH1	LYNX1	ODAPH	PITRM1	TBX19	WEE1	CCDC187	CCDC15	CENPJ	DDX55	HDHD5	LRIF1	MAP4	OSCP1	RNF144A	NPS	TMEM225	C19orf85	ALG1L2	ALOX15	CCP110	DDIT3	EIF3D	GADL1	INPP5E	SHLD3	STIMATE	SYDE1	ZBTB26	POTEE	SLC7A13	CLC	E2F7	FAM186B	GCC2	NPAS2	PDE8B	RSBN1	RTN3	ZNF331	ZNF433	CISD1	OR8A1	PLEKHH2	RAD9B	RNGTT	SART1	TACR2	ADNP	ARHGAP26	CEP290	EFHB	HHIP	LRRD1	MIGA1	POLN	PPRC1	SSTR2	MSGN1	SLC6A18	ACSBG2	BTG1	CDK17	DNTTIP2	HEATR4	INPP5A	IQCC	LRIT3	MAPK8IP1	MRTO4	RAB12	RNF126	ZNF77	HAPSTR1	CEP85	ECH1	GKAP1	MAT2A	RBM33	TCAF2	TUBE1	ZSWIM5	OR2T8	RPA4	ATM	EIF3CL	FLNA	GOLGA6L9	QSOX2	TMEM86B	ZDHHC6	HTR2B	UBE2J1	GJD2	ZBTB7B	AGPAT5	BUB1	DHX36	DNAJC27	FBXW5	LATS1	RPH3A	SCLT1	SMIM36	TMEM18	KRT26	RAB6C	CASR	DUSP14	MARVELD1	NDUFAF4	TMCC3	DAZ4	MIX23	DUSP10	FAM120B	GP6	LCOR	MCMBP	MLYCD	MPHOSPH8	PCBP2	PRH1	RGS3	SERPINE1	SGK1	VCP	OR2L3	ARL5A	BRCA2	DNAH12	FBXW9	IL1RAPL1	KCMF1	KCTD6	NBEAL1	PDK1	PER3	SLC44A1	SNU13	XRCC2	DENND1A	EREG	MUTYH	PPP1R21	REPS1	RHPN2	RPL24	SAMD4A	TCP1	PRRG1	TMCO5A	CHIA	GLMN	ITPRID2	NAIP	NTRK1	CUL4A	LRTM1	NOX4	ZDHHC24	ZPR1	SPANXD	C9orf153	AP3M2	CAPN8	E2F2	EI24	HSPA6	ITGB3BP	MFSD2B	POLE	PTS	R3HDM1	RBAK	RFC5	RNFT2	TBCEL	TM4SF20	TMPRSS11B	PRLHR	CELF6	DEK	HEXD	KLHDC2	PURB	SFI1	TRMT10B	VTI1A	CFAP251	ZNF552	ZNF581	ZNF761	BCL2L15	CKAP2L	CYP2C19	KMT2A	MUS81	RPL5	TP53RK	C10orf143	EPB42	SLC10A1	ANKRD1	AP4B1	CDK8	CHMP4B	IZUMO2	LYPD1	NEDD4	NR4A3	NTAN1	PLEKHM3	PUS1	USP5	SLC13A1	ANKRA2	BNIP3L	CLDN14	CYP3A43	MELK	TMEM158	TXLNA	ZFYVE16	PRSS22	TUBA3C	C2CD3	CCDC39	CREB3	FTSJ1	NPRL3	OR2AG2	PDE3A	SAC3D1	ZCCHC4	ANTXR1	ARMT1	IL1RAP	RANBP1	RNF169	SASS6	SCAMP2	SRFBP1	TCF20	YIPF3	OR51I2	PPIAP40	CARS2	INSR	KCNC4	LYPD5	MARCHF2	MROH7	RXRB	SF3B6	SLC19A3	ZNF8	MAFG	MDM1	OR11G2	OR2A5	C17orf100	CALCOCO2	ERCC4	ERO1A	KIAA2012	PCNP	PLS1	PYROXD1	ROCK2	SLC25A16	SMG5	SPATA4	TMEM126A	TMEM51	WRN	ZBTB20	GPRC5C	VPS33B	STOML3	ADAM32	FBXO32	KIAA1143	MARCHF5	MYORG	NMRAL1	NUP214	OR2J3	RHD	ZNF33B	ZNF614	BCAP31	CEP68	DDR2	GTPBP4	SP4	TMEM223	TMOD4	OR9Q1	FOLR1	AKR1B1	CCNC	CIP2A	IFIH1	MBOAT2	SAXO1	SH3BP4	SNRNP27	WDSUB1	ZNF101	ATP1B1	LRRC38	ADAL	CEACAM19	DIAPH1	EIF1	EIF3G	LPP	MCF2L2	MYO9B	OXCT1	PATL1	RIPPLY3	TAF1B	TEKT2	ZBTB24	ZCCHC8	ZNF708	LYPD2	STMN4	OR2AK2	ATIC	EIF5A2	HUS1	MIDN	PCNX3	PDE6A	PEX7	SKIL	STMN1	TTBK2	YY2	ANAPC16	FOXP1	FSD2	GPAM	GRIK2	MPST	PAPPA	SYT11	AKR1B10	ATRX	CACNA1F	ETAA1	FUT9	H4C3	HOXD4	KIAA2013	LRRC49	PYY	VEGFC	ZC3H6	RSPH6A	FOXG1	CDIN1	CAND1	CFAP299	KIF14	OLFM1	THADA	TNFRSF13C	ZNF365	ZNF701	TH	AGO2	C9orf72	EFCAB12	FAM228A	GPN1	MAP3K7	MRPL47	PARN	SLC22A9	SPTLC3	TPRKB	SNRPD3	ADD2	ASB4	CMPK1	DUSP28	FHOD1	GINM1	PCM1	PPP1CC	RAB39B	MRPL45	CEP72	KIF2C	PLK5	SLC1A5	TOP2A	ZNF624	ZNF771	DNHD1	DPH2	FSIP2	IPMK	MLLT1	PCTP	POLA2	SAPCD2	SKI	TXNDC11	ZFPM2	RBMY1D	OR52N1	RD3	TCF19	ANAPC10	EXTL2	GCNT7	ICE1	MMGT1	PDE10A	POP1	PRDX2	PTPN1	SDHAF2	UBIAD1	USP45	TAS2R1	SPMAP1	COX15	CREG1	FADD	FAM229B	MTCP1	NDUFAF6	NME9	NWD1	OR52E4	PTPRH	SPACA6	UNKL	NEFL	PSG7	CDH4	ENOSF1	PINK1	PRDM7	RPS3A	SFPQ	TMEM38A	ZNF559	BIRC6	CHKA	CNR2	LHX6	MAP3K2	PALB2	PHYKPL	PRSS41	SKOR2	ACVR2A	ADAMTS18	CD164	CEP295	PDSS1	SCN1B	SLC43A1	TRIM33	TAS2R10	OR51D1	CAAP1	DDB1	MTMR4	NUS1	RNF207	SLC7A6OS	TAS2R5	ZNFX1	HR	MMP15	UGT2B17	HNRNPCL3	TRIM49B	ASB3	ERO1B	PCDHB15	RIMKLA	SLC35B4	TSHR	UST	AATK	AFDN	GMEB1	NDUFAF1	OXTR	RB1CC1	RBFOX1	SERP1	SNX14	TDRD7	TOPBP1	YTHDF1	ZNF426	SLC25A52	CCDC122	GNA13	HLX	ZMYM4	ALDH3B2	PRR23E	OR6C68	LSMEM2	ALDH8A1	ALKBH2	FGF5	GUCA1B	NKX3-1	NTN5	PBXIP1	REEP3	RPN1	RPRD1B	SET	SMIM10L2A	TBX3	IFNE	ARL17A	ARMC2	CHN2	COX7A2	EIF4G1	RAB26	SNRPA	TENT4A	ZNF19	FRG2C	DNAJC16	OR2H2	SCG2	USP42	WAPL	TAFA5	GOLGA8F	H4C1	CAMK4	DNAJC8	GFER	HSBP1L1	IL12B	KANSL1L	NBAS	RAB28	TSR3	MAGEA11	CFC1	BRD4	CCAR1	DNAH3	FANCB	POLM	REELD1	RPS5	RSRP1	SMARCA2	TCFL5	TIA1	XKR5	VHLL	MT1A	ANKRD11	ANKZF1	CTRC	DNA2	NEDD4L	RCVRN	SNRNP40	LEFTY1	TMPRSS7	CLTA	DPYSL2	LYAR	PRXL2C	RNASET2	TASOR2	UBE2B	C4A	HNRNPCL1	ARL13B	ETF1	IFIT2	PSMB2	RWDD2A	S100B	SLC25A37	TNRC6A	VWCE	APCS	A2ML1	CSPP1	DAB2	FFAR2	KDM4B	LRRC66	NARF	NRDC	REST	TMEM242	TPPP	ZNF785	DDA1	SPATA31C1	OPN1SW	UGT1A9	OR10Z1	CDX4	DUSP21	ADIPOQ	ALPP	EYA3	HACD4	MKI67	PRKDC	TSPY2	MPIG6B
PMC4413995-12864_2015_1449_MOESM3_ESM.xls-A-Unnamed_4		OR4F21	CTSG	OR4P4	PCDHGA7	OR5P2	OR1L8	OR4C46	OR5AR1	NBPF6	OR10AG1	OR6C68	OR51V1	OR13A1	OR2B3	OR7D4	ZSCAN5B	IFNW1	HNRNPA2B1	OR4D5	OR4L1	OR2G3	IFITM1	MBD3L2	OR1J1	OR1L1	OR1A1	OR4N2	OR10C1	OR52N4	OR1J2	OR1J4	H1-5	OR5J2	OR2W1	OR7A17	OR1D2	OR8K3	OR6C2	ALPI	OR52W1	OR5P3	OAS1	OR2J3	OR52J3	OR11H6	OR8B3	OR4D2	OR8H3	OR5V1	SSU72	OR10X1	OR6C75	OR4S2	OR14J1	OR2H2	OR6C1	OR2AE1	OR4K14	OR4C15	BTN1A1	PUSL1	PCDHGA9	OR5F1	OR4K2	OR2M2	OR5AN1	LILRB3	PCDHA7	OR2G6	OR4X2	OR12D2	OR2AG1	USP17L2	OR52A1	RALGDS	HNRNPA1	OR1N1	SLC49A3	NUTM2F	OR5T2	PILRA	OR4B1	PCDHGB6	NUBP2	OR7C2	H3C14	OR4C16	PDE4DIP	OR4F15	AMY2B	OR2B11	RNF224	GZMH	ABCC4	OR4E2	SLC7A3	OR56B4	OR52B4	OR5C1	OR4K15	UGT1A3	AMY1A	OR1L3	H2BC21	OR7A10	PCDHGA2	OR4C11	OR1L4	CD163L1	OR8J3	PCDHGB7	AMY2A	OR52D1	CHCHD2	OR2B2	OR4K13	SUSD4	OR7E24	POMC	OR4K5	PCDHGA6	OR13J1	OR6C3	OR4F3	OR2M3	OR10S1	OR2J1	ANXA2R	CYP2C18	SPATA2L	MAF1	FLG2	H2AC19	OR5B21	OR10A3	LAIR2	H2AC17	OR5T1	PCDHB15	PSMB5	OR4F16	OR6C6	SPATA31F1	OR1L6	PGA3	TEX19	OR4D11	RDH16	CYP4X1	OR6Q1	UGT2B10	NDUFA6	TNFRSF10B	LRRC37A	OR2A1	OR4C12	OR5K1	OR51G2	ZNF322	OR4D9	OR52A5	PCDHB6	RPS29	GZMB	KRT81	OR11G2	BFAR	URGCP	MGAT4C	CDK17	CYP4A22	KCTD5	KRT6C	PCDHGB4	BTN3A3	PCDHGB2	GSTA1	OR4K17	OR56A4	TNFRSF10A	H2BC12	OR4D10	PCDHGA3	H3C1	OR1E1	TREH	NBPF11	PCDHGA5	NUTM2D	OR10Z1	SERPINA3	TRIP11	OR4X1	OR8S1	OR4C13	OR4F6	SHARPIN	PCDHGA10	OR10G3	OR10G2	CDK20	POM121C	OR4K1	OR8A1	OR5K3	KCTD1	OR9G1	OR2S2	IL1B	PAG1	CYP2D6	C1QTNF12	PRSS38	GLYAT	LILRA5	SIGIRR	H2BC26	CES1	OR5H1	OR6C4
PMC10276008-41467_2023_39313_MOESM6_ESM.xlsx-pancancer_protected-Gene	overall high expression across tissues for the protected gene set (Fig. 5d; p = **3**)  Supplementary Dataset 3	AAMDC	AANAT	AARD	ABHD13	ABI3	ACBD6	ACBD7	ACOT13	ACTN4	ACTRT3	ADAP1	ADCY2	ADCYAP1	AEBP2	AGAP9	AGXT2	AIF1L	AK1	AKR1C3	ALYREF	AMN1	AMZ2	ANAPC11	ANAPC13	ANAPC16	ANGPT1	ANKH	ANKRD29	ANKRD33B	ANKRD34C	ANKRD39	ANKRD45	ANKRD46	ANKRD54	ANKRD9	ANP32E	ANXA13	ANXA2R	ANXA8	ANXA8L1	AP1S3	AP2S1	AP3S2	APIP	APOA2	APOBEC4	APOC2	APOD	APOE	APOLD1	APOM	ARHGAP23	ARHGEF33	ARL14	ARL16	ARL2	ARL5C	ARPC5	ASB16	ASB7	ATAT1	ATF6	ATOH7	ATOH8	ATP6V0C	ATP6V1E1	ATP6V1F	ATP6V1G1	ATXN10	ATXN7L3B	AZIN1	B4GALT3	BAALC	BANF1	BASP1	BBIP1	BCL2A1	BGLAP	BHLHA15	BLCAP	BLOC1S1	BLOC1S3	BLOC1S4	BLOC1S5	BLVRB	BNIP3	BNIPL	BOD1	BOLA2B	BOLA3	BRI3	BRIX1	BRK1	BSPH1	BTBD18	BTG2	BUD31	BYSL	C10orf105	C10orf67	C10orf95	C11orf52	C11orf68	C11orf86	C11orf91	FREY1	C12orf54	C14orf119	C14orf180	C15orf61	C16orf90	C16orf95	C16orf96	C17orf58	CHCT1	SPMAP1	C17orf99	C18orf32	C18orf63	C19orf33	C19orf53	C19orf73	C19orf81	C1D	C1orf115	CFAP141	C1orf21	C1orf226	C1orf53	C1orf54	KPLCE	C1QL3	C1QTNF3	C20orf173	C20orf202	CIMIP1	C22orf15	C2CD4B	C2CD4D	C2orf66	C2orf72	C2orf73	C2orf88	C3orf33	C3orf70	C3orf80	SPMIP2	NICOL1	C5orf22	C5orf47	CFAP90	C6orf132	C6orf141	C6orf226	C6orf47	C6orf52	SPACDR	CFAP418	C8orf76	CA2	CAB39	CABLES1	CABP7	CACFD1	CACNG1	CACNG4	CALM2	CALML3	CALML4	CALML5	CALY	CAMK1D	CAMK2N2	CAMKMT	CAPN14	CASP12	CBR3	CBY1	CBY3	CCDC117	CCDC134	CCDC152	CCDC166	CCDC167	CCDC169	CCDC175	CCDC3	CCDC43	CCDC50	CCDC71L	CCDC85B	CCDC85C	CCDC91	CCL20	CCL21	CCL28	CCL3L1	CCND3	CCNE2	CCNY	CCNYL1	CD247	CD27	CD48	CD7	CD79B	CD83	CD9	CDC42EP5	CDC42SE1	CDCA3	CDH12	CDH18	CDK2AP2	CDK3	CDKAL1	CDNF	CDR2L	CEBPA	CEBPG	CENPM	CEP19	CEP89	CERS6	CGB5	CGB7	CGB8	CHIC2	CHMP3	CHMP4B	CHN2	CHRAC1	CIB1	CIB4	CISD1	CISD3	CKS1B	CLC	CLDN1	CLDN14	CLDN24	CLEC2A	CLIC3	CLN6	CLPSL1	CLPSL2	CLPTM1L	CLTA	CLYBL	CMAS	CNFN	CNIH2	CNPY3	COA3	COA5	COMMD1	COMMD2	COMMD3	COMMD6	COMMD9	COMTD1	COPS8	COX14	COX17	COX20	COX5A	COX6A1	COX6B1	COX6B2	COX6C	COX7A1	CPO	CPSF4	CPSF4L	CRABP1	CRADD	CRCT1	CREG1	CRIP1	CRIP2	CRIP3	CRYBB2	CSDC2	CSF3	CSNK2B	CSTB	CTHRC1	CTNND2	CTU1	CXCL11	CXCL17	CXCL3	CYB5A	CYCS	CYP51A1	CYS1	CYTL1	DAP	DCTN3	DCXR	DDAH2	DDT	DDTL	DDX5	DEDD	DEFB108B	DEFB124	DENR	DEPTOR	DERL1	DESI2	DGCR6	DLEU7	DLX2	DLX3	DNAJB9	DNAJC15	DNAJC19	DNAJC21	DNAJC9	DNAL4	DNASE1L2	DNLZ	DPH3	DPM2	DPM3	DPT	DRG1	DROSHA	DSCC1	DTD2	DTHD1	DUSP12	DUSP15	DUSP23	EBF4	EBPL	ECHDC3	EDDM3A	EFCAB2	EFCAB9	EFNA3	EFNA4	EFR3B	EID2	EID2B	EIF1	EIF3CL	EIF3H	EIF3K	EIF4EBP2	EIF5A2	EIF5AL1	EIF6	ELAC1	ELF5	ELOVL2	ELOVL3	EML6	ENAH	ENDOG	ENHO	ENSA	ENTPD2	ENY2	EPO	ERC1	ERVFRD-1	ETFA	ETV4	EXOSC6	EXOSC8	F11R	FABP12	FADD	FADS6	FAHD1	FAM104A	FAM107B	FAM149B1	NALF1	FAM163A	FAM163B	CIMIP2A	FAM170B	FAM171A2	FAM174B	FAM177A1	FAM178B	FAM184B	FAM185A	FAM200A	FAM200B	SPATA31F1	FAM219B	FAM24B	FAM25A	FAM25C	FAM32A	FAM43A	FAM47E	FAM53A	FAM72A	FAM89A	FAM89B	FAM8A1	FARS2	FBRSL1	FBXL22	FBXL7	FBXO17	FBXO36	FCER1G	FCGR3A	FCRLB	FDX1	FEV	FFAR1	FFAR2	FGF10	FGF12	FGF14	FGF19	FIS1	FKBP11	FKBP14	FOLR2	FOXJ1	FRAT2	FREM3	FUOM	FUT7	FXYD1	FXYD4	FXYD7	G0S2	GABARAPL1	GALR3	GATA6	GATAD1	GCGR	GCSH	GDF11	GDNF	GFER	GGACT	GH1	GHR	GHRL	GLIPR2	GLRX2	GLRX5	GLYATL3	GMNC	GNB4	GNG11	GNG3	GNG4	GNG8	GNGT2	GNMT	GNPNAT1	GOLGA6A	GOLGA6L10	GOLGA6L9	GOLGA8B	GOLPH3	GOLPH3L	GOLT1A	GOLT1B	GPIHBP1	GPR160	GPR19	GPR20	GPSM3	GRB2	GREB1L	GRID2IP	GRPEL1	GSC	GSKIP	GSTA3	GSTT2	GSTT2B	GTF3A	GUCA1B	HAMP	HAPLN2	HCRT	HCST	HDDC3	HEBP1	HES1	HIGD1B	HIGD1C	HILPDA	HINT2	HLA-DMA	HLA-DOA	HLA-DOB	HLA-DPA1	HLA-DPB1	HLA-DQB2	HLA-DRB1	HLA-DRB5	HLCS	HMGA1	HMGCS1	HMGN4	HMOX2	HMX1	HORMAD2	HRCT1	HRK	HS3ST6	HS6ST3	HSBP1	HSD11B1	HSD17B7	HSD17B8	HSF2BP	HSPA1A	HSPB6	HSPB9	IAH1	ICAM2	ID4	IDH2	IER3	IER3IP1	IER5	IER5L	IFI27	IFI27L1	IFI27L2	IFNG	IGFBP7	IGFL2	IGSF23	IL10	IL11	IL15RA	IL17D	IL18BP	IL1F10	IL20	IL23A	IL32	IL7	IMMP1L	IMP3	IMPACT	ISG20	ITLN2	JKAMP	JMJD8	JOSD1	JOSD2	JTB	KCNE1	KCNE2	KCNK12	KCTD12	KCTD15	KCTD2	KHDRBS3	KIAA1328	KIAA1586	KIAA1671	KIN	KIR2DL4	KISS1	KLF2	KLHDC9	KLHL29	KLHL33	KLK4	KLRF2	KLRG1	KPNA7	KREMEN2	KRTAP1-1	KRTAP16-1	KRTAP2-3	KRTAP5-11	KRTAP5-7	KRTAP9-1	KRTCAP2	KRTDAP	LAMTOR2	LAMTOR4	LANCL1	LAPTM4A	LAPTM4B	LCE1B	LCE1E	LCE1F	LCE3E	LCE6A	LCN12	LCNL1	LEKR1	LENEP	LEP	LGALS14	LGALS7	LGALS7B	LGI4	LHB	LIMD2	LIN7B	LIPT2	LITAF	LLPH	LMBRD2	LOXHD1	LPCAT1	LPCAT3	LPGAT1	LRRC10B	LRRC26	LRRC3C	LRRC73	LRRD1	LSM12	LSM2	LSM6	LST1	LY6D	LY6E	LY6G5B	LY6G5C	LY6G6C	LY6H	LYNX1	LYPD2	LYPD6	LYRM4	LYSMD1	LYZ	M6PR	MAD1L1	MAFA	MAFF	MAFG	MAFK	MAGEF1	MAGOHB	MALL	MALSU1	MANSC4	MAP6D1	MB	MBOAT2	MBP	MCCD1	MCEE	MDK	MEA1	MED10	MED21	MED27	MED29	MED30	MEIG1	MEOX1	MESP1	METRN	NTMT2	METTL2A	MGP	MGST2	MGST3	MIEN1	MIF	MIF4GD	MLF1	MLN	MORN2	MPC2	MPLKIP	MPV17L	MPZ	MRC1	MRFAP1	MRPL12	MRPL13	MRPL21	MRPL36	MRPL41	MRPL44	MRPL46	MRPL48	MRPL51	MRPL9	MRPS10	MRPS11	MRPS12	MRPS14	MRPS16	MRPS18A	MRPS21	MRPS23	MRPS33	MRPS34	MRPS35	MRPS7	MSI2	MSL1	MSMB	MSRB1	MSRB2	MT1G	MT1X	MTA1	MTFP1	MTHFS	MTMR12	MTNR1A	MTPN	MUC12	MUCL1	MXD4	MYADML2	MYL10	MYL12A	MYNN	MYO10	MZT1	NABP1	NABP2	NACAD	NACC2	NANOGNB	NANOS1	NAT14	NAT8L	NAT9	NCCRP1	NCEH1	NCR3	NCR3LG1	NDFIP2	NDRG1	NDUFA4L2	NDUFA6	NDUFA8	NDUFAF6	NDUFB10	NDUFB2	NDUFB9	NDUFC1	NDUFC2	NDUFS6	NENF	NEUROD2	NFKBIE	NGRN	NHLH1	NIPAL2	NIT1	NKD2	NMB	NME1	NME2	NME3	NMRAL1	NNAT	NOG	NOL7	NOP10	NOS1AP	NOTO	NPB	NPL	NPM3	NPPC	NPW	NQO2	NRARP	NRBP2	NRGN	NRIP2	NSMCE2	NT5C	NTMT1	NUBP2	NUDT19	NUDT3	NUDT8	NUPR1	OLAH	OLIG1	OMP	OPTN	ORMDL1	ORMDL3	OTUD1	OTUD6B	OXCT1	PAFAH1B3	PAIP1	PAIP2B	PALM3	PAQR5	PATE4	PCBD1	PCCA	PCP4	PCP4L1	PDCD5	PDE6D	PDE6G	PDE6H	PDRG1	PDXP	PEA15	PECR	PEPD	PET117	PEX11A	PEX16	PEX19	PEX26	PFDN2	PFDN4	PFDN5	PFN2	PFN3	PGP	PHF11	PHF5A	PHOX2A	PHYHD1	PIANP	PIGC	PIGM	PIGP	PIGX	PILRA	PIP	PIP5KL1	PLA2G10	PLAC9	PLCXD3	PLGLB1	PLGLB2	PLGRKT	PLIN1	PMAIP1	PMF1	PMM2	POLE4	POLR1C	POLR2D	POLR2H	POLR2J	POLR2J2	POLR2K	POLR3H	POU5F1B	PPDPF	PPIA	PPIAL4C	PPIF	PPIL1	PPM1L	PPP1CA	PPP1R14A	PPP1R2	PPP1R27	PPP1R37	PPP1R3D	PPP1R3G	PPP3R1	PPY	PRCD	PRDX3	PRDX5	PRKAR1A	PRKCE	PRPH2	PRR13	PRR15	PRR15L	PRR9	PRRG2	PRRT1	PSENEN	PSMA7	PSMB9	PSMG2	PSMG3	PSMG4	PSORS1C2	PTCRA	PTGER1	PTGES	PTGES3	PTH2	PTMA	PTMS	PTN	PTP4A1	PTP4A3	PTRH2	PTS	PUF60	PVALB	PXDC1	PXT1	PYURF	PYY	RAB12	RAB18	RAB1A	RAB22A	RAB26	RAB30	RAB31	RAB40B	RAB5B	RABGAP1L	RAC3	RAD1	RAD21L1	RAI14	RANBP3L	RAP2A	RARRES1	RASAL2	RASL11A	RASSF3	RBFOX3	RBKS	RBM20	RBP5	RBPMS2	RBX1	RCAN1	RCCD1	REEP3	REP15	RFPL4A	RFX8	RGCC	RGL1	RGS9BP	RHBDD1	RHBDD3	RHBDL1	RHPN1	RHPN2	RIIAD1	RIMBP3C	RINL	RIOK3	RMI2	RNASEH2C	RNF114	RNF13	RNF144B	RNF168	RNF181	RNF208	RNF215	RNF224	RNF4	RNF5	RNLS	ROGDI	ROMO1	ROPN1L	RPL17	RPL18	RPL19	RPL21	RPL22L1	RPL27	RPL30	RPL36AL	RPL37	RPL37A	RPL38	RPL39L	RPL41	RPL7L1	RPL9	RPLP1	RPP21	RPP25	RPP25L	RPP38	RPRD1B	RPRML	RPS11	RPS16	RPS17	RPS18	RPS19BP1	RPS24	RPS25	RPS26	RPS27	RPS27L	METTL25B	RRP36	RRS1	RSPO2	RSRC1	RSU1	RWDD2B	RXFP4	RXRA	S100A10	S100A11	S100A12	S100A13	S100A14	S100A16	S100A2	S100A3	S100A4	S100A5	S100A6	S100A8	S100A9	S100P	SAMD12	SAP25	SAPCD1	SAPCD2	SCAND1	SCGB1A1	SCGB2A1	SCHIP1	SCN1B	SCNM1	SDCBP2	SDF2	SDHAF1	SDHC	SEC11C	SEC14L6	SECTM1	SEMA5A	SENP8	SEPHS1	SERP1	SERP2	SERTAD1	SETD1B	SFT2D2	SFTA2	SH2D1B	SHC1	SHISA7	SIT1	SIVA1	SKP2	SLA2	SLAMF6	SLAMF7	SLBP	SLC16A8	SLC1A3	SLC25A17	SLC25A19	SLC25A21	SLC25A29	SLC35E4	SLC39A11	SLC48A1	SLC51A	SLC51B	SLIRP	SLURP1	UQCC5	SMYD3	SNAPC5	SNAPIN	SNF8	SNRPA1	SNRPD1	SNRPD3	SNRPE	SNRPF	SNRPG	SNTB1	SNX22	SOCS1	SOCS3	SOCS7	SOSTDC1	SP9	SPATA3	SPCS1	SPDYE2	SPINK8	SPINT2	SPRED3	SPRR1B	SPRR2A	SPRR2D	SPRR2F	SPRR2G	SPRR4	SPRY2	SPRYD4	SPTSSB	SRD5A1	SRP9	SRSF9	SSC5D	SSNA1	SST	STH	STK3	STK32B	STK39	STRA8	STX18	STX6	SUB1	SUCNR1	SULT1A3	SUMO2	SUMO3	SUPT3H	SUPT4H1	SYNGR1	SYNGR2	SYNGR3	TAC3	TAC4	TACO1	TADA2A	TAF8	TARM1	TATDN1	TBC1D30	TBCCD1	TCF19	TDRD12	TEDDM1	TEF	TEN1	TEX12	TEX22	TEX30	TEX36	TFF1	TFF2	TFF3	THAP10	THAP2	THEM4	THEM6	MYO18A	TIGD1	TIMM10	TIMM13	TIMM17A	TIMM23	TIMM8B	TLX2	TM4SF19	TMEM123	TMEM128	TMEM129	TMEM134	TMEM141	TMEM147	TMEM14A	TMEM14B	TMEM14C	TMEM150A	TMEM151B	TMEM160	TMEM17	TMEM170B	TMEM179	LHFPL7	TMEM212	TMEM213	TMEM216	TMEM221	TMEM229A	TMEM233	TMEM235	TMEM236	TMEM238	TMEM241	LYSET	TMEM41A	TMEM44	TMEM65	TMEM71	TMEM92	TMSB10	TNF	TNFAIP8L2	TNFRSF13C	TOB2	TOMM20	TOMM22	TOMM40L	TOMM7	TOR1A	TOR4A	TPGS1	TPMT	TPRG1	TRAM2	TRIB1	TRIO	TRIQK	TRMT112	TRMT12	TRMT44	TSC22D4	TSEN15	TSEN54	TSPAN9	TSPO	TSPO2	TSTD1	TTC23L	TTC28	TTC32	TTC36	TTC39C	TXN2	TXNDC9	TYW5	U2AF1L4	UAP1L1	UBAP1L	UBD	UBE2D1	UBE2E3	UBE2H	UBE2K	UBE2N	UBE2QL1	UBE2R2	UBE2T	UBE2Z	UCHL5	UCK2	UCMA	UCN	UCN3	UFC1	UFM1	UQCR10	URB1	URM1	USF1	USF2	UTF1	VAMP4	VAMP8	VASP	VEGFA	VKORC1L1	VPREB3	VPS25	VSIG10L	VSIG8	VSNL1	VSTM2B	VSTM5	VWA5B2	WBP4	SKIC8	WDR70	WDR87	WNT10A	WNT6	XRCC3	YEATS4	YIPF3	YPEL2	YPEL4	YPEL5	ZAR1L	ZBED6	ZBTB42	ZC2HC1A	ZCCHC24	ZDHHC19	ZDHHC22	ZDHHC24	ZFHX2	ZFR	ZFYVE21	ZG16	ZMYND19	ZNF131	ZNF146	ZNF205	ZNF444	ZNF541	ZNF572	ZNF575	ZNF580	ZNF623	ZNF696	ZNF706	ZNF707	ZNF771	ZNF774	ZNRF2	ZSCAN16	ZSCAN23
PMC3716681-1471-2164-14-449-S5.xls-A-GeneSymbol	21,627 genes annotated in the current genome build (Sus scrofa build10.2, Ensembl release 67 [2**5**)  Additional file 5: Table S3ATotal genes overlapped by CNVRs with their exonic depth. Table S3B. Final list of genes overlapped by CNVRs. Table S3C. Orthologous genes overlapped by CNVRs. Table S3D. List of olfactory receptor genes overlapped by CNVRs  Click here for file	ABCA12	ABCC4	ABCG2	ABI3BP	ACOT4	AHNAK	AMMECR1L	AMY1A	AMY2A	AMY2B	ANKRD26	BAAT	BDH1	BFAR	BTN1A1	BTN3A3	C10orf88	ATRAID	ANXA2R	CA5B	CAMP	CASR	CCDC148	CCDC92	CD163	CDK17	CDK20	CIR1	COL10A1	CYP4A11	CYP4A22	CYP4F3	CYP4X1	DCAF8L1	DEFB115	DMRTC2	F5	HYCC2	FAM161B	NUTM2F	FDXACB1	FLG2	GLYAT	GOT2	GSTA1	GSTO1	HIGD1A	H2AC21	HNRNPA1	HNRNPA2B1	HTR1E	IFIT2	IFNW1	IL1B	INTS7	ITLN2	KCTD1	KDM4D	KIRREL2	KIT	KPNA1	KRT6C	LCMT1	LCT	LIPC	LRRC37A	LRRC8D	MBD3L2	MGAT4C	MOGAT2	MTERF1	MYADM	NBPF11	NBPF6	NPY5R	NUDT11	NXF2	NXF2B	OBSCN	OR10AG1	OR10C1	OR10D3	OR10G3	OR10G9	OR10S1	OR10X1	OR10Z1	OR11G2	OR11H6	OR12D2	OR12D3	OR13A1	OR13J1	OR14J1	OR1A1	OR1D2	OR1J2	OR1J4	OR1L1	OR1L8	OR1N1	OR2AE1	OR2AG1	OR2AJ1	OR2B11	OR2B2	OR2B3	OR2D3	OR2G3	OR2G6	OR2H2	OR2J1	OR2J3	OR2M2	OR2M3	OR2M4	OR2S2	OR2T11	OR2T12	OR2W1	OR4A47	OR4B1	OR4C12	OR4C13	OR4C15	OR4C16	OR4C46	OR4D11	OR4D2	OR4D5	OR4F15	OR4F16	OR4F21	OR4F3	OR4K1	OR4K14	OR4K2	OR4K5	OR4L1	OR4P4	OR4S1	OR4X2	OR51Q1	OR51V1	OR52A1	OR52A5	OR52B4	OR52D1	OR52K2	OR52N4	OR52W1	OR56A1	OR56A4	OR56B4	OR5AN1	OR5AP2	OR5AR1	OR5B21	OR5F1	OR5H1	OR5J2	OR5K1	OR5K3	OR5M3	OR5M8	OR5P2	OR5P3	OR8U3	OR5T1	OR5T2	OR5V1	OR6B2	OR6C1	OR6C2	OR6C3	OR6C4	OR6C6	OR6C65	OR6C68	OR6C75	OR6C76	OR6M1	OR6Q1	OR7A10	OR7A17	OR7C2	OR7D4	OR7E24	OR7G1	OR7G3	OR8B3	OR8B8	OR8H3	OR8I2	OR8J3	OR8K3	OR8K5	OR8S1	OR8U1	OR9A4	OR9G1	OR9G4	PDE4DIP	PFN3	PGA3	PGA4	PHAX	PHKB	PM20D1	POM121C	POM121L2	POMC	PLPP6	PRAME	PRAMEF15	PRG3	PSD3	PTCHD3	RAG1	RALGDS	RDH16	RDM1	REG3G	RPS15A	SAA4	SLC23A3	SLC7A3	SPATA19	SSU72	SUSD4	TBC1D1	TCHHL1	TFB2M	CES1	TNFRSF10B	TRIP11	TSPAN6	TXNDC16	UGT1A3	UGT2B10	URGCP	UROD	USP17L2	VN1R4	ZNF169	ZNF514	ZNF732	ZSCAN4	ZSCAN5B	ZXDB
PMC3716681-1471-2164-14-449-S5.xls-B-GeneSymbol	21,627 genes annotated in the current genome build (Sus scrofa build10.2, Ensembl release 67 [2**5**)  Additional file 5: Table S3ATotal genes overlapped by CNVRs with their exonic depth. Table S3B. Final list of genes overlapped by CNVRs. Table S3C. Orthologous genes overlapped by CNVRs. Table S3D. List of olfactory receptor genes overlapped by CNVRs  Click here for file	ABCC4	ABCG2	ACOT4	AHNAK	AMMECR1L	AMY1A	AMY2A	AMY2B	ANKRD26	BAAT	BFAR	BTN1A1	BTN3A3	C10orf88	ATRAID	ANXA2R	CA5B	CAMP	CASR	CD163	CDK17	CDK20	CIR1	COL10A1	CYP4A11	CYP4A22	CYP4F3	CYP4X1	DCAF8L1	DMRTC2	F5	HYCC2	FAM161B	NUTM2F	FLG2	GLYAT	GSTA1	H2AC21	HNRNPA2B1	IFNW1	IL1B	INTS7	ITLN2	KCTD1	KDM4D	KIRREL2	KIT	KPNA1	KRT6C	LCMT1	LCT	LIPC	LRRC37A	LRRC8D	MBD3L2	MGAT4C	MOGAT2	MTERF1	MYADM	NBPF11	NBPF6	NUDT11	NXF2	NXF2B	OBSCN	OR10AG1	OR10C1	OR10D3	OR10G3	OR10G9	OR10S1	OR10X1	OR10Z1	OR11G2	OR11H6	OR12D2	OR12D3	OR13A1	OR13J1	OR14J1	OR1A1	OR1D2	OR1J2	OR1J4	OR1L1	OR1L8	OR1N1	OR2AE1	OR2AG1	OR2AJ1	OR2B11	OR2B2	OR2B3	OR2D3	OR2G3	OR2G6	OR2H2	OR2J1	OR2J3	OR2M2	OR2M3	OR2M4	OR2S2	OR2T11	OR2T12	OR2W1	OR4A47	OR4B1	OR4C12	OR4C13	OR4C15	OR4C16	OR4C46	OR4D11	OR4D2	OR4D5	OR4F15	OR4F16	OR4F21	OR4F3	OR4K1	OR4K14	OR4K2	OR4K5	OR4L1	OR4P4	OR4S1	OR4X2	OR51Q1	OR51V1	OR52A1	OR52A5	OR52B4	OR52D1	OR52K2	OR52N4	OR52W1	OR56A1	OR56A4	OR56B4	OR5AN1	OR5AP2	OR5AR1	OR5B21	OR5F1	OR5H1	OR5J2	OR5K1	OR5K3	OR5M3	OR5M8	OR5P2	OR5P3	OR8U3	OR5T1	OR5T2	OR5V1	OR6B2	OR6C1	OR6C2	OR6C3	OR6C4	OR6C6	OR6C65	OR6C68	OR6C75	OR6C76	OR6M1	OR6Q1	OR7A10	OR7A17	OR7C2	OR7D4	OR7E24	OR7G1	OR8B3	OR8B8	OR8H3	OR8I2	OR8J3	OR8K3	OR8K5	OR8S1	OR8U1	OR9A4	OR9G1	OR9G4	PDE4DIP	PFN3	PGA3	PGA4	PHKB	PM20D1	POM121C	POM121L2	POMC	PRAME	PRAMEF15	PRG3	PTCHD3	RAG1	RALGDS	RDH16	RDM1	REG3G	RPS15A	SAA4	SLC23A3	SLC7A3	SSU72	SUSD4	TCHHL1	CES1	TNFRSF10B	TRIP11	TSPAN6	TXNDC16	UGT1A3	UGT2B10	URGCP	UROD	USP17L2	ZNF732	ZSCAN4	ZSCAN5B	ZXDB
PMC3716681-1471-2164-14-449-S5.xls-D-GeneSymbol	21,627 genes annotated in the current genome build (Sus scrofa build10.2, Ensembl release 67 [2**5**)  Additional file 5: Table S3ATotal genes overlapped by CNVRs with their exonic depth. Table S3B. Final list of genes overlapped by CNVRs. Table S3C. Orthologous genes overlapped by CNVRs. Table S3D. List of olfactory receptor genes overlapped by CNVRs  Click here for file	OR10AG1	OR10C1	OR10D3	OR10G3	OR10G9	OR10S1	OR10X1	OR10Z1	OR11G2	OR11H6	OR12D2	OR12D3	OR13A1	OR13J1	OR14J1	OR1A1	OR1D2	OR1J2	OR1J4	OR1L1	OR1L8	OR1N1	OR2AE1	OR2AG1	OR2AJ1	OR2B11	OR2B2	OR2B3	OR2D3	OR2G3	OR2G6	OR2H2	OR2J1	OR2J3	OR2M2	OR2M3	OR2M4	OR2S2	OR2T11	OR2T12	OR2W1	OR4A47	OR4B1	OR4C12	OR4C13	OR4C15	OR4C16	OR4C46	OR4D11	OR4D2	OR4D5	OR4F15	OR4F16	OR4F21	OR4F3	OR4K1	OR4K14	OR4K2	OR4K5	OR4L1	OR4P4	OR4S1	OR4X2	OR51Q1	OR51V1	OR52A1	OR52A5	OR52B4	OR52D1	OR52K2	OR52N4	OR52W1	OR56A1	OR56A4	OR56B4	OR5AN1	OR5AP2	OR5AR1	OR5B21	OR5F1	OR5H1	OR5J2	OR5K1	OR5K3	OR5M3	OR5M8	OR5P2	OR5P3	OR8U3	OR5T1	OR5T2	OR5V1	OR6B2	OR6C1	OR6C2	OR6C3	OR6C4	OR6C6	OR6C65	OR6C68	OR6C75	OR6C76	OR6M1	OR6Q1	OR7A10	OR7A17	OR7C2	OR7D4	OR7E24	OR7G1	OR8B3	OR8B8	OR8H3	OR8I2	OR8J3	OR8K3	OR8K5	OR8S1	OR8U1	OR9A4	OR9G1	OR9G4
PMC10005898-JCB_202201027_DataS1.xlsx-ReferenceLists-Nucleolar_Gene	of these two sets with our list is indicated in Fig. 1 C and **Data S1**  shows T-test significant YFP-PML+ATO/WT U2OS+ATO  Click here for additional data file	AATF	ABCA12	ABCC4	ABCC8	ABCF3	ABHD14B	ABTB1	ACACA	ACADVL	ACOX1	ACOXL	ACSL3	ACTL6B	ACVR1	ADAMTS12	ADAR	ADTRP	AEN	AFF4	AGER	AGPAT4	AGTPBP1	AKAP11	AKR1C2	AKR1C3	AKR1C4	ALDOC	ALG1	ALG14	ALG1L2	ALX3	AMDHD2	ANAPC11	ANG	ANKEF1	ANKRD1	ANKRD18A	ANKRD18B	ANKRD20A1	ANKRD30A	ANKRD30B	ANKRD31	ANKRD40	ANKRD49	ANKS6	ANXA10	APEX2	APOC3	APTX	ARFIP2	ARHGAP11A	ARHGAP32	ARID5A	ARL2	ARL9	BMAL2	ARPP21	ASB18	ASB2	ASXL1	ATAD1	ATF3	ATF6B	ATG10	ATP13A3	ATP5MJ	ATP6V1G1	ATP8B2	ATXN1	ATXN3	ATXN7L2	AXIN1	B3GNT4	B3GNT5	B3GNT9	B3GNTL1	BAHCC1	BAMBI	BATF2	BATF3	BCAM	BCAS3	BCKDHB	BCL11B	BEND4	BEND7	BIRC2	BLCAP	BMI1	BMP7	BMS1	BNIP2	BOP1	BORA	BPGM	BRF2	BRIX1	BRWD1	BTBD10	BTBD16	BUD23	BYSL	C11orf68	C12orf43	C14orf39	C15orf61	PHAF1	LIAT1	SPMAP1	C18orf21	C19orf53	C19orf67	C1D	AIRIM	C1orf159	C1orf210	DNAAF9	C2CD4A	C2orf68	C2orf81	INTS15	C7orf50	C8orf34	C9orf152	C9orf85	CA13	CAB39	CACHD1	CACNG6	CAMK4	CAMLG	CAPS2	CARF	CASP8AP2	CATSPERG	CBS	CC2D1A	CC2D2B	CCDC127	CCDC137	CCDC148	CCDC149	CCDC168	CCDC171	CCDC175	CCDC24	CCDC34	MIX23	CCDC59	CCDC7	CCDC85C	CCDC86	CCDC88C	CCR2	CD180	CD1E	CD48	CDCA7L	CDCA8	CDK4	CDK5RAP3	CDK7	CDKN2A	FBXW10B	CDV3	CEACAM19	CENPH	CENPP	CEP85	CERCAM	CFAP36	CFAP73	CFAP97	CHCHD1	CHD1	CHD3	CHD7	CHP2	CILK1	CIPC	CKAP5	CLDND1	CLHC1	CLN6	CMAS	CMSS1	CNTNAP5	COA4	COIL	COMMD3-BMI1	COQ5	COX10	COX7A2L	CPS1	CPT2	CRAMP1	CRELD1	CRIP2	CRIPT	CRISPLD2	CRPPA	CRYL1	CSNK1D	CSRNP3	CSTB	CT45A1	CT45A10	CT45A2	CT45A3	CT45A5	CT45A6	CT45A7	CT45A8	CT45A9	CT47A1	CT47A10	CT47A11	CT47A12	CT47A2	CT47A3	CT47A4	CT47A5	CT47A6	CT47A7	CT47A8	CT47A9	CT47B1	CTNNBIP1	CTSB	CTSV	CTTNBP2NL	CUL1	CUTC	CUZD1	CYB561A3	CYB5D1	CYTH1	DAB2	DCAF1	DCAF10	DCAF13	DCLRE1A	DCTN3	DCTN6	DCUN1D5	DCXR	DDA1	DDAH1	DDRGK1	DDX10	DDX11	DDX18	DDX21	DDX23	DDX24	DDX27	DDX28	DDX31	DDX41	DDX46	DDX47	DDX5	DDX50	DDX51	DDX52	DDX53	DDX54	DDX55	DDX56	DEAF1	DEDD	DEGS2	DENND4A	DENND5B	DEPDC1	DEPDC7	DFFB	DGAT1	DHRS3	DHX33	DHX57	DHX9	DIAPH2	DIMT1	DKC1	DLG3	DLK2	DMRT2	DMXL1	DNAJA2	DNAJC21	DNAL4	DNMBP	DNTTIP1	DNTTIP2	DOC2A	DOCK4	DOHH	DOLK	DPH5	DPH6	DPPA4	DQX1	DRGX	DRICH1	DSN1	DTD1	DTL	DTWD1	DTX3	DUSP1	DUSP11	DUX4	DYNC1I2	DYRK1A	DZANK1	E2F5	E2F8	EBNA1BP2	ECEL1	EDN1	EEF1A2	EEF1B2	EEF1D	EFCAB14	EFCAB7	EFHC2	EFHD1	EID3	EIF2S2	EIF3L	EIF4E3	EIPR1	ELAVL1	ELL3	ELMOD2	ELOC	EMG1	EMX1	EN1	EN2	ENSA	ERGIC2	ERICH1	ERICH2	ESF1	ESRRA	ETV4	ETV6	EWSR1	EXOC4	EXOSC10	EXOSC2	EXOSC5	EXOSC8	EXOSC9	FADS3	EEIG2	FAM111A	FAM131A	FAM131C	FAM133A	FAM133B	FAM13A	FAM193B	FAM204A	SPATA31F1	SLX9	ATOSB	FAM229B	FAM32A	FAM3A	GARIN5A	FAM76B	FAM90A1	FAM90A10	FAM90A14	FAM90A22	FAM90A23	FAM90A26	FAM90A7	FAM90A8	FAM90A9	FAM98C	FANCD2	FANCG	FAR2	FAU	FBL	FBLIM1	FBLL1	FBXL2	FBXL22	FBXO11	FBXO36	FEN1	FEZ2	FGF14	FGF5	FGF7	FHIT	FKBP15	FOXA1	FOXI1	FOXJ2	FOXK1	FOXL2NB	FOXM1	FPR1	FTSJ3	FXYD1	GAB1	GALNT17	GALNT5	GAR1	GAS2	GASK1B	GCKR	GCLC	GEMIN2	GET3	GET4	GFPT1	GGT5	GIN1	GINM1	GJC1	GLCCI1	GLE1	GLI2	GLI3	GMPR2	GNAI1	GNAI3	GNL2	GNL3	GNL3L	GON7	GORAB	GPALPP1	GPATCH4	GPER1	GPR137	GPR157	GPR161	GPR65	GPRC5B	GPRIN3	GRAMD2A	GRB2	GRINA	GRWD1	GSKIP	GTF3C1	GTPBP4	GTSF1L	GYG2	GZF1	H1-10	H1-2	HAP1	HDDC2	HDGFL1	HDHD3	HEATR1	HECTD1	HELZ	HERC4	HERPUD2	HES7	HEXD	HINT3	HJURP	HMGA1	HMGA2	HMGB2	HMGB3	HMGN2	HMGXB3	HOMEZ	HORMAD1	HOXB5	HOXD9	HS1BP3	HSD3B1	HSD3B2	HSPB6	HTD2	IDH3G	IER5	IFI16	IFI27L2	ILF3	IMP3	IMP4	INKA2	INO80B	INO80C	INO80E	INPP5J	INTS3	INTS4	IP6K1	IP6K2	IPCEF1	IQGAP3	IQSEC1	IRAK4	IRX2	JADE3	JAZF1	JPT1	JRK	KAT6A	KBTBD2	KCNB2	KCNC4	KCNJ14	KCTD1	KCTD6	KDM4A	KDM5D	KDM6A	KDM7A	KIAA0319L	KIAA1755	SANBR	KIF1B	KIF2A	KIF2B	KLF6	KLHDC4	KLHDC9	KLHL35	KLLN	KNOP1	KRCC1	KREMEN2	KRI1	KRR1	KRT74	KXD1	KYAT3	L3MBTL3	LARP4	LBX1	LDB2	LDOC1	LEKR1	LEMD1	LENG9	LEO1	LETMD1	LEUTX	LHFPL6	LHX6	LHX8	LIN28A	LIN28B	LIPA	LLPH	LRCH1	LRP10	LRP12	LRP4	LRRC10B	LRRC23	LRRC26	LRRC40	LRRC47	LRRC75A	LRRN4	LRWD1	LSM3	LSM7	LURAP1L	LYAR	LZTS1	M1AP	MACROD2	MAD2L1BP	MAD2L2	MAF1	MAFB	MAGED2	MAGEH1	MAK16	MALT1	MAP1S	MAP2K5	MAP3K14	MAP3K9	MAPK13	MAPKBP1	MBD3L2	MBD3L2B	MBD3L3	MBD3L4	MBD3L5	MBIP	MCEE	MCM10	MCOLN3	MDN1	MEAK7	MED12L	MED16	MED21	MED27	MESP1	METTL22	METTL5	MFSD9	MIF4GD	MIS18BP1	MKI67	MLLT1	MMP24	MNDA	MNX1	MOB1A	MOB1B	MOB2	MON2	MPHOSPH10	MPHOSPH6	MPND	MPPED2	MRI1	MRPL23	MRPL40	MRPS27	MRPS31	MRTO4	MS4A12	MTUS1	MTX2	MUS81	MXD3	MXI1	MXRA8	MYBBP1A	MYBPH	MYCN	MYL3	MYL5	MYLK4	MYO10	MYRFL	MYRIP	MYSM1	N4BP1	NAA10	NAA50	NACC2	NARF	NAT10	NBAS	NBEA	NCAPD2	NCKAP5	NCL	NCOA4	NDP	NECTIN2	NEPRO	NFIB	NFIC	NFKBIE	NGDN	NHEJ1	NIFK	NIN	NIP7	NKD1	NKIRAS2	NKRF	NKX1-1	NKX1-2	NKX2-3	NLE1	NLK	NMD3	NOC2L	NOC3L	NOC4L	NOL10	NOL11	NOL12	NOL6	NOL7	NOL8	NOL9	NOLC1	NOM1	NONO	NOP14	NOP16	NOP2	NOP53	NOP56	NOP58	NOP9	NOVA1	NPM1	NPM2	NPM3	NPR1	NRG2	NRIP1	NSA2	NSMAF	NSUN5	NT5C1B	NT5C1B-RDH14	NTRK3	NUAK1	NUB1	NUCKS1	NUDT14	NUDT16	NUDT19	NUDT8	NUFIP1	NUP188	NUSAP1	NVL	NWD1	OARD1	CIMAP1D	OGDHL	OLFM1	OMD	OPLAH	ORC4	ORC6	OSBPL3	OSCP1	OSER1	OSGIN2	OSMR	OTP	OTUD5	OTUD7A	OTULINL	P2RX6	P3H1	P3H3	PAFAH1B2	PAGE1	PAK1IP1	PAK6	PAPSS1	PARP1	PARP10	PARP2	PARS2	PAX5	PAX9	PBDC1	PCDH1	PCDHAC1	PCDHGA2	PCID2	PCP4	PCTP	PDCD11	PDCD7	PDGFRL	PDIA5	PDK3	PDZD8	PECAM1	PELI1	PELI2	PELI3	PELO	PELP1	PES1	PEX14	PFDN1	PFKFB4	PFKL	PGAM2	PGRMC1	PHF2	PHF21B	PHF6	PHLDA1	PHLDA2	PHTF1	PIGO	PIK3CB	PIM1	PIN4	PINX1	PITX1	PJA1	PKMYT1	PLEK	PLEKHM1	PLOD2	PLPP4	PNKP	PNMA6A	PNO1	PNPLA3	PNRC1	POLE3	POLR1A	POLR1B	POLR1C	POLR1E	POLR1F	POLR1G	POLR1H	POLR2F	POLR2K	POMT2	POP1	POP4	POP5	POP7	POPDC3	POU2F3	PPDPF	PPFIA3	PPID	PPIL1	PPIL3	PPM1B	PPM1D	PPM1E	PPP1R1C	PPP1R3D	PPP1R7	PRAG1	PRDM1	PRDM10	PRDM5	PRIMA1	PRMT6	PRMT7	PRR19	PRR29	PRR35	PRRG2	PRUNE2	PRY	PRY2	PSPC1	PSTK	PTCH2	PTMS	PTPN11	PTPN13	PTPN6	PTTG1	PTTG2	PUM3	PURG	PUS7L	PVALB	PVRIG	PWP1	PWP2	PXMP4	PYCARD	PYHIN1	PYM1	RABGEF1	RAC1	RAD51	RAE1	RARA	RARS1	RASSF4	RBBP5	RBFOX1	RBIS	RBL2	RBM19	RBM20	RBM28	RBM34	RBM43	RBMS2	RBMX2	RBMY1A1	RBMY1B	RBMY1D	RBMY1E	RBMY1F	RBMY1J	RCAN3	RDM1	RERG	RESF1	RETSAT	REXO2	REXO4	REXO5	RGCC	RGS12	RGS19	RGS22	RGS6	RHOJ	RIMKLA	RIMS3	RIN2	RIOX1	RIOX2	RLF	RNF115	RNF125	RNF144B	RNF169	RNF215	RNFT1	RNMT	RORA	RPAIN	RPAP2	RPF1	RPF2	RPL10A	RPL13	RPL13A	RPL18	RPL18A	RPL19	RPL21	RPL22	RPL22L1	RPL23A	RPL26	RPL26L1	RPL27	RPL29	RPL3	RPL34	RPL4	RPL5	RPL7	RPL7A	RPL7L1	RPL8	RPL9	RPP30	RPP38	RPS11	RPS17	RPS19BP1	RPS25	RPS26	RPS27	RPS27A	RPS27L	RPS3A	RPS6KA3	RPS6KA6	RREB1	RRN3	METTL25B	RRP1	RRP12	RRP15	RRP1B	RRP36	RRP7A	RRP8	RRS1	RSAD2	RSL1D1	RSL24D1	RSPH14	RSRC2	RTF2	RUSF1	S100A13	S100A2	SALL1	SAMD14	SAMD15	SAP30L	SAPCD2	SCML2	SCN5A	SDAD1	SDHA	SDHAF2	SEC24A	SELENBP1	SELENOF	SELENOH	SEMA6C	SENP3	SEPTIN7	SERF2	SERTAD3	SESN1	SETD7	SETMAR	SF3B3	SFRP1	SGF29	SGMS1	SH2D7	SH3PXD2B	SH3TC1	SHLD3	SIGIRR	SIMC1	SIPA1	SIRT1	SIRT2	SIX1	SLBP	SLC11A1	SLC1A3	SLC30A3	SLC35F3	SLC35F4	SLC6A13	SLC6A15	SLC7A10	SMAD2	SMARCA4	SMARCA5	SMARCB1	SMC2	SMG6	SMIM20	SMKR1	SMPDL3A	SMUG1	SNAPC1	SNAPC3	SNAPIN	SNORC	SNRNP35	SNX10	SNX15	SNX29	SNX30	SOGA1	SOSTDC1	SOWAHB	SOX15	SP140	SP5	SPANXN2	SPANXN3	SPATA17	SPATA2	AFG2B	SPATS2L	SPC24	SPDEF	SPECC1	SPG11	SPIN4	SPNS1	SPOCD1	SPON1	SPRY3	SPTBN4	SPTY2D1	SREK1IP1	SRFBP1	SRP14	SRSF5	SRSF9	SS18L2	SSX1	SSX2	SSX2B	SSX3	SSX4	SSX4B	SSX5	SSX7	ST6GAL2	STAG2	STAG3	STEAP3	STK24	STK33	STON2	STOX1	STPG2	STX17	SUB1	SUCO	SUMO1	SUPT16H	SUPT20H	SURF2	SURF6	SUZ12	SYCE3	SYDE2	SYT8	SYTL3	TACSTD2	TAF13	TAF1B	TAF1C	TAF1D	TAF4B	TANK	TAOK2	TAS2R5	TAX1BP3	TBC1D1	TBC1D13	TBC1D9B	TBCA	TBCK	TBL1X	TBL3	TBPL1	TBX20	TCEA1	TCF19	TCHHL1	TCOF1	TECPR2	TENM2	TENT4B	TERB2	TERF1	TEX264	TFCP2L1	TFF3	TGDS	THAP3	THTPA	THUMPD3	THYN1	TIAM2	TICAM1	TIFA	TIGD1	TIMM13	TLCD2	TMA16	TMA7	TMEM108	TMEM120B	TMEM131L	TMEM143	TMEM151A	TMEM177	TMEM178B	TMEM187	TMEM212	TMEM217	TMEM31	TMEM35B	TMEM37	TMEM42	TMEM50B	TMEM62	TMEM79	TMOD2	TMX1	TNFAIP1	TNFRSF9	TNNI1	TNNT2	TNPO2	TOP1	TOP2A	TOX	TOX4	TP53TG5	TPCN2	TPPP3	TRA2A	TRAF4	TRAF6	TRERF1	TRIM27	TRIM34	TRIM41	TRIM51	TRIM51G	TRIM52	TRIM6-TRIM34	TRIM60	TRIM61	TRMT10A	TRMT1L	TRMT5	TSEN15	TSG101	TSPAN6	TSPYL1	TSPYL6	TSR2	TSSK3	TTC27	TTC3	TTF1	TTK	TTLL1	TTLL2	TUB	TULP3	TUT4	TWIST2	TYW1	TYW1B	UBD	UBE2I	UBE2M	UBE2N	UBE2R2	UBE2T	UBE2W	UBFD1	UBLCP1	UBR3	UBTF	UBXN11	UBXN8	UCHL5	UCK1	UFD1	UPF3B	URB1	URB2	USF3	USO1	USP35	USP36	USP37	USP42	USP44	USP46	USP51	UTP14A	UTP14C	UTP15	UTP18	UTP20	UTP23	UTP3	UTP4	UTP6	UTY	VASN	VAX1	VENTX	VEPH1	VGLL3	VGLL4	VILL	VMP1	VPS51	VSIG4	VSX1	VWA5A	WASHC2A	WASHC2C	WASL	WDCP	WDFY3	WDR12	WDR3	WDR33	WDR36	WDR46	WDR55	WDR74	WDR76	WDR82	WDSUB1	WEE1	XDH	XPO6	XRN2	YAP1	YY1	YY1AP1	ZBED5	SCAND3	ZBTB14	ZBTB37	ZBTB43	ZC3H14	ZCCHC10	ZCCHC2	ZCCHC7	ZCCHC9	ZEB1	ZEB2	ZFAND2B	ZFHX2	ZFHX4	ZFP41	ZFP91	ZFX	ZFY	ZKSCAN2	ZMAT4	ZMYM4	ZNF106	ZNF117	ZNF121	ZNF136	ZNF142	ZNF146	ZNF154	ZNF16	ZNF174	ZNF175	ZNF202	ZNF275	ZNF276	ZNF280C	ZNF286A	ZNF300	ZNF324B	ZNF330	ZNF33A	ZNF33B	ZNF354A	ZNF362	ZNF385B	ZNF397	ZNF404	ZNF415	ZNF419	ZNF428	ZNF444	ZNF461	ZNF483	ZNF507	ZNF519	ZNF554	ZNF57	ZNF571	ZNF575	ZNF577	ZNF583	ZNF586	ZNF593	ZNF596	ZNF597	ZNF615	ZNF622	ZNF627	ZNF660	ZNF668	ZNF678	ZNF689	ZNF691	ZNF692	ZNF696	ZNF71	ZNF713	ZNF75A	ZNF77	ZNF771	ZNF773	ZNF787	ZNF790	ZNF793	ZNF80	ZNF800	ZNF816	ZNF837	ZNF853	ZNF860	ZNF865	ZNF878	ZNF880	ZNRF2	ZSCAN1	ZSCAN25	ZSCAN26	ZSWIM3	ZXDC	ZZZ3
PMC3626776-1471-2164-14-229-S6.xls-Sheet1-Gene_list	similarly, there were 270 RefSeq homologous cattle genes located within or partially overlapping with 10**6**  Additional file 6: Table S7CNVRs overlap with known disease-related genes in the DGV database  Click here for file	ZBTB20	LPCAT3	CTNND2	TNKS	PINX1	LRP1B	OR2A4	EYS	VIPR2	ZNF700	LUC7L	CNTN4	NCKAP5	OR4C6	OR4S2	OR4C11	OR4P4	RBMS3	MYT1L	OR4A15	OR4A16	ZNF14	GALNTL6	TENM2	OR2L13	SNRNP25	RHBDF1	MPG	NPRL3	CNTN6	SDK1	DPP10	TUBB2A	CFAP57	DMD	PTPRK	ST8SIA1	OR4C15	OR4C16	NELL1	DPY19L2	OR8U8	OR2T34	OR2T10	OR2T11	SOX6	TENM4	TUBB6	OR9Q1	OR8D2	OR8D1	BTBD3	ATRNL1	KCNH5	ZNF705G	NPAS3	ANKS1B	VPS37C	CA10	TUSC3	OR5M10	DPY19L1	OR2A7	CNTNAP4	CAMK1D	FSTL4	ZNF92	VKORC1L1	NCEH1	MAPRE2	ASPH	NLGN1	OR10G7	OR2T1	OLFM3	ADGRV1	PTBP1	SLIT3	OR2A1	OR2A42	LINGO2	ZNF878	MSH3	SOX5	MRGPRG	MAMDC2	OR8U1	ERBIN	ZNF676	NCAM2	OR4C12	CNTNAP3	OR5P2	CNTNAP5	OR1S1	CLVS1	OR5D14	OR5D13	OR5D18	OR5D16	OR5L1	OR5L2	NDUFAF2	IFI27L1	IFI27L2	OR4A5	OR4C46	TMED7	OR2A2	OR2A5	OR2A12	OR2A25	OR6B1	OR2A14	OR2F1	OR2F2	GUCY1A2	SLIT2	GULP1	CFAP61	OR4N5	DEPDC1B	RYR3	ANO10	CMAS	NLGN4X	PDE4D	LRRN3	TRIM58	OR2J2	DNAJC21	FILIP1	TANC1	FBXO5	KDM3B	PREP	PLEKHF2	SPG7	ZNF221	RPL31	ZNF713	ZNF782	MAGT1	RYR2	OR14I1	OR5I1	OR2V2	PIK3C3	OR10H2	PIK3C2G	TRIM37	OR2T35	OR2T27	OR2T29	CNTN3	OR52K1	SLC15A4	ADAP1	OR52K2	TRIM21	BTBD6	DHFR	MRPS24	PRELID3B	OR5F1	OR10AG1	OR5AS1	OR5M3	PTPRU	ZFAND1	NPAS1	PAIP1	OR6B2	OR6B3	PPM1E	ADAM30	CRACD	OR2H2	CHRM5	ZNF596	HBA1	HBA2	GLCCI1	OR1C1	OR6F1	OR11L1	OR2W3	OR14A16	OR2T8	OR2AK2	OR2L2	OR2L3	OR2L8	UTRN	EHF	PABPC1	OR51Q1	TRIAP1	DAZAP2	SLC22A24	ANKRD34B	SDK2	HBQ1	CRNKL1	OR10H5	DENND6B	FOXP2	OR10G2	OR10G3	ZNF124	ETF1	OR13G1	OR2B11	OR2M5	CLSTN3	RBP5	HBZ	HBM	CD5	ATP6AP2	OR4C45	TANC2	OR2G6	OR2T3	OR2T2	OR2T5	TUBB8	POU5F1B	OR4A47	OR4C3	OR4S1	NDUFAF6	ZSCAN9	TEK	RAD51C	SLC22A9	ELOB	OR10AD1	ZNF732	ZNF141	THEMIS	PHB1	ZNF486	STON2	ZNF836	OLFM1	OR2T4	OR2T6	OR5T1	PAPSS2	KIF2A	OR1F1	SLC22A10	RNF135	OR2Y1	BCKDHB	GK	OR8J1	RXYLT1	SMC5	PEX5	CWC27	OR10H4	PHGDH	HMGCS2	REG4	ZNF195	ZFYVE9	ZNF3	RPL17	ZNF7	CD1A	DENND6A	OR14C36	OR12D2	OR10G9	OR10G4	NLGN3	ZSWIM5	ZNF177	OR5W2	IKBIP	OR51G2	OR51G1	OR51L1	GUSB	POU5F1	OR2T33	OR2T12	OR2M4	OR2M2	OR2M7	OR2M3	KCNH1	PGAM4	TIMM17A	SNX12	CHCHD2	OLFM2	SLC3A2	CHRM1	SLC22A6	SLC22A8	SLC22A25	TUB	IGSF21	HCN1	OR5P3	PABPC3	POU5F1B	FOXN3	EGR1	OR1A2	TUBB	ZNF138	RHOT1	RYR1	LMO1
PMC9713473-LSA-2022-01633_TableS5.xlsx-SPCvsSPD-Table_S5_List_of_DEGs_between_spermatocyte_arrest_vs_round_spermatid_arrest_groups		GAGE12H	CT47A10	GAGE12C	TBC1D3G	SMCP	ACTL7A	PRR30	LELP1	GARIN4	SPATA31F1	C10orf62	C16orf82	TEX44	DNAJB8	PRM2	GAPDHS	HMGB4	P3R3URF-PIK3R3	SPACA4	PRM1	TNP1	TMCO5A	CCDC54	ODF1	C20orf141	SPATA31D4	BPIFA3	TEX51	ACTL9	TEX47	ACTRT2	CCDC70	CCDC196	IRGC	IQCF5	HSFY2	CAPZA3	KIF2B	SPATA3	SPATA12	SPACA7	GARIN3	TBC1D21	LLCFC1	ACTL7B	FTMT	HSFX4	IQCF3	SPATA46	LYZL4	SPATA31D3	PRSS54	SPANXB1	CYLC2	FAM47B	SPATA31F3	GPR18	ZNRF4	GTSF1L	TXNDC8	CIMIP3	LYZL2	TPPP2	PRM3	MMP20	SIRPD	CXorf66	TEX50	CCDC185	C17orf50	SCP2D1	LYZL1	PP2D1	CIMIP4	TMEM95	SPMIP3	LYZL6	SPATA31C2	TEX53	SPATA31A1	ZCCHC13	GARIN5B	TMEM262	PRSS37	ACRV1	AKAP14	CABS1	CRISP2	RNF151	TMEM270	MS4A6E	CYP11B1	AKAP4	CATSPERZ	HEATR9	ARMH2	C20orf173	SMIM42	TGIF2-RAB5IF	EQTN	PGK2	CCDC179	SPDYE12	UBL4B	C1orf185	LOC124904542	SPACA3	ATXN3L	GLIPR1L1	FAM187B	SMIM21	ADAM30	C12orf42	ODF4	TXNDC2	SPPL2C	NT5C1B-RDH14	TBC1D3I	CCDC182	PRR15L	UMOD	SPDYE3	RNASE11	ZNF475	SPMIP10	TEX48	TMEM225	CT83	FAM47A	CSNKA2IP	SUN5	ETDB	POU4F2	ZNF705G	HSFX3	GGN	UBQLN3	SPMIP7	TSSK2	SMIM22	ROPN1B	SPATA16	TIMD4	CFAP126	C11orf42	RIMBP3C	CMTM2	FAM170B	FNDC8	C9orf57	SH2D7	SPEM3	CBY2	CCIN	TRIML1	PLCZ1	SPRR4	C10orf120	ETDA	SLC51B	NUPR2	CFAP100	TEX38	TEX36	TULP2	TEX52	APOBEC4	NT5C1B	SPDYE4	TBATA	FNDC11	IQCF1	FAM24A	CCDC197	CCDC168	H1-8	BOD1L2	SMIM6	MS4A14	LRRC72	LRRC18	IL13	POTEJ	FSCB	MUCL3	DKKL1	LRIT1	TSBP1	ABHD16B	FAT2	TSPAN16	TMEM31	C5orf46	C4orf17	ROPN1	SLC22A16	LRRC74A	MROH2B	OR4N2	TMEM210	CDRT15	GOLGA8F	ANKRD61	CCDC188	XKR3	ABRA	SPATA19	KRT33A	OR2H1	RGL4	CST8	GOLGA6L2	MGAT4D	SLFNL1	POM121L12	CBLL2	LKAAEAR1	PGAM2	CARTPT	LOC647264	TEKTL1	C22orf42	CA10	ZNF683	TEX55	TP53TG3F	SPANXD	FAM209A	SPANXA2	ACSBG2	ERICH2	ERICH3	CCT8L2	SPDYE6	TSSK1B	MBD3L1	CIMAP1C	CIMAP1A	C1orf87	TMEM72	ARRDC5	GABRA4	DDI1	TSACC	KRT72	SIRPG	GPR182	AQP5	PCP2	TMIGD3	ZNF474	SPDYE1	TEX35	TEX29	TMEM191B	TTLL2	SPEM2	RIMBP3	MROH5	CFAP276	TSSK4	C20orf144	C11orf16	HIPK4	CATSPER4	SPATA32	OPN5	SPMIP11	SPDYE10	ADCY10	PPP3R2	SPEM1	CFAP141	STPG3	GOLGA6L24	DTHD1	GOLGA6L7	BPI	FOXL3	RIMBP3B	GPR85	ADAM2	FAM163A	TBC1D28	ACRBP	H1-7	CTAGE9	GOLGA8G	SPDYE5	IGLL1	LMO1	TRIM42	RNF148	CAPN11	PDZD9	UGT3A1	TJP3	MFSD6L	EFCAB9	SPMIP2	SLC9C1	SPATA31A6	ANKRD53	C2orf16	TAFA1	GMCL2	DNAI2	TSLP	RSPH6A	DNAJB13	SPDYE2	SPAM1	SPACDR	MS4A5	CCDC83	CATSPER1	FAM81B	FAM209B	SLPI	PRSS55	SPDYE17	CCDC187	ELOA2	CCN6	SLC5A2	ADIG	GSTT4	H3-5	LIN7A	TSSK6	TMEM239	GARIN2	C3orf22	GJA8	CCDC38	CYLC1	GK3	POTEA	GOLGA6C	ROPN1L	SPATA4	H2AP	IL1RN	SSMEM1	C9orf153	KIF4B	NEFM	SPMIP6	GGTLC1	KLHL10	CPA5	THSD8	TMEM202	CXorf51B	CDKN3	POM121L2	GSG1	TNFAIP6	SEPTIN12	C1orf94	TTC29	GARIN1B	SMIM23	GK2	ADAM29	CCER1	FBXO39	DCST1	CIB4	TSKS	IL7	LEMD1	CYP19A1	NEUROG2	KRT23	ERICH6	SPMAP1	EFCAB5	STAT4	PDYN	C8orf89	CLEC20A	CCK	SPMAP2	SELENOV	PRSS51	TGFA	LRRC71	MISFA	RBBP8NL	DNAH17	TTLL13	ASB15	NUTM2F	KCNU1	SPATA31E1	TMCO2	OAZ3	DRICH1	TP53TG3B	WDR88	BRINP3	RGSL1	ACR	LOXHD1	SAXO1	KLF17	HBG2	CIMIP2C	CFAP90	SPATA9	ETV2	SLC2A14	PHOSPHO1	FAM181A	ABCC12	C22orf23	CFAP95	PABPC3	DNAAF3	IZUMO4	ZC2HC1C	NUTM2G	SLC35G6	NPY5R	TMEM247	CNGB3	MGAM2	FEZF1	SSUH2	FREY1	PRPH	C2orf73	ARMC3	FSCN3	C11orf97	GALNTL5	FRMPD2	PPP1R2B	MROH9	TPD52L3	CCNA1	ZC2HC1B	DHRS9	C16orf90	PDHA2	SPZ1	SRRM5	KRT86	HSPB9	SLC22A14	DCC	YPEL1	DNAJB7	DYNLRB2	GTF2A1L	UBE2U	SMKR1	SPACA1	USP44	ZMYND10	C5orf52	ANKRD30B	PZP	C1orf105	NT5DC4	PXDNL	CCDC116	RAB27B	TMEM191C	MORN5	GOLGA8S	NME8	HEMGN	RGCC	DNAI3	SH3RF2	RPGRIP1	CCDC96	PFN4	NACA2	CATSPERD	TEKT1	ATP8B3	MMEL1	OPLAH	CCNYL1B	PRKACG	FER1L6	FAM186B	CCDC110	EIF5AL1	CIMAP1D	ACTRT3	TSPAN1	TMEM225B	AKAP3	TEX46	DRC7	RGS8	ANKRD55	CCDC62	LECT2	PBK	PAH	OR2F1	DCHS2	LRRC46	ABHD1	NPIPB8	CHRM4	MARCHF11	TMEM89	CTAGE6	ANKRD7	C2CD6	C22orf31	RNF113B	TEX26	HSF5	CYP2J2	ELFN2	SLC49A3	GARIN5A	RNF133	GOLGA6D	ITPRIPL1	ODAD2	CIMIP1	ZNF385D	CLGN	MMRN1	CFAP77	FAM229B	PROK2	DSG1	CABCOCO1	SPATA31A7	C12orf54	PFKP	SGCA	CELF3	PTCHD3	HAS2	PPP1R1C	PIWIL1	LIPJ	PROCA1	MARCHF10	CDRT15L2	PCDHA11	VWA3B	MOXD1	CCDC169-SOHLH2	ASB14	DOC2A	AKNAD1	AGBL2	TCP10L	SMIM36	ARL9	SPATA31C1	DCLK3	ALK	SLC2A5	PIERCE1	CFAP99	PCDHA2	HHIPL2	EFCAB10	TUBA8	TP53TG3D	TEKT2	C10orf53	PAOX	POTEB3	TRIM31	NOL4	SMIM47	CCDC89	ZMYND15	GOLGA6A	ADGB	LRWD1	TEKT3	CLCA2	OR4M1	GRM3	OR4M2	C7orf57	CHCT1	ADAM18	CAMK4	FAM170A	SPINK2	H2AJ	IQCA1L	DAW1	CFAP299	FBXO24	FAM187A	SPATC1	ARMC12	PCYT2	ESRP2	PCDHA12	ANKUB1	LNP1	OVOL2	CMTM1	ART5	C2orf81	LYAR	OVOL1	SYNJ2BP-COX16	SPAG6	LRRC73	UBE2L5	POTEI	GLT1D1	CCDC192	GPR39	C19orf67	SAMD4A	CFAP52	SPATA17	CLDND2	KLHL41	CATSPER3	HNF4G	AP1M2	COL2A1	COIL	OR6B1	ODAD4	SLC6A2	VWA3A	LOC730098	GPBAR1	RAB11FIP5	CCDC169	ABHD8	ZC3H11B	DNAH8	FAM186A	TP53TG3	HOATZ	PHF7	PAPOLB	SUN3	C1orf167	SAMD13	TYMS	PCDHB6	SLCO6A1	MNS1	ELL3	IQCD	SLC26A8	CDC20B	NTMT2	C15orf48	ZNF233	GOLGA6L10	CCDC65	ZNF165	SHCBP1L	PPP1R42	TLCD3B	MDH1B	LRR1	CFAP96	CFAP53	DNAJC5B	IGSF10	SAXO4	PPM1J	SPAG8	APH1B	IQGAP2	PPP1R36	NEK10	KIF15	CFAP210	DNAAF8	IZUMO1	FAM135B	ABCG4	CTAGE1	TSGA10IP	UBQLNL	C15orf39	USP2	CCDC136	RSPH10B2	ZMYND12	TMPRSS12	SAXO5	ASRGL1	PRPS1L1	YBX2	UMODL1	CD163L1	LSMEM1	STARD6	PDE1A	C2orf88	BEAN1	LRFN2	SPMIP4	ECRG4	SLC44A5	SPEF1	PIH1D2	TBC1D26	LAMP3	KLK11	NEUROD1	PKDREJ	ANKRD20A1	ARL4A	DMRTA2	RSPH9	SH3GL3	INPP4B	GOLGA6L4	TCTE1	LDHAL6A	KDM4D	ALKBH7	NDUFAF3	SPDYE16	PDILT	SPATA24	SOHLH2	CFAP107	GLRX2	C9orf131	WSCD1	PLAAT1	GOLGA6B	VWC2L	SPA17	ACSL6	CDKL2	CDHR2	HEATR4	CCT6B	DRC1	TRIM17	ATP5IF1	FOXJ1	SPSB4	C12orf56	KLHDC9	AKAP1	ANKRD30BL	PTPRQ	MALL	UBXN10	TRIM36	FAM229A	USP50	ZDHHC19	HIGD2B	SPMIP8	LOC122319436	CDC14C	CATSPERE	LRRC39	REC114	TCP11	CARHSP1	CHST13	RPL10L	DEPDC7	CLXN	TEKT4	COPRS	TTC21A	OPRL1	RDM1	CAVIN3	SPATA1	PCK2	PCSK2	CCDC170	ATP23	C16orf95	DYRK3	TTC6	SLC25A52	CLPB	GALNT3	CCDC121	WFDC3	SLC25A19	TTC16	DYDC1	C11orf71	CCDC27	SIRT4	ACE	ARHGAP9	IGSF9	LRRIQ3	CYB5R2	GPX4	GOLGA6L6	DPY19L2	MROH7	MUC19	FAM217A	CFAP157	GPAT3	CCDC112	OTUB2	PLAAT5	NBPF15	DDX20	WDR93	FAM104A	DNAJC18	TRAPPC5	ADAM20	SLC9B1	RIBC2	ZSCAN31	ACAP1	TTC39A	CRIP3	IQUB	DPCD	DNAJC4	CHL1	C1QTNF3	GKAP1	LARP1B	CFAP161	FAM83E	PROM1	PARD6A	HSPA4L	TBL2	FUZ	COL25A1	RFX2	ZNF689	ODF2	DNAI1	WDR54	AGBL5	TMEM217	ERFE	CRAT	HTR7	C16orf86	ASAP2	DUSP15	FMC1	AGAP5	SIGLECL1	PXYLP1	YBX1	PHKG2	PCDHA13	DNHD1	FGD3	NME5	OTOA	RSPH1	CIMIP2A	CEP295NL	SPDYA	SCG5	SPATA6L	PCDHA8	JHY	COX7A2	COX7B2	CCDC154	C4orf46	DDX25	INPP1	SLC6A16	WDR97	LOC122455342	MYCBPAP	ADTRP	MRPL34	ELAPOR1	DYNLT2	SCCPDH	AXDND1	BRDT	PDXK	NDUFAF7	TP53I3	ZFHX2	TCFL5	GTF2A2	SWI5	BBOF1	TSGA10	B3GALT4	TMEM63C	RALGPS2	SERP2	LEKR1	SNTG1	HEXIM2	DNAAF1	DBF4	KIF9	FANK1	CETN3	PLEKHO1	CUBN	GOLGA8J	LRRC23	CFAP45	SAYSD1	SLC35E4	TRPM1	SERF1B	CCDC87	LRRC37A2	LRTOMT	KHDRBS3	PTTG1	TBPL1	YBEY	LCA5L	TENT5C	GRAMD1C	RPL39L	NPIPB9	CABYR	ISLR2	UNC5CL	ANKRD18B	FAM184A	NOL4L	FBN2	SAMD15	ISG20L2	FAR2	ELMO3	STARD10	OLAH	ARL4D	CEP152	CAMKMT	FBXW10B	BOLL	SLC25A10	PCDHAC1	PDE1C	MSH4	NRG4	HHATL	DCDC2	NPIPB7	SCAND3	FAM220A	CCDC74B	MORN2	DENND2D	ANKRD18A	THAP2	TDRD10	PCDHA5	TAF9	HEPACAM2	LYPD6B	CPTP	DBI	MLF1	PEX11G	ALDH1A2	TESMIN	QRICH2	DDX39A	NSUN7	MPC2	SMPD2	AGAP4	ZNRF2	NPIPB15	SAC3D1	HVCN1	OXSM	CCDC181	EFCAB6	LACTB2	LMNTD1	MTTP	PTRHD1	EXD1	ACYP1	C16orf87	SCN5A	MYG1	CCDC180	DPF3	TSNAXIP1	STPG1	SPATA18	MEA1	ANO5	FBXO25	DCUN1D1	TBC1D3B	SPATC1L	C11orf65	FAM216A	FKBPL	PSMG1	CFAP20DC	CRACD	TOR1B	LRRC20	OSBP2	JPT1	MRPS15	TMEM232	RFESD	C11orf98	TYSND1	LRRC27	CCDC158	HCFC2	ZFAND4	C15orf61	KLHDC3	UBE2N	DHRS4L2	ZNF420	GOLGA6L1	GMNN	HK1	DNAI7	DZIP1	TUBE1	FBXW10	TRPT1	IFT70A	CREM	ANKEF1	CCDC163	KRBOX1	TTC23L	SPATA33	C1orf56	CATSPERG	LYL1	PROSER3	HSPA1L	SAXO2	LIPE	FAAH	SPAG1	TRIM13	NEMP2	CFAP36	YBX3	ZFP64	SPMIP5	DNAJC28	PSENEN	SPACA9	CHCHD6	BAG5	ISOC2	ANKRD36B	CENPS	PINK1	DYRK4	DNAI4	AMZ2	CCHCR1	OSCP1	STAMBPL1	ADO	GOT1	FBXL13	SFMBT1	CHST1	USP32	ARV1	ELP5	MRPL36	SNRPC	WDTC1	SMIM27	CDC42EP3	ZNF367	KNSTRN	GLDC	ENDOG	SLC25A2	NKAPL	CEP128	ZCWPW2	PDE11A	AURKA	STRBP	IPO4	KATNB1	RNFT1	WDR53	FBXW5	NSUN4	SSX2IP	PLXDC1	TRIM69	BAZ1A	TTLL6	GLCCI1	ZDHHC23	LRRC37B	GLIPR1L2	APOM	ANTKMT	RNF20	C9orf40	SMURF1	ZFP91	POLR2I	ATP6V1F	TTBK2	SNX14	TAFA2	DUSP18	ESPL1	RANGRF	SPATS1	NDUFB4	SPEG	ZNF449	ARHGEF9	PDGFD	GABBR1	SGCD	MAGEB10	EBF1	ANXA3	UBA7	COL5A1	MSRB2	MSN	GPRASP1	VAMP7	FAM3A	CLSTN3	SIX5	GADD45A	ENPP6	SPINT1	INSR	IRAG1	AKR1C1	GPRASP2	S1PR1	ZDHHC9	PARVG	ITGB1BP2	CUEDC1	PDPN	TMEM47	JUP	TNS1	B2M	ZNF362	HES4	COL18A1	WASHC1	DIPK2B	PEAR1	P3H3	ZNF423	DES	ALPK3	MCAM	LAMB1	CAV1	METTL27	TENM2	CDKN1C	PDGFRB	GNB3	CLMP	NFIB	ARAP3	RAB34	IL32	CX3CL1	PCDH1	MMP2	NDUFA4L2	CCDC141	APOD	HSD11B1	GLIPR1	SNED1	HIVEP2	KAZALD1	ANGPTL1	NID1	STAT5A	ARHGEF5	IGF1	TGFB2	IGFBP3	ALDH1A3	BST2	RPA4	ADM	CMYA5	SUPT20HL1	RGS7BP	C1S	PDE7B	MAGEB17	PDZRN4	TPSB2	PDGFRA	ONECUT2	SCARA5	ERAP2	KCNS2	A2M	INHBA	ZC4H2	NTRK2	TSPOAP1	CLDN1	TENM1	DGKG	NLGN2	L1CAM	RBP5	MT2A	CFD	FRZB	IFI44	RAB7B	OTUD6A	RAB41	ITGA8	VTN	GBP3	CT47B1	MT1F	C4B	FTHL17	TMEM176B	DACT2	TMEM176A	SASH3	ZSCAN10	NNMT	H2BW2	VGF	MATN1	RFPL4A	ADCYAP1	PDCD1LG2	MAGEB6B	NPPB	ANGPTL7	GSTM1	H2AB1
PMC9713473-LSA-2022-01633_TableS5.xlsx-SPCvsSPD-Unnamed_1		GAGE12H	CT47A10	GAGE12C	TBC1D3G	SMCP	ACTL7A	PRR30	LELP1	GARIN4	SPATA31F1	C10orf62	C16orf82	TEX44	DNAJB8	PRM2	GAPDHS	HMGB4	P3R3URF-PIK3R3	SPACA4	PRM1	TNP1	TMCO5A	CCDC54	ODF1	C20orf141	SPATA31D4	BPIFA3	TEX51	ACTL9	TEX47	ACTRT2	CCDC70	CCDC196	IRGC	IQCF5	HSFY2	CAPZA3	KIF2B	SPATA3	SPATA12	SPACA7	GARIN3	TBC1D21	LLCFC1	ACTL7B	FTMT	HSFX4	IQCF3	SPATA46	LYZL4	SPATA31D3	PRSS54	SPANXB1	CYLC2	FAM47B	SPATA31F3	GPR18	ZNRF4	GTSF1L	TXNDC8	LYZL2	TPPP2	PRM3	MMP20	SIRPD	CXorf66	TEX50	CCDC185	C17orf50	SCP2D1	LYZL1	PP2D1	CIMIP4	TMEM95	SPMIP3	LYZL6	SPATA31C2	TEX53	SPATA31A1	ZCCHC13	GARIN5B	TMEM262	PRSS37	ACRV1	AKAP14	CABS1	CRISP2	RNF151	TMEM270	MS4A6E	CYP11B1	AKAP4	CATSPERZ	HEATR9	ACTL10	ARMH2	C20orf173	SMIM42	TGIF2-RAB5IF	EQTN	PGK2	CCDC179	SPDYE12	UBL4B	C1orf185	SPACA3	ATXN3L	GLIPR1L1	FAM187B	SMIM21	ADAM30	C12orf42	ODF4	TXNDC2	SPPL2C	NT5C1B-RDH14	TBC1D3I	CCDC182	PRR15L	UMOD	SPDYE3	RNASE11	SPMIP10	TEX48	TMEM225	CT83	FAM47A	CSNKA2IP	SUN5	ETDB	POU4F2	ZNF705G	HSFX3	GGN	UBQLN3	SPMIP7	TSSK2	SMIM22	ROPN1B	SPATA16	TIMD4	CFAP126	C11orf42	RIMBP3C	CMTM2	FAM170B	FNDC8	C9orf57	SH2D7	SPEM3	CBY2	CCIN	TRIML1	PLCZ1	SPRR4	C10orf120	ETDA	SLC51B	NUPR2	CFAP100	TEX38	TEX36	TULP2	TEX52	APOBEC4	NT5C1B	SPDYE4	TBATA	FNDC11	IQCF1	FAM24A	CCDC197	CCDC168	H1-8	ANKRD30BL	BOD1L2	SMIM6	MS4A14	LRRC72	LRRC18	IL13	POTEJ	FSCB	MUCL3	DKKL1	LRIT1	TSBP1	ABHD16B	FAT2	TSPAN16	TMEM31	C5orf46	C4orf17	ROPN1	SLC22A16	LRRC74A	MROH2B	OR4N2	TMEM210	CDRT15	GOLGA8F	ANKRD61	CCDC188	XKR3	ABRA	SPATA19	KRT33A	OR2H1	RGL4	CST8	GOLGA6L2	MGAT4D	SLFNL1	POM121L12	CBLL2	LKAAEAR1	PGAM2	CARTPT	TEKTL1	C22orf42	CA10	ZNF683	TEX55	TP53TG3F	SPANXD	FAM209A	SPANXA2	ACSBG2	ERICH2	ERICH3	CCT8L2	SPDYE6	TSSK1B	MBD3L1	CIMAP1C	CIMAP1A	C1orf87	TMEM72	ARRDC5	GABRA4	DDI1	TSACC	KRT72	SIRPG	GPR182	AQP5	PCP2	TMIGD3	ZNF474	SPDYE1	TEX35	TEX29	TMEM191B	TTLL2	SPEM2	RIMBP3	MROH5	CFAP276	TSSK4	C20orf144	C11orf16	HIPK4	CATSPER4	SPATA32	OPN5	SPMIP11	SPDYE10	ADCY10	PPP3R2	SPEM1	CFAP141	STPG3	DTHD1	GOLGA6L7	BPI	FOXL3	RIMBP3B	GPR85	ADAM2	FAM163A	TBC1D28	ACRBP	H1-7	CTAGE9	GOLGA8G	SPDYE5	IGLL1	LMO1	TRIM42	RNF148	CAPN11	PDZD9	UGT3A1	TJP3	MFSD6L	EFCAB9	SPMIP2	SLC9C1	SPATA31A6	ANKRD53	C2orf16	TAFA1	GMCL2	DNAI2	TSLP	RSPH6A	DNAJB13	SPDYE2	SPAM1	SPACDR	MS4A5	CCDC83	CATSPER1	FAM81B	FAM209B	SLPI	PRSS55	SPDYE17	CCDC187	ELOA2	CCN6	SLC5A2	ADIG	GSTT4	H3-5	LIN7A	TSSK6	TMEM239	GARIN2	C3orf22	GJA8	CCDC38	CYLC1	GK3	POTEA	GOLGA6C	ROPN1L	SPATA4	H2AP	IL1RN	SSMEM1	C9orf153	KIF4B	NEFM	SPMIP6	GGTLC1	KLHL10	CPA5	THSD8	TMEM202	CXorf51B	CDKN3	POM121L2	GSG1	TNFAIP6	SEPTIN12	C1orf94	TTC29	GARIN1B	SMIM23	GK2	ADAM29	CCER1	FBXO39	DCST1	CIB4	TSKS	IL7	LEMD1	CYP19A1	NEUROG2	KRT23	ERICH6	SPMAP1	EFCAB5	STAT4	PDYN	C8orf89	CLEC20A	CCK	SPMAP2	SELENOV	PRSS51	TGFA	LRRC71	MISFA	RBBP8NL	DNAH17	TTLL13	ASB15	NUTM2F	KCNU1	SPATA31E1	TMCO2	OAZ3	DRICH1	TP53TG3B	WDR88	BRINP3	RGSL1	ACR	LOXHD1	SAXO1	KLF17	HBG2	CIMIP2C	CFAP90	SPATA9	ETV2	SLC2A14	PHOSPHO1	FAM181A	ABCC12	C22orf23	CFAP95	PABPC3	DNAAF3	IZUMO4	ZC2HC1C	NUTM2G	SLC35G6	NPY5R	TMEM247	CNGB3	MGAM2	FEZF1	SSUH2	FREY1	PRPH	C2orf73	ARMC3	FSCN3	C11orf97	GALNTL5	FRMPD2	PPP1R2B	MROH9	TPD52L3	CCNA1	ZC2HC1B	DHRS9	C16orf90	PDHA2	SPZ1	SRRM5	KRT86	HSPB9	SLC22A14	DCC	YPEL1	DNAJB7	DYNLRB2	GTF2A1L	UBE2U	SMKR1	SPACA1	USP44	ZMYND10	C5orf52	ANKRD30B	PZP	C1orf105	NT5DC4	PXDNL	CCDC116	RAB27B	TMEM191C	MORN5	GOLGA8S	NME8	HEMGN	RGCC	DNAI3	SH3RF2	RPGRIP1	CCDC96	PFN4	NACA2	CATSPERD	TEKT1	ATP8B3	MMEL1	OPLAH	PRKACG	FER1L6	FAM186B	CCDC110	EIF5AL1	CIMAP1D	ACTRT3	TSPAN1	TMEM225B	AKAP3	TEX46	DRC7	RGS8	ANKRD55	CCDC62	LECT2	PBK	PAH	OR2F1	DCHS2	LRRC46	ABHD1	NPIPB8	CHRM4	MARCHF11	TMEM89	CTAGE6	ANKRD7	C2CD6	C22orf31	RNF113B	TEX26	HSF5	CYP2J2	ELFN2	SLC49A3	GARIN5A	RNF133	GOLGA6D	ITPRIPL1	ODAD2	CIMIP1	ZNF385D	CLGN	MMRN1	CFAP77	FAM229B	PROK2	DSG1	CABCOCO1	SPATA31A7	C12orf54	PFKP	SPATS1	SGCA	CELF3	PTCHD3	HAS2	PPP1R1C	PIWIL1	LIPJ	PROCA1	MARCHF10	CDRT15L2	PCDHA11	VWA3B	MOXD1	CCDC169-SOHLH2	ASB14	DOC2A	AKNAD1	AGBL2	TCP10L	SMIM36	ARL9	SPATA31C1	DCLK3	ALK	SLC2A5	PIERCE1	CFAP99	PCDHA2	HHIPL2	EFCAB10	TUBA8	TP53TG3D	TEKT2	C10orf53	PAOX	POTEB3	TRIM31	NOL4	CCDC89	ZMYND15	GOLGA6A	ADGB	LRWD1	TEKT3	CLCA2	OR4M1	GRM3	OR4M2	C7orf57	CHCT1	ADAM18	CAMK4	FAM170A	SPINK2	H2AJ	IQCA1L	DAW1	CFAP299	FBXO24	FAM187A	SPATC1	ARMC12	PCYT2	ESRP2	PCDHA12	ANKUB1	LNP1	OVOL2	CMTM1	ART5	C2orf81	LYAR	OVOL1	SYNJ2BP-COX16	SPAG6	LRRC73	UBE2L5	POTEI	GLT1D1	CCDC192	GPR39	C19orf67	SAMD4A	CFAP52	SPATA17	CLDND2	KLHL41	CATSPER3	HNF4G	AP1M2	COL2A1	COIL	OR6B1	ODAD4	SLC6A2	VWA3A	GPBAR1	RAB11FIP5	CCDC169	ABHD8	ZC3H11B	DNAH8	FAM186A	TP53TG3	HOATZ	PHF7	PAPOLB	SUN3	C1orf167	SAMD13	TYMS	PCDHB6	SLCO6A1	MNS1	ELL3	IQCD	SLC26A8	CDC20B	NTMT2	C15orf48	ZNF233	GOLGA6L10	CCDC65	ZNF165	SHCBP1L	PPP1R42	TLCD3B	MDH1B	LRR1	CFAP96	CFAP53	DNAJC5B	IGSF10	SAXO4	PPM1J	SPAG8	APH1B	IQGAP2	PPP1R36	NEK10	KIF15	CFAP210	DNAAF8	IZUMO1	FAM135B	ABCG4	CTAGE1	TSGA10IP	UBQLNL	C15orf39	USP2	CCDC136	RSPH10B2	ZMYND12	TMPRSS12	SAXO5	ASRGL1	PRPS1L1	YBX2	UMODL1	CD163L1	LSMEM1	STARD6	PDE1A	C2orf88	BEAN1	LRFN2	SPMIP4	ECRG4	SLC44A5	SPEF1	PIH1D2	TBC1D26	LAMP3	KLK11	NEUROD1	PKDREJ	ANKRD20A1	ARL4A	DMRTA2	RSPH9	SH3GL3	INPP4B	GOLGA6L4	TCTE1	LDHAL6A	KDM4D	ALKBH7	NDUFAF3	SPDYE16	PDILT	SPATA24	SOHLH2	CFAP107	GLRX2	C9orf131	WSCD1	PLAAT1	GOLGA6B	VWC2L	SPA17	ACSL6	CDKL2	CDHR2	HEATR4	CCT6B	DRC1	TRIM17	ATP5IF1	FOXJ1	SPSB4	C12orf56	KLHDC9	AKAP1	ANKRD30BL	PTPRQ	MALL	UBXN10	TRIM36	FAM229A	USP50	ZDHHC19	HIGD2B	SPMIP8	CDC14C	CATSPERE	LRRC39	REC114	TCP11	CARHSP1	CHST13	RPL10L	DEPDC7	CLXN	TEKT4	COPRS	TTC21A	OPRL1	RDM1	CAVIN3	SPATA1	PCK2	PCSK2	CCDC170	ATP23	C16orf95	DYRK3	TTC6	SLC25A52	CLPB	GALNT3	CCDC121	WFDC3	SLC25A19	TTC16	DYDC1	C11orf71	CCDC27	SIRT4	ACE	ARHGAP9	IGSF9	LRRIQ3	CYB5R2	GPX4	GOLGA6L6	DPY19L2	MROH7	MUC19	FAM217A	CFAP157	GPAT3	CCDC112	OTUB2	PLAAT5	NBPF15	DDX20	WDR93	FAM104A	DNAJC18	TRAPPC5	ADAM20	SLC9B1	RIBC2	ZSCAN31	ACAP1	TTC39A	CRIP3	IQUB	DPCD	DNAJC4	CHL1	C1QTNF3	GKAP1	LARP1B	CFAP161	FAM83E	PROM1	PARD6A	HSPA4L	TBL2	FUZ	COL25A1	RFX2	ZNF689	ODF2	DNAI1	WDR54	AGBL5	TMEM217	ERFE	CRAT	HTR7	C16orf86	ASAP2	DUSP15	FMC1	AGAP5	SIGLECL1	PXYLP1	YBX1	PHKG2	PCDHA13	DNHD1	FGD3	NME5	OTOA	RSPH1	CIMIP2A	CEP295NL	SPDYA	SCG5	SPATA6L	PCDHA8	JHY	COX7A2	COX7B2	CCDC154	C4orf46	DDX25	INPP1	SLC6A16	WDR97	MYCBPAP	ADTRP	MRPL34	ELAPOR1	DYNLT2	SCCPDH	AXDND1	BRDT	PDXK	NDUFAF7	TP53I3	ZFHX2	TCFL5	GTF2A2	SWI5	BBOF1	TSGA10	B3GALT4	TMEM63C	RALGPS2	SERP2	LEKR1	SNTG1	HEXIM2	DNAAF1	DBF4	KIF9	FANK1	CETN3	PLEKHO1	CUBN	GOLGA8J	LRRC23	CFAP45	SAYSD1	SLC35E4	TRPM1	SERF1B	CCDC87	LRRC37A2	KHDRBS3	PTTG1	TBPL1	YBEY	LCA5L	TENT5C	GRAMD1C	RPL39L	NPIPB9	CABYR	ISLR2	UNC5CL	ANKRD18B	FAM184A	NOL4L	FBN2	SAMD15	ISG20L2	FAR2	ELMO3	STARD10	OLAH	ARL4D	CEP152	CAMKMT	FBXW10B	BOLL	SLC25A10	PCDHAC1	PDE1C	MSH4	NRG4	HHATL	DCDC2	NPIPB7	SCAND3	FAM220A	CCDC74B	MORN2	DENND2D	ANKRD18A	THAP2	TDRD10	PCDHA5	TAF9	HEPACAM2	LYPD6B	CPTP	DBI	MLF1	PEX11G	ALDH1A2	TESMIN	QRICH2	DDX39A	NSUN7	MPC2	SMPD2	AGAP4	ZNRF2	NPIPB15	SAC3D1	HVCN1	OXSM	CCDC181	EFCAB6	LACTB2	LMNTD1	MTTP	PTRHD1	EXD1	ACYP1	C16orf87	SCN5A	MYG1	CCDC180	DPF3	TSNAXIP1	STPG1	SPATA18	MEA1	ANO5	FBXO25	DCUN1D1	TBC1D3B	SPATC1L	C11orf65	FAM216A	FKBPL	PSMG1	CFAP20DC	CRACD	TOR1B	LRRC20	OSBP2	JPT1	MRPS15	TMEM232	RFESD	C11orf98	TYSND1	LRRC27	CCDC158	HCFC2	ZFAND4	C15orf61	KLHDC3	UBE2N	DHRS4L2	ZNF420	GOLGA6L1	GMNN	HK1	DNAI7	DZIP1	TUBE1	FBXW10	TRPT1	IFT70A	CREM	ANKEF1	CCDC163	KRBOX1	TTC23L	SPATA33	C1orf56	CATSPERG	LYL1	PROSER3	HSPA1L	SAXO2	LIPE	FAAH	SPAG1	TRIM13	NEMP2	CFAP36	YBX3	ZFP64	SPMIP5	DNAJC28	PSENEN	SPACA9	CHCHD6	BAG5	ISOC2	ANKRD36B	CENPS	PINK1	DYRK4	DNAI4	AMZ2	CCHCR1	OSCP1	STAMBPL1	ADO	GOT1	FBXL13	SFMBT1	CHST1	USP32	ARV1	ELP5	MRPL36	SNRPC	WDTC1	SMIM27	CDC42EP3	ZNF367	KNSTRN	GLDC	ENDOG	SLC25A2	NKAPL	CEP128	ZCWPW2	PDE11A	AURKA	STRBP	IPO4	KATNB1	RNFT1	WDR53	FBXW5	NSUN4	SSX2IP	PLXDC1	TRIM69	BAZ1A	TTLL6	GLCCI1	ZDHHC23	LRRC37B	GLIPR1L2	APOM	ANTKMT	RNF20	C9orf40	SMURF1	ZFP91	POLR2I	ATP6V1F	TTBK2	SNX14	TAFA2	DUSP18	ESPL1	RANGRF	SPATS1	NDUFB4	SPEG	ZNF449	ARHGEF9	PDGFD	GABBR1	SGCD	MAGEB10	EBF1	ANXA3	UBA7	COL5A1	MSRB2	MSN	GPRASP1	VAMP7	FAM3A	CLSTN3	SIX5	GADD45A	ENPP6	SPINT1	INSR	IRAG1	AKR1C1	GPRASP2	S1PR1	ZDHHC9	PARVG	ITGB1BP2	CUEDC1	PDPN	TMEM47	JUP	TNS1	B2M	ZNF362	HES4	COL18A1	WASHC1	DIPK2B	PEAR1	P3H3	ZNF423	DES	ALPK3	MCAM	LAMB1	CAV1	METTL27	TENM2	CDKN1C	PDGFRB	GNB3	CLMP	NFIB	ARAP3	RAB34	IL32	CX3CL1	PCDH1	MMP2	NDUFA4L2	CCDC141	APOD	HSD11B1	GLIPR1	SNED1	HIVEP2	KAZALD1	ANGPTL1	NID1	STAT5A	ARHGEF5	IGF1	TGFB2	IGFBP3	ALDH1A3	BST2	RPA4	ADM	CMYA5	SUPT20HL1	RGS7BP	C1S	PDE7B	MAGEB17	PDZRN4	TPSB2	PDGFRA	ONECUT2	SCARA5	ERAP2	KCNS2	A2M	INHBA	ZC4H2	NTRK2	TSPOAP1	CLDN1	TENM1	DGKG	NLGN2	L1CAM	RBP5	MT2A	CFD	FRZB	IFI44	RAB7B	OTUD6A	RAB41	ITGA8	VTN	GBP3	CT47B1	MT1F	C4B	HFE	FTHL17	TMEM176B	DACT2	TMEM176A	SASH3	ZSCAN10	NNMT	H2BW2	VGF	MATN1	RFPL4A	ADCYAP1	PDCD1LG2	MAGEB6B	NPPB	ANGPTL7	GSTM1	H2AB1
PMC3465532-NIHMS393293-supplement-3.xls-LumA_amplifications-11q13_1		APLNR	ARL2	BAD	SERPING1	MRPL49	ZNHIT2	MYRF	TMEM258	DAGLA	CAPN1	CD5	CD6	MS4A1	MS4A3	CFL1	CHRM1	CNTF	COX8A	CTNND1	CTSW	DDB1	EEF1G	MARK2	ESRRA	FAU	MS4A2	FEN1	FKBP2	FTH1	GNG3	DNAJC4	INCENP	FADS1	FADS3	LTBP3	MEN1	SCGB2A1	SCGB2A2	MAP3K11	OSBP	OVOL1	P2RX3	PGA5	PLCB3	POLR2G	PPP2R5B	PRG2	PYGM	RAB3IL1	MAP4K2	PLAAT4	RELA	DPF2	ROM1	SIPA1	SLC3A2	SSRP1	STX3	STX5	TCN1	TM7SF2	SCGB1A1	VEGFB	BEST1	SF1	ZFPL1	FOSL1	SLC43A1	RPS6KA4	SYT7	FIBP	MTA2	UBE2L6	SLC22A6	SLC22A8	NRXN2	LPXN	FADS2	NAALADL1	KCNK7	RASGRP2	GLYAT	RTN3	PRG3	CDC42EP2	NXF1	KAT5	ZNRD2	TAF6L	SCGB1D2	SCGB1D1	OR5I1	EHD1	STIP1	CLP1	CCDC85B	PLAAT3	PTGDR2	ZP1	ATG2A	GANAB	DTX4	FAM89B	POLA2	FLRT1	PRDX5	CATSPERZ	ZDHHC5	ATL3	TKFC	B3GAT3	OR5L2	PPP1R14B	TIMM10	BSCL2	PRPF19	MACROD1	SLC43A3	SAC3D1	SNX15	EFEMP2	KCNK4	UBXN1	TMX2	TMEM216	SLC15A3	MS4A4A	TRMT112	TMEM138	WDR74	MS4A12	MRPL16	SDHAF2	TMEM132A	PLAAT2	VPS37C	CDC42BPG	OTUB1	SLC22A11	GPR137	SCYL1	MS4A7	FAM111A	MS4A6A	MS4A5	TUT1	ZFTA	AHNAK	TMEM223	TMEM109	CCDC86	TRIM48	NAA40	ZBTB3	CPSF7	ASRGL1	MUS81	INTS5	ZFP91	OR8J3	OR4P4	OR4C15	OR4A5	OR4A16	OR4A15	OR10W1	MS4A8	FERMT3	TRPT1	FRMD8	RNASEH2C	NUDT22	SYVN1	MS4A14	TRIM51	LGALS12	TNKS1BP1	GLYATL1	CDCA5	SLC22A9	BATF2	SLC22A12	PLAAT5	OR4C46	OR8I2	SPINDOC	GPHA2	OR8U1	OR4C16	OR4C11	OR4S2	OR4C6	OR5D14	OR5L1	OR5D18	OR5AS1	OR8K5	OR5T2	OR8H1	OR8K3	OR8J1	OR8U3	OR5M3	OR5M8	OR5M11	OR5AR1	LRRC55	SMTNL1	YPEL4	MED19	OR6Q1	OR9I1	OR9Q1	OR9Q2	OR1S2	OR1S1	OR10Q1	OR5B17	OR5B21	GLYATL2	MPEG1	OR5A2	OR5A1	OR4D6	OR4D11	PATL1	OOSP2	MS4A15	VWCE	CYB561A3	SAXO4	TIGD3	LRRN4CL	HNRNPUL2	MS4A6E	EHBP1L1	SNX32	EML3	SELENOH	OR10AG1	OR5J2	OR4C12	MAJIN	SLC25A45	OR9G4	CCDC88B	TTC9C	SLC22A24	RCOR2	OR5F1	OR5AP2	MS4A10	RTN4RL2	FAM111B	TMEM179B	SLC22A25	SLC22A10	SPDYC	OR5D13	OR5D16	OR5W2	OR8H2	OR8H3	OR5T3	OR5T1	OR8K1	OR5M9	OR5M10	OR5M1	OR5AK2	OR5B2	OR5B12	OR5AN1	OR4D10	OR4D9	OR10V1	LRRC10B	PCNX3	SCGB1D4	OR5B3	MS4A13	OR9G9	BTBD18	PGA3	PGA4	CSKMT	UQCC3
PMC3465532-NIHMS393293-supplement-3.xls-LumA_amplifications-11p15_5		ACP2	ADM	AP2A2	APLNR	AMPD3	APBB1	RHOG	ARHGAP1	BMAL1	ART1	ASCL2	BDNF	SERPING1	MPPED2	MYRF	TMEM258	DAGLA	CALCA	CALCB	CARS1	CAT	CCKBR	CD5	CD6	MS4A1	MS4A3	CD44	CD59	CD81	CD151	CDKN1C	CHRM1	CHRM4	TPP1	CNGA4	CNTF	COPB1	CRY2	CSTF3	CTNND1	CTSD	DDB1	DDB2	DRD4	DUSP8	EEF1G	EIF4G2	ELF5	EXT2	F2	FANCF	MS4A2	FEN1	FOLH1	FSHB	FTH1	GAS2	GNG3	GTF2H1	HBB	HBD	HBE1	HBG1	HBG2	HPX	HRAS	IGF2	ILK	INCENP	INS	IRF7	CD82	KCNA4	KCNC1	KCNJ11	KCNQ1	LDHA	LDHC	FADS1	FADS3	LMO1	LMO2	LRP4	LSP1	CAPRIN1	MDK	SCGB2A1	SCGB2A2	MUC2	MUC6	MYBPC3	MYOD1	NAP1L4	NDUFS3	NELL1	NUCB2	NUP98	SLC22A18	OSBP	P2RX3	PAX6	PDE3B	PGA5	PIK3C2A	POLR2G	POLR2L	PRG2	PSMA1	PSMC3	PSMD13	PTH	PTPRJ	RAB3IL1	RAG1	RAG2	RAPSN	PLAAT4	RCN1	RNH1	ROM1	MRPL23	RPL27A	RPLP2	RPS13	RRM1	SAA1	SAA2	SAA4	SCT	SLC1A2	SLC3A2	SMPD1	SPI1	TRIM21	SSRP1	DENND2B	STIM1	STX3	STX5	ABCC8	TAF10	TALDO1	TCN1	TEAD1	TH	TSPAN4	TNNI2	TNNT3	TPH1	TRAF6	TSG101	PHLDA2	TUB	SCGB1A1	BEST1	WEE1	WT1	ZNF143	ZNF195	ZNF214	ZNF215	RASSF7	CSRP3	PDHX	BBOX1	PPFIBP2	SLC43A1	IFITM1	DGKZ	CHST1	API5	MADD	OR6A2	DCHS1	EIF3F	BRSK2	SYT7	SLC6A5	MTA2	UBE2L6	SLC22A6	SLC22A8	LPXN	PEX16	FADS2	MAPK8IP1	TP53I11	MICAL2	CTR9	ATG13	CKAP5	TRIM66	NR1H3	TSPAN32	TSSC4	USH1C	HIPK3	PRMT3	GLYAT	IRAG1	TRIM22	PRG3	IFITM3	SPON1	EIF3M	NXF1	DEAF1	IPO7	HTATIP2	IFITM2	TRIM3	TAF6L	SCGB1D2	SCGB1D1	CELF1	OR5I1	LYVE1	C11orf58	CLP1	PKP3	HPS5	PTGDR2	RRAS2	ZP1	SWAP70	GANAB	DTX4	DENND5A	NUP160	FNBP4	RRP8	SIRT3	OR52A1	ARFIP2	MTCH2	FJX1	KIAA1549L	ABTB2	PAMR1	ZDHHC5	TKFC	B3GAT3	FBXO3	SERGEF	EHF	OR5L2	OR10A3	TIMM10B	TIMM10	BSCL2	ELP4	DKK3	RBMXL2	PGAP2	PRPF19	SLC43A3	COMMD9	C11orf21	PACSIN3	TRPM5	UBQLN3	RNF141	UBXN1	APIP	TMX2	HSD17B12	TMEM216	BET1L	CEND1	SLC15A3	PHF21A	MS4A4A	TMEM138	CYB5R2	TRIM34	CDHR5	TOLLIP	ZDHHC13	WDR74	TRIM44	MS4A12	MRPL16	SDHAF2	TMEM132A	PLAAT2	USP47	VPS37C	TRIM68	NAT10	UEVLD	LIN7C	SLC35C1	TCP11L1	LGR4	PIDD1	SOX6	AMBRA1	KBTBD4	PARVA	TTC17	MMP26	AKIP1	C11orf16	TMEM9B	NRIP3	ASCL3	PRDM11	CHRNA10	SLC17A6	PNPLA2	SYT13	PHRF1	LRRC4C	SCUBE2	MS4A7	ZBED5	SIGIRR	ALX4	RIC8A	MRPL17	FAM111A	ANO3	MS4A6A	MS4A5	EPS8L2	TUT1	STK33	CHID1	AHNAK	PRRG4	TMEM223	TMEM109	CCDC86	CSTPP1	TRIM48	OR51G1	OR51B4	OR51B2	OR52N1	RIC3	E2F8	SLC25A22	ZNF408	QSER1	AGBL2	ZBTB3	CPSF7	PRR5L	ASRGL1	PGGHG	INTS5	ZFP91	OR8J3	OR51G2	OR51E2	OR4P4	OR4C15	OR4A5	OR4A16	OR4A15	OR10W1	PTDSS2	MOB2	SBF2	KIF18A	MS4A8	FHIP1B	FAR1	BTBD10	ARFGAP2	ACCS	MS4A14	TRIM51	PTPN5	MICAL2	LGALS12	TRIM5	TNKS1BP1	NAV2	SYT8	TSPAN18	CREB3L1	CCDC34	SLC39A13	DEPDC7	GLYATL1	CAVIN3	SAAL1	CIMAP1A	SLC22A9	OSBPL5	C1QTNF4	PTPMT1	LRRC56	MRGPRE	ART5	MRGPRX2	MRGPRX3	MRGPRX4	PLAAT5	TRIM6	OR52E2	OR52J3	OR51L1	OR51A7	OR51S1	OR51F2	OR52R1	IFTAP	OR4C46	OR4X2	OR4B1	OR52M1	OR52K2	OR5P2	OR5P3	LARGE2	CYP2R1	DBX1	DNAJC24	ARL14EP	OR8I2	OR2D3	OR2D2	OR52W1	OR56A4	OR56A1	SYT9	LDLRAD3	OR52B4	OR52I2	OR51E1	UBQLNL	MUC15	FREY1	PLEKHA7	SPTY2D1	TMEM86A	OR10A5	OR2AG1	DNHD1	SCGB1C1	SLC5A12	LDHAL6A	C11orf42	NLRP6	METTL15	IMMP1L	OR56B4	ANO5	OR8U1	OR4C16	OR4C11	OR4S2	OR4C6	OR5D14	OR5L1	OR5D18	OR5AS1	OR8K5	OR5T2	OR8H1	OR8K3	OR8J1	OR8U3	OR5M3	OR5M8	OR5M11	OR5AR1	LRRC55	SMTNL1	YPEL4	MED19	OR6Q1	OR9I1	OR9Q1	OR9Q2	OR1S2	OR1S1	OR10Q1	OR5B17	OR5B21	GLYATL2	MPEG1	OR5A2	OR5A1	OR4D6	OR4D11	PATL1	OOSP2	MS4A15	VWCE	CYB561A3	SAXO4	LRRN4CL	HNRNPUL2	ALKBH3	MS4A6E	OR52B2	OR4C3	OR4S1	LMNTD2	EML3	OR51F1	SVIP	MRGPRX1	SELENOH	OR51B5	OR10AG1	OR5J2	OR4C13	OR4C12	CSNK2A3	OR51V1	OR9G4	CRACR2B	TMEM80	TTC9C	SLC22A24	HARBI1	IGSF22	OR10A4	OLFML1	NLRP10	NLRP14	ANO9	LUZP2	OR5F1	OR5AP2	B4GALNT4	OR52L1	OR2AG2	OR52B6	DCDC1	MS4A10	OR10A2	OVCH2	GATD1	RTN4RL2	GALNT18	NCR3LG1	FAM111B	TMEM179B	MRGPRG	KRTAP5-1	KRTAP5-3	KRTAP5-4	SLC22A25	IFITM5	OR56B1	INSC	FIBIN	SLC22A10	OR52K1	OR52I1	OR51D1	OR52A5	OR51B6	OR51M1	OR51Q1	OR51I1	OR51I2	OR52D1	OR52H1	OR52N4	OR52N5	OR52N2	OR52E6	OR52E8	OR52E4	OR56A3	OR56A5	OR10A6	ACCSL	OR4X1	OR5D13	OR5D16	OR5W2	OR8H2	OR8H3	OR5T3	OR5T1	OR8K1	OR5M9	OR5M10	OR5M1	OR5AK2	OR5B2	OR5B12	OR5AN1	OR4D10	OR4D9	OR10V1	LRRC10B	FAM180B	OR51T1	OR51A4	OR51A2	OR4A47	OR4C45	SCGB1D4	KRTAP5-5	KRTAP5-2	KRTAP5-6	TMEM41B	OR5B3	TRIM6-TRIM34	CCDC73	MS4A13	OR9G9	BTBD18	PGA3	PGA4	RASSF10	INS-IGF2	MUC5B	CSKMT	UQCC3
PMC3465532-NIHMS393293-supplement-3.xls-LumA_deletions-11q13_1		APLNR	ARL2	BAD	SERPING1	MRPL49	ZNHIT2	MYRF	TMEM258	DAGLA	CAPN1	CD5	CD6	MS4A1	MS4A3	CFL1	CHRM1	CNTF	COX8A	CTNND1	CTSW	DDB1	EEF1G	MARK2	ESRRA	FAU	MS4A2	FEN1	FKBP2	FTH1	GNG3	DNAJC4	INCENP	FADS1	FADS3	LTBP3	MEN1	SCGB2A1	SCGB2A2	MAP3K11	OSBP	OVOL1	P2RX3	PGA5	PLCB3	POLR2G	PPP2R5B	PRG2	PYGM	RAB3IL1	MAP4K2	PLAAT4	RELA	DPF2	ROM1	SIPA1	SLC3A2	SSRP1	STX3	STX5	TCN1	TM7SF2	SCGB1A1	VEGFB	BEST1	SF1	ZFPL1	FOSL1	SLC43A1	RPS6KA4	SYT7	FIBP	MTA2	UBE2L6	SLC22A6	SLC22A8	NRXN2	LPXN	FADS2	NAALADL1	KCNK7	RASGRP2	GLYAT	RTN3	PRG3	CDC42EP2	NXF1	KAT5	ZNRD2	TAF6L	SCGB1D2	SCGB1D1	OR5I1	EHD1	STIP1	CLP1	CCDC85B	PLAAT3	PTGDR2	ZP1	ATG2A	GANAB	DTX4	FAM89B	POLA2	FLRT1	PRDX5	CATSPERZ	ZDHHC5	ATL3	TKFC	B3GAT3	OR5L2	PPP1R14B	TIMM10	BSCL2	PRPF19	MACROD1	SLC43A3	SAC3D1	SNX15	EFEMP2	KCNK4	UBXN1	TMX2	TMEM216	SLC15A3	MS4A4A	TRMT112	TMEM138	WDR74	MS4A12	MRPL16	SDHAF2	TMEM132A	PLAAT2	VPS37C	CDC42BPG	OTUB1	SLC22A11	GPR137	SCYL1	MS4A7	FAM111A	MS4A6A	MS4A5	TUT1	ZFTA	AHNAK	TMEM223	TMEM109	CCDC86	TRIM48	NAA40	ZBTB3	CPSF7	ASRGL1	MUS81	INTS5	ZFP91	OR8J3	OR4P4	OR4C15	OR4A5	OR4A16	OR4A15	OR10W1	MS4A8	FERMT3	TRPT1	FRMD8	RNASEH2C	NUDT22	SYVN1	MS4A14	TRIM51	LGALS12	TNKS1BP1	GLYATL1	CDCA5	SLC22A9	BATF2	SLC22A12	PLAAT5	OR4C46	OR8I2	SPINDOC	GPHA2	OR8U1	OR4C16	OR4C11	OR4S2	OR4C6	OR5D14	OR5L1	OR5D18	OR5AS1	OR8K5	OR5T2	OR8H1	OR8K3	OR8J1	OR8U3	OR5M3	OR5M8	OR5M11	OR5AR1	LRRC55	SMTNL1	YPEL4	MED19	OR6Q1	OR9I1	OR9Q1	OR9Q2	OR1S2	OR1S1	OR10Q1	OR5B17	OR5B21	GLYATL2	MPEG1	OR5A2	OR5A1	OR4D6	OR4D11	PATL1	OOSP2	MS4A15	VWCE	CYB561A3	SAXO4	TIGD3	LRRN4CL	HNRNPUL2	MS4A6E	EHBP1L1	SNX32	EML3	SELENOH	OR10AG1	OR5J2	OR4C12	MAJIN	SLC25A45	OR9G4	CCDC88B	TTC9C	SLC22A24	RCOR2	OR5F1	OR5AP2	MS4A10	RTN4RL2	FAM111B	TMEM179B	SLC22A25	SLC22A10	SPDYC	OR5D13	OR5D16	OR5W2	OR8H2	OR8H3	OR5T3	OR5T1	OR8K1	OR5M9	OR5M10	OR5M1	OR5AK2	OR5B2	OR5B12	OR5AN1	OR4D10	OR4D9	OR10V1	LRRC10B	PCNX3	SCGB1D4	OR5B3	MS4A13	OR9G9	BTBD18	PGA3	PGA4	CSKMT	UQCC3
PMC3465532-NIHMS393293-supplement-3.xls-LumA_deletions-11p15_5		ACP2	ADM	AP2A2	APLNR	AMPD3	APBB1	RHOG	ARHGAP1	BMAL1	ART1	ASCL2	BDNF	SERPING1	MPPED2	MYRF	TMEM258	DAGLA	CALCA	CALCB	CARS1	CAT	CCKBR	CD5	CD6	MS4A1	MS4A3	CD44	CD59	CD81	CD151	CDKN1C	CHRM1	CHRM4	TPP1	CNGA4	CNTF	COPB1	CRY2	CSTF3	CTNND1	CTSD	DDB1	DDB2	DRD4	DUSP8	EEF1G	EIF4G2	ELF5	EXT2	F2	FANCF	MS4A2	FEN1	FOLH1	FSHB	FTH1	GAS2	GNG3	GTF2H1	HBB	HBD	HBE1	HBG1	HBG2	HPX	HRAS	IGF2	ILK	INCENP	INS	IRF7	CD82	KCNA4	KCNC1	KCNJ11	KCNQ1	LDHA	LDHC	FADS1	FADS3	LMO1	LMO2	LRP4	LSP1	CAPRIN1	MDK	SCGB2A1	SCGB2A2	MUC2	MUC6	MYBPC3	MYOD1	NAP1L4	NDUFS3	NELL1	NUCB2	NUP98	SLC22A18	OSBP	P2RX3	PAX6	PDE3B	PGA5	PIK3C2A	POLR2G	POLR2L	PRG2	PSMA1	PSMC3	PSMD13	PTH	PTPRJ	RAB3IL1	RAG1	RAG2	RAPSN	PLAAT4	RCN1	RNH1	ROM1	MRPL23	RPL27A	RPLP2	RPS13	RRM1	SAA1	SAA2	SAA4	SCT	SLC1A2	SLC3A2	SMPD1	SPI1	TRIM21	SSRP1	DENND2B	STIM1	STX3	STX5	ABCC8	TAF10	TALDO1	TCN1	TEAD1	TH	TSPAN4	TNNI2	TNNT3	TPH1	TRAF6	TSG101	PHLDA2	TUB	SCGB1A1	BEST1	WEE1	WT1	ZNF143	ZNF195	ZNF214	ZNF215	RASSF7	CSRP3	PDHX	BBOX1	PPFIBP2	SLC43A1	IFITM1	DGKZ	CHST1	API5	MADD	OR6A2	DCHS1	EIF3F	BRSK2	SYT7	SLC6A5	MTA2	UBE2L6	SLC22A6	SLC22A8	LPXN	PEX16	FADS2	MAPK8IP1	TP53I11	MICAL2	CTR9	ATG13	CKAP5	TRIM66	NR1H3	TSPAN32	TSSC4	USH1C	HIPK3	PRMT3	GLYAT	IRAG1	TRIM22	PRG3	IFITM3	SPON1	EIF3M	NXF1	DEAF1	IPO7	HTATIP2	IFITM2	TRIM3	TAF6L	SCGB1D2	SCGB1D1	CELF1	OR5I1	LYVE1	C11orf58	CLP1	PKP3	HPS5	PTGDR2	RRAS2	ZP1	SWAP70	GANAB	DTX4	DENND5A	NUP160	FNBP4	RRP8	SIRT3	OR52A1	ARFIP2	MTCH2	FJX1	KIAA1549L	ABTB2	PAMR1	ZDHHC5	TKFC	B3GAT3	FBXO3	SERGEF	EHF	OR5L2	OR10A3	TIMM10B	TIMM10	BSCL2	ELP4	DKK3	RBMXL2	PGAP2	PRPF19	SLC43A3	COMMD9	C11orf21	PACSIN3	TRPM5	UBQLN3	RNF141	UBXN1	APIP	TMX2	HSD17B12	TMEM216	BET1L	CEND1	SLC15A3	PHF21A	MS4A4A	TMEM138	CYB5R2	TRIM34	CDHR5	TOLLIP	ZDHHC13	WDR74	TRIM44	MS4A12	MRPL16	SDHAF2	TMEM132A	PLAAT2	USP47	VPS37C	TRIM68	NAT10	UEVLD	LIN7C	SLC35C1	TCP11L1	LGR4	PIDD1	SOX6	AMBRA1	KBTBD4	PARVA	TTC17	MMP26	AKIP1	C11orf16	TMEM9B	NRIP3	ASCL3	PRDM11	CHRNA10	SLC17A6	PNPLA2	SYT13	PHRF1	LRRC4C	SCUBE2	MS4A7	ZBED5	SIGIRR	ALX4	RIC8A	MRPL17	FAM111A	ANO3	MS4A6A	MS4A5	EPS8L2	TUT1	STK33	CHID1	AHNAK	PRRG4	TMEM223	TMEM109	CCDC86	CSTPP1	TRIM48	OR51G1	OR51B4	OR51B2	OR52N1	RIC3	E2F8	SLC25A22	ZNF408	QSER1	AGBL2	ZBTB3	CPSF7	PRR5L	ASRGL1	PGGHG	INTS5	ZFP91	OR8J3	OR51G2	OR51E2	OR4P4	OR4C15	OR4A5	OR4A16	OR4A15	OR10W1	PTDSS2	MOB2	SBF2	KIF18A	MS4A8	FHIP1B	FAR1	BTBD10	ARFGAP2	ACCS	MS4A14	TRIM51	PTPN5	MICAL2	LGALS12	TRIM5	TNKS1BP1	NAV2	SYT8	TSPAN18	CREB3L1	CCDC34	SLC39A13	DEPDC7	GLYATL1	CAVIN3	SAAL1	CIMAP1A	SLC22A9	OSBPL5	C1QTNF4	PTPMT1	LRRC56	MRGPRE	ART5	MRGPRX2	MRGPRX3	MRGPRX4	PLAAT5	TRIM6	OR52E2	OR52J3	OR51L1	OR51A7	OR51S1	OR51F2	OR52R1	IFTAP	OR4C46	OR4X2	OR4B1	OR52M1	OR52K2	OR5P2	OR5P3	LARGE2	CYP2R1	DBX1	DNAJC24	ARL14EP	OR8I2	OR2D3	OR2D2	OR52W1	OR56A4	OR56A1	SYT9	LDLRAD3	OR52B4	OR52I2	OR51E1	UBQLNL	MUC15	FREY1	PLEKHA7	SPTY2D1	TMEM86A	OR10A5	OR2AG1	DNHD1	SCGB1C1	SLC5A12	LDHAL6A	C11orf42	NLRP6	METTL15	IMMP1L	OR56B4	ANO5	OR8U1	OR4C16	OR4C11	OR4S2	OR4C6	OR5D14	OR5L1	OR5D18	OR5AS1	OR8K5	OR5T2	OR8H1	OR8K3	OR8J1	OR8U3	OR5M3	OR5M8	OR5M11	OR5AR1	LRRC55	SMTNL1	YPEL4	MED19	OR6Q1	OR9I1	OR9Q1	OR9Q2	OR1S2	OR1S1	OR10Q1	OR5B17	OR5B21	GLYATL2	MPEG1	OR5A2	OR5A1	OR4D6	OR4D11	PATL1	OOSP2	MS4A15	VWCE	CYB561A3	SAXO4	LRRN4CL	HNRNPUL2	ALKBH3	MS4A6E	OR52B2	OR4C3	OR4S1	LMNTD2	EML3	OR51F1	SVIP	MRGPRX1	SELENOH	OR51B5	OR10AG1	OR5J2	OR4C13	OR4C12	CSNK2A3	OR51V1	OR9G4	CRACR2B	TMEM80	TTC9C	SLC22A24	HARBI1	IGSF22	OR10A4	OLFML1	NLRP10	NLRP14	ANO9	LUZP2	OR5F1	OR5AP2	B4GALNT4	OR52L1	OR2AG2	OR52B6	DCDC1	MS4A10	OR10A2	OVCH2	GATD1	RTN4RL2	GALNT18	NCR3LG1	FAM111B	TMEM179B	MRGPRG	KRTAP5-1	KRTAP5-3	KRTAP5-4	SLC22A25	IFITM5	OR56B1	INSC	FIBIN	SLC22A10	OR52K1	OR52I1	OR51D1	OR52A5	OR51B6	OR51M1	OR51Q1	OR51I1	OR51I2	OR52D1	OR52H1	OR52N4	OR52N5	OR52N2	OR52E6	OR52E8	OR52E4	OR56A3	OR56A5	OR10A6	ACCSL	OR4X1	OR5D13	OR5D16	OR5W2	OR8H2	OR8H3	OR5T3	OR5T1	OR8K1	OR5M9	OR5M10	OR5M1	OR5AK2	OR5B2	OR5B12	OR5AN1	OR4D10	OR4D9	OR10V1	LRRC10B	FAM180B	OR51T1	OR51A4	OR51A2	OR4A47	OR4C45	SCGB1D4	KRTAP5-5	KRTAP5-2	KRTAP5-6	TMEM41B	OR5B3	TRIM6-TRIM34	CCDC73	MS4A13	OR9G9	BTBD18	PGA3	PGA4	RASSF10	INS-IGF2	MUC5B	CSKMT	UQCC3
PMC10235772-Table2.xlsx-Sheet1-gene_name	Click here for additional data file	ATOSB	FAM76A	FAM13B	FAM136A	ATOSA	FAM184B	FAM120A	FHIP1B	FAM168A	FAM114A2	FAM107B	FAM50A	FAM3A	FAM76B	FAM135A	FAM234B	FAM118A	FAM83D	ENTREP2	FAM32A	FAM83E	FAM20A	FAM149A	FAM184A	FAM120B	FAM172A	FAM162A	FAM20B	FAM98A	FAM53C	FAM117A	HYCC1	FAM199X	FAM124B	FAM210B	FAM209A	FAM193A	FAM110A	FAM83C	FAM78A	NALF2	FAM98C	FAM104A	FAM83F	ENTREP1	GARIN1B	FAM186B	FAM8A1	FAM149B1	FAM117B	FAM13A	FAM222A	FAM181A	GARIN5A	FAM163A	FAM171B	FAM86B2	FAM50B	FAM217A	FAM193B	FAM83A	FAM135B	FAM171A1	FAM13C	FAM124A	FAM177A1	FHIP2A	FAM168B	FAM151B	FAM81B	FAM167A	HYCC2	FAM161B	PABIR3	PABIR2	FAM81A	FHIP2B	FAM131B	SLX9	ENTREP3	FAM171A2	FAM151A	EEIG2	GARIN4	FHIP1A	FAM170A	FAM219A	FAM204A	FAM227B	FAM111A	EEIG1	FAM234A	FAM83B	FAM107A	FAM178B	FAM110B	FAM153A	FAM161A	GARIN3	FAM241B	FAM98B	FAM90A1	FAM170B	GARIN2	FAM222B	CIMIP2C	FAM174A	FAM53A	FAM241A	FAM131A	FAM91A1	FAM89B	FAM9B	FAM210A	FAM187B	FAM20C	FAM220A	FAM219B	FAM133A	FAM156B	FAM216B	GARIN5B	GARIN6	FAM83H	FAM181B	FAM89A	FAM104B	FAM43B	FAM9A	FAM167B	FAM162B	FAM3B	FAM120C	FAM110C	FAM227A	FAM43A	FAM174B	FAM47A	FAM131C	FAM186A	FAM228A	FAM86B1	CFAP144	FAM9C	SPATA31F3	PABIR1	FAM25A	CIMIP2A	FAM83G	FAM72B	FAM221A	FAM78B	FAM120AOS	FAM111B	FAM25G	FAM47B	FAM47E	FAM53B	FAM180A	FAM217B	FAM72A	FAM180B	FAM3C	FAM163B	FAM110D	FAM177B	FAM114A1	FAM118B	FAM47C	FAM3D	FAM169A	FAM229B	FAM24A	NALF1	FAM216A	FAM221B	GARIN1A	SPATA31F1	FAM24B	FAM209B	FAM187A	CIMIP2B	FAM72D	FAM240C	FAM228B	FAM200A	FAM185A	C21orf140	FAM236D	FAM229A	FAM174C	FAM90A26	FAM133B	FAM237A	FAM200B	FAM72C	FAM156A	FAM236B	FAM47E-STBD1	FAM236A	FAM25C	LOC102723451
PMC10286240-Table_1.XLSX-Table_2-SARS-COVID-2_DEGs	Bioconductor package in R software. The datasets were analyzed individually and identified the DEGs (**Supplementary Tables S1**)  Click here for additional data file	RD3	PDE6H	LRRC38	GUCA1C	DPPA4	CPLX4	GSTM1	FOXA3	FOXI3	ASMT	CRABP2	ATP2B2	RCVRN	SLC5A7	ALDH1L1	METRN	AANAT	C4B	FBXW4	ASMTL	GRP	SDC4	NDUFA3	ATP6AP2	NEUROD4	NOMO1	IFI27	AMPD2	TMEM59L	REEP5	G3BP1	ADD2	ID3	CNTNAP5	SYNGAP1	TMEM88B	SNCG	HCN2	LY6E	AURKAIP1	RUNDC3A	PSMB3	PIN1	STARD3	CACNA1H	CSPG5	RPS23	KCNN3	OGDHL	SLC9A1	SSR4	JAM3	ATP5IF1	LRRN2	ADI1	SLC38A5	RASSF4	HDAC11	NDUFB4	ID1	ATP6V0B	IFI6	SYNGR1	NDUFA8	ZNF219	SH3BGRL3	COASY	MYL6B	PSMB4	COMT	EBNA1BP2	ADORA1	C6orf136	KIFC2	FTSJ3	UQCRQ	NIPSNAP2	NRBP2	FAM234B	RTL5	CETN2	ATP2B3	ECI1	SCAMP2	NHERF1	AFF2	B3GAT3	SMS	H2BC21	NSMCE3	MASP1	LAMTOR1	KLHL12	ANK1	DES	PPP1R26	XYLT2	IRF3	OPLAH	CX3CL1	AKR7A2	CPNE6	LMF1	SLC25A11	CHST1	RAMP1	RBP1	RNF14	SCN1B	CWC25	ADRM1	PATZ1	VASN	PLPP3	WDR46	VSNL1	KDELR1	SLC7A8	NUTF2	MARK1	BLVRB	SHKBP1	IQCE	CSRNP3	ANO2	UBAC2	CHRNA4	DMAP1	CORO1A	ADCK2	PPP1R3C	DVL2	SUSD2	PMM1	NAP1L5	ROBO2	AP2S1	TCTN3	MT1F	R3HDM4	TMEM147	H2AC20	ELK1	TUBG1	NAXD	SLC47A2	SPATA2	ASRGL1	FRMPD4	VSIG4	KLF15	MZT2B	PPM1L	ZNF629	POLR3H	RIMS3	ARF5	IGFBP4	NOP9	RENBP	SULT1A1	ADAM23	PSMB8	PANX2	RAB35	ERH	NTN1	PHACTR1	IQSEC3	RABGGTB	STRIP2	SHC3	PI16	NAXE	KAT14	ADRA1A	SLC9A7	ELFN2	EMC3	DNAJC14	AGPAT4	FKBP10	RNF208	KLC4	CCDC22	STOX1	SEC61B	IL6R	TMEM129	CIB1	ARPP21	PSMD13	POLR2J	STUB1	PHYHIP	LAGE3	PTPA	VTI1B	ATP5PO	MMADHC	ICA1	JMJD6	ZNF622	PGRMC1	KLK6	PGBD5	NCBP2	SLC5A6	ORAI2	DCTN3	C1QTNF1	NUBP2	KCNMB4	SLC48A1	UQCC1	AMIGO1	TMEM222	GAMT	ABCC8	RETREG3	HS6ST1	PTGS1	ANAPC16	PIDD1	GBP1	S100A10	TBKBP1	RBBP5	STOML2	PRICKLE2	UNC119B	SLC25A29	GNB5	IRF2BP1	LSM4	BBLN	ATP13A1	ISOC2	CAMKK1	HSPB6	UBALD1	ACP2	PNMA3	SEC22B	MYL12A	PTGR3	MUS81	ACKR3	DNAAF2	LENG1	WAS	PWWP2B	MLST8	PNPLA4	SLC29A4	NAPEPLD	RHOBTB2	COPZ1	GSTM3	SEPHS2	FRRS1L	TOMM40	PLEKHM3	COPS7A	CABLES1	MRPS23	CHRNB2	SLC4A10	EPDR1	MKRN2	BMPR1A	MRPL43	RAPH1	CDH4	FAM222A	LDOC1	NOM1	SNN	IRX3	FAAP100	FAM98C	NEGR1	ANAPC13	FAM162A	PTGIS	GJB6	P4HA2	NPTXR	CELF5	NFKBIB	ZFTRAF1	YPEL5	DNAJC1	PSMB9	TMEM64	TMEM268	NYAP2	SCO1	LRRC23	DLL1	NDUFA4L2	GPC5	ATP5MC1	BTN2A1	PLP2	CCNQ	MRPS7	ZNF335	AIG1	GLRX5	YIF1A	NCEH1	C12orf57	FOXRED2	RPA2	RTP5	LIX1	GMPR	PACSIN1	ANKRD42	HEBP1	GALNT16	SELENOS	PDCD5	JPT1	SLC8B1	YIPF2	ATG4D	PCDH11X	BRMS1	B4GAT1	QTRT1	BEX5	EMC7	MAF1	CDH13	DYRK1B	FAM219B	SYT13	ETFB	FN3KRP	SUMF1	PARP3	CD24	NDUFAF8	SLC2A4RG	ARFRP1	YIPF5	SMOC2	BFAR	RPS6KL1	RRAS	FBXO28	CLDN12	GABRG2	RALYL	GCAT	TMEM43	LYN	FIBIN	SNRNP25	HDHD5	ESRRG	SCG5	RRP9	MRPS26	BABAM2	H4C2	HTR2C	NOC4L	FOXJ1	COMMD9	GEM	FES	C19orf47	ACADS	CDH8	ELOC	CDK2AP2	FCGR3A	HOMER3	RAMP3	SLC37A1	UBE2V2	PLCD4	PHYHD1	SPINDOC	SLC45A1	GFOD1	PIGK	NQO2	RAB33A	NSG2	ZNF428	PEF1	GLIS2	COMMD4	ALS2CL	PXYLP1	DHRS11	SATB2	SIGIRR	EIF4E	ACTR3B	PELI2	NOA1	KCTD18	PHKG1	GPANK1	PPP2R2D	BANP	NEURL1	PTPRH	TOR1A	PDCD2	ARMC1	TMEM63C	PCDHGB2	PVALB	THAP7	ARPC5L	MAD2L2	MIEF1	PLAAT1	SUSD5	PARP2	RCSD1	IGLON5	TOP1MT	DUS3L	CCSAP	TRAF2	HSPA12B	DPM3	NAA10	ADM	PLAAT4	TMEM205	PIGU	ACOT2	RTL6	TMEM185B	ANTKMT	CACNB3	OST4	CEND1	BHMT2	PSEN2	POLL	C2orf72	TTBK1	COQ7	PEX14	JOSD2	GPD1	PVR	ASB13	ALAS2	CDH18	KLHDC9	NOL3	BRINP2	PPTC7	MTG2	NUAK1	DDC	KLF6	H2AJ	PPM1E	B3GALNT2	ARL13B	SLC7A6OS	PRTFDC1	ARMC9	DOK6	EIF6	IFRD2	TIMM21	DHRS7B	TKFC	DRG2	MOSPD3	SLC45A3	NGDN	ELP6	HRC	KCNH6	AK4	TULP3	KMT5A	CTU2	NDUFAF3	EDEM2	LRFN3	IMPA1	DIPK1C	KDM4A	PAQR4	DPF1	HS6ST3	SRBD1	EIF2B4	DCTD	MANF	MAGEF1	HADH	UBE2L6	PLD4	MRPL54	TMEM208	SDF2	MFSD4A	GPR173	BAMBI	COQ9	NACC1	DDA1	ADRB1	EXOSC6	ALKBH7	CDK5	OSGEP	IP6K1	ITPRIP	WDR55	DUSP7	APOC1	CDHR1	OCA2	AFMID	MIGA2	DPAGT1	EXOC8	NUDT9	LILRB4	SHMT2	NTHL1	CLEC11A	CALN1	TTC39C	ZNF880	COX17	MANSC1	NDUFC1	ACSM5	SPMIP6	SKA2	SNF8	KCNA5	ATF5	JAGN1	VWA7	HSPA1L	HS6ST2	H4C4	PABPN1	SMIM12	CCDC85A	TGIF1	TUBGCP4	DGCR6L	B3GNT2	CFAP53	VPS9D1	NRSN1	ZC3HC1	DNASE2	GMEB2	PPP1R11	PPP1R2	SSR2	LIN7B	DCTN6	RCE1	RFXANK	AKR1E2	CYB5A	CIMAP1B	TMEM88	RAB3IL1	RECQL	KLHL42	SLC6A20	FAM171A2	NCK2	ALG1	TMEM200C	ZXDA	ZNF688	GDAP1L1	RAB8A	MPP7	CXADR	CEP128	JPH2	SLC10A3	E2F4	PLPPR3	MATCAP1	NUDT16L1	KCNIP3	MSRB3	COA7	SF3B5	TSSC4	CFDP1	PIGZ	ITGA4	CHST11	GRIN3A	TADA1	PRMT6	SULT4A1	HIKESHI	ID4	UBE2I	TMEM14C	FOXP2	MPDU1	SLC35A4	CCNB1IP1	BEND6	CUTC	ZBTB7C	LSM10	FBXO33	RIMKLA	GPLD1	DOLPP1	MTIF3	NUDT3	HCK	MCAT	MORN1	ENC1	PNMT	SLC16A14	DHX58	CFAP251	MUL1	CCDC28A	SYN1	HS1BP3	CARD6	APIP	RAC3	TYW1B	PUS1	SLC25A24	NME7	RIDA	RNF152	ERG	ZSWIM1	ZNF805	SLC35C1	SNTB1	CA5B	CMPK2	C14orf132	ST7L	ANKDD1A	MVB12A	BTNL9	DMAC2	EBF4	PEBP4	NAAA	IFT52	TMEM115	ZNF775	TLR7	AMIGO2	ARRDC2	CMTM6	SLC7A10	DDX25	EXOSC9	ZNF32	PRPF31	C8orf34	TM2D3	PSKH1	SH2D5	DZANK1	NIPSNAP1	ZSWIM7	B4GALT2	CRYZ	FAM185A	BICDL1	IFT27	NIPA2	TRAPPC4	SNU13	PLPP2	CAMKV	SEMA4A	MCRIP2	ZNF746	ASB6	FAM131B	CDHR3	MFN1	KLHDC8A	DXO	MOB3B	SYT5	SPSB1	SMYD2	RNF181	NCK1	HTR4	SLC29A3	PDPN	TMPPE	GALE	KCNAB1	PNP	AAR2	TMEM161B	ZNF213	TMEM11	KCNH7	DCLRE1A	STAC2	CYP4F3	TYMP	ZNF787	GAL3ST4	AKR1B1	ARSG	SLC25A27	S100A4	TAF5L	DPY30	DEF6	CFAP210	ARL14EP	CD4	LCMT2	SYTL5	TRPC5	HSDL1	ARV1	GMPPB	C20orf96	RGS7BP	MINAR1	FBXL6	EHHADH	ZNF432	ELOVL2	INAFM1	ZNG1A	FBXO31	VILL	DPH2	CYYR1	MRNIP	SPAG1	ASPHD2	ST3GAL1	C22orf23	SRCAP	HPN	MDK	MAGOH	IRX2	MFSD3	COA3	FBXL14	EXOG	GPER1	LEPROT	TMEM167A	CUEDC1	TTI2	RINT1	ZNF229	FAM89A	TGFB1I1	CIAO2A	WIPI1	ATXN7L2	MYD88	ZFAND2A	EPHA10	NRROS	RBMX2	TGFB3	IER5L	PIGH	ZNF639	DCAF17	NKX2-2	MRPL58	TMEM128	TEF	KCNIP2	CYGB	GJC2	SNRPG	SEC61G	NDUFA11	PGPEP1	CEP20	SLC35F3	MOB3C	ACAT2	ARMC5	XIRP1	PLPP4	CHRNB1	ACTR6	CTSK	TMEM9B	CHI3L2	TMEM101	CARHSP1	SLA	ATP5MG	TMEM125	NDC1	ASIC2	TIMP4	TLCD3A	MPPED2	TRIM21	TMEM192	KCND1	PRAF2	ADAM32	DPCD	KIF24	PAX3	THOC6	TSPAN17	CHST6	RNF217	SLC25A43	PHB1	RNF126	CRISPLD1	L3MBTL2	KCNF1	ASIC3	NRGN	PYM1	DDX49	RPP25L	YIPF1	COL22A1	CABP1	SLC7A7	RNF182	LRRC55	TECTA	GPR137	ZNF418	MRPL21	ZNF628	CCDC59	NUDT14	DNAJC15	HMGA1	ENTREP2	SHISA6	HES6	INCA1	PIK3R5	MZF1	SERTAD1	BIN3	PIGM	BEND5	OCIAD2	MTX3	PIPOX	ADRA2A	DYNLT1	AIFM2	ELAPOR1	ZNF444	HENMT1	CLVS2	ZNF577	TIMM17B	MRPL1	PPM1B	GPR161	SAC3D1	ARRDC1	PCDH12	RPE65	NR2E1	CFAP45	EDNRA	NUDT12	TMEM65	MT1X	PRMT3	SPATA18	SIL1	DNAJB11	RAP2B	HIGD2A	QNG1	TVP23B	GPC6	FAM181A	PTCHD4	CD83	C19orf12	NEURL1B	PCDHA11	IFI27L1	SNX11	AFG2B	SLC66A1	CDADC1	SLC39A13	GLIPR2	TMUB2	MYOCD	ZNF366	CHST7	PLAC9	DEGS2	CEBPG	TPD52L1	ELAVL4	GFUS	SLC22A3	ENO3	PCDHB5	ERCC4	SAP30	PPM1D	MRPS35	PRIMPOL	SLC39A3	TBC1D24	ADAMTS14	PBDC1	CSDC2	YDJC	RHBDD3	FIZ1	HSD17B6	MTFR1	MRPS11	DUSP12	METTL6	ATP6V1G2	AK7	ZNHIT3	MSX1	RAB29	MIF4GD	SOX18	GTF2E1	TMEM41A	TIMM29	JADE3	TBC1D10A	POLD3	TK2	LIMS1	PAX6	SEPSECS	ZBTB2	ZNF570	GSTZ1	ACD	TRAPPC2L	TNIP2	SIRT6	PCTP	FUCA1	TRAPPC6B	SSPN	CACNA2D4	NDUFAF7	ZCCHC4	NDUFAF2	MATN3	MRPL42	MATCAP2	ZNF317	TTLL9	RABL2B	PFKFB4	LINGO3	PGP	ZNF180	PNCK	PARP16	TIGD6	KBTBD3	CAPG	CLEC2L	GEMIN2	KCNIP4	ADAT1	TMEM178B	RCAN3	ZNF337	GNG7	SYT3	NT5C3A	ZNF618	ZNF667	SEC14L2	MRPL17	GTF2H3	ZNF71	CHCHD4	KCNA4	BACH2	ZNF354C	TXNRD2	CCDC28B	DBR1	B3GNT9	CYB5D2	CABYR	WNT2B	ZNF585A	FCER1G	ELAVL2	NDUFAF5	AKIP1	BLOC1S1	PRKRIP1	RGS4	SYNDIG1	PROCA1	SERTAD4	GOLT1B	CFAP157	SNRPF	FANCF	CNIH2	JOSD1	PTRH2	EMX2	GPR27	ATP2A1	SLX4IP	ZNF260	NFATC1	HYCC2	CHST3	SH2B2	ZNF736	MACROH2A2	ZNF425	CPT2	CBS	MRPS34	CLIC5	PCBP3	PRRX1	STKLD1	MTRES1	SLC17A6	GPR26	ZNF232	KCNIP1	NUDCD1	RIBC1	KCNK3	SLC25A51	USP43	N6AMT1	ZNF624	MMEL1	PDGFC	NAT14	CAMK2N2	B4GALNT1	SNTB2	GJC1	ENTPD7	FNDC4	SYNPR	TC2N	TMEM256	ADRB2	PLIN5	EPOR	KCTD11	ANKRD46	PCDHA6	MRPL34	CPNE7	PLEKHF2	PTPRR	RNF112	RGS16	ZKSCAN4	DCLRE1C	STK32B	ELFN1	SLC9A5	MEIS3	CCDC96	SMIM20	CABP7	DPH3	MMP24	TRAF4	FAM117B	NOD2	MRPL36	METTL25	TMEM178A	RAP2C	ZNF675	B3GNTL1	PPAT	PMEL	TMED1	LPAR5	DMAC1	ODAD2	DAB1	GNLY	POLR3GL	RITA1	SPDYE3	SLC35D2	CYP2U1	URM1	AP5S1	ZNF182	NFKBIE	MKX	SLC18A2	FANCG	TRNP1	CNGA3	PCGF6	LY6H	MRPS18A	HIGD1B	OSCP1	FZD10	RNF2	B3GAT2	TFB1M	VSTM2A	CHMP6	CCDC184	CD163L1	PGLS	KCNJ11	SLC2A11	OLFML2B	ANKRD33B	VSTM4	FHOD1	TBPL1	NKRF	GMIP	TBX15	SCAND1	CBARP	ZNF441	H2BC12	VAMP8	ACTR5	MRPL14	ZFP91	KCNN1	TIMM10	RPL26	AGA	GPR176	ZNF557	LIN7A	ABHD17C	TSPAN11	MTFMT	PKNOX2	GABRA3	SLC32A1	KCNA1	MRAP2	SPR	MTHFD2	COQ6	ZCCHC12	NDUFAF6	EFHC2	S100A12	SLC17A7	ELMOD3	SHISA9	NMUR2	PSMB10	CIAPIN1	SAMD15	SNAPC2	GHR	DNAJC27	SERTAD3	PCDHA5	ST6GAL2	NPIPA5	INSYN2B	COX18	PIGW	UBL4A	INSYN2A	FICD	BAIAP2L2	RGS6	FSIP1	STC1	HPCA	TMEM203	TLCD5	RSAD2	GOLPH3L	GTF2A2	RNLS	CASP8	NRM	TNFRSF10A	NDUFS7	TMC4	ING5	OTUD1	SDHAF4	KCNK9	SLITRK4	UNC93B1	FDXR	ZNF764	CXCL2	IRF6	COMMD10	GIMAP1	DRC3	LRGUK	PCDH11Y	POU6F2	CRACR2B	PNPO	TAF11	COCH	FERMT1	PPIC	ERVFRD-1	PAFAH1B3	SLC38A11	MLKL	SNAPC1	ARHGAP36	STARD4	MCU	FASTKD3	COL19A1	PHF19	SMUG1	BMT2	RADX	CFAP57	ZNF571	LRRC46	COA4	OXLD1	NCF4	ZMYND10	SST	CSNK2B	GCNA	POP5	SCUBE1	PIM2	RSPO2	FBXL15	TMEM126A	MTERF3	PCDHGB1	PRADC1	ZNF490	RBP7	CCDC126	SDSL	OAS1	FMO4	CHRNA3	SLC2A10	SPON2	SENP3	TMED3	STK16	IQCN	RCN1	RASL10B	PROCR	CDKN2D	ZNF672	TRPC4	CCDC107	NANS	CATSPERE	ZNF322	DPM2	USP27X	DNASE1L2	SSNA1	DCK	LRIF1	CCDC3	ANAPC7	SPINT2	C1orf56	KIF4A	SLC5A4	ZNF771	PEX12	TREH	UQCRHL	SLC16A10	SCUBE2	BCL11B	CD300A	PRXL2C	CFAP99	TRMT10C	BCO1	STPG1	FAM151A	FAM90A1	FBXL12	MARVELD2	TTC9B	POU5F2	SPATC1	DIRAS2	LRAT	TFPI2	CHCHD5	AGTRAP	KCNB2	CNGB1	ZNF597	ST3GAL2	MFNG	NTF3	RTBDN	SLC13A5	VIPR1	PAFAH2	AMMECR1	MMP25	SP140	TLCD3B	MAP3K21	BRICD5	FAIM	STK35	VWC2	PPIL6	MEAK7	CKMT1B	DBX2	SLC35A2	RIT2	RRS1	CYSLTR1	ADPRM	KMT5C	CMBL	BCL2L12	FBXO16	NIPAL2	OPCML	REEP6	PGR	FAM104B	FAM83H	MPND	DIRAS1	ALKBH8	ROPN1L	S100A13	TM2D2	ARL6IP6	MED7	TPRKB	LRRC75A	CFAP276	IMMP2L	NOD1	SMTNL1	SLC5A5	ZNF548	NT5C	MACROD1	CLXN	CD38	MED22	VPS4A	ANKRD34A	RXYLT1	RPL22L1	SLC17A9	PDRG1	YARS2	COL8A2	PRSS12	WFDC1	RNF185	TP73	NEUROD1	ABCC2	TRIM52	ZKSCAN3	CIAO3	INO80C	HOOK1	TEAD3	ALKBH1	CGREF1	RGS8	MALL	ISG20	SPACA9	TMEM229A	P2RX6	PANX1	NPTX2	FOXF1	MRPS28	KCTD6	IGDCC3	ZNF440	C3orf18	CLP1	CES4A	TGDS	AADAT	UBE2QL1	FOXD1	STAT4	BLM	ACYP1	PDXP	CIART	ZNF77	LYNX1	AIMP2	METTL4	SMIM17	CTBS	PRR16	TMEM164	ZBBX	HRCT1	LDAH	SDHD	GREM1	RAB3D	TMEM143	ZC3H10	CORIN	ELOVL4	LRRC56	SLC5A10	NOG	C1GALT1C1	TAF12	POLR3G	HDHD3	L2HGDH	ARL4D	TUT1	PUDP	IL18R1	CYP4F12	RBP4	PLPPR5	PCDHB8	PABPC5	RAB3B	ECT2L	CHST8	EEF1AKMT1	PCDHGB4	WNT16	PABIR3	NUDT22	NBPF9	DTHD1	QPCT	MORN4	BTN2A2	SIAH2	DNAAF8	CHRNA2	RCCD1	FAM124B	SHISAL1	CIB2	ZNF485	ITGA2B	KHDRBS2	SLC10A7	POP7	NEUROG1	CCDC24	PUS3	SCARA5	ARSK	REXO5	PHF5A	OVGP1	CHCHD1	JRK	MCM2	ISM1	GPR12	ISG20L2	PCDHB7	KLHL17	CCDC168	ALKBH4	LHFPL1	RASD2	SSC4D	FAM184B	SAYSD1	PEX7	GGH	CES3	EOLA2	TM4SF18	GOLGA7B	PRR3	MORN5	C21orf62	SLC35F2	TFAP2B	RAB26	SPATC1L	MSRB1	POLR1C	HILPDA	PLA2G15	ZNF772	SOCS2	GALK1	MMACHC	PRIMA1	AGBL4	SRD5A1	ADGRG4	IFI35	DGKK	F2R	CPSF4	BMP2	AMER3	SLC2A9	DEDD	CTXN1	LCT	CISD2	EXOSC4	CCDC177	ZWINT	SLC46A1	ZC3H8	CCL2	TMEM119	ACTC1	AP1G2	ZDHHC12	AGAP9	IL1RL1	POC1A	RFNG	DLL3	AGBL1	LGALSL	LRFN2	BIN2	DCAF4	ZNF79	RASL10A	CNPY4	GLIPR1	MRPL11	DNMT3B	PINLYP	SSTR1	CDC42EP3	TOE1	UMAD1	ZNF581	BCL6B	LHFPL4	LRIT1	KRTAP3-3	LRATD1	FAM163B	PF4	NT5M	TMEM198	HTR1B	NOCT	FAM167A	COL26A1	FCN1	FCN3	GLRA2	NRARP	PRKN	NUDT2	ZNF839	C11orf42	ADCK5	CENPV	TP53RK	NDUFC2	THAP11	LAMB4	FOLR1	CLVS1	GORAB	MROH2A	RASL11A	RAC2	NXPH4	SERP2	BYSL	SYNDIG1L	STYX	PPP1R17	RHNO1	CACNG2	FRAT1	FOXB1	FZD9	FZD8	C2orf68	LRTM2	TMEM223	GID4	HMBS	RAB20	SPACDR	CCK	FAM117A	ZIC5	GDPD3	HRH2	SIGLEC8	DNAL4	C1orf115	RAB39B	LRRC71	GCK	CCNE1	MYOT	NINJ2	USHBP1	HHEX	RIMS4	CFAP90	ZFP82	GPR20	SOX21	FOXD2	NKAPL	H3C11	PCDHB6	PRRG2	ZNF683	KCNV2	CCNF	DCST2	FAM229A	MFAP2	MTHFS	ETHE1	THG1L	PDIK1L	PTCD2	GFER	ZNF385B	KLHL34	RCC1	ZNF319	NTN3	ASB7	MPPED1	HAMP	CORO2A	RGR	CDKN2AIPNL	GALNTL6	MS4A7	MKRN3	GAB3	IL15RA	VSTM2B	DDIT4L	PSENEN	PWP2	DYDC2	ARL16	SLC16A5	ZSCAN1	LRRTM1	PGBD4	NPEPL1	GRAMD2A	IKBKE	MAFB	PLA2G5	WRAP53	PRSS56	CABP4	NLRP6	ADGRG5	BFSP1	SSTR2	ST8SIA5	KCNE5	PRLHR	TDRD5	SNX10	EMC8	POSTN	PENK	EAF1	DAPL1	RPP25	UBAP1L	GTF2H5	FOXD4L1	OR1I1	SIX1	LAG3	H4C9	SSUH2	OXTR	ZNF575	ESR1	GPC3	SLC35G6	LILRA6	VEGFD	PRRG3	NXPH3	LIAT1	IQCC	ACTN3	FAM78A	OR7A5	RPTN	MPV17L2	GRID2IP	ABCD1	CDK20	POLR1G	TIGD5	SIX5	ZNF804A	FSCN2	IQGAP3	CYP2S1	CALHM2	GTSE1	ZP1	GON7	WNT4	SPATA31C2	RAB37	ZNF821	MMP9	BEST4	KIAA1210	C9orf43	STC2	GNGT2	MAB21L1	SLC22A18	SLC18A1	NPR3	KRT15	BTBD17	PRMT8	SPATA2L	CISH	NALF2	SLC1A6	AQP3	CCIN	GRK1	TPH1	RESP18	SIX4	CACNG3	PNPLA5	MCHR1	TRPC7	TMEM121	PAK5	MYOC	CLCNKA	PNPLA3	ETV3L	RELL2	PCOLCE2
PMC10302540-mmc7.xlsx-G3_Positive-Names_of_the_transcripts_with_Gi3_0_01	Table S7	HDAC11	TMEM198	PPP1R14B	RORC	L3MBTL1	ARMC12	HGH1	ATP5PD	HSPB9	CCDC167	CLN6	TP53I3	GCM1	NOL4	GPT2	RND2	NRL	PANX2	ATAD3A	TUBGCP6	B4GALT7	C2orf81	LENG8	ADCY10	ABHD17A	SDHAF1	TEDC2	PRDX2	AMDHD1	FAU	ZNF787	MUC5B	RNASEK	AFMID	CES2	QDPR	ARHGEF10L	PTDSS2	KRTAP5-9	IFI27L1	CACNA1E	HYAL1	MVD	BLVRB	KRT18	LRRC24	UBQLNL	TARBP2	FOXJ1	NR1I2	PYROXD2	TMEM176A	CCDC153	IL17RC	SLC25A41	SNRNP70	CCDC61	PRSS53	ABHD8	DBNDD1	SLC26A7	MIX23	TPSG1	H2AB1	MYG1	TMEM161A	GK	YIF1A	CCDC28B	TMEM129	SAXO4	CDK5RAP3	ATG4B	SMPD2	SLC52A1	SIRT7	RGS7	ODAD1	GFER	NDUFB11	TIMM8B	NOSIP	IFT27	C1QL1	ZBTB48	ACP5	B3GNTL1	TTLL6	FKBP8	NENF	NDUFB2	BIRC7	TNFSF12-TNFSF13	SH3GLB2	MRPS24	KRTAP5-10	TMPRSS5	GOLGA6L9	KLC3	ZNF444	SYNC	COX5A	ATXN7L2	RNPEPL1	ABCA7	SURF1	RNF126	ZMAT5	TMEM177	SAT2	NBL1	CLYBL	MBD3	AMH	MRPL24	DTYMK	GRB7	DBP	ALS2CL	TACO1	LAMTOR5	AMY2A	JMJD8	COX7C	ACHE	STUB1	KCNK7	SYCE3	ABCB8	NTHL1	GATM	QRICH2	MAPK8IP1	ZNF414	GGT6	VWA3A	H2AC25	GPR137	PUS1	MLST8	ATP6V1C2	DCST2	MPG	C1orf53	PJVK	B3GAT3	FOXQ1	TMEM205	SERINC2	CLTB	FAM83H	HIP1R	ACOT11	F11	UBD	FUZ	DPM2	CABP7	VWCE	SPATA33	PLXNB1	TEPSIN	MRPL57	ZNF358	LHPP	TBC1D3H	TBC1D24	DUSP9	MRPS21	CLASRP	SARS2	PRKCZ	PPOX	GUK1	THOC6	UFSP1	SLC25A18	KRTCAP3	TREX1	LRIT3	DVL1	RPUSD1	SLC22A1	DHRS11	SORCS1	NUDT16L1	DHRS12	MIB2	SMIM29	SLX9	C9orf50	CRYL1	MMP24	NOXO1	ACOT8	ABCG5	MRPL2	XPNPEP2	MTHFS	HYI	NUDT18	TECR	COX14	RFXANK	SLC25A47	ZDHHC12	TRAF4	ATP6V1F	CCDC12	COL4A3	HBA2	CRYBB2	GSTZ1	SLC22A2	KLHDC7A	C1orf122	HSBP1L1	GSS	BAIAP3	EIF4EBP1	PEPD	ALPL	CHDH	ARL6IP4	NPEPL1	CPO	MATCAP1	RRAD	RPL35	TIMM44	LRMDA	ZDHHC24	FAM81B	ASRGL1	UBL5	ELF3	DHRS4	CLCN7	ARHGAP8	IRF7	SPIRE2	TEX264	MCAT	SLC22A5	FOXRED1	TMEM72	PRSS27	ENTREP2	PLEKHA6	PGLS	ZNF513	KPTN	TMEM219	RHBDD3	NFKBID	CIMIP2C	TMEM52	EPS8L3	C14orf180	DNHD1	MUTYH	CCL17	DNAH1	NDUFAF3	SNTA1	PSMB3	H2AC17	GSTA2	RPP25L	TMEM175	AGTRAP	ANXA9	NOL12	KRTCAP2	HOMER3	TRMU	MAN2C1	TAGLN3	C6orf226	TMEM223	NSMF	ACOT1	TMEM249	CERS4	LOC728743	CHMP2A	PEX16	GRIN3B	NRXN2	SPATA25	PICK1	UGT2B10	MTX1	LIN37	AGT	SIRT6	PRPF40B	CFAP410	TMC4	HIGD2A	OCIAD2	TMEM120A	RELL2	TTC21A	LIAT1	USE1	PLA2G1B	DDIT3	PIPOX	RNF181	ATP5MK	CISD3	RDH16	SH2B1	RNASEH2C	SRA1	FBXW5	SH2D3A	WDR18	FAM50A	RGS9BP	NME4	NHERF1	CFAP73	RTEL1	SNX22	CCDC88B	RECQL4	TMEM259	H2AC20	MRPL34	RGN	GRAMD2A	SIVA1	ZNRD2	GNRH1	MTFP1	AKR1C1	PXMP2	CDC34	MORN1	TSPO	MPND	CCDC124	CENPT	SOCS1	DYNLRB1	TRABD	ERAS	CALB1	LRRC66	ZNF771	LRRC73	INPP5J	PC	TMEM143	YJU2B	MIIP	PNKP	POU2AF3	SLC10A2	TPRN	GET4	COX17	DXO	MRPL40	MFSD12	BCL7C	BCAT2	CRB3	CNTD1	CYC1	TRAPPC2L	POU5F1	KRT8	DOHH	EEF1A2	TRMT1	ATG16L2	TTLL13	SRRM5	GSTK1	COPE	SOAT2	KCNJ11	PTOV1	PKD1L2	U2AF1L4	ANPEP	ADAP1	AP1G2	SHARPIN	ATP6V0C	GNPTG	C6orf136	SAC3D1	PGP	TTLL3	RABEP2	CYSRT1	MRPL27	ETNK2	TMEM150A	BBLN	ARRDC1	PLAAT4	TEN1	COPS9	CGREF1	ACOT7	FAM162A	SPACA6	PSMG3	CYBA	MZF1	DUS1L	PARP10	MRPS12	SNRNP25	MRPL53	RNF186	IDNK	CLDN9	DDT	RAB11FIP3	CACFD1	TEKT2	RPS15	RILP	NFKBIB	MROH6	TXNRD2	ST6GALNAC2	LSM4	RAD9A	VPS28	TKFC	ACOT4	UPK3B	HSPE1	TMEM54	SLC16A11	CCS	ZNF205	TMEM86B	NMRAL1	E4F1	QPRT	TRIM10	MAPK8IP3	SPAG8	PCK2	SDR39U1	CFAP65	GATD1	LRRC45	TRMT2A	SPNS3	WDR83	MBLAC1	RPP21	ABCC2	TIMM17B	APOC2	PDZK1	NDOR1	SDSL	H2AJ	CCNO	NDUFS5	HSD3B7	CATSPER2	MRPS15	MAPK12	RHOXF1	LMF1	EBP	KAT2A	VIL1	PSENEN	POU5F1B	FOLR1	NLRP6	PSMG4	AMY1A	TIGD3	DYNC2I2	EMC9	CABP1	COX6C	TBX6	ANAPC11	INHBE	S100A14	FAM222A	EXOSC4	POP5	AGAP6	GSDMD	H3C4	FGF17	AMT	RNFT2	EVPL	PLPPR1	HPX	NDUFC1	WDR13	INO80E	LUC7L	SPATA2L	OVOL1	PEBP1	TNFRSF12A	PLAC8L1	H2BC5	ZNF579	NRN1L	B9D1	MAP1LC3A	UQCR11	VXN	DYNLRB2	LYSMD4	ACAA1	ALKBH6	GSTT1	NDUFA1	IYD	NUTM2F	MRPL54	LINGO4	CLDND2	KMT5C	TMUB1	SPR	NRBP2	ZNF789	CSDC2	FAM3A	CAPN15	AGPAT2	CPTP	ACSBG2	WFIKKN1	SULT1A3	CFAP144	ECHDC3	FBXO44	FLRT1	UQCR10	ACADVL	PBX4	DPF3	SLC66A1	PSMB10	DUSP23	UBALD1	UGT2B7	RTKN	EXD3	RPS28	POLR2J	SLC25A42	SPTBN4	GCAT	KCNJ4	LAMTOR4	ESRRA	RFNG	ABAT	SPAG5	NDUFB8	C7orf50	TRPT1	ELMO3	SLC23A1	RPS19BP1	HDAC10	ARHGEF16	LSM7	CCDC157	SLC25A39	DNAJC4	SULT1A1	DRICH1	CATSPER3	PNMA3	TSPAN33	CYP4F3	C19orf25	PHKG2	FOXD4L1	PAX2	TMEM208	NDUFB1	AKR1A1	NDUFB9	PNPLA1	DDTL	TMEM141	CCDC159	PITX1	ZNF524	PTGES2	MYO18A	HGFAC	YPEL3	BIN1	CTXN1	HRAS	APRT	ENOSF1	MRPL52	TCAP	CAPN10	HSPBP1	SLC27A5	ECHS1	PTK6	HEXD	JMJD7-PLA2G4B	GALE	WDR90	COMMD4	AMDHD2	H4C11	IDUA	THAP3	HPCA	PLLP	MAL	DGCR6L	SLC25A29	GDF15	DNAI1	MT1H	ZMYND10	PRADC1	COX7B	CIAO2B	TMEM178A	FRMPD1	PFDN6	LRRC56	SPPL2B	ASIP	REEP6	TRPV4	SLC13A3	AS3MT	ANKK1	EPHX2	PARD6A	PIERCE1	TUBA8	ATP2C2	KRTAP5-8	FITM1	CHCHD5	PGA3	KRTAP5-1	SPRN	C19orf53	ANKRD9	MRPL28	CIAO3	LAMTOR2	SPSB3	INO80B	MYH3	FAM186A	PIGR	OPLAH	MRPL38	COX8A	NDUFB10	COQ9	TNFRSF6B	ABHD11	CYSTM1	HHLA2	STPG3	ACCS	TXN	MGMT	TMEM134	COX6B1	JOSD2	SLC25A1	TTC38	FHIT	ACAP3	TTC16	FAAP20	MUC4	AIFM1	TAF10	FOXD4	HEXIM2	COQ4	SLFNL1	C19orf73	P2RY11	CIMIP2B	RUFY4	NR2F6	MESP1	SERPINF2	SDF2L1	FABP6	TPGS1	ATOX1	COA3	ABHD14A	TTBK1	RHOT2	OGFOD2	SLX1B	GALK1	STARD10	REM2	LSMEM1	ZFPM1	AFP	LBX2	CHADL	PRELID1	TP53I13	DPP7	CHST5	MRPS34	TRAPPC6A	SERF2	POLR2I	GOLGA8A	SEMA3B	NICOL1	F10	SURF2	NEURL3	F7	SLC25A45	CYP27B1	PTRH1	BAD	CHTF18	CLEC18B	RSRP1	HSD11B1L	NDUFAF8	ZNF688	PERM1	NT5C	JSRP1	PRDX5	TSNAXIP1	ABHD1	ATP6V0E2	GNMT	EDF1	NDUFS6	ZNF296	NR1I3	SLC45A2	RAB24	NUBP2	UGT3A1	TBC1D3C	CLCNKB	DNAAF1	RHOD	ZGPAT	TRPV1	CPN2	TMEM160	CITED4	DHRS4L2	HCFC1R1	NPM2	ACSM1	VPS9D1	EMILIN3	DOK7	TIMM13	SLC37A4	SPSB2	PDF	CYP24A1	POLR2L	KISS1	OCEL1	PUSL1	MUC6	LCAT	SYCE1L	GPR89B	BCO2	PRR5-ARHGAP8	APBB3	CCDC107	PLEKHJ1	LRRC19	NECAB3	NYX	CFAP90	ARMH1	MYOM3	MIEN1	NUDT22	BGLAP	ECH1	DENND6B	AGAP4	IL22RA1	AGAP4	DNLZ	TNFRSF25	ADAT3	FGFR4	ZFAND2B	FBXL15	ACOT6	SLC16A9	DNAAF8	CCDC106	EME2	TSPAN10	CTRL	ATP5MF	PRR7	SYNE4	ZNF593	PGAM2	SELENOO	C11orf86	THAP7	DNAAF3	FASTK	KCNJ13	EVPLL	PPP1R1A	NLRP9	THRSP	ZNF837	BSG	NEU4	MRPS26	UQCC2	CCDC57	CDK2AP2	RAP1GAP	CALML3	C1orf159	EPS8L2	SAMD10	MYL5	C11orf52	CENATAC	NT5M	OSGIN1	SSNA1	SLC39A4	ADIRF	PRR5	ANXA13	ZNHIT1	GPX2	PLA2G12B	TMEM256	SGK2	MSH5	IL32	HINT2	CCDC40	FBXL8	ATP5IF1	PHYHIPL	PIGQ	LOC391322	CPNE7	CCNL2	COX4I1	ACBD4	RGL3	MSRA	NAA38	CYP4F2	MRPL12	FBXL6	TRIM50	MZT2B	ALKBH7	CFAP70	MZT2A	GLIS1	CSAD	STX1B	CYP3A4	FDX2	C10orf62	SLC2A2	GJB1	AFM	EIF4EBP3	KCP	HNF4A	ULK3	ATG4D	HES6	NDUFA11	ATP5MC1	ASPSCR1	ACADL	DRC7	LRRC75B	SHBG	LPIN3	NIT2	USP2	NUDT14	SLC51A	PLIN4	DUSP15	BNIPL	NPFF	SIGIRR	TJP3	TMEM125	COX6A1	PGA5	NAPSA	HAAO	LLGL2	UPK3BL1	ABHD16B	CLVS1	SLC47A1	NQO2	MORN5	CIMAP1B	ALDH8A1	GGT1	CES3	MARVELD3	CCDC17	SPMIP6	NPB	C1orf210	ENKD1	HBA1	CYP3A5	GC	FKBP2	TNFRSF14	PRSS50	H2AC8	COX5B	MUC12	QTRT1	CKB	FAM193B	GPR35	BLOC1S1	AKR1B10	ACADS	LARGE2	MRPL23	YDJC	EGFL8	SLC5A9	DNASE1	OXLD1	KNG1	ALDH1L1	ATOH7	AGER	GRTP1	PHPT1	PPDPF	DPYS	SLC28A1	GARIN5A	SCO2	GADD45G	PAX8	CDK3	GSDMB	PNMA6A	PYCR3	TMEM139	CELF6	SLC22A14	HSD3B2	KLHL17	ALDH3A1	TLCD1	TMT1B	LRRC46	ETFB	LIN7B	AMBP	RDH12	CLRN3	AQP6	OVGP1	CBLC	ANKS3	APOH	YJEFN3	TM7SF2	APOE	PAXX	MT1G	SLC24A5	FBXO2	ANKRD2	NDUFA7	GLOD5	CDH16	PVALB	ATP5ME	REX1BD	NDUFA13	PLG	ADAMTS13	SNORC	MVK	TSPAN1	TBC1D3B	TSTD1	RNF208	ECHDC2	MICOS13	ATAD3B	UMOD	PLIN5	ARHGAP33	PIDD1	UPP2	ARSF	SLC6A12	CFAP119	CORO6	NGEF	STAP2	HAGH	CYP2E1	RENBP	DGCR6	CYP21A2	FOXH1	SERPINC1	C19orf33	STRC	ISOC2	FA2H	UQCC3	GADD45GIP1	CNFN	AURKAIP1	ADCK5	MRPL55	PDZD7	RGS14	FMO1	ETV2	ATP6V1B1	GSTA1	HCN3	TMEM184A	ZNF692	PROZ	DEFB1	AIFM3	HGD	UGT1A9	DNASE1L2	AMY2B	SLC5A2	RSPH14	S100A1	CEL	ELOB	KLHDC9	CNDP1	CLEC18A	UQCRQ	ROGDI	SLC6A18	CAPN13	APOA1	SPEF1	MTLN	ADHFE1	TMPRSS2	FUOM	METTL26	CRYGS	SCAND1	SULT1A2	MYO7B	CRYAB	MUC20	IL17RB	MYH7B	ANKS4B	PPP1R35	GLYCTK	CDK10	ZYG11A	SH3GL2	SLC2A4RG	FAM174C	RIDA	CYP2C8	GPX3	COX6A2	BBOX1	NDUFA2	PAM16	ANKRD24	ZGLP1	DRD4	UPB1	CAMSAP3	HDHD3	RAB17	UBXN11	CLEC18C	FAM131C	SMTNL2	USH1C	MYH14	SEC31B	FN3K	ROMO1	PLA2G6	MXD3	TTC36	HSPB1	PCSK4	TMEM171	ACMSD	PEX11G	SCRN2	DHDH	CLTRN	FRMD1	ENDOG	CARMIL3	PRSS8	KLKB1	CRYAA	NUPR1	GAL3ST1	RNF207	CHAD	NME3	RASSF7	TRIM74	GLYATL1	MCCD1	SLC5A1	RAC3	MAMDC4	TMEM266	UCN	PROC	FAAH	SLC5A11	ACE2	FBP1	NAPRT	PRODH	CCDC154	EXOC3L4	NDUFS7	KHK	PGGHG	CRACR2B	TRAPPC5	DPM3	NDUFB7	ZDHHC11	GPX4	PCK1	PABPC1L	CAPS	CHCHD10	CATIP	GOLGA8B	GDA	PPP1R16A	ASIC3	MSRB1	HOGA1	GDPD3	CXCL14	TRIM15	H2AC18	CCDC150	MPST	DNPH1	CLCNKA	GCHFR	CORT	OGDHL	METTL27	GGTLC1	MAGIX	PLAAT2	MAPK15	CYP4F12	PCYT2	GOLT1A	HPN	NDUFS8	PTH1R	H1-2	CEMP1	MAB21L4	TINAG	RHCG	AGMAT	CLDN3	SAPCD1	NDUFA3	LCN12	HNF1A	PCP2	CAPN12	CYP2C9	RBP4	MIF	ENTPD2	ATP2A1	IGFALS	DECR2	SLC22A18	KLF15	ECI1	MFSD3	HPD	MISP	CCDC24	MYL3	MYO15B	LEAP2	IRX6	PILRB	ATP5F1D	RDH5	CAMK2B	FUT3	G6PC1	HSF4	SERPINA6	ACY1	D2HGDH	KIFC2	LDHD	HSD17B14	RBP5	WDR97	KIF12	OLIG1	ADM2	SLC13A1	LYG1	PNPLA7	ABCC6	CYP2D6	SCGB1D2	FABP3	ALDH4A1	MRPL41	COMTD1	SULT1C2	PRR22	ANTKMT	PLCH2	F12	NPIPB3	ADH6	PAQR6	ENO3	AQP7	C8G	SLC26A1	CYP2D7	DIO1	GLI4	UGT1A6	CRYM	MOGAT3	MACROD1	SLC30A2	OXER1	GAMT	SLC6A13	SLC25A10	CDHR2	SLC6A19	MROH7	METRN	RHPN1	HMGCS2	BRICD5	SLC25A34	HAPLN4	DCXR	IHH	LMNTD2	TUBA4B	NRTN	PDZK1IP1	SLC47A2	CDHR5	ANO9	AKR7L	DDC	RSKR	SLC36A2	TST	AP1M2	REN	ESPN	CTXN3	MST1	CAPN3	YBX2	ACY3	CHST13	CRYBB3	NUDT8	SLC7A9	SLC22A13	EMX1	TMED6	CPT1B	FUT6	NPHS1	CRIP3	LGALS4	SMIM24	SLC5A10	NOXA1	RAB26	ENPP7	CCL15	HAO2	PALM3	LGALS2	GLYAT	DOC2A	IZUMO4	ENTPD8	ALPI	NKAIN4	SCNN1D	SLC5A12	GGTLC2	SLC26A9	SLC22A11	AGXT2	C1QTNF12	HSD17B3	BICDL1	SLC34A1	CYP17A1	ALB	KCNH6	SLC17A3	SLC13A2	TM6SF2	MCRIP2	ACSM2B	CCDC78	AKR7A3	GUCA2B	TREH	PPP1R14D	PAH	CREB3L3	APOM	TM4SF5	ALDOB	GLTPD2	MLXIPL	SLC22A8	SLC34A3	AZGP1	NECAB2	SLC17A1	SLC51B	BAIAP2L2	ACSM2A	NAT8	SLC39A5	FXYD2	HAGHL	FCAMR	FTCD	SLC22A7	TMEM174	CYP4A11	PKLR	NHERF4	LIME1	AGXT	ZNHIT2	AMN	SLC23A3	PCSK1N	SLC22A12	DAO	GPT	RHBDL1	TMEM82	PRODH2	FABP1	FAM151A	GPD1	MIOX	PRAP1	ASPDH	SLC22A6
PMC9748020-41598_2022_26011_MOESM3_ESM.xlsx-DEGs_analysis_1-SYMBOL	up-regulated DEGs. The top ten of the most up-regulated functions is shown in Fig. **2**  Supplementary Information 2	SPRR1A	PI15	RSPO3	PCP4	SYT4	SST	JCHAIN	MXRA5	IGFBP6	ESM1	RAB17	CYSLTR2	SPRR2F	CHIA	HAMP	MARCO	DPT	MAG	ADGRG4	CALB2	MGST1	KCNK3	IGFBP5	DLK1	HRC	SULT2A1	PRR15	PNPLA3	LSP1	PLEK2	MDK	NLRP2B	QPRT	FIBIN	GRK5	NAV2	TGM2	HAND2	MGARP	B3GNT7	RARRES2	HOXD10	GSTM5	MT3	NGF	INHBA	HTR1A	NDRG2	LAG3	RAB33A	PCDH11X	NR2F1	PLTP	MYOC	ITGA8	APOC1	TM7SF2	SLC6A6	SCARB1	CYP11A1	NBL1	DDO	LUM	LEFTY2	CBLN2	CYP17A1	IGDCC4	ADCYAP1R1	PROK1	ECM1	SSTR1	NPPC	LRRN4CL	GDF15	KCNE4	CCL21	IGFBP4	DUOX2	EMILIN3	GBP4	NAT2	FABP3	HSPB6	CHAD	SERTM2	CD22	LPL	CHST7	C1QTNF1	LAYN	HSD3B2	BRS3	PNMA8B	TCEA3	CLIC2	HSD11B2	NR1D1	WFIKKN2	GLP2R	CBS	EPHB3	ZNF503	LDLR	DCN	ADH1C	DCX	HBG2	TMEM132C	CADM2	SIGLEC11	ISLR	IRS1	SLC24A3	SLC16A11	CCBE1	DHCR24	CLSTN2	GRIA3	PLA2G1B	LRP1B	SLC40A1	COL4A1	NRN1	PAPSS2	S1PR3	APCDD1	BHLHE22	TMEFF2	KCNA5	GBP3	TBX3	ADRB3	RAB34	FMOD	STAR	WNT11	LTBP3	CNRIP1	LURAP1L	C2CD2	ACSS3	PTCHD4	H2BC18	TMEM176A	PAPPA2	ELANE	DIRAS3	CACNA1G	RBP1	DIO3	EMID1	TPD52L1	COL12A1	MT2A	GSTA1	PODN	GSTP1	VCAM1	MOCOS	RAMP2	MT1G	TINAGL1	GLRX	SLC16A9	GCOM1	KLHL33	COL14A1	ZFAND4	LMNTD2	INHBC	ATP1A4	EFCAB10	SPTBN2	PLS1	E2F7	CFAP221	TTC23L	CYP2F1	ZNF730	RAB27B	TTLL9	TRABD2A	GPR18	C2orf92	RNF175	KIAA0319	SV2B	CHRNB4	PHACTR3	GCKR	EFCAB8	SLC6A15	RIMS1	TMEM232	CCDC150	GPR158	MLF1	NWD1	KRTAP5-7	STAP1	GLRX2	PRKCZ	DNAH14	EDN3	ESRP2	COIL	COL2A1	HAVCR1	CAVIN4	GGTLC2	SMIM22	IGF2BP2	GKAP1	COL22A1	MAST1	SPMAP2L	ARL13A	ITGB6	KCNA6	SOWAHA	FAM163B	ODF2	LOC730098	CCDC169	KIF21B	SRRM4	PROM1	ANKUB1	GGN	CDH16	FBXL13	CDC14A	OTOA	SYT9	GLIPR1L1	GFI1B	MYCBPAP	TP53TG3D	SLC36A2	PDE1C	DDX20	TJP3	C8orf34	RD3	LIPJ	ADCY10	COL9A1	DDX25	UNC79	BCAS1	HPCA	GCNT3	CLPB	CCDC96	TMC7	LRRIQ3	USP50	GABRA5	TRIM46	LRRC18	GJB5	ZNF165	PDE1A	PKHD1	EHF	CATSPERB	LGALS7	PPP1R36	PCSK4	STPG3	IGSF23	NPC1L1	SLC25A41	USP44	RGS6	C22orf31	DPY19L2	LRRC74A	MEPE	BNIP5	CCDC192	SLC9A4	TOGARAM2	VCX3B	TPTE2	LYPD6	ATP12A	DNAI7	INSL6	SLC9C1	EFCAB6	ANKRD55	TMEM72	KCNV1	QRICH2	HTR2A	MYB	AQP5	CDHR4	BEST3	MUC1	BARX1	C2CD6	GJA3	COL25A1	LPO	ELOVL3	CCDC60	DUSP21	SLC7A3	PRSS3	RPGRIP1	PLA2G4D	FCAMR	CIMAP2	CCDC178	SPATA17	CFAP92	USH2A	AXDND1	CLDN34	WNT2	TXNDC8	NXPE1	ZMYND15	TIGD4	LRRIQ1	VWA5B1	KLK13	TMPRSS2	C1orf105	LRRC71	SPATA18	IL23R	DNAH3	VTCN1	ADCY8	SAMD4A	CFAP100	NIPAL1	KIAA2012	LYPD6B	SPATA6L	FBXO24	PRSS38	VWA3A	TMEM108	PABPC3	TM4SF20	ASTL	ANO3	TTC16	SAXO4	TTC39A	TNR	CLVS1	LRRC7	CFAP90	FAT2	LIN28A	DCDC2C	SH3GL3	SMIM6	MDGA2	ARMC12	ACTRT3	CCDC33	C16orf90	WSCD1	WDR64	ASGR1	SPACDR	ANXA10	STAT4	FAM135B	DNAJB7	NEFM	HCN4	CYP4F2	PPP1R2B	UNC13C	CLMN	ICA1	KCNH1	GRM5	ALLC	ADAM20	CLCN1	AIM2	PROCA1	ZBBX	TSLP	KRT86	CEP295NL	SPMIP4	GPA33	SPAG17	CABYR	SNTG1	GABBR2	FER1L6	MST1R	LAMB4	ELOA2	TENT5D	TMPRSS6	SPATA24	C16orf96	ERICH6	SH3RF2	PAPOLB	WBP2NL	TMEM132D	RSPH10B	CCDC27	TMEM191C	NPY	SEL1L2	KIF15	TUBA3E	SLC25A2	GARIN5A	CAGE1	DYDC2	IL20RB	MPPED1	LUZP2	TNFAIP6	RTP3	CHD5	CATSPER3	KIF2C	TMPRSS7	EQTN	SPATA31F3	LRRC37A2	ERICH6B	P2RX3	IL1RN	LRRC63	LECT2	C9orf131	CA10	MYO3B	SLFNL1	HHLA2	SLC10A6	C11orf42	ST6GALNAC2	C2orf16	RGSL1	SLC44A5	AKAP3	LRRC9	TNNI1	C4orf51	OR2L13	GAD1	CCDC188	FREY1	GRM8	PPM1J	SSUH2	H1-8	PPEF1	FAM217A	OR8A1	ALPK2	OR14I1	TEKT2	SHOX2	MYBPC1	FAM163A	CNGA3	TNP2	CDHR2	LHX2	SELENOV	ENAM	RTKN2	ZFP42	TSGA10IP	GPR149	LEMD1	ZP1	SEPTIN4	CIMIP2C	GABRR3	SVOP	CAPSL	SPMIP2	ABCB11	HOOK1	CBLL2	TEX48	FHAD1	TIMD4	CA9	KRT85	RTP2	SEPTIN3	PMFBP1	HIPK4	CNBD2	ERICH2	H1-7	C8orf74	SPMIP8	LKAAEAR1	CSNK1A1L	CFAP141	SLC22A14	SPATA9	RSPH10B2	DRICH1	CRISP2	TRIM36	CRH	TGM7	TSPAN1	BCL2L14	SPATA46	ZNF474	OLAH	LOC102725191	LMNTD1	FETUB	PAGE3	OAZ3	GK3	NT5C1B	C5orf46	PLSCR2	TSKS	GLT1D1	C1orf185	FAM186A	SAXO1	CRYBG2	UBQLNL	LMO1	C12orf42	C2orf73	ARMS2	OPRM1	CIMIP2A	KHDC1L	AKAP14	LMX1A	TMEM210	SMIM2	LOXHD1	OR8B12	RPH3A	ZC2HC1B	DOC2A	PP2D1	FANCD2OS	ADAM21	OXCT2	MPC1L	MMEL1	CIMAP1C	TEX26	TSSK6	SUN3	IAPP	FAM209A	MORN3	ELAVL4	TEX38	ACTRT1	SPATA12	C3orf20	TTLL8	DSG4	NEUROD4	CCDC54	GARIN1B	KLK5	SPATA32	PRSS54	TEX53	FAM209B	MISFA	FAM83C	LRRIQ4	SRRM5	PLAC8L1	BTBD16	KCNA10	RBBP8NL	SIRPD	UBL4B	WFDC5	CNGB3	MUC19	SNX31	PPP2R2B	C9orf50	MAP3K19	TREML2	OTOP2	PRAMEF2	TEKT5	SAXO5	PCP2	TMEM239	ARRDC5	PHOSPHO1	DDI1	GARIN6	SPANXC	CA2	CFAP97D1	DNAJC5B	TEX29	EVX2	XIRP2	AKNAD1	SIX3	AKR1D1	C3orf22	SPATA31F1	RNF151	TMPRSS4	PRR9	ADTRP	TSSK1B	DCC	SPMIP3	RNF133	CIMAP1D	CCDC196	FRMPD2	TEX46	NUPR2	LRRC52	NMS	PRSS56	PRSS37	C8B	LRRD1	CSTL1	GSG1	C12orf54	FAM170B	GARIN2	SMKR1	ACSBG2	RNF148	SPMIP11	TMEM190	FABP12	SPMIP6	APOBEC4	TMEM215	FAM81B	SPMIP9	DNAJB8	MS4A14	BPIFB1	CIB4	ACTL7A	TMEM31	ASB5	AHSG	FBXO39	TBATA	TXNDC2	CD200R1L	CXorf65	SLC36A3	UBQLN3	KRT15	TMEM89	C9orf153	CCDC179	PFN3	MBD3L1	HEMGN	CCIN	OR7E24	RDH8	GUCA1A	C10orf62	PDYN	S100A7A	FAM187B	ZNF705B	C20orf141	SPMIP10	ADIG	DEFB134	IQCF6	GAPDHS	CCDC168	C10orf90	GLT6D1	FSCB	ZNF683	IZUMO3	CBY2	EVX1	BANF2	TEX35	TPPP2	TTLL2	TEX44	FSCN3	FNDC8	LRRC72	GARIN4	TEX36	C10orf120	KNCN	TRIM42	TSPAN16	OR10J1	P3R3URF	C16orf78	ACTL9
PMC10076070-mmc5.csv--Module2	Multimedia component 5	FAM83A	MUC5AC	WDR74	BPIFA1	PSCA	CDHR3	ALOX15	GSTA1	TPPP3	CAPS	PROM1	DNAH11	HYDIN	CYP4B1	NPIPB4	CIMIP1	SCGB1A1	NEK10	SAXO2	ADH7	SNTN	WDR49	DNAH12	CFAP43	ERICH3	DNAAF1	CCDC190	CIMAP3	DNAH3	ARMC3	FAM216B	SPMIP6	DTHD1	CFAP100	ANKRD10	DNAI1	DNAH5	SPAG6	CFAP44	FHAD1	DNAH7	DNAI4	DNAH9	SPAG17	CES1	TMEM67	PLXNB1	SPEF2	VWA3B	RSPH1	ZBBX	MAPK15	DLEC1	SPATA18	LRRIQ1	CFAP157	VWA3A	TMEM231	HOATZ	CFAP276	FOXJ1	NPIPB3	CLXN	CETN2	ANKUB1	MAP3K19	ATE1	GSTA2	CROCC	LAMA5	CFAP221	NWD1	DNAH6	CHST9	FMO3	RP1	STATH	FANK1	MS4A8	CCDC78	IGFBP2	CFAP46	CRIP1	TTLL10	DNALI1	KLF15	CFAP126	CCDC40	ADGB	FAM81B	RABL2A	CAPSL	ATP2C2	RSPH4A	SLC4A11	SYNGAP1	DZIP1L	PIERCE1	MYO15B	CFAP91	FRMPD2	LRRC46	DYNC2H1	DNAH10	PDGFA	DCDC1	CFAP144	IGFBP7	SHANK2	RGPD5	BAIAP3	TMEM232	FASN	DRC1	CFAP70	H4C4	CDHR4	CFAP52	UBXN10	CFAP47	MORN2	TOGARAM2	WDR38	CROCC2	THBS3	LMNTD1	NME5	TTC12	STK36	CDCA7L	FAM227A	TSPAN19	CIMIP2B	LRIG1	RAB36	CFAP65	DYNLT5	ENKUR	CFAP300	CCDC33	MYEF2	CFAP90	CFAP61	ODAD1	CFAP74	SERPINI2	ZNF474	C6orf118	PACRG	TFF3	LOC102725191	ECT2L	CCDC13	ZNF302	CFAP299	CCDC81	WDR27	CFAP95	SLC27A2	DNAI3	PRR29	PATL2	CCDC187	CFAP73	ZC2HC1A	CLHC1	CABCOCO1	DNAAF3	LRIG3	CTXN1	CES4A	C11orf16	CYP4Z1	CFAP57	B9D1	TTC21B	MAP6	AKAP14	NOS2	DPY19L2	FAM229B	DENND6B	STOML3	IGFBP5	DYNLT4	AGR3	LRRC10B	IQUB	ANKFN1	MAGI2	DCUN1D3	APOD	CFAP210	BCO2	RGS22	GRAMD2A	DNAI2	MORN5	ANKRD66	SEC14L3	MYCBPAP	ESPN	AK8	C2orf92	LRRC71	TTC29	FBXO31	ARMH4	SPAG8	AVIL	DYNLRB2	TEX26	ME3	NAV3	ARMH1	TTLL9	ANKDD1B	ANKRD18A	RAB28	SERPINB11	SRPX2	BEST4	COL4A5	C1orf87	PDE5A	DYNLT2B	ENPP5	LEKR1	HSD17B13	NME9	PPP1R42	PRPH	CFAP96	PROS1	MPDZ	MLLT3	C2orf81	GRM7	DEGS2	CNTNAP3	CYP4A11	UPK3B	ZDHHC11	ERICH5	CFAP99	MARCHF10	FABP6	GPR85	EXTL2	LRMDA	WFDC6	ARMCX4	SNED1	IGSF10	NSG1	SLC1A1	NELL2	SSUH2	LOC102723475	MFAP5	FASTKD3	TMEM190	ANKRD18B	PPM1N	RSPH14	ECRG4	DPPA4	PZP	DYDC1	FGFR3	CHST5	CYP2A13	COL21A1	CCDC200	RYR3	MEIG1	ZNF20	METRN	LMNTD2	FCRL3	CATSPERD	SLC23A1	TTC23L	TXNDC8	CDRT4	SCGB2A1	AQP7	PPARGC1A	ZDHHC11B	INSL6	IQCF3	KCNC4	NPR2	NTS	SDC3	GPM6A	SYT8	SLC9C2	SPP2	GRIA1	ACYP1	SVOPL	C11orf97	SLIT2	MT1F	POLE2	C2orf73	ZNF573	PRH1	ARHGAP33	BTG4	CAMK2B	FAM153A	HPX	EBF1	C1orf141	ARHGEF33	DPM3	EDDM13	CYP11A1	GALNT15	ERICH2	OR2F1	USH1C	KLHDC8A	GSTA3	MTARC2	NPIPA7	SLC26A1	NPIPA5	CA1	CD200R1L	FGF14	COX7A1
PMC9721618-elife-78216-supp7.xlsx-S7h_-_Olfactory-Table_S7_Sensory_genes_human	because histamine is predicted to be made by mouse (though not human) PNECs (see **Supplementary file 7**)  Sensory genes (human).(a) Mechanical. (b) Thermal. (c) Mrgprs. (d) Acid. (e) Oxygen. (f) CO2. (g) TRP family. (h) Olfactory. (i) Pheromone. (j) Taste. (k) K2P channels. (l) Kv channels	OR51E1	OR7D2	OR11G2	OR13A1	OR2H1	OR2T8	OR2V1	OR4D10	OR51E2	OR51T1	OR52R1	OR5B21	OR5B3	OR5H14	OR5P2	OR6F1	OR6N2	OR10A2	OR10A3	OR10A4	OR10A5	OR10A6	OR10A7	OR10AD1	OR10AG1	OR10C1	OR10G2	OR10G3	OR10G4	OR10G7	OR10G8	OR10G9	OR10H1	OR10H2	OR10H3	OR10H4	OR10H5	OR10J1	OR10J5	OR10K1	OR10K2	OR10P1	OR10Q1	OR10R2	OR10S1	OR10T2	OR10V1	OR10W1	OR10X1	OR10Z1	OR11A1	OR11H1	OR11H12	OR11H2	OR11H4	OR11H6	OR11L1	OR12D2	OR12D3	OR13C2	OR13C3	OR13C4	OR13C5	OR13C8	OR13C9	OR13D1	OR13F1	OR13G1	OR13H1	OR13J1	OR14A16	OR14C36	OR14I1	OR14J1	OR1A1	OR1A2	OR1B1	OR1C1	OR1D2	OR1D4	OR1D5	OR1E1	OR1E2	OR1F1	OR1G1	OR1I1	OR1J1	OR1J2	OR1J4	OR1K1	OR1L1	OR1L3	OR1L4	OR1L6	OR1L8	OR1M1	OR1N1	OR1N2	OR1Q1	OR1S1	OR1S2	OR2A1	OR2A12	OR2A14	OR2A2	OR2A25	OR2A4	OR2A42	OR2A5	OR2A7	OR2AE1	OR2AG1	OR2AG2	OR2AK2	OR2AP1	OR2AT4	OR2B11	OR2B2	OR2B3	OR2B6	OR2C1	OR2C3	OR2D2	OR2D3	OR2F2	OR2G2	OR2G3	OR2G6	OR2H2	OR2J2	OR2J3	OR2K2	OR2L13	OR2L2	OR2L3	OR2L5	OR2L8	OR2M2	OR2M3	OR2M4	OR2M5	OR2M7	OR2S2	OR2T1	OR2T10	OR2T11	OR2T12	OR2T2	OR2T27	OR2T29	OR2T3	OR2T33	OR2T34	OR2T35	OR2T4	OR2T5	OR2T6	OR2V2	OR2W3	OR2Y1	OR2Z1	OR3A1	OR3A2	OR3A3	OR4A15	OR4A16	OR4A47	OR4A5	OR4B1	OR4C11	OR4C12	OR4C13	OR4C15	OR4C16	OR4C3	OR4C45	OR4C46	OR4C6	OR4D1	OR4D11	OR4D2	OR4D5	OR4D6	OR4D9	OR4E2	OR4F15	OR4F16	OR4F17	OR4F21	OR4F29	OR4F3	OR4F5	OR4F6	OR4K1	OR4K13	OR4K14	OR4K15	OR4K17	OR4K2	OR4K5	OR4L1	OR4M1	OR4M2	OR4N2	OR4N4	OR4N5	OR4P4	OR4Q3	OR4S1	OR4S2	OR4X1	OR4X2	OR51A2	OR51A4	OR51A7	OR51B2	OR51B4	OR51B5	OR51B6	OR51D1	OR51F1	OR51F2	OR51G1	OR51G2	OR51I1	OR51I2	OR51L1	OR51M1	OR51Q1	OR51S1	OR51V1	OR52A1	OR52A5	OR52B2	OR52B4	OR52B6	OR52D1	OR52E2	OR52E4	OR52E6	OR52E8	OR52H1	OR52I1	OR52I2	OR52J3	OR52K1	OR52K2	OR52L1	OR52M1	OR52N1	OR52N2	OR52N4	OR52N5	OR52W1	OR56A1	OR56A3	OR56A4	OR56A5	OR56B1	OR56B4	OR5A1	OR5A2	OR5AC2	OR5AK2	OR5AN1	OR5AP2	OR5AR1	OR5AS1	OR5AU1	OR5B12	OR5B17	OR5B2	OR5C1	OR5D13	OR5D14	OR5D16	OR5D18	OR5F1	OR5H1	OR5H15	OR5H2	OR5H6	OR5I1	OR5J2	OR5K1	OR5K2	OR5K3	OR5K4	OR5L1	OR5L2	OR5M1	OR5M10	OR5M11	OR5M3	OR5M8	OR5M9	OR5P3	OR8U3	OR5T1	OR5T2	OR5T3	OR5V1	OR5W2	OR6A2	OR6B1	OR6B2	OR6B3	OR6C1	OR6C2	OR6C3	OR6C4	OR6C6	OR6C65	OR6C68	OR6C70	OR6C74	OR6C75	OR6C76	OR6K2	OR6K3	OR6K6	OR6M1	OR6N1	OR6P1	OR6Q1	OR6S1	OR6T1	OR6V1	OR6X1	OR6Y1	OR7A10	OR7A17	OR7A5	OR7C1	OR7C2	OR7D4
PMC3964217-oncotarget-05-417-s001.xls-Supplemental_Table_3-GABPA-bound_promoters	promoter regions with significant binding specific to GOF mutant p53 determined for further analysis (**Supplemental Table 1**)	AAK1	ABCD1	ACAD11	ACO2	ACOT13	ACOT8	ACTR2	ACVR2A	ADAL	ADAM17	ADAT2	ADIPOR2	ADO	ADPRHL1	ADPRS	ADRM1	ADSL	AFTPH	AHSA1	AKT2	AKTIP	ALG10B	ALG3	ALKBH1	ALKBH3	ALKBH4	ALYREF	AMD1	AMDHD1	ANAPC11	ANAPC5	ANKIB1	ANKRD24	SLF1	ANKRD42	ANKS3	AP1AR	AP1B1	AP1M1	AP2A1	AP3S1	AP4B1	AP5Z1	APBA3	APEH	AQR	ARF4	ARFGAP1	ARFIP1	ARFRP1	ARHGAP1	ARHGDIA	ARHGEF12	ARID3B	ARIH2	ARL16	ARPC2	ARPC3	ARPC5L	ARPP19	ARV1	ASAH2B	ASB1	ASB3	ASB6	ASXL2	ATAD1	ATAD3B	ATG16L1	ATG2B	ATP13A1	ATP5F1C	ATP5F1E	ATP5PD	ATP5PF	ATP6V0A2	ATP6V1A	ATXN10	B3GAT3	BAG1	BAG4	BANP	BBIP1	BBS10	BCAP31	BCAS2	BCAS3	BCL2L13	BET1L	BLZF1	BOD1L1	BPGM	BRD8	BRF2	BRIX1	BTD	BTF3	BUD31	TMEM258	C11orf24	CSTPP1	NKAPD1	HIKESHI	MYG1	C12orf4	ATG101	C12orf60	LYSET	GPATCH2L	VIPAS39	GON7	EMC7	FAM227B	INTS14	C16orf46	MOSMO	SPATA33	DNAAF8	KNOP1	C17orf100	ADPRM	C17orf49	TEPSIN	NDUFAF8	OXLD1	C18orf21	ARK2N	C19orf25	SMIM7	C19orf44	TIMM29	C19orf53	PET100	FIRRM	SMIM12	COA6	C1orf52	C1orf74	C1QBP	GID8	SHLD1	RAB5IF	CFAP61	APMAP	AAR2	RTF2	CFAP298	GUCD1	C2CD3	LDAH	NDUFAF7	C2orf68	CCDC174	SMIM20	C5orf22	C5orf34	SMIM15	C6orf120	OARD1	ARMT1	C6orf52	ERMARD	C6orf89	SUGCT	TRAPPC14	STMP1	C8orf33	C8orf44-SGK3	C8orf76	CAGE1	CALR3	CALU	CAP1	CAPN10	CAPRIN2	CAPZB	CARS1	CATSPERD	CBX8	KYAT1	CCDC102B	CFAP53	CCDC115	CCDC137	CCDC15	ODAD3	CCDC25	CCDC38	CCDC39	CCDC47	CCDC51	CCDC71	TMA7	TRMT13	CCDC77	CCDC9	YJU2	CCNL2	CCT2	CCT7	CCZ1	CCZ1B	CD2BP2	CDC123	CDC16	CDC20	CDC26	CDC37	CDC37L1	CDC45	CDK13	CDK5	CDK5RAP1	CDK9	CDKL3	CEBPZ	CENPH	CENPQ	CEP57	CES2	CFDP1	CGGBP1	CHCHD2	CHCHD3	CHCHD5	COA4	CHERP	CHMP1A	CHMP2A	CHPF	CHPF2	CHTF8	CIAO1	CINP	CIR1	UTP4	CKS1B	CLASRP	CLCN6	CLINT1	CLNS1A	CNOT10	CNST	CNTROB	COA5	NELFB	COG3	COG8	COMMD2	COMMD5	COPE	COPS2	COPS3	COPS7A	COPS7B	COQ4	COX10	COX14	EMC8	COX5B	COX6A1	COX8A	CPSF1	CPSF3	CPSF7	CREB3	CRK	CRTC2	CSNK1A1	CSNK2A1	CSTF2T	CTR9	CTU1	CUL4A	CUTC	CWC15	DARS2	DBNL	DCAF16	DCAF7	DCDC1	DCLRE1B	DCP1A	DCTN3	DCUN1D5	DDA1	DDOST	DDX18	DDX19A	DDX21	DDX24	DDX42	DDX46	DDX47	DDX49	DDX55	DEDD	DEPDC4	DERL2	DET1	DGUOK	DHPS	DHX30	DHX38	DHX57	DHX8	DISP1	DLST	DLX4	DMAP1	DMTF1	DMWD	DNAH7	DNAJB6	DNAJB9	DNAJC14	DNAJC24	DNAJC25	DNAJC25-GNG10	DNAJC7	DNLZ	DPCD	DPH2	DPH3	DPM1	DPM3	DPP8	DPP9	DPY19L4	DR1	DRG2	DROSHA	VPS26C	DSTYK	DTWD1	DUS1L	DUT	DZIP3	E2F4	EAF1	EARS2	ECD	ECE2	ECHDC1	ECSIT	EDC3	EDC4	EEF1B2	EFCAB6	EFCAB7	EHMT1	EIF1AD	EIF2B1	EIF2B2	AGO3	EIF2S1	EIF2S3	EIF3G	EIF3H	EIF3I	EIF3L	EIF4A1	EIF4E2	EIF5B	EIF6	ELAC2	ELAVL1	ELMOD2	ELOF1	ELP2	EME1	EME2	EMG1	ENDOV	EPN1	ERBB2	ERCC3	ERCC5	ERGIC3	ERH	ERI2	ERLEC1	ETV3	EXD2	EXD3	EXOC1	EXOC2	EXOC3	EXOSC3	EXOSC4	EXT1	EXTL2	EYA3	FAF2	RAMAC	FAM104B	ABHD17A	ABHD17B	PCED1A	FAM114A2	FAM120B	MVB12A	HYCC2	FAM149B1	ANTKMT	TOGARAM1	MINDY3	TVP23B	MCRIP1	FAM200A	TASOR2	FAM32A	MIGA1	RMDN1	FAM8A1	FAM91A1	FAM98B	FANCI	FANCM	FARSA	FASTKD5	FBXL17	FBXL18	FBXL6	FBXO22	FBXO28	FBXO36	FBXO38	FBXW11	FBXW2	FBXW8	FBXW9	FCF1	FEM1A	FEM1B	FEN1	FIS1	FIZ1	FKBP1A	FKBP2	FLAD1	FOXA3	FOXJ3	FOXRED1	FRA10AC1	FRS2	MRM2	FUBP3	TIMM10B	FZR1	G6PD	GABARAPL2	GABPA	GALK2	GANC	GAPDH	GAPVD1	GAR1	GATAD1	GBA2	GCC1	GCC2	GCFC2	GCN1	GDAP1	GEMIN8	GFM1	GFM2	GGA1	GIN1	GLRX5	CPTP	NOP53	GLYCTK	GMPR2	GNAI3	RACK1	GNL2	GOLGA1	GOLGA3	GOLGB1	GOSR1	GOSR2	GPATCH8	GPC1	GPS1	GPS2	GRPEL2	GSPT1	GSTCD	GTF2H2C	GTF2H2C_2	GTF3C1	GTF3C4	GTF3C5	GTPBP4	MTG2	GTSF1	GYS1	HACL1	HARS2	HAT1	HCCS	HDHD2	DNAAF5	HELQ	HEMK1	HGS	MFSD14B	HMGN4	HMGXB3	HNRNPA1L2	HNRNPC	HPS5	HSP90B1	HSPA4	HSPA5	HSPD1	MRPL58	IDH3B	IER2	IFI27L1	IFT20	IGHMBP2	ELP1	IMP4	IMPACT	INCENP	ING1	ING4	INO80B	INPP5K	INSIG2	INTS1	INTS12	INTS3	INTS4	INVS	IPO4	IPO7	IPPK	IRF2BP1	ISG20L2	ISY1	ISY1-RAB43	ITFG2	FAM234A	ITGB1BP1	ITGB3BP	ITPA	JMJD8	JOSD2	JRK	JRKL	KARS1	KAT8	KBTBD4	KCTD10	KCTD16	KCTD2	KCTD5	KDM4D	KDM5A	AREL1	KATNIP	KIAA0825	KHDC4	ZSWIM8	VIRMA	CIPC	KIAA1958	CCAR2	KIF22	KIF23	KIF3B	KIF4A	KIF5C	KLHDC3	KLHDC4	KLHL18	KLHL20	KLHL28	KRIT1	KRR1	KTI12	LARP4	LARS1	LAS1L	LEMD3	LETM1	LETMD1	SMIM26	LLPH	LNP1	BORCS5	LONP1	LRIF1	LRRC28	LRRC41	LRRC47	LRRC49	LRRC58	LRRC8A	LRRFIP2	LRWD1	LSG1	LSM5	LTN1	LTV1	LUC7L	LUC7L2	LYAR	LYPLA2	LYRM7	LYSMD1	LZIC	LZTFL1	M6PR	MAEA	MAGEA12	MAK16	MAN2C1	MANBAL	MANF	MAP2K5	MAP3K13	MAP3K7	MAPK1IP1L	MAPK8IP3	MAPKAP1	MARCHF6	MARK3	MASTL	MBD5	MBTPS2	MCAT	MCEE	MCFD2	MCM3AP	MCM4	MCM7	MCM8	MDH2	MDM4	MDN1	MEA1	MED10	MED15	MED17	MED18	MED19	MED23	MED31	MED6	MED7	MED8	NTMT1	CSKMT	METTL13	METTL21A	METTL2A	METTL2B	METTL3	METTL6	METTL9	MFAP3	MFN1	MFSD10	MIB2	MITD1	MKRN2	MLEC	MLF2	MLLT1	MMAA	MOAP1	MOCS3	MON2	MORC3	MORN1	MORN2	MRPL16	MRPL18	MRPL21	MRPL24	MRPL27	MRPL28	MRPL3	MRPL33	MRPL43	MRPL44	MRPL47	MRPL51	MRPL54	MRPS10	MRPS18A	MRPS18C	MRPS21	MRPS22	MRPS23	MRPS31	MRPS33	MRPS34	MSANTD4	MST1	MTBP	MTERF1	MTERF4	MTF1	MTG1	MTIF2	MTMR14	MTMR4	MTMR9	MTOR	MTR	MTRF1	MTRF1L	MTTP	MTX2	MTX3	MUL1	MMUT	MYBBP1A	MYBL1	MYCBP	COPS9	MYL6B	MYO19	NAA20	NAA50	NACA	NCAPD2	NCAPG	NCDN	NCSTN	NDE1	NDOR1	NDUFA13	NDUFB5	NDUFB9	NDUFS1	NDUFS3	NDUFS7	NEDD1	NEDD8	NEDD8-MDP1	NEK9	NFATC2IP	NFE2L1	NFS1	NFYA	NGDN	NGRN	NIF3L1	NIPBL	NIT1	NKIRAS2	NME1	NME1-NME2	NME7	NMNAT1	NOC3L	NOL10	NOL12	NOM1	NOP16	NOP2	NOP58	NOSIP	NOXA1	NR1H2	NSA2	NSL1	NSMCE1	NSUN5	NSUN6	NTHL1	NUB1	NUBP2	NUDT1	NUDT21	NUDT5	NUF2	NUMA1	NUP107	NUP155	NUP54	NXT1	NABP2	OCIAD1	OGFOD1	OGFOD2	OPA1	ORC1	ORC3	ORC4	OSBPL11	OST4	OTUD5	OTUD7B	OVCA2	OXSR1	PAAF1	PAFAH1B2	PAK1IP1	PALB2	PANK3	PAPSS1	PARL	PARS2	PCBP2	PCID2	PCNP	PCNX3	PCYT1A	PDAP1	PDCD10	PDCD11	PDCD2	PDCD6	PDE12	PDE6D	PDPK1	PDSS1	PEX1	PEX11A	PEX12	PEX26	PEX3	PFDN2	PGAM5	PGAP3	PGGT1B	PGS1	PHAX	PHB2	PHC1	PHF23	PHF5A	PHKA2	PHRF1	PHTF2	PIBF1	PIGL	PIGM	PIGT	PIGW	PIH1D1	PIH1D2	PIK3C3	PIK3CA	PIK3R4	PKIB	PLD3	PLEKHJ1	PLEKHM3	PLOD3	PMM2	PMPCA	PNKD	POLA1	POLDIP2	POLDIP3	POLL	POLR1C	POLR2C	POLR2H	POLR2K	POLR2M	POLRMT	PPIH	PPIL2	PPIL3	PPM1G	PPME1	PPP1R35	PPP1R9B	PPP2R5E	PPP4C	PRADC1	PRDX5	PRELID1	PRIM2	PRKAB1	PRKACB	PRKAG1	PRKDC	PRPF18	PRPF3	PRPF38A	PRPF38B	PRPF4	PRPF4B	PRPF6	PRRG2	PRSS27	PRUNE1	PSEN1	PSENEN	MCTS2	PSMA6	PSMB1	PSMB4	PSMB7	PSMC1	PSMC3IP	PSMC5	PSMD11	PSMD6	PSMD7	PSMD9	PSME3	PSMG3	PTAR1	PTPN1	PTRH2	PUF60	PYGO2	RAB11A	RAB11B	RAB24	RAB2B	RAB40C	RAB5A	RAB5C	RAB7A	RABEPK	RABGEF1	IFT22	RAD1	RAD51AP1	RALA	RAP2C	RARS1	RARS2	RB1	RB1CC1	RBBP4	RBBP5	RBM28	RBM48	RCHY1	RECQL5	RER1	REXO4	RFC2	RFNG	RFX3	RFXANK	TRMT10C	TRMT10A	RGP1	RHOT2	RIC8A	RIOK1	RMND1	RMND5B	RNF121	RNF185	RNF20	RNF25	RNF4	RNF6	ROMO1	RPA2	RPE	RPF1	RPF2	RPL18A	RPL26L1	RPL27	RPL28	RPL29	RPL30	RPL31	RPL34	RPL35	RPL37	RPL38	RPL41	RPL6	RPLP2	RPS11	RPS14	RPS15	RPS16	RPS19	RPS19BP1	RPS20	RPS21	RPS25	RPS26	RPS27	RPS5	RPS6	RPS6KC1	RPS7	METTL25B	RRP15	RRP36	RRS1	RSL1D1	RSPRY1	RTTN	RUVBL1	RUVBL2	RWDD4	SAMD15	SAMD8	SAMM50	SAP30BP	SAR1A	SAR1B	SART1	SASS6	SBDS	SCAF1	SCLY	SCNM1	SCO1	SCRN3	SCYL2	SDAD1	ENTR1	SDHAF1	SDHAF2	SDHC	SDHD	SEC14L1	SEC22B	SEC24A	SEC24C	SEC31A	SEC61G	SELENOO	SENP1	SENP7	SERINC1	SERINC4	SERP1	SERPINI1	SETD4	SETD6	KMT5A	SETDB1	SETX	SF3A2	SF3A3	SF3B6	SF3B2	SF3B5	SFT2D1	SGO2	SGSM2	SGTA	SH3BP5L	SHOC2	SHPK	SHQ1	SIRT3	SIRT6	SLAIN2	SLC12A2	SLC15A4	SLC25A11	SLC25A14	SLC25A32	SLC25A46	SLC30A6	SLC30A7	SLC30A9	SLC33A1	SLC35A2	SLC35A3	SLC35C2	SLC35E3	SLC39A3	SLC39A6	SLC39A9	SLC44A1	SLC4A2	SLC50A1	SLC52A2	SLIRP	SMARCD2	SMC6	MIEF1	SMCR8	SMG8	SMUG1	SND1	SNF8	SNIP1	SNRNP200	SNRNP27	SNRPB	SNRPB2	SNRPD1	SNRPE	SNX29	SNX3	SOCS7	SP140L	SPAG8	SPSB3	SRA1	SRBD1	SRP14	SRP19	SRP54	SRP72	SRRT	SRSF2	SRSF4	SRSF5	SSBP1	SSR2	SSR3	ZNRD2	ST13	STAM2	STK11IP	STK36	STK38L	STK4	STOML2	STRAP	STX10	STX16	STX18	STX4	STYXL1	SUMO1	SUPT4H1	SUPT6H	SUPT7L	SURF1	SURF2	SURF6	SYMPK	SYNJ1	SYNJ2BP	SYNJ2BP-COX16	SYVN1	SZT2	TACO1	TADA3	TAF12	TAF13	TAF1C	TARS2	TASP1	TATDN1	TATDN3	TBC1D13	TBC1D15	TBC1D22A	TBCEL	TBP	TBRG1	TCEANC2	TCOF1	TCP1	TDP2	TECPR1	TECPR2	TEFM	TERF2IP	TEX10	TEX22	TFB1M	TFB2M	TFIP11	TFRC	TGIF2	THAP1	THAP10	THAP11	THAP5	THAP6	THOC5	THUMPD3	TIGD4	TIGD7	TIMM8B	TIMMDC1	TIPRL	TM2D3	TMBIM6	TMCO1	TMED10	TMED8	TMEM101	TMEM102	TMEM104	TMEM115	TMEM127	TMEM128	TMEM161B	TMEM167A	TMEM175	TMEM186	NEMP1	TMEM198	TMEM199	TMEM203	TMEM208	TMEM218	TMEM222	TMEM230	TMEM234	TMEM33	TMEM38A	TMEM59	TMEM60	TMEM68	TMEM69	EMC4	TMUB2	TMX3	TNFAIP1	TNKS	TNPO3	TNRC6A	TOMM22	TOP3A	TOP3B	TOPBP1	TOR1A	TOR1AIP2	TOR1B	TPD52L2	TPGS1	TPM3	TPRG1L	TPRKB	TRAF7	TRAPPC1	TRAPPC10	TRAPPC12	TRAPPC4	TRIM35	TRIM4	TRIM41	TRIM44	TRIP12	TRIP13	TRIP4	TRMT11	TRMT112	TRMT12	TRMT1L	TRMT6	TRPT1	TRUB2	TSC2	TSG101	TSNAX	TSSK6	TTC1	TTC13	TTC14	TTC16	TTC17	IFT56	TTC4	TTF1	TTI1	TTLL1	TTLL12	TTPAL	TUSC2	TUT1	TXN2	TXNDC9	TXNL4B	TYW1B	U2AF2	UBA2	UBA52	UBAC1	UBE2G2	UBE2J2	UBE2M	UBE2V2	UBE3B	UBE4A	UBL5	UBL7	UBN2	UBOX5	UBP1	UBR7	UBXN8	UCK1	UGDH	UGGT1	ULK4	UNC45A	UNC50	UQCRQ	URB1	URM1	USE1	USF1	ATP5MK	USP19	USP30	USP38	UTP11	UTP23	UTP3	UTP6	UVSSA	VCPIP1	VMP1	VPS13B	VPS25	VPS37B	VPS53	VTA1	VTI1A	WARS1	WBP11	WDR18	WDR24	WDR25	WDR26	WDR3	WDR35	WDR37	WDR48	WDR53	WDR55	WDR5B	SKIC8	CFAP57	WDR70	DNAI4	DPH7	WDR90	WDR93	PYM1	WRAP73	XKR6	XPNPEP3	XPOT	XRN2	YAE1	YBEY	YES1	YIPF2	YKT6	YME1L1	YRDC	YTHDF3	YWHAB	ZBTB11	ZBTB26	ZBTB34	ZBTB37	ZBTB43	ZBTB49	ZBTB5	ZBTB6	ZC3H10	ZC3HC1	ZCCHC9	ZDHHC4	ZDHHC6	ZDHHC7	ZER1	ZFP41	ZFP62	ZFP91	ZIK1	ZKSCAN1	ZKSCAN4	ZMPSTE24	ZNF133	ZNF134	ZNF138	ZNF140	ZNF141	ZNF17	ZKSCAN8	ZSCAN9	ZNF202	ZNF205	ZNF211	ZNF221	ZNF226	ZNF227	ZNF229	ZNF23	ZNF235	ZNF251	ZPR1	ZNF263	ZNF264	ZNF266	ZNF284	ZNF3	ZNF324B	ZNF333	ZNF343	ZNF35	ZNF384	ZNF394	ZNF397	ZNF408	ZNF416	ZNF419	ZNF425	ZNF446	ZNF45	ZNF451	ZNF460	ZNF461	ZNF470	ZNF485	ZNF492	ZNF511	ZNF512	ZNF517	ZNF524	ZNF528	ZNF529	ZNF530	ZNF543	ZNF547	ZNF549	ZNF568	ZNF569	ZNF579	ZNF594	ZNF598	ZNF599	ZNF605	ZNF622	ZNF669	ZNF677	ZNF684	ZNF691	ZNF696	ZNF697	ZNF7	ZNF707	ZNF740	ZNF772	ZNF773	ZNF778	ZNF787	ZNF79	ZNF790	ZNF791	ZNF800	ZNF805	ZNF829	ZNF830	ZNF846	ZNHIT2	ZSCAN20	ZSCAN21	ZSCAN22	ZSWIM3
PMC3907382-pone.0086860.s001.xlsx-Table_S3-Unnamed_8	bp. In total, the probes covered 75,991,642 bp across all chromosomes (Table S1 in **File S1**)  File includes Tables S1–S11. Table S1: The information of aCGH chip designed by Roche NimbleGen. Table S2: The detailed features of CNVs on chromosomes identified in this study. Table S3: Gene contents of CNVs. Table S4: The detailed features of CNVRs on chromosomes identified in this study. Table S5: CNVRs identified in this study in comparison with the previous studies. Table S6: CNVRs commonly identified in all experimental breeds. Table S7: Gene Ontology (GO) analysis of CNVs genes. Table S8: KEGG Pathway analysis of CNVs genes. Table S9: The details of horse-human orthologs genes exist in OMIM. Table S10: The information of quantitative PCR. Table S11: The information of primers used in quantitative PCR.(XLSX)  Click here for additional data file	ZNF717	CYP2C18	OR6S1	DUX4	CYFIP1	TUBGCP5	OR4K3	OR4K15	OR4K14	OR4K13	OR4N5	OR4L1	OR4K17	OR4F21	OR4F6	OR4F15	OR4F29	OR10G2	CCNG1	GZMB	GZMH	FAM177A1	CYP4B1	CYP4X1	CYP4A11	AKR7A2	MRTO4	TNFRSF14	DPYSL2	DEFB135	MAGEB17	NDST4	CES1	MT2A	CHST4	FRYL	SH3TC1	HTRA3	CDHR3	TIGD1	ZNF850	TARP	ZNF804B	OR9A4	OR2F1	ATF6	APCS	OR10J5	OR6K3	CD1D	POLR3GL	GBP5	GBP4	HDHD5	TAS2R30	TAS2R43	SYT10	OR8S1	OR6C3	OR6C2	IGLL5	ADGRE2	OR7G1	ZDHHC19	OR7D4	ACTL9	OR2Z1	OR52A1	OR52K1	OR52M1	OR52A5	OR51I2	OR52P1	OR52D1	OR51G1	OR51G2	OR51B2	OR51V1	ZNF738	OR51I1	OR51E1	TRIM5	SRSF3	OR56B2P	TMEM258	OR2AG2	OR2AG1	GNAZ	TUBA3C	SLC7A4	RGS6	P2RX6	TUBA3E	ZNF280B	CUX2	TMEM132D	MYO10	SLC7A13	GSDMC	LY6H	SMARCE1	ZNF404	TOMM40	SIGLEC14	SIGLEC8	VN1R4	PCGF5	LILRB3	LILRA2	LILRA5	RAB40B	OR13H1	NKAIN2	KRTAP4-7	KRT10	OR4D1	LGALS9	NOS2	LGALS9B	PTPRJ	OR4S2	OR4B1	USP25	OR10AG1	OR5J2	OR8I2	OR8H3	OR5T2	OR5T1	OR8J2	OR8K3	OR8K5	OR8U9	OR5AL1	OR5M9	OR5M3	OR5AP2	OR5AR1	OR1C1	OR9G1	OR9G4	OR5P2	OR5T3	OR4P4	OR5D13	OR5D14	OR5D18	OR5L1	OR5I1	OR5W2	OR5B21	OR8H1	OR10A7	OR5M11	OR5M10	TBCK	OR8U8	OR8J3	OR8K1	OR5D16	OR4C46	OR4A16	OR4A15	OR4A47	OR4C11	OR4C15	OR4C5	OR5AS1	OR5F1	OR4C45	OR4C3	OR10V1	AIMP2	EIF2AK1	ELFN1	PDGFA	TRAPPC14	AUTS2	OR1F1	COL27A1	TWSG1	ZG16B	JMY	OR2G2	OBSCN	LRRTM4	WNT7A	MARK2	SUCLG2	PARP4	LATS2	IWS1	DDX18	CCDC93	ATP13A5	PARP14	PARP15	ARL6	BTN3A3	BTN2A2	OR2M2	OR2G6	OR2B8P	OR2B8P	ZNF311	OR2W1	OR2B11	OR2B2	OR2B3	OR7C2	OR11A1	OR12D2	OR12D3	HFE	HLA-A	SMIM29	TSPAN17	HLA-DRB4	HLA-DQA1	HLA-DQB1	HLA-DQA2	CLPSL2	CYP4F22	ERCC8	SIRPA	SIRPB1	BPIFA2	PTPRD	IFNA14	MOB3B	TDRD7	THOC5	ORM2	OR1L3	LCN2	BBLN	ABO	KRTAP19-3	CBR1	CBR3	ITGB2	ZNF596	DEFA5	HOMER2	ZDHHC20	ISX	APOL3	YME1L1	MASTL	C10orf67
PMC10052850-mmc2.xlsx-bulk_RNA-seq-gene_id	Supplementary Table 2	LOXL4	NABP1	RAI14	WDR54	SLC17A5	SLC26A4	TMEM231	CCDC80	SYNGR2	NEK6	ADAM28	C1QTNF1	CAV1	DHRS7	CCP110	GNE	PPARG	FCGBP	ITPRID2	HPGD	SAMD15	PROM1	MME	SCG3	LRRC23	DNALI1	CFAP161	CCDC74A	ODC1	SAXO2	SRARP	FYB2	CC2D2A	PTGFR	UBXN11	SLC5A5	PTH2R	CRACDL	C22orf15	MGAT1	CDC20B	RUSC1	ID3	TSGA10	PIERCE1	SNCA	SPEF1	CSTPP1	PARM1	SLC12A2	GALNT7	CROCC2	WDR38	GCNT3	CCDC33	CIBAR2	NPHP1	GAS7	CFAP276	ERICH5	LDLRAD1	CST3	CFAP73	FBXO15	RAB36	TIMP1	HSPBP1	CD38	SAMHD1	CFAP43	LRRC46	IFT56	ZMYND10	SPATA18	RSPH9	TEKT2	LRRC10B	RUVBL1	CYP39A1	CCDC65	SPACA9	DNAI3	DRC3	ODAD2	CCDC113	RUVBL2	STAR	DNAAF1	DLG1	NEK10	SLC51B	ROPN1L	DNAI1	STK33	CFAP300	TUBB4B	GRAMD2A	CIMAP1B	IQCD	CFAP45	HYDIN	CCDC78	DRC1	WDR49	C2orf50	PSIP1	DYNLT4	BCAT1	WSB2	SDC2	ENO4	IFT70A	VAT1	ENKUR	SMIM6	IFT172	P4HTM	VWA3B	TMEM212	SLF1	BBOF1	NBEA	SPAG17	C7orf57	TUBA4B	CCDC17	RSPH1	VNN2	MAP3K19	PDK4	DNAH3	EFHC1	RSPH4A	RIBC2	FBXW9	RIBC1	GAS2L2	CCDC170	PTPRQ	CFAP144	SPAG8	CLXN	DNAH12	TCTN1	TMEM190	PHTF1	CAPS	C11orf16	MDH1B	CFAP221	TTC16	LRRIQ1	GLB1L	CEP41	CABCOCO1	MNS1	CFAP52	KIF27	C6orf118	ODAD1	SPATA17	CFAP90	AK8	LRRC49	DNAI4	TNNC2	AKAP14	TENM2	DNAI7	MORN3	CAPSL	CFAP77	KIF19	ANKMY1	TTC29	APOBEC4	RFX3	IFT57	TNFAIP8L1	IQCG	TNNT3	ARMC3	B9D2	OSCP1	KIF9	EFHC2	TRIM16	B9D1	ADGB	LXN	AGBL2	MORN5	ADAM9	C5AR1	HOATZ	PPIL6	TTLL10	CCDC146	CDHR4	EFHB	FOXJ1	SPEF2	DNAAF3	LRRC71	RPGR	ZMYND12	CIMIP1	ODAD4	CST2	FAM81B	CCDC191	DYNLT5	RPGRIP1L	GPR162	SPMIP6	KLHDC9	STOX1	UTP20	AK7	ME1	FAM86B1	PRKCH	TENT5B	C1orf87	M1AP	CATIP	TRIM55	SNTN	CCDC74B	HHLA2	CFAP107	DNAH6	TTLL9	TTC21A	DYNLRB2	ZBBX	C12orf75	CSPP1	AK9	IFT22	DNAH9	H2BC26	PKIG	IFT70B	TLR4	DYNC2I2	DYRK3	ODAD3	RNF39	DNAAF6	CERKL	SPAG6	IFT81	CFAP96	GAS8	CLMN	SPATA4	THNSL1	CFAP141	RSPH14	CFAP44	ARMH1	ULK4	LRWD1	DNAAF8	TPPP3	DAW1	BSCL2	DYNC2H1	CFAP57	MYB	TSNAXIP1	PDZK1IP1	ACSS3	FAM216B	CLU	CFAP70	CDHR3	CCDC89	NIPSNAP3B	CDK20	TEX9	ZNF688	TMC5	TNFAIP8L3	EFCAB10	MATCAP2	DZIP1L	C21orf58	PHOSPHO2	IQCH	ST8SIA4	DNAL4	FILIP1	CRYBG1	KIAA2012	DNAI2	DEGS2	ZCWPW1	PROS1	CFAP36	DNAAF11	CLDN3	MAP1B	IFT46	TEKT1	IFTAP	TMT1A	SLC22A4	CFAP58	LCA5L	BEAN1	MAP6	PITRM1	CD44	TTC12	DENND6B	GK	MAPKAPK3	TMEM232	CFAP92	SAXO4	RABL2A	DNAL1	KATNAL2	STOML3	IL5RA	CAMK1D	CFAP20	MORN2	PPP1R42	MARCHF10	CFAP61	STMND1	CLBA1	PPOX	MROH9	CFAP91	ANKRD54	KCNK6	SH3RF2	CCDC60	LRRC18	CFAP69	CFAP20DC	SPSB2	LRRC56	SPATA7	CFAP47	WRAP53	ARL6	CCDC13	C10orf67	C9orf72	CIMAP3	BAALC	ACBD7	NME7	TMEM67	SLC25A14	DTHD1	MLF1	BBS12	KIFAP3	LEKR1	CBY1	C16orf89	CD164L2	IQUB	LRGUK	GON7	LMO2	PYROXD2	KNDC1	RP1	CD320	IFT88	MYCBPAP	CNTF	SRD5A2	PCM1	SPATA6L	MAD2L1	CFAP157	H2BC4	DZIP3	CALHM5	FAM229B	RRAD	CEP95	TOGARAM2	C2orf73	CFAP65	CFAP53	WDR35	TTC5	DPCD	CIMIP2B	PIH1D2	NHLRC4	DNAH10	SPA17	PPP1R16A	PLD2	CDNF	CFAP210	UBXN10	NME9	BEND5	CCDC181	MAK	CCDC121	RASGEF1B	LRRC8A	ARL4C	FHAD1	CETN2	DYDC2	KCNH3	CCDC34	LRRC34	EFCAB11	KIF3A	CFAP46	TMCO5A	MOK	TCEAL1	KCNRG	SCLT1	RABL2B	FANK1	SNPH	MMP12	AKNA	DYDC1	NF1	SMPD2	OMG	NME5	RIIAD1	CWH43	SCGB2A1	PHF7	PLEKHG6	CIBAR1	CFAP119	IQCK	ADAMTSL3	LRRC51	CFAP100	TCTE1	MT1E	LRRC27	CDS1	EFCAB12	NUP62CL	MS4A8	CCDC69	CCDC138	DNAH7	ELK3	ZDHHC1	RIPOR2	WDPCP	CDC42EP2	CEP97	GSTA1	KLHL6	MARVELD3	IRAG2	CCDC153	TUBA1A	ECT2L	RNF32	IFT52	ODF2L	IFT27	CEP128	HACD4	NAT14	PLCH1	KCNE1	MMP28	LRP2BP	DRC7	TNFRSF19	PACRG	CLUAP1	WDR90	IFT74	ARHGAP18	CEP83	DCDC1	ZNF474	DNAH5	STPG1	ARMC9	GSTA3	CRISP2	CCDC30	ERICH3	PPP1R16B	NUDC	DDO	ALDH3B1	COPRS	TMPRSS3	ANKRD42	SLC24A1	LZTFL1	B3GNT5	C11orf65	ZNF214	IL33	C1orf141	ADAM32	ADA	CAPS2	DLEC1	CFAP54	NEK11	KCNJ15	CCDC190	ZC2HC1C	SMYD2	CYP27B1	LRRC74B	TSPAN19	GLIPR2	FBXO36	COL21A1	CFAP74	EFCAB7	LMNTD1	FOXA3	TSPOAP1	IFT43	SSBP4	MRNIP	MEIG1	TEKT4	ABCC6	BST1	PLA1A	THRA	SLAIN2	TMEM107	MX2	SPAG16	MMP19	GRAMD1C	ANKRD66	CNTD1	THBD	SUSD2	PLEKHG7	EFCAB6	SPATA6	FRMPD2	EMILIN2	TULP3	ASTN2	ARHGEF37	FAM161A	MAPK15	CRAT	CNGA4	IK	WDR93	RFX2	CPA4	CFAP251	HAS3	MRLN	IQCB1	PNLDC1	TRPM4	WDR19	ZNF487	MAP1A	MOBP	FNDC11	TTC21B	MIPEP	DKK3	SFTPD	PSENEN	DAB2	ARMC2	CCDC96	FAIM	KIF24	IRAK1BP1	FBP1	NPDC1	KIF6	CFAP95	TEX26	DCDC2B	DUSP7	DNAH2	PACRGL	TTYH2	KIF1C	DYNC2LI1	BBS9	MYO1C	GALNT10	DYNLT2B	RGS22	ZFP3	FER1L6	TBC1D8	TRAF3IP1	CH25H	CLDN8	TRIT1	TTC23L	DIO1	JHY	ALOX15B	CCDC40	AGBL4	RASL11B	LCA5	CHRNA9	LTBR	DNAJB13	C20orf96	CATSPERD	HLA-DQA1	PECR	SLC30A4	ATG9B	IMPDH1	CFAP298	SMKR1	STAC	ZSCAN1	TOGARAM1	PRR29	ERICH2	CTXN1	F3	ANKRD37	LAG3	ZNF627	ADH6	DNAAF10	CLGN	FAM221A	RBKS	FSD1L	GJB7	BCO2	TRIP13	MAP9	RHPN1	MAPRE3	PRKCE	DALRD3	LRRC43	DISP1	RPL39L	TFPI2	ANGEL1	TMBIM1	MDM1	ENKD1	H2AC25	PRDM8	UNC119B	PHLDA2	LIAT1	RSPH10B2	ARL3	ARHGAP45	NPR2	ANKFN1	EFCAB2	AQP7	VWA7	LRRC73	CCDC81	WFDC6	ZNF440	STX2	VCAM1	OCA2	FAM83D	HMGN5	FAM47E	BBS4	EIF4E3	IFT80	SCARB1	PLAAT2	TCP11	CLDN9	H1-2	C8orf48	SHROOM1	MAPK10	MORN1	ARHGAP24	ALMS1	UFC1	FAM227A	RUNX2	STAG3	GLB1L2	PHLDB2	PPP2R5B	MMP7	DGKA	CEP19	VWA3A	ABRAXAS1	USP51	PDE6B	UBE3D	ZNF396	PPP4R4	NTN4	FAM184A	MAP1LC3B2	CFAP299	MRPS31	ADCY6	RASAL3	HBB	REEP1	DCDC2	IPO11	NSUN7	SLC27A4	POLI	CCDC148	VRK1	FLACC1	SIDT1	PSMC3IP	GNA14	RFX8	FLG	NEK5	SGO2	MUC16	SPATA33	DQX1	ULBP2	SVOPL	MT3	TMEM150C	PCED1B	SLC2A6	MUC15	HS3ST6	METTL27	MYCBP	RIMKLB	CEP162	SLFN13	TRMT10A	SLC12A8	NGEF	RASL11A	PLAC8	DUSP18	CMPK2	C12orf60	ROPN1B	NAT1	LRRIQ3	MAPK8IP1	CRIP1	LY6H	DNAAF4	SYTL3	TIMP4	NNMT	EDNRA	POLR2I	IDNK	DYNC2I1	CCN2	FAM104B	CCDC157	CPNE4	PRR18	GNMT	EPPIN	DTX3	DEUP1	MT1F	CCND2	PAM16	ZNF467	SDK1	GIMAP2	NAGPA	PAQR5	FBXL6	SOX9	ABCC2	SLC28A2	ASB9	PTCHD4	NLRC3	SPATA24	ZNF599	IER3	PRR7	MEP1A	FUZ	CLCNKB	GET1	DAPK2	SGSH	TNC	NAV1	HKDC1	ACAP1	CFAP206	CCNP	OSBPL5	ACKR4	BTG4	CCDC122	FAXDC2	LDLRAD4	CENPS	H4C4	IFIT1	NALCN	ARHGEF33	PFN4	CDKL2	ZNF784	RARRES2	SGTB	CCDC66	SCARF2	PRKCQ	FSIP1	RAD51AP1	DNAH11	SNX29	KPNA5	TCAF2	CEP112	PANX2	CEP43	MYRFL	INTU	ALDH1A3	WDR31	IGSF3	ABCD2	RBM24	ANKS1B	MYEF2	FAM149A	FABP6	PIP5K1B	TNFSF13B	LTB4R	STK32C	C12orf76	FBXL13	ASCL3	NRBP2	AKAP6	SVEP1	TMEM121	ST8SIA1	FAM216A	APOE	FAM227B	RTN4R	PCYT1B	ARMCX4	SH3TC1	TPPP	TMPRSS7	GBP5	ANKRD18B	ALDOB	RAET1E	AGR3	HS3ST2	TAGLN3	ANGPTL5	DOK7	RASD2	GIPR	CENPH	IFI44L	ANKRD45	UAP1L1	IL18R1	HEG1	DMGDH	C6orf52	XAF1	MTCL1	HMGB2	STX11	CERCAM	KNL1	IGIP	SMTN	HSD17B14	DKKL1	NCALD	CATSPERE	TGM3	PATL2	ZFHX2	H2BC18	C1QTNF12	WHRN	ZNF19	RAD9B	ITGB6	CACNG4	TSPAN7	SEPTIN5	COL27A1	ZNF497	C6	MTTP	LRRC36	CNTN5	CCDC15	GGT1	HDC	PZP	RASAL1	CALD1	HSPB8	CDA	GP6	KIAA0825	MT1G	DPEP2	CDKL4	EML1	CEP135	SMOX	SLC15A1	SCG5	MGRN1	LRRC17	FBXW10	SULF2	RADX	ATF3	HAGHL	DZANK1	TBXAS1	OSBPL6	ARHGAP10	SLC4A3	CDC14A	TF	ADGRG3	SLC7A2	CXCL10	CLHC1	ZNF365	KLHL32	S100A3	EGFL7	BSND	COL5A2	MAGI2	PPP1R36	ECRG4
PMC10052850-mmc2.xlsx-bulk_RNA-seq-gene_name	Supplementary Table 2	LOXL4	NABP1	RAI14	WDR54	SLC17A5	SLC26A4	TMEM231	CCDC80	SYNGR2	NEK6	ADAM28	C1QTNF1	CAV1	DHRS7	CCP110	GNE	PPARG	FCGBP	ITPRID2	HPGD	SAMD15	PROM1	MME	SCG3	LRRC23	DNALI1	CFAP161	CCDC74A	ODC1	SAXO2	SRARP	FYB2	CC2D2A	PTGFR	UBXN11	SLC5A5	PTH2R	CRACDL	C22orf15	MGAT1	CDC20B	RUSC1	ID3	TSGA10	PIERCE1	SNCA	SPEF1	CSTPP1	PARM1	SLC12A2	GALNT7	CROCC2	WDR38	GCNT3	CCDC33	CIBAR2	NPHP1	GAS7	CFAP276	ERICH5	LDLRAD1	CST3	CFAP73	FBXO15	RAB36	TIMP1	HSPBP1	CD38	SAMHD1	CFAP43	LRRC46	IFT56	ZMYND10	SPATA18	RSPH9	TEKT2	LRRC10B	RUVBL1	CYP39A1	CCDC65	SPACA9	DNAI3	DRC3	ODAD2	CCDC113	RUVBL2	STAR	DNAAF1	DLG1	NEK10	SLC51B	ROPN1L	DNAI1	STK33	CFAP300	TUBB4B	GRAMD2A	CIMAP1B	IQCD	CFAP45	HYDIN	CCDC78	DRC1	WDR49	C2orf50	PSIP1	DYNLT4	BCAT1	WSB2	SDC2	ENO4	IFT70A	VAT1	ENKUR	SMIM6	IFT172	P4HTM	VWA3B	TMEM212	SLF1	BBOF1	NBEA	SPAG17	C7orf57	TUBA4B	CCDC17	RSPH1	VNN2	MAP3K19	PDK4	DNAH3	EFHC1	RSPH4A	RIBC2	FBXW9	RIBC1	GAS2L2	CCDC170	PTPRQ	CFAP144	SPAG8	CLXN	DNAH12	TCTN1	TMEM190	PHTF1	CAPS	C11orf16	MDH1B	CFAP221	TTC16	LRRIQ1	GLB1L	CEP41	CABCOCO1	MNS1	CFAP52	KIF27	C6orf118	ODAD1	SPATA17	CFAP90	AK8	LRRC49	DNAI4	TNNC2	AKAP14	TENM2	DNAI7	MORN3	CAPSL	CFAP77	KIF19	ANKMY1	TTC29	APOBEC4	RFX3	IFT57	TNFAIP8L1	IQCG	TNNT3	ARMC3	B9D2	OSCP1	KIF9	EFHC2	TRIM16	B9D1	ADGB	LXN	AGBL2	MORN5	ADAM9	C5AR1	HOATZ	PPIL6	TTLL10	CCDC146	CDHR4	EFHB	FOXJ1	SPEF2	DNAAF3	LRRC71	RPGR	ZMYND12	CIMIP1	ODAD4	CST2	FAM81B	CCDC191	DYNLT5	RPGRIP1L	GPR162	SPMIP6	KLHDC9	STOX1	UTP20	AK7	ME1	FAM86B1	PRKCH	TENT5B	C1orf87	M1AP	CATIP	TRIM55	SNTN	CCDC74B	HHLA2	CFAP107	DNAH6	TTLL9	TTC21A	DYNLRB2	ZBBX	C12orf75	CSPP1	AK9	IFT22	DNAH9	H2BC26	PKIG	TLR4	DYNC2I2	DYRK3	ODAD3	RNF39	DNAAF6	CERKL	SPAG6	IFT81	CFAP96	GAS8	CLMN	SPATA4	THNSL1	CFAP141	RSPH14	CFAP44	ARMH1	ULK4	LRWD1	DNAAF8	TPPP3	DAW1	BSCL2	DYNC2H1	CFAP57	MYB	TSNAXIP1	PDZK1IP1	ACSS3	FAM216B	CLU	CFAP70	CDHR3	CCDC89	NIPSNAP3B	CDK20	TEX9	ZNF688	TMC5	TNFAIP8L3	EFCAB10	MATCAP2	DZIP1L	C21orf58	PHOSPHO2	IQCH	ST8SIA4	DNAL4	FILIP1	KIAA2012	DNAI2	DEGS2	ZCWPW1	PROS1	CFAP36	DNAAF11	CLDN3	MAP1B	IFT46	TEKT1	IFTAP	TMT1A	SLC22A4	CFAP58	LCA5L	BEAN1	MAP6	PITRM1	CD44	TTC12	DENND6B	GK	MAPKAPK3	TMEM232	CFAP92	SAXO4	RABL2A	DNAL1	KATNAL2	STOML3	IL5RA	CAMK1D	CFAP20	MORN2	PPP1R42	MARCHF10	CFAP61	STMND1	CLBA1	PPOX	MROH9	CFAP91	ANKRD54	KCNK6	SH3RF2	CCDC60	LRRC18	CFAP69	CFAP20DC	SPSB2	LRRC56	SPATA7	CFAP47	WRAP53	ARL6	CCDC13	C10orf67	C9orf72	CIMAP3	CCDC39	BAALC	ACBD7	NME7	TMEM67	SLC25A14	DTHD1	MLF1	BBS12	KIFAP3	LEKR1	CBY1	C16orf89	CD164L2	IQUB	LRGUK	GON7	LMO2	PYROXD2	KNDC1	RP1	CD320	IFT88	MYCBPAP	CNTF	SRD5A2	PCM1	SPATA6L	MAD2L1	CFAP157	DZIP3	CALHM5	FAM229B	RRAD	CEP95	TOGARAM2	C2orf73	CFAP65	CFAP53	WDR35	TTC5	DPCD	CIMIP2B	PIH1D2	NHLRC4	DNAH10	SPA17	PPP1R16A	PLD2	CDNF	CFAP210	UBXN10	NME9	BEND5	CCDC181	MAK	CCDC121	RASGEF1B	LRRC8A	ARL4C	FHAD1	CETN2	DYDC2	KCNH3	CCDC34	LRRC34	EFCAB11	KIF3A	CFAP46	TMCO5A	MOK	TCEAL1	KCNRG	SCLT1	RABL2B	FANK1	SNPH	MMP12	AKNA	DYDC1	NF1	SMPD2	OMG	NME5	RIIAD1	CWH43	SCGB2A1	PHF7	PLEKHG6	CIBAR1	CFAP119	IQCK	ADAMTSL3	LRTOMT	CFAP100	TCTE1	MT1E	LRRC27	CDS1	EFCAB12	NUP62CL	MS4A8	CCDC69	CCDC138	DNAH7	ELK3	ZDHHC1	RIPOR2	WDPCP	CDC42EP2	CEP97	GSTA1	KLHL6	MARVELD3	IRAG2	CCDC153	TUBA1A	ECT2L	RNF32	IFT52	ODF2L	IFT27	CEP128	HACD4	NAT14	PLCH1	KCNE1	MMP28	LRP2BP	DRC7	TNFRSF19	PACRG	CLUAP1	WDR90	IFT74	ARHGAP18	CEP83	DCDC1	ZNF474	DNAH5	STPG1	ARMC9	GSTA3	CRISP2	CCDC30	ERICH3	PPP1R16B	NUDC	DDO	ALDH3B1	COPRS	TMPRSS3	ANKRD42	SLC24A1	LZTFL1	B3GNT5	C11orf65	ZNF214	IL33	C1orf141	ADAM32	ADA	CAPS2	DLEC1	CFAP54	NEK11	KCNJ15	CCDC190	ZC2HC1C	SMYD2	CYP27B1	LRRC74B	TSPAN19	GLIPR2	FBXO36	COL21A1	CFAP74	EFCAB7	LMNTD1	FOXA3	TSPOAP1	IFT43	SSBP4	MRNIP	MEIG1	TEKT4	ABCC6	BST1	PLA1A	THRA	SLAIN2	TMEM107	MX2	SPAG16	MMP19	GRAMD1C	ANKRD66	CNTD1	THBD	SUSD2	PLEKHG7	EFCAB6	SPATA6	FRMPD2	EMILIN2	TULP3	ASTN2	ARHGEF37	FAM161A	MAPK15	CRAT	CNGA4	IK	WDR93	RFX2	CPA4	CFAP251	HAS3	MRLN	PLEKHG7	IQCB1	PNLDC1	TRPM4	WDR19	ZNF487	MAP1A	MOBP	FNDC11	TTC21B	MIPEP	DKK3	SFTPD	PSENEN	DAB2	ARMC2	CCDC96	FAIM	KIF24	IRAK1BP1	FBP1	NPDC1	KIF6	CFAP95	TEX26	DCDC2B	DUSP7	DNAH2	PACRGL	TTYH2	KIF1C	DYNC2LI1	BBS9	MYO1C	GALNT10	DYNLT2B	RGS22	ZFP3	FER1L6	TBC1D8	TRAF3IP1	CH25H	CLDN8	TRIT1	TTC23L	DIO1	JHY	ALOX15B	CCDC40	AGBL4	RASL11B	LCA5	CHRNA9	LTBR	DNAJB13	C20orf96	CATSPERD	HLA-DQA1	PECR	SLC30A4	ATG9B	IMPDH1	CFAP298	SMKR1	STAC	ZSCAN1	TOGARAM1	PRR29	ERICH2	CTXN1	F3	ANKRD37	LAG3	ZNF627	ADH6	DNAAF10	CLGN	FAM221A	RBKS	FSD1L	GJB7	BCO2	TRIP13	MAP9	RHPN1	MAPRE3	PRKCE	DALRD3	LRRC43	DISP1	RPL39L	TFPI2	ANGEL1	TMBIM1	MDM1	ENKD1	H2AC25	PRDM8	UNC119B	PHLDA2	LIAT1	RSPH10B2	ARL3	ARHGAP45	NPR2	ANKFN1	EFCAB2	AQP7	VWA7	LRRC73	CCDC81	WFDC6	ZNF440	STX2	VCAM1	OCA2	FAM83D	HMGN5	FAM47E	BBS4	EIF4E3	IFT80	SCARB1	PLAAT2	TCP11	CLDN9	H1-2	C8orf48	SHROOM1	MAPK10	MORN1	ARHGAP24	ALMS1	UFC1	FAM227A	RUNX2	STAG3	GLB1L2	PHLDB2	PPP2R5B	MMP7	DGKA	CEP19	VWA3A	ABRAXAS1	USP51	PDE6B	UBE3D	ZNF396	PPP4R4	NTN4	FAM184A	MAP1LC3B2	CFAP299	MRPS31	ADCY6	RASAL3	HBB	REEP1	DCDC2	IPO11	NSUN7	SLC27A4	POLI	CCDC148	VRK1	FLACC1	SIDT1	PSMC3IP	GNA14	RFX8	FLG	NEK5	SGO2	MUC16	SPATA33	DQX1	ULBP2	SVOPL	MT3	TMEM150C	PCED1B	SLC2A6	MUC15	HS3ST6	METTL27	MYCBP	RIMKLB	CEP162	SLFN13	TRMT10A	SLC12A8	NGEF	RASL11A	PLAC8	DUSP18	CMPK2	C12orf60	ROPN1B	NAT1	LRRIQ3	MAPK8IP1	CRIP1	LY6H	DNAAF4	SYTL3	TIMP4	NNMT	EDNRA	POLR2I	IDNK	DYNC2I1	CCN2	FAM104B	CCDC157	CPNE4	PRR18	GNMT	EPPIN	DTX3	DEUP1	MT1F	CCND2	PAM16	ZNF467	SDK1	GIMAP2	NAGPA	PAQR5	FBXL6	SOX9	ABCC2	SLC28A2	ASB9	PTCHD4	NLRC3	SPATA24	ZNF599	IER3	PRR7	MEP1A	FUZ	CLCNKB	GET1	DAPK2	SGSH	TNC	NAV1	HKDC1	ACAP1	CFAP206	CCNP	OSBPL5	ACKR4	BTG4	CCDC122	FAXDC2	LDLRAD4	H4C4	IFIT1	NALCN	ARHGEF33	PFN4	CDKL2	ZNF784	RARRES2	SGTB	CCDC66	SCARF2	PRKCQ	FSIP1	RAD51AP1	DNAH11	SNX29	KPNA5	TCAF2	CEP112	PANX2	CEP43	MYRFL	INTU	ALDH1A3	WDR31	IGSF3	ABCD2	RBM24	ANKS1B	MYEF2	FAM149A	FABP6	PIP5K1B	TNFSF13B	LTB4R	STK32C	C12orf76	FBXL13	ASCL3	NRBP2	AKAP6	SVEP1	TMEM121	ST8SIA1	FAM216A	APOE	FAM227B	RTN4R	PCYT1B	ARMCX4	SH3TC1	TPPP	TMPRSS7	GBP5	ANKRD18B	ALDOB	RAET1E	AGR3	HS3ST2	TAGLN3	ANGPTL5	DOK7	RASD2	GIPR	CENPH	IFI44L	ANKRD45	UAP1L1	IL18R1	HEG1	DMGDH	C6orf52	XAF1	MTCL1	HMGB2	STX11	CERCAM	KNL1	IGIP	SMTN	HSD17B14	DKKL1	NCALD	CATSPERE	TGM3	PATL2	ZFHX2	H2BC18	C1QTNF12	WHRN	ZNF19	RAD9B	ITGB6	CACNG4	TSPAN7	SEPTIN5	COL27A1	ZNF497	C6	MTTP	LRRC36	CNTN5	CCDC15	GGT1	HDC	PZP	RASAL1	CALD1	HSPB8	CDA	GP6	KIAA0825	MT1G	DPEP2	CDKL4	EML1	CEP135	SMOX	SLC15A1	SCG5	MGRN1	LRRC17	FBXW10	SULF2	RADX	ATF3	HAGHL	DZANK1	TBXAS1	OSBPL6	ARHGAP10	SLC4A3	CDC14A	TF	ADGRG3	SLC7A2	CXCL10	CLHC1	ZNF365	KLHL32	S100A3	EGFL7	BSND	COL5A2	MAGI2	PPP1R36	ECRG4
PMC10229874-Table_1.xlsx-S1-TMEMgene-Gene	Click here for additional data file	TMEM9B	TMEM98	TMEM97	TMEM94	TMEM92	TMEM91	TMEM9	TMEM8B	TMEM88	TMEM87B	TMEM87A	TMEM86B	TMEM86A	TMEM81	TMEM80	TMEM79	TMEM74B	TMEM71	TMEM70	TMEM69	TMEM68	TMEM67	TMEM65	TMEM64	TMEM63C	TMEM63B	TMEM63A	TMEM62	TMEM61	TMEM60	TMEM59L	TMEM59	TMEM54	TMEM53	TMEM52	TMEM51	TMEM50B	TMEM50A	TMEM47	TMEM45B	TMEM45A	TMEM44	TMEM43	TMEM42	TMEM41B	TMEM41A	TMEM39B	TMEM39A	TMEM38B	TMEM38A	TMEM37	TMEM35B	TMEM33	TMEM30B	TMEM30A	TMEM273	TMEM268	TMEM267	TMEM266	TMEM265	TMEM263	TMEM262	TMEM260	TMEM259	TMEM258	TMEM256	TMEM255B	TMEM254	TMEM253	LYSET	TMEM250	TMEM25	TMEM248	TMEM245	TMEM243	TMEM242	TMEM241	TMEM240	TMEM238	TMEM237	TMEM234	TMEM232	TMEM231	TMEM230	TMEM229B	TMEM225B	TMEM223	TMEM222	TMEM220	TMEM219	TMEM218	TMEM217	TMEM216	TMEM214	TMEM209	TMEM208	TMEM205	TMEM204	TMEM203	TMEM201	TMEM200B	TMEM200A	TMEM199	TMEM198	TMEM192	TMEM191C	TMEM191B	TMEM19	TMEM187	TMEM186	TMEM185B	TMEM185A	TMEM184C	TMEM184B	TMEM184A	TMEM183A	TMEM182	TMEM181	TMEM18	TMEM179B	TMEM179	TMEM178A	TMEM177	TMEM176B	TMEM176A	TMEM175	TMEM171	TMEM170B	TMEM170A	TMEM17	TMEM168	TMEM167B	TMEM167A	TMEM165	TMEM164	TMEM163	TMEM161B	TMEM161A	TMEM160	LDAF1	TMEM158	TMEM156	TMEM154	TMEM151A	TMEM150C	TMEM150B	TMEM150A	TMEM14C	TMEM14B	TMEM14A	TMEM147	TMEM145	TMEM144	TMEM143	TMEM141	TMEM140	TMEM139	TMEM138	TMEM135	TMEM134	TMEM132C	TMEM132A	TMEM131L	TMEM131	TMEM130	TMEM129	TMEM128	TMEM127	TMEM126B	TMEM126A	TMEM125	TMEM123	TMEM121	TMEM120B	TMEM120A	TMEM119	TMEM117	TMEM116	TMEM115	TMEM11	TMEM109	TMEM107	TMEM106C	TMEM106B	TMEM106A	TMEM104	TMEM102	TMEM101	TMEM100	PGAP6	LMF1	LMF2	NEMP1	ANO9	ANO8	ANO7	ANO6	ANO5	ANO10	ANO1	CEMIP2	CNEP1R1	PIP4P1	PIP4P2	STIMATE-MUSTN1	TLCD4-RWDD3	C2CD2	B3GNT3	ARHGAP42	CCDC200	C2CD2L	DMAC1	CNPY2	CLTRN	CLRN3	DOLK	DRAM2	ELP6	EMC3	EMC4	EMC6	EVA1A	NALF2	FAM156B	FAM156A	FAM174A	ENTREP2	HGSNAT	IGFLR1	MACO1	MFSD13A	MMGT1	NDC1	NEMP2	ORAI1	ORAI2	ORAI3	PACC1	PGAP4	SGMS1	SARAF	RXYLT1	RNFT2	SHISA2	SHISA4	SLC35G1	SLC35G2	STIMATE	STING1	TLCD4	TLCD5	TPRA1	TRAPPC10
PMC10203045-mmc8.xlsx-Table_S7-Unnamed_1	KAP1 and multiple ZNF TFs40 were enriched in some high variable families (Figure S7A; **Table S7**)  Table S7. KRAB-ZNFs that are associated with the variable immune response to IAV infection, related to Figure 6KRAB-ZNFs were obtained from Imbeault et al.40 It included the KRAB-ZNF differential expression changes, correlation with TE accessibility post-infection, correlation of their basal expression with viral load, enrichment of binding sites and motifs in high variable families. Correlation analysis was performed using the linear regression model	ZNF892	LOC122539214	ZNF875	KRBOX4	PRDM9	RBAK	ZNF722	ZFP1	ZFP14	ZFP2	ZFP28	ZFP30	ZFP37	ZFP57	ZFP69	ZFP69B	ZFP82	ZFP90	ZFP92	ZIK1	ZIM2	ZIM3	ZKSCAN1	ZKSCAN2	ZKSCAN3	ZKSCAN4	ZKSCAN5	ZKSCAN7	ZKSCAN8	ZNF10	ZNF100	ZNF101	ZNF107	ZNF112	ZNF114	ZNF12	ZNF121	ZNF124	ZNF132	ZNF133	ZNF134	ZNF135	ZNF136	ZNF138	ZNF14	ZNF140	ZNF141	ZNF154	ZNF155	ZNF157	ZNF16	ZNF160	ZNF169	ZNF17	ZNF175	ZNF177	ZNF18	ZNF180	ZNF181	ZNF182	ZNF184	ZNF189	ZNF19	ZNF195	ZNF197	ZNF2	ZNF200	ZNF202	ZNF205	ZNF208	ZNF211	ZNF212	ZNF213	ZNF214	ZNF215	ZNF221	ZNF222	ZNF223	ZNF224	ZNF225	ZNF226	ZNF227	ZNF229	ZNF23	ZNF230	ZNF233	ZNF234	ZNF235	ZNF239	ZNF248	ZNF25	ZNF250	ZNF251	ZNF253	ZNF254	ZNF256	ZNF257	ZNF26	ZNF260	ZNF263	ZNF264	ZNF266	ZNF267	ZNF268	ZNF273	ZNF274	ZNF275	ZNF28	ZNF282	ZNF283	ZNF285	ZNF286A	ZNF287	ZNF3	ZNF30	ZNF300	ZNF302	ZNF304	ZNF311	ZNF316	ZNF317	ZNF320	ZNF324	ZNF324B	ZNF331	ZNF333	ZNF334	ZNF337	ZNF33A	ZNF33B	ZNF34	ZNF343	ZNF345	ZNF347	ZNF35	ZNF350	ZNF354A	ZNF354B	ZNF354C	ZNF37A	ZNF382	ZNF383	ZNF394	ZNF398	ZNF404	ZNF41	ZNF415	ZNF416	ZNF417	ZNF418	ZNF419	ZNF420	ZNF425	ZNF426	ZNF429	ZNF43	ZNF430	ZNF431	ZNF432	ZNF433	ZNF436	ZNF439	ZNF44	ZNF440	ZNF441	ZNF442	ZNF443	ZNF445	ZNF446	ZNF45	ZNF454	ZNF460	ZNF461	ZNF468	ZNF470	ZNF471	ZNF473	ZNF479	ZNF480	ZNF483	ZNF484	ZNF485	ZNF486	ZNF487	ZNF490	ZNF491	ZNF492	ZNF493	ZNF496	ZNF497	ZNF500	ZNF506	ZNF510	ZNF514	ZNF517	ZNF519	ZNF525	ZNF527	ZNF528	ZNF529	ZNF530	ZNF534	ZNF540	ZNF543	ZNF544	ZNF546	ZNF547	ZNF548	ZNF549	ZNF550	ZNF551	ZNF552	ZNF554	ZNF555	ZNF556	ZNF557	ZNF558	ZNF559	ZNF560	ZNF561	ZNF562	ZNF563	ZNF565	ZNF566	ZNF567	ZNF568	ZNF569	ZNF57	ZNF570	ZNF571	ZNF573	ZNF577	ZNF578	ZNF582	ZNF583	ZNF584	ZNF585A	ZNF585B	ZNF586	ZNF587	ZNF587B	ZNF589	ZNF595	ZNF596	ZNF597	ZNF599	ZNF600	ZNF605	ZNF606	ZNF607	ZNF610	ZNF611	ZNF613	ZNF614	ZNF615	ZNF616	ZNF619	ZNF620	ZNF621	ZNF624	ZNF625	ZNF626	ZNF627	ZNF630	ZNF641	ZNF649	ZNF655	ZNF658	ZNF66	ZNF660	ZNF662	ZNF665	ZNF667	ZNF669	ZNF670	ZNF671	ZNF674	ZNF675	ZNF676	ZNF677	ZNF678	ZNF679	ZNF680	ZNF681	ZNF682	ZNF684	ZNF689	ZNF69	ZNF695	ZNF699	ZNF7	ZNF700	ZNF701	ZNF705A	ZNF705B	ZNF705D	ZNF705G	ZNF707	ZNF708	ZNF71	ZNF713	ZNF714	ZNF716	ZNF717	ZNF718	KRBOX5	ZNF721	ZNF723	ZNF724	ZNF726	ZNF727	ZNF728	ZNF729	ZNF730	ZNF732	ZNF735	ZNF736	ZNF737	ZNF74	ZNF746	ZNF747	ZNF749	ZNF75A	ZNF75D	ZNF761	ZNF763	ZNF764	ZNF765	ZNF766	ZNF768	ZNF77	ZNF772	ZNF773	ZNF776	ZNF777	ZNF778	ZNF780A	ZNF780B	ZNF782	ZNF783	ZNF785	ZNF786	ZNF789	ZNF79	ZNF790	ZNF791	ZNF792	ZNF793	ZNF799	ZNF80	ZNF805	ZNF808	ZNF81	ZNF813	ZNF814	ZNF816	ZNF823	ZNF829	ZNF83	ZNF836	ZNF837	ZNF84	ZNF841	ZNF844	ZNF845	ZNF846	ZNF85	ZNF850	ZNF852	ZNF860	ZNF878	ZNF879	ZNF880	ZNF883	ZNF891	ZNF90	ZNF91	ZNF92	ZNF93	ZNF98	ZNF99	ZSCAN16	ZSCAN21	ZSCAN22	ZSCAN25	ZSCAN29	ZSCAN32	ZSCAN4
PMC10188339-aging-15-204682-s002.xlsx-Sheet1-Supplementary_Table_1_Symbols_and_categories_of_the_1_555_ZNFs	Raw data of 1555 zinc finger genes (**Supplementary Table 1**)	BCL6	RING1	BCL6B	RLF	RNF10	RNF11	RNF13	RNF14	TRIM38	RNF17	RNF2	RNF20	TRIM34	TRIM3	TRIM39	PCGF3	RNF4	RNF5	RNF6	RNF7	RNF8	TRIM10	RORA	RORB	RORC	RREB1	RXRA	RXRB	RXRG	RYBP	SALL1	SALL2	SALL3	SCEL	BMI1	TSHZ1	SCAF11	SRSF7	BNC1	SIAH1	SIAH2	BRAP	BRCA1	BRD1	ZFP36L1	ZFP36L2	SNAI2	HLTF	KDM5C	KDM5D	SNAI1	BSN	CAPN15	SP1	SP100	SP2	SP3	SP4	KLF9	SQSTM1	TRIM21	TAF15	ZNF354A	TCF19	ZEB1	TEX13A	TGFB1I1	ZNHIT2	THRA	THRB	KLF10	KLF11	TRIM24	ZNF384	TOP3A	TRAF2	TRAF3	TRAF4	TRAF5	TRAF6	ZNHIT3	TRIP4	TRIP6	EGLN1	TRPS1	TTC3	TTF2	UHRF1	UHRF2	USP19	UTRN	VDR	VPS41	NSD2	NSD3	WT1	YY1	RNF103	ZBTB14	ZFP3	ZFP36	ZFP37	ZFP92	ZNF235	ZKSCAN5	ZFPL1	ZFX	ZFY	ZHX1	ZIC1	ZIC2	ZIC3	ZIM2	ZNF10	ZNF100	ZNF101	ZNF106	ZNF107	ZNF112	ZNF114	ZNF117	ZNF12	ZNF121	ZNF124	ZNF131	ZNF132	ZNF133	ZNF134	ZNF135	ZNF136	ZNF138	ZNF14	ZNF140	ZNF141	ZNF142	ZNF143	PCGF2	ZBTB16	ZNF146	TRIM25	ZNF148	ZBTB17	ZNF154	ZNF155	ZNF157	ZNF708	ZNF16	ZNF160	VEZF1	SF1	ZNF165	ZKSCAN7	ZNF169	ZNF17	TRIM26	ZNF174	ZNF175	ZNF177	RNF112	ZNF18	ZNF180	ZNF181	RNF113A	ZNF184	ZNF185	ZSCAN26	ZNF189	ZNF19	ZKSCAN8	ZSCAN9	ZNF195	ZNF197	ZMYM2	ZNF2	ZNF20	ZNF200	ZNF202	ZNF205	ZSCAN10	ZNF207	ZNF208	ZNF182	ZNF211	ZNF212	ZNF213	ZNF214	ZNF215	ZFAND5	ZNF217	TSHZ2	ZNF219	ZNF22	KAT6A	ZNF221	ZNF222	ZNF223	ZNF224	ZNF225	ZNF226	ZNF227	ZNF229	ZNF23	ZNF230	ZNF232	ZNF234	ZNF236	ZMYM5	ZBTB18	ZNF239	ZNF24	ZNF248	ZNF25	ZNF250	ZNF251	ZNF254	ZNF256	ZMYM6	ZPR1	ZNF26	ZMYM3	ZMYM4	ZNF263	ZNF264	ZRANB2	ZNF266	ZNF267	ZNF268	ZNF273	ZNF274	ZNF275	ZNF277	PATZ1	ZNF28	ZNF281	ZNF282	ZNF283	ZNF284	ZNF285	SCAPER	LTN1	ZBTB21	ZBTB22	ZNF3	ZNF30	ZNF300	ZSCAN20	RNF114	ZNF32	ZNF33A	ZNF33B	ZNF34	ZNF35	ZKSCAN1	ZNF37A	ZSCAN21	ZNF41	MZF1	ZNF43	ZNF44	ZNF45	ZBTB25	ZNF48	ZNF57	ZNF711	ZNF66	ZNF69	ZNF7	ZNF70	ZNF71	ZNF74	ZNF75D	ZNF75A	ZNF76	ZNF77	ZNF79	ZNF8	ZNF80	ZNF81	ZNF83	ZNF84	ZNF85	CNBP	ZNF90	ZNF91	ZNF92	ZNF93	ZSCAN12	ZNF98	ZNF99	IKZF1	IKZF2	IKZF3	IKZF4	ZFYVE1	ZXDA	ZXDB	ZYX	BCL11A	BCL11B	INO80B	PCLO	RLIM	TRIM17	TRIM49	RNF19A	ZNF253	ZNF257	ZNF260	ZNF286A	ZNF287	ZBTB20	ZNF304	FEZF2	ZNF317	HIVEP3	ZNF318	KDM2A	KDM2B	ZNF319	KLF13	BIRC7	CTCF	KMT2C	RNF24	ZNF320	ZNF316	ZNF311	ZNF302	SCAND3	ZKSCAN3	ZKSCAN4	PDLIM2	PRDM9	PRDM10	PRDM12	PRDM15	PRDM16	PRDM14	LPXN	ZNF324	ZSCAN31	ZNF326	UNKL	OVOL3	ZNF329	TRIM55	LHX5	LHX9	NSD1	BRPF1	BRPF3	IKZF5	XIRP2	ANAPC11	SP5	SP6	KLF15	RNF213	VPS11	ING3	TES	RNF26	RNF25	TRIM64	FYCO1	DEAF1	ZEB2	MYNN	ZFP91	RUNX1T1	CBFA2T2	CBFA2T3	CBL	CBLB	ZNF330	ZNF331	SMYD3	CGRRF1	RTP3	TRIM8	ZNF333	LDB3	ADNP	GATA5	OVOL2	ZNF334	ZNF335	GZF1	ZNF337	OSR2	KMT2B	RBCK1	L3MBTL1	SALL4	ZHX3	ZFP64	ZGPAT	SCRT1	SCRT2	CBLC	DTX2	TRIM2	ZNF296	LIN28A	ZNF341	TRIM63	TRIM54	ZNF343	FGD3	RNF31	ZNF444	MLLT10	LIMS2	ZBTB46	PHF20	ZSWIM1	ZSWIM3	ZNF831	ZCCHC3	CTCFL	SMYD5	TRIM4	TRIM5	TRIM6	TRIM7	TRIM36	TRIM11	TRIM15	TRIM35	TRIM9	TRIM31	TRIM33	ZIM3	ZNF345	TRIM22	TRIM32	TRIM28	ZNF346	ZNF347	RFPL4A	ZMIZ1	PDLIM4	KLF3	PJA1	ZNF350	ZBTB33	ZFPM2	MEX3D	ZNF354C	ZBTB11	CIZ1	MBNL2	ZNF589	ZNF544	ZNF423	ZBTB32	ZBTB6	PRICKLE4	CHD5	ZNF358	KLF16	PIAS3	RNF40	HELZ	NEBL	ZMYND11	PIAS4	KAT7	PRICKLE1	RNF139	PHF11	TAB2	SUZ12	RNF32	SP140	ZNF354B	RNF113B	ZFR	RNF34	TAF3	PIAS2	SP7	YAF2	DBF4	FHL5	RNF111	MARCHF7	ZC3H12B	ZNF382	DPF3	COP1	TRIM74	PDLIM5	RCHY1	PJA2	ZNF385A	INSM2	KAT6B	BFAR	PCGF1	ZNF674	SH3RF1	RBAK	PDZRN3	ZNRF4	CRIP3	RNF138	UBOX5	ZFP28	ZFTRAF1	ZC3H4	HINFP	TRIM69	DBF4B	APEX2	ZNF638	ZBTB43	ZDHHC1	REPIN1	KAT8	PHF5A	ZFAND3	KDM5B	RNF38	RNF39	ZBTB7A	ZNF362	RSF1	ZNRF3	PHF6	RNF115	TRIM73	ZNF648	ZNF365	ZRANB1	PHF10	NPLOC4	RAD18	RNF130	ZNF366	ZNF367	ZNF398	RNF41	ZNF292	SNAI3	ZDHHC17	ZDHHC13	ZNRF1	PHF7	ZDHHC7	ZDHHC2	ZDHHC3	ZDHHC4	ZDHHC5	ZDHHC8	ZDHHC9	RNF43	ZHX2	ISL2	KMT2E	HIC2	ZNF280A	ZNF383	ZBTB7B	ST18	NFXL1	TRIM40	ZNF395	ZNF391	ZFP57	ZNF397	ZNF396	KLF17	ZNF394	TRIM41	TRIM42	TRIM43	TRIM44	TRIM50	TRIM45	TRIM46	TRIM47	TRIM48	TRIM51	TRIM52	TRIM56	ZBTB12	ASH1L	FGD5	FGD4	ZDHHC11	ZDHHC12	ZDHHC6	CHD3	RNF44	CHD4	ABLIM2	SP8	SHPRH	ZMYND10	ZNF404	ING5	ING4	CCNB1IP1	RUFY1	RUFY2	ZFPM1	ZBTB49	ZFAT	ZNF407	ZNF408	ZDHHC22	ZNF410	ZFHX2	HOMEZ	DPF1	AJUBA	MGRN1	ZBTB1	OBI1	CHAMP1	ZIC5	RBM26	G2E3	PRICKLE2	ZDHHC14	ZDHHC15	ZNF839	ZC2HC1C	ZC3H13	ZIC4	LNX2	ZNF676	ZAR1	RNF212B	WDFY1	CHFR	TRAF7	RNF144A	WDFY2	ZC3H14	MBNL3	KCMF1	MICAL1	ZNF709	ZNF414	ZNF415	ZNF416	ZNF417	ZNF418	ZNF419	ZNF420	PDLIM1	PHF8	ZNF425	ZBED2	ZBED3	ZDHHC18	ZDHHC19	ZDHHC16	ZBED4	ZNF426	SYVN1	FANCL	ZDHHC20	ZDHHC21	WDFY3	ZFYVE16	PLEKHF2	ZFYVE19	RBSN	ZFYVE21	ZFYVE26	ANKFY1	PLEKHF1	PDLIM3	ZNF428	ZNF486	ZNF430	ZNF431	ZNF432	ZNF433	ZSCAN32	ZSCAN16	ZNF436	PHF12	ZNF429	RNF145	THAP2	THAP3	THAP1	ZBTB2	ZNF439	ZNF440	ZNF441	ZNF442	ZNF443	DZIP1	WTIP	SMYD2	SMYD1	ANKMY1	ZSCAN2	ZMYND15	MSS51	ZNF445	ZNF438	ZNF446	ZSCAN18	ZNF449	SMYD4	RNF121	MIB1	ZNF451	ZBTB24	ZMYND19	RNF122	RNF123	PRR3	RNF125	RNF126	LONRF3	RNF128	RNF133	MYLIP	PCGF6	RNF135	RNF141	TRIM68	TRIM60	ZC2HC1B	ZC3H12D	ZMYND12	ZSCAN23	ZNF454	ZUP1	CBLL1	RNF146	RC3H2	RNF217	NHLRC1	KDM1B	RNF144B	ZNF460	ZNF461	TOPORS	ZNF462	ZNHIT1	RNF216	ZNF804A	LHX4	LHX6	FGD6	ZNF853	ZNF786	PRKRIP1	PARP12	ZNF746	ZNF804B	ZSCAN25	ZNF713	NANOS3	PHF14	ZNF777	ZNF470	KDM7A	ZMIZ2	ZNRF2	KLF6	RNF148	ZC3HAV1L	ZNF727	FEZF1	ZCCHC2	ZCCHC4	ZBTB3	PDLIM7	JADE3	PHF13	JADE2	RTL3	ZRSR2	ZNF280B	KLF14	NANOS1	RNF149	RNF150	ZNF467	ZNF761	THAP4	THAP5	THAP6	THAP7	THAP8	THAP9	THAP10	THAP11	ZNF469	ZNF471	RNF151	ZNF473	ZFP62	ZNF474	ZNF479	ZNF805	DYTN	NANOS2	ZNF480	ZFP1	ZFP90	ZNF276	MARCHF8	ZBTB26	ZNF483	ZNF484	MYCBP2	ZNF485	CREBBP	MORC4	ZCWPW1	ZNF487	ZFAND4	ZSWIM8	ZNF488	MORC3	MORC2	ZCWPW2	ZNF503	CRIP1	CRIP2	ZNF322	ZNF490	ZNF491	ZNF492	ZNF493	ZSCAN4	ZSCAN5A	ZSCAN1	ZNF496	ZNF497	ZBTB45	ZNF500	ZNF501	ZNF502	ZC3HAV1	ZNF506	ZNF507	MTA3	PIKFYVE	ADNP2	ZBTB5	ZBTB4	RTP4	ZCCHC14	TRIM58	PHF21A	ZBTB8A	ZC2HC1A	PHF20L1	TRIM61	CXXC1	PHRF1	DTX3	ZZZ3	RNF167	PHF19	NEIL3	CXXC4	ZNF521	LIMA1	FBLIM1	CSRP1	MICAL2	MICAL3	SH3RF3	CSRP2	ZFP69	CSRP3	ZNF614	ZNF569	ZNF615	ZNF699	ZNF792	ZC3H6	ZNF621	LONRF2	RUFY4	TRAFD1	ZBTB41	RFFL	ZC4H2	ZNF706	ZNF571	ZBTB44	ZNF581	INTS12	ZC3H18	ZNF765	SP140L	ZNF551	ZNF845	LRSAM1	MARCHF9	PHF21B	NEURL3	ZNF837	ZNF689	ZNF653	ZFAND2B	RTL4	ZNF658	ZRANB3	ZCCHC8	ZNF543	ZNF700	ZNF541	MEX3B	FBXL19	SHARPIN	ZNF540	RNF214	ZNF710	RNF170	DDX59	ANKMY2	ZNF568	FLYWCH1	ZNF664	RNF208	ZCCHC9	RBM22	ANKZF1	RFWD3	MSL2	RNF220	TRIM62	ZNF701	ZNF654	ZGRF1	ZC3H11B	ZNF556	ZKSCAN2	ZSWIM4	ZNF669	ZNF649	MUL1	TUT7	ZNF668	ZNF613	ZNF750	ZMAT4	ZFAND1	ZNF696	ZNF606	ZNF703	ZNF665	ZC3H10	ZNF514	RNFT2	FIZ1	ZNF566	ZNF844	ZNF586	ZNF562	ZNF280D	ZCCHC10	ZNF280C	GIN1	RNF186	CASZ1	KRBOX4	LYAR	MARCHF5	ZNF692	ZNF770	MARCHF1	ZNHIT6	ZNF552	ZFP2	ZNF574	ZNF672	ZNF385D	ZCCHC7	ZBBX	ZMYM1	ZC3H12A	ZNF768	ZNF671	SH3RF2	LONRF1	ZNF585A	ZNF385B	ZNF534	CBLL2	ZNF599	ZNF570	ZNF573	ZNF582	ZNF558	ZNF583	ZNF547	ZMAT2	ZNF578	ZNF681	ZNF778	ZNF560	ZNF785	ZNF513	NSMCE2	DCST1	DZIP1L	ZFYVE27	ZNF548	ZNF597	RTP5	ZNF554	ZNF549	ZBTB38	SWSAP1	ZNF579	MARCHF10	RNF168	ZSCAN29	ZNF610	TRIML1	ZNF660	ZNF565	ZNF572	ZNF776	RNF185	ZFP41	DIDO1	RNF152	RNF19B	ZNF718	ZNF791	ZNF680	ZNF619	ZCCHC24	CXXC5	ZBTB47	RNF169	KRBOX5	ZSWIM7	ZNF816	ZNF787	PARP1	ZNF714	RNF187	ZNF827	ZNF595	ZNF783	ZNF846	ZNF800	ZNF596	ZNF883	ZCCHC12	TRIM65	ZNF584	ZDHHC24	ZNF740	PIAS1	RNF227	ZNF780A	ZNF575	ZNF841	ZNF763	ZNF852	RNF212	RNF175	RNF180	ZNF789	ZNF707	ZNF517	ZNF850	ZNF691	RNF181	MARCHF2	MEX3C	ZNF821	ZMAT5	ZFP69B	ZNF628	ZNF616	ZNF766	ZNF605	ZNF799	ZFAND2A	ZNF598	LIMD2	ZXDC	ZNF670	ZNF607	ZNF559	ZNF764	PCGF5	ZNF830	TET3	ZNF524	ZBTB9	ZFC3H1	ZNF747	ZNF576	ZBTB37	ZNF555	ZNF684	PHF23	ZNF511	ZFTA	ZNF683	ZNF775	GLIS3	RNF182	RTP1	ZNF557	ZNF550	ZNF679	ZNF678	ZDHHC23	ZNF546	ZNF577	ZFP82	ZNF561	ZNF567	ZNF843	RNF183	APLF	MARCHF3	ZNF677	ZNF620	ZNF611	LHX8	RBM4B	ZNF667	ZNF630	RNF166	ZNF682	JAZF1	ZC3H3	TUT4	ZNF592	ZNF516	ZNF609	ZNF646	TRIM66	ZNF629	ZNF518A	ZBTB39	ZNF536	ZZEF1	ATMIN	ZBTB40	ZNF623	ZC3H11A	VPS8	ABLIM3	ZNF652	DTX4	ZNF510	PHF24	ZFR2	LIMCH1	ZNF512B	ZNF644	ZNF608	RBM27	ZNF624	MARCHF4	ZNFX1	ZNF687	DMD	ZNF530	ZSWIM5	ZFP14	ZDBF2	ZSWIM6	ZNF529	ZFYVE28	ZC3H12C	ZNF518B	UNK	ZMAT1	ZNF512	ZNF528	ZNF527	ZNF594	RNF157	ZNF526	ZNF618	RSPRY1	ZNF525	ZNF721	RC3H1	ZNF717	GLIS2	ZNF580	TET1	GLIS1	ZC3H15	MTF2	ZFP30	ZCRB1	ZNF771	MICALL2	DNMT1	MICALL1	NSMCE1	ZC3HC1	GATAD1	ZMAT3	GATAD2A	HELZ2	JADE1	LIMS3	ZFAND6	RNFT1	ZCCHC17	PYGO1	PYGO2	RUFY3	DRP2	DTX3L	ZNF626	ZNF773	ZNF688	ZNF563	ERI2	MARCHF6	PDZRN4	DTNA	ZNF627	ZNF625	ZNF519	MIB2	DTNB	DTX1	TAB3	SP9	TSHZ3	TRAIP	ZNF675	GATAD2B	TADA2B	ZBED5	FAM200C	TRIM59	ZC3H7B	ZNF655	WIZ	ZNF823	DZIP3	ZFHX4	ZNF532	ZC3H8	ZNF593	ZNF233	ZNF585B	ZFP42	ZNF639	ZNF600	ZBTB10	ZNF695	ZNF587	ZNF622	ZC3H7A	BNC2	ZSWIM2	ZNF564	E4F1	ZBTB34	YY2	ARK2C	ZBTB7C	ZCCHC13	ZNF641	EEA1	TRIM67	ZNF662	ZNF697	ZNF705A	ZNF705B	ZNF723	ZNF704	EGR1	EGR2	EGR3	EGR4	ZNF716	ZCCHC18	ZNF724	ZNF726	ZNF728	ZNF729	ZNF735	ZNF736	ZNF737	ZNF738	ZNF730	RTP2	ZBTB42	TRIM71	TRIM72	TRIM75	ZNF749	RNF207	ZDHHC11B	ZIK1	ZNF468	ZNF772	ZNF324B	ZNF774	ZNF780B	ZNF782	ZNF784	ZNF790	ZNF793	ZNF705D	ZNF808	ZNF813	ZNF814	RFPL4B	ZBED6	RNF215	MEX3A	ZSCAN30	MARCHF11	ZNF385C	EP300	DNLZ	ZNF829	TRIM77	ZSCAN5B	ZSCAN5C	ZNF835	ZNF836	ZSWIM9	ZNF860	RNF222	ZNF862	ESR1	ESR2	ESRRA	ESRRB	ESRRG	MECOM	EWSR1	NEURL1B	BPTF	AIRE	FGD1	FGD2	FHL1	FHL2	FHL3	ZBTB8B	ZAR1L	ZNF705G	ZNF732	ZNF587B	TRIM43B	TRIM64B	TRIM64C	TRIM49D2	ZGLP1	ZNF878	ZNF880	ZNF879	ZNF888	ZNF865	ZNF891	TRIM49C	LIMS4	RNF223	FUS	GATA1	GATA2	GATA3	GATA4	GATA6	RNF224	GFI1	GFI1B	TRIM49B	GLI1	GLI2	GLI3	GLI4	TRIM49D1	ZBED1	RFPL4AL1	AMFR	GTF3A	HERC2	HGS	HIC1	HIVEP1	HIVEP2	ZNF875	ZSCAN22	ZBTB48	HNF4A	HNF4G	RNF225	KAT5	SP110	IGHMBP2	BIRC2	BIRC3	XIAP	IKBKG	ING1	ING2	ISL1	KLF1	KLF12	KLF2	KLF4	KLF5	KLF7	KLF8	AR	LASP1	LHX1	LHX2	LHX3	TRIM23	LIG3	LIMD1	LIMK1	LIMK2	LIMS1	LMCD1	LMO1	LMO2	LMO3	LMO4	PRICKLE3	LMO7	LMX1A	LMX1B	LNX1	LPP	NBR1	ZFYVE9	MAP3K1	MAZ	MBD1	MBNL1	MDM2	MDM4	MID1	MID2	MKRN1	MKRN2	MKRN3	KMT2A	KMT2D	MLLT6	MNAT1	MORC1	MTA1	MTA2	ASH2L	MTMR3	MTMR4	TRIM37	MYT1	MYT1L	NEURL1	ZFHX3	ABLIM1	NFX1	CNOT4	NR0B1	NR0B2	NR1D1	NR1D2	NR1H2	NR1H3	NR1H4	NR1I2	NR1I3	NR2C1	NR2C2	NR2E1	NR2E3	NR2F1	NR2F2	NR2F6	NR3C1	NR3C2	NR4A1	NR4A2	NR4A3	NR5A1	NR5A2	NR6A1	NRAP	NUP153	OSR1	OVOL1	PDCD2	PEG3	PEX10	PGR	PHF1	PHF2	PHF3	PLAG1	PLAGL1	PLAGL2	PML	PPARA	PPARD	PPARG	PRDM1	PRDM2	PRDM4	PRDM5	PRDM6	PRDM7	ZMYND8	THAP12	BARD1	BAZ1A	BAZ1B	BAZ2A	BAZ2B	PEX2	PXN	RAG1	RANBP2	RAPSN	RARA	RARB	RARG	KDM5A	RBBP6	RBM10	RBM4	RBM5	RBX1	DPF2	RERE	TRIM27	TRIM13	RFPL1	RFPL2	RFPL3
PMC10188339-aging-15-204682-s002.xlsx-Sheet1-Unnamed_1	Raw data of 1555 zinc finger genes (**Supplementary Table 1**)	BCL6	RING1	BCL6B	RLF	RNF10	RNF11	RNF13	RNF14	TRIM38	RNF17	RNF2	RNF20	TRIM34	TRIM3	TRIM39	PCGF3	RNF4	RNF5	RNF6	RNF7	RNF8	TRIM10	RORA	RORB	RORC	RREB1	RXRA	RXRB	RXRG	RYBP	SALL1	SALL2	SALL3	SCEL	BMI1	TSHZ1	SCAF11	SRSF7	BNC1	SIAH1	SIAH2	BRAP	BRCA1	BRD1	ZFP36L1	ZFP36L2	SNAI2	HLTF	KDM5C	KDM5D	SNAI1	BSN	CAPN15	SP1	SP100	SP2	SP3	SP4	KLF9	SQSTM1	TRIM21	TAF15	ZNF354A	TCF19	ZEB1	TEX13A	TGFB1I1	ZNHIT2	THRA	THRB	KLF10	KLF11	TRIM24	ZNF384	TOP3A	TRAF2	TRAF3	TRAF4	TRAF5	TRAF6	ZNHIT3	TRIP4	TRIP6	EGLN1	TRPS1	TTC3	TTF2	UHRF1	UHRF2	USP19	UTRN	VDR	VPS41	NSD2	NSD3	WT1	YY1	RNF103	ZBTB14	ZFP3	ZFP36	ZFP37	ZFP92	ZNF235	ZKSCAN5	ZFPL1	ZFX	ZFY	ZHX1	ZIC1	ZIC2	ZIC3	ZIM2	ZNF10	ZNF100	ZNF101	ZNF106	ZNF107	ZNF112	ZNF114	ZNF117	ZNF12	ZNF121	ZNF124	ZNF131	ZNF132	ZNF133	ZNF134	ZNF135	ZNF136	ZNF138	ZNF14	ZNF140	ZNF141	ZNF142	ZNF143	PCGF2	ZBTB16	ZNF146	TRIM25	ZNF148	ZBTB17	ZNF154	ZNF155	ZNF157	ZNF708	ZNF16	ZNF160	VEZF1	SF1	ZNF165	ZKSCAN7	ZNF169	ZNF17	TRIM26	ZNF174	ZNF175	ZNF177	RNF112	ZNF18	ZNF180	ZNF181	RNF113A	ZNF184	ZNF185	ZSCAN26	ZNF189	ZNF19	ZKSCAN8	ZSCAN9	ZNF195	ZNF197	ZMYM2	ZNF2	ZNF20	ZNF200	ZNF202	ZNF205	ZSCAN10	ZNF207	ZNF208	ZNF182	ZNF211	ZNF212	ZNF213	ZNF214	ZNF215	ZFAND5	ZNF217	TSHZ2	ZNF219	ZNF22	KAT6A	ZNF221	ZNF222	ZNF223	ZNF224	ZNF225	ZNF226	ZNF227	ZNF229	ZNF23	ZNF230	ZNF232	ZNF234	ZNF236	ZMYM5	ZBTB18	ZNF239	ZNF24	ZNF248	ZNF25	ZNF250	ZNF251	ZNF254	ZNF256	ZMYM6	ZPR1	ZNF26	ZMYM3	ZMYM4	ZNF263	ZNF264	ZRANB2	ZNF266	ZNF267	ZNF268	ZNF273	ZNF274	ZNF275	ZNF277	PATZ1	ZNF28	ZNF281	ZNF282	ZNF283	ZNF284	ZNF285	SCAPER	LTN1	ZBTB21	ZBTB22	ZNF3	ZNF30	ZNF300	ZSCAN20	RNF114	ZNF32	ZNF33A	ZNF33B	ZNF34	ZNF35	ZKSCAN1	ZNF37A	ZSCAN21	ZNF41	MZF1	ZNF43	ZNF44	ZNF45	ZBTB25	ZNF48	ZNF57	ZNF711	ZNF66	ZNF69	ZNF7	ZNF70	ZNF71	ZNF74	ZNF75D	ZNF75A	ZNF76	ZNF77	ZNF79	ZNF8	ZNF80	ZNF81	ZNF83	ZNF84	ZNF85	CNBP	ZNF90	ZNF91	ZNF92	ZNF93	ZSCAN12	ZNF98	ZNF99	IKZF1	IKZF2	IKZF3	IKZF4	ZFYVE1	ZXDA	ZXDB	ZYX	BCL11A	BCL11B	INO80B	PCLO	RLIM	TRIM17	TRIM49	RNF19A	ZNF253	ZNF257	ZNF260	ZNF286A	ZNF287	ZBTB20	ZNF304	FEZF2	ZNF317	HIVEP3	ZNF318	KDM2A	KDM2B	ZNF319	KLF13	BIRC7	CTCF	KMT2C	RNF24	ZNF320	ZNF316	ZNF311	ZNF302	SCAND3	ZKSCAN3	ZKSCAN4	PDLIM2	PRDM9	PRDM10	PRDM12	PRDM15	PRDM16	PRDM14	LPXN	ZNF324	ZSCAN31	ZNF326	UNKL	OVOL3	ZNF329	TRIM55	LHX5	LHX9	NSD1	BRPF1	BRPF3	IKZF5	XIRP2	ANAPC11	SP5	SP6	KLF15	RNF213	VPS11	ING3	TES	RNF26	RNF25	TRIM64	FYCO1	DEAF1	ZEB2	MYNN	ZFP91	RUNX1T1	CBFA2T2	CBFA2T3	CBL	CBLB	ZNF330	ZNF331	SMYD3	CGRRF1	RTP3	TRIM8	ZNF333	LDB3	ADNP	GATA5	OVOL2	ZNF334	ZNF335	GZF1	ZNF337	OSR2	KMT2B	RBCK1	L3MBTL1	SALL4	ZHX3	ZFP64	ZGPAT	SCRT1	SCRT2	CBLC	DTX2	TRIM2	ZNF296	LIN28A	ZNF341	TRIM63	TRIM54	ZNF343	FGD3	RNF31	ZNF444	MLLT10	LIMS2	ZBTB46	PHF20	ZSWIM1	ZSWIM3	ZNF831	ZCCHC3	CTCFL	SMYD5	TRIM4	TRIM5	TRIM6	TRIM7	TRIM36	TRIM11	TRIM15	TRIM35	TRIM9	TRIM31	TRIM33	ZIM3	ZNF345	TRIM22	TRIM32	TRIM28	ZNF346	ZNF347	RFPL4A	ZMIZ1	PDLIM4	KLF3	PJA1	ZNF350	ZBTB33	ZFPM2	MEX3D	ZNF354C	ZBTB11	CIZ1	MBNL2	ZNF589	ZNF544	ZNF423	ZBTB32	ZBTB6	PRICKLE4	CHD5	ZNF358	KLF16	PIAS3	RNF40	HELZ	NEBL	ZMYND11	PIAS4	KAT7	PRICKLE1	RNF139	PHF11	TAB2	SUZ12	RNF32	SP140	ZNF354B	RNF113B	ZFR	RNF34	TAF3	PIAS2	SP7	YAF2	DBF4	FHL5	RNF111	MARCHF7	ZC3H12B	ZNF382	DPF3	COP1	TRIM74	PDLIM5	RCHY1	PJA2	ZNF385A	INSM2	KAT6B	BFAR	PCGF1	ZNF674	SH3RF1	RBAK	PDZRN3	ZNRF4	CRIP3	RNF138	UBOX5	ZFP28	ZFTRAF1	ZC3H4	HINFP	TRIM69	DBF4B	APEX2	ZNF638	ZBTB43	ZDHHC1	REPIN1	KAT8	PHF5A	ZFAND3	KDM5B	RNF38	RNF39	ZBTB7A	ZNF362	RSF1	ZNRF3	PHF6	RNF115	TRIM73	ZNF648	ZNF365	ZRANB1	PHF10	NPLOC4	RAD18	RNF130	ZNF366	ZNF367	ZNF398	RNF41	ZNF292	SNAI3	ZDHHC17	ZDHHC13	ZNRF1	PHF7	ZDHHC7	ZDHHC2	ZDHHC3	ZDHHC4	ZDHHC5	ZDHHC8	ZDHHC9	RNF43	ZHX2	ISL2	KMT2E	HIC2	ZNF280A	ZNF383	ZBTB7B	ST18	NFXL1	TRIM40	ZNF395	ZNF391	ZFP57	ZNF397	ZNF396	KLF17	ZNF394	TRIM41	TRIM42	TRIM43	TRIM44	TRIM50	TRIM45	TRIM46	TRIM47	TRIM48	TRIM51	TRIM52	TRIM56	ZBTB12	ASH1L	FGD5	FGD4	ZDHHC11	ZDHHC12	ZDHHC6	CHD3	RNF44	CHD4	ABLIM2	SP8	SHPRH	ZMYND10	ZNF404	ING5	ING4	CCNB1IP1	RUFY1	RUFY2	ZFPM1	ZBTB49	ZFAT	ZNF407	ZNF408	ZDHHC22	ZNF410	ZFHX2	HOMEZ	DPF1	AJUBA	MGRN1	ZBTB1	OBI1	CHAMP1	ZIC5	RBM26	G2E3	PRICKLE2	ZDHHC14	ZDHHC15	ZNF839	ZC2HC1C	ZC3H13	ZIC4	LNX2	ZNF676	ZAR1	RNF212B	WDFY1	CHFR	TRAF7	RNF144A	WDFY2	ZC3H14	MBNL3	KCMF1	MICAL1	ZNF709	ZNF414	ZNF415	ZNF416	ZNF417	ZNF418	ZNF419	ZNF420	PDLIM1	PHF8	ZNF425	ZBED2	ZBED3	ZDHHC18	ZDHHC19	ZDHHC16	ZBED4	ZNF426	SYVN1	FANCL	ZDHHC20	ZDHHC21	WDFY3	ZFYVE16	PLEKHF2	ZFYVE19	RBSN	ZFYVE21	ZFYVE26	ANKFY1	PLEKHF1	PDLIM3	ZNF428	ZNF486	ZNF430	ZNF431	ZNF432	ZNF433	ZSCAN32	ZSCAN16	ZNF436	PHF12	ZNF429	RNF145	THAP2	THAP3	THAP1	ZBTB2	ZNF439	ZNF440	ZNF441	ZNF442	ZNF443	DZIP1	WTIP	SMYD2	SMYD1	ANKMY1	ZSCAN2	ZMYND15	MSS51	ZNF445	ZNF438	ZNF446	ZSCAN18	ZNF449	SMYD4	RNF121	MIB1	ZNF451	ZBTB24	ZMYND19	RNF122	RNF123	PRR3	RNF125	RNF126	LONRF3	RNF128	RNF133	MYLIP	PCGF6	RNF135	RNF141	TRIM68	TRIM60	ZC2HC1B	ZC3H12D	ZMYND12	ZSCAN23	ZNF454	ZUP1	CBLL1	RNF146	RC3H2	RNF217	NHLRC1	KDM1B	RNF144B	ZNF460	ZNF461	TOPORS	ZNF462	ZNHIT1	RNF216	ZNF804A	LHX4	LHX6	FGD6	ZNF853	ZNF786	PRKRIP1	PARP12	ZNF746	ZNF804B	ZSCAN25	ZNF713	NANOS3	PHF14	ZNF777	ZNF470	KDM7A	ZMIZ2	ZNRF2	KLF6	RNF148	ZC3HAV1L	ZNF727	FEZF1	ZCCHC2	ZCCHC4	ZBTB3	PDLIM7	JADE3	PHF13	JADE2	RTL3	ZRSR2	ZNF280B	KLF14	NANOS1	RNF149	RNF150	ZNF467	ZNF761	THAP4	THAP5	THAP6	THAP7	THAP8	THAP9	THAP10	THAP11	ZNF469	ZNF471	RNF151	ZNF473	ZFP62	ZNF474	ZNF479	ZNF805	DYTN	NANOS2	ZNF480	ZFP1	ZFP90	ZNF276	MARCHF8	ZBTB26	ZNF483	ZNF484	MYCBP2	ZNF485	CREBBP	MORC4	ZCWPW1	ZNF487	ZFAND4	ZSWIM8	ZNF488	MORC3	MORC2	ZCWPW2	ZNF503	CRIP1	CRIP2	ZNF322	ZNF490	ZNF491	ZNF492	ZNF493	ZSCAN4	ZSCAN5A	ZSCAN1	ZNF496	ZNF497	ZBTB45	ZNF500	ZNF501	ZNF502	ZC3HAV1	ZNF506	ZNF507	MTA3	PIKFYVE	ADNP2	ZBTB5	ZBTB4	RTP4	ZCCHC14	TRIM58	PHF21A	ZBTB8A	ZC2HC1A	PHF20L1	TRIM61	CXXC1	PHRF1	DTX3	ZZZ3	RNF167	PHF19	NEIL3	CXXC4	ZNF521	LIMA1	FBLIM1	CSRP1	MICAL2	MICAL3	SH3RF3	CSRP2	ZFP69	CSRP3	ZNF614	ZNF569	ZNF615	ZNF699	ZNF792	ZC3H6	ZNF621	LONRF2	RUFY4	TRAFD1	ZBTB41	RFFL	ZC4H2	ZNF706	ZNF571	ZBTB44	ZNF581	INTS12	ZC3H18	ZNF765	SP140L	ZNF551	ZNF845	LRSAM1	MARCHF9	PHF21B	NEURL3	ZNF837	ZNF689	ZNF653	ZFAND2B	RTL4	ZNF658	ZRANB3	ZCCHC8	ZNF543	ZNF700	ZNF541	MEX3B	FBXL19	SHARPIN	ZNF540	RNF214	ZNF710	RNF170	DDX59	ANKMY2	ZNF568	FLYWCH1	ZNF664	RNF208	ZCCHC9	RBM22	ANKZF1	RFWD3	MSL2	RNF220	TRIM62	ZNF701	ZNF654	ZGRF1	ZC3H11B	ZNF556	ZKSCAN2	ZSWIM4	ZNF669	ZNF649	MUL1	TUT7	ZNF668	ZNF613	ZNF750	ZMAT4	ZFAND1	ZNF696	ZNF606	ZNF703	ZNF665	ZC3H10	ZNF514	RNFT2	FIZ1	ZNF566	ZNF844	ZNF586	ZNF562	ZNF280D	ZCCHC10	ZNF280C	GIN1	RNF186	CASZ1	KRBOX4	LYAR	MARCHF5	ZNF692	ZNF770	MARCHF1	ZNHIT6	ZNF552	ZFP2	ZNF574	ZNF672	ZNF385D	ZCCHC7	ZBBX	ZMYM1	ZC3H12A	ZNF768	ZNF671	SH3RF2	LONRF1	ZNF585A	ZNF385B	ZNF534	CBLL2	ZNF599	ZNF570	ZNF573	ZNF582	ZNF558	ZNF583	ZNF547	ZMAT2	ZNF578	ZNF681	ZNF778	ZNF560	ZNF785	ZNF513	NSMCE2	DCST1	DZIP1L	ZFYVE27	ZNF548	ZNF597	RTP5	ZNF554	ZNF549	ZBTB38	SWSAP1	ZNF579	MARCHF10	RNF168	ZSCAN29	ZNF610	TRIML1	ZNF660	ZNF565	ZNF572	ZNF776	RNF185	ZFP41	DIDO1	RNF152	RNF19B	ZNF718	ZNF791	ZNF680	ZNF619	ZCCHC24	CXXC5	ZBTB47	RNF169	KRBOX5	ZSWIM7	ZNF816	ZNF787	PARP1	ZNF714	RNF187	ZNF827	ZNF595	ZNF783	ZNF846	ZNF800	ZNF596	ZNF883	ZCCHC12	TRIM65	ZNF584	ZDHHC24	ZNF740	PIAS1	RNF227	ZNF780A	ZNF575	ZNF841	ZNF763	ZNF852	RNF212	RNF175	RNF180	ZNF789	ZNF707	ZNF517	ZNF850	ZNF691	RNF181	MARCHF2	MEX3C	ZNF821	ZMAT5	ZFP69B	ZNF628	ZNF616	ZNF766	ZNF605	ZNF799	ZFAND2A	ZNF598	LIMD2	ZXDC	ZNF670	ZNF607	ZNF559	ZNF764	PCGF5	ZNF830	TET3	ZNF524	ZBTB9	ZFC3H1	ZNF747	ZNF576	ZBTB37	ZNF555	ZNF684	PHF23	ZNF511	ZFTA	ZNF683	ZNF775	GLIS3	RNF182	RTP1	ZNF557	ZNF550	ZNF679	ZNF678	ZDHHC23	ZNF546	ZNF577	ZFP82	ZNF561	ZNF567	ZNF843	RNF183	APLF	MARCHF3	ZNF677	ZNF620	ZNF611	LHX8	RBM4B	ZNF667	ZNF630	RNF166	ZNF682	JAZF1	ZC3H3	TUT4	ZNF592	ZNF516	ZNF609	ZNF646	TRIM66	ZNF629	ZNF518A	ZBTB39	ZNF536	ZZEF1	ATMIN	ZBTB40	ZNF623	ZC3H11A	VPS8	ABLIM3	ZNF652	DTX4	ZNF510	PHF24	ZFR2	LIMCH1	ZNF512B	ZNF644	ZNF608	RBM27	ZNF624	MARCHF4	ZNFX1	ZNF687	DMD	ZNF530	ZSWIM5	ZFP14	ZDBF2	ZSWIM6	ZNF529	ZFYVE28	ZC3H12C	ZNF518B	UNK	ZMAT1	ZNF512	ZNF528	ZNF527	ZNF594	RNF157	ZNF526	ZNF618	RSPRY1	ZNF525	ZNF721	RC3H1	ZNF717	GLIS2	ZNF580	TET1	GLIS1	ZC3H15	MTF2	ZFP30	ZCRB1	ZNF771	MICALL2	DNMT1	MICALL1	NSMCE1	ZC3HC1	GATAD1	ZMAT3	GATAD2A	HELZ2	JADE1	LIMS3	ZFAND6	RNFT1	ZCCHC17	PYGO1	PYGO2	RUFY3	DRP2	DTX3L	ZNF626	ZNF773	ZNF688	ZNF563	ERI2	MARCHF6	PDZRN4	DTNA	ZNF627	ZNF625	ZNF519	MIB2	DTNB	DTX1	TAB3	SP9	TSHZ3	TRAIP	ZNF675	GATAD2B	TADA2B	ZBED5	FAM200C	TRIM59	ZC3H7B	ZNF655	WIZ	ZNF823	DZIP3	ZFHX4	ZNF532	ZC3H8	ZNF593	ZNF233	ZNF585B	ZFP42	ZNF639	ZNF600	ZBTB10	ZNF695	ZNF587	ZNF622	ZC3H7A	BNC2	ZSWIM2	ZNF564	E4F1	ZBTB34	YY2	ARK2C	ZBTB7C	ZCCHC13	ZNF641	EEA1	TRIM67	ZNF662	ZNF697	ZNF705A	ZNF705B	ZNF723	ZNF704	EGR1	EGR2	EGR3	EGR4	ZNF716	ZCCHC18	ZNF724	ZNF726	ZNF728	ZNF729	ZNF735	ZNF736	ZNF737	ZNF738	ZNF730	RTP2	ZBTB42	TRIM71	TRIM72	TRIM75	ZNF749	RNF207	ZDHHC11B	ZIK1	ZNF468	ZNF772	ZNF324B	ZNF774	ZNF780B	ZNF782	ZNF784	ZNF790	ZNF793	ZNF705D	ZNF808	ZNF813	ZNF814	RFPL4B	ZBED6	RNF215	MEX3A	ZSCAN30	MARCHF11	ZNF385C	EP300	DNLZ	ZNF829	TRIM77	ZSCAN5B	ZSCAN5C	ZNF835	ZNF836	ZSWIM9	ZNF860	RNF222	ZNF862	ESR1	ESR2	ESRRA	ESRRB	ESRRG	MECOM	EWSR1	NEURL1B	BPTF	AIRE	FGD1	FGD2	FHL1	FHL2	FHL3	ZBTB8B	ZAR1L	ZNF705G	ZNF732	ZNF587B	TRIM43B	TRIM64B	TRIM64C	TRIM49D2	ZGLP1	ZNF878	ZNF880	ZNF879	ZNF888	ZNF865	ZNF891	TRIM49C	LIMS4	RNF223	FUS	GATA1	GATA2	GATA3	GATA4	GATA6	RNF224	GFI1	GFI1B	TRIM49B	GLI1	GLI2	GLI3	GLI4	TRIM49D1	ZBED1	RFPL4AL1	AMFR	GTF3A	HERC2	HGS	HIC1	HIVEP1	HIVEP2	ZNF875	ZSCAN22	ZBTB48	HNF4A	HNF4G	RNF225	KAT5	SP110	IGHMBP2	BIRC2	BIRC3	XIAP	IKBKG	ING1	ING2	ISL1	KLF1	KLF12	KLF2	KLF4	KLF5	KLF7	KLF8	AR	LASP1	LHX1	LHX2	LHX3	TRIM23	LIG3	LIMD1	LIMK1	LIMK2	LIMS1	LMCD1	LMO1	LMO2	LMO3	LMO4	PRICKLE3	LMO7	LMX1A	LMX1B	LNX1	LPP	NBR1	ZFYVE9	MAP3K1	MAZ	MBD1	MBNL1	MDM2	MDM4	MID1	MID2	MKRN1	MKRN2	MKRN3	KMT2A	KMT2D	MLLT6	MNAT1	MORC1	MTA1	MTA2	ASH2L	MTMR3	MTMR4	TRIM37	MYT1	MYT1L	NEURL1	ZFHX3	ABLIM1	NFX1	CNOT4	NR0B1	NR0B2	NR1D1	NR1D2	NR1H2	NR1H3	NR1H4	NR1I2	NR1I3	NR2C1	NR2C2	NR2E1	NR2E3	NR2F1	NR2F2	NR2F6	NR3C1	NR3C2	NR4A1	NR4A2	NR4A3	NR5A1	NR5A2	NR6A1	NRAP	NUP153	OSR1	OVOL1	PDCD2	PEG3	PEX10	PGR	PHF1	PHF2	PHF3	PLAG1	PLAGL1	PLAGL2	PML	PPARA	PPARD	PPARG	PRDM1	PRDM2	PRDM4	PRDM5	PRDM6	PRDM7	ZMYND8	THAP12	BARD1	BAZ1A	BAZ1B	BAZ2A	BAZ2B	PEX2	PXN	RAG1	RANBP2	RAPSN	RARA	RARB	RARG	KDM5A	RBBP6	RBM10	RBM4	RBM5	RBX1	DPF2	RERE	TRIM27	TRIM13	RFPL1	RFPL2	RFPL3
PMC2845662-pgen.1000889.s013.xls-Table_S2_RefSeq_genes-name2	within NAD sequences according to the RefSeq gene database, 729 of which were non-redundant (**Table S2**)  List of RefSeq genes located in NADs. Genes within NADs were identified with the UCSC Table Browser (RefSeq Genes Track, hg18 genome build). Note, that almost 30% of the genes are duplicated or even more amplified. Specific enrichment of different gene families in NADs is shown in Figure 3A.(0.39 MB XLS)  Click here for additional data file	NOTCH2	FAM72B	PPIAL4C	PPIAL4A	PPIAL4A	NBPF20	PDE4DIP	NBPF10	HJV	TXNIP	POLR3GL	ANKRD34A	NBPF15	NBPF15	PPIAL4E	HRNR	FLG	FLG2	CRNN	LCE5A	CRCT1	LCE3E	LCE3D	LCE3C	LCE3B	LCE3A	LCE2D	LCE2C	LCE2B	LCE2A	LCE4A	KPLCE	KPRP	LCE1F	LCE1E	LCE1D	LCE1C	LCE1B	LCE1A	LCE6A	SMCP	IVL	SPRR4	SPRR1A	SPRR3	SPRR1B	SPRR2D	SPRR2A	SPRR2B	SPRR2E	SPRR2F	SPRR2G	LELP1	PGLYRP3	PGLYRP4	S100A9	KRCC1	SMYD1	FABP1	THNSL2	FOXI3	SPMIP9	EIF2AK3	RPIA	TEKT4	POU3F3	MRPS9	GPR45	TGFBRAP1	C2orf49	FHL2	NCK2	ECRG4	UXS1	PLGLB2	RGPD3	ST6GAL2	RGPD4	SLC5A7	SULT1C3	SULT1C2	SULT1C4	GCC2	LIMS1	RANBP2	CCDC138	EDAR	SH3RF3	SOWAHC	RGPD5	RGPD6	RGPD6	LIMS3	MALL	NPHP1	MTLN	BUB1	ACOXL	BCL2L11	ANAPC1	MERTK	TMEM87B	FBLN7	ZC3H8	ZC3H6	TTL	POLR1B	CHCHD5	SLC20A1	CKAP2L	IL1A	IL1B	IL37	IL36G	IL36A	IL36B	IL36RN	IL1F10	IL1RN	PSD4	PAX8	ZNG1B	FOXD4L1	RABL2A	SLC35F5	ACTR3	DPP10	RAB6C	POTEF	ANKRD30BL	FRG2C	ZNF717	ZNF595	ZNF718	ZNF732	ZNF141	USP17L2	FRG1	FRG2	DUX4	IRX4	IRX2	IRX1	TARS1	ADAMTS12	RXFP3	SLC45A2	AMACR	C1QTNF3	ANXA2R	ZNF131	HMGCS1	CCL28	TMEM267	C5orf34	PAIP1	NNT	FGF10	MRPS30	HCN1	RAD17	MARVELD2	OCLN	GTF2H2C	GTF2H2	GTF2H2C_2	SERF1A	SERF1B	SMN1	SMN2	NAIP	KIF6	DAAM2	MOCS1	LRFN2	ZNF451	BAG2	RAB23	PRIM2	KHDRBS2	ZNF479	ZNF716	ZNF679	ZNF680	ZNF107	ZNF138	ZNF273	ZNF117	ZNF92	AUTS2	GALNT17	CALN1	TYW1B	DEFB1	DEFA6	DEFA4	DEFA1	DEFA3	DEFA5	DEFB109B	DEFB103A	DEFB103B	SPAG11B	DEFB104A	DEFB104B	DEFB106B	DEFB106A	DEFB105B	DEFB105A	DEFB107B	DEFB107A	FAM90A7	SPAG11A	ZNF705D	USP17L2	FAM86B1	DEFB130A	FAM86B2	LONRF1	HGSNAT	POTEA	FOXD4L4	SPATA31A6	SPATA31A5	SPATA31A7	ANKRD20A1	FOXD4L6	ZNG1F	FOXD4L5	ZNG1E	ANKRD30A	ZNF248	ZNF25	ZNF33A	ZNF37A	EIF5AL1	SFTPA2	SFTPA2	SFTPA1	SFTPA1	SFTPD	TMEM254	PLAC9	ANXA11	FANK1	OR4B1	OR4X2	OR4X1	OR4S1	OR4C3	OR4C45	OR4A47	FOLH1	OR4C13	OR4C12	OR4A5	OR4C46	TRIM48	OR4A16	OR4A15	OR4C15	OR4C16	OR4C11	OR4P4	OR4S2	OR4C6	OR5D13	OR5D14	OR5L1	OR5D18	OR5L2	OR5D16	TRIM51	OR5W2	OR5I1	OR10AG1	OR5F1	OR5AS1	OR8I2	OR8H2	OR8H3	OR8J3	OR8K5	OR5J2	OR5T2	OR5T3	OR5T1	OR8H1	OR8K3	OR8K1	OR8J1	OR8U1	OR8U8	OR8U3	OR5M9	OR5M3	OR5M8	OR5M11	OR5M10	OR5M1	OR5AP2	OR5AR1	OR9G9	OR9G1	OR9G4	TUBA3C	TPTE2	OR11H12	POTEG	POTEM	OR4Q3	OR4M1	OR4N2	OR4K2	OR4K5	OR4K1	OR4K15	OR4K14	OR4K13	OR4L1	OR4K17	OR4N5	OR11G2	OR11H6	OR11H4	RPL10L	MDGA2	POTEB	OR4M2	OR4N4	TUBGCP5	CYFIP1	NIPA2	NIPA1	MKRN3	MAGEL2	NDN	NPAP1	SNRPN	SNURF	ATP10A	GABRB3	GABRA5	GABRG3	OCA2	HERC2	GOLGA8G	GOLGA8F	APBA2	NSMCE3	OTUD7A	CHRNA7	RYR3	TP53TG3	MYH13	MYH8	MYH4	MYH1	MYH2	MYH3	SCO1	ADPRM	TMEM220	PIRT	DNAH9	SPECC1	LGALS9B	USP22	DHRS7B	TMEM11	NATD1	MAP2K3	KCNJ12	WSB1	MYO1D	TMEM98	SPACA3	ASIC2	POTEC	ANKRD30B	ZNF506	ZNF253	ZNF93	ZNF682	ZNF90	ZNF486	ZNF737	ZNF626	ZNF85	ZNF430	ZNF714	ZNF431	ZNF708	ZNF738	ZNF493	ZNF429	ZNF100	ZNF43	ZNF208	ZNF257	ZNF676	ZNF98	ZNF492	ZNF99	ZNF91	ZNF675	ZNF681	RPSA2	ZNF254	ZFP14	ZFP82	ZNF566	ZNF260	ZNF529	ZNF382	ZNF461	ZNF567	ZNF790	ZNF345	ZNF829	ZNF568	ZNF420	ZNF585A	ZNF585B	ZNF383	ZNF875	ZNF527	ZNF569	ZNF570	ZNF793	ZNF540	ZNF571	ZFP30	ZNF607	ZNF573	PSG3	PSG8	PSG6	PSG1	PSG6	PSG7	PSG11	PSG2	PSG5	PSG4	PSG9	ZNF583	ZNF667	ZNF471	ZFP28	ZNF470	ZNF71	ZNF835	ZIM2	PEG3	DEFB115	DEFB116	DEFB118	DEFB119	DEFB121	DEFB123	PTPRT	CDH4	TPTE	BAGE4	BAGE5	BAGE3	BAGE	POTED	LIPI	RBM11	POTEH	OR11H1	CCT8L2	XKR3	GAB4	IL17RA	TMEM121B	HDHD5	ADA2	CECR2	LARGE1
PMC4634137-ncomms9549-s7.xlsx-ZF_Hair_cell_data-Unnamed_1	Supplementary Data 6Gene expression profiles in Zebrafish hair cells. Expression levels measured using RNA-seq in transgenic zebrafish which express GFP predominantly in hair cells. Data were recorded for sorted GFP-positive (+) and negative (−) cells from 5 day post fertilization (dpf) larvae using flow cytometry	ATP10B	MUC4	HRC	CSNK2A1	STING1	CARD14	RNF222	PARP9	PARP14	CD37	SDR42E2	SH3D21	PHGR1	CHST6	MVD	KRT222	CRYBG2	GIPC3	ST6GALNAC2	KCNA4	HOMER2	TAPBPL	GALNT3	GPX2	CFAP91	STRC	TMEM30B	TMPRSS7	OARD1	UBA7	BICDL2	ANKRD42	KNCN	FAM177B	IKZF2	CKAP4	DNAH5	SEL1L3	MARVELD3	SGPP2	SPA17	DTX3L	GRB7	CYLC2	ADAP1	SLC6A7	ZBTB7B	PJVK	NAGA	ATP8B1	IQCG	RBBP8NL	SLC5A8	TEKTL1	POU2F3	FAM83E	CFAP70	GALNT6	ARMC3	DNAH3	MINDY4B	CAPN12	SHF	DHX58	TDRD12	TMC5	KIF9	BARX2	PRR13	NMI	VSTM5	SH2D4A	RIBC2	ATP6V1C2	MOV10L1	NEK10	EMB	POF1B	PARM1	GALNT15	IQSEC2	CDS1	DYNLRB2	WDR93	PALM3	NGEF	MYO3B	FAM149A	NTF4	FAM3D	GRXCR1	DNAJA4	LRRC73	SPAG17	XAF1	CFAP46	CDH23	ARHGEF37	ZDHHC21	ARHGEF5	PLLP	CNBD1	SLC17A3	EFCAB6	HPDL	SAMHD1	SPMAP2	SLITRK4	SLC35A2	FHOD1	CFAP57	GRAMD1C	PPP1R3E	ACLY	NFKBIZ	STPG2	ODAD1	AKIP1	ACSL6	NSUN7	LRRC53	SMIM7	ANKS3	PTGIR	B2M	DLEU7	TTC34	PSPH	ECT2L	TBATA	SLC46A2	MFSD3	NAGK	ANXA9	TBC1D14	TEKT1	PSMB10	RSPH1	ARHGAP40	PARP10	WIPF3	ARHGEF38	LENG9	SLC25A17	EPCAM	NLRC5	ICA1	GPR156	TRAF3IP2	CLRN2	KCNE1	CFAP65	AP5M1	IQUB	BOLA2	CCSER1	LEPROT	DNAI2	LRRC71	FKBP15	PTGR2	RAB3IL1	ERICH2	KCNA7	CDA	MTFP1	CCDC110	ANKMY1	ORAI2	GFRAL	POP1	FBXO31	NAGS	TEKT4	TEP1	FDFT1	PGAP3	GDPD2	ODAD2	DQX1	GPSM3	SHB	DTWD2	MAP4K1	GRXCR2	NINL	FBXW12	RASSF5	GAN	ARMC7	GARNL3	CPEB2	ZMYND10	FSD2	EFCAB10	LRRC8E	CFAP44	AP5B1	HDHD5	TBC1D2	SLC9A1	NARS2	MTNR1A	CDH26	TRMT10A	TSTD1	DIAPH1	CCDC115	RAMP1	PNKP	FAR2	EGFL6	CACFD1	MAP3K8	EYS	GPR152	PIGH	CIB3	GATC	PCDH20	FAM83C	SLITRK6	GIPR	LEKR1	PHTF2	FBXO41	PTDSS2	ATG7	BRCA1	ZBTB43	WARS1	SECISBP2L	ABCF3	HS1BP3	DNAH2	DNAL1	LYRM9	MCPH1	SPEF1	MSANTD2	GGT7	ZNFX1	MFSD10	ATP8B4	CFAP53	PMVK	VWA3A	MDH1B	LYPLAL1	MYO5C	IKZF4	RAB43	RHBDD1	EGR3	DNAI3	PPP1R35	ZFC3H1	GTSF1	SEMA4F	PPP1R16A	RBFA	SLC25A19	CCDC160	LIPT2	TMEM101	PARP4	SCYL2	POLD4	RFK	SACM1L	CLTB	USB1	RPS6KA5	NCSTN	LTN1	TMEM17	MDP1	MRPL52	CCDC39	FIS1	MCUR1	WDR25	BCL10	AFG2B	PARG	DHX33	PIGW	LHX3	REEP1	NOD1	BEND2	STX18	SLC44A4	TTF2	ABCD4	TENM1	PRKAB2	TBC1D9B	RNF4	CARD11	SMG9	ATP9A	SLC25A24	B4GALT3	IL1RL2	PIGV	GRAMD1B	MRPL58	LYAR	AAMDC	MLF1	BCL2L14	UQCC5	PITHD1	CTAG2	SLC39A14	DRC7	CTBP2	COL4A6	GPR31	PARP12	ZBTB8A	RALB	CC2D1A	RSPH10B2	ANKRD13D	F8A2	DNAH10	SDHAF1	CD200R1L	SAYSD1	PSMG4	ZNF512B	OMA1	MTFMT	LSM5	WWC1	TATDN1	NHLRC3	STAMBPL1	NDUFC2	GABRB1	PLIN5	RMDN1	DPH3	TTC7A	TEPSIN	IER2	STRN	CD109	SOX13	IL4I1	ANO10	FAM234A	MARS2	NFE2L1	RMDN2	RBM47	WBP2	RASSF3	SPHK2	MTPAP	ARID3C	RNF214	CRTC3	MAN2B2	PMM1	SYTL4	SYS1	CFAP45	ATP23	WBP11	CREB3L4	MRPL49	ADCY9	BEND7	MRPL34	CCDC96	IRF3	PPIL3	DGKI	HOOK3	ALG11	PIDD1	TTC19	ADCK2	JAKMIP3	ARMC8	ARFGAP1	TRPT1	PDE8B	ZBTB7C	GAB2	AP1AR	ARMC9	HHIPL2	ZNF76	ANKRD39	CLP1	ALPK1	ACP2	COX14	ENKD1	LAMTOR4	LAMTOR1	GALT	LETMD1	SLC4A3	IL1RAP	TMEM97	TMEM38B	WDR83OS	AADAT	METTL9	DNAJB2	NTAN1	GSKIP	MPC1	RNF144B	DNMBP	BRCC3	EARS2	AP3B2	COQ5	PIGG	FCF1	TRAFD1	KTI12	CIR1	PYURF	TMEM87A	CDKN2AIP	COQ2	TPCN2	ZDHHC3	GPANK1	PITPNM2	DHX30	SYNRG	MRPL55	TMEM14A	USP38	LRBA	HEATR6	SPATA7	FAM98C	TRAPPC10	ATOX1	BABAM1	MTSS1	DXO	FOLH1	GCA	APOL2	SRPK2	PRAME	SLC25A34	PPP1R21	TSEN2	HSPA4L	CCDC167	TBC1D13	TAF1C	CAPN15	ABCC1	CCDC69	MAPKAP1	POLR2K	ARL8A	MPRIP	COX18	CCDC92	ENGASE	GEMIN7	SARAF	FASTKD2	ARL14EP	NYNRIN	WBP1	KCTD15	SLC36A4	MAPKBP1	KHDRBS3	CNIH4	SCAMP3	TBCC	NBL1	RPS27L	PRRT3	MRPS28	MSRA	TCTN2	TOR3A	SREK1IP1	KCNN2	MRPS21	PPP5C	HEXD	TNFRSF11B	ERGIC1	DTX3	HNRNPH3	RPS19BP1	JMJD4	COQ7	SLC22A3	AK1	NUDT19	KRTCAP3	TP53INP2	PREB	SORL1	CORT	ELMO3	FBXL17	GTF2A2	DAPK1	TMEM186	ATP6V0E1	REPS2	RBM7	NCKIPSD	ECE2	GTF3C1	TTC31	DMWD	AVL9	CEP350	SDR39U1	ARSB	GEN1	CEP57	CDPF1	KCNG3	DHX35	EDEM3	RAB21	LZTS1	CCNT1	SLC2A13	TGIF2	RABEP2	NUP42	STARD4	LYRM7	PTBP3	DHX29	MANBAL	SLC35G1	LMF1	SURF2	AIFM2	PLEKHG3	WDR89	BUD13	GPAM	PELI3	MGST3	WBP4	SIRT4	TUSC3	GPATCH3	LRP10	MAN2B1	PAQR9	CDC6	KXD1	RANGRF	NDUFB7	GANC	VPS37C	MRPS17	CPXM2	ILKAP	NDUFB3	VPS16	SUSD2	WDR70	CD68	MEF2A	TXNDC15	KLHDC3	POLE4	ISCA2	HERC3	NSUN6	UGT8	MANEAL	DNAJB14	MAP3K13	NDUFA3	GALNTL6	PLEKHA4	WRNIP1	PPP1R15A	FOCAD	CDC37	MTBP	NFKBIL1	ZC2HC1C	PPP2R2D	AIMP2	SLC29A3	SLC22A14	COMMD6	HYPK	MRPL42	METTL15	PLEKHJ1	MRPL21	YRDC	MFSD1	SLC31A2	NBEAL1	BOD1L1	WDR1	MRPL51	GLOD5	CTIF	IER3IP1	POLR1G	SORCS2	COG4	WDPCP	TMEM134	SH2D3A	TMCO6	DPH6	NPAT	CATSPER1	KLHL3	ZBTB26	NDUFB1	AVIL	SLC7A13	SMPDL3B	TM2D2	ANKRD27	SEC24A	MRPL47	CDK18	TIMMDC1	TRIM67	ENO4	TIFA	RELL1	SLC6A3	CNTLN	GAL	PICK1	NAGPA	MAP3K6	VPS13C	SELENOI	ZBTB40	ANTKMT	NABP2	PLCB2	PROB1	POLR2H	POLG2	MAML1	PIGS	DOCK6	TMEM128	UBL4B	ACTR3B	TP53I13	PTS	RUFY1	TLNRD1	SCO1	ARMC6	SLC38A9	PCNX3	DTX2	CRLS1	SAC3D1	TRMT10B	ALKBH1	RBM6	ZBTB41	SUSD4	THBD	STX10	OSBPL8	CA10	RBSN	GUCY1A2	JADE2	APBA3	SH2D2A	CAPN10	SNX16	COPS6	RHOBTB3	CDK14	RABEPK	OLFML1	PEA15	RASA2	ANAPC13	SHISA2	SUSD3	LRRC45	TEAD4	TMEM255A	ASCC3	NRSN2	OLIG3	SYNE3	SERINC3	GZF1	LRCH3	SLC66A2	ALKBH8	STMN3	JTB	VPS37D	ZNF507	SKIC3	NDUFAF3	UQCC2	SIKE1	CCDC30	NAT14	PCDH8	PIGM	MCF2L2	RHNO1	OXLD1	PDILT	YAE1	PUSL1	RAP1GDS1	FADS6	CLCN4	CRTAM	INTU	CTU1	FBLIM1	THOP1	MTMR11	MFAP3L	IKBIP	SNX22	ACTR3	PDE1A	CCNDBP1	TNFRSF25	SLC35A1	FOXRED1	RPTOR	TSSC4	SNRNP25	ALKBH4	FBXO34	KLHL7	GOLM1	DNLZ	FAM180A	EPN2	COX19	MRPL18	ANKRD30B	FASTKD5	PPP2R5C	RNPEPL1	PLCL2	NUP62CL	OIT3	NDUFB2	SNRPG	NECAB3	SLX1A	ELL3	EML5	NTN4	NXNL1	MRPS36	SKIC8	FCHO1	CAAP1	MYCBP	TTC7B	RBM10	ANKRD40	PRSS16	TATDN3	ZC3H8	TRPM2	WNK3	SHLD2	NUDT8	TRIP6	ABCA3	FCHO2	DCUN1D3	NFRKB	ESCO1	RNF215	DNAJB9	TIMM22	CDC42SE2	MRPL4	LRRC41	MRPS35	PEX11G	SIPA1L3	AADACL2	PRR7	FOXJ3	RNF167	DGKE	POLR2L	TPP2	SLC16A8	ATXN3L	GALNT9	SEC16A	USP24	ZNF706	SPG7	ZDHHC11	TUBGCP4	SS18L2	ACSF3	OTOG	GALNT16	RAPGEFL1	NDUFAF7	VMA21	DENND1A	OLAH	FBXO46	APBB3	TAL1	PPID	LSM3	ATP5MK	PCDH11Y	CENATAC	RDM1	SLC6A13	POLH	ANAPC15	TARS2	KPNA6	MTERF4	ZNF513	SNX20	RALGAPB	COA4	ARMC5	TMEM201	ARHGEF4	ZNF385D	EPHA5	OGFOD3	THUMPD1	ZBTB39	SSTR5	FRRS1L	RLIM	ZNF821	CRY2	POLDIP3	FRMD1	RINL	CCDC117	IFT74	ARID3A	TBC1D30	TTC17	LONRF2	ARAP2	RNF5	PRSS23	CECR2	PAOX	INO80E	NFX1	NMNAT3	WDSUB1	CHD6	TGFBR3L	RTEL1	CHD1	SNAPC2	R3HDM4	TRPM6	FAT2	STX1A	PFDN4	THSD1	FBXO48	THEM4	FOXJ2	LRFN1	OTOS	METTL4	PRKDC	MRGBP	SECISBP2	TRAPPC8	SLC45A1	SHISA5	CMSS1	OBSCN	NRBP1	CCDC97	MZT2A	PPP1R1B	PDRG1	MMS19	SDE2	SHKBP1	WDR44	TRIM59	ERCC6L2	SEMA4D	RNF8	DENND4C	ROMO1	THEMIS2	KDM4C	OTUD7A	PDZD8	ZSWIM8	GALNT17	NAA30	CCDC88C	ABHD14B	TXNDC11	EEF1E1	SLC6A14	TDRKH	AVPI1	KCTD17	USP21	SETDB2	WASF1	ZDHHC22	OBI1	SGIP1	ATF6B	RBM12B	SCML2	TMEM98	NUP54	TMEM116	VGLL3	P2RY6	ALMS1	FAM53C	KATNBL1	MPLKIP	TSFM	EIF3K	HSPH1	MTTP	RERG	TERF2IP	IP6K1	PLEKHM1	N4BP2L1	SHC3	SNED1	TIMM21	TSEN34	ADAMTSL5	ZNF407	CEP250	MALSU1	SARNP	GID4	RPRD1A	FUZ	PARP8	MRPL1	C2CD3	TMEM254	SKOR2	AGPAT5	ITFG1	MAST2	GUCD1	LRP3	EFS	TMEM131	NR1H3	MAT2B	KRTCAP2	SNAP47	NAPSA	EPG5	FAM124B	RPS6KA6	SCUBE3	TAMM41	SLX4IP	ATXN2	RRP8	SNTB2	DEDD	TMEM248	OGDHL	PDE4A	PDGFC	PRDM12	ABCC3	NUDT7	PRRC2B	ATXN7L1	RECQL5	HERC4	ZCCHC4	PPEF2	TMEM43	DOK4	GLDC	ZFYVE1	EIF3F	VASH1	FAAH	PGAP4	LRP4	DYRK3	FOXO4	TMEM138	DYNC2I1	BRK1	KANSL1	HPS6	APBB1	PTAFR	TARS3	NIPAL4	FERMT1	HNRNPUL2	SDSL	NDST1	FCSK	RTF2	MDH2	NOP14	GRM4	UBA6	NAT8	PANX3	ZFP64	ZDHHC9	INO80B	SIMC1	TFPT	TMEM220	HDAC5	EIF2A	CARD8	RBBP8	CINP	RETREG1	USP32	MRS2	SCAF1	ATAD2B	DHX36	CDH8	UBE2S	DENND4B	SIK3	ADAMTS3	MRPL32	PEX6	UTP14C	CDK5RAP1	PROCA1	ASXL2	IWS1	FRG1	DNAJC25	FAM13A	PDE3B	CCDC174	KIF20A	ANKRD50	MRTO4	AFG3L2	SLC16A13	TNIP2	ARFGEF2	DPY19L3	TMPPE	PHKA2	GPATCH2	RPUSD2	CD9	TMEM208	FDXR	HMGXB3	PDXP	POLRMT	TBC1D10C	SH3BP1	RPS6KA2	IPO11	DDX24	NFKBID	STT3B	THAP1	FBRS	MAP3K1	CREM	GAREM1	MON2	DIS3L2	CREBZF	H6PD	CCDC86	ABLIM2	NAT16	FBXO38	POLR3A	CEP85	RNF169	EIF1B	RPL38	PRKD1	PTPRR	RNF19A	NAT9	CCDC34	TXNDC16	MRPL2	SLC19A2	SORBS1	ABT1	LANCL2	PHTF1	MBTD1	PCDH12	TIMELESS	MAP3K2	NRDE2	GPAA1	MED17	CGREF1	MAN2C1	PIGN	APOOL	FNIP1	MNT	SLC22A15	ZNF518B	TTC38	LMCD1	KIF20B	P2RY14	PLA2R1	PMF1	E2F6	RASGRF1	CDK4	AP5Z1	TENT4B	SYDE2	CCDC137	QSOX2	ABCC10	TCP11L2	KANK1	DALRD3	SHC1	SLC4A8	EIF1AD	MTHFS	PLEKHA6	PHKB	TTC9	CEP135	TBC1D8B	TPPP2	CNOT2	TADA1	SYT15	PCDH9	RPS17	NOP53	FNBP4	ANAPC4	SMARCA1	NFKBIB	ZNF335	TMEM63A	ZFTRAF1	SENP2	TOM1L2	STARD10	SMUG1	KIF21B	SLC22A13	RNF112	INTS14	RB1CC1	ATXN7	SEC24B	KBTBD2	EEF1AKMT2	RPS6KL1	SBK1	RABGAP1L	CTBP1	WDR81	ATP5MC2	VPS9D1	STARD9	PPP2R5B	SON	TMC8	TMEM200B	CSMD2	CTC1	FANCA	C2CD2	MAPRE2	GPAT4	INTS4	SLC41A3	MTERF1	RPL31	PPP4R3B	G6PC3	UBE2QL1	UPRT	UTRN	APLF	ANKRD11	PDPR	FBXL7	BCL11B	REV1	TPRA1	PHLPP1	RPS6	TRABD2A	TSPYL1	CCDC107	SLC27A3	MLIP	RBPMS	SNTA1	CDCA4	TAF15	TRAF3IP3	ZNF414	ERO1B	FRMPD3	CERS1	KLHL2	CCDC142	TESPA1	MTMR8	RALGAPA2	TMEM102	DHRS4	RFWD3	CENPT	RPL37A	ST7	GBA1	TUT7	EI24	LLPH	ZNF318	POU6F2	LENG8	MDC1	WDR19	DYNC1H1	FAM168B	SHPRH	RUNDC1	PAGR1	OXSM	MYO1D	AP2A2	SYMPK	RAI2	RPAIN	ENOX2	TBL1XR1	WDR6	SRSF7	FBXO33	RORC	FDXACB1	LMLN	SRPRB	TULP3	PLEKHM3	EHBP1	DCAF8	ALDH1L2	RBL2	CKAP2L	PPM1J	SEC16B	SLC22A16	JAKMIP1	NGRN	AFG2A	EPHB6	FNIP2	TMEM132A	NTN5	OTOP1	NOP9	PLEKHG4	HERC1	POLQ	SF3B2	ARID5B	ATF7IP2	BRWD3	RILP	RPL29	MAP7D3	ATG14	FAM114A2	HACD1	TMEM218	IRS2	ZNF462	SNX25	ADAMTS14	FAM210B	RNF20	INPP1	PRKD3	C1QBP	AASDHPPT	TUB	ADAMTS12	EPHB1	HTR2B	EPS8	RPUSD4	NUP153	FNDC3A	TMEM185B	ZNF580	TBC1D10B	UBXN2A	SPSB3	TP53BP1	MCC	PPIP5K2	ZXDA	CCDC71	PLEKHO2	ACER2	FJX1	TCF20	SYPL2	UNCX	STXBP4	XYLB	RPS20	SPIN2B	ARHGAP18	CD28	DNAJC14	DUSP21	MYOM3	CACTIN	NAXD	SLC66A1	CEP192	SCAF8	FBXO28	USP31	ELMO1	ATP5F1B	PPP1R2	LIG3	EOGT	LAMA2	MSH4	DSCAML1	WWC3	TUBGCP6	FAM161A	BAHCC1	NUFIP1	SYTL1	SOGA1	CKAP2	CDH4	GEMIN8	CYSTM1	LTBR	LUC7L3	AKR7A3	SATB1	CEP152	CNNM3	ABTB1	ZNHIT6	NSMCE2	SYDE1	GSE1	NEURL1B	MTO1	PKP4	ATG2A	ATXN1L	CYTIP	DGKG	KCNG1	CCDC61	SRGAP3	PAXBP1	MRPS9	MTFR2	SH2D1B	CD93	GPR32	CYP27B1	PPP1R15B	TMEM184C	PALM2AKAP2	BRICD5	CDIP1	MOSMO	FAM161B	ITGB1BP2	KLHL14	ZNF217	TXNL4B	CDK5RAP2	MCRIP2	YEATS2	C5AR1	GLP2R	GPR89B	SRFBP1	IQGAP3	MRPS26	REXO4	RSL1D1	SENP1	ALPP	ALX3	EME2	FBXL6	HECTD4	N6AMT1	PNPLA2	SRCAP	TXNDC12	SLC8B1	ARHGAP25	CLIC6	KATNAL1	KCNJ16	ARHGAP33	EXO5	DPP10	LRFN3	METTL25	TBKBP1	TRRAP	MBD5	CCDC77	HECTD2	DPEP2	FOXL2	GIN1	MAP6D1	HSD17B4	SUOX	VAV2	LGR4	TOB2	BNC1	DENND1C	FBXO4	GAS2	MMP23B	TNRC18	SNRNP200	TMEM63C	NCOA5	KIF13A	RBM25	SETBP1	CYTH2	SLC4A7	AMOTL1	HAP1	HID1	KLHL4	MMP21	PDCD1LG2	ARHGAP24	DBF4B	EHD4	MTR	SIK1	TSHZ2	PLEKHG1	BBX	CREB5	MTA1	AGAP9	CHST15	FTL	ADGRA3	TBC1D4	SRRM2	ANKRD13B	ARHGEF40	ARMC10	MINDY4	LRRC75A	RNF122	ACSBG1	TCF24	ACER3	CLMP	GIT1	HCN1	LBH	LRCH1	ADAMTS17	EGFLAM	FAM124A	QKI	TSPAN4	ZC3H4	PCBP4	SIPA1	CEP120	ARSJ	MEX3C	MOCS1	FAM72B	PROSER1	SEMA4C	VSTM2B	ARHGEF17	IFITM5	ATAD2	DDX17	ZBTB11	ZFP91	CNTN4	CNTN6	DEPDC4	KBTBD11	EPB41L2	GPN1	E2F2	RAI1	KLC2	DPEP1	GTPBP8	CDCA7L	TMEM45A	FAM149B1	TONSL	ACTC1	L3HYPDH	MYOCD	ZNF672	ANGPT4	SMC6	RBM26	TMEM47	GAL3ST4	CHTF8	DNER	TMEM255B	MEOX2	SERINC4	WFDC8	ZDHHC1	SH3RF1	LRRC61	ZNF837	NFATC4	ADAM12	SLC5A10	POLR1D	ZNF385C	PATZ1	AGO2	EML6	TBC1D24	CERKL	PALD1	RNF157	NUFIP2	FAM135B	FOS	GATAD2B	PDE4DIP	UBE2U	TNRC6A	ASPHD1	ECI2	SUN2	MAD2L1BP	ANO6	PIM3	BPTF	CHCHD5	GFOD1	MIIP	HGSNAT	SH3BP2	CCDC150	KCNJ15	RPGRIP1	MAP4K4	SLC13A4	MIA	ADRA1D	MTERF2	RNF38	SH2B2	FGL1	ZNF618	METTL18	PWWP2A	ORC4	LRIG3	CDH19	GPX8	SCGN	HPCAL1	DEDD2	CARMIL3	PKDCC	ATP5MF	ZNF219	PALLD	STARD7	CLCF1	GEMIN6	PELP1	XPO5	NEURL4	PSD2	ARRDC3	MBLAC1	RGS9BP	FAT4	CD302	DAGLA	SCARB2	KIF25	METTL24	PCNT	LIMD2	ZFHX2	PTPN6	DST	TACC2	PCIF1	PAMR1	SV2A	TENM3	CHDH	CREG1	P3H2	PLB1	ASIP	HYAL4	IGSF10	LDLRAD2	SLC6A11	OSGIN1	TTL	FBXL16	E2F3	ITPRIPL2	IRS1	DEK	NDNF	KDM3B	ATP6V0E2	IGLON5	WDFY3	SOWAHD	SPDL1	NPAS3	SCARF2	ADAMTSL3	BCL6B	CCDC171	TMEM132E	TULP2	STBD1	AGO1	NWD1	UNKL	TMCC2	UNC93B1	GRK6	KLF14	FUT11	KLHDC2	MYL4	KEL	SCUBE1	DCSTAMP	MREG	ZZZ3	PCSK6	NPR2	ANKLE1	LURAP1	NPC1L1	CASS4	QPCT	ASXL1	ZNF784	FAM181B	MFSD2B	RNF208	AFF2	ECEL1	CLEC19A	GLYCTK	MRC2	MAN1A2	HAUS8	MIS18BP1	HSPA12A	SASH3	TOX2	INPP5D	ATP7B	INSM2	TUBB1	TRAK2	ZFAT	NCR3LG1	GK	KCNA3	SVEP1	ZNF646	ZNF608	IZUMO1R	IGFLR1	PRRT2	MEX3A	DEAF1	AMN	TNFRSF11A	BUB1	ITGB7	PARVG	KIF22	MEAF6	RUSC1	FRS3	ASPH	CHST13	PRR5	PHF3	PLXNA2	CHST7	PREX1	IDH2	KCTD20	RASIP1	PAM	MIS12	PI16	SLC19A1	SKIDA1	CCS	CITED1	LAMA1	SERTAD4	DNAH8	IGSF8	ESM1	PPFIA3	CAMKK2	LHFPL4	MYO1G	DLC1	UNC13D	DBNDD2	ERICH1	IGSF6	ITGAM	FGFBP3	HASPIN	FAM110D	NHSL2	SMARCC2	CRIP3	NCKAP1L	CRIP2	CRISPLD2	GASK1A	GSTZ1	EVI5L	LIX1	ZNF423	GINS4	LRRC7	MSANTD1	MAN2A2	VWA7	LIG1	TTYH1	TKT	KIF4A	ADAM33	SLC7A5	HS2ST1	MAP1B	RELL2	OAT	ZCCHC2	MUC17	PKD1	TMSB15A	SEZ6L2	CNDP1	CENPK	MASP1	VGF	PXMP2	LMTK3	ITGAL	FBLN7	CACHD1	IRF2BPL	IL16	CCNJL	CBFA2T3	CHSY3	MCM8	CARMIL2	PHYKPL	KANK4	SH3BGRL	DOC2B	HAUS4	CBFA2T2	SI	DBNDD1	DSN1	MKI67	FRMD4A	LTBP1	LTB4R2	CIDEC	ERFE	LPXN	TMED8	GTSE1	PRRG1	APC2	CENPE	EPB41L1	KCNH4	COL13A1	ESPL1	FAIM2	NDFIP2	CDCA2	DDX11	ITGB2	RECK	TMEM71	OTOA	VKORC1	ADGRG3	HPGD	COMP	ARSG	ANGPT2	C2CD4A	AFAP1	INCENP	SLC20A2	AGAP2	APCDD1L	PREX2	BUB1B	GP9	IGFALS	SLC25A48	TMED6	HDX	SERPING1	RIN3	CLTRN	ADAMTSL4	CCDC88A	PTMS	LUZP1	FBN1	FAT3	AIPL1	ELMO2	ITGA4	AFAP1L2	GMIP	PRIMPOL	ARHGAP9	KANK2	COL12A1	ITGAE	G0S2	IGSF3	IFITM10	DOCK10	HBM	DDR1	C4A	DOCK2	APCS	BCORL1	AMDHD1	FAM174B	FAM107A	PRODH2	CPN2	SPINK4	HTRA3	UROC1	CLEC4M	FYB1	CD53	ADAM22	CLIP3	CLEC17A	AOC2	APOM	H1-6	RIPOR3	ENDOU	ERP27	PKLR	AHSG
PMC9647903-13100_2022_279_MOESM9_ESM.xls-Human_KRAB-ZFPs-Information_of_all_human_KRAB-ZFP_genes	including mice and humans [6, 29–32]. As the circular genomic map demonstrated in Fig. **1**  Additional file 9 Supplementary Table 1. All mouse and human KRAB-ZFP genes (information for Fig. 1 A and S1A)	ZNF436	ZFP69B	ZFP69	ZNF684	POGK	ZNF678	ZNF695	ZNF670	ZNF669	ZNF124	ZNF496	ZNF514	ZNF2	ZNF860	ZNF619	ZNF620	ZNF621	KRBOX1	ZNF662	ZNF445	ZNF852	ZKSCAN7	ZNF197	ZNF589	ZNF717	ZNF595	ZNF732	ZNF141	ZNF721	ZNF300	ZNF354A	ZNF354B	ZNF454	ZNF879	ZNF354C	PRDM9	ZNF184	ZKSCAN8	ZKSCAN4	ZKSCAN3	ZNF311	ZFP57	RBAK	ZNF713	ZNF479	ZNF716	ZNF727	ZNF679	ZNF736	ZNF680	ZNF138	ZNF273	ZNF92	ZNF12	ZNF789	ZNF394	ZKSCAN5	ZSCAN25	ZKSCAN1	ZNF3	ZNF786	ZNF425	ZNF398	ZNF282	ZNF212	ZNF783	ZNF777	ZNF746	ZNF862	ZNF596	ZNF705G	ZNF705B	ZNF705D	ZNF707	ZNF251	ZNF34	ZNF517	ZNF7	ZNF250	ZNF658	ZNF484	ZNF169	ZNF510	ZNF782	ZNF189	ZNF483	ZFP37	ZNF79	ZNF248	ZNF25	ZNF33A	ZNF37A	ZNF33B	ZNF487	ZNF485	ZNF195	ZNF215	ZNF214	ZNF202	ZNF705A	ZNF641	ZNF605	ZNF26	ZNF84	ZNF140	ZNF891	ZNF10	ZNF268	ZNF205	ZNF213	ZNF200	ZNF263	ZNF75A	ZSCAN32	ZNF597	ZNF500	ZKSCAN2	ZNF747	ZNF764	ZNF688	ZNF785	ZNF689	ZNF267	ZFP90	ZNF19	ZFP1	ZNF778	PRDM7	KRBA2	ZNF18	ZNF286A	ZNF287	ZNF624	ZNF519	ZNF554	ZNF555	ZNF556	ZNF77	ZNF57	ZNF557	ZNF558	ZNF317	ZNF699	ZNF559	ZNF177	ZNF560	ZNF426	ZNF561	ZNF562	ZNF846	ZNF627	ZNF823	ZNF441	ZNF440	ZNF439	ZNF69	ZNF763	ZNF700	ZNF433	ZNF878	ZNF844	ZNF20	ZNF625	ZNF136	ZNF44	ZNF563	ZNF442	ZNF799	ZNF443	ZNF709	ZNF564	ZNF490	ZNF791	ZNF333	ZNF101	ZNF14	ZNF506	ZNF253	ZNF93	ZNF682	ZNF90	ZNF486	ZNF737	ZNF626	ZNF85	ZNF430	ZNF714	ZNF431	ZNF708	ZNF738	ZNF493	ZNF429	ZNF100	ZNF43	ZNF208	ZNF257	ZNF676	ZNF729	ZNF98	ZNF492	ZNF99	ZNF730	ZNF724	ZNF91	ZNF675	ZNF681	ZNF726	ZNF254	ZNF302	ZNF181	ZNF599	ZNF30	ZNF792	ZNF565	ZFP14	ZFP82	ZNF566	ZNF529	ZNF382	ZNF461	ZNF567	ZNF790	ZNF829	ZNF568	ZNF420	ZNF585A	ZNF585B	ZNF383	ZNF875	ZNF527	ZNF569	ZNF570	ZNF793	ZNF571	ZNF540	ZFP30	ZNF607	ZNF573	ZNF546	ZNF780B	ZNF780A	ZNF283	ZNF404	ZNF45	ZNF221	ZNF155	ZNF230	ZNF222	ZNF223	ZNF284	ZNF224	ZNF225	ZNF226	ZNF227	ZNF233	ZNF235	ZNF112	ZNF229	ZNF180	ZNF114	ZNF473	ZNF175	ZNF577	ZNF649	ZNF613	ZNF350	ZNF615	ZNF614	ZNF432	ZNF841	ZNF616	ZNF836	ZNF766	ZNF480	ZNF610	ZNF880	ZNF528	ZNF534	ZNF578	ZNF808	ZNF701	ZNF611	ZNF28	ZNF468	ZNF320	ZNF816	ZNF160	ZNF415	ZNF347	ZNF665	ZNF677	ZNF845	ZNF525	ZNF765	ZNF813	ZNF331	ZNF582	ZNF583	ZNF667	ZNF471	ZFP28	ZNF470	ZIM3	ZNF264	ZNF805	ZNF460	ZNF543	ZNF304	ZNF547	ZNF548	ZNF17	ZNF749	ZNF772	ZNF419	ZNF773	ZNF549	ZNF550	ZNF416	ZIK1	ZNF530	ZNF211	ZNF551	ZNF154	ZNF671	ZNF776	ZNF586	ZNF552	ZNF587	ZNF814	ZNF417	ZNF418	ZNF256	ZNF606	ZNF135	ZNF274	ZNF544	ZNF8	ZNF584	ZNF132	ZNF324B	ZNF324	ZNF446	ZNF133	ZNF343	ZNF337	ZNF334	ZNF74	ZNF75D	ZNF275	KRBOX4	ZNF674	ZNF157	ZNF41	ZNF81	ZNF182	ZNF630	SSX5	SSX1	SSX3	SSX4	SSX4B	SSX2	SSX2B
PMC9647903-13100_2022_279_MOESM16_ESM.xlsx-human_chr19_3AA-Fingerprints_of_ZnFs_associated_with_human_KRAB-ZFPs_on_chr19_216_proteins_2719_ZnFs	observation was also obtained from the analyses of human KRAB-ZFPs on chromosome 19 (including 5**8**)  Additional file 16 Supplementary Table 8. Fingerprints of the 216 Human KRAB-ZFPs on chr19	ZNF554	ZNF555	ZNF556	ZNF77	ZNF57	ZNF557	ZNF558	ZNF317	ZNF699	ZNF559	ZNF177	ZNF560	ZNF426	ZNF561	ZNF562	ZNF846	ZNF627	ZNF823	ZNF441	ZNF440	ZNF439	ZNF69	ZNF763	ZNF700	ZNF433	ZNF878	ZNF844	ZNF20	ZNF625	ZNF136	ZNF44	ZNF563	ZNF442	ZNF799	ZNF443	ZNF709	ZNF564	ZNF490	ZNF791	ZNF333	ZNF101	ZNF14	ZNF506	ZNF253	ZNF93	ZNF682	ZNF90	ZNF486	ZNF737	ZNF626	ZNF85	ZNF430	ZNF714	ZNF431	ZNF708	ZNF738	ZNF493	ZNF429	ZNF100	ZNF43	ZNF208	ZNF257	ZNF676	ZNF729	ZNF98	ZNF492	ZNF99	ZNF730	ZNF724	ZNF91	ZNF675	ZNF681	ZNF726	ZNF254	ZNF302	ZNF181	ZNF599	ZNF30	ZNF792	ZNF565	ZFP14	ZFP82	ZNF566	ZNF529	ZNF382	ZNF461	ZNF567	ZNF790	ZNF829	ZNF568	ZNF420	ZNF585A	ZNF585B	ZNF383	ZNF875	ZNF527	ZNF569	ZNF570	ZNF793	ZNF571	ZNF540	ZFP30	ZNF607	ZNF573	ZNF546	ZNF780B	ZNF780A	ZNF283	ZNF404	ZNF45	ZNF221	ZNF155	ZNF230	ZNF222	ZNF223	ZNF284	ZNF224	ZNF225	ZNF226	ZNF227	ZNF233	ZNF235	ZNF112	ZNF229	ZNF180	ZNF114	ZNF473	ZNF175	ZNF577	ZNF649	ZNF613	ZNF350	ZNF615	ZNF614	ZNF432	ZNF841	ZNF616	ZNF836	ZNF766	ZNF480	ZNF610	ZNF880	ZNF528	ZNF534	ZNF578	ZNF808	ZNF701	ZNF611	ZNF28	ZNF468	ZNF320	ZNF816	ZNF160	ZNF415	ZNF347	ZNF665	ZNF677	ZNF845	ZNF525	ZNF765	ZNF813	ZNF331	ZNF582	ZNF583	ZNF667	ZNF471	ZFP28	ZNF470	ZIM3	ZNF264	ZNF805	ZNF460	ZNF543	ZNF304	ZNF547	ZNF548	ZNF17	ZNF749	ZNF772	ZNF419	ZNF773	ZNF549	ZNF550	ZNF416	ZIK1	ZNF530	ZNF211	ZNF551	ZNF154	ZNF671	ZNF776	ZNF586	ZNF552	ZNF587	ZNF814	ZNF417	ZNF418	ZNF256	ZNF606	ZNF135	ZNF274	ZNF544	ZNF8	ZNF584	ZNF132	ZNF324B	ZNF324	ZNF446
PMC10168521-media-5.xls-Male_shared_KF_CBTTC_genes-AC004477_3	the KF data, 6330 male biased-genes and 6089 female biased genes were identified (FDR<0.05, **Supplemental Table 3**)	TRAPPC8	ZNF333	SMIM18	ANKRD13C	GRK1	C12orf60	SLC8A1	PTPRO	DMXL2	DCTN5	PAG1	ZNF727	TMEM94	ZNF610	ASTN2	MACF1	RAPGEF2	CD300LG	CMC1	NETO2	MKRN1	DCAF7	HTD2	FAM13B	UNC79	C19orf47	KDM3B	ZNF654	KIAA0825	HEPACAM2	PDS5B	PRDM2	ZNF627	ZDBF2	CCNH	CEP295NL	PKHD1	ZNF225	TCP11X2	RNF111	TMEM121B	SPIN4	SYCP2L	ZNF443	CCDC62	MYO9A	PCDHB8	ATG5	TMCC1	PLPPR5	NCAM1	PCDHB4	DPYSL3	ZNF28	TNF	DMC1	PLCL2	BRD3	ANKRD46	SPIN1	MAP3K2	C2orf49	LRRC2	TCF20	FBXL5	RALGPS1	SYNRG	TSTD2	MRAP	ZNF718	LRRIQ3	GDAP2	NAA35	ZNF721	TBCEL	MPPED2	BLTP3B	ZNF420	SETBP1	FAM133A	NPEPPS	C14orf28	QRICH1	PALB2	ZNF821	EBF1	NEK4	RGPD3	FBXO10	ZNF717	PPP1R21	MED7	ZC3H14	FNIP2	TUBGCP4	H4C5	SZT2	GJC3	QSER1	CYP2R1	SYTL4	VPS41	MMP15	TANC2	AMN1	ZNF397	ZNF69	ZNF415	MSL1	ZBTB40	DMAC2L	HECTD4	KIF13A	MEI4	RPS6KL1	DICER1	CEP70	CCDC91	GOSR1	CWC27	ZSCAN29	ZNF12	ZNF534	LRRC7	FBXL3	UBR1	KRBOX1	USP8	ARL17B	EXOSC3	STOX2	BOD1L1	SLC2A11	ZNF462	ZFHX4	COIL	BCAS3	HOXC6	MATN1	UBIAD1	ZNF529	RHOT1	CSNK1G1	PCDHB16	GTDC1	ZNF540	HEATR6	ZNF699	NPAT	PANX2	CAMK2G	CRIP3	SSH2	MED1	FBN3	CPSF4	CASC3	KCNH8	ZSCAN21	AGTPBP1	SPEN	ELAPOR2	ZNF14	FBXO9	CATSPERE	DENND1B	ZNF285	ZNF607	CWF19L2	PCDHB6	UBR2	CCDC174	RGPD8	CHRM3	ZNF208	CCDC7	PIK3CA	KCNMB2	CEP128	ZNF430	ZNF571	PRPH2	CRBN	ZNF35	ZNF724	DHRSX	PCDHA8	RAB30	PDIK1L	HELZ	LRRC28	RYBP	SOS2	KIAA0586	DST	ZNF506	RAD54L2	H4C4	FHIP2A	STH	ZNF100	ZNF670	RSF1	APLNR	NEK1	DCUN1D1	HCFC2	C8orf44-SGK3	STRADB	MED13	SLC25A26	PKNOX1	RALGAPA1	PRKACB	ZNF324	TMEFF1	CASTOR2	CCDC50	RESF1	FAM120B	DDX52	PCDHGA9	CAMK1D	MIB1	TSC1	CENPQ	CMTR1	ZNF578	NOXRED1	PTPN21	STAMBPL1	ZNF566	PCDHGA5	PDE6G	HMG20A	GPAM	SFMBT1	GPR52	TERF1	SOCS7	YTHDC1	EPG5	BRAF	C17orf75	PIWIL2	ZNF528	MROH8	RBAK	C9orf85	MLH3	CXADR	ZNF883	RBP3	LRRC4	RPRD2	CDK12	ZNF398	CNOT4	SPAG9	PLEKHM3	STRIP1	SVBP	C12orf4	ZNF354B	TADA2A	ZMYM4	ALG11	RBM6	ZNF461	TAS2R43	ZBTB5	PIAS1	LEMD3	LIN28B	CCDC163	H2AZ2	PXK	MYT1L	HECW1	ZNF708	PRPF18	EFCAB5	PCDHB9	ANKRD28	ZNF10	CEP41	PCDHGB2	CLUAP1	CNKSR2	ZNF527	CPEB3	MGA	SPAST	AKT3	ZKSCAN5	KDM5A	ZC3H10	SIRT1	GDPD1	PLEKHA8	HEATR5B	ZFP69B	ZNF322	TAF5	SOS1	ZNF502	MYCBP2	ZNF454	AMY2B	SMURF2	ZNF17	ZUP1	ZNF573	RB1CC1	H4C3	PAPOLG	PRKG2	FER	ZNF189	BRWD3	HYDIN	ANKRD12	ZNF283	KANSL1L	GATAD2B	FAM228B	NCOA7	PCDHA2	ZNF662	SNX14	NTN3	PCDHGA10	USP33	ZNF99	DOCK4	FYN	PGBD1	PTGR3	LRRC57	SNX13	PHF14	NLN	POMK	ANKAR	RNF115	ATG14	SMAD2	NDUFAF7	PCDHB7	ZNF880	S100PBP	TSTD3	PPM1D	CEP78	RGS7	ESCO1	WBP2NL	ZNF334	MACO1	BRPF3	POU2F1	RSBN1	NUP153	MGAT5	MYH15	AHI1	LRRD1	SLC12A6	VPS13A	PHF7	SMARCC2	XPO4	ULK2	TMOD1	ZSCAN16	KRIT1	PPP3CB	ZNF730	GKAP1	KHDC1L	ZBTB37	KAT6A	VEZF1	ZBTB20	ZNF318	CYTH1	BIRC6	ZFP37	FRS3	KLF12	KCNB1	ZNF543	PPIL4	ZRANB1	SETMAR	PANK3	BPTF	NIPBL	DGKB	HOXC9	AFAP1	PCDHA3	MTSS1	PKD1L1	TXNDC16	MTMR3	ACRBP	ZNF66	CHST1	REXO5	RSKR	SATL1	KLHL11	VHL	PKIA	MED13L	PHC1	CCDC81	SCN2A	ZNF546	ZFP2	ZNF780A	PCDHA5	ZNF790	TMC2	ZNF675	ZNF519	ZNF736	BLTP3A	HLTF	PWWP2A	CHD6	DEPDC4	VASH2	PLCXD2	ZNF763	RUNX1T1	RUNDC3B	AGO4	RNF144A	ZNF780B	CPLANE1	ZCCHC18	ZNF510	DOC2B	INSM2	RTN4IP1	ZNF678	UNKL	ZBTB8B	ZNF723	ZBTB34	FAM200B	ZNF782	DLC1	USP24	GAB2	BRWD1	LRIG2	ZNF680	SUPT3H	TTC14	PHEX	TULP4	ZDHHC17	RC3H1	NT5C1A	HIP1R	RWDD2A	CEP192	ZFP30	PCDHA12	KMT2C	CRACD	BICRAL	SCAPER	PCDHGB3	LRRFIP2	SNAPC3	NR2C2	ZKSCAN4	ICA1	SYN3	RNF146	EPB41L5	USP37	RADIL	PCDHB12	GTF2H5	PLCD4	ZKSCAN2	ZC3H6	ZNF34	ZNF572	PCDHA9	NUTM2D	CCDC66	ZNF407	TRMT11	CLASP2	GPR137C	ZNF624	VPS50	CASP8AP2	ZNF778	CEP97	DENND4A	AFG1L	ETFBKMT	ZNF800	UPB1	ZFP14	PLXNA4	ZNF83	ZNF564	CACNA2D3	FAF1	COX20	GPC2	XKR6	ANKRD13A	TOP2B	MCF2L2	PCM1	VPS13C	HECW2	KIAA1549	ANKRD26	ANKRD36	ZNF879	TLN2	FBXL20	ZFP90	ARHGAP21	C20orf203	SCLT1	STAG1	CREB1	FBXO11	MFSD8	TNR	KLHL24	PHF12	ZNF594	TRIM33	TEFM	EPM2A	FAM117B	NRDE2	ZNF836	CHST12	VSTM2A	AKAP9	KMT2E	DZIP3	ZNF555	ZNF250	CRNKL1	WDR20	ZNF138	ZKSCAN3	TNRC6B	DIPK1A	ZNF891	GPATCH8	KCNIP2	GPSM2	PBLD	ZNF184	LRRC37B	INO80D	ZNF33B	LCOR	HACE1	UBN2	MON2	MYT1	KPNA5	ATXN1	NIPSNAP3B	EYS	KLHL23	ZNF641	ZNF248	MAPK8	ZSCAN9	FRAT1	SORBS2	SETD2	HTR1B	ZNF197	RUFY2	ZNF91	ZNF451	KAT6B	PBRM1	DOP1A	ZKSCAN7	TAS2R13	SESTD1	YPEL1	ZNF609	ATF7IP	DENND5B	ZNF501	EML5	ZMYM2	PAPOLB	CENPC	NSD3	CDKAL1	MRPL42	TAS2R46	METTL6	ZNF33A	YAF2	RPAP2	FAM228A	ALMS1	ZNF737	CLTCL1	ZNF804A	RICTOR	C2CD5	SBF2	ZNF518A	ZSCAN2	ZNF711	PCDH11Y	ZNF713	SHD	SP4	RBM12B	PCDHB15	TAS2R30	PTBP2	ZNF429	CCDC88A	ZKSCAN8	ZSCAN12	TCP11L2	ZNF638	HFM1	ANKRD31	ADCY1	USP49	ZSCAN26	HBS1L	ZNF382	CXXC4	SOX4	PHF3	REV3L	MAP7	CHD9	REPS1	TET1	ZNF292	LCORL	CILK1	ZSCAN23	TAS2R31	LATS1	TAS2R3	KRBA2	TAS2R19	FBXO30	ZFPM2	ELF2	SCAF8	BAZ2B	ZNF445	SHPRH	NLGN4Y	EIF1AY	TMSB4Y	KDM5D	RPS4Y1	USP9Y	DDX3Y	UTY	ZFY
PMC10183018-41598_2023_34467_MOESM2_ESM.xlsx-H_sapiens_dN-dS_1-Unnamed_2	1, or on combined lists of genes with coding regions overlapped by ZCRs (Table **S4**)  Supplementary Table S4	SCNN1D	ANKRD65	MIB2	CFAP74	PANK4	PRDM16	MEGF6	CCDC27	C1orf174	RNF207	CA6	CLSTN1	C1orf127	DISP3	C1orf167	TNFRSF8	AADACL3	PRAMEF1	PRAMEF11	PRAMEF13	PRAMEF19	FHAD1	CELA2B	CLCNKA	ARHGEF19	NBPF1	PADI4	KLHDC7A	TAS1R2	AKR7A3	RNF186	VWA5B1	NBPF3	ZBTB40	MYOM3	IFNLR1	GRHL3	STMN1	CRYBG2	ZNF683	SYTL1	SRSF4	SDC3	HCRTR1	KIAA1522	C1orf94	MAP7D1	CSF3R	CITED4	HIVEP3	SZT2	MOB3C	STIL	SLC5A9	AGBL4	MRPL37	ACOT11	TTC22	CIMAP2	USP24	FYB2	C8A	MYSM1	FGGY	DOCK7	CACHD1	SGIP1	C1orf141	GNG12	ERICH3	TYW3	DNAI3	COL24A1	CLCA1	GBP4	BTBD8	CCDC18	DPYD	AGL	SASS6	VAV3	FNDC7	AKNAD1	OVGP1	DDX20	IGSF3	TTF2	HAO2	ADAM30	PDE4DIP	NBPF10	NBPF14	ANXA9	THEM5	THEM4	RPTN	HRNR	FLG	LCE2D	KPLCE	SPRR4	PGLYRP3	PGLYRP4	AQP10	TDRD10	DCST1	RHBG	IQGAP3	TTC24	NES	NTRK1	ARHGEF11	ETV3L	FCRL5	OR10T2	OR10K2	OR10X1	OR6K3	OR6K6	OR6N1	IFI16	FCRL6	LY9	ADAMTS4	FCGR2A	SELP	FMO3	SLC9C2	TNN	SEC16B	AXDND1	TOR1AIP1	KIAA1614	IER5	ZNF648	RNASEL	SWT1	PLA2G4A	CFH	IGFN1	PPP1R15B	LRRN2	CDK18	C4BPA	CR2	CR1	UTP25	CENPF	HLX	HHIPL2	CAPN8	DNAH14	OBSCN	ABCB10	CAPN9	PCNX2	OR2G3	OR13G1	OR11L1	OR2T8	OR14C36	OR2T6	OR2G6	OR2T35	OR14I1	SNTG2	TPO	ADAM17	TAF1B	GREB1	NTSR2	LPIN1	GEN1	MSGN1	WDR35	APOB	ITSN2	ADGRF3	DRC1	IFT172	PLB1	TOGARAM2	ALK	CAPN13	CAPN14	TTC27	FEZ2	SULT6B1	ATL2	EML4	THADA	EPAS1	TTC7A	C2orf73	CLHC1	MTIF2	CEP68	ETAA1	PLEK	ARHGAP25	FAM136A	CD207	VAX2	ANKRD53	ZNF638	ALMS1	GCFC2	TGOLN2	SFTPB	ATOH8	POLR1A	TEKT4	ANKRD36C	ASTL	ANKRD36	NPAS2	IL1RL2	IL1RL1	MFSD9	RGPD3	RGPD4	MERTK	CKAP2L	IL1F10	CCDC93	CFAP221	TMEM177	POTEF	CCDC74B	GTDC1	RIF1	NEB	WDSUB1	LY75	DPP4	FASTKD1	SP5	PDE11A	TTN	CWC22	ITPRID2	ZNF804A	FSIP2	NEMP2	DNAH7	KCTD18	C2CD6	C2orf80	IDH1	BARD1	FN1	PECR	USP37	STK36	CFAP65	CNPPD1	RESP18	ASIC4	STK11IP	FAM124B	COL4A4	SPHKAP	SP110	SP140	ARMC9	ALPP	PRSS56	SAG	MROH2A	HJURP	TRPM8	ASB18	MLPH	RAB17	TRAF3IP1	ANKMY1	GPR35	FARP2	D2HGDH	CHL1	SETMAR	TATDN2	TAMM41	CAND2	IQSEC1	NUP210	C3orf20	FGD5	OXNAD1	EFHB	TMPPE	SUSD5	SLC22A14	TTC21A	XIRP1	DSTNP4	ULK4	ZNF501	TGM4	SLC6A20	FYCO1	CRIPTO	SETD2	MST1R	ITIH1	ITIH3	ITIH4	CCDC66	TASOR	IL17RD	DNAH12	PXK	PTPRG	ATXN7	LRIG1	LMOD3	CNTN3	GBE1	RIOX2	OR5H6	OR5H2	ABI3BP	ZPLD1	MYH15	MORC1	SLC9C1	CD200R1	CFAP44	TEX55	TIMMDC1	POLQ	GOLGB1	IQCB1	SLC15A2	CASR	PARP14	SEMA5B	SLC12A8	SLC41A3	ZXDC	TXNRD3	EFCAB12	COL6A5	PPP2R3A	XRN1	ATR	ERICH6	IGSF10	C3orf33	MLF1	GFM1	ZBBX	SERPINI2	MECOM	SLC7A14	SPATA16	NAALADL2	MCF2L2	YEATS2	PARL	HTR3D	HTR3E	EIF4G1	DGKG	HRG	RTP4	ATP13A5	TMEM44	MUC20	MUC4	LRCH3	ZNF595	PIGG	CPLX1	SPON2	CFAP99	GRK4	HGFAC	OTOP1	LYAR	ZBTB49	EVC	C4orf50	MAN2B2	ZNF518B	BOD1L1	FAM200B	BST1	DTHD1	TBC1D1	FAM114A1	TMEM156	NSUN7	LIMCH1	ATP10D	ZAR1	CRACD	AASDH	PAICS	CSN3	NAAA	SHROOM3	CFAP299	HELQ	PTPN13	IBSP	FAM13A	PDLIM5	ADH1B	C4orf17	MTTP	BANK1	TET2	MCUB	LRIT3	EGF	ENPEP	ALPK1	PRSS12	SYNPO2	PDE5A	QRFPR	FREM3	DCLK2	DCHS2	MAP9	DDX60L	CEP44	WDR17	NEIL3	WWC2	CENPU	CCDC110	SORBS2	FAM149A	CYP4V2	FAT1	PLEKHG4B	AHRR	CEP72	ZDHHC11B	ICE1	MYO10	AGXT2	SPEF2	IL7R	MROH2B	C6	IL31RA	MAST4	CD180	BDP1	TMEM171	FOXD1	ARHGEF28	ANKRD31	ANKDD1B	IQGAP2	CMYA5	ZFYVE16	ADGRV1	KIAA0825	SKIC3	ERAP1	SLCO6A1	TMEM232	EPB41L4A	YTHDC2	HSD17B4	ZNF608	FNIP1	DCANP1	BRD8	STING1	PCDHA2	PCDHA5	PCDHA9	PCDHB4	PCDHGA6	ARHGEF37	MYOZ3	NMUR2	ADAM19	SOX30	ATP10B	SPDL1	HK3	FGFR4	NSD1	DBN1	MAML1	MRNIP	FLT4	TRIM7	FOXQ1	FAM217A	F13A1	RREB1	HIVEP1	MCUR1	NUP153	GPLD1	KIAA0319	RIPOR2	H1-1	BTN3A1	BTN1A1	POM121L2	ZSCAN31	ZKSCAN3	ZSCAN12	OR2J2	OR12D3	UBD	HLA-A	RNF39	TRIM15	RPP21	MDC1	MUCL3	MUC21	MUC22	C6orf15	TCF19	HLA-C	HLA-B	MICA	PRRC2A	VWA7	HSPA1L	HLA-DQA1	HLA-DQB1	TAP2	HLA-DPB1	WDR46	BLTP3A	PNPLA1	BNIP5	TREML2	TTBK1	ABCC10	MRPL14	SPATS1	ENPP5	MEP1A	MMUT	GLYATL3	FAM83B	COL21A1	DST	EYS	COL9A1	B3GAT2	CD109	COL12A1	SENP6	IBTK	GJB7	CFAP206	FHL5	MMS22L	USP45	ASCC3	QRSL1	DCBLD1	TBC1D32	TRDN	KIAA0408	TMEM244	EPB41L2	SLC18B1	MAP7	ECT2L	TXLNB	FUCA2	FBXO30	ADGB	IYD	AKAP12	CCDC170	SYNE1	TIAM2	IGF2R	SLC22A1	LPA	UNC93A	TTLL2	DACT2	WDR27	FAM120B	DNAAF5	C7orf50	BRAT1	IQCE	RADIL	PMS2	FAM220A	ZNF853	COL28A1	VWDE	SCIN	AGMO	ABCB5	DNAH11	STEAP1B	STK31	SPMIP4	NPVF	NPSR1	GLI3	IGFBP3	PKD1L1	C7orf57	ABCA13	VWC2	SPMIP7	POM121L12	TRIM50	METTL27	TMEM270	GTF2IRD2	ZP3	UPK3B	PCLO	ZNF804B	STEAP2	LMTK2	CYP3A43	ZAN	MUC3A	MUC12	MUC17	CDHR3	COG5	LAMB4	TAS2R16	ASB15	METTL2B	GARIN1A	GARIN1B	KCP	KLF14	KIAA1549	ZC3HAV1	KLRG2	DENND2A	OR2F1	OR2A5	OR2A25	OR2A1	NOBOX	ZNF777	REPIN1	ASB10	NOM1	DYNC2I1	MCPH1	DEFA4	PRAG1	PRSS55	RP1L1	C8orf74	CTSB	TRMT9B	NAT2	PSD3	NUDT18	HR	SORBS3	R3HCC1	ADAM7	CDCA2	CHRNA2	NUGGC	TEX15	RAB11FIP1	ADAM32	IDO2	PRKDC	PXDNL	RP1	NSMAF	TRPA1	SBSPON	HNF4G	LRRCC1	PSKH2	CNGB3	DCSTAMP	ZFPM2	PKHD1L1	CSMD3	DEPTOR	COL14A1	KLHL38	POU5F1B	OC90	TG	MROH5	TSNARE1	TOP1MT	ZC3H3	EEF1D	EPPK1	PARP10	PUM3	MPDZ	DENND4C	MAP1LC3BP1	FOCAD	TUSC1	MOB3B	RIGI	UBAP2	KIF24	TLN1	OR2S2	MELK	ALDH1B1	CNTNAP3B	SMC5	PCSK5	PRUNE2	GOLM1	SPATA31E1	ROR2	NOL8	NUTM2F	TBC1D2	COL15A1	OR13F1	OR13D1	ELP1	PALM2AKAP2	SVEP1	OR2K2	SHOC1	FKBP15	COL27A1	AKNA	WHRN	CNTRL	OR1N1	OR1B1	OR1L1	CRB2	ADGRD2	SPOUT1	HMCN2	NUP214	PRRC2B	SETX	GBGT1	ABO	FCN2	FCN1	PPP1R26	OBP2A	MAMDC4	EXD3	PNPLA7	PITRM1	AKR1C3	CALML5	TASOR2	ITIH5	MCM10	DCLRE1C	CUBN	MALRD1	PLXDC2	NEBL	EBLN1	THNSL1	MYO3A	ANKRD26	PTCHD3	CCDC7	ANKRD30A	ZNF239	ZNF485	GPRIN2	FRMPD2	WDFY4	C10orf71	CHAT	C10orf53	AGAP6	PCDH15	RTKN2	MYPN	TET1	SRGN	HKDC1	TBATA	SLC29A3	SYNPO2L	SFTPA2	SFTPD	SH2D4B	OPN4	IFIT2	KIF20B	MYOF	FRA10AC1	PIK3AP1	MMS19	PYROXD2	HPS1	ABCC2	PDCD11	DUSP5	RBM20	NRAP	CASP7	ABLIM1	PNLIPRP3	PNLIPRP1	PNLIPRP2	TACC2	NKX1-2	CTBP2	MKI67	CFAP46	VENTX	SYCE1	SCGB1C1	PSMD13	IFITM2	CRACR2B	MUC5AC	MUC5B	SYT8	OR52K2	OR52M1	OR52R1	OR51G1	OR52J3	OR52E2	OR51V1	OR51B2	OR51B5	OR51M1	OR51Q1	OR51I1	OR51I2	OR52H1	OR52B6	TRIM22	OR52N1	OR52N2	OR52E6	OR52E4	OR52W1	DNHD1	OR10A4	ZNF214	NLRP14	OR10A6	STK33	TRIM66	C11orf16	ZNF143	IRAG1	MICAL2	OTOG	MRGPRX3	MRGPRX4	IGSF22	PRMT3	ANO5	QSER1	APIP	TSPAN18	AMBRA1	OR4B1	OR4A5	OR4C16	OR5D18	OR5L2	OR5W2	OR5F1	OR8U1	OR9G1	SMTNL1	OR10Q1	OR5B3	OR5B2	SLC15A3	CD6	CD5	AHNAK	CCDC88B	ATG2A	EHBP1L1	PCNX3	AP5B1	TSGA10IP	CD248	GSTP1	ALDH3B2	IGHMBP2	MYEOV	DEFB108B	C2CD3	USP35	FAM181B	PRCP	NAALAD2	CEP295	MTMR2	CEP126	MMP20	MMP27	ATM	DLAT	ANKK1	HTR3B	NXPE4	NXPE2	BUD13	CEP164	TMPRSS4	VPS11	NLRX1	MFRP	OR8D4	OR10G4	OR10G9	OR8B2	SIAE	ADAMTS8	SNX19	IQSEC3	CRACR2A	GALNT8	ANO2	SCNN1A	A2ML1	KLRC4	KLRC3	TAS2R42	C12orf60	SLC15A5	SLCO1B3	SSPN	OVCH1	DDX11	DENND5B	RESF1	ALG10B	MUC19	DBX2	OR8S1	FAM186A	KRT6B	KRT71	KRT74	KRT72	KRT77	KRT3	KRT4	KRT79	KRT78	KRT18	ESPL1	TESPA1	OR9K2	OR6C74	OR6C70	TIMELESS	NACA	DPY19L2	HELB	E2F7	OTOGL	PTPRQ	LRRIQ1	DUSP6	CFAP54	BLTP3B	STAB2	TMEM119	MMAB	TCHP	RBM19	FBXW8	PXN	HNF1A	P2RX7	CAMKK2	CFAP251	B3GNT4	HCAR3	DDX55	DNAH10	GLT1D1	MMP17	DDX51	LRCOL1	CHFR	IFT88	MIPEP	C1QTNF9	PARP4	RNF17	MTMR6	FREM2	CCDC70	ATP7B	UTP14C	THSD1	TBC1D4	UGGT2	CCDC168	OR4N2	OR4K1	OR4K15	OR4L1	OR11G2	OR11H6	ARHGEF40	OR5AU1	RPGRIP1	OR10G2	OR4E2	NCOR2	NOP9	NFATC4	GZMB	HEATR5A	FSCB	LRR1	CDKL1	LGALS3	FBXO34	TMEM260	KIAA0586	DACT1	CCDC175	RTN1	SYT16	SYNE2	FUT8	PLEKHH1	DPF3	DCAF4	PAPLN	ACOT4	BBOF1	MLH3	TTLL5	SNW1	SPATA7	SERPINA1	SERPINA9	CLMN	ATG2B	ZNF839	EXOC3L4	MARK3	ASPG	ZBTB42	AHNAK2	TEDC1	ITIH1	LOC102724971	CYFIP1	GOLGA6L2	NPAP1	ATP10A	FMN1	NUTM1	DISP2	KNL1	NDUFAF1	RPAP1	SPTBN5	PLA2G4D	GANC	STARD9	DUOX1	ATP8B4	WDR72	NEDD4	LDHAL6B	BNIP2	VPS13C	ANKDD1A	CILP	MEGF11	HEXA	GOLGA6B	IREB2	EFL1	WHAMM	ADAMTSL3	ALPK3	SLC28A1	AKAP13	TICRR	KIF7	MESP1	GDPGP1	RGMA	LYSMD4	CERS3	TARS3	TPSB2	TPSAB1	TPSD1	UBE2I	PTX4	TELO2	MEIOB	HS3ST6	ZNF598	PKMYT1	BICDL2	OR2C1	ZSCAN32	SLX4	DNAAF8	METTL22	LOC400499	TXNDC11	RSL1D1	TNFRSF17	TMC7	TMC5	CCP110	KNOP1	UMOD	PDILT	ACSM5	EEF2K	SLC5A11	IL4R	PRR14	ZNF668	ZNF646	ITGAM	ABCC12	HEATR3	TOX3	RPGRIP1L	DRC7	EXOC3L1	PLEKHG4	LRRC36	HYDIN	CMTR2	ZNF19	PKD1L3	ZFHX3	SYCE1L	ADAMTS18	PKD1L2	OSGIN1	NECAB2	SLC38A8	DNAAF1	KCNG4	ATP2C2	MEAK7	MTHFSD	KLHDC4	ZNF778	FANCA	TCF25	GEMIN4	SCARF1	SMYD4	SMG6	OR1D2	OR1A2	SPATA22	ITGAE	GLTPD2	GP1BA	SLC52A1	USP6	ZNF594	KIAA0753	XAF1	TEKT1	CLEC10A	KDM6B	GUCY2D	PFAS	ARHGEF15	MFSD6L	MYH4	FBXW10B	RAI1	DRC3	MAP2K3	KCNJ12	BLTP2	SEZ6	EFCAB5	ATAD5	SLFN11	SLFN13	SLFN14	MYO19	MRPL45	GPR179	ARL5C	GSDMA	KRT27	KRT28	KRT39	KRT40	KRTAP4-5	KRTAP9-2	KRTAP9-8	KRT32	KRT36	KRT13	WNK4	BRCA1	HEXIM2	MAPT	EFCAB13	TTLL6	SNF8	MYCBPAP	SPATA20	KIF2B	EPX	HSF5	CHCT1	TBX4	FTSJ3	LRRC37A3	HELZ	ARSG	ABCA9	ABCA6	ABCA10	ABCA5	C17orf80	TTYH2	CD300E	OTOP3	TSEN54	LLGL2	TRIM65	QRICH2	SPHK1	MXRA7	C17orf99	CCDC40	CARD14	RNF213	AATK	SLC38A10	FAAP100	TSPAN10	CCDC137	CCDC57	METRNL	ADCYAP1	EMILIN2	ANKRD12	SLC35G4	ANKRD62	CEP192	ESCO1	NPC1	SLC25A52	ELP2	MOCOS	FHOD3	SLC14A2	EPG5	MRO	ALPK2	SERPINB12	SERPINB11	SERPINB10	SERPINB8	CCDC102B	RTTN	DIPK1C	CNDP1	ATP9B	SHC2	CIMAP1D	ARHGAP45	PLK5	DOT1L	NFIC	GIPC3	ANKRD24	PLIN4	CATSPERD	SAXO5	MUC16	OR7G2	ZNF177	COL5A3	ICAM5	PDE4A	KRI1	ZNF440	ZNF844	ZNF443	ZSWIM4	BRME1	PALM3	ADGRE3	ADGRE2	OR7C1	OR7A10	TEKTL1	OR1I1	PGLYRP2	CYP4F8	OR10H3	OR10H4	NWD1	CPAMD8	USHBP1	TMEM221	NIBAN3	IL12RB1	IQCN	KXD1	ZNF85	ZNF708	ZNF208	ZNF676	ZNF728	ZNF681	FAAP24	GPATCH1	ZNF30	FXYD5	FAM187B	DMKN	PROSER3	WDR87	SIPA1L3	CLC	PRX	CEACAM5	PSG3	PSG1	PSG6	PSG5	PSG4	XRCC1	LYPD5	ZNF283	ZNF221	ZNF224	ZNF235	ZNF285	ZNF180	CEACAM20	KLC3	EML2	CCDC61	CCDC8	C5AR1	ZNF541	ELSPBP1	PLA2G4C	CARD8	ODAD1	FAM83E	PPP1R15A	DHDH	KCNA7	NAPSA	SIGLEC9	VSIG10L	CEACAM18	SIGLEC12	HAS1	ZNF577	ZNF841	ZNF616	ZNF880	ZNF534	ZNF578	ZNF701	ZNF83	ZNF28	ZNF888	ZNF415	ZNF813	TARM1	LILRB3	LILRA6	LILRA3	LAIR1	LILRA2	LILRB4	NCR1	GP6	PTPRH	SSC5D	SBK2	FIZ1	RFPL4AL1	NLRP11	NLRP8	ZNF667	ZNF470	ZIM3	ZNF805	RNF225	RAD21L1	SIRPB1	SIRPA	TGM3	MAVS	CHGB	MKKS	SLX4IP	KIF16B	RRBP1	CFAP61	NINL	ASXL1	BPIFB6	BPIFB4	CPNE1	SOGA1	MROH8	BPI	LBP	PTPRT	KCNK15	MATN4	SPINT3	ZSWIM3	ZNF335	ZNFX1	RIPOR3	CTCFL	ZBP1	ANKRD60	CDH4	MTG2	LAMA5	COL9A3	COL20A1	PPDPF	SRMS	LIPI	TMPRSS15	N6AMT1	LTN1	KRTAP7-1	SON	ETS2	BRWD1	IGSF5	UMODL1	TMPRSS3	SIK1	ICOSLG	KRTAP10-1	KRTAP10-2	KRTAP10-5	KRTAP10-6	KRTAP10-9	KRTAP10-10	FTCD	PCNT	MICAL3	CLTCL1	ARVCF	YDJC	ZNF280A	SLC2A11	MYO18B	SEZ6L	HPS4	KREMEN1	SEC14L3	SFI1	PRR14L	RFPL2	APOL5	APOL3	APOL1	FOXRED2	C1QTNF6	TRIOBP	APOBEC3D	APOBEC3H	CHADL	TCF20	EFCAB6	PRR5-ARHGAP8	RIBC2	CELSR1	MAPK12	KLHDC7B	ARSA	MAP3K15	DCAF8L2	MAGEB3	DMD	UBA1	TIMP1	SSX1	ARMCX4	NRK	MAGEC3	PLXNB3	FLNA	CTAG2	CD99
PMC10176861-13059_2023_2957_MOESM3_ESM.xlsx-Table_S3-hgnc_id	name the remainder. As of January 2022, there were 19,220 HGNC-approved protein-coding genes for human—17,88**3**  Additional file 3: Table S3. HGNC genes without VGNC approved orthologs as of January 2022	AARSD1	ACOT1	ACOT2	ACTR3C	ADH1A	ADH1B	ADH1C	ADH4	ADH5	ADH6	ADH7	ADM5	AGAP4	AGAP5	AGAP6	AGAP9	AIM2	AKR1C1	AKR7L	ALG1L2	AMY1A	AMY1B	AMY1C	AMY2A	AMY2B	ANKRD20A1	ANKRD30B	ANKRD36	ANKRD36B	ANP32D	ANXA8	ANXA8L1	APOBEC3A	APOBEC3A_B	APOBEC3F	APOL1	APOL4	AQP12A	AQP12B	ARHGAP11B	ARHGAP19	ARHGAP8	ARHGEF35	ARL17A	ARL17B	ARMCX4	ARMS2	ASAH2B	ASDURF	ATAD3A	ATP5MGL	ATXN8	B3GALT9	BAGE	BAGE3	BAGE4	BAGE5	BBS1	BBS10	BBS12	BBS4	BBS5	BBS9	BCKDHA	BIVM	BLID	BMP8A	BOLA2	BOLA2B	BPY2	BPY2B	BPY2C	BRD3OS	C10orf143	C10orf95	C11orf98	C13orf42	C17orf114	C19orf85	C1orf226	C1QTNF9B	C20orf203	C20orf204	C2orf81	C2orf92	C3orf85	C4A	C4B	C4B_2	C6orf226	CAGE1	CALM2	CALM3	CAPNS2	CARD16	CASTOR2	CBS	ZNG1A	ZNG1B	ZNG1C	ZNG1E	ZNG1F	CCDC144A	CCDC168	CCDC194	CCDC195	CCDC200	CCDC201	CCDC74A	CCDC74B	CCL15	CCL3	CCL3L1	CCL3L3	CCL4	CCL4L1	CCL4L2	CCZ1	CCZ1B	CD8B2	CDK11A	CDK11B	CDKN2A	FBXW10B	CDRT15	CDRT15L2	CDY1	CDY1B	CDY2A	CDY2B	CEACAM21	CELA3B	CELF6	CEMP1	CENPVL1	CENPVL2	CENPVL3	CFC1	CFC1B	CFHR1	CFHR2	CFHR3	CGB1	CGB2	CGB3	CGB5	CGB7	CGB8	CHMP1B	CHRFAM7A	CHRNA7	CKMT1A	CKMT1B	CLC	CLEC18A	CLEC18B	CLEC18C	CLN3	CNPY2	CNTNAP3	CNTNAP3B	CNTNAP3C	CORO7	CPHXL	CPXCR1	CRYAA	CSAG1	CSAG2	CSAG3	CSH1	CSH2	CSHL1	CSNK2A1	CSNK2A3	CST2	CST3	CT45A1	CT45A10	CT45A2	CT45A3	CT45A5	CT45A6	CT45A7	CT45A8	CT45A9	CT47A1	CT47A10	CT47A11	CT47A12	CT47A2	CT47A3	CT47A4	CT47A5	CT47A6	CT47A7	CT47A8	CT47A9	CT47B1	CTAG1A	CTAG1B	CTAG2	CTAGE1	CTAGE15	CTAGE4	CTAGE6	CTAGE8	CTAGE9	CTRB1	CTXND1	CXorf49	CXorf49B	CXorf51A	CXorf51B	CYP2D7	DAZ1	DAZ2	DAZ3	DAZ4	DDTL	DEFA1	DEFA1B	DEFA3	DEFA4	DEFB103A	DEFB103B	DEFB104A	DEFB104B	DEFB105A	DEFB105B	DEFB106A	DEFB106B	DEFB107A	DEFB107B	DEFB108B	DEFB130A	DEFB130B	DEFB131A	DEFB131B	DEFB4A	DEFB4B	DGCR2	DGCR6	DGCR6L	DHRS4	DHRS4L2	DLEU7	DMRTC1	DMRTC1B	DPEP2NB	DUX1	DUX3	DUX4	DUX5	DYNLT2B	EBI3	EBLN1	EBLN2	ECSCR	EDDM13	EEF1AKMT4	EEF1E1	EIF1AY	EIF2S3B	EIF3C	EIF3CL	EIF5AL1	EOLA1	EOLA2	EPPIN	ERCC5	ERV3-1	ERVMER34-1	ERVV-1	ERVV-2	ERVW-1	ETDA	ETDB	ETDC	EVI2A	EVPLL	EXOC1L	EYS	F8A1	F8A2	F8A3	FAHD2A	FAHD2B	FAM120AOS	FAM153A	FAM156A	FAM156B	FAM236A	FAM236B	FAM236C	FAM236D	FAM240B	FAM240C	FAM246A	FAM246B	FAM246C	FAM25A	FAM25C	FAM25G	FAM47A	FAM47E	FAM72A	FAM72B	FAM72C	FAM72D	FAM86B1	FAM86B2	FAM90A26	FBXL8	FBXW10	FCGR2B	FCGR2C	FCGR3A	FCGR3B	FFAR3	FNTB	FOLH1	FOXD4	FOXD4L1	FOXD4L3	FOXD4L4	FOXD4L5	FOXD4L6	FOXL3	FOXO3B	FPR2	FRG2	FRG2B	GAGE1	GAGE10	GAGE12B	GAGE12C	GAGE12D	GAGE12E	GAGE12F	GAGE12G	GAGE12H	GAGE12I	GAGE12J	GAGE13	GAGE2A	GAGE2B	GAGE2C	GAGE2D	GAGE2E	GAGE4	GAGE5	GAGE6	GAGE7	GAGE8	GALNT4	GATD3	GGT1	GGTA1	GGTLC2	GGTLC3	GH1	GH2	GIMAP5	GK	GLUD2	GOLGA6A	GOLGA6B	GOLGA6C	GOLGA6D	GOLGA6L1	GOLGA6L10	GOLGA6L19	GOLGA6L2	GOLGA6L22	GOLGA6L4	GOLGA6L6	GOLGA6L7	GOLGA6L9	GOLGA8A	GOLGA8B	GOLGA8F	GOLGA8G	GOLGA8H	GOLGA8J	GOLGA8K	GOLGA8M	GOLGA8N	GOLGA8O	GOLGA8Q	GOLGA8R	GOLGA8S	GOLGA8T	GOSR2	GPR42	GPR89A	GPR89B	GRAPL	GREP1	GSTM2	GSTT1	GSTT2	GSTT2B	GSTT4	GTF2H2	GTF2H2C	GTF2H2C_2	GTF2IRD2	GTF2IRD2B	GTPBP6	CIMIP3	GYPB	GYPE	H2AL3	H2BC12L	H3-7	H3-5	H3Y1	H3Y2	HBA1	HBA2	HBG1	HBG2	HCAR2	HEPN1	HIGD2B	HLA-A	HLA-B	HLA-C	HLA-DMA	HLA-DMB	HLA-DOA	HLA-DOB	HLA-DPA1	HLA-DPB1	HLA-DQA1	HLA-DQA2	HLA-DQB1	HLA-DQB2	HLA-DRA	HLA-DRB1	HLA-DRB3	HLA-DRB4	HLA-DRB5	HLA-E	HLA-F	HLA-G	HMCN2	HMHB1	HNRNPA1L2	HNRNPCL1	HNRNPCL2	HNRNPCL3	HNRNPCL4	HP	HPR	HRURF	HSD3B1	HSFX1	HSFX2	HSFX3	HSFX4	HSFY1	HSFY2	HSPA1A	HSPA1B	HTD2	ICOSLG	IER3IP1	IFNA1	IFNA10	IFNA13	IFNA16	IFNA17	IFNA4	IFNA7	IFNL2	IFNL3	IFNL4	IGFL4	IGLL1	IGLL5	INO80B	JTB	KCNE1	KCNJ18	KHDC1	KIR2DL1	KIR2DL2	KIR2DL3	KIR2DL4	KIR2DL5A	KIR2DL5B	KIR2DS1	KIR2DS2	KIR2DS3	KIR2DS4	KIR2DS5	KIR3DL1	KIR3DL2	KIR3DL3	KIR3DS1	KLF18	KLK9	KLRC2	KLRC3	KLRC4	KRBOX1	KRT6B	KRT6C	KRTAP1-1	KRTAP1-3	KRTAP1-5	KRTAP10-1	KRTAP10-10	KRTAP10-12	KRTAP10-3	KRTAP10-4	KRTAP10-5	KRTAP10-6	KRTAP10-7	KRTAP10-8	KRTAP10-9	KRTAP12-1	KRTAP12-2	KRTAP13-1	KRTAP13-3	KRTAP13-4	KRTAP19-1	KRTAP19-2	KRTAP19-3	KRTAP19-4	KRTAP19-5	KRTAP19-6	KRTAP19-7	KRTAP19-8	KRTAP2-1	KRTAP2-2	KRTAP2-3	KRTAP2-4	KRTAP20-2	KRTAP20-3	KRTAP20-4	KRTAP21-1	KRTAP21-2	KRTAP21-3	KRTAP22-1	KRTAP22-2	KRTAP3-2	KRTAP4-1	KRTAP4-11	KRTAP4-12	KRTAP4-4	KRTAP4-6	KRTAP4-7	KRTAP4-8	KRTAP4-9	KRTAP5-1	KRTAP5-10	KRTAP5-2	KRTAP5-4	KRTAP5-5	KRTAP5-6	KRTAP5-7	KRTAP5-8	KRTAP5-9	KRTAP6-1	KRTAP9-2	KRTAP9-3	KRTAP9-4	KRTAP9-6	KRTAP9-7	KRTAP9-8	KRTAP9-9	LBHD1	LCE1A	LCE1D	LCE1E	LCE1F	LCE2A	LCE2B	LCE2C	LCE2D	LCE3D	LCE3E	LCE4A	LCN6	LGALS14	LGALS7	LGALS7B	LGALS9B	LGALS9C	LGI1	LILRA1	LILRA2	LILRA3	LILRA6	LILRB1	LILRB2	LILRB3	LIMS3	LIMS4	LITAFD	LNP1	LPP	LRRC37A	LRRC37A2	LRRC37A3	LRRC37B	LRRC51	LUC7L2	LY6G6F	LY75	LYZL1	LYZL2	MAGEA2	MAGEA2B	MAGEA3	MAGEA6	MAGEA9	MAGEA9B	MAGEB4	MAGEB6	MAGEC1	MAGEC3	MAGED4B	MAP1LC3B	MAP1LC3B2	MARCOL	MAS1L	MATR3	MBD3L2	MBD3L2B	MBD3L3	MBD3L4	MBD3L5	METTL2A	METTL2B	MIA2	MICA	MICB	MLF1	MMP24OS	MRFAP1	MRLN	MROH7	MRPL30	MRPS17	MS4A4E	MSANTD5	MSH5	MT1E	MT1G	MT1H	MT1M	MTLN	MUC12	MUC16	MUC17	MUC19	MUC2	MUC21	MUC3A	MUC3B	MUC8	MUSTN1	MYCBP	MYEOV	MYOCOS	MZT2B	NACA	NANOG	NANOGP8	NAT8	NBPF1	NBPF10	NBPF11	NBPF12	NBPF14	NBPF15	NBPF19	NBPF20	NBPF26	NBPF4	NBPF6	NBPF9	NCBP2AS2	NDUFA7	NDUFC2	NFILZ	NLRP2B	NOMO1	NOMO2	NOMO3	NOTCH2NLA	NOTCH2NLB	NOTCH2NLC	NPIPA1	NPIPA2	NPIPA3	NPIPA5	NPIPA7	NPIPA8	NPIPB11	NPIPB12	NPIPB13	NPIPB15	NPIPB2	NPIPB3	NPIPB4	NPIPB5	NPIPB6	NPIPB8	NPIPB9	NPY4R2	NT5C1B	NTPCR	NUDT11	NUDT4B	NUTM2A	NUTM2B	NUTM2D	NUTM2E	NUTM2F	NUTM2G	NXF2	NXF2B	OBP2A	OBP2B	OC90	OOSP1	OOSP3	OOSP4A	OPN1MW	OPN1MW2	OPN1MW3	OR10A2	OR10G2	OR10G4	OR10G8	OR10H5	OR11H1	OR11H2	OR12D1	OR13C9	OR14A2	OR1A2	OR1D4	OR1D5	OR1L3	OR2A1	OR2A4	OR2A42	OR2AJ1	OR2AK2	OR2G2	OR2H2	OR2J2	OR2L2	OR2L8	OR2M2	OR2M3	OR2S2	OR2T10	OR2T12	OR2T33	OR2T34	OR2T35	OR2T5	OR2T7	OR2T8	OR4A16	OR4A5	OR4C46	OR4F16	OR4F21	OR4F29	OR4F3	OR4F5	OR4M2	OR4M2B	OR4N4C	OR4X1	OR51A2	OR51B2	OR56A5	OR5AC2	OR5F1	OR5H1	OR5H14	OR5H2	OR5K2	OR5T3	OR7G2	OR8B2	OR8D1	OR8G1	OR8K3	OR9G9	ORM1	ORM2	OXCT2	P2RX5	P3R3URF	PABPC1L2A	PABPC1L2B	PABPC4L	PAGE2	PAGE2B	PANO1	PATE3	PATE4	PBOV1	PCDH11X	PCDH11Y	PDXDC1	PERCC1	PGA3	PGA4	PGA5	PGAM4	PGBD3	PIGBOS1	PIGY	PILRB	PLA2G4B	PLGLB1	PLGLB2	PLK5	PMIS2	PNMA6E	PNMA6F	PNMA8B	PNMA8C	POLR2J	POLR2J2	POLR2J3	POM121	POM121C	POMZP3	POTEB	POTEB2	POTEB3	POTEC	POTED	POTEE	POTEF	POTEG	POTEH	POTEI	POTEJ	POTEM	POU5F1B	POU5F2	PPAN	PPIAL4A	PPIAL4C	PPIAL4D	PPIAL4E	PPIAL4F	PPIAL4G	PPIAL4H	PPP2R3B	PPP3R2	PRAMEF1	PRAMEF10	PRAMEF11	PRAMEF13	PRAMEF14	PRAMEF15	PRAMEF18	PRAMEF19	PRAMEF2	PRAMEF25	PRAMEF26	PRAMEF27	PRAMEF33	PRAMEF4	PRAMEF5	PRAMEF6	PRAMEF7	PRAMEF8	PRAMEF9	PRB1	PRB2	PRB3	PRB4	PRDM7	PRH1	PRODH	PRR20A	PRR20B	PRR20C	PRR20D	PRR20E	PRR20G	PRR23D1	PRR23D2	PRR33	PRSS41	PRSS51	PRY	PRY2	PSG1	PSG11	PSG3	PSG5	PSG6	PSG7	PSG8	PSORS1C1	PSORS1C2	PTCD1	PTTG1IP2	PTTG2	PWP2	PYDC5	RAB40AL	RAB6C	RAB6D	RABL2A	RABL2B	RAET1L	RAPGEF6	RASA4	RASA4B	RBM27	RBMY1A1	RBMY1B	RBMY1C	RBMY1D	RBMY1E	RBMY1F	RBMY1J	RFPL1	RFPL4A	RFPL4AL1	RGL4	RGPD1	RGPD2	RGPD3	RGPD4	RGPD5	RGPD6	RGPD8	RHCE	RHD	RHOXF1	RHOXF2	RHOXF2B	RIMBP3	RIMBP3B	RIMBP3C	RLN1	RNASE10	RNASE11	RNASE12	RNASE13	RNASE3	RPA4	RPE	RPGR	RPL36A	RPL41	RSPH10B	RSPH10B2	RTL8B	RTL8C	S100A7A	SAA4	SAGE1	SARS2	SCGB1C1	SCGB1C2	SCHIP1	SCYGR1	SCYGR10	SCYGR2	SCYGR3	SCYGR4	SCYGR5	SCYGR6	SCYGR7	SCYGR8	SDHD	SDIM1	SEM1	SERF1A	SERF1B	SERPINA2	SERPINB3	SHLD3	SHPK	SIGLEC12	SIGLEC14	SIGLEC16	SIGLEC5	SIGLEC7	SIGLEC9	SIK1	SIRPB1	SLC35G3	SLC35G4	SLC35G5	SLCO1B3	SLX1A	SLX1B	SMIM10L2A	SMIM10L2B	SMIM11	SMIM2	SMIM27	SMIM28	SMIM31	SMIM34	SMIM35	SMIM36	SMIM38	SMIM39	SMIM40	SMIM41	SMIM42	SMIM43	SMIM44	SMN1	SMN2	SNURF	SOGA3	SOHLH2	SPAAR	SPACA5	SPACA5B	SPAG11A	SPAG11B	SPANXA1	SPANXA2	SPANXB1	SPANXC	SPANXD	SPANXN2	SPANXN3	SPANXN5	SPATA13	SPATA31A1	SPATA31A3	SPATA31A5	SPATA31A6	SPATA31A7	SPATA31D3	SPATA31D4	SPDYE1	SPDYE10	SPDYE11	SPDYE12	SPDYE13	SPDYE14	SPDYE15	SPDYE16	SPDYE17	SPDYE2	SPDYE21	SPDYE2B	SPDYE3	SPDYE5	SPDYE6	SPDYE8	SPDYE9	SPEGNB	SPEM3	SPIB	SPIN2A	SPIN2B	SPRR2A	SPRR2D	SPRR2E	SPRR2F	SPRR5	MISFA	SRGAP2B	SRGAP2C	SSX1	SSX2	SSX2B	SSX4	SSX4B	SSX5	SSX7	STEAP1B	STH	STIMATE	STRIT1	STX16	SULT1A3	SULT1A4	SUMO4	SUPT20HL1	SUPT20HL2	SYT15	TARBP1	TAS2R19	TAS2R30	TAS2R31	TAS2R33	TAS2R36	TAS2R43	TAS2R45	TAS2R46	TAS2R50	TATDN2	TBC1D26	TBC1D28	TBC1D3	TBC1D3B	TBC1D3C	TBC1D3D	TBC1D3E	TBC1D3F	TBC1D3G	TBC1D3H	TBC1D3I	TBC1D3K	TBC1D3L	TCEAL3	TCEAL6	TCP11X1	CRIPTO	TEX53	TEX54	TGIF2LY	THSD8	TIMM23B	TINCR	TLR9	TLX1	TM4SF19	TMDD1	TMED6	TMEM191B	TMEM191C	TMEM238L	TMEM265	TMEM271	TMSB15A	TMSB15B	TMSB4X	TNFRSF10D	TOMT	TP53TG3	TP53TG3B	TP53TG3C	TP53TG3D	TP53TG3E	TP53TG3F	TPSAB1	TPSB2	TPSD1	TPTE	TRAPPC2	TRAPPC2B	TRIM34	TRIM43	TRIM43B	TRIM48	TRIM49	TRIM49C	TRIM49D1	TRIM49D2	TRIM51	TRIM61	TRIM64	TRIM64B	TRIM73	TRIM74	TRIM77	TSPY1	TSPY10	TSPY2	TSPY3	TSPY4	TSPY8	TUBA1B	TUBA3D	TUBA3E	TUBA4B	TUBB8B	TUSC1	TVP23B	TVP23C	TYW1	U2AF1	UBTFL1	UGT2A1	UGT2B10	UGT2B11	UGT2B15	UGT2B17	UGT2B28	ULBP2	UPK3BL1	UPK3BL2	UQCR11	UQCRH	UQCRHL	USP17L1	USP17L10	USP17L11	USP17L12	USP17L13	USP17L15	USP17L17	USP17L18	USP17L19	USP17L2	USP17L20	USP17L21	USP17L22	USP17L23	USP17L24	USP17L25	USP17L26	USP17L27	USP17L28	USP17L29	USP17L3	USP17L30	USP17L4	USP17L5	USP17L7	USP17L8	USP9Y	VCX	VCX2	VCX3A	VCX3B	VCY	VCY1B	VHLL	VN1R1	VN1R3	VN1R4	VN1R5	VPS33A	VPS4A	WASHC1	WASHC2A	WASHC2C	WFDC6	XAGE1A	XAGE1B	XCL1	XCL2	XK	XNDC1N	YY2	ZBTB8B	ZC3H11B	ZCCHC18	ZDHHC11	ZDHHC11B	ZFP41	ZNF100	ZNF117	ZNF138	ZNF177	ZNF20	ZNF208	ZNF223	ZNF254	ZNF266	ZNF28	ZNF347	ZNF417	ZNF429	ZNF479	ZNF486	ZNF487	ZNF491	ZNF492	ZNF493	ZNF525	ZNF587	ZNF587B	ZNF593OS	ZNF594	ZNF610	ZNF626	ZNF658	ZNF66	ZNF660	ZNF676	ZNF681	ZNF69	ZNF701	ZNF705A	ZNF705B	ZNF705D	ZNF705G	ZNF709	ZNF717	ZNF723	ZNF724	ZNF726	ZNF727	ZNF735	ZNF737	ZNF738	ZNF747	ZNF749	ZNF761	ZNF763	ZNF765	ZNF776	ZNF780A	ZNF808	ZNF813	ZNF814	ZNF816	ZNF823	ZNF83	ZNF836	ZNF844	ZNF846	ZNF85	ZNF880	ZNF888	ZNF91	ZNF93	ZNF98	ZSCAN5C	ZXDA	ZXDB
PMC10176861-13059_2023_2957_MOESM3_ESM.xlsx-Table_S3-hgnc_symbol	name the remainder. As of January 2022, there were 19,220 HGNC-approved protein-coding genes for human—17,88**3**  Additional file 3: Table S3. HGNC genes without VGNC approved orthologs as of January 2022	AARSD1	ACOT1	ACOT2	ACTR3C	ADH1A	ADH1B	ADH1C	ADH4	ADH5	ADH6	ADH7	ADM5	AGAP4	AGAP5	AGAP6	AGAP9	AIM2	AKR1C1	AKR7L	ALG1L2	AMY1A	AMY1B	AMY1C	AMY2A	AMY2B	ANKRD20A1	ANKRD30B	ANKRD36	ANKRD36B	ANP32D	ANXA8	ANXA8L1	APOBEC3A	APOBEC3A_B	APOBEC3F	APOL1	APOL4	AQP12A	AQP12B	ARHGAP11B	ARHGAP19	ARHGAP8	ARHGEF35	ARL17A	ARL17B	ARMCX4	ARMS2	ASAH2B	ASDURF	ATAD3A	ATP5MGL	ATXN8	B3GALT9	BAGE	BAGE3	BAGE4	BAGE5	BBS1	BBS10	BBS12	BBS4	BBS5	BBS9	BCKDHA	BIVM	BLID	BMP8A	BOLA2	BOLA2B	BPY2	BPY2B	BPY2C	BRD3OS	C10orf143	C10orf95	C11orf98	C13orf42	C17orf114	C19orf85	C1orf226	C1QTNF9B	C20orf203	C20orf204	C2orf81	C2orf92	C3orf85	C4A	C4B	C4B_2	C6orf226	CAGE1	CALM2	CALM3	CAPNS2	CARD16	CASTOR2	CBS	ZNG1A	ZNG1B	ZNG1E	ZNG1F	CCDC144A	CCDC168	CCDC194	CCDC195	CCDC200	CCDC201	CCDC74A	CCDC74B	CCL15	CCL3	CCL3L1	CCL3L3	CCL4	CCL4L1	CCL4L2	CCZ1	CCZ1B	CD8B2	CDK11A	CDK11B	CDKN2A	FBXW10B	CDRT15	CDRT15L2	CDY1	CDY1B	CDY2A	CDY2B	CEACAM21	CELA3B	CELF6	CEMP1	CENPVL1	CENPVL2	CENPVL3	CFC1	CFC1B	CFHR1	CFHR2	CFHR3	CGB1	CGB2	CGB3	CGB5	CGB7	CGB8	CHMP1B	CHRFAM7A	CHRNA7	CKMT1A	CKMT1B	CLC	CLEC18A	CLEC18B	CLEC18C	CLN3	CNPY2	CNTNAP3	CNTNAP3B	CNTNAP3C	CORO7	CPHXL	CPXCR1	CRYAA	CSAG1	CSAG2	CSAG3	CSH1	CSH2	CSHL1	CSNK2A1	CSNK2A3	CST2	CST3	CT45A1	CT45A10	CT45A2	CT45A3	CT45A5	CT45A6	CT45A7	CT45A8	CT45A9	CT47A1	CT47A10	CT47A11	CT47A12	CT47A2	CT47A3	CT47A4	CT47A5	CT47A6	CT47A7	CT47A8	CT47A9	CT47B1	CTAG1A	CTAG1B	CTAG2	CTAGE1	CTAGE15	CTAGE4	CTAGE6	CTAGE8	CTAGE9	CTRB1	CTXND1	CXorf49	CXorf49B	CXorf51A	CXorf51B	CYP2D7	DAZ1	DAZ2	DAZ3	DAZ4	DDTL	DEFA1	DEFA1B	DEFA3	DEFA4	DEFB103A	DEFB103B	DEFB104A	DEFB104B	DEFB105A	DEFB105B	DEFB106A	DEFB106B	DEFB107A	DEFB107B	DEFB108B	DEFB130A	DEFB130B	DEFB131A	DEFB131B	DEFB4A	DEFB4B	DGCR2	DGCR6	DGCR6L	DHRS4	DHRS4L2	DLEU7	DMRTC1	DMRTC1B	DPEP2NB	DUX1	DUX3	DUX4	DUX5	DYNLT2B	EBI3	EBLN1	EBLN2	ECSCR	EDDM13	EEF1AKMT4	EEF1E1	EIF1AY	EIF2S3B	EIF3C	EIF3CL	EIF5AL1	EOLA1	EOLA2	EPPIN	ERCC5	ERV3-1	ERVMER34-1	ERVV-1	ERVV-2	ERVW-1	ETDA	ETDB	ETDC	EVI2A	EVPLL	EXOC1L	EYS	F8A1	F8A2	F8A3	FAHD2A	FAHD2B	FAM120AOS	FAM153A	FAM156A	FAM156B	FAM236A	FAM236B	FAM236C	FAM236D	FAM240B	FAM240C	FAM246A	FAM246B	FAM246C	FAM25A	FAM25C	FAM25G	FAM47A	FAM47E	FAM72A	FAM72B	FAM72C	FAM72D	FAM86B1	FAM86B2	FAM90A26	FBXL8	FBXW10	FCGR2B	FCGR2C	FCGR3A	FCGR3B	FFAR3	FNTB	FOLH1	FOXD4	FOXD4L1	FOXD4L3	FOXD4L4	FOXD4L5	FOXD4L6	FOXL3	FOXO3B	FPR2	FRG2	FRG2B	GAGE1	GAGE10	GAGE12B	GAGE12C	GAGE12D	GAGE12E	GAGE12F	GAGE12G	GAGE12H	GAGE12I	GAGE12J	GAGE13	GAGE2A	GAGE2B	GAGE2C	GAGE2D	GAGE2E	GAGE4	GAGE5	GAGE6	GAGE7	GAGE8	GALNT4	GATD3	GGT1	LOC102724197	GGTA1	GGTLC2	GGTLC3	GH1	GH2	GIMAP5	GK	GLUD2	GOLGA6A	GOLGA6B	GOLGA6C	GOLGA6D	GOLGA6L1	GOLGA6L10	GOLGA6L19	GOLGA6L2	GOLGA6L22	GOLGA6L4	GOLGA6L6	GOLGA6L7	GOLGA6L9	GOLGA8A	GOLGA8B	GOLGA8F	GOLGA8G	GOLGA8H	GOLGA8J	GOLGA8K	GOLGA8M	GOLGA8N	GOLGA8O	GOLGA8Q	GOLGA8R	GOLGA8S	GOLGA8T	GOSR2	GPR42	GPR89A	GPR89B	GRAPL	GREP1	GSTM2	GSTT1	GSTT2	GSTT2B	GSTT4	GTF2H2	GTF2H2C	GTF2H2C_2	GTF2IRD2	GTF2IRD2B	GTPBP6	CIMIP3	GYPB	GYPE	H2AL3	H2BC12L	H3-5	H3Y1	H3Y2	HBA1	HBA2	HBG1	HBG2	HCAR2	HEPN1	HIGD2B	HLA-A	HLA-B	HLA-C	HLA-DMA	HLA-DMB	HLA-DOA	HLA-DOB	HLA-DPA1	HLA-DPB1	HLA-DQA1	HLA-DQA2	HLA-DQB1	HLA-DQB2	HLA-DRA	HLA-DRB1	HLA-DRB3	HLA-DRB4	HLA-DRB5	HLA-E	HLA-F	HLA-G	HMCN2	HMHB1	HNRNPA1L2	HNRNPCL1	HNRNPCL2	HNRNPCL3	HNRNPCL4	HP	HPR	HRURF	HSD3B1	HSFX1	HSFX2	HSFX3	HSFX4	HSFY1	HSFY2	HSPA1A	HSPA1B	HTD2	ICOSLG	IER3IP1	IFNA1	IFNA10	IFNA13	IFNA16	IFNA17	IFNA4	IFNA7	IFNL2	IFNL3	IFNL4	IGFL4	IGLL1	IGLL5	INO80B	JTB	KCNE1	KCNJ18	KHDC1	KIR2DL1	KIR2DL2	KIR2DL3	KIR2DL4	KIR2DL5A	KIR2DL5B	KIR2DS1	KIR2DS2	KIR2DS3	KIR2DS4	KIR2DS5	KIR3DL1	KIR3DL2	KIR3DL3	KIR3DS1	KLF18	KLK9	KLRC2	KLRC3	KLRC4	KRBOX1	KRT6B	KRT6C	KRTAP1-1	KRTAP1-3	KRTAP1-5	KRTAP10-1	KRTAP10-10	KRTAP10-12	KRTAP10-3	KRTAP10-4	KRTAP10-5	KRTAP10-6	KRTAP10-7	KRTAP10-8	KRTAP10-9	KRTAP12-1	KRTAP12-2	KRTAP13-1	KRTAP13-3	KRTAP13-4	KRTAP19-1	KRTAP19-2	KRTAP19-3	KRTAP19-4	KRTAP19-5	KRTAP19-6	KRTAP19-7	KRTAP19-8	KRTAP2-1	KRTAP2-2	KRTAP2-3	KRTAP2-4	KRTAP20-2	KRTAP20-3	KRTAP20-4	KRTAP21-1	KRTAP21-2	KRTAP21-3	KRTAP22-1	KRTAP22-2	KRTAP3-2	KRTAP4-1	KRTAP4-11	KRTAP4-12	KRTAP4-4	KRTAP4-6	KRTAP4-7	KRTAP4-8	KRTAP4-9	KRTAP5-1	KRTAP5-10	KRTAP5-2	KRTAP5-4	KRTAP5-5	KRTAP5-6	KRTAP5-7	KRTAP5-8	KRTAP5-9	KRTAP6-1	KRTAP9-2	KRTAP9-3	KRTAP9-4	KRTAP9-6	KRTAP9-7	KRTAP9-8	KRTAP9-9	LBHD1	LCE1A	LCE1D	LCE1E	LCE1F	LCE2A	LCE2B	LCE2C	LCE2D	LCE3D	LCE3E	LCE4A	LCN6	LGALS14	LGALS7	LGALS7B	LGALS9B	LGALS9C	LGI1	LILRA1	LILRA2	LILRA3	LILRA6	LILRB1	LILRB2	LILRB3	LIMS3	LIMS4	LITAFD	LNP1	LPP	LRRC37A	LRRC37A2	LRRC37A3	LRRC37B	LRRC51	LUC7L2	LY6G6F	LY75	LYZL1	LYZL2	MAGEA2	MAGEA2B	MAGEA3	MAGEA6	MAGEA9	MAGEA9B	MAGEB4	MAGEB6	MAGEC1	MAGEC3	MAGED4B	MAP1LC3B	MAP1LC3B2	MARCOL	MAS1L	MATR3	MBD3L2	MBD3L2B	MBD3L3	MBD3L4	MBD3L5	METTL2A	METTL2B	MIA2	MICA	MICB	MLF1	MMP24OS	MRFAP1	MRLN	MROH7	MRPL30	MRPS17	MS4A4E	MSANTD5	MSH5	MT1E	MT1G	MT1H	MT1M	MTLN	MUC12	MUC16	MUC17	MUC19	MUC2	MUC21	MUC3A	MUC3B	MUC8	MUSTN1	MYCBP	MYEOV	MYO18A	MYOCOS	MZT2B	NACA	NANOG	NANOGP8	NAT8	NBPF1	NBPF10	NBPF11	NBPF12	NBPF14	NBPF15	NBPF19	NBPF20	NBPF26	NBPF4	NBPF6	NBPF9	NCBP2AS2	NDUFA7	NDUFC2	NFILZ	NLRP2B	NOMO1	NOMO2	NOMO3	NOTCH2NLA	NOTCH2NLB	NOTCH2NLC	NPIPA1	NPIPA2	NPIPA3	NPIPA5	NPIPA7	NPIPA8	NPIPB11	NPIPB12	NPIPB13	NPIPB15	NPIPB2	NPIPB3	NPIPB4	NPIPB5	NPIPB6	NPIPB8	NPIPB9	NPY4R2	NT5C1B	NTPCR	NUDT11	NUDT4B	NUTM2A	NUTM2B	NUTM2D	NUTM2E	NUTM2F	NUTM2G	NXF2	NXF2B	OBP2A	OBP2B	OC90	OOSP1	OOSP3	OOSP4A	OPN1MW	OPN1MW2	OPN1MW3	OR10A2	OR10G2	OR10G4	OR10G8	OR10H5	OR11H1	OR11H2	OR12D1	OR13C9	OR14A2	OR1A2	OR1D4	OR1D5	OR1L3	OR2A1	OR2A4	OR2A42	OR2AJ1	OR2AK2	OR2G2	OR2H2	OR2J2	OR2L2	OR2L8	OR2M2	OR2M3	OR2S2	OR2T10	OR2T12	OR2T33	OR2T34	OR2T35	OR2T5	OR2T7	OR2T8	OR4A16	OR4A5	OR4C46	OR4F16	OR4F21	OR4F29	OR4F3	OR4F5	OR4M2	OR4M2B	OR4N4C	OR4X1	OR51A2	OR51B2	OR56A5	OR5AC2	OR5F1	OR5H1	OR5H14	OR5H2	OR5K2	OR5T3	OR7G2	OR8B2	OR8D1	OR8G1	OR8K3	OR9G9	ORM1	ORM2	OXCT2	P2RX5	P3R3URF	PABPC1L2A	PABPC1L2B	PABPC4L	PAGE2	PAGE2B	PANO1	PATE3	PATE4	PBOV1	PCDH11X	PCDH11Y	PDXDC1	PERCC1	PGA3	PGA4	PGA5	PGAM4	PGBD3	PIGBOS1	PIGY	PILRB	PLA2G4B	PLGLB1	PLGLB2	PLK5	PMIS2	PNMA6E	PNMA6F	PNMA8B	PNMA8C	POLR2J	POLR2J2	POLR2J3	POM121	POM121C	POMZP3	POTEB	POTEB2	POTEB3	POTEC	POTED	POTEE	POTEF	POTEG	POTEH	POTEI	POTEJ	POTEM	POU5F1B	POU5F2	PPAN	PPIAL4A	PPIAL4C	PPIAL4D	PPIAL4E	PPIAL4F	PPIAL4G	PPIAL4H	PPP2R3B	PPP3R2	PRAMEF1	PRAMEF10	PRAMEF11	PRAMEF13	PRAMEF14	PRAMEF15	PRAMEF18	PRAMEF19	PRAMEF2	PRAMEF25	PRAMEF26	PRAMEF27	PRAMEF33	PRAMEF4	PRAMEF5	PRAMEF6	PRAMEF7	PRAMEF8	PRAMEF9	PRB1	PRB2	PRB3	PRB4	PRDM7	PRH1	PRODH	PRR20A	PRR20B	PRR20C	PRR20D	PRR20E	PRR20G	PRR23D1	PRR23D2	PRR33	PRSS41	PRSS51	PRY	PRY2	PSG1	PSG11	PSG3	PSG5	PSG6	PSG7	PSG8	PSORS1C1	PSORS1C2	PTCD1	PTTG1IP2	PTTG2	PWP2	PYDC5	RAB40AL	RAB6C	RAB6D	RABL2A	RABL2B	RAET1L	RAPGEF6	RASA4	RASA4B	RBM27	RBMY1A1	RBMY1B	RBMY1C	RBMY1D	RBMY1E	RBMY1F	RBMY1J	RFPL1	RFPL4A	RFPL4AL1	RGL4	RGPD1	RGPD2	RGPD3	RGPD4	RGPD5	RGPD6	RGPD8	RHCE	RHD	RHOXF1	RHOXF2	RHOXF2B	RIMBP3	RIMBP3B	RIMBP3C	RLN1	RNASE10	RNASE11	RNASE12	RNASE13	RNASE3	RPA4	RPE	RPGR	RPL36A	RPL41	RSPH10B	RSPH10B2	RTL8B	RTL8C	S100A7A	SAA4	SAGE1	SARS2	SCGB1C1	SCGB1C2	SCHIP1	SCYGR1	SCYGR10	SCYGR2	SCYGR3	SCYGR4	SCYGR5	SCYGR6	SCYGR7	SCYGR8	SDHD	SDIM1	SEM1	SERF1A	SERF1B	SERPINA2	SERPINB3	SHLD3	SHPK	SIGLEC12	SIGLEC14	SIGLEC16	SIGLEC5	SIGLEC7	SIGLEC9	SIK1	SIRPB1	SLC35G3	SLC35G4	SLC35G5	SLCO1B3	SLX1A	SLX1B	SMIM10L2A	SMIM10L2B	SMIM11	SMIM2	SMIM27	SMIM28	SMIM31	SMIM34	SMIM35	SMIM36	SMIM38	SMIM39	SMIM40	SMIM41	SMIM42	SMIM43	SMIM44	SMN1	SMN2	SNURF	SOGA3	SOHLH2	SPAAR	SPACA5	SPACA5B	SPAG11A	SPAG11B	SPANXA1	SPANXA2	SPANXB1	SPANXC	SPANXD	SPANXN2	SPANXN3	SPANXN5	SPATA13	SPATA31A1	SPATA31A3	SPATA31A5	SPATA31A6	SPATA31A7	SPATA31D3	SPATA31D4	SPDYE1	SPDYE10	SPDYE11	SPDYE12	SPDYE13	SPDYE14	SPDYE15	SPDYE16	SPDYE17	SPDYE2	SPDYE21	SPDYE2B	SPDYE3	SPDYE5	SPDYE6	SPDYE8	SPDYE9	SPEGNB	SPEM3	SPIB	SPIN2A	SPIN2B	SPRR2A	SPRR2D	SPRR2E	SPRR2F	SPRR5	MISFA	SRGAP2B	SRGAP2C	SSX1	SSX2	SSX2B	SSX4	SSX4B	SSX5	SSX7	STEAP1B	STH	STIMATE	STRIT1	STX16	SULT1A3	SULT1A4	SUMO4	SUPT20HL1	SUPT20HL2	SYT15	TARBP1	TAS2R19	TAS2R30	TAS2R31	TAS2R33	TAS2R36	TAS2R43	TAS2R45	TAS2R46	TAS2R50	TATDN2	TBC1D26	TBC1D28	TBC1D3	TBC1D3B	TBC1D3C	TBC1D3D	TBC1D3E	TBC1D3F	TBC1D3G	TBC1D3H	TBC1D3I	TBC1D3K	TBC1D3L	TCEAL3	TCEAL6	TCP11X1	CRIPTO	TEX53	TEX54	TGIF2LY	THSD8	TIMM23B	TINCR	TLR9	TLX1	TM4SF19	TMDD1	TMED6	TMEM191B	TMEM191C	TMEM238L	TMEM265	TMEM271	TMSB15A	TMSB15B	TMSB4X	TNFRSF10D	TOMT	TP53TG3	TP53TG3B	TP53TG3C	TP53TG3D	TP53TG3E	TP53TG3F	TPSAB1	TPSB2	TPSD1	TPTE	TRAPPC2	TRAPPC2B	TRIM34	TRIM43	TRIM43B	TRIM48	TRIM49	TRIM49C	TRIM49D1	TRIM49D2	TRIM51	TRIM61	TRIM64	TRIM64B	TRIM73	TRIM74	TRIM77	TSPY1	TSPY10	TSPY2	TSPY3	TSPY4	TSPY8	TUBA1B	TUBA3D	TUBA3E	TUBA4B	TUBB8B	TUSC1	TVP23B	TVP23C	TYW1	U2AF1	UBTFL1	UGT2A1	UGT2B10	UGT2B11	UGT2B15	UGT2B17	UGT2B28	ULBP2	UPK3BL1	UPK3BL2	UQCR11	UQCRH	UQCRHL	USP17L1	USP17L10	USP17L11	USP17L12	USP17L13	USP17L15	USP17L17	USP17L18	USP17L19	USP17L2	USP17L20	USP17L21	USP17L22	USP17L23	USP17L24	USP17L25	USP17L26	USP17L27	USP17L28	USP17L29	USP17L3	USP17L30	USP17L4	USP17L5	USP17L7	USP17L8	USP9Y	VCX	VCX2	VCX3A	VCX3B	VCY	VCY1B	VHLL	VN1R1	VN1R3	VN1R4	VN1R5	VPS33A	VPS4A	WASHC1	WASHC2A	WASHC2C	WFDC6	XAGE1A	XAGE1B	XCL1	XCL2	XK	XNDC1N	YY2	ZBTB8B	ZC3H11B	ZCCHC18	ZDHHC11	ZDHHC11B	ZFP41	ZNF100	ZNF117	ZNF138	ZNF177	ZNF20	ZNF208	ZNF223	ZNF254	ZNF266	ZNF28	ZNF347	ZNF417	ZNF429	ZNF479	ZNF486	ZNF487	ZNF491	ZNF492	ZNF493	ZNF525	ZNF587	ZNF587B	ZNF593OS	ZNF594	ZNF610	ZNF626	ZNF658	ZNF66	ZNF660	ZNF676	ZNF681	ZNF69	ZNF701	ZNF705A	ZNF705B	ZNF705D	ZNF705G	ZNF709	ZNF717	ZNF723	ZNF724	ZNF726	ZNF727	ZNF735	ZNF737	ZNF738	ZNF747	ZNF749	ZNF761	ZNF763	ZNF765	ZNF776	ZNF780A	ZNF808	ZNF813	ZNF814	ZNF816	ZNF823	ZNF83	ZNF836	ZNF844	ZNF846	ZNF85	ZNF880	ZNF888	ZNF91	ZNF93	ZNF98	ZSCAN5C	ZXDA	ZXDB
PMC10176861-13059_2023_2957_MOESM3_ESM.xlsx-Table_S3-ensembl_id	name the remainder. As of January 2022, there were 19,220 HGNC-approved protein-coding genes for human—17,88**3**  Additional file 3: Table S3. HGNC genes without VGNC approved orthologs as of January 2022	AARSD1	ACOT1	ACOT2	ACTR3C	ADH1A	ADH1B	ADH1C	ADH4	ADH5	ADH6	ADH7	ADM5	AGAP4	AGAP5	AGAP6	AGAP9	AIM2	AKR1C1	AKR7L	ALG1L2	AMY1A	AMY1B	AMY1C	AMY2A	AMY2B	ANKRD20A1	ANKRD30B	ANKRD36	ANKRD36B	ANP32D	ANXA8	ANXA8L1	APOBEC3A	APOBEC3F	APOL1	APOL4	AQP12A	AQP12B	ARHGAP11B	ARHGAP19	ARHGAP8	ARHGEF35	ARL17A	ARL17B	ARMCX4	ARMS2	ASAH2B	ASDURF	ATAD3A	ATP5MGL	B3GALT9	BBS1	BBS10	BBS12	BBS4	BBS5	BBS9	BCKDHA	BIVM	BLID	BMP8A	BOLA2	BOLA2B	BPY2	BPY2B	BPY2C	BRD3OS	C10orf143	C10orf95	C11orf98	C13orf42	C17orf114	C19orf85	C1orf226	C1QTNF9B	C20orf203	C20orf204	C2orf81	C2orf92	C3orf85	C4A	C4B	C6orf226	CAGE1	CALM2	CALM3	CAPNS2	CARD16	CASTOR2	CBS	ZNG1A	ZNG1B	ZNG1C	ZNG1E	ZNG1F	CCDC144A	CCDC168	CCDC194	CCDC195	CCDC200	CCDC201	CCDC74A	CCDC74B	CCL15	CCL3	CCL3L3	CCL4	CCL4L2	CCZ1	CCZ1B	CD8B2	CDK11A	CDK11B	CDKN2A	FBXW10B	CDRT15	CDRT15L2	CDY1	CDY1B	CDY2A	CDY2B	CEACAM21	CELA3B	CELF6	CEMP1	CENPVL1	CENPVL2	CENPVL3	CFC1	CFC1B	CFHR1	CFHR2	CFHR3	CGB1	CGB2	CGB3	CGB5	CGB7	CGB8	CHMP1B	CHRFAM7A	CHRNA7	CKMT1A	CKMT1B	CLC	CLEC18A	CLEC18B	CLEC18C	CLN3	CNPY2	CNTNAP3	CNTNAP3B	CNTNAP3C	CORO7	CPHXL	CPXCR1	CRYAA	CSAG1	CSAG2	CSAG3	CSH1	CSH2	CSHL1	CSNK2A1	CSNK2A3	CST2	CST3	CT45A1	CT45A10	CT45A2	CT45A3	CT45A5	CT45A6	CT45A7	CT45A8	CT45A9	CT47A1	CT47A10	CT47A11	CT47A12	CT47A2	CT47A3	CT47A4	CT47A5	CT47A6	CT47A7	CT47A8	CT47A9	CT47B1	CTAG1A	CTAG1B	CTAG2	CTAGE1	CTAGE15	CTAGE6	CTAGE9	CTRB1	CTXND1	CXorf49	CXorf49B	CXorf51A	CXorf51B	DAZ1	DAZ2	DAZ3	DAZ4	DDTL	DEFA1	DEFA1B	DEFA3	DEFA4	DEFB103A	DEFB103B	DEFB104A	DEFB104B	DEFB105A	DEFB105B	DEFB106A	DEFB106B	DEFB107A	DEFB107B	DEFB108B	DEFB130A	DEFB130B	DEFB131A	DEFB131B	DEFB4A	DEFB4B	DGCR2	DGCR6	DGCR6L	DHRS4	DHRS4L2	DLEU7	DMRTC1	DMRTC1B	DPEP2NB	DUX4	DYNLT2B	EBI3	EBLN1	EBLN2	ECSCR	EDDM13	EEF1AKMT4	EEF1E1	EIF1AY	EIF2S3B	EIF3C	EIF3CL	EIF5AL1	EOLA1	EOLA2	EPPIN	ERCC5	ERV3-1	ERVMER34-1	ERVV-1	ERVV-2	ERVW-1	ETDA	ETDB	ETDC	EVI2A	EVPLL	EXOC1L	EYS	F8A1	F8A2	F8A3	FAHD2A	FAHD2B	FAM120AOS	FAM153A	FAM156A	FAM156B	FAM236A	FAM236B	FAM236C	FAM236D	FAM240B	FAM240C	FAM246A	FAM246B	FAM246C	FAM25A	FAM25C	FAM25G	FAM47A	FAM47E	FAM72A	FAM72B	FAM72C	FAM72D	FAM86B1	FAM86B2	FAM90A26	FBXL8	FBXW10	FCGR2B	FCGR3A	FCGR3B	FFAR3	FNTB	FOLH1	FOXD4	FOXD4L1	FOXD4L3	FOXD4L4	FOXD4L5	FOXD4L6	FOXL3	FOXO3B	FPR2	FRG2	FRG2B	GAGE1	GAGE10	GAGE12C	GAGE12D	GAGE12E	GAGE12F	GAGE12G	GAGE12H	GAGE12J	GAGE13	GAGE2A	GAGE12B	GALNT4	GATD3	GGT1	GGTA1	GGTLC2	GGTLC3	GH1	GH2	GIMAP5	GK	GLUD2	GOLGA6A	GOLGA6B	GOLGA6C	GOLGA6D	GOLGA6L1	GOLGA6L10	GOLGA6L2	GOLGA6L22	GOLGA6L4	GOLGA6L6	GOLGA6L7	GOLGA6L9	GOLGA8A	GOLGA8B	GOLGA8F	GOLGA8G	GOLGA8H	GOLGA8J	GOLGA8K	GOLGA8M	GOLGA8N	GOLGA8O	GOLGA8Q	GOLGA8R	GOLGA8S	GOLGA8T	GOSR2	GPR42	GPR89A	GPR89B	GRAPL	GREP1	GSTM2	GSTT2	GSTT2B	GSTT4	GTF2H2	GTF2H2C	GTF2IRD2	GTF2IRD2B	GTPBP6	GYPB	GYPE	H2AL3	H2BC12L	H3-7	H3-5	H3Y1	H3Y2	HBA1	HBA2	HBG1	HBG2	HCAR2	HEPN1	HIGD2B	HLA-A	HLA-B	HLA-C	HLA-DMA	HLA-DMB	HLA-DOA	HLA-DOB	HLA-DPA1	HLA-DPB1	HLA-DQA1	HLA-DQA2	HLA-DQB1	HLA-DQB2	HLA-DRA	HLA-DRB1	HLA-DRB5	HLA-E	HLA-F	HLA-G	HMCN2	HMHB1	HNRNPA1L2	HNRNPCL1	HNRNPCL2	HNRNPCL3	HNRNPCL4	HP	HPR	HRURF	HSD3B1	HSFX1	HSFX2	HSFX3	HSFX4	HSFY1	HSFY2	HSPA1A	HSPA1B	HTD2	ICOSLG	IER3IP1	IFNA1	IFNA10	IFNA13	IFNA16	IFNA17	IFNA4	IFNA7	IFNL2	IFNL3	IFNL4	IGFL4	IGLL1	IGLL5	INO80B	JTB	KCNE1	KCNJ18	KHDC1	KIR2DL1	KIR2DL3	KIR2DL4	KIR2DS4	KIR3DL1	KIR3DL2	KIR3DL3	KLF18	KLK9	KLRC2	KLRC3	KLRC4	KRBOX1	KRT6B	KRT6C	KRTAP1-1	KRTAP1-3	KRTAP1-5	KRTAP10-1	KRTAP10-10	KRTAP10-12	KRTAP10-3	KRTAP10-4	KRTAP10-5	KRTAP10-6	KRTAP10-7	KRTAP10-8	KRTAP10-9	KRTAP12-1	KRTAP12-2	KRTAP13-1	KRTAP13-3	KRTAP13-4	KRTAP19-1	KRTAP19-2	KRTAP19-3	KRTAP19-4	KRTAP19-5	KRTAP19-6	KRTAP19-7	KRTAP19-8	KRTAP2-1	KRTAP2-2	KRTAP2-3	KRTAP2-4	KRTAP20-2	KRTAP20-3	KRTAP20-4	KRTAP21-1	KRTAP21-2	KRTAP21-3	KRTAP22-1	KRTAP22-2	KRTAP3-2	KRTAP4-1	KRTAP4-11	KRTAP4-12	KRTAP4-4	KRTAP4-6	KRTAP4-7	KRTAP4-8	KRTAP4-9	KRTAP5-1	KRTAP5-10	KRTAP5-2	KRTAP5-4	KRTAP5-5	KRTAP5-6	KRTAP5-7	KRTAP5-8	KRTAP5-9	KRTAP6-1	KRTAP9-2	KRTAP9-3	KRTAP9-4	KRTAP9-6	KRTAP9-7	KRTAP9-8	KRTAP9-9	LBHD1	LCE1A	LCE1D	LCE1E	LCE1F	LCE2A	LCE2B	LCE2C	LCE2D	LCE3D	LCE3E	LCE4A	LCN6	LGALS14	LGALS7	LGALS7B	LGALS9B	LGALS9C	LGI1	LILRA1	LILRA2	LILRA6	LILRB1	LILRB2	LILRB3	LIMS3	LIMS4	LITAFD	LNP1	LPP	LRRC37A	LRRC37A2	LRRC37A3	LRRC37B	LRRC51	LUC7L2	LY6G6F	LY75	LYZL1	LYZL2	MAGEA2	MAGEA2B	MAGEA3	MAGEA6	MAGEA9	MAGEA9B	MAGEB4	MAGEB6	MAGEC1	MAGEC3	MAGED4B	MAP1LC3B	MAP1LC3B2	MARCOL	MAS1L	MATR3	MBD3L2	MBD3L2B	MBD3L3	MBD3L4	MBD3L5	METTL2A	METTL2B	MIA2	MICA	MICB	MLF1	MMP24OS	MRFAP1	MRLN	MROH7	MRPL30	MRPS17	MS4A4E	MSANTD5	MSH5	MT1E	MT1G	MT1H	MT1M	MTLN	MUC12	MUC16	MUC17	MUC19	MUC2	MUC21	MUC3A	MUSTN1	MYCBP	MYEOV	MYOCOS	MZT2B	NACA	NANOG	NANOGP8	NAT8	NBPF1	NBPF10	NBPF11	NBPF12	NBPF14	NBPF15	NBPF19	NBPF20	NBPF26	NBPF4	NBPF6	NBPF9	NCBP2AS2	NDUFA7	NDUFC2	NFILZ	NLRP2B	NOMO1	NOMO3	NOTCH2NLA	NOTCH2NLB	NOTCH2NLC	NPIPA1	NPIPA2	NPIPA3	NPIPA5	NPIPA7	NPIPA8	NPIPB11	NPIPB12	NPIPB13	NPIPB15	NPIPB2	NPIPB4	NPIPB5	NPIPB6	NPIPB8	NPIPB9	NPY4R2	NT5C1B	NTPCR	NUDT11	NUDT4B	NUTM2A	NUTM2B	NUTM2D	NUTM2E	NUTM2F	NUTM2G	NXF2	NXF2B	OBP2A	OBP2B	OC90	OOSP1	OOSP3	OOSP4A	OPN1MW	OPN1MW2	OPN1MW3	OR10A2	OR10G2	OR10G4	OR10G8	OR10H5	OR11H1	OR11H2	OR13C9	OR14A2	OR1A2	OR1D4	OR1D5	OR1L3	OR2A1	OR2A4	OR2A42	OR2AJ1	OR2AK2	OR2G2	OR2H2	OR2J2	OR2L2	OR2L8	OR2M2	OR2M3	OR2S2	OR2T10	OR2T12	OR2T33	OR2T34	OR2T35	OR2T5	OR2T7	OR2T8	OR4A16	OR4A5	OR4C46	OR4F16	OR4F21	OR4F29	OR4F3	OR4F5	OR4M2	OR4M2B	OR4N4C	OR4X1	OR51A2	OR51B2	OR56A5	OR5AC2	OR5F1	OR5H1	OR5H14	OR5H2	OR5K2	OR5T3	OR7G2	OR8B2	OR8D1	OR8G1	OR8K3	ORM1	ORM2	OXCT2	P2RX5	P3R3URF	PABPC1L2A	PABPC1L2B	PABPC4L	PAGE2	PAGE2B	PANO1	PATE3	PATE4	PBOV1	PCDH11X	PCDH11Y	PDXDC1	PERCC1	PGA3	PGA4	PGA5	PGAM4	PIGBOS1	PIGY	PILRB	PLA2G4B	PLGLB1	PLGLB2	PLK5	PMIS2	PNMA6E	PNMA6F	PNMA8B	PNMA8C	POLR2J	POLR2J2	POM121	POM121C	POMZP3	POTEB	POTEB2	POTEB3	POTEC	POTED	POTEE	POTEF	POTEG	POTEH	POTEI	POTEJ	POTEM	POU5F1B	POU5F2	PPAN	PPIAL4A	PPIAL4E	PPIAL4F	PPIAL4G	PPIAL4H	PPP2R3B	PPP3R2	PRAMEF1	PRAMEF10	PRAMEF11	PRAMEF13	PRAMEF14	PRAMEF15	PRAMEF18	PRAMEF19	PRAMEF2	PRAMEF25	PRAMEF26	PRAMEF27	PRAMEF33	PRAMEF4	PRAMEF5	PRAMEF6	PRAMEF7	PRAMEF8	PRAMEF9	PRB1	PRB2	PRB3	PRB4	PRDM7	PRH1	PRODH	PRR20A	PRR20B	PRR20C	PRR20D	PRR20E	PRR20G	PRR23D1	PRR23D2	PRR33	PRSS41	PRSS51	PRY	PRY2	PSG1	PSG11	PSG3	PSG5	PSG6	PSG7	PSG8	PSORS1C1	PSORS1C2	PTCD1	PTTG2	PWP2	RAB40AL	RAB6C	RAB6D	RABL2A	RABL2B	RAET1L	RAPGEF6	RASA4	RASA4B	RBM27	RBMY1A1	RBMY1B	RBMY1D	RBMY1E	RBMY1F	RBMY1J	RFPL1	RFPL4A	RFPL4AL1	RGL4	RGPD1	RGPD2	RGPD3	RGPD4	RGPD5	RGPD6	RGPD8	RHCE	RHD	RHOXF1	RHOXF2	RHOXF2B	RIMBP3	RIMBP3B	RIMBP3C	RLN1	RNASE10	RNASE11	RNASE12	RNASE13	RNASE3	RPA4	RPE	RPGR	RPL36A	RPL41	RSPH10B	RSPH10B2	RTL8B	RTL8C	S100A7A	SAA4	SAGE1	SARS2	SCGB1C1	SCGB1C2	SCHIP1	SCYGR1	SCYGR10	SCYGR2	SCYGR3	SCYGR4	SCYGR5	SCYGR6	SCYGR7	SCYGR8	SDHD	SEM1	SERF1A	SERF1B	SERPINA2	SERPINB3	SHLD3	SHPK	SIGLEC12	SIGLEC14	SIGLEC16	SIGLEC7	SIGLEC9	SIK1	SIRPB1	SLC35G3	SLC35G4	SLC35G5	SLCO1B3	SLX1A	SLX1B	SMIM10L2A	SMIM10L2B	SMIM11	SMIM2	SMIM27	SMIM28	SMIM31	SMIM34	SMIM35	SMIM36	SMIM38	SMIM39	SMIM40	SMIM41	SMIM42	SMIM43	SMIM44	SMN1	SMN2	SNURF	SOGA3	SOHLH2	SPAAR	SPACA5	SPACA5B	SPAG11A	SPAG11B	SPANXA1	SPANXA2	SPANXB1	SPANXC	SPANXD	SPANXN2	SPANXN3	SPANXN5	SPATA13	SPATA31A1	SPATA31A3	SPATA31A5	SPATA31A6	SPATA31A7	SPATA31D3	SPATA31D4	SPDYE1	SPDYE10	SPDYE12	SPDYE13	SPDYE14	SPDYE15	SPDYE16	SPDYE17	SPDYE2	SPDYE21	SPDYE2B	SPDYE3	SPDYE5	SPDYE6	SPDYE8	SPDYE9	SPEGNB	SPEM3	SPIB	SPIN2A	SPIN2B	SPRR2A	SPRR2D	SPRR2E	SPRR2F	SPRR5	MISFA	SRGAP2B	SRGAP2C	SSX1	SSX2	SSX2B	SSX4	SSX4B	SSX5	SSX7	STEAP1B	STH	STIMATE	STRIT1	STX16	SULT1A3	SULT1A4	SUMO4	SUPT20HL1	SUPT20HL2	SYT15	TARBP1	TAS2R19	TAS2R30	TAS2R31	TAS2R43	TAS2R46	TAS2R50	TATDN2	TBC1D26	TBC1D28	TBC1D3	TBC1D3B	TBC1D3C	TBC1D3D	TBC1D3E	TBC1D3F	TBC1D3G	TBC1D3H	TBC1D3I	TBC1D3K	TBC1D3L	TCEAL3	TCP11X1	CRIPTO	TEX53	TEX54	TGIF2LY	THSD8	TIMM23B	TINCR	TLR9	TLX1	TM4SF19	TMDD1	TMED6	TMEM191B	TMEM191C	TMEM238L	TMEM265	TMEM271	TMSB15A	TMSB15B	TMSB4X	TNFRSF10D	TOMT	TP53TG3	TP53TG3B	TP53TG3C	TP53TG3D	TP53TG3E	TP53TG3F	TPSAB1	TPSB2	TPSD1	TPTE	TRAPPC2	TRAPPC2B	TRIM34	TRIM43	TRIM43B	TRIM48	TRIM49	TRIM49C	TRIM49D1	TRIM49D2	TRIM51	TRIM61	TRIM64	TRIM64B	TRIM73	TRIM74	TRIM77	TSPY1	TSPY10	TSPY2	TSPY3	TSPY4	TSPY8	TUBA1B	TUBA3D	TUBA3E	TUBA4B	TUBB8B	TUSC1	TVP23B	TVP23C	TYW1	U2AF1	UBTFL1	UGT2A1	UGT2B10	UGT2B11	UGT2B15	UGT2B17	UGT2B28	ULBP2	UPK3BL1	UPK3BL2	UQCR11	UQCRH	UQCRHL	USP17L1	USP17L10	USP17L11	USP17L12	USP17L13	USP17L15	USP17L17	USP17L18	USP17L19	USP17L2	USP17L20	USP17L21	USP17L22	USP17L24	USP17L25	USP17L26	USP17L27	USP17L28	USP17L29	USP17L3	USP17L30	USP17L4	USP17L5	USP17L7	USP17L8	USP9Y	VCX	VCX2	VCX3A	VCX3B	VCY	VCY1B	VHLL	VN1R1	VN1R4	VN1R5	VPS33A	VPS4A	WASHC1	WASHC2A	WASHC2C	WFDC6	XAGE1A	XAGE1B	XCL1	XCL2	XK	XNDC1N	YY2	ZBTB8B	ZC3H11B	ZCCHC18	ZDHHC11	ZDHHC11B	ZFP41	ZNF100	ZNF138	ZNF177	ZNF20	ZNF208	ZNF223	ZNF254	ZNF266	ZNF28	ZNF347	ZNF417	ZNF429	ZNF479	ZNF486	ZNF487	ZNF491	ZNF492	ZNF493	ZNF525	ZNF587	ZNF587B	ZNF593OS	ZNF594	ZNF610	ZNF626	ZNF658	ZNF66	ZNF660	ZNF676	ZNF681	ZNF69	ZNF701	ZNF705A	ZNF705B	ZNF705D	ZNF705G	ZNF709	ZNF717	ZNF723	ZNF724	ZNF726	ZNF727	ZNF735	ZNF737	ZNF738	ZNF747	ZNF749	ZNF761	ZNF763	ZNF765	ZNF776	ZNF780A	ZNF808	ZNF813	ZNF814	ZNF816	ZNF823	ZNF83	ZNF836	ZNF844	ZNF846	ZNF85	ZNF880	ZNF888	ZNF91	ZNF93	ZNF98	ZSCAN5C	ZXDA	ZXDB
PMC10172114-41586_2023_5895_MOESM3_ESM.xlsx-S9-Table_S9_Genes_that_intersect_IGC_events	of the alignment of sequence reads, our strategy was assembly driven (Extended Data Fig. **1**)  This file contains Supplementary Tables 1–14	ZNF705B	USP17L8	ZNF705D	USP17L2	FAM90A26	LPA	NBPF1	FAM86B1	CROCC	TTC34	ANKRD20A1	WASHC1	AKR1C1	AKR1C2	NEB	CT45A1	RGPD1	RGPD2	POTEB3	POTEB	THOC3	POTEG	GOLGA6A	POTEI	ANKRD36	ANKRD36B	TP53TG3F	SYT15	PLGLB1	PLGLB2	POTEJ	GOLGA6L4	RGPD5	POTEF	PRAMEF6	PLEKHB2	HERC2	POTEE	PRAMEF5	CT45A2	POTEM	LRRC37A2	CT45A7	NBPF20	FAM86B2	NBPF19	CT45A5	CT45A6	GPRIN2	TP53TG3B	TRIM49	TRIM49C	FCGR3B	LIMS4	LIMS3	GOLGA8G	PGA4	PRRC2B	NPY4R	NPY4R2	GAGE12H	NBPF10	CCZ1	CCZ1B	TBCD	CNTNAP3B	GAGE13	GOLGA8F	TBC1D3H	GOLGA6L10	B3GNTL1	GAGE12G	RSPH10B	RSPH10B2	NOMO3	ANKRD30A	FAM90A23	POTEH	GAGE12C	NPIPA8	NOMO2	LRRC37A3	SPATA31A7	NPIPA7	TBC1D3K	ZNF658	FAM153A	EIF3C	POLR2J3	FCGR3A	GTF2I	NOTCH2NLB	GAGE2E	PTPN20	NBPF26	SPDYE2B	GOLGA8T	GOLGA8B	GOLGA8N	CR1	TBC1D3B	NOTCH2NLA	UBTFL1	SPATA31A6	GAGE2A	GOLGA6L22	PRAMEF25	GOLGA8O	CT45A3	ZNF705G	NPIPB9	GAGE12F	NCF1	GOLGA8A	NOTCH2	GOLGA8R	GOLGA8K	TBC1D3G	LGALS9C	GOLGA6L6	TP53TG3C	NOTCH2NLR	RASA4	STRC	CT45A8	SRGAP2B	SPDYE6	KATNAL2	NPIPB5	LGALS9B	GGTLC3	AGAP9	SPAG11A	GTF2IRD2	TAF11L10	NBPF4	SPAG11B	GAGE12D	GTF2IRD2B	CKMT1A	CKMT1B	SPDYE2	TAF11L9	MBD3L3	PDE4DIP	KIF27	PRAMEF26	TBC1D3I	MBD3L5	FCGBP	TP53TG3D	USP17L20	FAM90A14	OR2T3	OR2T34	NPIPB6	MBD3L4	RSRP1	TAF11L8	RASA4B	FCGR2B	GOLGA8S	SSU72L4	LOC102724197	ANTXR2	NPIPB3	GAGE12J	USP17L4	BOLA2	GOLGA8Q	NUDT4B	NBPF14	DEFB107A	DEFB105A	ARL17B	DEFB106A	POLR2J2	DEFB104B	BOLA2-SMG1P6	NSF	MUC3A	DMRTC1	DMRTC1B	DEFB104A	NAIP	DTX2	OR4F17	MBD3L2	TEX28	PPIAL4E	GAGE10	NBPF12	NPIPB8	PRAMEF18	PRAMEF7	PRAMEF8	GAGE12B	PMS2	TAF11L6	RGPD8	ALG10	ALG10B	PPIAL4D	USP17L12	ZNG1A	GAGE12E	EIF3CL	PRAMEF33	ANAPC1	TPTE	NPIPB4	OR4F5	RHCE	RHD	USP17L19	DEFB107B	TAF11L5	PSG5	CHRFAM7A	DEFB105B	SPANXA2	GOLGA6B	ASAH2B	ASAH2	C2orf78	NBPF6	SPANXA1	ZNG1E	CYP4Z1	DEFB106B	USP17L18	AGAP4	TAF11L7	ZNF630	TBC1D3E	NPIPB12	PPIP5K1	USP17L22	TRIM16	DHRS4L2	DPP6	RGPD3	GTF2H2	GTF2H2C	LRRC37A	FAM236C	FAM236D	CFC1	CFC1B	PRR20C	HIC2	CATSPER2	PPIAL4H	PPIAL4C	USP17L27	DEFB4B	PSG11	PSG9	TAF11L4	RGPD4	GNPDA1	KRT86	USP17L21	NPIPA3	ZNG1F	FAM236A	FAM236B	SORD	OTOA	SPATA31A1	AMY1C	SLC2A14	GAGE1	GOLGA6L1	CCL3L3	NPIPB7	GOLGA6D	TBC1D3	NPIPA1	FRMPD2	CCL3L1	CLEC18B	SSU72L3	CLEC18C	GOLGA6C	TBC1D3D	OR1D5	ART1	HYDIN	SPACA5	SPACA5B	CCL4L2	USP17L10	GOLGA6L9	DEFB103B	TRIM73	GOLGA8J	TRIM74	CXorf51A	CXorf51B	PRR20A	TTL	SPDYE17	NBDY	USP17L23	USP17L24	MRPL42	PGA3	RFPL4AL1	USP18	OPN1MW2	SIGLEC11	NBPF11	MAGEA9	MAGEA9B	SULT1A4	AMY1A	CD177	PGA5	OCLN	GYPA	GYPB	FAM90A8	PRR23D2	RPS9	BMP8A	BMP8B	SPRN	PDPK1	ARHGEF35	USP17L30	UPK3BL1	UPK3BL2	CDK5RAP2	USP17L11	MUC12	DEFB4A	BOLA2B	RFPL4A	LGALS7	LGALS7B	PDXDC1	ARHGEF5	CHRNA7	WASHC2C	CNTNAP3	OR4F21	PRR23D1	CCDC74A	CCDC74B	SLC2A3	USP17L7	NPIPB15	TRIM64	TRIM64B	WASHC2A	PRAMEF15	ZNG1B	FOXD4	FOXD4L1	CSAG1	KRT81	OR4F16	ZNF814	CLEC18A	PRR20E	NOTCH2NLC	OR11H2	USP17L25	USP17L26	HRNR	NPIPB13	PRAMEF10	SRGAP2C	CTAGE15	PRAMEF13	PRAMEF14	TVP23B	TVP23C	TVP23C-CDRT4	USP17L5	ACTN2	ZNF595	OPN1MW	RHOXF2	RHOXF2B	USP17L29	MALL	NUTM2D	AGAP6	XIRP2	SIMC1	USP17L28	NUTM2A	MAGEA3	MAGEA6	DHRS4	CTAGE6	SPDYE9	KCTD5	NBPF3	EYA1	PRAMEF9	KIF24	UBAP1	C4A	C4B	GSTT4	BET1L	PCSK7	SEC22B	ZNF417	ZNF587	OR4N2	SULT1A3	USP17L3	FRAS1	SLC10A7	PDPR	TAGLN	MAGED4	MAGED4B	AMY2A	POLR2J	TAF11L3	POM121C	SNTG2	ABCC2	FAM90A22	NPIPB11	LILRA6	LILRB3	OPN1LW	DHX40	SLX1B	DUSP22	CSAG2	CSAG3	RIMBP3C	PRR20B	NXF2	NXF2B	OR2T29	OR2T5	MTLN	RNF115	NUTM2B	TOP3B	ARHGEF18	EOLA1	EOLA2	PPIAL4F	SRGAP2	NPIPA5	USP17L15	AMY1B	HSFX3	HSFX4	PRR20D	SSU72L2	COX10	HBM	TCAF1	SLC25A43	EIF5AL1	KRBOX5	CCDC200	UBE2L3	ATG10	DCBLD2	UNC93A	FAM72D	RLN1	RLN2	SSU72L1	CT47A1	ANXA8	CT47A7	ACTR3C	FAM72C	DEFB103A	LRP2	TMEM185A	SHANK3	HEATR4	POM121	ANXA8L1	SLC35E2B	ACOT1	ACOT2	TCAF2	CT47B1	TRIM43	TRIM43B	ACTR3B	GPC5	SPDYE8	GRAPL	HSFX1	HSFX2	FFAR3	GPR42	TNXB	DEFA1	SLIT3	DEFA3	SPATA31D4	FAM90A10	ANKRD30B	DOCK4	MAGEA2	MAGEA2B	CEL	FAM90A9	SPANXB1	SPDYE16	TUBB8B	DAPL1	RMND5A	CT47A2	CASTOR2	PRMT8	SPDYE13	FBXW10B	CDRT15L2	CES1	CTNNA3	ABCC6	SERHL2	TTC28	H4C14	H4C15	POMZP3	ZNF75D	H3C14	H3C15	SSX2B	PRKCA	CTAGE4	CDRT15	F8	BRF1	SPATA31D3	H2AC18	H2AC19	TPSAB1	TPSB2	CT47A3	EXD3	F8A2	GPAT2	CT47A6	TENM4	HBZ	NUTM2E	H2AB2	ISY1-RAB43	RAB43	CYP21A2	ETDA	ETDB	F8A1	HNRNPCL1	HNRNPCL2	H2AB1	SPDYE15	OR2T2	OR2T35	GRAP	OR2T11	FAM120A	OPHN1	FAM120B	HNRNPH1	LIMS1	SLC12A7	SSX2	AQP12A	AQP12B	IKBKG	ZP3	MCTP2	NOMO1	ZNF587B	DDT	DDTL	EPHA3	PGAP1	MGAM	ISLR2	PRB1	CT47A5	KIR2DL3	SPANXC	PPFIBP1	FOXD4L4	LRRC37B	FOXD4L5	CT47A4	WDR70	ZNF124	CYP2D6	ENPP3	FAM25G	HSPA1A	HSPA1B	ACAD11	ACKR4	DNAH8	ECT2L	SNX6	SPOCK3	KIAA1586	NADK	ZNF451	DLG2	CTAGE9	ROPN1	ROPN1B	CARD16	USP17L1	AUTS2	CORO1A	CENPVL1	CENPVL2	CSPG4	HSD17B11	INAVA	SGCD	SLC9C1	DLGAP2	SPANXD	EFL1	NUTM2G	RNF103-CHMP3	PTPRN2	CTRB1	CTRB2	LILRA2	KIR2DL1	TTN	MUC20	AP2A2	PI4KA	STK19	CACNA1C	TAF1	RAG1	BRSK2	PNMA6A	CTAG1A	PDZK1	PRIM2	TNKS	NR4A3	TCP11X1	TCP11X2	MICAL3	PCMTD2	SH3GL3	SPAG16	DMXL2	OXCT2	NOD1	SULT1A1	UPK3B	AGAP5	IL20RB	SPDYE14	ZNF28	MBD3L2B	CA5B	CLTRN	FAM120C	NBPF9	SPATA31A3	CTAG1B	ERVV-1	ERVV-2	NUTM2F	SCN5A	DOCK8	IMMP2L	SCART1	SNX30	SSX4	SSX4B	TRIM49D1	TRIM49D2	TPST1	DENND1B	FBXW10	H2AB3	MFSD14B	NPIPA2	PCMTD1	HBA1	HBA2	RAET1L	ULBP2	CNTN5	F8A3	ADCY2	CTAG2	FRG2	FRG2B	SERPINB11	UACA	ACSM2A	ACSM2B	ACSM5	AFF3	CCDC144A	DMBT1	LMF1	NRCAM	PGM5	TBCA	TYW1B	FAM185A	KCNH1	MYCT1	SVIL	ZNF665	ITIH6	TMLHE	TRAPPC12	TRIM61	CELA3B	CLCN5	COL6A6	ERC2	H2BC18	PPP2R2B	BCR	BTNL9	CDH7	COL23A1	KCNQ5	OR3A2	OR3A3	P2RX5	RAB3IP	RIMS1	AK2	COL19A1	MAGI3	MRPS22	XAGE1A	APP	IPO11	LSAMP	PAGE2	PAGE2B	TRIP13	FAM156A	FAM156B	GPR89A	GPR89B	MYLK	ZNF468	EPPK1	MUC1	MUC5AC	NSUN5	PARVB	SMOC2	TPO	XAGE1B	CDH13	GGTLC2	GOLGA8H	NBPF15	RABL2A	RABL2B	CACNG7	ERC1	FAM25C	FAM72B	KIAA1958	SAA1	SAA2	SAA2-SAA4	TERT	FCGR1A	H3-7	LDOC1	OR11H12	SIGLEC14	SIGLEC5	SLC38A6	VCX3B	ALPG	ALPP	APOBEC3A	CD38	COL28A1	COL4A1	CYRIA	DPH7	PARG	RAB11FIP3	SCN8A	SPIN2A	SPIN2B	TECTA	FRMPD4	KCNIP4	OTUD7A	VIPR2	ANXA2	IL9R	MRGPRX1	MS4A13	SVEP1	TMEM163	VCX3A	VKORC1L1	ODAD2	NUDT4	PGPEP1L	ASIP	ATAD3A	ATAD3B	CCDC6	DOCK1	SPATA31F1	FAM72A	FOXD4L6	PRR5L	WASF1	ZNF286A	ADGRL3	ADRA1B	ANKRD11	FOXO3B	MED12L	MTRF1L	MUSK	NPIPB2	RAB3C	RRP7A	APOBEC3B	CAPN11	CBFA2T3	CDK11A	CDK11B	DCDC1	GBA1	LAMA2	MTX1	OR4M2	ST3GAL4	TTLL2	VCX	ZNF443	ZNF799	CDR2	CGB8	COL24A1	FTO	IDS	KCNJ12	KCNJ18	LCLAT1	MGAT5	MLIP	PHC1	RPL10	SMN1	SMN2	SORCS3	SSU72L5	VCX2	ADAMTS12	ANKRD36C	ATXN1	C7orf50	CDC14C	CGB5	DIP2C	FLG	FOXD4L3	LRP8	MSTO1	PARD3B	RB1	SP140	SP140L	SPRY3	TEX29	UGT2B15	UGT2B17	CADM2	CYP2C19	CYP2C9	EYS	FLNC	HBG1	HBG2	HOMER2	KLHL3	MMP23B	PDCD6	SFI1	USP47	ZC3H11B	C1QTNF9	C1QTNF9B	CAMK4	COG5	EHMT1	FAM20C	FBXL7	HEPH	IGFN1	IGSF11	KLHDC4	LMLN	MUC6	MYT1L	NEGR1	NPM1	NRXN3	OR5K1	PCDHGA1	PCDHGA2	PCDHGA3	PCDHGB1	PHRF1	PRKN	RASGEF1C	RIPK1	RPH3AL	STAG1	TMEM117	TYW1	USP32	USP40	UXS1	BCL2L14	CFTR	CGB3	COLGALT2	CSH1	CSH2	CT55	DCLK1	DEFA1B	EDA	EXOC4	GON4L	IQSEC3	M6PR	PCDHGA4	PCDHGB2	PLA2G10	SLAIN2	STIM2	SV2C	TBC1D26	TBC1D28	TPRX1	UBE3D	ZNF492
PMC10172114-41586_2023_5895_MOESM3_ESM.xlsx-S9-Unnamed_5	of the alignment of sequence reads, our strategy was assembly driven (Extended Data Fig. **1**)  This file contains Supplementary Tables 1–14	ZNF705B	USP17L8	ZNF705D	USP17L2	FAM90A26	LPA	NBPF1	FAM86B1	CROCC	TTC34	ANKRD20A1	WASHC1	AKR1C1	AKR1C2	NEB	CT45A1	RGPD1	RGPD2	POTEB3	POTEB	THOC3	POTEG	GOLGA6A	POTEI	ANKRD36	ANKRD36B	TP53TG3F	SYT15	PLGLB1	PLGLB2	POTEJ	GOLGA6L4	RGPD5	POTEF	PRAMEF6	PLEKHB2	HERC2	POTEE	PRAMEF5	CT45A2	POTEM	LRRC37A2	CT45A7	NBPF20	FAM86B2	NBPF19	CT45A5	CT45A6	GPRIN2	TP53TG3B	TRIM49	TRIM49C	FCGR3B	LIMS4	LIMS3	GOLGA8G	PGA4	PRRC2B	NPY4R	NPY4R2	GAGE12H	NBPF10	CCZ1	CCZ1B	TBCD	CNTNAP3B	GAGE13	GOLGA8F	TBC1D3H	GOLGA6L10	B3GNTL1	GAGE12G	RSPH10B	RSPH10B2	NOMO3	ANKRD30A	FAM90A23	POTEH	GAGE12C	NPIPA8	NOMO2	LRRC37A3	SPATA31A7	NPIPA7	TBC1D3K	ZNF658	FAM153A	EIF3C	POLR2J3	FCGR3A	GTF2I	NOTCH2NLB	GAGE2E	PTPN20	NBPF26	SPDYE2B	GOLGA8T	GOLGA8B	GOLGA8N	CR1	TBC1D3B	NOTCH2NLA	UBTFL1	SPATA31A6	GAGE2A	GOLGA6L22	PRAMEF25	GOLGA8O	CT45A3	ZNF705G	NPIPB9	GAGE12F	NCF1	GOLGA8A	NOTCH2	GOLGA8R	GOLGA8K	TBC1D3G	LGALS9C	GOLGA6L6	TP53TG3C	NOTCH2NLR	RASA4	STRC	CT45A8	SRGAP2B	SPDYE6	KATNAL2	NPIPB5	LGALS9B	GGTLC3	AGAP9	SPAG11A	GTF2IRD2	TAF11L10	NBPF4	SPAG11B	GAGE12D	GTF2IRD2B	CKMT1A	CKMT1B	SPDYE2	TAF11L9	MBD3L3	PDE4DIP	KIF27	PRAMEF26	TBC1D3I	MBD3L5	FCGBP	TP53TG3D	USP17L20	FAM90A14	OR2T3	OR2T34	NPIPB6	MBD3L4	RSRP1	TAF11L8	RASA4B	FCGR2B	GOLGA8S	SSU72L4	LOC102724197	ANTXR2	NPIPB3	GAGE12J	USP17L4	BOLA2	GOLGA8Q	NUDT4B	NBPF14	DEFB107A	DEFB105A	ARL17B	DEFB106A	POLR2J2	DEFB104B	BOLA2-SMG1P6	NSF	MUC3A	DMRTC1	DMRTC1B	DEFB104A	NAIP	DTX2	OR4F17	MBD3L2	TEX28	PPIAL4E	GAGE10	NBPF12	NPIPB8	PRAMEF18	PRAMEF7	PRAMEF8	GAGE12B	PMS2	TAF11L6	RGPD8	ALG10	ALG10B	PPIAL4D	USP17L12	ZNG1A	GAGE12E	EIF3CL	PRAMEF33	ANAPC1	TPTE	NPIPB4	OR4F5	RHCE	RHD	USP17L19	DEFB107B	TAF11L5	PSG5	CHRFAM7A	DEFB105B	SPANXA2	GOLGA6B	ASAH2B	ASAH2	C2orf78	NBPF6	SPANXA1	ZNG1E	CYP4Z1	DEFB106B	USP17L18	AGAP4	TAF11L7	ZNF630	TBC1D3E	NPIPB12	PPIP5K1	USP17L22	TRIM16	DHRS4L2	DPP6	RGPD3	GTF2H2	GTF2H2C	LRRC37A	FAM236C	FAM236D	CFC1	CFC1B	PRR20C	HIC2	CATSPER2	PPIAL4H	PPIAL4C	USP17L27	DEFB4B	PSG11	PSG9	TAF11L4	RGPD4	GNPDA1	KRT86	USP17L21	NPIPA3	ZNG1F	FAM236A	FAM236B	SORD	OTOA	SPATA31A1	AMY1C	SLC2A14	GAGE1	GOLGA6L1	CCL3L3	NPIPB7	GOLGA6D	TBC1D3	NPIPA1	FRMPD2	CCL3L1	CLEC18B	SSU72L3	CLEC18C	GOLGA6C	TBC1D3D	OR1D5	ART1	HYDIN	SPACA5	SPACA5B	CCL4L2	USP17L10	GOLGA6L9	DEFB103B	TRIM73	GOLGA8J	TRIM74	CXorf51A	CXorf51B	PRR20A	TTL	SPDYE17	NBDY	USP17L23	USP17L24	MRPL42	PGA3	RFPL4AL1	USP18	OPN1MW2	SIGLEC11	NBPF11	MAGEA9	MAGEA9B	SULT1A4	AMY1A	CD177	PGA5	OCLN	GYPA	GYPB	FAM90A8	PRR23D2	RPS9	BMP8A	BMP8B	SPRN	PDPK1	ARHGEF35	USP17L30	UPK3BL1	UPK3BL2	CDK5RAP2	USP17L11	MUC12	DEFB4A	BOLA2B	RFPL4A	LGALS7	LGALS7B	PDXDC1	ARHGEF5	CHRNA7	WASHC2C	CNTNAP3	OR4F21	PRR23D1	CCDC74A	CCDC74B	SLC2A3	USP17L7	NPIPB15	TRIM64	TRIM64B	WASHC2A	PRAMEF15	ZNG1B	FOXD4	FOXD4L1	CSAG1	KRT81	OR4F16	ZNF814	CLEC18A	PRR20E	NOTCH2NLC	OR11H2	USP17L25	USP17L26	HRNR	NPIPB13	PRAMEF10	SRGAP2C	CTAGE15	PRAMEF13	PRAMEF14	TVP23B	TVP23C	TVP23C-CDRT4	USP17L5	ACTN2	ZNF595	OPN1MW	RHOXF2	RHOXF2B	USP17L29	MALL	NUTM2D	AGAP6	XIRP2	SIMC1	USP17L28	NUTM2A	MAGEA3	MAGEA6	DHRS4	CTAGE6	SPDYE9	KCTD5	NBPF3	EYA1	PRAMEF9	KIF24	UBAP1	C4A	C4B	GSTT4	BET1L	PCSK7	SEC22B	ZNF417	ZNF587	OR4N2	SULT1A3	USP17L3	FRAS1	SLC10A7	PDPR	TAGLN	MAGED4	MAGED4B	AMY2A	POLR2J	TAF11L3	POM121C	SNTG2	ABCC2	FAM90A22	NPIPB11	LILRA6	LILRB3	OPN1LW	DHX40	SLX1B	DUSP22	CSAG2	CSAG3	RIMBP3C	PRR20B	NXF2	NXF2B	OR2T29	OR2T5	MTLN	RNF115	NUTM2B	TOP3B	ARHGEF18	EOLA1	EOLA2	PPIAL4F	SRGAP2	NPIPA5	USP17L15	AMY1B	HSFX3	HSFX4	PRR20D	SSU72L2	COX10	HBM	TCAF1	SLC25A43	EIF5AL1	KRBOX5	CCDC200	UBE2L3	ATG10	DCBLD2	UNC93A	FAM72D	RLN1	RLN2	SSU72L1	CT47A1	ANXA8	CT47A7	ACTR3C	FAM72C	DEFB103A	LRP2	TMEM185A	SHANK3	HEATR4	POM121	ANXA8L1	SLC35E2B	ACOT1	ACOT2	TCAF2	CT47B1	TRIM43	TRIM43B	ACTR3B	GPC5	SPDYE8	GRAPL	HSFX1	HSFX2	FFAR3	GPR42	TNXB	DEFA1	SLIT3	DEFA3	SPATA31D4	FAM90A10	ANKRD30B	DOCK4	MAGEA2	MAGEA2B	CEL	FAM90A9	SPANXB1	SPDYE16	TUBB8B	DAPL1	RMND5A	CT47A2	CASTOR2	PRMT8	SPDYE13	FBXW10B	CDRT15L2	CES1	CTNNA3	ABCC6	SERHL2	TTC28	H4C14	H4C15	POMZP3	ZNF75D	H3C14	H3C15	SSX2B	PRKCA	CTAGE4	CDRT15	F8	BRF1	SPATA31D3	H2AC18	H2AC19	TPSAB1	TPSB2	CT47A3	EXD3	F8A2	GPAT2	CT47A6	TENM4	HBZ	NUTM2E	H2AB2	ISY1-RAB43	RAB43	CYP21A2	ETDA	ETDB	F8A1	HNRNPCL1	HNRNPCL2	H2AB1	SPDYE15	OR2T2	OR2T35	GRAP	OR2T11	FAM120A	OPHN1	FAM120B	HNRNPH1	LIMS1	SLC12A7	SSX2	AQP12A	AQP12B	IKBKG	ZP3	MCTP2	NOMO1	ZNF587B	DDT	DDTL	EPHA3	PGAP1	MGAM	ISLR2	PRB1	CT47A5	KIR2DL3	SPANXC	PPFIBP1	FOXD4L4	LRRC37B	FOXD4L5	CT47A4	WDR70	ZNF124	CYP2D6	ENPP3	FAM25G	HSPA1A	HSPA1B	ACAD11	ACKR4	DNAH8	ECT2L	SNX6	SPOCK3	KIAA1586	NADK	ZNF451	DLG2	CTAGE9	ROPN1	ROPN1B	CARD16	USP17L1	AUTS2	CORO1A	CENPVL1	CENPVL2	CSPG4	HSD17B11	INAVA	SGCD	SLC9C1	DLGAP2	SPANXD	EFL1	NUTM2G	RNF103-CHMP3	PTPRN2	CTRB1	CTRB2	LILRA2	KIR2DL1	TTN	MUC20	AP2A2	PI4KA	STK19	CACNA1C	TAF1	RAG1	BRSK2	PNMA6A	CTAG1A	PDZK1	PRIM2	TNKS	NR4A3	TCP11X1	TCP11X2	MICAL3	PCMTD2	SH3GL3	SPAG16	DMXL2	OXCT2	NOD1	SULT1A1	UPK3B	AGAP5	IL20RB	SPDYE14	ZNF28	MBD3L2B	CA5B	CLTRN	FAM120C	NBPF9	SPATA31A3	CTAG1B	ERVV-1	ERVV-2	NUTM2F	SCN5A	DOCK8	IMMP2L	SCART1	SNX30	SSX4	SSX4B	TRIM49D1	TRIM49D2	TPST1	DENND1B	FBXW10	H2AB3	MFSD14B	NPIPA2	PCMTD1	HBA1	HBA2	RAET1L	ULBP2	CNTN5	F8A3	ADCY2	CTAG2	FRG2	FRG2B	SERPINB11	UACA	ACSM2A	ACSM2B	ACSM5	AFF3	CCDC144A	DMBT1	LMF1	NRCAM	PGM5	TBCA	TYW1B	FAM185A	KCNH1	MYCT1	SVIL	ZNF665	ITIH6	TMLHE	TRAPPC12	TRIM61	CELA3B	CLCN5	COL6A6	ERC2	H2BC18	PPP2R2B	BCR	BTNL9	CDH7	COL23A1	KCNQ5	OR3A2	OR3A3	P2RX5	RAB3IP	RIMS1	AK2	COL19A1	MAGI3	MRPS22	XAGE1A	APP	IPO11	LSAMP	PAGE2	PAGE2B	TRIP13	FAM156A	FAM156B	GPR89A	GPR89B	MYLK	ZNF468	EPPK1	MUC1	MUC5AC	NSUN5	PARVB	SMOC2	TPO	XAGE1B	CDH13	GGTLC2	GOLGA8H	NBPF15	RABL2A	RABL2B	CACNG7	ERC1	FAM25C	FAM72B	KIAA1958	SAA1	SAA2	SAA2-SAA4	TERT	FCGR1A	H3-7	LDOC1	OR11H12	SIGLEC14	SIGLEC5	SLC38A6	VCX3B	ALPG	ALPP	APOBEC3A	CD38	COL28A1	COL4A1	CYRIA	DPH7	PARG	RAB11FIP3	SCN8A	SPIN2A	SPIN2B	TECTA	FRMPD4	KCNIP4	OTUD7A	VIPR2	ANXA2	IL9R	MRGPRX1	MS4A13	SVEP1	TMEM163	VCX3A	VKORC1L1	ODAD2	NUDT4	PGPEP1L	ASIP	ATAD3A	ATAD3B	CCDC6	DOCK1	SPATA31F1	FAM72A	FOXD4L6	PRR5L	WASF1	ZNF286A	ADGRL3	ADRA1B	ANKRD11	FOXO3B	MED12L	MTRF1L	MUSK	NPIPB2	RAB3C	RRP7A	APOBEC3B	CAPN11	CBFA2T3	CDK11A	CDK11B	DCDC1	GBA1	LAMA2	MTX1	OR4M2	ST3GAL4	TTLL2	VCX	ZNF443	ZNF799	CDR2	CGB8	COL24A1	FTO	IDS	KCNJ12	KCNJ18	LCLAT1	MGAT5	MLIP	PHC1	RPL10	SMN1	SMN2	SORCS3	SSU72L5	VCX2	ADAMTS12	ANKRD36C	ATXN1	C7orf50	CDC14C	CGB5	DIP2C	FLG	FOXD4L3	LRP8	MSTO1	PARD3B	RB1	SP140	SP140L	SPRY3	TEX29	UGT2B15	UGT2B17	CADM2	CYP2C19	CYP2C9	EYS	FLNC	HBG1	HBG2	HOMER2	KLHL3	MMP23B	PDCD6	SFI1	USP47	ZC3H11B	C1QTNF9	C1QTNF9B	CAMK4	COG5	EHMT1	FAM20C	FBXL7	HEPH	IGFN1	IGSF11	KLHDC4	LMLN	MUC6	MYT1L	NEGR1	NPM1	NRXN3	OR5K1	PCDHGA1	PCDHGA2	PCDHGA3	PCDHGB1	PHRF1	PRKN	RASGEF1C	RIPK1	RPH3AL	STAG1	TMEM117	TYW1	USP32	USP40	UXS1	BCL2L14	CFTR	CGB3	COLGALT2	CSH1	CSH2	CT55	DCLK1	DEFA1B	EDA	EXOC4	GON4L	IQSEC3	M6PR	PCDHGA4	PCDHGB2	PLA2G10	SLAIN2	STIM2	SV2C	TBC1D26	TBC1D28	TPRX1	UBE3D	ZNF492
PMC10172114-41586_2023_5895_MOESM3_ESM.xlsx-S9-Unnamed_6	of the alignment of sequence reads, our strategy was assembly driven (Extended Data Fig. **1**)  This file contains Supplementary Tables 1–14	ZNF705B	USP17L8	ZNF705D	USP17L2	FAM90A26	LPA	NBPF1	FAM86B1	CROCC	TTC34	ANKRD20A1	WASHC1	AKR1C1	AKR1C2	NEB	CT45A1	RGPD1	RGPD2	POTEB3	POTEB	THOC3	POTEG	GOLGA6A	POTEI	ANKRD36	ANKRD36B	TP53TG3F	SYT15B	SYT15	PLGLB1	PLGLB2	POTEJ	GOLGA6L4	RGPD5	POTEF	PRAMEF6	PLEKHB2	HERC2	POTEE	PRAMEF5	CT45A2	POTEM	LRRC37A2	CT45A7	NBPF20	FAM86B2	NBPF19	CT45A5	CT45A6	GPRIN2	TP53TG3B	TRIM49	TRIM49C	FCGR3B	LIMS4	LIMS3	GOLGA8G	PGA4	NPY4R	NPY4R2	GAGE12H	NBPF10	CCZ1	CCZ1B	TBCD	CNTNAP3B	GAGE13	GOLGA8F	NOTCH2NLB	TBC1D3H	GOLGA6L10	B3GNTL1	GAGE12G	RSPH10B	RSPH10B2	NOMO3	ANKRD30A	FAM90A23	POTEH	GAGE12C	NPIPA8	LRRC37A3	SPATA31A7	NPIPA7	TBC1D3K	ZNF658	FAM153A	EIF3C	FCGR3A	GTF2I	GAGE12B	PTPN20	NBPF26	SPDYE2B	GOLGA8T	GOLGA8B	GOLGA8N	CR1	TBC1D3B	NOTCH2NLA	UBTFL1	SPATA31A6	GAGE2A	GOLGA6L22	PRAMEF25	GOLGA8O	CT45A3	ZNF705G	NPIPB9	GAGE12F	NCF1	GOLGA8A	NOTCH2	GOLGA8R	GOLGA8K	TBC1D3G	LGALS9C	GOLGA6L6	TP53TG3C	NOTCH2NLR	RASA4	STRC	CT45A8	SRGAP2B	SPDYE6	KATNAL2	NPIPB5	LGALS9B	GGTLC3	AGAP9	SPAG11A	GTF2IRD2	TAF11L10	NBPF4	SPAG11B	GAGE12D	GTF2IRD2B	ZNG1C	CKMT1A	CKMT1B	SPDYE2	TAF11L9	LOC112267897	MBD3L3	LOC647264	PDE4DIP	KIF27	PRAMEF26	TBC1D3I	MBD3L5	FCGBP	TP53TG3D	USP17L20	FAM90A14	OR2T3	OR2T34	NPIPB6	MBD3L4	RSRP1	TAF11L8	RASA4B	FCGR2B	GOLGA8S	SSU72L4	ANTXR2	GAGE12J	USP17L4	BOLA2	GOLGA8Q	NUDT4B	NBPF14	DEFB107A	DEFB105A	ARL17B	DEFB106A	POLR2J2	DEFB104B	NSF	MUC3A	DMRTC1	DMRTC1B	DEFB104A	NAIP	DTX2	OR4F17	MBD3L2	TEX28	PPIAL4E	GAGE10	NBPF12	NPIPB8	PRAMEF18	PRAMEF7	PRAMEF8	FAM90A18	PMS2	TAF11L6	RGPD8	ALG10	ALG10B	USP17L12	ZNG1A	GAGE12E	EIF3CL	PRAMEF33	ANAPC1	TPTE	NPIPB4	OR4F5	RHCE	RHD	USP17L19	DEFB107B	TAF11L5	PSG5	CHRFAM7A	DEFB105B	SPANXA2	GOLGA6B	ASAH2B	ASAH2	C2orf78	NBPF6	SPANXA1	ZNG1E	CYP4Z1	DEFB106B	USP17L18	AGAP4	TAF11L7	ZNF630	TBC1D3E	NPIPB12	PPIP5K1	USP17L22	TRIM16	DHRS4L2	DPP6	RGPD3	GTF2H2	GTF2H2C	LRRC37A	FAM236C	FAM236D	CFC1	CFC1B	PRR20C	HIC2	CATSPER2	PPIAL4H	USP17L27	DEFB4B	PSG11	PSG9	TAF11L4	RGPD4	GNPDA1	KRT86	USP17L21	NPIPA3	ZNG1F	FAM236A	FAM236B	SORD	FAM90A17	OTOA	SPATA31A1	AMY1C	SLC2A14	GAGE1	GOLGA6L1	CCL3L3	NPIPB7	GOLGA6D	TBC1D3	NPIPA1	FAM90A16	FRMPD2	CLEC18B	SSU72L3	CLEC18C	GOLGA6C	TBC1D3D	OR1D5	ART1	HYDIN	SPACA5	SPACA5B	CCL4L2	USP17L10	GOLGA6L9	DEFB103B	TRIM73	GOLGA8J	TRIM74	CXorf51A	CXorf51B	PRR20A	TTL	SPDYE17	NBDY	USP17L24	MRPL42	PGA3	RFPL4AL1	USP18	OPN1MW2	SIGLEC11	NBPF11	MAGEA9	MAGEA9B	SULT1A4	AMY1A	CD177	PGA5	OCLN	GYPA	GYPB	FAM90A8	PRR23D2	RPS9	BMP8A	BMP8B	SPRN	PDPK1	ARHGEF35	USP17L30	UPK3BL1	UPK3BL2	CDK5RAP2	USP17L11	MUC12	DEFB4A	BOLA2B	RFPL4A	LGALS7	LGALS7B	PDXDC1	ARHGEF5	CHRNA7	WASHC2C	CNTNAP3	OR4F21	PRR23D1	CCDC74A	CCDC74B	SLC2A3	USP17L7	NPIPB15	TRIM64	TRIM64B	WASHC2A	PRAMEF15	ZNG1B	FOXD4	FOXD4L1	CSAG1	KRT81	OR4F16	ZNF814	CLEC18A	PRR20E	NOTCH2NLC	OR11H2	USP17L25	USP17L26	HRNR	NPIPB13	PRAMEF10	SRGAP2C	CTAGE15	PRAMEF13	PRAMEF14	TVP23B	TVP23C	TVP23C-CDRT4	USP17L5	ACTN2	ZNF595	OPN1MW	RHOXF2	RHOXF2B	USP17L29	MALL	NUTM2D	AGAP6	XIRP2	SIMC1	USP17L28	NUTM2A	MAGEA3	MAGEA6	DHRS4	CTAGE6	SPDYE9	KCTD5	NBPF3	EYA1	PRAMEF9	KIF24	UBAP1	C4A	C4B	GSTT4	BET1L	PCSK7	SEC22B	ZNF417	ZNF587	OR4N2	SULT1A3	USP17L3	FRAS1	SLC10A7	PDPR	TAGLN	FAM90A19	MAGED4	MAGED4B	AMY2A	POLR2J	TAF11L3	POM121C	SNTG2	ABCC2	FAM90A22	NPIPB11	LILRA6	LILRB3	OPN1LW	DHX40	SLX1B	DUSP22	CSAG2	CSAG3	RIMBP3C	PRR20B	NXF2	NXF2B	OR2T29	OR2T5	MTLN	RNF115	NUTM2B	TOP3B	ARHGEF18	EOLA1	EOLA2	PPIAL4F	SRGAP2	NPIPA5	USP17L15	AMY1B	HSFX3	HSFX4	PRR20D	SSU72L2	COX10	HBM	TCAF1	SLC25A43	EIF5AL1	KRBOX5	CCDC200	UBE2L3	ATG10	DCBLD2	UNC93A	FAM72D	RLN1	RLN2	SSU72L1	CT47A1	ANXA8	CT47A7	ACTR3C	FAM72C	DEFB103A	LRP2	TMEM185A	SHANK3	HEATR4	POM121	ANXA8L1	SLC35E2B	ACOT1	ACOT2	TCAF2	CT47B1	TRIM43	TRIM43B	ACTR3B	GPC5	SPDYE8	GRAPL	HSFX1	HSFX2	FFAR3	GPR42	TNXB	DEFA1	SLIT3	DEFA3	SPATA31D4	FAM90A10	ANKRD30B	DOCK4	MAGEA2	MAGEA2B	CEL	FAM90A9	SPANXB1	TULP4	SPDYE16	TUBB8B	DAPL1	RMND5A	CT47A2	CASTOR2	PRMT8	SPDYE13	FBXW10B	CDRT15L2	CES1	CTNNA3	ABCC6	SERHL2	TTC28	H4C14	H4C15	POMZP3	ZNF75D	H3C14	H3C15	SSX2B	PRKCA	CDRT15	F8	BRF1	SPATA31D3	TPSAB1	TPSB2	CT47A3	EXD3	GPAT2	CT47A6	TENM4	HBZ	NUTM2E	H2AB2	ISY1-RAB43	RAB43	CYP21A2	ETDA	ETDB	HNRNPCL1	HNRNPCL2	H2AB1	SPDYE15	OR2T2	OR2T35	GRAP	OR2T11	FAM120A	OPHN1	FAM120B	HNRNPH1	LIMS1	SLC12A7	SSX2	AQP12A	AQP12B	IKBKG	ZP3	MCTP2	NOMO1	ZNF587B	PGAP1	DDT	DDTL	EPHA3	MGAM	ISLR2	PRB1	CT47A5	KIR2DL3	SPANXC	PPFIBP1	FOXD4L4	LRRC37B	FOXD4L5	CT47A4	WDR70	ZNF124	CYP2D6	ENPP3	FAM25G	HSPA1A	HSPA1B	ACAD11	ACKR4	DNAH8	ECT2L	SNX6	SPOCK3	KIAA1586	ZNF451	NADK	DLG2	CTAGE9	ROPN1	ROPN1B	CARD16	USP17L1	AUTS2	CORO1A	CENPVL1	CENPVL2	CSPG4	HSD17B11	INAVA	SGCD	SLC9C1	DLGAP2	SPANXD	EFL1	NUTM2G	RNF103-CHMP3	PTPRN2	CTRB1	CTRB2	LILRA2	KIR2DL1	TTN	MUC20	AP2A2	PI4KA	STK19	CACNA1C	TAF1	RAG1	BRSK2	PNMA6A	CTAG1A	TNKS	PDZK1	PRIM2	NR4A3	TCP11X1	TCP11X2	MICAL3	PCMTD2	SH3GL3	SPAG16	DMXL2	OXCT2	NOD1	SULT1A1	UPK3B	AGAP5	IL20RB	SPDYE14	ZNF28	MBD3L2B	CA5B	NBPF9	CLTRN	FAM120C	SPATA31A3	CTAG1B	ERVV-1	ERVV-2	NUTM2F	SCN5A	PWWP4	SNX30	DOCK8	IMMP2L	SCART1	SSX4	SSX4B	TRIM49D1	TRIM49D2	TPST1	MFSD14B	DENND1B	FBXW10	H2AB3	NPIPA2	PCMTD1	HBA1	HBA2	RAET1L	ULBP2	SIGLEC5	CNTN5	F8A3	ADCY2	CTAG2	FRG2	FRG2B	SERPINB11	UACA	ACSM2A	ACSM2B	ACSM5	AFF3	CCDC144A	DMBT1	LMF1	NRCAM	PGM5	TBCA	TYW1B	SVIL	FAM185A	KCNH1	MYCT1	ZNF665	TRAPPC12	ITIH6	TMLHE	TRIM61	CELA3B	CLCN5	COL6A6	ERC2	H2BC18	PPP2R2B	BCR	BTNL9	CDH7	COL23A1	KCNQ5	OR3A2	OR3A3	P2RX5	RAB3IP	RIMS1	AK2	COL19A1	MAGI3	MRPS22	XAGE1A	APP	TRIP13	IPO11	LSAMP	PAGE2	PAGE2B	MYLK	FAM156A	FAM156B	GPR89A	GPR89B	ZNF468	EPPK1	MUC1	MUC5AC	NSUN5	PARVB	SMOC2	TPO	XAGE1B	CDH13	GGTLC2	GOLGA8H	NBPF15	RABL2A	RABL2B	CACNG7	ERC1	FAM25C	FAM72B	KIAA1958	SAA1	SAA2	SAA2-SAA4	TERT	FCGR1A	H3-7	LDOC1	OR11H12	SIGLEC14	SLC38A6	VCX3B	ALPG	ALPP	APOBEC3A	CD38	PARG	SCN8A	COL4A1	COL28A1	CYRIA	DPH7	RAB11FIP3	SPIN2A	SPIN2B	TECTA	FRMPD4	KCNIP4	OTUD7A	VIPR2	ANXA2	IL9R	MRGPRX1	MS4A13	SVEP1	TMEM163	VCX3A	VKORC1L1	ODAD2	NUDT4	PGPEP1L	ASIP	ATAD3A	ATAD3B	CCDC6	DOCK1	SPATA31F1	FAM72A	FOXD4L6	PRR5L	WASF1	ZNF286A	ADGRL3	ADRA1B	ANKRD11	FOXO3B	MED12L	MTRF1L	MUSK	NPIPB2	RAB3C	RRP7A	APOBEC3B	CAPN11	CBFA2T3	CDK11A	CDK11B	DCDC1	GBA1	LAMA2	MTX1	OR4M2	ST3GAL4	TTLL2	VCX	ZNF443	ZNF799	CDR2	CGB8	COL24A1	FTO	IDS	KCNJ12	KCNJ18	LCLAT1	MGAT5	MLIP	PHC1	RPL10	SMN1	SMN2	SORCS3	SSU72L5	VCX2	ADAMTS12	ANKRD36C	ATXN1	C7orf50	CDC14C	CGB5	DIP2C	RB1	FLG	FOXD4L3	LRP8	MSTO1	PARD3B	SP140	SP140L	SPRY3	TEX29	UGT2B15	UGT2B17	CADM2	FLNC	CYP2C19	CYP2C9	EYS	HBG1	HBG2	HOMER2	KLHL3	MMP23B	PDCD6	SFI1	USP47	ZC3H11B	C1QTNF9	C1QTNF9B	CAMK4	PHRF1	USP32	USP40	STAG1	RIPK1	COG5	EHMT1	FAM20C	FBXL7	HEPH	IGFN1	IGSF11	KLHDC4	LMLN	MUC6	MYT1L	NEGR1	NPM1	NRXN3	OR5K1	PCDHGA1	PCDHGA2	PCDHGA3	PCDHGB1	PRKN	RASGEF1C	RPH3AL	TMEM117	TYW1	UXS1	BCL2L14	CFTR	CGB3	GON4L	COLGALT2	CSH1	CSH2	CT55	DCLK1	DEFA1B	EDA	EXOC4	IQSEC3	M6PR	PCDHGA4	PCDHGB2	PLA2G10	SLAIN2	STIM2	SV2C	TBC1D26	TBC1D28	TPRX1	UBE3D	ZNF492
PMC10172114-41586_2023_5895_MOESM3_ESM.xlsx-S10-Unnamed_5	of the alignment of sequence reads, our strategy was assembly driven (Extended Data Fig. **1**)  This file contains Supplementary Tables 1–14	ZNF705B	USP17L8	ZNF705D	USP17L2	FAM90A26	FAM86B1	AKR1C1	AKR1C2	WASHC1	CT45A1	ANKRD20A1	POTEB3	POTEB	TP53TG3F	SYT15	ANKRD36	ANKRD36B	RGPD1	RGPD2	PLGLB1	PLGLB2	GOLGA6L4	PRAMEF5	POTEE	PRAMEF6	CT45A2	POTEG	NEB	POTEF	FAM86B2	RGPD5	GPRIN2	TP53TG3B	TMSB15B	CT45A6	TRIM49	TRIM49C	CT45A7	FCGR3B	NBPF1	NPY4R	NPY4R2	GAGE12B	POTEJ	CT45A5	POTEI	LIMS4	LIMS3	GOLGA8G	POTEM	CCZ1	CCZ1B	GOLGA8F	LRRC37A2	CROCC	FAM90A23	TBC1D3H	LRRC37A3	SPATA31A7	RSPH10B	RSPH10B2	NOMO2	NOMO3	FCGR3A	GAGE13	GOLGA6L10	CNTNAP3B	THOC3	UBTFL1	TBC1D3K	SPATA31A6	TBC1D3B	B3GNTL1	SPDYE2B	GAGE2E	GAGE12J	GOLGA8N	NPIPA7	TAF11L5	PRAMEF25	CT45A3	GOLGA6L22	GTF2I	TP53TG3C	CLEC18A	GOLGA8R	GOLGA8A	GOLGA8B	FAM90A9	GOLGA8T	GOLGA6L6	GGTLC3	TAF11L10	RASA4	AGAP9	GOLGA8K	SPDYE6	GOLGA8O	CKMT1A	CKMT1B	TAF11L9	EIF3C	PRAMEF26	POTEH	MBD3L3	NPIPA8	SPDYE2	TP53TG3D	GAGE12E	GAGE12F	MBD3L5	USP17L20	OR2T3	OR2T34	FAM90A14	MBD3L4	USP17L11	TAF11L8	SSU72L4	NPIPB9	GAGE12C	LGALS9C	LGALS9B	USP17L4	FCGR2B	TBC1D3G	NUDT4B	FAM153A	TBC1D3I	NBPF14	ZNF705G	GAGE12D	DEFB107A	DEFB105A	DEFB106A	NBPF10	NOTCH2NLA	DEFB104A	GOLGA8S	NOTCH2NLB	CT45A8	DEFB104B	ANKRD30A	POLR2J3	MBD3L2	PTPN20	PPIAL4E	NBPF4	PRAMEF18	PRAMEF7	PRAMEF8	CR1	LOC102724197	POLR2J2	TAF11L6	ALG10	ALG10B	PPIAL4D	SPAG11A	NOTCH2	USP17L12	GAGE12H	PMS2	GAGE12G	GOLGA8Q	USP17L27	PRAMEF33	USP17L19	BOLA2	DEFB107B	NPIPB6	DEFB105B	SPANXA2	GAGE2A	RASA4B	STRC	SPANXA1	DEFB106B	NPIPB8	NOTCH2NLR	USP17L18	ASAH2	BOLA2-SMG1P6	TAF11L7	USP17L22	SRGAP2B	TRIM16	FAM236C	FAM236D	PPIP5K1	GOLGA6B	EIF3CL	PPIAL4H	PPIAL4C	DEFB4B	NBPF6	PSG11	HERC2	TAF11L4	CFC1	CFC1B	USP17L21	ASAH2B	FAM236A	FAM236B	TPTE	OR4F17	SPATA31A1	SORD	GTF2H2	GTF2H2C	PGA4	ZNG1A	NBPF20	NAIP	GTF2IRD2B	GTF2IRD2	CCL3L3	CCL3L1	SSU72L3	DMRTC1B	TBC1D3E	OR4F5	NBPF19	OR1D5	NSF	NBPF26	SPACA5	SPACA5B	AMY1C	NPIPB4	GAGE1	CCL4L2	GAGE10	USP17L10	RHCE	RHD	SLX1B	DEFB103B	NBPF12	CXorf51A	CXorf51B	DEFB4A	NPIPB15	CLEC18C	USP17L23	CLEC18B	TRIM73	SYCE1	USP17L24	MUC3A	RGPD8	RFPL4AL1	SIGLEC11	NPIPA3	HIC2	PRR20A	FAM90A8	PRR23D2	SPRN	NPIPB12	TBC1D3D	GOLGA6L9	USP17L30	GOLGA6L1	UPK3BL1	UPK3BL2	MAGEA9	MAGEA9B	SULT1A4	BOLA2B	LGALS7B	RFPL4A	CHRFAM7A	CHRNA7	PRR20C	TRIM74	LGALS7	NCF1	BMP8A	BMP8B	OR4F21	GOLGA6A	PRR23D1	CCDC74A	CCDC74B	NPIPB7	USP17L7	NPIPB5	FRMPD2	OTOA	AMY1A	OPN1MW2	PRAMEF15	OCLN	TRIM64	TRIM64B	TBC1D3	USP18	GOLGA6C	ARHGEF35	ZNG1B	FOXD4	FOXD4L1	CNTNAP3	CSAG1	KRT81	KRT86	OR4F16	SPDYE17	GOLGA6D	OR11H2	USP17L25	USP17L26	NPIPA1	NPIPB3	PRR20E	PGA3	GOLGA8J	CTAGE15	PRAMEF13	PRAMEF14	ARHGEF5	USP17L5	USP17L29	ZNG1E	USP17L28	MALL	RHOXF2	RHOXF2B	ARL17B	NBPF11	PGA5	CTAGE6	PRAMEF10	TBCD	PRAMEF9	GSTT4	ZNF417	ZNF587	USP17L3	RGPD3	RGPD4	PPIE	TAGLN	SPAG11B	SULT1A3	LRRC37A	TAF11L3	C2orf78	FCGBP	MAGEA3	MAGEA6	MAGED4	MAGED4B	PCSK7	NUTM2A	LILRA6	LILRB3	FAM90A22	TEX28	DHRS4	DHRS4L2	SPDYE9	CSAG2	CSAG3	DTX2	AMY2A	RIMBP3C	OR2T29	OR2T5	PDE4DIP	NUTM2D	GYPA	GYPB	TOP3B	PPIAL4F	OPN1MW	USP17L15	EOLA1	HSFX3	HSFX4	OPN1LW	TVP23B	TVP23C	TVP23C-CDRT4	NPIPB13	SSU72L2	AGAP4	PRR20B	DHX40	EIF5AL1	KRBOX5	CCDC200	SSU72L1	C4A	C4B	PRR20D	MTLN	DEFB103A	DMRTC1	TMEM185A	FAM72C	FAM72D	RSRP1	NPIPA5	ACOT1	ACOT2	TRIM43	TRIM43B	WASHC2A	WASHC2C	CT47A7	BET1L	MUC12	CT47A1	FFAR3	GPR42	PDPK1	DEFA1	DEFA3	CT47B1	FAM90A10	SPATA31D4	MAGEA2	MAGEA2B	SPANXB1	ZNG1F	TUBB8B	HSFX1	HSFX2	NUTM2B	HRNR	SPDYE16	POM121	TNXB	ZNF595	CDRT15L2	ABCC6	SERHL2	TCAF1	H4C14	KCTD5	H3C14	H3C15	ANXA8	ANXA8L1	H4C15	CT47A2	CTAGE4	POM121C	CDRT15	CEL	COX10	H2AC18	H2AC19	SPATA31D3	TPSAB1	TPSB2	F8A2	NPIPB11	HBM	HBZ	AMY1B	H2AB2	ISY1-RAB43	RAB43	CYP21A2	F8	SPDYE8	F8A1	HNRNPCL1	HNRNPCL2	SLC35E2B	H2AB1	ETDA	ETDB	CES1	OR2T11	OR2T2	OR2T35	SPDYE13	FAM120A	ANAPC1	CT47A3	MCTP2	POMZP3	AQP12B	DDTL	NUTM2E	SSX2	SSX2B	SPDYE15	PDPR	SPANXC	FOXD4L4	FOXD4L5	IKBKG	EOLA2	GRAP	GRAPL	POLR2J	CYP2D6	FAM25G	HSPA1A	HSPA1B	SRGAP2C	ACKR4	SNX6	AQP12A	CT47A6	KIAA1586	NADK	CTAGE9	ROPN1	ROPN1B	USP17L1	CORO1A	CD177	CENPVL1	CENPVL2	CT47A5	INAVA	SPANXD	CT47A4	CTRB1	CTRB2	MUC20	HYDIN	KIR2DL3	GPAT2	STK19	NBPF3	DUSP22	ACTR3B	PNMA6A	CTAG1A	NXF2	NXF2B	OXCT2	PRB1	PRB2	NOMO1	SULT1A1	UPK3B	RLN1	RLN2	SPDYE14	TCP11X1	TCP11X2	MBD3L2B	RMND5A	RNF103-CHMP3	CTAG1B	ERVV-1	ERVV-2	NUTM2F	NUTM2G	SPATA31A3	TRIM49D1	TRIM49D2	H2AB3	NPIPA2	PCMTD1	FBXW10B	HBA1	HBA2	RAET1L	ULBP2	F8A3	CTAG2	FRG2	FRG2B	GOLGA8M	ACSM5	KIR2DL1	TRIM61	SSX4	SSX4B	FAM185A	OR3A3	FBXW10	ANKRD30B	PAGE2	PAGE2B	ZNF124	EPPK1	MUC5AC	NSUN5	XAGE1A	RABL2B	ACSM2A	NOTCH2NLC	SAA1	SAA2	SAA2-SAA4	TMLHE	AGAP5	CCDC144A	FCGR1A	LIMS1	OR11H12	SIGLEC14	SIGLEC5	VCX3B	ALPG	ALPP	CATSPER2	SPIN2A	SPIN2B	XAGE1B	FAM156A	FAM156B	PARG	IL9R	MRGPRX1	MUC1	VCX3A	NUDT4	SPATA31F1	FOXD4L6	PDZK1	FAM25C	FOXO3B	GOLGA8H	MTRF1L	NPIPB2	ZNF286A	APOBEC3A	APOBEC3B	GBA1	MTX1	TTLL2	VCX	ZNF443	ZNF799	CGB8	LCLAT1	PHC1	SSU72L5	VCX2	AGAP6	CGB5	DMBT1	FOXD4L3	GPR89A	GPR89B	NBPF15	SP140	SP140L	UGT2B15	UGT2B17	CDK11B	CDR2	FAM72A	FLNC	HBG1	HBG2	MMP23B	MSTO1	TCAF2	ZC3H11B	ACTR3C	ANKRD36C	C1QTNF9	C1QTNF9B	CDK11A	FLG	IGFN1	NBPF9	SMN1	SMN2	SRGAP2	ACSM2B	CGB3	CSH1	CSH2	CT55	DEFA1B	IQSEC3	M6PR	OTUD7A	PCDHGB1	PCDHGB2	TBC1D26	TPRX1	ZNF492	ZNF98
PMC10172114-41586_2023_5895_MOESM3_ESM.xlsx-S10-Unnamed_6	of the alignment of sequence reads, our strategy was assembly driven (Extended Data Fig. **1**)  This file contains Supplementary Tables 1–14	ZNF705B	USP17L8	ZNF705D	USP17L2	FAM90A26	FAM86B1	AKR1C1	AKR1C2	WASHC1	CT45A1	ANKRD20A1	POTEB3	POTEB	TP53TG3F	SYT15B	SYT15	ANKRD36	ANKRD36B	RGPD2	RGPD1	PLGLB1	PLGLB2	GOLGA6L4	PRAMEF5	POTEE	PRAMEF6	CT45A2	POTEG	NEB	POTEF	FAM86B2	RGPD5	GPRIN2	TP53TG3B	TMSB15C	CT45A6	TRIM49	TRIM49C	CT45A7	FCGR3B	NBPF1	NPY4R	NPY4R2	POTEJ	CT45A5	POTEI	LIMS4	LIMS3	GOLGA8G	POTEM	CCZ1	CCZ1B	GOLGA8F	LRRC37A2	CROCC	FAM90A23	TBC1D3H	LRRC37A3	SPATA31A7	RSPH10B	RSPH10B2	NOMO3	FCGR3A	GAGE13	GOLGA6L10	CNTNAP3B	THOC3	UBTFL1	TBC1D3K	SPATA31A6	TBC1D3B	B3GNTL1	SPDYE2B	GAGE12B	GAGE12J	GOLGA8N	NPIPA7	TAF11L5	PRAMEF25	CT45A3	GTF2I	GOLGA6L22	TP53TG3C	CLEC18A	GOLGA8R	GOLGA8B	GOLGA8A	FAM90A9	GOLGA8T	GOLGA6L6	GGTLC3	TAF11L10	RASA4	AGAP9	GOLGA8K	SPDYE6	GOLGA8O	CKMT1A	CKMT1B	TAF11L9	LOC112267897	LOC647264	EIF3C	PRAMEF26	POTEH	MBD3L3	NPIPA8	SPDYE2	TP53TG3D	GAGE12E	GAGE12F	MBD3L5	USP17L20	OR2T3	OR2T34	FAM90A14	MBD3L4	USP17L11	TAF11L8	SSU72L4	NPIPB9	GAGE12C	LGALS9C	LGALS9B	USP17L4	FCGR2B	TBC1D3G	NUDT4B	FAM153A	TBC1D3I	NBPF14	ZNF705G	GAGE12D	DEFB107A	DEFB105A	DEFB106A	NBPF10	NOTCH2NLA	DEFB104A	GOLGA8S	NOTCH2NLB	CT45A8	DEFB104B	ANKRD30A	POLR2J3	MBD3L2	PTPN20	PPIAL4E	NBPF4	PRAMEF18	PRAMEF7	PRAMEF8	CR1	POLR2J2	TAF11L6	FAM90A18	ALG10	ALG10B	SPAG11A	NOTCH2	USP17L12	GAGE12H	PMS2	GAGE12G	GOLGA8Q	USP17L27	PRAMEF33	USP17L19	BOLA2	DEFB107B	NPIPB6	DEFB105B	SPANXA2	GAGE2A	RASA4B	STRC	SPANXA1	DEFB106B	NPIPB8	NOTCH2NLR	USP17L18	ASAH2	TAF11L7	USP17L22	SRGAP2B	TRIM16	FAM236C	FAM236D	PPIP5K1	GOLGA6B	EIF3CL	PPIAL4H	DEFB4B	NBPF6	PSG11	HERC2	TAF11L4	CFC1	CFC1B	USP17L21	ASAH2B	FAM236A	FAM236B	TPTE	FAM90A17	OR4F17	SPATA31A1	SORD	GTF2H2	GTF2H2C	PGA4	ZNG1A	NBPF20	NAIP	GTF2IRD2B	GTF2IRD2	CCL3L3	SSU72L3	DMRTC1B	TBC1D3E	PDE4DIP	OR4F5	NBPF19	OR1D5	NSF	NBPF26	SPACA5	SPACA5B	AMY1C	NPIPB4	GAGE1	CCL4L2	ZNG1C	GAGE10	USP17L10	RHCE	RHD	SLX1B	DEFB103B	NBPF12	CXorf51A	CXorf51B	DEFB4A	NPIPB15	CLEC18C	CLEC18B	FAM90A16	TRIM73	SYCE1	USP17L24	MUC3A	RGPD8	RFPL4AL1	SIGLEC11	NPIPA3	HIC2	PRR20A	FAM90A8	PRR23D2	SPRN	NPIPB12	TBC1D3D	GOLGA6L9	USP17L30	GOLGA6L1	UPK3BL1	UPK3BL2	MAGEA9	MAGEA9B	SULT1A4	BOLA2B	LGALS7B	RFPL4A	CHRFAM7A	CHRNA7	PRR20C	TRIM74	LGALS7	NCF1	BMP8A	BMP8B	OR4F21	GOLGA6A	PRR23D1	CCDC74A	CCDC74B	SLC2A3	NPIPB7	USP17L7	NPIPB5	FRMPD2	OTOA	AMY1A	OPN1MW2	PRAMEF15	OCLN	TRIM64	TRIM64B	TBC1D3	USP18	GOLGA6C	ARHGEF35	ZNG1B	FOXD4	FOXD4L1	CNTNAP3	CSAG1	KRT81	KRT86	OR4F16	SPDYE17	GOLGA6D	OR11H2	USP17L25	USP17L26	NPIPA1	PRR20E	PGA3	GOLGA8J	CTAGE15	PRAMEF13	PRAMEF14	ARHGEF5	USP17L5	USP17L29	ZNG1E	USP17L28	MALL	RHOXF2	RHOXF2B	ARL17B	NBPF11	PGA5	CTAGE6	PRAMEF10	TBCD	PRAMEF9	GSTT4	ZNF417	ZNF587	USP17L3	PCSK7	RGPD3	RGPD4	PPIE	TAGLN	SPAG11B	FAM90A19	SULT1A3	LRRC37A	TAF11L3	C2orf78	FCGBP	MAGEA3	MAGEA6	NBPF3	MAGED4	MAGED4B	NUTM2A	LILRA6	LILRB3	FAM90A22	TEX28	DHRS4	DHRS4L2	SPDYE9	CSAG2	CSAG3	DTX2	AMY2A	RIMBP3C	OR2T29	OR2T5	NUTM2D	GYPA	GYPB	TOP3B	PPIAL4F	OPN1MW	USP17L15	EOLA1	HSFX3	HSFX4	OPN1LW	TVP23B	TVP23C	TVP23C-CDRT4	NPIPB13	SSU72L2	AGAP4	PRR20B	DHX40	EIF5AL1	KRBOX5	CCDC200	SSU72L1	C4A	C4B	PRR20D	MTLN	DEFB103A	DMRTC1	TMEM185A	FAM72C	FAM72D	RSRP1	NPIPA5	ACOT1	ACOT2	WASHC2C	WASHC2A	TRIM43	TRIM43B	CT47A7	BET1L	MUC12	CT47A1	FFAR3	GPR42	PDPK1	DEFA1	DEFA3	CT47B1	FAM90A10	SPATA31D4	MAGEA2	MAGEA2B	SPANXB1	ZNG1F	TUBB8B	HSFX1	HSFX2	NUTM2B	HRNR	SPDYE16	POM121	TNXB	ZNF595	CDRT15L2	ABCC6	SERHL2	TCAF1	H4C14	KCTD5	H3C14	H3C15	ANXA8	ANXA8L1	H4C15	CT47A2	POM121C	CDRT15	CEL	COX10	SPATA31D3	TPSAB1	TPSB2	NPIPB11	HBM	HBZ	AMY1B	H2AB2	ISY1-RAB43	RAB43	CYP21A2	F8	SPDYE8	SLC35E2B	HNRNPCL1	HNRNPCL2	H2AB1	ETDA	ETDB	CES1	OR2T11	OR2T2	OR2T35	SPDYE13	FAM120A	ANAPC1	CT47A3	MCTP2	POMZP3	AQP12B	DDTL	NUTM2E	SSX2	SSX2B	SPDYE15	PDPR	SPANXC	FOXD4L4	FOXD4L5	IKBKG	EOLA2	GRAP	GRAPL	POLR2J	CYP2D6	FAM25G	HSPA1A	HSPA1B	SRGAP2C	ACKR4	SNX6	AQP12A	KIAA1586	ZNF451	CT47A6	NADK	CTAGE9	ROPN1	ROPN1B	USP17L1	CORO1A	CD177	CENPVL1	CENPVL2	CT47A5	INAVA	SPANXD	CT47A4	CTRB1	CTRB2	MUC20	HYDIN	KIR2DL3	PI4KA	GPAT2	STK19	DUSP22	ACTR3B	PNMA6A	CTAG1A	NXF2	NXF2B	OXCT2	PRB1	PRB2	NOMO1	SULT1A1	UPK3B	RLN1	RLN2	SPDYE14	TCP11X1	TCP11X2	MBD3L2B	RMND5A	RNF103-CHMP3	CTAG1B	ERVV-1	ERVV-2	NUTM2F	NUTM2G	SPATA31A3	PWWP4	TRIM49D1	TRIM49D2	H2AB3	NPIPA2	PCMTD1	FBXW10B	HBA1	HBA2	RAET1L	ULBP2	NBPF9	F8A3	CTAG2	FRG2	FRG2B	GOLGA8M	ACSM5	KIR2DL1	TRIM61	SSX4	SSX4B	FAM185A	OR3A3	FBXW10	ANKRD30B	PAGE2	PAGE2B	ZNF124	EPPK1	MUC5AC	NSUN5	XAGE1A	RABL2B	ACSM2A	NOTCH2NLC	SAA1	SAA2	SAA2-SAA4	TMLHE	SIGLEC5	AGAP5	CCDC144A	FCGR1A	LIMS1	OR11H12	SIGLEC14	VCX3B	ALPG	ALPP	CATSPER2	SPIN2A	SPIN2B	XAGE1B	PARG	FAM156A	FAM156B	IL9R	MRGPRX1	MUC1	VCX3A	NUDT4	SPATA31F1	FOXD4L6	PDZK1	SRGAP2	FAM25C	FOXO3B	GOLGA8H	MTRF1L	NPIPB2	ZNF286A	APOBEC3A	APOBEC3B	GBA1	MTX1	TTLL2	VCX	ZNF443	ZNF799	CGB8	LCLAT1	PHC1	SSU72L5	VCX2	AGAP6	CGB5	DMBT1	FOXD4L3	GPR89A	GPR89B	NBPF15	SP140	SP140L	UGT2B15	UGT2B17	CDK11B	CDR2	FLNC	FAM72A	HBG1	HBG2	MMP23B	MSTO1	TCAF2	ZC3H11B	ACTR3C	ANKRD36C	C1QTNF9	C1QTNF9B	CDK11A	USP32	FLG	IGFN1	SMN1	SMN2	ACSM2B	CGB3	GON4L	CSH1	CSH2	CT55	DEFA1B	IQSEC3	M6PR	OTUD7A	PCDHGB1	PCDHGB2	TBC1D26	TPRX1	ZNF492	ZNF98
PMC10161439-13058_2023_1648_MOESM5_ESM.xlsx-Gene_lists-ZNF_Supplementary_Figure_9	To explore whether additional mechanisms contribute to the effect of ABCG2 inhibition on THZ**5**  Additional file 5: Table S4. Differential gene expression data from RNA-sequencing upon 8 hours treatment with THZ531, lapatinib, nilotinib and combinations in Hs578T	ZNF221	ZNF619	ZNF607	ZNF556	ZNF620	ZNF175	ZNF585B	ZNF19	ZNF700	ZNF491	ZNF189	ZNF627	ZNF547	ZNF493	ZNF34	ZNF775	ZNF486	ZNF546	ZNF440	ZNF561	ZNF624	ZNF609	ZNF691	ZNF200	ZNF285	ZNF557	ZNF572	ZNF837	ZNF563	ZNF362	ZNF555	ZNF764	ZNF671	ZNF786	ZNF740	ZNF772	ZNF45	ZNF836	ZNF283	ZNF30	ZNF253	ZNF518A	ZNF747	ZNF391	ZNF441	ZNF347	ZNF566	ZNF662	ZNF142	ZNF254	ZNF766	ZNF584	ZNF425	ZNF398	ZNF224	ZNF214	ZNF583	ZNF791	ZNF212	ZNF41	ZNF500	ZNF146	ZNF28	ZNF653	ZNF554	ZNF181	ZNF816	ZNF232	ZNF596	ZNF605	ZNF776	ZNF701	ZNF284	ZNF473	ZNF780A	ZNF442	ZNF585A	ZNF443	ZNF681	ZNF577	ZNF383	ZNF525	ZNF792	ZNF485	ZNF613	ZNF569	ZNF70	ZNF780B	ZNF234	ZNF594	ZNF324B	ZNF112	ZNF888	ZNF823	ZNF879	ZNF507	ZNF155	ZNF510	ZNF501	ZNF426	ZNF438	ZNF845	ZNF415	ZNF526	ZNF724	ZNF558	ZNF286A	ZNF416	ZNF813	ZNF488	ZNF282	ZNF81	ZNF16	ZNF3	ZNF74	ZNF518B	ZNF17	ZNF680	ZNF629	ZNF865	ZNF274	ZNF266	ZNF76	ZNF324	ZNF687	ZNF91	ZNF239	ZNF827	ZNF784	ZNF93	ZNF565	ZNF445	ZNF320	ZNF449	ZNF79	ZNF346	ZNF133	ZNF649	ZNF202	ZNF174	ZNF830	ZNF35	ZNF18	ZNF571	ZNF773	ZNF430	ZNF71	ZNF490	ZNF432	ZNF697	ZNF195	ZNF165	ZNF77	ZNF514	ZNF250	ZNF75D	ZNF730	ZNF516	ZNF397	ZNF101	ZNF319	ZNF143	ZNF696	ZNF496	ZNF674	ZNF614	ZNF550	ZNF248	ZNF646	ZNF665	ZNF461	ZNF829	ZNF354A	ZNF318	ZNF225	ZNF581	ZNF587	ZNF260	ZNF672	ZNF641	ZNF480	ZNF778	ZNF875	ZNF43	ZNF527	ZNF689	ZNF799	ZNF414	ZNF446	ZNF606	ZNF616	ZNF468	ZNF543	ZNF576	ZNF396	ZNF586	ZNF675	ZNF436	ZNF7	ZNF611	ZNF678	ZNF57	ZNF160	ZNF75A	ZNF24	ZNF615	ZNF275	ZNF814	ZNF114	ZNF131	ZNF765	ZNF621	ZNF559	ZNF746	ZNF770	ZNF433	ZNF281	ZNF331	ZNF273	ZNF197	ZNF280C	ZNF804A	ZNF431	ZNF302	ZNF132	ZNF419	ZNF548	ZNF517	ZNF92	ZNF579	ZNF805	ZNF322	ZNF267	ZNF639	ZNF215	ZNF417	ZNF860	ZNF644	ZNF549	ZNF699	ZNF205	ZNF138	ZNF512B	ZNF552	ZNF469	ZNF14	ZNF562	ZNF343	ZNF304	ZNF341	ZNF333	ZNF217	ZNF329	ZNF337	ZNF287	ZNF484	ZNF568	ZNF317	ZNF69	ZNF669	ZNF22	ZNF841	ZNF107	ZNF544	ZNF618	ZNF25	ZNF551	ZNF84	ZNF850	ZNF530	ZNF800	ZNF335	ZNF182	ZNF589	ZNF765-ZNF761	ZNF654	ZNF628	ZNF264	ZNF608	ZNF148	ZNF316	ZNF268	ZNF48	ZNF385A	ZNF44	ZNF222	ZNF684	ZNF136	ZNF451	ZNF771	ZNF292	ZNF354C	ZNF350	ZNF777	ZNF300	ZNF710	ZNF354B	ZNF180	ZNF90	ZNF708	ZNF12	ZNF235	ZNF384	ZNF117	ZNF32	ZNF184	ZNF843	ZNF407	ZNF277	ZNF600	ZNF121	ZNF808	ZNF497	ZNF787	ZNF230	ZNF227	ZNF37A	ZNF365	ZNF134	ZNF394	ZNF367	ZNF574	ZNF595	ZNF714	ZNF704	ZNF567	ZNF444	ZNF33A	ZNF713	ZNF721	ZNF528	ZNF462	ZNF487	ZNF280D	ZNF706	ZNF169	ZNF749	ZNF124	ZNF774	ZNF692	ZNF408	ZNF226	ZNF256	ZNF83	ZNF524	ZNF707	ZNF852	ZNF211	ZNF33B	ZNF782	ZNF599	ZNF768	ZNF395	ZNF688	ZNF529	ZNF420	ZNF783	ZNF423	ZNF575	ZNF26	ZNF668	ZNF726	ZNF573	ZNF598	ZNF326	ZNF276	ZNF846	ZNF207	ZNF511	ZNF655	ZNF263	ZNF503	ZNF519	ZNF592	ZNF213	ZNF532	ZNF717	ZNF785	ZNF23	ZNF512	ZNF703	ZNF460	ZNF236	ZNF789	ZNF506	ZNF513	ZNF358	ZNF664	ZNF587B	ZNF652	ZNF219	ZNF251	ZNF428	ZNF521	ZNF580	ZNF410	ZNF821	ZNF296	ZNF385C
PMC9630267-41467_2022_34264_MOESM6_ESM.xlsx-4c-Figure_4c		ACE2	ACOT9	ACTRT1	ADGRG4	AGTR2	AKAP4	AKAP14	AKAP17A	AMOT	APEX2	APLN	APOO	APOOL	ARAF	ARHGAP4	ARHGAP6	ARHGAP36	ARHGEF6	ARL13A	ARMCX1	ARMCX2	ARMCX3	ARMCX4	ARMCX5	ARMCX6	ARSD	ARSF	ARSH	ASB9	ASB11	ASB12	ASMT	ASMTL	ATG4A	ATP1B4	ATXN3L	AWAT1	AWAT2	BCLAF3	BEND2	BEX1	BEX2	BEX3	BEX4	BEX5	GPRASP3	BMX	BRCC3	BRS3	CA5B	CAPN6	CBLL2	CCDC120	CCDC160	CCNB3	CD99	CD99L2	CDK16	CDX4	CENPI	CENPVL1	CENPVL2	CENPVL3	CETN2	CFAP47	CHIC1	CHST7	CITED1	CLDN2	CLDN34	CLTRN	CMC4	CNGA2	CPXCR1	CRLF2	CSAG1	CSAG2	CSAG3	CSTF2	CT45A1	CT45A2	CT45A3	CT45A5	CT45A6	CT45A7	CT45A8	CT45A9	CT45A10	CT47A1	CT47A2	CT47A3	CT47A4	CT47A5	CT47A6	CT47A7	CT47A8	CT47A9	CT47A10	CT47A11	CT47A12	CT47B1	CT55	CT83	CTAG1A	CTAG1B	CTAG2	CTPS2	CXCR3	CXorf38	CXorf49	CXorf49B	CXorf51A	CXorf51B	CXorf58	CXorf65	CXorf66	CYLC1	CYSLTR1	DACH2	DCAF8L1	DCAF8L2	DCAF12L1	DCAF12L2	DDX53	DGAT2L6	DGKK	DHRSX	DIPK2B	DMRTC1	DMRTC1B	DNASE1L1	DOCK11	DRP2	DUSP9	DUSP21	DYNLT3	EDA2R	EFHC2	EGFL6	EIF1AX	ELF4	ELK1	ENOX2	EOLA1	EOLA2	ERAS	ERCC6L	ESX1	ETDA	ETDB	ETDC	EZHIP	F8A1	F8A2	F8A3	FAAH2	FAM3A	FAM9A	FAM9B	FAM9C	FAM47A	FAM47B	FAM47C	FAM104B	FAM120C	FAM133A	NALF2	FAM156A	FAM156B	FAM199X	FAM236A	FAM236B	FAM236C	FAM236D	FATE1	FGF13	FMR1NB	FOXO4	FOXR2	FRMPD3	FTHL17	FUNDC1	FUNDC2	GAB3	GABRA3	GABRE	GABRQ	GAGE1	GAGE2A	GAGE2E	GAGE10	GAGE12B	GAGE12C	GAGE12D	GAGE12E	GAGE12F	GAGE12G	GAGE12H	GAGE12J	GAGE13	GCNA	GDPD2	GEMIN8	GLOD5	GLRA2	GNL3L	GPKOW	GPM6B	GPR34	GPR50	GPR82	GPR119	GPR173	GPR174	GPRASP1	GRIPAP1	GRPR	GSPT2	GTPBP6	GUCY2F	GYG2	H2AB1	H2AB2	H2AB3	H2AP	H2BW1	H2BW2	HAUS7	HDX	HEPH	HMGN5	HSFX1	HSFX2	HSFX3	HSFX4	HTATSF1	HTR2C	IDH3G	IL1RAPL2	IL3RA	IL9R	IL13RA1	IL13RA2	INTS6L	IRAK1	ITGB1BP2	ITIH6	ITM2A	JADE3	KCND1	KCNE5	KIAA1210	KLF8	KLHL4	KLHL13	KLHL34	KRBOX4	LANCL3	LDOC1	LHFPL1	LONRF3	LPAR4	LRCH2	LUZP4	MAGEA1	MAGEA2	MAGEA2B	MAGEA3	MAGEA4	MAGEA6	MAGEA8	MAGEA9	MAGEA9B	MAGEA10	MAGEA11	MAGEA12	MAGEB1	MAGEB2	MAGEB3	MAGEB4	MAGEB5	MAGEB6	MAGEB10	MAGEB16	MAGEB17	MAGEB18	MAGEC1	MAGEC2	MAGEC3	MAGED1	MAGED4	MAGED4B	MAGEE1	MAGEE2	MAGEH1	MAGIX	MAOB	MAP3K15	MAP7D2	MAP7D3	MBNL3	MCF2	MCTS1	MED14	MID1IP1	MMGT1	MORC4	MORF4L2	MOSPD1	MOSPD2	MPC1L	MPP1	MTCP1	MTMR1	MTMR8	MXRA5	NAP1L2	NAP1L3	NBDY	NCBP2L	NHSL2	NKRF	NLRP2B	NOX1	NRK	NUDT10	NUDT11	NUP62CL	NXF2	NXF2B	NXF3	NXT2	OPN1MW2	OPN1MW3	OR13H1	OTUD5	OTUD6A	P2RY4	P2RY8	P2RY10	PABIR2	PABIR3	PABPC1L2A	PABPC1L2B	PABPC5	PAGE1	PAGE2	PAGE2B	PAGE3	PAGE4	PAGE5	PASD1	PBDC1	PCDH11X	PCSK1N	PCYT1B	PDZD4	PDZD11	PFKFB1	PGAM4	PGRMC1	PIM2	PIN4	PIR	PJA1	PLAC1	PLCXD1	PLP2	PLXNA3	PLXNB3	PNCK	PNMA3	PNMA5	PNMA6A	PNMA6E	PNMA6F	PNPLA4	PPEF1	PPP1R2C	PPP1R3F	PPP2R3B	PPP4R3C	PRAF2	PRDX4	PRICKLE3	PRKX	PRPS2	PRR32	PRRG1	PRRG3	PSMD10	PUDP	PWWP3B	RAB9A	RAB9B	RAB33A	RAB40A	RAB40AL	RAB41	RADX	RAI2	RAP2C	RBBP7	RBM3	RBM41	RBMX2	RBMXL3	RENBP	REPS2	RGN	RHOXF1	RHOXF2	RHOXF2B	RIBC1	RIPPLY1	RNF128	RPA4	RPL36A	RPL39	RPS4X	RPS6KA6	RRAGB	RTL3	RTL4	RTL5	RTL8A	RTL8B	RTL8C	RTL9	S100G	SAGE1	SASH3	SAT1	SATL1	SCML1	SCML2	SEPTIN6	SERTM2	SH3BGRL	SHROOM2	SLC6A14	SLC7A3	SLC10A3	SLC25A5	SLC25A6	SLC25A14	SLC25A43	SLC25A53	SLC38A5	SLITRK2	SLITRK4	SMARCA1	SMIM9	SMIM10	SMIM10L2A	SMIM10L2B	SNX12	SOWAHD	SPACA5	SPACA5B	SPANXA1	SPANXA2	SPANXB1	SPANXC	SPANXD	SPANXN1	SPANXN2	SPANXN3	SPANXN4	SPANXN5	SPIN2A	SPIN2B	SPIN3	SPIN4	SPRY3	SRPK3	SRPX	SSX2B	SSX3	SSX4	SSX4B	SSX5	SSX7	STARD8	STK26	SUV39H1	SYAP1	SYTL4	SYTL5	TAB3	TAF7L	TAF9B	TASL	TBC1D25	TCEAL1	TCEAL2	TCEAL3	TCEAL4	TCEAL5	TCEAL6	TCEAL7	TCEAL8	TCEAL9	TCEANC	TCP11X1	TCP11X2	TENM1	TENT5D	TEX13A	TEX13B	TEX13C	TEX13D	TEX28	TFDP3	TGIF2LX	TIMM17B	TIMP1	TKTL1	TLR8	TMEM31	TMEM35A	TMEM47	TMEM164	TMEM185A	TMEM187	TMEM255A	TMSB4X	TMSB15A	TMSB15B	TNMD	TREX2	TRMT2B	TRO	TRPC5	TRPC5OS	TSC22D3	TSPAN6	TSPYL2	TXLNG	UBE2NL	UBL4A	UPRT	USP11	USP26	USP51	UTP14A	UXT	VAMP7	VBP1	VCX	VCX2	VCX3A	VCX3B	VEGFD	VGLL1	VSIG1	VSIG4	WDR13	WDR44	WNK3	WWC3	XAGE1A	XAGE1B	XAGE2	XAGE3	XAGE5	XG	XKRX	YIPF6	YY2	ZBED1	ZBTB33	ZC3H12B	ZCCHC12	ZCCHC13	ZCCHC18	ZDHHC15	ZFP92	ZFX	ZMAT1	ZMYM3	ZNF41	ZNF75D	ZNF81	ZNF157	ZNF182	ZNF185	ZNF275	ZNF280C	ZNF449	ZNF630	ZNF674	ZRSR2	ZXDA	ZXDB
PMC9630267-41467_2022_34264_MOESM6_ESM.xlsx-6bc-Figure_6bc		RPL39	RPL36A	BEX1	RPS4X	RPS6KA6	SAT1	SCML2	UTP14A	BMX	SH3BGRL	SLC25A14	SLC25A5	SLC25A6	SLC6A14	SLC7A3	ARHGEF6	BRS3	SPANXA1	SPRY3	SRPX	SSX3	SSX4	SSX5	SRPK3	SUV39H1	VAMP7	TAF7L	TCEAL1	DYNLT3	TEX13A	TEX13B	TIMP1	TKTL1	TSPAN6	TMSB4X	TREX2	TRO	TRPC5	UBL4A	USP11	UXT	VBP1	VCX	XG	ZFP92	PJA1	ZNF157	ZNF185	MMGT1	ZNF275	ZNF41	ZNF75D	ZNF81	ZXDA	ZXDB	BEX3	PNCK	PPP2R3B	SLITRK2	USP26	ACE2	MAGEC2	PABPC5	TMEM187	FAM3A	CA5B	CHST7	DMRTC1	RAB9B	CRLF2	SPANXA2	SPANXB1	SPANXC	SPANXD	SMARCA1	S100G	GABRQ	H2AB3	WNK3	XAGE3	OR13H1	CAPN6	ESX1	PPP1R3F	SNX12	P2RY8	SYTL4	SYTL5	WDR13	SASH3	PGRMC1	SYAP1	PPP1R2C	ATG4A	ZDHHC15	APLN	ZBTB33	DACH2	PUDP	MTMR8	CSAG2	MORF4L2	ARMCX2	SSX4B	GSPT2	VSIG4	TMEM185A	ACOT9	PRDX4	ASB9	ASB11	PCSK1N	TAF9B	TIMM17B	EOLA2	ZC3H12B	MAGEB17	CYSLTR1	GAB3	NUDT10	ZNF674	EDA2R	TNMD	GAGE12J	AMOT	APEX2	NUDT11	SLC38A5	ARMCX1	CDX4	NXT2	VCX2	VCX3A	STK26	GPR173	CD99L2	RAB40A	RAB41	H2AB2	DHRSX	FAM9A	FAM9B	FAM9C	H2AP	TMEM47	TGIF2LX	TXLNG	CETN2	GRIPAP1	CCNB3	PNMA3	PNMA5	AKAP17A	ADGRG4	GPR119	SPACA5B	STARD8	CHIC1	MAGEA2B	NKRF	SSX7	ASB12	CITED1	RRAGB	P2RY10	DDX53	CDK16	CLDN2	DUSP21	ZFX	PASD1	SPIN2A	MID1IP1	ERCC6L	VGLL1	LONRF3	RNF128	RAP2C	PDZD4	MAGEB16	CNGA2	PGAM4	SSX2B	TCEAL5	H2AB1	ENOX2	MAGED4B	KLHL13	SLC10A3	JADE3	RTL3	ZRSR2	USP51	PLCXD1	DGAT2L6	AWAT2	AWAT1	CPXCR1	MCTS1	DOCK11	MORC4	SLITRK4	MED14	MAGED4	MAGEB5	MAGEB6	MAGEC3	NXF2B	APOOL	ACTRT1	AKAP14	ARMCX3	MAGEH1	ATXN3L	BRCC3	CTAG1A	RBMX2	CSAG1	TSPYL2	RTL8A	TCEAL6	TFDP3	FATE1	LANCL3	GPRASP1	ZMYM3	PNPLA4	CTAG1B	CTAG2	FUNDC2	MAGEE1	MAGEE2	LUZP4	FAM104B	RIPPLY1	FAM199X	CTPS2	PABIR3	RTL4	MOSPD1	FAM47C	MAGEB10	NRK	XAGE1B	OTUD5	RAB40AL	BEX4	RADX	GNL3L	RBM41	TEX28	TASL	RTL8C	MAP7D3	TRMT2B	ARMCX5	CYLC1	TMEM35A	DIPK2B	MAP7D2	ZNF280C	NUP62CL	GDPD2	KRBOX4	GEMIN8	CT55	TMEM255A	ARMCX6	TCEAL4	TMEM164	EFHC2	CSAG3	CXorf58	CBLL2	FMR1NB	ARHGAP36	HDX	FAAH2	PWWP3B	KLHL34	FAM47B	FAM133A	GAGE12B	RBMXL3	OPN1MW2	SPIN4	H2BW1	SPIN3	ZCCHC12	INTS6L	CT47A11	BCLAF3	H2BW2	PABPC1L2A	BEX5	SATL1	PDZD11	EOLA1	FAM120C	TCEAL3	PNMA6A	TCEANC	YIPF6	UPRT	TCEAL7	MOSPD2	TENT5D	CT45A2	GAGE12C	BEND2	MAGEB18	CXorf38	TMEM31	TMSB15B	VSIG1	TCEAL8	MBNL3	FUNDC1	PBDC1	ZNF630	ITIH6	CCDC120	PRAF2	GAGE13	KIAA1210	WWC3	LRCH2	GPRASP3	ZMAT1	FRMPD3	DCAF12L1	RTL5	CLTRN	DNASE1L1	HSFX1	TCEAL2	XKRX	NLRP2B	FAM47A	PAGE5	RHOXF1	MAGIX	RHOXF2	PIR	TCEAL9	FAM156A	GTPBP6	GPR174	RPA4	CSTF2	SAGE1	FOXR2	PABIR2	TSC22D3	WDR44	CXorf51A	SLC25A43	GPKOW	TAB3	NALF2	TMSB15A	DUSP9	PRRG3	CXorf49	XAGE5	BEX2	GAGE10	SPACA5	YY2	DMRTC1B	MAP3K15	ARL13A	ZCCHC13	NCBP2L	PAGE2	PAGE2B	DCAF8L1	DCAF8L2	VCX3B	F8A2	F8A3	CENPVL1	PABPC1L2B	SLC25A53	GAGE12D	GAGE12E	GAGE12F	GAGE12G	GAGE12H	MAGEA9B	GAGE2E	FAM156B	OTUD6A	EGFL6	DGKK	ZCCHC18	ARSH	EIF1AX	HSFX2	DCAF12L2	SOWAHD	HAUS7	PPP4R3C	SPIN2B	RTL8B	SPANXN1	SPANXN2	SPANXN3	SPANXN4	SPANXN5	ELF4	ELK1	CT45A1	CT45A3	CT45A5	CT45A6	CT47A1	CT47A2	CT47A3	CT47A4	CT47A5	CT47A6	CT47A7	CT47A8	CT47A9	CT47A10	CT47A12	CT47B1	GLOD5	CT83	RHOXF2B	CXorf65	NHSL2	EZHIP	CXorf66	AGTR2	CXorf49B	PRR32	SMIM10L2A	SMIM10L2B	CMC4	F8A1	FGF13	VEGFD	CCDC160	AKAP4	CENPI	FTHL17	TRPC5OS	GABRE	GAGE1	GAGE2A	PAGE1	PAGE4	PAGE3	XAGE1A	XAGE2	SMIM10	SMIM9	CXorf51B	GLRA2	CENPVL2	CENPVL3	MPC1L	FAM236A	ETDB	GPM6B	ZBED1	LPAR4	GPR34	GPR50	GPR82	CXCR3	GRPR	SEPTIN6	GUCY2F	GYG2	TCP11X2	TCP11X1	SERTM2	HEPH	PNMA6E	CLDN34	CT45A7	CT45A8	CT45A9	CT45A10	ERAS	OPN1MW3	TEX13C	TEX13D	HSFX3	HSFX4	FAM236B	FAM236C	FAM236D	HTATSF1	HTR2C	PNMA6F	ETDA	ETDC	IDH3G	IL13RA1	IL13RA2	IL1RAPL2	IL3RA	IL9R	IRAK1	ITGB1BP2	ITM2A	KCND1	KCNE5	SHROOM2	KLF8	KLHL4	ARAF	LDOC1	LHFPL1	PRICKLE3	ARHGAP4	ARHGAP6	MAGEA1	MAGEA10	MAGEA11	MAGEA12	MAGEA2	MAGEA3	MAGEA4	MAGEA6	MAGEA8	MAGEA9	MAGEB1	MAGEB2	MAGEB3	MAGEB4	MAGEC1	MAGED1	MAOB	APOO	MCF2	CD99	FOXO4	ARSD	ARSF	MPP1	MTCP1	MTMR1	ASMT	ASMTL	MXRA5	NAP1L2	NAP1L3	NOX1	HMGN5	NXF2	NXF3	ATP1B4	TBC1D25	TENM1	P2RY4	PCDH11X	DRP2	PCYT1B	PFKFB1	PIM2	PIN4	PLAC1	PLP2	PLXNA3	PLXNB3	PPEF1	PRKX	PRPS2	PRRG1	PSMD10	RAB33A	RAB9A	RAI2	RBBP7	RBM3	RENBP	REPS2	RGN
PMC9630267-41467_2022_34264_MOESM6_ESM.xlsx-S3c-Supplementary_Figure_3c		RP2	RPGR	RPL10	RPL39	RPL36A	BEX1	RPS4X	RPS6KA3	RPS6KA6	BGN	RS1	SAT1	SCML1	SCML2	UTP14A	BMP15	BMX	SH2D1A	SH3BGRL	SHOX	SLC16A2	SLC25A14	SLC25A5	SLC25A6	SLC35A2	SLC6A14	SLC6A8	SLC7A3	SLC9A6	SMARCA1	SMC1A	KDM5C	SMPX	SMS	BRS3	SOX3	SPANXA1	SPRY3	SRPX	SSR4	BTK	SSX3	SSX4	SSX5	STAG2	SRPK3	CDKL5	STS	SUV39H1	VAMP7	SYN1	SYP	TAF1	TAF7L	TBL1X	TBX22	TCEAL1	DYNLT3	TEX11	TEX13A	TEX13B	TFE3	TIMM8A	TIMP1	TKTL1	TSPAN7	TSPAN6	TMSB4X	CD40LG	MED12	TREX2	TRO	TRPC5	UBA1	UBE2A	UBL4A	UBQLN2	USP11	USP9X	KDM6A	UXT	VBP1	VCX	WAS	XG	XK	ZFP92	ZFX	ZIC3	ZNF157	RNF113A	ZNF185	ZNF182	ZMYM3	ZNF275	ZNF41	ZNF711	ZNF75D	ZNF81	ZXDA	ZXDB	FTSJ1	HDAC8	BEX3	NSDHL	PNCK	PPP2R3B	RLIM	SLITRK2	USP26	USP27X	ACE2	MAGEC2	PABPC5	TMEM187	FAM3A	CA5B	CHST7	DMRTC1	CACNA1F	RAB9B	PCDH19	CRLF2	NLGN4X	SPANXA2	SPANXB1	SPANXC	SPANXD	WDR13	S100G	GABRQ	H2AB3	WNK3	ARHGEF9	XAGE3	OR13H1	CAPN6	ESX1	PPP1R3F	GPR101	CASK	SNX12	MBTPS2	P2RY8	SYTL4	SYTL5	TLR7	TLR8	GCNA	SEPTIN6	SASH3	PGRMC1	SYAP1	PPP1R2C	MAGED2	ATG4A	RAB39B	PJA1	APLN	ZBTB33	BCAP31	DACH2	PUDP	MTMR8	CSAG2	MORF4L2	ARMCX2	SSX4B	FAM120C	VSIG4	SLC9A7	TMEM185A	ACOT9	PRDX4	ASB9	ASB11	PCSK1N	TAF9B	TIMM17B	BRWD3	EOLA2	ZC3H12B	MAGEB17	CYSLTR1	GAB3	NUDT10	ZNF674	PORCN	EDA2R	TNMD	GAGE12J	AMOT	APEX2	NUDT11	ARX	SLC38A5	ARMCX1	CDX4	PHF6	NXT2	VCX2	VCX3A	STK26	GPR173	CD99L2	RAB40A	RAB41	H2AB2	ATP6AP2	DHRSX	FAM9A	FAM9B	FAM9C	H2AP	ZDHHC9	TMEM47	TGIF2LX	TXLNG	CETN2	NAA10	GRIPAP1	CCNB3	PNMA3	PNMA5	AKAP17A	FAM50A	ADGRG4	GPR119	THOC2	SPACA5B	STARD8	CHIC1	MAGEA2B	NKRF	CHM	SSX7	CNKSR2	ASB12	CITED1	RRAGB	P2RY10	DDX53	GPR143	CLCN4	CLCN5	ZDHHC15	NDUFB11	CLDN2	UPF3B	DUSP21	MBNL3	PHF8	PASD1	SPIN2A	MID1IP1	ERCC6L	BCOR	VGLL1	ZNF449	LONRF3	RNF128	RAP2C	PDZD4	MAGEB16	CNGA2	PGAM4	COL4A5	VMA21	SSX2B	TCEAL5	H2AB1	ENOX2	MAGED4B	COX7B	KLHL13	SLC10A3	JADE3	RTL3	ZRSR2	TRAPPC2	USP51	PLCXD1	DGAT2L6	AWAT2	AWAT1	CPXCR1	MCTS1	DOCK11	MORC4	SLITRK4	MED14	MAGED4	MAGEB5	MAGEB6	MAGEC3	NXF2B	APOOL	ACTRT1	AKAP14	ARMCX3	MAGEH1	ATXN3L	BRCC3	CTAG1A	RBMX2	CSAG1	C1GALT1C1	CSF2RA	TSPYL2	RTL8A	TCEAL6	TFDP3	FATE1	TBC1D8B	LANCL3	GPRASP1	CSTF2	PNPLA4	CTAG1B	CTAG2	FUNDC2	ZC4H2	MAGEE1	MAGEE2	LUZP4	FAM104B	RIPPLY1	FAM199X	CTPS2	PABIR3	RTL4	MOSPD1	FAM47C	MAGEB10	NRK	XAGE1B	OTUD5	RAB40AL	BEX4	RADX	CUL4B	GNL3L	RBM41	TEX28	BCORL1	TASL	OFD1	MAMLD1	RTL8C	LAS1L	MAP7D3	TRMT2B	ARMCX5	CYBB	CYLC1	TMEM35A	DIPK2B	MAP7D2	ZNF280C	NUP62CL	GDPD2	KRBOX4	GEMIN8	CT55	LAGE3	TMEM255A	ARMCX6	TCEAL4	TMEM164	EFHC2	CSAG3	CXorf58	CBLL2	FMR1NB	ARHGAP36	HDX	FAAH2	RIBC1	PWWP3B	KLHL34	FAM47B	CFAP47	FAM133A	GAGE12B	AMER1	RBMXL3	OPN1MW2	SPIN4	DCX	H2BW1	SPIN3	ZCCHC12	INTS6L	CT47A11	BCLAF3	DDX3X	H2BW2	PABPC1L2A	BEX5	SATL1	PDZD11	EOLA1	MMGT1	TCEAL3	PNMA6A	TCEANC	YIPF6	UPRT	TCEAL7	MOSPD2	TENT5D	CT45A2	GAGE12C	CCNQ	BEND2	MAGEB18	DNAAF6	CXorf38	TMEM31	TMSB15B	ARMCX4	VSIG1	TCEAL8	APOO	FUNDC1	PBDC1	ZNF630	MAGT1	DKC1	ITIH6	CCDC22	CCDC120	PRAF2	WDR45	FRMPD4	DLG3	IQSEC2	GAGE13	SHROOM4	KIAA1210	WWC3	RTL9	DMD	LRCH2	KLHL15	GPRASP3	ZMAT1	FRMPD3	DCAF12L1	RTL5	NEXMIF	CLTRN	DNASE1L1	HSFX1	TCEAL2	XKRX	CHRDL1	NKAP	NLRP2B	FAM47A	PAGE5	RHOXF1	MAGIX	RHOXF2	PIR	TCEAL9	FAM156A	GTPBP6	GPR174	RPA4	DRP2	SAGE1	FOXR2	PABIR2	TSC22D3	WDR44	CXorf51A	SLC25A43	GPKOW	TAB3	NALF2	TMSB15A	DUSP9	PRRG3	ALG13	CXorf49	HUWE1	XAGE5	BEX2	GAGE10	EBP	SPACA5	EDA	YY2	DMRTC1B	MAP3K15	ARL13A	UBE2NL	ZCCHC13	NCBP2L	PAGE2	PAGE2B	DCAF8L1	DCAF8L2	VCX3B	F8A2	F8A3	CENPVL1	PABPC1L2B	SLC25A53	GAGE12D	GAGE12E	GAGE12F	GAGE12G	GAGE12H	MAGEA9B	GAGE2E	FAM156B	EFNB1	OTUD6A	EGFL6	DGKK	ZCCHC18	ARSH	EIF1AX	EIF2S3	HSFX2	DCAF12L2	SOWAHD	HAUS7	PPP4R3C	SPIN2B	RTL8B	SPANXN1	SPANXN2	SPANXN3	SPANXN4	SPANXN5	ELF4	ELK1	CT45A1	CT45A3	CT45A5	CT45A6	CT47A1	CT47A2	CT47A3	CT47A4	CT47A5	CT47A6	CT47A7	CT47A8	CT47A9	CT47A10	CT47A12	CT47B1	EMD	GLOD5	CT83	RHOXF2B	CXorf65	NHSL2	EZHIP	CXorf66	AGTR2	CXorf49B	PRR32	SMIM10L2A	SMIM10L2B	CMC4	F8	F8A1	F9	ACSL4	FANCB	FGD1	FGF13	FGF16	FHL1	VEGFD	CCDC160	AKAP4	FLNA	FMR1	AFF2	CENPI	ALAS2	FTHL17	G6PD	TRPC5OS	GABRA3	GABRE	GAGE1	GAGE2A	PAGE1	PAGE4	PAGE3	XAGE1A	XAGE2	GATA1	SMIM10	SMIM9	OPN1MW	GDI1	CXorf51B	GJB1	GK	GLA	GLRA2	CENPVL2	CENPVL3	MPC1L	FAM236A	ETDB	GPC3	GPC4	GPM6B	ZBED1	LPAR4	GPR34	GPR50	ADGRG2	GPR82	CXCR3	GRIA3	GRPR	AMELX	GSPT2	AMMECR1	GUCY2F	GYG2	ABCB7	HSD17B10	TCP11X2	TCP11X1	HCCS	HCFC1	SERTM2	HEPH	HNRNPH2	NBDY	PNMA6E	CLDN34	CT45A7	CT45A8	CT45A9	CT45A10	HPRT1	ERAS	OPN1MW3	TEX13C	TEX13D	HSFX3	HSFX4	FAM236B	FAM236C	FAM236D	HTATSF1	HTR2C	PNMA6F	ETDA	ETDC	IDH3G	IDS	IGBP1	AP1S2	XIAP	IGSF1	IKBKG	IL13RA1	IL13RA2	IL1RAPL1	IL1RAPL2	IL2RG	IL3RA	IL9R	ABCD1	FOXP3	IRAK1	IRS4	ITGB1BP2	ITM2A	ANOS1	KCND1	KCNE5	SHROOM2	KLF8	KLHL4	AR	ARAF	L1CAM	LAMP2	LDOC1	LHFPL1	PRICKLE3	ARHGAP4	ARHGAP6	MAGEA1	MAGEA10	MAGEA11	MAGEA12	MAGEA2	MAGEA3	MAGEA4	MAGEA6	MAGEA8	MAGEA9	MAGEB1	MAGEB2	MAGEB3	MAGEB4	MAGEC1	MAGED1	MAOA	MAOB	ARHGEF6	MCF2	MECP2	CD99	MID1	ARR3	FOXO4	ARSD	ARSL	ARSF	MPP1	MSL3	MSN	MTCP1	MTM1	MTMR1	ASMT	ASMTL	MXRA5	NAP1L2	NAP1L3	NDP	NDUFA1	NHS	NONO	NOX1	NR0B1	HMGN5	NXF2	NXF3	FRMD7	ATP1B4	NYX	TBC1D25	OCRL	TENM1	OGT	OPHN1	OTC	P2RY4	PAK3	PCDH11X	ATP6AP1	ATP7A	CDK16	PCYT1B	AIFM1	PDHA1	ATRX	CFP	PFKFB1	PGK1	PHEX	PHKA1	PHKA2	PIGA	AVPR2	PIM2	PIN4	PLAC1	PLP1	PLP2	PLS3	PLXNA3	PLXNB3	POLA1	POU3F4	PPEF1	PQBP1	PRKX	PRPS1	PRPS2	PRRG1	PSMD10	RAB33A	RAB9A	RAI2	RBBP7	RBM10	RBM3	OPN1LW	RENBP	REPS2	RGN
PMC9630267-41467_2022_34264_MOESM6_ESM.xlsx-S8a-m-Supplementary_Figure_8a-m		ABCB7	ABCD1	ACE2	ACOT9	ACSL4	ACTRT1	ADGRG2	ADGRG4	AFF2	AGTR2	AIFM1	AKAP4	AKAP14	AKAP17A	ALAS2	ALG13	AMELX	AMER1	AMMECR1	AMOT	ANOS1	AP1S2	APEX2	APLN	APOO	APOOL	AR	ARAF	ARHGAP4	ARHGAP6	ARHGAP36	ARHGEF6	ARHGEF9	ARL13A	ARMCX1	ARMCX2	ARMCX3	ARMCX4	ARMCX5	ARMCX6	ARR3	ARSD	ARSF	ARSH	ARSL	ARX	ASB9	ASB11	ASB12	ASMT	ASMTL	ATG4A	ATP1B4	ATP6AP1	ATP6AP2	ATP7A	ATRX	ATXN3L	AVPR2	AWAT1	AWAT2	BCAP31	BCLAF3	BCOR	BCORL1	BEND2	BEX1	BEX2	BEX3	BEX4	BEX5	BGN	GPRASP3	BMP15	BMX	BRCC3	BRS3	BRWD3	BTK	C1GALT1C1	CA5B	CACNA1F	CAPN6	CASK	CBLL2	CCDC22	CCDC120	CCDC160	CCNB3	CCNQ	CD40LG	CD99	CD99L2	CDK16	CDKL5	CDX4	CENPI	CENPVL1	CENPVL2	CENPVL3	CETN2	CFAP47	CFP	CHIC1	CHM	CHRDL1	CHST7	CITED1	CLCN4	CLCN5	CLDN2	CLDN34	CLTRN	CMC4	CNGA2	CNKSR2	COL4A5	COX7B	CPXCR1	CRLF2	CSAG1	CSAG2	CSAG3	CSF2RA	CSTF2	CT45A1	CT45A2	CT45A3	CT45A5	CT45A6	CT45A7	CT45A8	CT45A9	CT45A10	CT47A1	CT47A2	CT47A3	CT47A4	CT47A5	CT47A6	CT47A7	CT47A8	CT47A9	CT47A10	CT47A11	CT47A12	CT47B1	CT55	CT83	CTAG1A	CTAG1B	CTAG2	CTPS2	CUL4B	CXCR3	CXorf38	CXorf49	CXorf49B	CXorf51A	CXorf51B	CXorf58	CXorf65	CXorf66	CYBB	CYLC1	CYSLTR1	DACH2	DCAF8L1	DCAF8L2	DCAF12L1	DCAF12L2	DCX	DDX3X	DDX53	DGAT2L6	DGKK	DHRSX	DIPK2B	DKC1	DLG3	DMD	DMRTC1	DMRTC1B	DNAAF6	DNASE1L1	DOCK11	DRP2	DUSP9	DUSP21	DYNLT3	EBP	EDA	EDA2R	EFHC2	EFNB1	EGFL6	EIF1AX	EIF2S3	ELF4	ELK1	EMD	ENOX2	EOLA1	EOLA2	ERAS	ERCC6L	ESX1	ETDA	ETDB	ETDC	EZHIP	F8	F8A1	F8A2	F8A3	F9	FAAH2	FAM3A	FAM9A	FAM9B	FAM9C	FAM47A	FAM47B	FAM47C	FAM50A	FAM104B	FAM120C	FAM133A	NALF2	FAM156A	FAM156B	FAM199X	FAM236A	FAM236B	FAM236C	FAM236D	FANCB	FATE1	FGD1	FGF13	FGF16	FHL1	FLNA	FMR1	FMR1NB	FOXO4	FOXP3	FOXR2	FRMD7	FRMPD3	FRMPD4	FTHL17	FTSJ1	FUNDC1	FUNDC2	G6PD	GAB3	GABRA3	GABRE	GABRQ	GAGE1	GAGE2A	GAGE2E	GAGE10	GAGE12B	GAGE12C	GAGE12D	GAGE12E	GAGE12F	GAGE12G	GAGE12H	GAGE12J	GAGE13	GATA1	GCNA	GDI1	GDPD2	GEMIN8	GJB1	GK	GLA	GLOD5	GLRA2	GNL3L	GPC3	GPC4	GPKOW	GPM6B	GPR34	GPR50	GPR82	GPR101	GPR119	GPR143	GPR173	GPR174	GPRASP1	GRIA3	GRIPAP1	GRPR	GSPT2	GTPBP6	GUCY2F	GYG2	H2AB1	H2AB2	H2AB3	H2AP	H2BW1	H2BW2	HAUS7	HCCS	HCFC1	HDAC8	HDX	HEPH	HMGN5	HNRNPH2	HPRT1	HSD17B10	HSFX1	HSFX2	HSFX3	HSFX4	HTATSF1	HTR2C	HUWE1	IDH3G	IDS	IGBP1	IGSF1	IKBKG	IL1RAPL1	IL1RAPL2	IL2RG	IL3RA	IL9R	IL13RA1	IL13RA2	INTS6L	IQSEC2	IRAK1	IRS4	ITGB1BP2	ITIH6	ITM2A	JADE3	KCND1	KCNE5	KDM5C	KDM6A	KIAA1210	KLF8	KLHL4	KLHL13	KLHL15	KLHL34	KRBOX4	L1CAM	LAGE3	LAMP2	LANCL3	LAS1L	LDOC1	LHFPL1	LONRF3	LPAR4	LRCH2	LUZP4	MAGEA1	MAGEA2	MAGEA2B	MAGEA3	MAGEA4	MAGEA6	MAGEA8	MAGEA9	MAGEA9B	MAGEA10	MAGEA11	MAGEA12	MAGEB1	MAGEB2	MAGEB3	MAGEB4	MAGEB5	MAGEB6	MAGEB10	MAGEB16	MAGEB17	MAGEB18	MAGEC1	MAGEC2	MAGEC3	MAGED1	MAGED2	MAGED4	MAGED4B	MAGEE1	MAGEE2	MAGEH1	MAGIX	MAGT1	MAMLD1	MAOA	MAOB	MAP3K15	MAP7D2	MAP7D3	MBNL3	MBTPS2	MCF2	MCTS1	MECP2	MED12	MED14	MID1	MID1IP1	MMGT1	MORC4	MORF4L2	MOSPD1	MOSPD2	MPC1L	MPP1	MSL3	MSN	MTCP1	MTM1	MTMR1	MTMR8	MXRA5	NAA10	NAP1L2	NAP1L3	NBDY	NCBP2L	NDP	NDUFA1	NDUFB11	NEXMIF	NHS	NHSL2	NKAP	NKRF	NLGN4X	NLRP2B	NONO	NOX1	NR0B1	NRK	NSDHL	NUDT10	NUDT11	NUP62CL	NXF2	NXF2B	NXF3	NXT2	NYX	OCRL	OFD1	OGT	OPHN1	OPN1LW	OPN1MW	OPN1MW2	OPN1MW3	OR13H1	OTC	OTUD5	OTUD6A	P2RY4	P2RY8	P2RY10	PABIR2	PABIR3	PABPC1L2A	PABPC1L2B	PABPC5	PAGE1	PAGE2	PAGE2B	PAGE3	PAGE4	PAGE5	PAK3	PASD1	PBDC1	PCDH11X	PCDH19	PCSK1N	PCYT1B	PDHA1	PDZD4	PDZD11	PFKFB1	PGAM4	PGK1	PGRMC1	PHEX	PHF6	PHF8	PHKA1	PHKA2	PIGA	PIM2	PIN4	PIR	PJA1	PLAC1	PLCXD1	PLP1	PLP2	PLS3	PLXNA3	PLXNB3	PNCK	PNMA3	PNMA5	PNMA6A	PNMA6E	PNMA6F	PNPLA4	POLA1	PORCN	POU3F4	PPEF1	PPP1R2C	PPP1R3F	PPP2R3B	PPP4R3C	PQBP1	PRAF2	PRDX4	PRICKLE3	PRKX	PRPS1	PRPS2	PRR32	PRRG1	PRRG3	PSMD10	PUDP	PWWP3B	RAB9A	RAB9B	RAB33A	RAB39B	RAB40A	RAB40AL	RAB41	RADX	RAI2	RAP2C	RBBP7	RBM3	RBM10	RBM41	RBMX2	RBMXL3	RENBP	REPS2	RGN	RHOXF1	RHOXF2	RHOXF2B	RIBC1	RIPPLY1	RLIM	RNF113A	RNF128	RP2	RPA4	RPGR	RPL10	RPL36A	RPL39	RPS4X	RPS6KA3	RPS6KA6	RRAGB	RS1	RTL3	RTL4	RTL5	RTL8A	RTL8B	RTL8C	RTL9	S100G	SAGE1	SASH3	SAT1	SATL1	SCML1	SCML2	SEPTIN6	SERTM2	SH2D1A	SH3BGRL	SHOX	SHROOM2	SHROOM4	SLC6A8	SLC6A14	SLC7A3	SLC9A6	SLC9A7	SLC10A3	SLC16A2	SLC25A5	SLC25A6	SLC25A14	SLC25A43	SLC25A53	SLC35A2	SLC38A5	SLITRK2	SLITRK4	SMARCA1	SMC1A	SMIM9	SMIM10	SMIM10L2A	SMIM10L2B	SMPX	SMS	SNX12	SOWAHD	SOX3	SPACA5	SPACA5B	SPANXA1	SPANXA2	SPANXB1	SPANXC	SPANXD	SPANXN1	SPANXN2	SPANXN3	SPANXN4	SPANXN5	SPIN2A	SPIN2B	SPIN3	SPIN4	SPRY3	SRPK3	SRPX	SSR4	SSX2B	SSX3	SSX4	SSX4B	SSX5	SSX7	STAG2	STARD8	STK26	STS	SUV39H1	SYAP1	SYN1	SYP	SYTL4	SYTL5	TAB3	TAF1	TAF7L	TAF9B	TASL	TBC1D8B	TBC1D25	TBL1X	TBX22	TCEAL1	TCEAL2	TCEAL3	TCEAL4	TCEAL5	TCEAL6	TCEAL7	TCEAL8	TCEAL9	TCEANC	TCP11X1	TCP11X2	TENM1	TENT5D	TEX11	TEX13A	TEX13B	TEX13C	TEX13D	TEX28	TFDP3	TFE3	TGIF2LX	THOC2	TIMM8A	TIMM17B	TIMP1	TKTL1	TLR7	TLR8	TMEM31	TMEM35A	TMEM47	TMEM164	TMEM185A	TMEM187	TMEM255A	TMSB4X	TMSB15A	TMSB15B	TNMD	TRAPPC2	TREX2	TRMT2B	TRO	TRPC5	TRPC5OS	TSC22D3	TSPAN6	TSPAN7	TSPYL2	TXLNG	UBA1	UBE2A	UBE2NL	UBL4A	UBQLN2	UPF3B	UPRT	USP9X	USP11	USP26	USP27X	USP51	UTP14A	UXT	VAMP7	VBP1	VCX	VCX2	VCX3A	VCX3B	VEGFD	VGLL1	VMA21	VSIG1	VSIG4	WAS	WDR13	WDR44	WDR45	WNK3	WWC3	XAGE1A	XAGE1B	XAGE2	XAGE3	XAGE5	XG	XIAP	XK	XKRX	YIPF6	YY2	ZBED1	ZBTB33	ZC3H12B	ZC4H2	ZCCHC12	ZCCHC13	ZCCHC18	ZDHHC9	ZDHHC15	ZFP92	ZFX	ZIC3	ZMAT1	ZMYM3	ZNF41	ZNF75D	ZNF81	ZNF157	ZNF182	ZNF185	ZNF275	ZNF280C	ZNF449	ZNF630	ZNF674	ZNF711	ZRSR2	ZXDA	ZXDB
PMC9630267-41467_2022_34264_MOESM6_ESM.xlsx-S9ab-Supplementary_Figure_9ab		RPL39	RPL36A	BEX1	RPS4X	RPS6KA6	SAT1	SCML1	SCML2	UTP14A	BMX	SH3BGRL	SLC25A14	SLC25A5	SLC25A6	SLC6A14	SLC7A3	SMARCA1	BRS3	SPANXA1	SPRY3	SRPX	SSX3	SSX4	SSX5	SRPK3	SUV39H1	VAMP7	TAF7L	TCEAL1	DYNLT3	TEX13A	TEX13B	TIMP1	TKTL1	TSPAN6	TMSB4X	TREX2	TRO	TRPC5	UBL4A	USP11	UXT	VBP1	VCX	XG	ZFP92	ZFX	ZNF157	ZNF185	ZNF182	ZMYM3	ZNF275	ZNF41	ZNF75D	ZNF81	ZXDA	ZXDB	BEX3	PNCK	PPP2R3B	SLITRK2	USP26	ACE2	MAGEC2	PABPC5	TMEM187	FAM3A	CA5B	CHST7	DMRTC1	RAB9B	CRLF2	SPANXA2	SPANXB1	SPANXC	SPANXD	WDR13	S100G	GABRQ	H2AB3	WNK3	XAGE3	OR13H1	CAPN6	ESX1	PPP1R3F	SNX12	P2RY8	SYTL4	SYTL5	TLR8	GCNA	SEPTIN6	SASH3	PGRMC1	SYAP1	PPP1R2C	ATG4A	PJA1	APLN	ZBTB33	DACH2	PUDP	MTMR8	CSAG2	MORF4L2	ARMCX2	SSX4B	FAM120C	VSIG4	TMEM185A	ACOT9	PRDX4	ASB9	ASB11	PCSK1N	TAF9B	TIMM17B	EOLA2	ZC3H12B	MAGEB17	CYSLTR1	GAB3	NUDT10	ZNF674	EDA2R	TNMD	GAGE12J	AMOT	APEX2	NUDT11	SLC38A5	ARMCX1	CDX4	NXT2	VCX2	VCX3A	STK26	GPR173	CD99L2	RAB40A	RAB41	H2AB2	DHRSX	FAM9A	FAM9B	FAM9C	H2AP	TMEM47	TGIF2LX	TXLNG	CETN2	GRIPAP1	CCNB3	PNMA3	PNMA5	AKAP17A	ADGRG4	GPR119	SPACA5B	STARD8	CHIC1	MAGEA2B	NKRF	SSX7	ASB12	CITED1	RRAGB	P2RY10	DDX53	ZDHHC15	CLDN2	DUSP21	MBNL3	PASD1	SPIN2A	MID1IP1	ERCC6L	VGLL1	ZNF449	LONRF3	RNF128	RAP2C	PDZD4	MAGEB16	CNGA2	PGAM4	SSX2B	TCEAL5	H2AB1	ENOX2	MAGED4B	KLHL13	SLC10A3	JADE3	RTL3	ZRSR2	USP51	PLCXD1	DGAT2L6	AWAT2	AWAT1	CPXCR1	MCTS1	DOCK11	MORC4	SLITRK4	MED14	MAGED4	MAGEB5	MAGEB6	MAGEC3	NXF2B	APOOL	ACTRT1	AKAP14	ARMCX3	MAGEH1	ATXN3L	BRCC3	CTAG1A	RBMX2	CSAG1	TSPYL2	RTL8A	TCEAL6	TFDP3	FATE1	LANCL3	GPRASP1	CSTF2	PNPLA4	CTAG1B	CTAG2	FUNDC2	MAGEE1	MAGEE2	LUZP4	FAM104B	RIPPLY1	FAM199X	CTPS2	PABIR3	RTL4	MOSPD1	FAM47C	MAGEB10	NRK	XAGE1B	OTUD5	RAB40AL	BEX4	RADX	GNL3L	RBM41	TEX28	TASL	RTL8C	MAP7D3	TRMT2B	ARMCX5	CYLC1	TMEM35A	DIPK2B	MAP7D2	ZNF280C	NUP62CL	GDPD2	KRBOX4	GEMIN8	CT55	TMEM255A	ARMCX6	TCEAL4	TMEM164	EFHC2	CSAG3	CXorf58	CBLL2	FMR1NB	ARHGAP36	HDX	FAAH2	RIBC1	PWWP3B	KLHL34	FAM47B	CFAP47	FAM133A	GAGE12B	RBMXL3	OPN1MW2	SPIN4	H2BW1	SPIN3	ZCCHC12	INTS6L	CT47A11	BCLAF3	H2BW2	PABPC1L2A	BEX5	SATL1	PDZD11	EOLA1	MMGT1	TCEAL3	PNMA6A	TCEANC	YIPF6	UPRT	TCEAL7	MOSPD2	TENT5D	CT45A2	GAGE12C	BEND2	MAGEB18	CXorf38	TMEM31	TMSB15B	ARMCX4	VSIG1	TCEAL8	APOO	FUNDC1	PBDC1	ZNF630	ITIH6	CCDC120	PRAF2	GAGE13	KIAA1210	WWC3	RTL9	LRCH2	GPRASP3	ZMAT1	FRMPD3	DCAF12L1	RTL5	CLTRN	DNASE1L1	HSFX1	TCEAL2	XKRX	NLRP2B	FAM47A	PAGE5	RHOXF1	MAGIX	RHOXF2	PIR	TCEAL9	FAM156A	GTPBP6	GPR174	RPA4	DRP2	SAGE1	FOXR2	PABIR2	TSC22D3	WDR44	CXorf51A	SLC25A43	GPKOW	TAB3	NALF2	TMSB15A	DUSP9	PRRG3	CXorf49	XAGE5	BEX2	GAGE10	SPACA5	YY2	DMRTC1B	MAP3K15	ARL13A	UBE2NL	ZCCHC13	NCBP2L	PAGE2	PAGE2B	DCAF8L1	DCAF8L2	VCX3B	F8A2	F8A3	CENPVL1	PABPC1L2B	SLC25A53	GAGE12D	GAGE12E	GAGE12F	GAGE12G	GAGE12H	MAGEA9B	GAGE2E	FAM156B	OTUD6A	EGFL6	DGKK	ZCCHC18	ARSH	EIF1AX	HSFX2	DCAF12L2	SOWAHD	HAUS7	PPP4R3C	SPIN2B	RTL8B	SPANXN1	SPANXN2	SPANXN3	SPANXN4	SPANXN5	ELF4	ELK1	CT45A1	CT45A3	CT45A5	CT45A6	CT47A1	CT47A2	CT47A3	CT47A4	CT47A5	CT47A6	CT47A7	CT47A8	CT47A9	CT47A10	CT47A12	CT47B1	GLOD5	CT83	RHOXF2B	CXorf65	NHSL2	EZHIP	CXorf66	AGTR2	CXorf49B	PRR32	SMIM10L2A	SMIM10L2B	CMC4	F8A1	FGF13	VEGFD	CCDC160	AKAP4	CENPI	FTHL17	TRPC5OS	GABRA3	GABRE	GAGE1	GAGE2A	PAGE1	PAGE4	PAGE3	XAGE1A	XAGE2	SMIM10	SMIM9	CXorf51B	GLRA2	CENPVL2	CENPVL3	MPC1L	FAM236A	ETDB	GPM6B	ZBED1	LPAR4	GPR34	GPR50	GPR82	CXCR3	GRPR	GSPT2	GUCY2F	GYG2	TCP11X2	TCP11X1	SERTM2	HEPH	NBDY	PNMA6E	CLDN34	CT45A7	CT45A8	CT45A9	CT45A10	ERAS	OPN1MW3	TEX13C	TEX13D	HSFX3	HSFX4	FAM236B	FAM236C	FAM236D	HTATSF1	HTR2C	PNMA6F	ETDA	ETDC	IDH3G	IL13RA1	IL13RA2	IL1RAPL2	IL3RA	IL9R	IRAK1	ITGB1BP2	ITM2A	KCND1	KCNE5	SHROOM2	KLF8	KLHL4	ARAF	LDOC1	LHFPL1	PRICKLE3	ARHGAP4	ARHGAP6	MAGEA1	MAGEA10	MAGEA11	MAGEA12	MAGEA2	MAGEA3	MAGEA4	MAGEA6	MAGEA8	MAGEA9	MAGEB1	MAGEB2	MAGEB3	MAGEB4	MAGEC1	MAGED1	MAOB	ARHGEF6	MCF2	CD99	FOXO4	ARSD	ARSF	MPP1	MTCP1	MTMR1	ASMT	ASMTL	MXRA5	NAP1L2	NAP1L3	NOX1	HMGN5	NXF2	NXF3	ATP1B4	TBC1D25	TENM1	P2RY4	PCDH11X	CDK16	PCYT1B	PFKFB1	PIM2	PIN4	PLAC1	PLP2	PLXNA3	PLXNB3	PPEF1	PRKX	PRPS2	PRRG1	PSMD10	RAB33A	RAB9A	RAI2	RBBP7	RBM3	RENBP	REPS2	RGN
PMC9630267-41467_2022_34264_MOESM6_ESM.xlsx-S9c-f-Supplementary_Figure_9c-f		RPL39	RPL36A	BEX1	RPS4X	RPS6KA6	SAT1	SCML2	UTP14A	BMX	SH3BGRL	SLC25A14	SLC25A5	SLC25A6	SLC6A14	SLC7A3	ARHGEF6	BRS3	SPANXA1	SPRY3	SRPX	SSX3	SSX4	SSX5	SRPK3	SUV39H1	VAMP7	TAF7L	TCEAL1	DYNLT3	TEX13A	TEX13B	TIMP1	TKTL1	TSPAN6	TMSB4X	TREX2	TRO	TRPC5	UBL4A	USP11	UXT	VBP1	VCX	XG	ZFP92	PJA1	ZNF157	ZNF185	MMGT1	ZNF275	ZNF41	ZNF75D	ZNF81	ZXDA	ZXDB	BEX3	PNCK	PPP2R3B	SLITRK2	USP26	ACE2	MAGEC2	PABPC5	TMEM187	FAM3A	CA5B	CHST7	DMRTC1	RAB9B	CRLF2	SPANXA2	SPANXB1	SPANXC	SPANXD	SMARCA1	S100G	GABRQ	H2AB3	WNK3	XAGE3	OR13H1	CAPN6	ESX1	PPP1R3F	SNX12	P2RY8	SYTL4	SYTL5	WDR13	SASH3	PGRMC1	SYAP1	PPP1R2C	ATG4A	ZDHHC15	APLN	ZBTB33	DACH2	PUDP	MTMR8	CSAG2	MORF4L2	ARMCX2	SSX4B	GSPT2	VSIG4	TMEM185A	ACOT9	PRDX4	ASB9	ASB11	PCSK1N	TAF9B	TIMM17B	EOLA2	ZC3H12B	MAGEB17	CYSLTR1	GAB3	NUDT10	ZNF674	EDA2R	TNMD	GAGE12J	AMOT	APEX2	NUDT11	SLC38A5	ARMCX1	CDX4	NXT2	VCX2	VCX3A	STK26	GPR173	CD99L2	RAB40A	RAB41	H2AB2	DHRSX	FAM9A	FAM9B	FAM9C	H2AP	TMEM47	TGIF2LX	TXLNG	CETN2	GRIPAP1	CCNB3	PNMA3	PNMA5	AKAP17A	ADGRG4	GPR119	SPACA5B	STARD8	CHIC1	MAGEA2B	NKRF	SSX7	ASB12	CITED1	RRAGB	P2RY10	DDX53	CDK16	CLDN2	DUSP21	ZFX	PASD1	SPIN2A	MID1IP1	ERCC6L	VGLL1	LONRF3	RNF128	RAP2C	PDZD4	MAGEB16	CNGA2	PGAM4	SSX2B	TCEAL5	H2AB1	ENOX2	MAGED4B	KLHL13	SLC10A3	JADE3	RTL3	ZRSR2	USP51	PLCXD1	DGAT2L6	AWAT2	AWAT1	CPXCR1	MCTS1	DOCK11	MORC4	SLITRK4	MED14	MAGED4	MAGEB5	MAGEB6	MAGEC3	NXF2B	APOOL	ACTRT1	AKAP14	ARMCX3	MAGEH1	ATXN3L	BRCC3	CTAG1A	RBMX2	CSAG1	TSPYL2	RTL8A	TCEAL6	TFDP3	FATE1	LANCL3	GPRASP1	ZMYM3	PNPLA4	CTAG1B	CTAG2	FUNDC2	MAGEE1	MAGEE2	LUZP4	FAM104B	RIPPLY1	FAM199X	CTPS2	PABIR3	RTL4	MOSPD1	FAM47C	MAGEB10	NRK	XAGE1B	OTUD5	RAB40AL	BEX4	RADX	GNL3L	RBM41	TEX28	TASL	RTL8C	MAP7D3	TRMT2B	ARMCX5	CYLC1	TMEM35A	DIPK2B	MAP7D2	ZNF280C	NUP62CL	GDPD2	KRBOX4	GEMIN8	CT55	TMEM255A	ARMCX6	TCEAL4	TMEM164	EFHC2	CSAG3	CXorf58	CBLL2	FMR1NB	ARHGAP36	HDX	FAAH2	PWWP3B	KLHL34	FAM47B	FAM133A	GAGE12B	RBMXL3	OPN1MW2	SPIN4	H2BW1	SPIN3	ZCCHC12	INTS6L	CT47A11	BCLAF3	H2BW2	PABPC1L2A	BEX5	SATL1	PDZD11	EOLA1	FAM120C	TCEAL3	PNMA6A	TCEANC	YIPF6	UPRT	TCEAL7	MOSPD2	TENT5D	CT45A2	GAGE12C	BEND2	MAGEB18	CXorf38	TMEM31	TMSB15B	VSIG1	TCEAL8	MBNL3	FUNDC1	PBDC1	ZNF630	ITIH6	CCDC120	PRAF2	GAGE13	KIAA1210	WWC3	LRCH2	GPRASP3	ZMAT1	FRMPD3	DCAF12L1	RTL5	CLTRN	DNASE1L1	HSFX1	TCEAL2	XKRX	NLRP2B	FAM47A	PAGE5	RHOXF1	MAGIX	RHOXF2	PIR	TCEAL9	FAM156A	GTPBP6	GPR174	RPA4	CSTF2	SAGE1	FOXR2	PABIR2	TSC22D3	WDR44	CXorf51A	SLC25A43	GPKOW	TAB3	NALF2	TMSB15A	DUSP9	PRRG3	CXorf49	XAGE5	BEX2	GAGE10	SPACA5	YY2	DMRTC1B	MAP3K15	ARL13A	ZCCHC13	NCBP2L	PAGE2	PAGE2B	DCAF8L1	DCAF8L2	VCX3B	F8A2	F8A3	CENPVL1	PABPC1L2B	SLC25A53	GAGE12D	GAGE12E	GAGE12F	GAGE12G	GAGE12H	MAGEA9B	GAGE2E	FAM156B	OTUD6A	EGFL6	DGKK	ZCCHC18	ARSH	EIF1AX	HSFX2	DCAF12L2	SOWAHD	HAUS7	PPP4R3C	SPIN2B	RTL8B	SPANXN1	SPANXN2	SPANXN3	SPANXN4	SPANXN5	ELF4	ELK1	CT45A1	CT45A3	CT45A5	CT45A6	CT47A1	CT47A2	CT47A3	CT47A4	CT47A5	CT47A6	CT47A7	CT47A8	CT47A9	CT47A10	CT47A12	CT47B1	GLOD5	CT83	RHOXF2B	CXorf65	NHSL2	EZHIP	CXorf66	AGTR2	CXorf49B	PRR32	SMIM10L2A	SMIM10L2B	CMC4	F8A1	FGF13	VEGFD	CCDC160	AKAP4	CENPI	FTHL17	TRPC5OS	GABRE	GAGE1	GAGE2A	PAGE1	PAGE4	PAGE3	XAGE1A	XAGE2	SMIM10	SMIM9	CXorf51B	GLRA2	CENPVL2	CENPVL3	MPC1L	FAM236A	ETDB	GPM6B	ZBED1	LPAR4	GPR34	GPR50	GPR82	CXCR3	GRPR	SEPTIN6	GUCY2F	GYG2	TCP11X2	TCP11X1	SERTM2	HEPH	PNMA6E	CLDN34	CT45A7	CT45A8	CT45A9	CT45A10	ERAS	OPN1MW3	TEX13C	TEX13D	HSFX3	HSFX4	FAM236B	FAM236C	FAM236D	HTATSF1	HTR2C	PNMA6F	ETDA	ETDC	IDH3G	IL13RA1	IL13RA2	IL1RAPL2	IL3RA	IL9R	IRAK1	ITGB1BP2	ITM2A	KCND1	KCNE5	SHROOM2	KLF8	KLHL4	ARAF	LDOC1	LHFPL1	PRICKLE3	ARHGAP4	ARHGAP6	MAGEA1	MAGEA10	MAGEA11	MAGEA12	MAGEA2	MAGEA3	MAGEA4	MAGEA6	MAGEA8	MAGEA9	MAGEB1	MAGEB2	MAGEB3	MAGEB4	MAGEC1	MAGED1	MAOB	APOO	MCF2	CD99	FOXO4	ARSD	ARSF	MPP1	MTCP1	MTMR1	ASMT	ASMTL	MXRA5	NAP1L2	NAP1L3	NOX1	HMGN5	NXF2	NXF3	ATP1B4	TBC1D25	TENM1	P2RY4	PCDH11X	DRP2	PCYT1B	PFKFB1	PIM2	PIN4	PLAC1	PLP2	PLXNA3	PLXNB3	PPEF1	PRKX	PRPS2	PRRG1	PSMD10	RAB33A	RAB9A	RAI2	RBBP7	RBM3	RENBP	REPS2	RGN
PMC9630267-41467_2022_34264_MOESM4_ESM.xlsx-Supplementary_Data_8-Supplementary_Data_8_Reported_mutations_in_no-disorder_and_PMT_genes_and_presence_in_NDD_gene_lists	with at least one monogenic disorder (referred to as ‘disorder genes’) in OMIM (Fig. **1**)  Supplementary Data 1-11	RPL39	RPL36A	BEX1	RPS4X	RPS6KA6	SAT1	SCML1	SCML2	UTP14A	BMX	SH3BGRL	SLC25A14	SLC25A5	SLC25A6	SLC6A14	SLC7A3	ARHGEF6	BRS3	SPANXA1	SPRY3	SRPX	SSX3	SSX4	SSX5	SRPK3	SUV39H1	VAMP7	TAF7L	TCEAL1	DYNLT3	TEX13A	TEX13B	TIMP1	TKTL1	TSPAN6	TMSB4X	TREX2	TRO	TRPC5	UBL4A	USP11	UXT	VBP1	VCX	XG	ZFP92	PJA1	ZNF157	ZNF185	ZNF182	MMGT1	ZNF275	ZNF41	ZNF75D	ZNF81	ZXDA	ZXDB	BEX3	PNCK	PPP2R3B	SLITRK2	USP26	ACE2	MAGEC2	PABPC5	TMEM187	FAM3A	CA5B	CHST7	DMRTC1	RAB9B	CRLF2	SPANXA2	SPANXB1	SPANXC	SPANXD	SMARCA1	S100G	GABRQ	H2AB3	WNK3	XAGE3	OR13H1	CAPN6	ESX1	PPP1R3F	SNX12	P2RY8	SYTL4	SYTL5	TLR8	GCNA	WDR13	SASH3	PGRMC1	SYAP1	PPP1R2C	ATG4A	ZDHHC15	APLN	ZBTB33	DACH2	PUDP	MTMR8	CSAG2	MORF4L2	ARMCX2	SSX4B	GSPT2	VSIG4	TMEM185A	ACOT9	PRDX4	ASB9	ASB11	PCSK1N	TAF9B	TIMM17B	EOLA2	ZC3H12B	MAGEB17	CYSLTR1	GAB3	NUDT10	ZNF674	EDA2R	TNMD	GAGE12J	AMOT	APEX2	NUDT11	SLC38A5	ARMCX1	CDX4	NXT2	VCX2	VCX3A	STK26	GPR173	CD99L2	RAB40A	RAB41	H2AB2	DHRSX	FAM9A	FAM9B	FAM9C	H2AP	TMEM47	TGIF2LX	TXLNG	CETN2	GRIPAP1	CCNB3	PNMA3	PNMA5	AKAP17A	ADGRG4	GPR119	SPACA5B	STARD8	CHIC1	MAGEA2B	NKRF	SSX7	ASB12	CITED1	RRAGB	P2RY10	DDX53	CDK16	CLDN2	DUSP21	ZFX	PASD1	SPIN2A	MID1IP1	ERCC6L	VGLL1	ZNF449	LONRF3	RNF128	RAP2C	PDZD4	MAGEB16	CNGA2	PGAM4	SSX2B	TCEAL5	H2AB1	ENOX2	MAGED4B	KLHL13	SLC10A3	JADE3	RTL3	ZRSR2	USP51	PLCXD1	DGAT2L6	AWAT2	AWAT1	CPXCR1	MCTS1	DOCK11	MORC4	SLITRK4	MED14	MAGED4	MAGEB5	MAGEB6	MAGEC3	NXF2B	APOOL	ACTRT1	AKAP14	ARMCX3	MAGEH1	ATXN3L	BRCC3	CTAG1A	RBMX2	CSAG1	TSPYL2	RTL8A	TCEAL6	TFDP3	FATE1	LANCL3	GPRASP1	ZMYM3	PNPLA4	CTAG1B	CTAG2	FUNDC2	MAGEE1	MAGEE2	LUZP4	FAM104B	RIPPLY1	FAM199X	CTPS2	PABIR3	RTL4	MOSPD1	FAM47C	MAGEB10	NRK	XAGE1B	OTUD5	RAB40AL	BEX4	RADX	GNL3L	RBM41	TEX28	TASL	RTL8C	MAP7D3	TRMT2B	ARMCX5	CYLC1	TMEM35A	DIPK2B	MAP7D2	ZNF280C	NUP62CL	GDPD2	KRBOX4	GEMIN8	CT55	TMEM255A	ARMCX6	TCEAL4	TMEM164	EFHC2	CSAG3	CXorf58	CBLL2	FMR1NB	ARHGAP36	HDX	FAAH2	RIBC1	PWWP3B	KLHL34	FAM47B	CFAP47	FAM133A	GAGE12B	RBMXL3	OPN1MW2	SPIN4	H2BW1	SPIN3	ZCCHC12	INTS6L	CT47A11	BCLAF3	H2BW2	PABPC1L2A	BEX5	SATL1	PDZD11	EOLA1	FAM120C	TCEAL3	PNMA6A	TCEANC	YIPF6	UPRT	TCEAL7	MOSPD2	TENT5D	CT45A2	GAGE12C	BEND2	MAGEB18	CXorf38	TMEM31	TMSB15B	ARMCX4	VSIG1	TCEAL8	MBNL3	FUNDC1	PBDC1	ZNF630	ITIH6	CCDC120	PRAF2	GAGE13	KIAA1210	WWC3	RTL9	LRCH2	GPRASP3	ZMAT1	FRMPD3	DCAF12L1	RTL5	CLTRN	DNASE1L1	HSFX1	TCEAL2	XKRX	NLRP2B	FAM47A	PAGE5	RHOXF1	MAGIX	RHOXF2	PIR	TCEAL9	FAM156A	GTPBP6	GPR174	RPA4	CSTF2	SAGE1	FOXR2	PABIR2	TSC22D3	WDR44	CXorf51A	SLC25A43	GPKOW	TAB3	NALF2	TMSB15A	DUSP9	PRRG3	CXorf49	XAGE5	BEX2	GAGE10	SPACA5	YY2	DMRTC1B	MAP3K15	ARL13A	UBE2NL	ZCCHC13	NCBP2L	PAGE2	PAGE2B	DCAF8L1	DCAF8L2	VCX3B	F8A2	F8A3	CENPVL1	PABPC1L2B	SLC25A53	GAGE12D	GAGE12E	GAGE12F	GAGE12G	GAGE12H	MAGEA9B	GAGE2E	FAM156B	OTUD6A	EGFL6	DGKK	ZCCHC18	ARSH	EIF1AX	HSFX2	DCAF12L2	SOWAHD	HAUS7	PPP4R3C	SPIN2B	RTL8B	SPANXN1	SPANXN2	SPANXN3	SPANXN4	SPANXN5	ELF4	ELK1	CT45A1	CT45A3	CT45A5	CT45A6	CT47A1	CT47A2	CT47A3	CT47A4	CT47A5	CT47A6	CT47A7	CT47A8	CT47A9	CT47A10	CT47A12	CT47B1	GLOD5	CT83	RHOXF2B	CXorf65	NHSL2	EZHIP	CXorf66	AGTR2	CXorf49B	PRR32	SMIM10L2A	SMIM10L2B	CMC4	F8A1	FGF13	VEGFD	CCDC160	AKAP4	CENPI	FTHL17	TRPC5OS	GABRA3	GABRE	GAGE1	GAGE2A	PAGE1	PAGE4	PAGE3	XAGE1A	XAGE2	SMIM10	SMIM9	CXorf51B	GLRA2	CENPVL2	CENPVL3	MPC1L	FAM236A	ETDB	GPM6B	ZBED1	LPAR4	GPR34	GPR50	GPR82	CXCR3	GRPR	SEPTIN6	GUCY2F	GYG2	TCP11X2	TCP11X1	SERTM2	HEPH	NBDY	PNMA6E	CLDN34	CT45A7	CT45A8	CT45A9	CT45A10	ERAS	OPN1MW3	TEX13C	TEX13D	HSFX3	HSFX4	FAM236B	FAM236C	FAM236D	HTATSF1	HTR2C	PNMA6F	ETDA	ETDC	IDH3G	IL13RA1	IL13RA2	IL1RAPL2	IL3RA	IL9R	IRAK1	ITGB1BP2	ITM2A	KCND1	KCNE5	SHROOM2	KLF8	KLHL4	ARAF	LDOC1	LHFPL1	PRICKLE3	ARHGAP4	ARHGAP6	MAGEA1	MAGEA10	MAGEA11	MAGEA12	MAGEA2	MAGEA3	MAGEA4	MAGEA6	MAGEA8	MAGEA9	MAGEB1	MAGEB2	MAGEB3	MAGEB4	MAGEC1	MAGED1	MAOB	APOO	MCF2	CD99	FOXO4	ARSD	ARSF	MPP1	MTCP1	MTMR1	ASMT	ASMTL	MXRA5	NAP1L2	NAP1L3	NOX1	HMGN5	NXF2	NXF3	ATP1B4	TBC1D25	TENM1	P2RY4	PCDH11X	DRP2	PCYT1B	PFKFB1	PIM2	PIN4	PLAC1	PLP2	PLXNA3	PLXNB3	PPEF1	PRKX	PRPS2	PRRG1	PSMD10	RAB33A	RAB9A	RAI2	RBBP7	RBM3	RENBP	REPS2	RGN	SSX1	SSX2	SERPINA7	XPNPEP2	KIF4A	ATP11C	POF1B	SH3KBP1	HDAC6	NLGN3	TMLHE	HS6ST2	CLIC2	COL4A6	GPRASP2	TSR2	STEEP1	PTCHD1	DIAPH2	SRPX2	GLUD2	HMGB3	MID2	ATP2B3	PDK3	RBMX
PMC1794568-gb-2006-7-10-r88-S8.xls-HumanORsHg17-name	mutual sequence identity of aligned OR gene pairs identified by GENETALIGN. Additional data file **8**  Additional data file 8Shown is a table of the genomic coordinates and cluster assignment for all OR genes used in this study  Click here for file	OR4F5	OR4F29	OR4F16	OR10T2	OR10K2	OR10K1	OR10R2	OR6Y1	OR6P1	OR10X1	OR10Z1	OR6K2	OR6K3	OR6K6	OR6N1	OR6N2	OR10J4	OR10J1	OR10J5	OR2B11	OR2C3	OR2G2	OR2G3	OR14L1	OR13G1	OR6F1	OR14A2	OR14K1	OR1C1	OR9H1P	OR14A16	OR11L1	OR2W3	OR2T8	OR2AJ1	OR2L8	OR2AK2	OR2L5	OR2L2	OR2L3	OR2L13	OR2M5	OR2M2	OR2M3	OR2M4	OR2T33	OR2T12	OR2M7	OR14C36	OR2T4	OR2T6	OR2T1	OR2T7	OR2T2	OR2T3	OR2T5	OR2G6	OR2T29	OR2T34	OR2T10	OR2T11	OR2T35	OR2T27	OR14I1	OR6B2	OR6B3	OR5AC2	OR5H1	OR5H14	OR5H15	OR5H6	OR5H2	OR5K4	OR5K3	OR5K1	OR5K2	OR2Y1	OR2V1	OR2V2	OR4F3	OR2B2	OR2B6	OR2B8P	OR2W1	OR2B3	OR2J1	OR2J3	OR2J2	OR14J1	OR5V1	OR12D3	OR12D2	OR12D1	OR11A1	OR10C1	OR2H1	OR2I1P	OR2H2	OR2A4	OR2AE1	OR9A4	OR9A2	OR6V1	OR10AC1	OR2F2	OR2F1	OR6B1	OR2A5	OR2A25	OR2A12	OR2A2	OR2A14	OR2A42	OR2A7	OR2A1	OR4F21	OR13J1	OR2S2	OR13F1	OR13C4	OR13C3	OR13C8	OR13C5	OR13C2	OR13C9	OR13D1	OR2K2	OR1J1	OR1J2	OR1J4	OR1N1	OR1N2	OR1L8	OR1Q1	OR1B1	OR1L1	OR1L3	OR1L4	OR1L6	OR5C1	OR1K1	OR13A1	OR52B4	OR52K2	OR52K1	OR52M1	OR52I2	OR52I1	OR51D1	OR51E1	OR51E2	OR51C1P	OR51F1	OR52R1	OR51F2	OR51S1	OR51T1	OR51A7	OR51G2	OR51G1	OR51A4	OR51A2	OR51L1	OR52J3	OR52E2	OR52E1	OR52A5	OR52A1	OR51V1	OR51B4	OR51B2	OR51B5	OR51B6	OR51M1	OR51Q1	OR51I1	OR51I2	OR52D1	OR52H1	OR52B6	OR52P1	OR56B1	OR52N4	OR56B2P	OR52N5	OR52N1	OR52N2	OR52E6	OR52E8	OR52E4	OR52E5	OR56A3	OR56A5	OR52L1	OR56A4	OR56A1	OR56B4	OR52B2	OR52W1	OR2AG2	OR2AG1	OR6A2	OR10A5	OR10A2	OR10A4	OR2D2	OR2D3	OR5P2	OR5P3	OR10A6	OR10A3	OR4B1	OR4X2	OR4X1	OR4S1	OR4C3	OR4C5	OR4A47	OR4C13	OR4C12	OR4C45	OR4A5	OR4C46	OR4A16	OR4A15	OR4C15	OR4C16	OR4C11	OR4P4	OR4S2	OR4C6	OR5D3P	OR5D13	OR5D14	OR5L1	OR5D18	OR5L2	OR5D16	OR5W2	OR5I1	OR10AG1	OR5F1	OR5AS1	OR8I2	OR8H2	OR8H3	OR8J3	OR8K5	OR5J2	OR8J2	OR5T2	OR5T3	OR5T1	OR8H1	OR8K3	OR8K1	OR8J1	OR8U1	OR5AL1	OR8U3	OR5M9	OR5M3	OR5M8	OR5M11	OR5M10	OR5M1	OR5AP2	OR5AR1	OR9G1	OR9G4	OR5AK2	OR6Q1	OR9I1	OR9Q1	OR9Q2	OR1S2	OR1S1	OR10Q1	OR10W1	OR5B17	OR5B3	OR5B2	OR5B12	OR5B21	OR5AN1	OR5A2	OR5A1	OR4D6	OR4D10	OR4D11	OR4D9	OR10V1	OR2AT4	OR6X1	OR6M1	OR8D4	OR4D5	OR6T1	OR10S1	OR10G6	OR10G4	OR10G9	OR10G8	OR10G7	OR10D3	OR8G3P	OR8G1	OR8G5	OR8D1	OR8D2	OR8B2	OR8B3	OR8B4	OR8B8	OR8B12	OR8A1	OR10AD1	OR8S1	OR5BS1P	OR9K2	OR10A7	OR6C74	OR6C6	OR6C1	OR6C3	OR6C75	OR6C65	OR6C76	OR6C2	OR6C70	OR6C68	OR6C4	OR2AP1	OR10P1	OR11H12	OR11H2	OR4Q3	OR4M1	OR4N2	OR4K3	OR4K2	OR4K5	OR4K1	OR4K15	OR4Q2	OR4K14	OR4K13	OR4L1	OR4K17	OR4N5	OR11G2	OR11H6	OR11H7	OR11H4	OR6S1	OR5AU1	OR10G3	OR10G2	OR4E2	OR4E1	OR6J1	OR4M2	OR4N4	OR4F6	OR4F15	OR1F1	OR2C1	OR1D5	OR1D2	OR1G1	OR1A2	OR1A1	OR1D4	OR3A2	OR3A1	OR1R1P	OR1E1	OR3A3	OR1E2	OR4D1	OR4D2	OR4F17	OR2Z1	OR1M1	OR7G2	OR7G1	OR7G3	OR7D2	OR7D4	OR7C1	OR7A5	OR7A10	OR7A17	OR7C2	OR1I1	OR10H2	OR10H3	OR10H5	OR10H1	OR10H4	OR11H1	OR13H1
PMC9934631-media-11.xlsx-A_Vehicle-gene_id	number of eQTL pairs = 2,025 Vehicle; 2,075 WNT3A; 1,961 CHIR (Fig. 3C–D, tables S10–**11**)	METTL27	CLDN4	SRR	ERAP2	XRRA1	LIAT1	PM20D1	RPS26	ZNF880	TYW1B	ANKRD18A	TAF1B	SIRPB1	TAS2R43	ULBP2	MICA	EFHB	PWP2	ZNF266	PRPSAP2	SETD9	ADH5	ADH4	LCA5L	GET1	SPATA20	MRI1	ZP3	PILRB	OGFOD2	GSTM3	LILRB3	LILRA6	STK31	FAT2	SLC36A1	ZNF718	NDUFS5	RAET1E	RAET1G	GPX2	CHURC1	CFAP251	TMPRSS11D	TMPRSS11A	GNRHR	STMP1	NT5C3B	POMZP3	SLC5A9	CPSF1	RWDD2B	TUBA1C	FAHD1	AMIGO1	MXRA7	FBXO7	SYN3	WDSUB1	RBL2	IRAK3	WDR18	COL16A1	NBPF3	LDAH	FAM221A	IL17RD	FIBP	DNAH7	GRIN2A	ZNG1A	TNFRSF17	CNTN4	ATG10	PSMD5	PGAP6	SLFN12	ENTREP2	SPAG1	RNF19A	TMLHE	UBXN2B	TIMM10	RNASEL	CLHC1	ZNF320	ZNF283	NSA2	PEX6	WIPI1	ULK4	ARMC10	ZNF503	WDR6	LY6G5C	ZNF100	ATP10D	C11orf54	FAM3A	SLC28A2	SPINK2	NMRK1	CCR1	GLIPR1L2	AGA	PNMA8A	AGT	EMC9	CDRT15	PDHX	SLC13A4	ZNF69	SORD	FGF1	MMUT	ZNF415	GNAL	EIF2AK1	GLIPR2	C3orf20	PCDHB8	KCNIP1	KCNMB1	HYCC1	TSPAN10	SPSB2	ARL16	COG6	CARS2	ACTR1A	CRYZ	SFXN4	GRIK4	NMRAL1	CCDC32	RPS23	TRAPPC4	ZNF493	ATIC	MLC1	MRPL43	HEBP2	FLYWCH1	GSTM4	ZNF484	TRIM66	CNN2	ZNF793	PYROXD2	SNAP29	TSPAN33	AKNAD1	TRIOBP	SMDT1	MDH2	STYXL1	ZNF534	RMDN1	LIX1	PGM2	CLBA1	NSUN4	ZFP30	SRA1	ERAP1	ACSS1	ZNF568	IFI27L1	KLRB1	NOM1	UPK1B	SEPTIN2	ZSCAN23	MFSD4B	CRYBB2	UFSP2	CDIP1	ERVV-1	POLR1A	ATP6V0E2	H4C8	PPIL3	ASAH2	ERVK3-1	WFIKKN1	GTF2H2	TARS2	EXOSC6	GAB2	THNSL2	FTSJ3	MRPL19	MRPL14	WDR11	RIPPLY2	MRPS21	PIMREG	STK39	MYRFL	ALDH1L1	PEX11G	IFT122	TMEM232	RPAP1	SNX22	KRI1	IL17RA	NOSTRIN	GRK3	DCAF4	POLI	GATC	EPHX4	ZNF391	ERCC2	MRPL51	LRRC23	ZSCAN1	CARD14	AKAP3	LDB3	TLCD3A	SORCS1	LGALS1	GRAMD1C	XKR9	MAEL	IP6K2	ZNF334	LRRIQ3	SOHLH2	ADAM15	S100A13	DCTN4	SMIM3	NAAA	H4C6	PPIE	MYO15A	ABHD12	METTL2B	GSTT2B	DYNC2I1	GPSM2	CABCOCO1	FUT10	RMI2	ABCC8	PIK3C3	TOGARAM2	EFCAB2	ZNF808	NDUFA6	VAPB	GRAMD4	CLEC2D	FAH	TTC32	ELAC2	PAX8	OAS3	ATP6V1E2	HADHB	TMEM230	HSDL2	GALNT3	GPC1	SLC37A4	NACAD	RNASEH2C	CHST15	RPL36AL	TTC27	MTA3	AP3B2	NPIPB12	NPIPB13	ITPRIP	VN1R1	MOSPD2	OSBP2	SLC35E4	C19orf53	TAP2	KDELR2	PTPN7	PSMC5	APTX	ABCA12	ZNF469	TENM1	SH2D1A	EFCAB13	XRCC1	PSTPIP2	NUDT2	RAPGEF3	RRH	ACSS3	LIN7A	SCAPER	SESTD1	TRHR	BBS9	SCG5	ALKBH3	PILRA	SLC9A3	COLEC11	SRP72	FECH	DDTL	FBLL1	EFHC2	TMEM187	TMEM39A	HAPLN3	MFGE8	PIGB	DPYSL5	SPMAP2L	ACCS	TDP1	NUDT14	DNAJB4	SLC25A41	DNAH5	ZNF514	PCYOX1L	TMED5	YBEY	ZNF525	PERP	STK32C	INTS1	DPY19L2	RIT1	ATP2C2	LRRC19	RGS14	RTP5	UQCC1	LRRC37A2	CDH8	MTPAP	LRRCC1	DDT	MSH3	OMA1	PNPLA7	MRPS9	AMH	FCGBP	CYP4V2	CIAO3	RHCG	GLG1	APOL4	ROPN1B	SNX16	DDX3X	SERPINB10	THY1	ZNF132	ATP6V1D	ZFAND2A	ALDH7A1	POLR1D	CCDC74A	C5orf63	ZNF483	SHISA4	LMF1	SCAMP5	TMBIM4	IGFLR1	SUSD1	CHL1	CMTM3	TRMT61B	NEK9	FNTA	TOX2	RPL17-C18orf32	PCCB	MED20	P2RY1	TMEM220	PIGP	CATSPER2	PTK6	LONRF1	NLRP2	ZNHIT3	GATD3	TMPRSS5	HYAL3	NAA80	SRD5A1	WDR86	GRHPR	HSPG2	PIDD1	ATRAID	HAUS4	CYP4F11	ZNF696	C1orf174	STAMBPL1	CAT	MTHFS	ACTR8	PKDREJ	CSGALNACT2	PXDNL	UMPS	TP73	WRAP73	CLTRN	SAXO2	SHROOM4	HFM1	ANAPC13	DDX51	AK9	CROCC	SLC39A11	C1R	OSBPL3	GNG12	MCCC1	GCFC2	WASF1	BRK1	CDS2	DDX20	APMAP	CNMD	NADSYN1	ADAL	DIS3L	CTSK	ITIH4	PCOLCE2	MICB	DPYSL2	CHRNA5	CAST	FAIM2	LRRC37A	C1orf50	PIR	ZNF268	SLC35A5	UPP1	PIN4	PTGR2	LYSMD4	CDC42EP5	FPGT	RNH1	PRORP	ST7L	MBIP	DHFR	ASCL5	CD46	ATP8A2	CCDC25	BCLAF3	TSEN2	RFT1	YTHDC2	ARAP1	FOXRED1	NEMP2	GCNT2	MAPK13	DMAP1	AHCY	SLC5A6	PRIMPOL	ZNF304	PRKAA2	KIAA1755	FHOD1	NGDN	HEPHL1	LARS1	PLEKHA1	AS3MT	FANCA	SLC26A7	SND1	WASF3	CKMT1B	CKMT1A	ENGASE	DISP2	ZNF257	MTG1	GOT2	SLC38A7	ASPHD2	GRK4	CA12	QSOX2	MTG2	ATP23	MRPL39	CNTLN	CDK10	NSUN6	CCDC7	ARPC2	SELENOF	ZNF736	C5AR1	VIRMA	NECTIN1	GRPEL1	DNAH9	RHPN2	CCDC163	SLC41A2	NOPCHAP1	MPP2	AQP11	MCFD2	DECR2	MMP24OS	NOTCH2NLR	APIP	SGIP1	ATP10A	ARHGDIG	BORCS7	TPST2	P3H3	PTCD1	KYAT3	RGPD8	RPL12	C9orf72	SEC14L1	SLC18A3	CHAT	PHPT1	NQO2	NKAIN4	BIRC7	FRAT1	RGL4	NARS2	ERICH1	CCDC154	PNCK	KLF15	NDUFAF2	SLC25A16	ARTN	PRSS55	ADAP2	WASHC3	MICAL1	CASP7	CISD1	PROCA1	RAD51C	SNX32	SYT3	GLE1	IRAK1BP1	MAPKAPK5	LHFPL6	MUL1	TMEM116	FLT4	MPPE1	FAM118A	ERV3-1	P2RX4	PRH1	RNF6	BBS2	SHTN1	ACVR2A	SAP25	TMTC1	PROM1	CNOT9	FLOT1	TTC5	ULBP3	PPP1R14C	DSC2	DUOX1	SURF1	NAA38	SLC19A3	UBA6	LEPR	MTUS1	RABEP1	ACBD6	PDE2A	PLPP2	RBM44	TNN	CIB2	NRBP1	DNPH1	PTGIS	NDUFAF4	IQCB1	SPATA1	FEZ2	CXCL16	MTRF1L	TMEM59	SMU1	EBPL	ARL17A	HPCAL4	NT5C1A	GLB1	BMAL1	ZNF124	CC2D2B	BEND6	WRN	ZNF500	COA6	OTUD3	PLEKHA7	MYO1B	CDHR5	ZSCAN21	FGFR4	DUS3L	RAMP1	TBC1D32	C2CD4B	C2CD4A	MTRR	CRTAP	ABCB4	VTI1B	CASP9	STAT4	DCAKD	DNAJC8	MBTPS1	NAA16	TK2	CLDN15	HPCA	SLC18A1	HIBCH	RBM43	COL5A3	ZNRF2	NAPRT	SVBP	ALDH8A1	ANKRD24	GSTZ1	SKIC3	NTPCR	SMC2	MRPS7	TNFRSF13C	RGR	SYTL2	ANXA5	GYG1	ART5	HLA-G	HLA-A	DPH3	TMEM14C	PRKAR1B	DZIP1L	CLDN18	LYRM9	CYRIA	PNP	PTAFR	SLC51A	AXIN1	NOMO3	SULT1C4	DDX11	FLNB	GSTP1	NKAIN3	NAGA	KIF6	ZFHX3	MUC20	ZNF155	TSBP1	DPYSL4	FTCD	NAPG	LMCD1	ATPSCKMT	SRP14	THEM4	PCNX1	CCDC171	CCDC127	C2orf74	CORO7	SETDB2	PM20D2	NPAS2	SLC24A1	CCNDBP1	SPDYE5	CEP162	GPR180	ABCD4	UBE3B	ZNF507	ZSCAN12	SPATA6	GAA	HID1	NT5M	ZDHHC15	KHK	ADAM32	PSMB5	PXDN	P2RX6	XAF1	LARS2	TMEM17	KLHDC7A	GNPDA2	FAM135B	ZNF763	MANBAL	LANCL3	NPIPB6	NPIPB9	SCN2A	ARL6IP5	SPIRE2	SHPK	IL27RA	CFAP126	RAD52	TRIP4	NAPEPLD	ASB12	UGT2B7	SCO1	PLSCR2	PCDHA13	ADAT1	ETHE1	IFT70B	SLC2A11	KCNK12	C11orf87	TTLL4	CDO1	KANSL1	PUS10	ZNF554	FDXACB1	PNRC2	RBM23	CREG1	XAB2	ADA	SHC2	DSCAM	CASP8	ACOX1	FAM136A	KAT8	RNF166	ST6GALNAC2	GPR173	CLK4	CEMIP	ACP6	POMT2	PHKA1	PTGR1	ARHGAP27	RCBTB1	RPS6KB2	NBPF26	TACR2	IFITM3	NEB	THSD1	TOR3A	SMAD9	GTF2H2C	ENDOD1	HLA-F	IL17RC	TPGS2	HEMK1	UBR7	TMEM26	BPHL	NTAQ1	CCHCR1	PEX5	TMEM9	NUDT13	DNTTIP1	TMEM80	TRMT2B	MED28	EXOC4	DRD2	PRELID3B	ZNF548	ACER2	CHST8	ING5	RBM15B	SLC26A1	PCDHA11	FAM227A	NNT	ZNF605	PDXDC1	PCDHA9	NSD2	PAAF1	DHX58	CNKSR3	MISP3	SHROOM2	LCLAT1	EXT2	LONP2	FBXO39	CYB5R3	ARPC5L	DNA2	ATG7	MC1R	ZNF253	CCT3	LACTB	KCNJ6	STUM	B3GNT7	EMC1	CLPP	HEXD	S100A16	TTC12	AGAP9	STK36	HDGFL3	TOMM7	NUDT15	CTC1	ATP1B1	L3HYPDH	NCAN	MAPT	KTN1	RBM6	TAFA1	TBKBP1	ZDHHC7	PTMS	FUCA2	HPR	AFG2B	STXBP4	FYB2	NDUFAF1	CLUAP1	MAPK3	LDAF1	SMIM10L2A	KCTD20	ZNF417	PCSK1N	UGGT2	PRKCE	ZNF34	CEP250	KANTR	CLN8	GDAP1	NOD1	EVI5	LGMN	SLC45A1	FHAD1	TMEM38B	RTL8A	KRBOX5	KBTBD7	CCDC40	GPR158	PPCDC	AHI1	GFOD2	ZNF676	NME6	NTF3	PIANP	METTL4	SCN4B	CCDC122	ATP5F1B	ZNF419	F8A1	ETFDH	RBBP9	ALG1	MASTL	ASNSD1	BST2	FARP2	OTUB2	MMP23B	ZNF559	SYCE3	MIS12	MCF2L2	NDUFA10	ARRDC1	CAVIN1	RAB9B	RAB17	QRSL1	PRKD2	TSC22D4	YDJC	PIM3	LAP3	PDK3	SRGAP2C	NUP42	PDHB	DNAJC12	LGR4	GSTM1	INPP4B	WBP2NL	SLFN5	AP1G2	SLC25A43	GSN	SAR1A	DZIP1	DRAXIN	RAB2B	USP36	AQR	CCDC14	RPL29	TYMP	TSPAN7	SLC22A5	OGFOD3	ARL3	PRDX5	ZNF25	PEX10	SEPSECS	RNF38	ST6GAL1	NRCAM	MAP7D2	CNR1	ASB16	A1BG	CDC7	UBXN11	SLC16A13	HSD17B4	RITA1	NUP88	PUDP	COG4	SLC1A6	DLD	POLE4	GPATCH2L	GP6	STARD3	DDO	GABRB2	SCP2	C1QTNF12	DBX2	DAG1	POLR1H	CPSF2	BEGAIN	PKDCC	ARR3	IL2RB	TBC1D5	RAB15	C12orf43	GFM1	ACOT13	SLC25A15	NELL2	UTP18	TRIM5	CYTH2	WDR91	LSM6	STN1	OAF	LRPAP1	H1-3	INVS	TAF1A	TCTN3	SDSL	L1CAM	PIP4K2A	TMEM18	SLC24A2	TMPRSS7	BAK1	CYP2D6	EIF3C	EIF3CL	RHPN1	PCMTD1	AP3M2	B3GLCT	AMACR	HES4	PGGHG	ECT2L	ZNF669	TIMM23B	ERBB3	ZSWIM5	ALG11	MED21	SNRNP25	TPM2	ADPGK	ZSWIM7	SLC7A9	TIPRL	ZSCAN26	ZNF232	JAG1	FADS1	KCTD2	CHN1	SLC37A2	MRPL40	PGAP3	VARS2	RSAD1	MTCH1	VAMP1	MAP3K6	MAML2	SORBS2	MYO5C	HGH1	NECTIN3	SH2D1B	LRP4	KHNYN	P4HTM	LYNX1	IHO1	TMEM243	KCNU1	FAM114A1	TMED8	DNAJA3	CADPS	NR2E3	RBCK1	TES	MTCH2	SETD3	SMARCE1	TIGD6	NGRN	MRPL42	ZDHHC5	INO80B	TECTB	NIPAL3	FAAP20	CLN5	ERO1B	APOBEC3F	CCDC57	SGSM2	EXOC3	KCNJ12	CMTM1	VAT1L	TAS2R31	SH3PXD2B	GABRQ	C1QTNF6	GOLGA6L10	CRHR2	CCNB2	NPRL3	HACD3	CCDC34	ARV1	SLC35F3	MORN4	ANKRD9	GPR108	NECAB2	LPAR4	C18orf54	NPR2	CCDC126	TCEANC	CPT1B	SLC2A5	BET1L	HECTD4	ITGA6	RDM1	ITGB3BP	CENPU	NPIPB8	TMED4	DDA1	COA7	TBC1D3L	MGST2	SEC61A2	TMEM98	SERF1B	PRB4	ARMCX2	RBM39	BTN2A2	ERC2	LINS1	CEBPZ	KDSR	CDT1	AP4M1	ZNF600	SMKR1	HPF1	CFAP44	CNTNAP3	SUSD2	KIAA0825	LBH	NMB	HOOK2	MAN2B2	ANKRD54	SULT2B1	NCKIPSD	NFKBIB	STX17	SPDYE14	SPDYE15	REEP1	CTTNBP2	IFFO2	LRFN1	TLCD3B	RAD21	BTBD2	SIPA1	MEGF11	PPIL2	SCFD2	TENT4B	ALDOC	TRAPPC2	GOLGA8O	GRTP1	BLVRB	RIBC2	SNX5	PCBP3	RAB29	GMIP	ELP5	SLC35C1	TEF	A3GALT2	LRRC69	HAUS2	KCNN3	EPHB2	ZNF682	MRPS10	TRIM37	CCDC175	SPA17	CIR1	OGDHL	MZT2A	OSGEP	STEAP2	MED25	SNRK	ACYP2	FHOD3	SIGIRR	TERF2	TSPAN11	HRNR	SLC25A51	SLC15A4	SF3B3	KANSL2	RCVRN	PCGF3	TRPM8	TMEM177	STIM1	LRCH4	CEP135	ITPA	SLC35G6	TTC34	SLC25A39	ADGRG3	MTHFD1	CHMP3	CKLF-CMTM1	FBXL3	ERGIC1	NAT8	CD151	ZNF83	NIPSNAP3A	DDX10	MRPL28	ABHD6	ARPC1B	PARP9	MYLK	ADPRM	FBXO28	TRPM7	CDHR2	ABCA3	FBLN7	GAL3ST2	UQCC6	SIRT5	USP40	ZNF526	PLCG2	TBC1D8B	TSPYL4	LZTR1	CCDC82	SLC26A11	LHPP	IFIH1	DOCK9	C4orf54	S100A11	H6PD	STRN	MAN2B1	SLC30A10	SLIT1	POLD4	TMEM128	MMACHC	RWDD2A	PDCD6	CCDC184	BAG5	PEX11A	DARS2	ZNF141	TAS2R20	GABRA2	CHMP7	THBS2	NHLRC2	SCML1	MCCC2	TMOD3	USP18	LOC105379199	PPFIA2	GNL3L	TEP1	ONECUT2	ATP7B	C6orf62	PTPRO	CCDC102A	SNRNP40	MYLK4	TMEM218	RPS18	GOLGA8T	STARD7	RCAN1	CCDC18	CAPN2	BCL7A	MAP6D1	CSMD1	MEGF10	MTHFD1L	GCDH	IQGAP1	ARMC1	DNAJC22	TCTN2	KCNK10	RGPD5	GPR161	CPT1C	TNXB	ADCK5	ST8SIA3	STX3	ATP8B3	RAB39B	RBM47	BACE2	H4C16	IFT46	MRAP2	TMEM170A	PSMB9	ZNF623	PCDHB11	H4C2	C12orf57	LYG2	VPS28	ESCO1	RASGEF1B	STAP2	TBRG4	MATN2	PIGZ	PPA1	LEPROT	COLGALT1	GRIN3B	GALM	SLC35A4	TSPAN15	AP4B1	CYP2E1	SIRT3	ZNF10	SPATA12	PAPSS1	DHRS7	ARNT	MECR	SHF	CGREF1	VRK3	ZMYND15	ZNF107	IFI27L2	C8orf88	TLCD5	PACS1	AHR	RTL10	TXNRD3	GTF2H5	ZNF675	MOB3C	AHSA1	KNSTRN	GUF1	THAP5	NCK2	POP5	TBCA	MFAP3L	CAMLG	CCDC113	CPNE1	TTC23	TSGA10	TUBGCP2	MPI	IGFBP4	CFAP300	IQCN	SLC1A1	SLC13A5	C2orf72	SYT14	EMC4	GPR156	ZNF260	TBX15	SLC35F5	MT1E	ENTPD1	GLUD2	NME1-NME2	USP17L2	SPATA6L	ZNF229	HEATR3	FPGT-TNNI3K	CLCN4	CLU	SPRYD3	ASF1A	RPL7L1	CXCR6	ADH1A	ABCD1	SLC30A5	PGM1	CCPG1	TAF13	CARNMT1	DCAF16	MFSD6	F8A2	MRPL30	IL17RB	LRRTM3	CLCN5	RBM18	ZNF71	CKAP2	NIPSNAP2	DNAJC18	PEBP1	EFHD1	SEMA3A	ZFYVE28	PNKD	HDDC2	MEGF9	NPIPA5	CHST9	CAB39L	DAB1	MTIF3	ZNF223	ZNF425	EIF2A	KCNH1	CCN2	LIPT1	LHFPL5	MRPL23	ZBTB7A	BCAS1	HS3ST5	RIN2	AKIRIN1	EIF4EBP3	ALS2	ARPIN-AP3S2	SDHA	U2AF1L4	POLE3	PPDPF	PTER	SAP130	WDR31	CLDN12	HELB	SMIM26	JAG2	PDGFRL	TAS2R19	LTBP1	NEFH	NPIPB11	SNRPD2	PLEKHG3	NPIPA8	PCDHGA6	LRWD1	ATF6B
PMC10127334-12920_2023_1521_MOESM2_ESM.docx-0-TPRX1P1	The DEGs were collected from sets of TCGA-BRCA (Fig. **2**)  Additional file 2. Table S1. The TF family genes	TPRX2	TRIM10	TRIM13	TRIM15	TRIM22	TRIM24	TRIM25	TRIM26	TRIM27	TRIM28	TRIM3	TRIM33	TRIM38	TRIM62	TRIOBP	TRIP10	TRIP11	TRIP13	TRIP4	TRIP6	TRMT1	TRPS1	TSC22D1	TSC22D2	TSC22D3	TSC22D4	TSHZ1	TSHZ2	TSHZ3	TTLL4	TTLL5	TUB	TULP1	TULP2	TULP3	TULP4	TWIST1	UBP1	UBR4	UBTF	UHRF1	ULK2	UNCX	USE1	USF1	USF2	UTF1	VAX1	VAX2	VDR	VENTX	VEZF1	VGLL1	VPS72	VSX1	VSX2	WDR45B	WT1	XBP1	YAF2	YBX1	YBX2	YBX3	YEATS4	YY1	ZAR1	ZBTB11	ZBTB14	ZBTB16	ZBTB17	ZBTB18	ZBTB20	ZBTB21	ZBTB22	ZBTB24	ZBTB25	ZBTB32	ZBTB33	ZBTB38	ZBTB39	ZBTB40	ZBTB43	ZBTB47	ZBTB48	ZBTB6	ZBTB7A	ZBTB7B	ZDHHC1	ZDHHC17	ZEB1	ZEB2	ZFAND3	ZFAND5	ZFAND6	ZFHX2	ZFHX3	ZFHX4	ZFP28	ZFP30	ZFP36	ZFP36L2	ZFP37	ZFP62	ZFP64	ZFP69B	ZFP91	ZFP92	ZFPL1	ZFPM1	ZFPM2	ZFR	ZFX	ZFY	ZHX1	ZHX2	ZHX3	ZIC1	ZIC2	ZIC3	ZIC4	ZIC5	ZIM2	ZKSCAN1	ZKSCAN3	ZKSCAN4	ZKSCAN5	ZKSCAN7	ZKSCAN8	ZMYM3	ZMYM4	ZMYM5	ZMYM6	ZMYND11	ZNF10	ZNF106	ZNF107	ZNF112	ZNF117	ZNF12	ZNF124	ZNF131	ZNF132	ZNF133	ZNF134	ZNF135	ZNF136	ZNF138	ZNF14	ZNF140	ZNF141	ZNF142	ZNF143	ZNF146	ZNF148	ZNF154	ZNF155	ZNF157	ZNF16	ZNF160	ZNF165	ZNF169	ZNF17	ZNF174	ZNF175	ZNF177	ZNF18	ZNF180	ZNF182	ZNF184	ZNF185	ZNF189	ZNF19	ZNF195	ZNF197	ZNF2	ZNF20	ZNF200	ZNF202	ZNF205	ZNF207	ZNF208	ZNF211	ZNF212	ZNF213	ZNF214	ZNF215	ZNF217	ZNF219	ZNF22	ZNF221	ZNF222	ZNF223	ZNF224	ZNF225	ZNF226	ZNF229	ZNF23	ZNF230	ZNF232	ZNF234	ZNF235	ZNF236	ZNF239	ZNF24	ZNF248	ZNF25	ZNF250	ZNF251	ZNF254	ZNF256	ZNF26	ZNF263	ZNF264	ZNF266	ZNF267	ZNF268	ZNF273	ZNF274	ZNF275	ZNF277	ZNF28	ZNF281	ZNF282	ZNF286A	ZNF287	ZNF3	ZNF30	ZNF304	ZNF318	ZNF319	ZNF32	ZNF324	ZNF331	ZNF334	ZNF337	ZNF33A	ZNF33B	ZNF35	ZNF354A	ZNF358	ZNF362	ZNF37A	ZNF395	ZNF408	ZNF41	ZNF410	ZNF414	ZNF415	ZNF416	ZNF423	ZNF43	ZNF430	ZNF432	ZNF44	ZNF443	ZNF444	ZNF45	ZNF460	ZNF461	ZNF473	ZNF483	ZNF510	ZNF516	ZNF532	ZNF544	ZNF552	ZNF559	ZNF576	ZNF581	ZNF592	ZNF593	ZNF605	ZNF613	ZNF629	ZNF630	ZNF639	ZNF646	ZNF649	ZNF668	ZNF669	ZNF672	ZNF682	ZNF691	ZNF692	ZNF696	ZNF7	ZSCAN12	ZSCAN2	ZSCAN20	ZSCAN21	ZNF90	ZNF91	ZNF8
PMC9617877-41467_2022_34179_MOESM7_ESM.xlsx-Fig_4e-Unnamed_1		KRCC1	SLC16A9	IL19	CFAP44	NPIPB11	ZFHX2	INSYN2B	CYP2E1	ADAM8	CHRNA10	LYPD6	C20orf204	SENP8	SLFN5	UCP3	CREB5	MSS51	PTAFR	GABRR2	ZNF334	PLAC8L1	KIAA1755	MFNG	STOX1	ZNF729	ZNF839	BTBD8	E2F5	ZNF221	CCM2	SPATA32	RUBCNL	FRMPD4	ZHX2	HRH1	ZMYM1	CFP	KMO	TBC1D3L	ZNF69	ARHGAP30	FUT9	THAP8	KCNH1	MINAR1	PAQR8	PLAGL1	THSD7A	DISC1	DNHD1	NEURL1B	SAMD13	ANKHD1-EIF4EBP3	CCDC180	VWA3A	AKR7L	GJA5	HCN1	RFX3	ZSWIM9	SLC24A2	ARHGAP31	MEF2C	ESPNL	ZNF239	BBS12	GUCY1A2	B3GALT2	LEMD1	ZNF362	ZNF41	FGF14	DGKG	KAT14	STPG4	P2RX7	KIF24	NBPF6	CIITA	ZNF775	GNAZ	POLR2J3	BSN	ZNF486	RBM46	LIAT1	MOB3B	PLCH1	PAX8	PLEKHA7	CCDC33	TMEM169	PTER	PDE7B	CD226	SIM2	IDI2	BICRAL	ZNF536	STON1	APLF	ZNF429	ZNF66	ANKRD23	FLI1	COLQ	ZIC5	GNB1L	TRPV1	KCNJ10	ZSWIM3	PRDM6	GBGT1	MYLK2	XKR5	SLITRK1	CDKL1	SAPCD1	KLHL22	CLIC5	UNC5CL	NDST3	FAM186B	PRR14L	FAM86B1	NOS2	DNAAF8	TAS2R4	VSTM2B	CREB1	STARD13	ACRBP	CEACAM19	SLC16A6	TSGA10	HAL	KIAA1614	NPFFR2	B3GALT9	MYH3	CD200	LRRC20	EGFR	DHX32	TMEM229B	RAD52	COLGALT2	KLHL26	INHBE	AGAP6	VWCE	TECPR2	SAMD12	OXTR	NLGN3	ASB16	CCDC81	PPIL6	KCNK6	RHBDF2	NXPH2	NIPAL1	MYPN	IL17RB	AATK	SLC2A10	MAVS	ZNF471	TAS2R5	VEGFD	TECTA	FAM227A	DNAJC16	IQUB	OR2W3	KCNK3	ASB2	VIPR1	TLR5	FLACC1	TMEM25	GPR161	METTL23	OCA2	QRICH2	DUSP16	IFNAR2	ZNF846	GDPD1	SLC6A17	ZFP90	TPH1	TMEM217	ZC3H4	ZNF546	ZNF623	AVIL	GLRB	PKNOX2	GINS1	ZKSCAN3	SLC5A10	ZNF585B	DCAF10	BRINP2	LDLRAD4	LYG1	XIRP2	GLI2	SPESP1	KDM4D	JAKMIP2	RILPL1	MAP3K10	RAB36	ZNF251	CCDC122	SPTBN4	MOB3A	LMLN	FAM167A	GCNA	C2CD2	UBAP1L	TAB1	TFEB	ZNF626	ALPK3	SPIRE2	ABHD18	ZSCAN30	SOX7	SLX4	STEAP3	DTWD1	ZSCAN5A	TNFRSF10C	MLPH	DISP1	C13orf46	DENND2A	CTXND1	SNORC	OSBPL5	DET1	APOBEC3D	ZNF233	NR1I3	SLC7A7	ILDR2	CORO2A	C12orf60	METAP1D	TLCD4-RWDD3	FRK	TUBD1	MTRFR	GARIN1A	DRP2	ZNF563	GABPB2	CDH7	LRIG2	ERMAP	NUDT7	ZNF81	STK32A	FAM219A	WNK4	OPN3	HOMEZ	RIMS2	SLC1A1	NUTM2D	MARCHF4	ZNF763	NPIPB15	MKKS	KCNH5	HVCN1	MYOM2	PLEKHG2	SYNE3	SCG2	CEP68	CMYA5	GABRB3	ZNF439	TMEM154	TNFRSF19	CCDC17	ARHGEF39	UBE2QL1	ZKSCAN1	IP6K1	FGF1	RFWD3	HHIPL2	FSIP2	ZNF594	IL7R	ZNF619	DISP2	BFAR	PPP1R3F	ANKEF1	PKIA	FBXO36	PPP1R10	PLXNA2	APPBP2	KIAA0825	SYT1	ALPK1	HECW1	ZSWIM4	BTN2A2	SPATA7	DCAF4L1	BRCA1	DUS2	TEK	GOLPH3L	IFNE	NPIPB3	NAPEPLD	ZNF337	SLC33A1	THRB	NEXN	ZBTB42	TEX19	ZC2HC1C	ZNF607	KLHDC1	ALX4	ASIC2	KCNMB4	RGMA	PERM1	ZNF860	SH3PXD2B	HOXA2	LTBP2	HDAC4	MTHFR	DACH1	CFAP54	GPR75	ALPK2	FAM53A	SPMIP4	ZNF347	ASPRV1	MAP10	CIMIP2C	LRRC39	MLH3	TWIST2	SMKR1	KLRG1	CBX7	GPR63	TCP10L	ZNF43	TMEM44	TRIM66	TCEANC2	METTL2B	SOGA1	ITGB1BP2	DIXDC1	SLC38A4	TCAP	NINL	STARD8	PROSER3	ZNF76	XYLT1	FRMD4A	ALS2CL	TULP3	SLC35E2B	ZBBX	KCNG1	ERCC4	NPIPB5	TOMM40L	PTPRE	GPR19	RDH10	DAB1	PAFAH2	IQCD	HEATR5A	C6orf163	CASP8AP2	ZNF641	PDE3B	FAF2	NEMP1	SLC29A2	SPEF2	RAP1GAP2	MOSPD2	IRAK1BP1	TREH	SCYL3	XRCC2	SHANK3	BRI3BP	DNAAF10	TRMT10B	MSMP	MORN4	ANKRD46	CCDC77	SMAD9	TASOR	KIAA1671	AHRR	ZNF396	GPR135	TRIM38	BIN3	SLC17A5	NCOA5	POU6F2	RGS14	ZNF469	IRF2	RGS7	GNE	CHRM1	MAPK13	MEAK7	TBCEL	ROBO4	ZSCAN16	ASB13	USP44	TANGO6	FBXO28	MBTD1	MTRES1	ZNF556	PUS7L	ZNF138	GRIA2	CYBRD1	PRDM8	ZNF572	KIAA0753	MAU2	VANGL1	EXTL1	ZNF514	INPP5D	LRRC4B	PSKH1	RIGI	GOPC	ARNT2	TADA2A	TRMT1L	TPTE	BLACAT1	KICS2	PDE9A	SORBS2	RECQL5	RTKN	KLF7	ZNF658	FAM200C	MORC2	TIMM9	RSKR	RGS17	ATF7	ZNF700	FAXC	NUDT6	AASDH	WBP1L	MFAP3L	NMNAT1	ZNF681	ZNF605	ZNF70	AGAP4	ZC3H10	CDC42EP1	KBTBD11	BLOC1S5	ZNF214	CMTM1	KLHL29	KCNQ5	HSPA1L	AVL9	ZNF660	DGKI	RAPGEFL1	R3HDM2	TMEM187	DNAH1	IL17RD	CYB5RL	ZNF680	ST3GAL3	THNSL1	DMBT1	SLC38A9	ONECUT2	KCNQ4	CCDC57	EHHADH	ZNF804A	TBX19	TSEN2	BMP8B	SMG9	MRAP2	PTPRH	TJAP1	TIGD4	ACTR3B	RNF146	GRAP2	S100PBP	HECW2	KAZN	EDNRA	GDPGP1	NOTCH3	DNAL4	AGPAT4	ZBTB37	MSI1	GPR158	SH3TC1	C5orf34	TMTC1	SLC28A3	RNF170	ZNF730	CAMKK2	C1orf131	CEACAM1	ZNF391	ZNF142	TRAF3IP2	BAHCC1	DPH5	BTN3A3	RHNO1	CEP19	CILP2	ZNF774	CD1D	HDAC9	PTCD2	GTPBP2	USP20	TEX15	ZSCAN20	TNS3	IRX6	ZNF620	TP73	ZNF665	NLRX1	PTPDC1	ST6GAL1	LCTL	C14orf132	DCP1B	KCTD18	KHNYN	ATP10D	TNS2	INKA2	TSTD2	IFT70A	CCDC9B	KNSTRN	TSPAN2	RASSF2	GREB1L	GARRE1	CCDC142	GEMIN8	CLHC1	ZNF544	ATXN7L1	FLRT2	CCDC113	RMI1	STPG1	HIP1	LEAP2	CYREN	GVQW3	TOM1L2	SHISAL1	LNP1	RPS6KL1	CYP2U1	DGCR2	ZNF324B	RAPGEF5	RPP14	FYCO1	TMOD2	SHROOM4	ATG4C	EVA1A	TMEM120B	CPEB1	SPRED3	ZNF611	RIMKLA	RNF135	CFAP418	ABAT	PDGFB	CCDC71	SLC46A1	ADCK1	PARS2	OR51B4	CRK	CLSTN3	CNR1	ZNF517	CNKSR1	GOLGA3	PBX4	ZER1	INTU	ZNF132	PLPP7	HAUS7	AFF3	SMCR8	ODAD4	LMBRD2	CHTF8	SLC9A8	EFR3B	RASSF4	FBH1	NBPF20	CCBE1	RAD51D	FAM120B	SLFN12L	ABHD15	CCDC146	C14orf93	WBP2NL	ZNF674	SAMD15	LRRK1	GTF2E1	C3orf70	EEF2KMT	IL17RA	FASTKD1	BBS1	JMJD7-PLA2G4B	ZNF627	FAM20C	TRAPPC12	DENND6A	SCART1	PPP1R13L	ZDHHC11	PSRC1	DOCK10	B3GALT1	ZCCHC24	SUOX	ZNF8	TOP3B	ZNF438	ZNF287	ENOX1	SSUH2	ZSCAN26	FBXO10	BTN3A1	ZNF793	MYO16	MR1	RHBDL2	FHAD1	ATPSCKMT	PTCHD4	BRD3	MLYCD	PRR3	NOL4L	GTF2IRD1	TTLL11	TMEM234	NUPR1	ZNF573	PRKACB	SLC26A4	ANKRD31	ORAI1	LASP1NB	DCAF7	CARF	DNASE1	SLC44A5	COL8A1	FBXL18	GPR157	ZFYVE28	C2orf42	ZFP62	MTHFSD	UNC5C	KCTD20	CLMP	ZNF75D	EPHB1	PHLDB2	LIN7A	NME6	FAM83G	ITGA2	LRRC8D	KRT80	FAM114A1	ADCY1	STXBP6	POLL	ETFBKMT	C9orf85	TRPC1	NAGS	RXYLT1	ZNF554	CCDC30	KIAA0513	ZNF181	PTPN3	TMTC2	SEC22A	IFNLR1	TMEM170B	SLC1A3	DHRS3	ORAI3	SIPA1L3	DEPDC1	MARCHF1	ZSCAN18	ZBTB8A	IL18R1	MYLK4	ADCY7	AGO4	CD101	ECM2	ZNF558	NTRK2	OSGEPL1	TSPAN15	PLEKHH1	ZNF79	STRADA	SIRT5	KLHL36	KCNN3	WDR31	ANKRD6	RMND5B	PCED1B	PPARA	BRME1	ZNF836	PARD6A	HRK	ZNF346	ESAM	CCDC15	CCDC18	HFM1	SIMC1	ATRIP	PPP3CB	RNF213	IQCH	SV2C	ZMYM4	METTL1	PTPRR	SLC30A4	ZNF274	BCDIN3D	REP15	ZNF764	TRIM69	TIGAR	IQSEC1	PER3	NAV1	XPNPEP3	ASXL2	EPM2A	IGIP	FKRP	DKK2	CYP2R1	AHNAK2	RHOT1	TLR1	DFFB	RNF34	MSH5	KIAA0040	RFX1	KATNIP	CARNMT1	DUS4L	NR6A1	DEPDC4	SYN3	BRSK2	NAV3	PRKCQ	ZC3H6	GLI3	TMPRSS5	BNC1	DPF3	TBC1D16	RHBDD1	FAM120C	METTL15	CCDC97	RBM23	LCA5	TGIF2	PCLO	ZNF75A	KRBOX5	ZNF491	SLC37A2	DEPTOR	DNAJB5	SLC2A6	BIRC3	ASF1B	SP2	FADD	NDUFV3	NEIL3	RNF41	NFX1	LIN52	LCA5L	PTPN9	ZNF189	WNT10B	HMG20A	RIPOR2	SH3RF3	CXCR5	PPP2R2B	PHC2	ZNF727	DUSP19	SLC66A1	DNAJA3	BLM	PHLDB1	GAS8	CSNK1G1	LEMD2	ZNF470	PLXNC1	ACSF3	PYCR3	INAVA	ARV1	OLFML2A	ZNF85	PTK2B	NOVA1	LCAT	ZNF415	TIRAP	RNF215	RABL2A	ANKRD33B	ZNF232	CENPQ	ARHGAP28	MUS81	PNPLA3	WDR33	ARHGEF9	ADPRH	LDAH	C3orf18	TEF	ADORA2B	SLC24A1	RNF207	TTC8	PMS1	TAF12	IPP	TNFRSF1A	RPAP1	STAMBPL1	WDR59	ZNF766	KIF14	CILK1	SAYSD1	TRAPPC13	ZNF91	ZNF691	ZDHHC13	JMJD4	TYSND1	LMAN2L	ZFP64	ZNF490	E2F8	TMEM192	CFAP97	CLPSL1	NAV2	MGAT4A	ZNF425	ZNF254	NPAT	ZNF761	CYBC1	GREB1	FGF12	ZNF19	C1orf74	THBS4	UACA	PMS2	VSIG10	ITGB8	ACTMAP	RMI2	PLEKHN1	GIMAP2	RNF144A	PHF11	ZNF141	PPWD1	KLHDC10	AKAP6	ZNF397	PRDM5	XIAP	ESPL1	CARD8	GIN1	OR8A1	NPIPB4	SYTL2	PAPLN	PARP9	ZBTB47	ANKDD1B	ZNF676	SLC6A6	KIF27	DZANK1	ACTRT3	CENPI	CLCN4	ANKRD1	PALLD	DTX3L	RNF111	TIGD6	THTPA	MGME1	RBMS3	TMEM223	ZNF257	CHAF1A	LETM2	ZYG11B	PANK1	CAPN14	PRKAA2	PRIMPOL	FYB1	SELENOI	ZNF737	ZNF557	SYNPO	FBXO48	ZNF740	PKP2	KIAA1217	SYCP2	SETDB2	RELB	TCAF2	OPA3	MDC1	MPV17L	HSPA12A	PRRX1	GRAMD1A	ATP10B	TRIP11	ZNF609	RPGRIP1L	DHTKD1	ZSWIM5	LYSMD3	PWWP3A	TBXA2R	SMARCAD1	LPCAT1	METTL4	AFAP1L2	TNFAIP1	CALML4	SHLD2	CEP57	OSCP1	SNAP29	PEX1	ANKRD34A	RBM20	MFSD8	PRH1	BRCA2	HMGXB4	TRABD2B	RTN4IP1	MCOLN2	TMEM79	NSD1	ZNF629	NUDT18	TRERF1	LRRC27	NOL3	KDM8	SMUG1	MLX	YAE1	DNAJC14	SMAD6	GEN1	C12orf43	TRIM56	EIF4EBP2	EVA1C	UVSSA	MOCS3	FAN1	ZCCHC9	FLAD1	NFIC	RUNX2	ORC2	METTL2A	SPC24	SLC35F3	SCN2A	ZNF229	KLHL3	PDZD2	STK10	CCDC149	CDON	ANO1	AGAP2	POLM	ASTN2	TFCP2	ZNF862	RHOBTB1	WDR73	ASPM	PFKFB4	TTC39B	BFSP1	DIS3L	DENND4B	RWDD2B	DHODH	MCF2L	DIPK1A	KRIT1	CLOCK	NKAIN1	CTIF	ZNF483	INTS3	NFKBIL1	RUBCN	ZNF133	DRC3	ZNF555	NIT1	MOCOS	DNAAF11	SGF29	PIGV	ABR	SYNC	ENTPD1	TMOD1	CAVIN4	ERVMER34-1	LINGO2	FAM228B	KIF26B	SLC36A1	ADPRM	PRDM10	LBHD1	ZNF718	FHIP2B	ANGPTL2	GID4	GGA3	STAT5B	PHLDB3	TBC1D2	BCL2L2	ETV5	C17orf80	CTNS	TNS1	FAM131B	ZNF485	TOX2	MACROH2A2	PRIM1	FAM184B	MED29	STOML1	ANTXR2	ABHD11	ZNF786	GTPBP10	ELOVL2	EYA1	CORO2B	PYGO1	NIPAL4	HSCB	TMC7	EMG1	GRAMD4	TRIM39	C4orf19	MTX2	GRAMD2B	B3GALT6	FBXO32	BRSK1	GABRG2	RIN3	RETREG1	CHURC1	KLHL42	EDEM3	FAM120AOS	CCDC136	ZNF616	MRTFB	SLC6A15	MAST4	CASP8	MAMLD1	CDC7	ACBD4	SAMD4B	C21orf58	GPANK1	SPTBN5	HABP4	DOP1A	SCN8A	ZNF526	SIK2	SDK1	TAFA3	LIMCH1	MBD5	UNK	AFG1L	BRD3OS	CEP57L1	ANXA3	METTL25B	PCDH15	FBXO38	TMEM177	BAZ2B	RFX2	SLC30A6	PIK3CD	EXOC6	METTL8	UBE2V2	POLA2	SLC19A3	IL6R	RGP1	KCNAB3	OMA1	TMEM198	GPALPP1	SLC22A23	PGPEP1	F2RL2	ZNF202	EXD3	LMCD1	OPHN1	ZSCAN22	DOLK	SSC5D	NRP1	LRRC7	PXYLP1	HSD17B1	DENND11	ERICH1	GGPS1	TMED8	PIH1D2	ZNF117	EML5	HIRA	RAB5B	SLC35F6	DNAJC18	ZNF724	RABL2B	SBNO2	MPST	C2orf92	ATP6V1E2	UBOX5	FSTL5	VSIR	TTLL3	TRMT61B	AMIGO1	CENPB	EYS	ZNF7	ANKFN1	GNAO1	MBTPS2	GPATCH1	IL22RA1	RAB24	EEFSEC	IL20RB	ZCCHC7	MRM1	BACE1	TMTC4	ZNF566	UMPS	ZNF454	TM7SF2	MAML2	IRF9	ZNF575	PELI3	TRAF2	ZNF547	ZNF250	C2orf74	TMCC1	GPR39	NECAB3	GTF2H1	ZNF431	FBXL4	MRPL45	SNX21	KCTD21	KNTC1	LACC1	ST3GAL1	CCDC168	ZNF646	PDE1C	BAZ1A	TBL2	C1RL	DFFA	TRAFD1	RAB3GAP2	C6orf47	FAHD1	APOL3	PIP5K1C	CABYR	NSUN3	BEGAIN	SLC16A7	B3GALT5	DBF4B	NACC2	SHISA9	KIAA1143	NFATC2	SLC7A2	SLC35G2	GOLGA1	ASAP2	IBTK	CUBN	HEMK1	THEM4	MND1	ANKLE1	ITPRIPL1	HIPK2	ZNF879	DNAH2	ELF4	DYNC2I1	TOP3A	SIRT3	HSPBAP1	ZNF518B	ISCA2	ANKMY1	ARHGEF37	TRAK2	TRAIP	GPR137C	SSH2	UEVLD	GOLGA5	XK	FAM72D	RAB39A	TNFRSF11A	CABLES1	TMEM69	CBX6	PALD1	LETMD1	CHCHD4	HELQ	TENM2	DNAJC6	TIGD5	SLAMF7	SULF1	JAZF1	DNAJC11	DAAM2	RNFT2	FBXO42	NTN4	ARHGEF4	TEDC1	CAV1	SLC25A37	ZRANB3	MTR	OBSCN	KCNAB1	NTSR1	PHOSPHO2	SAMD4A	GRAMD1B	ZNF285	TFAP2B	NCAM2	RAPGEF3	CDC42SE1	PIK3AP1	UNC5B	SLC35C2	MORN1	DTX2	JPH1	PHF21A	ZNF827	TXK	HAUS6	KREMEN1	AK6	ZBTB4	DCBLD2	B4GALT6	GABPB1	FAM72C	VPS54	WDR89	EPOR	CCDC61	FBXO41	SENP1	SLC25A17	FAM53B	EEF1AKMT1	ZACN	AP3B2	SUPT20H	ARHGAP19	RNF214	DUSP3	ZNF696	FMNL3	EYA3	TOE1	FAM111A	PHF20	ATP7B	LAT2	SYTL5	ZNF175	SLC25A43	GEMIN7	CAMKK1	KLF15	DDIT3	ZC3HC1	RBMS2	GSDMB	MC1R	C10orf90	PKP4	DPYSL5	SZT2	RETREG2	TDP1	CBY1	MELK	LRFN3	SLX4IP	TDRD7	TCAF1	TTYH2	TTC9C	ZNF302	SARM1	HENMT1	COQ5	MKNK1	NEMP2	NUP62	EVI5L	AP4M1	CLIP1	H4C9	ZNF644	MTFR2	CCDC125	MMACHC	CCDC92	C2CD5	ANKRD26	JOSD1	PLD1	REXO1	KATNAL2	IRAK4	PAK6	ELOVL6	APOBEC3F	ELMOD2	ZNF772	CES2	CEP41	STK38	THAP7	TMEM185B	TMEM117	PAN2	PDE3A	FBXO34	TAOK3	SLC6A9	BNC2	ENOX2	PLEKHA4	MANEAL	PYM1	HLCS	PBX2	PPP1R3D	THAP9	SLF2	AK5	FAM161A	PIGM	RHOBTB3	MARK4	INTS9	RGS19	PIP4K2B	SLC26A2	SH3PXD2A	LPAR2	ZNF596	RASGRF1	MPPE1	CREB3L4	SNAPIN	FBXW2	IKZF4	IRAK2	MAEA	TTBK2	L3MBTL2	GLT8D1	ZNF404	AFAP1L1	ZNF561	CRACD	H6PD	RPA2	TTC21A	CPEB3	TINF2	NABP1	MED22	TTLL12	PAQR7	ZNF107	TVP23A	NSUN6	RCAN3	SH3D19	HMGA2	CPT2	KCNH3	TNFRSF10A	USP54	MTA1	COQ8B	ZBTB20	SMARCAL1	ARHGEF17	BMAL2	ANKS6	EML1	ING4	PKN3	AKAP10	DCAKD	DLGAP4	B4GALT7	HARBI1	GIT2	NEK8	ACTN2	ANKS1A	SKA3	KSR2	MOSMO	OTUD7B	PPM1H	PRUNE1	AP5S1	LRIF1	CNOT10	LRTOMT	PLCE1	ZNF624	WDR53	GRID2	CBFA2T2	ATL2	DTX4	DOCK3	EVI2A	RBM15B	ISM1	FHOD3	WDHD1	GNAL	ZNF440	CLCN3	EFNA4	TTPAL	TERF2	C19orf44	BICRA	PRICKLE3	CCDC144A	ELK3	CPSF2	C22orf23	SLC38A7	CCNB3	ANGEL2	PSEN1	TMEM267	ABHD6	LIMK1	KANK2	ZMIZ1	RIOX1	NIPAL3	ZDHHC6	TRIM62	ZNF493	TNRC6C	ARHGAP25	PHACTR2	POLG2	CAAP1	CCDC14	SLC35B4	PTPN22	TRIM46	DOK1	AP3S2	LENG1	MRPS6	CSGALNACT1	NPHP3	ARHGAP35	RPAP2	ARHGEF40	JAGN1	NBPF12	TRIM2	ZNF521	FAM72B	IQCE	ZNF324	RIPK1	AJAP1	RBM43	SH3TC2	VKORC1L1	SEMA3D	RFC4	SMIM14	IFT81	MVK	ADAMTS6	ZC3H13	CBX5	THUMPD3	TK2	TRIQK	SMIM20	CHST1	JDP2	TANK	PCMTD1	ZNF200	SLAIN1	VASH1	ELMOD3	N6AMT1	ZBTB40	SNX19	VRK3	SVEP1	GSE1	MED11	C17orf75	TRIM16	IDNK	CACNG8	NRXN3	FAM78B	COX15	SOX10	JHY	EPN2	CUTC	BRCC3	ANKRD44	ZNF284	TMEM62	TOR1A	TTLL1	FANCF	MASTL	IL7	PREB	ZNF583	UNKL	SERAC1	TLCD1	TYW5	SNTB2	ZNF502	CEP95	FIZ1	BLTP3A	LAMC2	CELSR3	ARMC7	CHD9	MUC5B	ZNF160	POLI	MTFMT	TNFRSF8	PITPNM2	FAM83B
PMC9617877-41467_2022_34179_MOESM7_ESM.xlsx-Fig_4e-Unnamed_7		KRCC1	PAQR8	P2RX7	ZNF486	ZHX2	ZNF563	ZNF839	SLFN5	ZNF546	KAT14	FLI1	TAB1	ZNF610	GALNT3	JAKMIP2	E2F5	DGKG	TMEM42	ARHGAP31	PKNOX2	ZNF233	RIBC2	OR7D2	ZNF681	ZSWIM3	CCDC110	TMEM229B	ZFP90	ZNF439	BTBD8	TASOR	ZNF76	ZNF334	LIAT1	CHRNA10	HPSE2	TAS2R4	SLC10A5	CTXND1	IP6K3	HOMEZ	CCM2	HNF4G	ZC3H11B	ZNF41	TECPR2	RFX3	RGMA	KLF15	PRR14L	PDE7B	DCAF4L1	KLHL26	MMACHC	ZNF860	SLC15A2	ZKSCAN3	DCAF10	C12orf60	KIF24	SH3PXD2B	MSS51	DET1	FPGT-TNNI3K	GABRB3	TIGAR	MTRFR	BBS12	CHTF8	ZNF214	ZNF497	PUDP	STUM	ZNF362	ZNF347	IMPG2	DEPTOR	INSYN2B	ZNF658	ZNF594	ZNF221	TMEM169	SLC25A34	GDPD1	SOGA1	ZNF556	ARHGAP6	FBXO10	TCP10L	RFTN2	GPR161	ZNF623	SLC1A1	ZNF43	SENP8	ZNF8	SYNE3	ZMYM1	THAP8	AHRR	SLC2A12	KCNG1	KCNH1	GNB1L	TNFRSF19	ZNF585B	CRMP1	ZFP2	TREH	DNAJC6	IL19	PRDM16	CEP19	ASB2	ASB13	CRYGS	ZSCAN23	CCDC113	ZNF442	RIMS2	LDB3	IFNAR2	NMNAT1	ZNF554	ZNF626	GOPC	CFAP44	RPH3AL	THNSL1	MEF2C	TLR5	KCNJ10	NAPEPLD	NMNAT3	LVRN	PAFAH2	ZNF577	LRRIQ3	MYT1	SLC2A10	ZNF763	DNAAF10	BIN3	MAP3K10	ZNF229	FAM163A	DUSP16	FRMPD4	PTER	CCDC122	ZCCHC24	CASP8AP2	ZNF775	CNNM1	GARIN1A	ZNF438	CREB1	HS3ST1	BNIPL	TMEM266	TCEANC2	ZKSCAN1	DHX32	ERCC4	PAX8	KCTD21	STOX1	KDM4D	ZNF665	MOB3B	KLHL22	TFEC	TSHZ3	KIAA1755	PTPDC1	MAPK4	APPBP2	ZFHX2	LRRC63	FAF2	C1orf162	MOCOS	ZC3H6	RIMBP3	KICS2	TIGD4	STK31	POU6F2	NLGN3	JPH1	PDE3A	TMEM187	GATA4	SLC66A1	DNAL4	BLOC1S5	SIMC1	ZNF474	BMX	TMOD2	LYSMD3	RUBCNL	ZNF429	NPAT	ZSWIM9	CMTM1	OR1F1	GPR157	LRRC39	RAB36	TMEM154	ARHGEF39	KCNE5	FAXC	SELPLG	GINS1	ZNF607	DNAI4	CCDC146	CHRM1	ZER1	ZNF66	MTRES1	FRK	NEURL1B	B3GALT9	FYB1	CCDC191	UNC5C	SLX4	ZC3H4	ZNF619	CD200	SPATA12	LPAR4	STON1	SMC1B	NCOA5	SYT16	MYLK4	SYT1	TFAP2B	DNAJC16	KMO	THRB	SPMIP4	DISC1	KRBOX5	EHHADH	EGFR	IRF2	LMCD1	ZNF85	KCNG4	PPARA	UBE2V2	FAM227A	MORC2	RAPGEF5	VEGFD	DOCK10	NUDT18	COLQ	TULP3	RILPL1	GIMAP2	ZNF239	FAM83G	GUCY1A1	GOLPH3L	MBTD1	DAPK1	KLHDC1	ANKRD46	ZNF627	RFWD3	DIXDC1	LRRC20	RASSF2	ZNF81	OXTR	ZNF382	SLC46A1	SH3TC1	HPX	C10orf143	MPPED2	LYPD6	MOB3A	ZNF836	ARHGAP39	MAU2	ANKLE1	ZNF491	CORO2A	PFKFB4	PSKH1	AGPAT4	RAD52	STPG1	ZNF391	MKKS	TAS2R10	RAB40A	FAM20A	GPR75	AASDH	PTPN3	SMCR8	ADPRH	ADORA2B	INKA2	MFAP3L	ZSWIM4	VEPH1	ABCA10	NR1I3	AVL9	RAP1GAP2	ORAI3	TBCEL	FAM184B	KAZN	FAM200C	SLC16A6	TYSND1	BICRAL	KIAA0040	OSGEPL1	DUS2	ARHGEF4	AIM2	CIMIP2C	KRT80	CCDC149	DNASE1	IP6K1	SOX7	OSBPL5	APCDD1	PTGDR2	LIPE	BRCA1	CEP68	PBX4	WBP1L	SPSB2	KLHDC8A	GLI2	RAD9B	MLYCD	PMCH	C11orf65	C13orf46	STRADA	ZNF75A	GTF2IRD2	SAPCD1	ZNF425	ZNF114	ZNF680	TMOD1	THEMIS2	ZBTB37	PRUNE1	MMAA	TBX19	RSKR	RASSF4	APOL3	GRIN2D	FBXO28	C2orf72	SYNPO	PUS7L	POLA2	HIP1	TRPV1	ZNF19	ZNF253	HSD17B13	TIGD6	KCTD20	RRH	C1orf131	NAV1	TP73	NEIL3	PRRX1	TRMT1L	C6orf163	TTLL11	APLF	ALPK1	SEC22A	TRAPPC13	PTPRE	ZNF138	PLAC8L1	FAM86B1	ANKHD1-EIF4EBP3	CCDC142	DPF3	ZNF324B	ARNT2	ZNF251	RTN4IP1	SLC9C1	LRIG2	EML5	CABYR	OR51B4	HCN1	NEB	SLC38A9	RDH10	NSUN6	IRAK1BP1	IGSF1	SLC45A1	SULT1C2	GTF2E1	C4orf19	SHISAL1	DISP1	KCTD18	NOXRED1	ZNF135	KHNYN	ZNF547	PYGO1	ZNF691	LCA5L	RNF43	XK	PTCHD4	ZNF761	ZNF91	ZNF862	ELAVL4	CMYA5	WDR33	ZSCAN20	GPATCH1	PTCD2	ZKSCAN7	IL17RD	BFAR	RMI2	RMI1	SMIM10L2B	TSEN2	PKIA	SLC7A4	ZNF2	ODAD4	RARB	SPATA7	RNF135	BLM	HLF	HEATR5A	YAE1	ESRRG	ZC3H10	TMEM192	BRI3BP	GNAZ	ARHGAP25	ZFP64	CSTF3	GTPBP2	STK10	LIN52	SH2D2A	RHOT1	ERMAP	ANKMY1	CCBE1	ZNF480	XKR3	PNPLA3	IGIP	RHNO1	RBM20	FAM114A1	GID4	SMPX	ZNF133	KIAA1143	FAM186B	NUDT7	TRAF3IP2	ZNF786	GABRR2	PARS2	WDR53	ZFPM2	MTHFR	ARHGEF37	CFAP126	RTKN	DOP1B	GABPB1	TMEM177	RGS17	RAD51D	CCDC17	SLC22A1	TRAPPC12	COQ5	DTWD1	NLRX1	PRLR	MOSPD2	KLHL36	MAVS	ST3GAL1	TRMT9B	PLEKHH1	ZNF572	GVQW3	RNF146	GARRE1	TGIF2	ZNF766	TRMT10B	IRAK2	GJA5	PDE9A	TRIP11	MGME1	AMZ1	ZBTB42	ZNF737	OPA3	KIAA1217	ZNF747	ZGLP1	BRD3	KIAA1671	GCNA	KEL	ZNF189	OR2W3	LDLRAD4	METAP1D	METTL2B	TAS2R3	DNAAF11	ZNF730	CYREN	NIPAL1	LRRK1	NUDT6	SYTL3	WDR31	NPIPB11	ZNF518B	RGR	BCDIN3D	IL21R	SLC35E2B	FAM111B	MEAK7	TRIM2	GRAP2	HDAC4	PPP1R10	HTR2C	LMLN	ZNF879	CCDC125	LRRC27	C14orf132	TIRAP	SNAP29	C1orf116	IFT70A	SLC29A3	HOGA1	RHBDF2	DNAI7	KLHL41	AVIL	TOM1L2	ATF7-NPFF	CYB5RL	ZNF141	SMG9	PIK3R5	FAM228B	XRCC2	FAM72D	ASF1B	KIAA0513	MTHFSD	EFR3B	ZNF700	SCN2A	CRK	CEND1	NUTM2D	SPATA17	MLH3	DLK2	DUSP19	STARD13	METTL23	MYPOP	KYAT1	POLL	LACTB2	SCYL3	PRR5L	CBX7	RHBDL2	USP51	NEMP1	TAS2R5	ABCG5	WIPF3	BTN2A2	CILK1	TFEB	CENPQ	DCAF7	LACC1	CLEC2D	TUBD1	SLITRK3	ZNF284	NUP37	EPM2A	ZSCAN30	ACOT11	C9orf153	LRRC56	PRR3	FRMD4A	SLC29A2	OPN3	RPP14	ATRIP	DNAJC17	ZNF287	ZNF774	FAM219A	RAB27B	CHCHD4	PEX1	STYK1	PTGIS	PER3	ZNF740	B3GALT6	C10orf90	RBM23	ZSCAN29	FAN1	C17orf80	ZNF605	DNAH11	ORAI1	ZNF558	MX2	CPSF2	TNS3	LRRC4B	PROM1	PLEKHG2	ING4	ALPK3	ANKRD26	TMEM150C	BAHCC1	AP3B2	ZSCAN31	SLC35G2	ZNF525	DTX3L	CCDC97	GBGT1	WDR5B	SLAIN1	ZC3H12C	AHNAK2	TSTD2	CDKL1	RIC8B	MYH3	TCAF2	CAMKK2	HECW2	FGF1	HMG20A	ZNF79	SH2B2	B3GALT1	ABHD6	EXTL1	FAM120B	UBOX5	GOLGA5	MRM1	SHROOM4	CARF	AGO4	DNHD1	RELB	TECTA	TTC8	C21orf91	ABHD18	SLC30A4	DBT	METTL15	NSRP1	ZNF396	TOR4A	ST6GAL1	PRDM10	RPAP1	CCDC77	TGFB2	PHLDB3	ZNF132	CFAP418	CLCN4	CFAP97	JCAD	CABLES2	SNORC	CABLES1	ASTN2	ZNF776	HMGXB4	GRIA2	NUP62	RNF144A	WDR59	SLC7A2	PALD1	IQCH	LEMD2	DDO	HSPA12A	ZNF175	LRRC8D	ZNF28	NSUN3	FAM184A	HS6ST1	KCNJ8	UEVLD	AOX1	C2orf42	ICA1	KATNAL2	CCDC30	GOLGA1	PTK2B	PRDM7	IRAK4	CBY1	XPC	ZNF160	CRACR2A	TTC39B	SLC33A1	RB1	EEFSEC	GPR19	FAXDC2	GRAMD2B	TANGO6	CRACD	BRCA2	PELI3	XIAP	AK9	AMIGO1	LPCAT1	TMEM170B	NRTN	TNS1	GGPS1	TRIM38	MYOM2	CCDC71	FLRT2	EEF2KMT	AJAP1	ZFP62	C3orf18	SMKR1	DIPK1A	PHOSPHO2	ZNF483	IL22RA1	COLEC11	C1orf226	TRAF1	ATG4C	GPALPP1	CDH7	KCNQ4	FBXO38	ZNF181	FBXO36	CPT2	DCP1B	RFX2	ECHDC3	KIAA0825	ALK	KNSTRN	ZNF337	FAM167A	ITGB8	SPIRE2	LDAH	PID1	RBM43	SIRT5	NFX1	DEPDC1	RNF34	TADA2A	ZNF609	CREB5	ZSCAN16	LMBRD2	NBPF20	ZNF440	CEP57	CYP2R1	PKD2	ZNF583	MTERF2	HDX	USP20	AK6	GFPT2	SP2	NPIPB15	ZNF596	C12orf43	TOMM40L	SLC6A16	PIH1D2	RASGRF1	GPR137C	SZT2	DPH5	NFATC2	GRAMD4	SLC26A2	LCAT	PHF20	GDPGP1	MYRIP	UBAP1L	ADCY1	KIF3C	ZFP69	TMCC3	ZNF557	GIN1	GAS8	SETDB2	MR1	ZFP14	UGT2B7	STX12	SAYSD1	ZCCHC9	LURAP1	DUS4L	DIPK1C	ASXL2	ENTPD1	SLC35B4	RFFL	CEP20	PTPN9	ZNF285	GGACT	SIK2	ZNF470	TDRD7	BEND7	ONECUT2	ELF4	HPS3	TEX15	TMC7	IFT88	TRAFD1	CCDC62	TCP11L2	ZNF544	FLACC1	R3HDM2	RAB7B	ABRAXAS2	PMS2	RAG1	RHBDD1	SYT17	AFG1L	BAZ2B	GCNT1	IPP	ABHD15	GREB1L	NPIPB3	CNR1	MTFMT	XRCC4	MARK4	SMARCAL1	SLC35B3	DFFB	CDKL5	TMED8	SLC1A4	IQSEC1	ZNF674	DENND11	LDHC	CUTC	DOP1A	MOCS3	CNST	KBTBD3	PAQR7	EIF4EBP2	GEN1	SBNO2	TIMM9	PANK1	KCNN3	ZNF790	PYCR3	ATF7	THAP5	RFX1	DNMT3A	ZCCHC14	INTS9	FAM120C	TRPM1	GIT2	DRC3	PARP9	BLACAT1	ZNF616	PPP1R13L	WIPF1	FADD	SLC6A9	SVIL	DTNA	TRIM69	UMPS	PRKCZ	ZNF526	WDR89	AFAP1L1	CALML4	GGA3	KLHL42	SYNM	ZNF566	TDP1	KLHDC10	JHY	LIN7A	MS4A7	ZNF397	RNF170	RNF213	SYTL2	SMIM10L2A	ZNF569	KIF27	KLHL29	SLC46A3	JMJD4	GPR180	MND1	PHLDB1	C6orf47	BRCC3	RADIL	IL7	FYCO1	SAMD9L	CCDC136	ATXN7L1	PRDM15	DOLK	C1orf74	EDEM3	EPHX4	PPP3CB	TMTC4	TRMT13	TCAF1	PALLD	INTU	ZNF641	C14orf93	RMND5B	TERF2	ANKS1A	RAB29	ZNF611	ZDHHC13	SHLD2	XYLT1	TMEM86A	KCNQ5	ZNF404	THAP9	RGS20	SLX4IP	ZNF501	CEP126	KLHL3	PAIP2B	RNF111	CIITA	SELENOI	NDUFV3	DENND6A	HOXD12	TFCP2	ZNF274	S100PBP	MVK	ANO5	PRIM1	IFNLR1	DTX2	LNP1	ZNF324	SYNC	ZNF257	TATDN3	TANK	NEK5	CHAF1A	ADAM12	BTN3A3	SLC45A4	ZCCHC7	ELOVL6	USP30	SIPA1L3	SNTB1	GYG2	MED29	ZNF772	CARNMT1	DEPDC4	MORN4	HABP4	POLD3	CPLANE2	RPAP2	ZNF254	GABPB2	C16orf74	NLN	WIPI1	EPHB1	C10orf88	TMEM267	IKZF4	CTSK	NPIPB5	PRCD	PIGBOS1	MBTPS2	IQANK1	CORO2B	FBXO17	SLC25A43	PYM1	DNAJA3	TNS2	COG2	TRIM62	TMEM217	PLAGL1	HOXA2	PTPRH	TRPV4	NACC2	TMEM104	NBPF11	ZNF311	MCOLN2	ZNF517	C11orf54	CAV1	RSPH3	CCNJL	NDST3	WDR93	TOP3B	MBNL2	CPPED1	RPS6KL1	GPR63	XRRA1	ZNF232	DNAJC11	FBXW8	RWDD2B	SYTL5	TEF	ZNF846	HELQ	PAAF1	CCDC92	PPP1R21	POLM	FNTA	TMEM223	N6AMT1	PPWD1	VAX2	MAPT	ZNF142	EVI5L	GCNT2	ANKS1B	LMX1B	TMEM186	TAF12	OTUD7B	SLC22A23	UBE2T	PLSCR4	PIP5K1C	ATL1	PHF11	ZNF302	TRPC1	MTFR2	ZNF320	GEMIN8	ZNF70	GTPBP10	DNAJC18	CARD8	ERICH1	TTC34	METTL2A	MAK	DUSP3	SNRNP40	SLC6A15	EXPH5	ZNF764	C9orf85	RECQL5	FBXL18	ZNF208	ZNF107	RIPK1	SSPN	GPANK1	HSPBAP1	XAF1	TMEM44	TMEM79	CDK6	ZNF441	NME6	RIGI	PKD1L1	PPARD	LPAR3	KATNIP	CPEB1	METTL1	TOP3A	FOXP4	EXO5	DHTKD1	RETREG1	ACSF3	CARD6	BBS10	ZNF724	ACTR3B	KLK2	MSANTD4	OMA1	ABCB4	GSDMB	VASH2	ZNF813	RNF41	RTN4RL1	FGF2	CLMP	SLC17A5	PROSER3	CEP57L1	OPHN1	SLC16A7	MOSPD1	ZNF100	FAM200A	REXO1	USP40	AFAP1L2	NUDT12	SLC35F1	SLC24A1	HYLS1	RPGRIP1L	MPST	CAB39L	ZNF223	WDHD1	DNAJC30	TESMIN	PAN2	MYO16	ZNF502	DHH	JAZF1	SLC35C2	STK38	TAOK3	SNAPIN	TBC1D16	KIAA0753	ZIK1	ZSCAN22	SPESP1	ZNF431	CLOCK	ABR	CTNS	REP15	PLCE1	TIAM2	NFIC	C11orf24	DSN1	RBM15B	TTPAL	HTR2B	NAT1	PHC2	POU6F1	ACTN2	ENOX2	PLEKHA7	ARHGEF18	CTTNBP2	UACA	TSG101	ZNF514	CHM	NINL	GRAMD1B	ADCK1	WBP4	SMARCAD1	GLI3	ELK3	BRD3OS	FOXK1	C1orf50	NEK10	C2CD2	TJAP1	FBXO41	DNAAF5	SDHAF4	E2F3	ATE1	CEMIP	RWDD3	PLEKHG1	LCA5	TAF2	POLI	TSGA10	ZNF461	RASD2	NIPAL2	PRRG1	GORAB	CDK18	NIT1	CXXC4	FBXO34	SLC6A6	GK	SMAD9	TMEM242	ZMIZ1	LYPLAL1	XYLT2	TIGD7	TNFAIP1	STAT5B	KIF14	ZFYVE28	SLC9A8	TPTE	ZNF367	PRIMPOL	ZNF346	ANKRD23	THNSL2	ZNF93	PTPRR	CASP8	ZNF117	ETV5	TBC1D8B	MAMLD1	TLR1	ZCCHC10	APOBEC3F	ETV6	PAQR5	EXOC6	B3GALT2	BTBD2	ZNF561	STK40	ZNF510	RFC4	ZNF490	CARD14	FAM89A	TLR2	PKD1L2	FLAD1	SLCO4C1	C19orf44	GPR156	GPR89B	RALGPS2	TTC21A	GEMIN7	BRSK1	SPC24	SRGAP3	MRPL45	E2F8	RHOBTB1	SNPH	FAM161A	HMMR	AK7	ISCA2	TRIM4	SPECC1L	FAM76A	ATP10D	DZANK1	ZNF653	ZNF30	RXYLT1	TOE1	VPS33A	CLIP2	CBX6	FBH1	GNE	TIGD5	ABHD8	TOX2	MLPH	SLC19A3	RGS19	XPO7	GTF2IRD1	SEMA3D	VSIR	KRIT1	DOK1	CPSF3	APBA1	HIRA	EXD3	GPR135	PMS1	BBOF1	ZNF485	ZFP69B	PLXNA2	TRIM39	CCDC90B	ASTE1	TRMT61B	RUFY1	ATP10B	CLCN5	RAB40B	BMT2	IL15	TBXA2R	SORBS2	ORC2	STEAP3	DIS3L	ADCY7	LRGUK	DHODH	DDX50	PSCA	SLAMF7	METTL25B	METTL4	FRMD4B	SPTSSA	BMERB1	THEM4	ZNF585A	ZNF814	FAM53B	SLC43A2	ZNF550	ASIC4	GSKIP	ARCN1	MRPS6	IFI44L	MBLAC2	CAVIN4	THTPA	RASGRP1	DENND4B	ZNF445	ZNF75D	ESPL1	SUOX	CEP41	ZDHHC11	CBFA2T2	TYW5	NOL4L	TBC1D10A	STXBP6	ZNF853	LDLRAP1	ZNF555	ZNF624	STRIP2	APH1B	RTKN2	RCAN3	SLC30A6	TESK2	GJA3	PCTP	ITGA2	HMGCL	RAB11FIP4	SGO1	ZBTB8A	WDCP	ETAA1	FAM241A	PIERCE2	NEK8	LZIC	LRRC73	ASAP3	ZNF629	SGK3	SLC44A5	UST	RTP4	HPS6	EEF2K	DDX60L	MITD1	MED11	NFATC1	SLC17A6	ESCO1	JAGN1	DGCR2	SPEG	ASPM	EDARADD	RAB3GAP2	CCDC15	BORCS8	PLCH1	VRK3	ABCB5	CCDC32	PPP2R2B	TRERF1	SLC6A17	PPM1K	L3MBTL2	LSM14A	ABHD2	RASEF	ZNF202	IFT81	ANKRD33B	ARVCF	TRIM65	AGGF1	PIGA	ESYT3	RAI14	PDE3B	FKRP	CHAC2	ZC4H2	FERMT1	SLC37A1	COLGALT2	CCDC18	FBXO16	TBC1D14	THUMPD3	ZNF446	IBTK	ZNF7	C2orf68	ACBD4	SMC6	STK32A	ZNF713	IL6R	SLF2	TMEM144	RNF19A	TMCC1	DFFA	IQCD	C21orf58	RAPGEF4	NDOR1	MIPOL1	SLC5A3	ZMYM4	INTS14	CLIP1	MSH5	KIF26B	SCD5	CDC7	SNX10	ZNF701	DCSTAMP	LRIF1	ZNF280B	RABL3	POLR3F	ELOVL2	ARHGEF40	NKD1	PDPK1	C2orf74	TMEM60	SNX21	DYNC2I1	LETM2	TEX19	SLC38A1	PHLDB2	RPP38	DRP2	PDE6D	TTBK2	CNOT10	ERI2	PUS10	ZSCAN26	NRROS	ZNF140	ABCA9	MASTL	KLHL20	SGF29	SIRPA	SMYD4	KCNMB3	CLHC1	ZNF638	PRKAA2	INTS8	KANK2	LRRC37A2	RNF214	PDIK1L	SLC16A5	MBD5	CREBL2	FAM78B	ZNF696	LYST	SH3PXD2A	VASH1	MICAL2	NMRK1	OGDH	PLD1	TMEM185B	MEIOC	TNFRSF1B	PIGM	FPGT	RAB3A	PURB	SNX19	STX5	NEK6	PYROXD2	RASL10B	TTC9C	RAPGEFL1	ST6GALNAC2	TTLL1	SH3D19	CASQ2	FASTKD1	UBE3B	ANKRD6	DNAJB5	CCDC25	SLC35F6	MTAP	SLC24A3	FAM161B	PRELID3A	ZYG11B	TTC33	FAHD1	CHST1	CSNK1G1	ELP4	LYRM7	ZNF268	CHST12	NCALD	PPM1F	TRIM56	TBC1D24	COG8	TMTC2	ZC3HC1	RABGAP1	PRICKLE3	OSBP2	ZNF568	ATPSCKMT	RPA2	MPI	ZNF875	SLC16A2	ZBED3	ZBTB48	NAV2	SLC25A13	MED9	TMEM203	ANGEL2	DZIP3	CEP162	RSF1	ERMARD	ANKS6	TTI1	STN1	BTN3A1	ZNF37A	EME1	PRDM5	BSN	C5orf34	MEIOB	SYT12	CSTF2T	CAMK4	BORA	NCOA3	TBL2	TTLL12	PLLP	ZNF200	RBMS3	ZBTB22	DNAJC14	EDNRB	GTF2H1	LARP4B	ENDOV	BOLA1	TTC39A	RGP1	GLIS3	NOX4	LRSAM1	NSD1	BIRC3	SUPT20H	TTLL6	ZRANB3	PKP4	AARS2	PARG	NOX5	RNF24	PRKACB	PTCD1	IFT140	FAM20C	TBC1D31	GTF2H2C	FHOD3	MORN1	CENPI	DBNDD1	DNAJC28	ZDHHC6	RWDD2A	SLC38A7	IL17RA	SLC25A17	KCNAB1	ORC3	THEM6	HEXIM2	NPIPB4	MFSD8	CYBC1	IPO13	TRAIP	SETMAR	ATP10A	ZNF573	UCK1	MCF2L	SLC24A5	SLC25A42	GAN	CAMKK1	STX17	ZNF816	QRICH1	RAB5B	PLPP6	GRAMD1C	CENPB	ZFP41	TIGD2	CHMP6	CCN4	PGPEP1	STAMBPL1	TMEM117	PHACTR2	TMCC2	RNFT2	FLYWCH1	SHC4	SAMD15	EVA1C	NT5M	XKR9	PEX11A	ZBTB47	KIAA1522	ZNF426	WDR73	POC5	MLX	SYCP2	TFAP4	FAM72A	OTUB2	KCNAB2	HARBI1	ZNF33A	MAN1C1	ARV1	EBAG9	GOLGA3	NAGS	ANO3	AP4S1	MCEE	CREB3L4	L3MBTL4	MAPKAPK5	HDAC11	PWWP3A	ERBB3	AMDHD1	ZBTB40	UNKL	CPT1A	YPEL4	JOSD1	TMEM53	CHURC1	HCN3	HDHD3	AFF3	ESCO2	PRUNE2	ANTXR2	PALB2	NPHP3	TBC1D25	NAA80	ASPA	WNT10B	MAP3K9	SNTB2	DOK3	RFT1	FBXL19	EDN3	ZNF565	PGRMC2	KNTC1	C5orf22	DTX1	KCNK6	INTS3	CDON	AMN1	MAP3K12	GSE1	FBXO6	ZNF250	PRKAB1	PAPLN	ATP7B	MDC1	FBXO43	CLCN6	PCYT1B	TBL1X	LYRM2	CLCN3	EIF2AK2	GOLPH3	STXBP5	S1PR3	CDIP1	RNF185	FBXO4	CBX5	IL15RA	NMT1	AMPD3	CLDN15	RAB9B	EDNRA	BRME1	ANKRD44	NCK2	DCBLD2	DENND2A	EVA1A	FARSA	MYO5C	MED22	RBM12B	ZNF620	PNLIPRP3	EMG1	USO1	AK5	ALKBH4	SARM1	TRPM2	MTM1	ANKRD13C	ZNF600	ZBED5	TRAF2	RHOBTB3	NREP	DNAJB14	ALG6	NR1H3	CASP7	TRAPPC3	TRIM66	ZNF646	DCAKD	SLC25A37	CDC42SE1	HS1BP3	NBPF12	PCYT1A	NFKBIL1	POLR3GL	PLEKHA4	NIPAL3	CPNE5	TRMT5	SGMS1	SLCO4A1	RPS6KA2	PTPN21	PALM	STOML1	FBXO42	PTK6	PREB	SYN3	APOBEC3D	RAB40C	CAAP1	ZC3H13	CCAR1	CIAO3	HAUS6	SEMA4G	C6orf89	CCDC96	INTS2	CTIF	CSMD3	SLC2A6	TEAD4	LONRF1	ZNF273	VWF	XRCC1	NCKAP5L	MRO	FAM131B	TNFRSF25	ZNF516	VANGL1	TNFRSF1A	ZNF169	RAB3D	FAM111A	TRMT12	NUCKS1	BAZ1A	KIF15	SNAPC5	KLHL12	ORC5	NBR1	NKAPD1	DPP8	MAEA	ZNF823	CDR2L	FN3K	TTYH2	SATB1	TMCO4	ZNF165	TMEM182	CAPS2	ARFIP1	SH2D4A	TNFRSF11A	QNG1	ZNF714	ARHGEF9	TEDC2	CCNF	FBXO21	SORBS1	KBTBD11	ARHGEF28	CC2D1B	DNTTIP1	STXBP1	HYKK	SUPT16H	IFNAR1	FMO5	TMEM241	AIMP2	FMNL3	LYSMD1	EHD4	YIPF4	MINAR1	DNAAF2	GALK2	PSEN1	SHROOM3	ATP6V1C1	VPS26C	LMAN2L	RUBCN	ELMOD2	CDPF1	SLC44A3	GRAMD1A	AP3S2	REPS2	DCBLD1	UPF3B	ARHGAP27	DNAJC13	INIP	HLCS	RIDA	CLUAP1	RUSC2	ATOSA	SLC25A15	NEDD4	GON4L	NEMP2	ATR	LBHD1	KIF2A	PRH1	ENOX1	GABRA5	ATP2B4	MELK	TOR1A	SEPTIN3	MYO9B	ZNF780B	MOSMO	MTA1	SYT14	TEDC1	ZACN	TDG	FAM72B	ARL13B	ZNF280D	MAPRE3	CGGBP1	FAM149A	MBD3	STAU2	RPUSD1	TRIM14	MAP7D3	MINDY1	RBL1	MMD	TMEM69	MITF	PARP4	AGPAT3	ABCC2	PI4KB	ATM	PPM1H	TANGO2	CCDC102A	CLBA1	ALKBH1	VKORC1L1	CMAS	RAI1	VILL	RIOX1	ZSCAN32	SCAMP5	PSMD5	WWC1	FDXACB1	MDH1B	STAMBP	VMAC	KLF7	ATP7A	FMN2	LIMD1	NRP2	MED7	APIP	RAB12	TCEA3	SFXN2	NEU3	CEP295	ZNF433	DOCK3	MRPS9	FCMR	ZNF224	PPM1E	LINS1	DTNBP1	EEA1	ORAI2	RUNDC1	SCRN3	COQ7	SLC35A5	CCDC69	ACTA2	SRRD	IFT27	AKAP6	RASAL1	EHD2	CAD	DYNC2LI1	KREMEN1	CLMN	ZNF286A	DBF4B	HDDC3	DAB2IP	MRTFB	SPRYD7	LARP7	LIPT1	SNCG	LINGO2	DNAH1	SMUG1	S1PR2	ELAC1	RNMT	ARMC1	MAP2	TLCD3A	RUVBL1	CPM	SLC36A1	ARHGAP28	ACP6	TRIQK	EHBP1	PPP1R3D	GSTCD	CSPG4	ZKSCAN2	SLC12A4	HMBS	LYSET	TACC2	FOXN3	PXMP4	SLC35A1	HRK	UFSP1	VSIG10	ADSS2	SLC13A3	GAB3	ZNF791	MAP9	NLRP1	TNFSF4	SPTBN2	TMEM120B	GATAD1	CIP2A	LCTL	SENP1	PEX14	KIF6	SOX10	BPNT1	SUGP1	FAM216A	POLH	SLFN11	MAP3K11	ISM1	PIP4K2B	MUS81	SKIL	SPRED3	GPR146	PXYLP1	C17orf75	PSRC1	ARL14EP	RAB24	ATP6V1E2	RNF217	EMILIN2	HAUS1	AP3M2	ARHGEF6	TDP2	INPP1	CWF19L1	LRRC34	ZCCHC2	PIGB	AKAP10	TP53	GRTP1	ZNF16	UBE2J2	SETX	TMEM102	RBSN	KCTD5	TMEM171	PIGV	GRK5	TINF2	STKLD1	PEX6	NIPA1	E2F7	PDE5A	SRR	RABEP1	VIPAS39	XPNPEP3	SMIM20	MICU3	USP27X	ZNF300	POLR1A	SIRT4	LRRC2	RABEPK	GHR	TGFA	FMO4	SUV39H1	HROB	AP5S1	ZNF71	COQ9	CAB39	SLC30A10	TXK	TM9SF4	KLHL5	GARNL3	CSNK1D	RNF157	DTX4	POLR3C	ATP6V0A2	TPPP	R3HDM1	ZNF143	EVI2A	EXO1	EXOSC3	CPSF4	TLN2	BET1	GSAP	BCAT1	NHLRC2	ZBTB20	C1RL	RAB31	SUV39H2	ZNF443	SLC39A10	POLG2	ARRB1	ZNF644	PLS1	SPHK2	OCA2	MZF1	SMIM14	POLQ	RNF215	GTF3C1	STXBP3	SORD	PLAGL2	ARFGEF3	VPS4B	ZNF383	TNKS2	ARHGAP35	GEMIN2	SEMA6D	SLC7A5	SPDL1	EPOR	ARHGEF17	METTL16	MTR	ZNF225	BRWD1	STXBP4	LSM6	RIMS3	DYSF	RSPRY1	SLC12A7	ASB3	TRIM5	ABHD4	SLC25A40	TLCD5	GRIP1	L3HYPDH	MTFR1L	ZNF197
[truncated: 3,233,614 more chars]
