# Supplementary material for: Rummagene: massive mining of gene sets from supporting materials of biomedical research publications
Source: Commun Biol. 2024 Apr 20;7:482. doi: 10.1038/s42003-024-06177-7 (PMC11032387; doi:10.1038/s42003-024-06177-7)
Supplement: Supplementary file 4 — Supplementary-Data-2 [file 42003_2024_6177_MOESM4_ESM.txt]

PMC10363146-41598_2023_38681_MOESM1_ESM.pdf-1-RIOK1_RIOK1		SLC2A3	ETS1	NCL	PTPN12	ADAMTS1	PPRC1	HBEGF	SLC2A14	FOS	SPRY1	LONRF3	UTP25	VDAC2
PMC10363146-41598_2023_38681_MOESM1_ESM.pdf-322-ABL2_ABL2		SGK1	CSGALNACT2	DUSP14	EMP1	SPRY1	CFLAR	RAI14	CAMK4	TNFRSF10A	RALB	CGAS	LYAR	MCMBP	PDK1	FCHSD2	NOLC1	PLEKHA2	MEDAG	FYN	RNF19A	DYSF	UBE2J1	GIMAP5	POLR1E	CDC42SE1
PMC10363146-41598_2023_38681_MOESM1_ESM.pdf-322-PLK3_PLK3		MYADM	SERTAD2	LATS2	ARID5A	VIM	TNFAIP3	HIVEP2	PER2	PRPS1	STARD13	WDR43	ITPRIP	PIEZO1	CALD1	EPC1	ELL2	GALC	IL6R	SLC16A1	CHD1	DDX50	MCAM	RNF145	BNIP3L	ACKR3	ELOVL5
PMC10363146-41598_2023_38681_MOESM1_ESM.pdf-324-MKNK1_MKNK1		ARHGDIB	PLEK	CD86	FUT11	FOLR2	FSTL3	PRRC2C	OAS3	CCL8	RIMKLA	FAM20A	LIPI	METAP1D	DAAM2	MS4A6A	ZSWIM2	ACTN3	CXCR4	KDM3A	HNRNPR	C1RL	CR1	DSCC1	NRIP1	JAG1	CDC42EP3
PMC10363146-41598_2023_38681_MOESM1_ESM.pdf-325-HCK_HCK		PCDHAC2	BCORL1	RNASE4	PPP3R1	SOCS5	FRMD4B	PDLIM3	C17orf107	ETV6	BMAL2	ZNF438	FFAR3	CSF3R	FKBP10	DNAJC18	FMNL1	JCAD	METAP2	MED8	GAB3	GRK3	RASA3	VAV1	RAB3IL1	SEMA5B	FAM104A
PMC10363146-41598_2023_38681_MOESM1_ESM.pdf-326-EPHA3_EPHA3		RNF112	TMEM26	MCEMP1	NOL9	ADORA2A	ZNF641	IL10RB	IL10RA	HPS5	ASCC1	PLSCR4	ABI3	HLA-DRA	DCDC1	FLNA	WWTR1	AFAP1	POLD3	UTP6	NRP1	EPHA2	NR4A3	ARNT	RAI14	NFKBID	RNASE2
PMC10363146-41598_2023_38681_MOESM1_ESM.pdf-337-MAP3K6_MAP3K6		TPSAB1	LY86	BMP1	OLFM4	LTBP4	SIX3	FGF13	PLK3	PXDC1	SERTAD1	KLF16	BAZ1A	NAB2	PHLDA1	SPATA2L	CCDC184	NFKB2	LRRC8A	PER1	PLEKHG2	SLC25A32	GTPBP2	RIOK1	PHLDA2	IL1RL1
PMC10363146-41598_2023_38681_MOESM1_ESM.pdf-338-AATK_AATK		EGR3	TGIF2	HNRNPU	TFRC	NOP16	GEM	FERMT2	FHIP1B	INTS6	SERTAD3	MAK16	ADAMTS1	TNFAIP3	DLC1	SRF	AMMECR1L	PHC2	BCL9L	SLC2A14	PPP1R15A	RGS2	NFKB1	ZBED4	SIK1	WDR43
PMC10363146-41598_2023_38681_MOESM1_ESM.pdf-343-CDK2_CDK2		ZC3H12A	TMPRSS4	CSF2RB	FAM110C	CMIP	PLA2G2A	PPAN-P2RY11	TRAM2	FBN2	RALGDS	IFFO2	MMP25	RILPL2	MT1B	MAPK6	IL1R1	NONO	LRRC32	HEATR1	GBP1	PIEZO1	APOLD1	CASP7	SERPINB2	SUPT6H	XIRP1
PMC10363146-41598_2023_38681_MOESM1_ESM.pdf-344-GRK5_GRK5		LUZP4	ARHGAP17	SENP1	APLNR	TCP11L1	LZTS1	ADAMTS2	ATXN7L3	MPEG1	SMTN	PDIA5	CASP10	ARID3C	PCDH12	VCL	MCEMP1	PDCD1LG2	FBXO42	SLC7A1	RASD1	STX11	MFGE8	ACBD3	FBLIM1	YWHAG	SH3PXD2A
PMC10363146-41598_2023_38681_MOESM1_ESM.pdf-344-DDR2_DDR2		ITGB1BP2	LCP2	ADAP2	UBN1	DCHS1	VSIG4	USP18	CCL23	RASSF1	KPNA2	LILRB1	UGDH	CD86	TANGO6	TERF2	DNAH12	OR2W3	TRAF1	TBXAS1	RBM17	NDST2	PDGFRB	MATN1	CTXN2	PSMD1	BIRC3
PMC10363146-41598_2023_38681_MOESM1_ESM.pdf-345-SGK269_PEAK1		H2BC13	GMEB2	JCAD	TOE1	OLFML2B	SAMHD1	ALS2	F13B	COL4A2	ZFX	FKBP10	DAPP1	NAB2	CKAP4	ZFP36	ADM	WDR43	RHOB	NUP98	CREM	PUS7	STC1	KCNJ8	HPS3	EMP1
PMC10363146-41598_2023_38681_MOESM1_ESM.pdf-345-PDK1_PDK1		CPSF7	ZNF641	BEST1	ARPC2	NYNRIN	CCDC116	PAMR1	CYFIP1	CCL11	THRAP3	HAL	SAP30	FYN	APOL3	KDM5B	GGCX	TRIB1	FOS	NFE2L2	NFKBIA	PLK2	BCL6	ETS1	WTAP	POLR2D	MIDEAS	HIVEP2
PMC10363146-41598_2023_38681_MOESM1_ESM.pdf-345-PASK_PASK		LILRA1	CHFR	SPRED3	IRF9	SDC3	CRLF3	DCTN1	ATP10A	RXFP2	DYSF	PDE3A	LTB4R2	PRKCB	SHROOM4	DUSP1	ZFP36L1	IRAK2	BHLHE40	VMP1	ARL5B	STAT3	CCN1	CHIC2	USP37	LONRF3
PMC10363146-41598_2023_38681_MOESM1_ESM.pdf-349-NEK5_NEK5		TAF5L	NUP85	AGTR1	ZNF507	RAPGEF5	POLR3D	ARHGAP29	PKD2L2	SMC5	RFX8	PGAP1	MYADM	NSRP1	RFX2	CHMP1B	C9orf72	KCNAB1	PABIR1	WAC	DCT	PCDHGA1	DENND3	SPATA3	SGK1	GEMIN4	RIC8B	ARK2N
PMC10363146-41598_2023_38681_MOESM1_ESM.pdf-358-CDK2_CDK2		FPR2	RPGR	FLNC	RUBCNL	HLA-DRA	OXTR	FOSL2	HLA-DOA	SLC25A32	IRF1	MFSD2A	KLF10	ANKRD1	HAPLN3	HBEGF	PPRC1	RPS12	HPD	NOS3	EMC2	TP63	ARHGAP22	CLEC14A
PMC10363146-41598_2023_38681_MOESM1_ESM.pdf-368-STK3_STK3		MTCP1	SLC2A5	WNK2	CACNA1F	RBMS3	ZNF347	TUBB2B	TMEM44	CCNP	RGS7BP	SAA2	VLDLR	LXN	SIGLEC6	SPSB1	MTF2	ADAMTS6	MYH9	TAF2	RGS13	ITIH1	GPR160	SH3RF3	FCAR
PMC10363146-41598_2023_38681_MOESM1_ESM.pdf-369-LRRK1_LRRK1		TCF7	ZNF382	C15orf48	TIPARP	IGSF10	NLRP8	ECEL1	TNNT3	GJC1	KRTAP5-4	GALNT5	ACP5	TMEM200B	PKP1	RAD23B	GPR143	SNX16	VPS25	PCDHB3	MT3	SH3D21	RASA2	CANT1	PLPPR4	NEPRO
PMC10363146-41598_2023_38681_MOESM1_ESM.pdf-372-BMP2K_BMP2K		RBMS3	C15orf39	H3-5	PSG5	PSG3	GBP1	TMOD2	CCDC191	ELF4	ASAP1	CHMP4C	LXN	EPB41	FERMT3	VSIG4	PDCD1LG2	F2R	TADA2A	TOPBP1	TMEM132E	CCL8	NEK4	SLC16A6	BTLA	ANKDD1A
PMC10363146-41598_2023_38681_MOESM1_ESM.pdf-377-PLK3_PLK3		GLOD5	SPATC1	FKBP10	RDH5	CELF5	PDXDC1	ADA	FCGR2C	FASLG	TRIM59	PSME3IP1	PTP4A3	MFHAS1	SPSB1	C4A	MEX3B	IRGM	GBP5	CNTN6	SH2D1A	CCN1	SAA2
PMC10363146-41598_2023_38681_MOESM1_ESM.pdf-377-SIK2_SIK2		CLCN6	MDK	VWA5B2	ISLR2	HCAR3	RIMS3	CH25H	PPP1R1A	ARHGAP31	KLRK1	HHIPL1	TTC21A	NUTM2F	PVRIG	C2orf73	MIER1	STC1	KNL1	PLXDC1	TAS2R4	UNC79	OR1J2	GNL3	CFAP44
PMC10363146-41598_2023_38681_MOESM1_ESM.pdf-381-DCLK1_DCLK1		SLC2A14	STX11	DTX3L	INHBB	ISG20	MCEMP1	SPHK1	MMP25	TP53BP2	SHC1	STEAP4	FSTL3	GDF5	SIGLEC5	LHFPL2	CLDN6	ARF6	DLC1	STK17B	OSMR	RND1	TICAM1	MEFV	SELL	DACT1
PMC10363146-41598_2023_38681_MOESM1_ESM.pdf-402-CSNK2A1P_CSNK2A3		CASTOR2	RHEB	PIM1	PATL1	BDNF	TCP11L1	IARS2	RAD18	SDCCAG8	FBH1	EPRS1	GTPBP2	CXCL3	CCN1	MYO19	MTPAP	MRPL3	GTF3C3	HSP90AB1	ELOVL5	MCMBP	DDX50	ERCC3	LONRF2
PMC10363146-41598_2023_38681_MOESM1_ESM.pdf-407-TLK2_TLK2		CWC22	PEX6	CCNB1IP1	PRKAG1	TDRD6	NAMPT	TMEM151B	FMNL2	SLC39A10	ZNF317	SPIN3	NLGN4Y	KRTAP5-2	ARL14EP	OGT	CPSF6	BMS1	MRPS18A	DUSP12	OR5B12	OR6C65	GAGE2B	ZFY	TRAM1L1	RYR2
PMC10363146-41598_2023_38681_MOESM1_ESM.pdf-408-PIM1_PIM1		LEUTX	EIF2A	MYO19	DNAAF5	SENP1	GRIN2A	LRR1	SF3B1	BPI	ZNF792	OR51E2	ZNF479	CIPC	CCDC167	COIL	IL1F10	ZNF181	SLC16A14	ACVR1C	MAGEC2
PMC10363146-41598_2023_38681_MOESM1_ESM.pdf-412-JAK1_JAK1		RBM18	PTGR1	RAB30	B3GALT1	TMOD1	CSNK2A3	HOXA6	ASCC3	LEMD1	PCDH17	STK39	SLC35D1	RNF125	HBQ1	YEATS2	GABARAPL1	GPR157	H2AZ1	MTF1	HEG1	LZIC	EXOC6B	ADGRL2	PRKAR1A
PMC10363146-41598_2023_38681_MOESM1_ESM.pdf-414-EPHA6_EPHA6		LRRC28	CA10	SLC41A2	RAB43	CCDC186	RPS6KA6	SGMS2	IGFBP3	GALNT17	DIPK1C	BROX	ABL1	PPM1K	FAM25G	OR1N1	UBE2K	PNP	WFS1	ANOS1	HAND2	SBNO1	BBX	PDE12	SPNS1
PMC10363146-41598_2023_38681_MOESM1_ESM.pdf-416-MAP3K2_MAP3K2		HSPA8	DCLK3	SEC16A	DNAJB1	ADAR	ARMCX3	MKNK2	ELK3	BRWD3	C2CD4C	REEP2	CMTM4	SLC52A2	ANO2	FAM83B	NPEPPS	MCM2	RFK	TLCD3A	JKAMP	KDM5C	RAET1G	CYP2U1	CDC42BPA	GABPB2
PMC10363146-41598_2023_38681_MOESM1_ESM.pdf-419-STK3_STK3		FBXW2	NALF1	KIF5C	COL15A1	KLC1	GABRQ	TGFBR2	LYVE1	FAM104A	DRAM2	CDK1	LRBA	UNC45A	SCRIB	OPALIN	GSK3B	MAP1B	COL14A1	RFFL	GCC1	THBS1	GRID2	SYNJ2	NAF1	RESF1
PMC10363146-41598_2023_38681_MOESM1_ESM.pdf-420-PKMYT1_PKMYT1		DCDC1	ARSK	GPATCH3	MTMR9	CYP4Z1	PEDS1	ADARB1	RGS17	SLC26A11	UBE2D2	PDLIM2	GALNTL6	KLHL33	PIK3R4	HSPA9	RAPGEF4	PRDM4	SORT1	SRXN1	NIBAN2	SCAPER	SNAPC5	CRK	EPS15L1	CCNB2
PMC10363146-41598_2023_38681_MOESM1_ESM.pdf-420-PRKD3_PRKD3		ACADSB	SP140L	LRRC17	SSH1	SUCLG2	CALU	SHISA5	PIAS2	ATXN7L3B	RHOJ	RAPGEF1	SLC25A40	CDK8	EMC3	OCRL	C16orf87	MMRN1	FAM222A	PRKD2	TMOD2	SCIN	SYCE2
PMC10363146-41598_2023_38681_MOESM1_ESM.pdf-422-PAK7_PAK5		DNM3	SNAPC2	CCDC197	WARS1	CCNK	AIFM2	DNAH3	CADPS	PLG	SLC1A2	ENPP2	ERCC6L	VPS35	VPS41	ADAT1	CIMAP2	PRKG1	REM1
PMC10363146-41598_2023_38681_MOESM1_ESM.pdf-425-MAPKAPK2_MAPKAPK2		NLRC4	ADCY3	FBXL7	CASP5	BRSK1	KLRB1	OSM	CMKLR1	FES	IL17B	STAG3	LPXN	NUTF2	ZNF423	CACNA1G	HGSNAT	TMEM131L	EVI2A	RAPGEF5	PDP1	FRMD5	SMARCD1	WDR62	TLR4	CATSPER1	CASP3
PMC10363146-41598_2023_38681_MOESM1_ESM.pdf-428-PBK_PBK		TRIM16	FAR2	IRF4	GFRA1	ZNF668	FCGR3A	WDFY4	HAS3	CAMK1D	MICALL1	MACF1	STIP1	VASN	TMEM151A	RPE65	EVA1A	CCT5	PYGL	RND1	CST3	PAK1IP1	IDUA	FGF16	TNNI2
PMC10363146-41598_2023_38681_MOESM1_ESM.pdf-429-MAP4K1_MAP4K1		COL8A2	TCEAL7	HOPX	OR10K2	CALD1	ETV7	FST	ISG20L2	DSE	SH2D1A	FAM110A	CDC42EP5	CALU	RTP5	H2AX	FAM53C	CCDC120	PPARD	CLEC7A	CYTH4	SMPDL3B	CD48	CXCR3
PMC10363146-41598_2023_38681_MOESM1_ESM.pdf-429-TRIB1_TRIB1		FAM110B	ARHGEF1	F10	CTDNEP1	DCHS1	HECA	RCE1	CCNB2	GPR19	RBBP6	KLHDC7B	IL17D	GDAP1L1	RPS6KA4	ADGRE1	BCL10	PELO	ZSWIM6	CSK	PCDHGA12	CIITA	CRYAB	CELSR3	ACAN	LRRFIP2	EBF1
PMC10363146-41598_2023_38681_MOESM1_ESM.pdf-430-PKMYT1_PKMYT1		ARHGAP1	SEMA6A	VAT1	SERTAD1	CYTH2	UNC5CL	C6	SIRPG	TMEM39A	GTSE1	NR2F1	RHBDF1	PTGDR	CCDC97	STAT4	VSTM2L	REEP2	WARS1	BCAR1	XAF1	ROR1	NRG3	CXCR6	TKT	IGFLR1
PMC10363146-41598_2023_38681_MOESM1_ESM.pdf-432-CDK2_CDK2		RFX2	CD81	NEDD9	TMEM196	ENTHD1	CHFR	GRIN2D	LAT	RUNX3	TMEM268	S100A8	UBASH3A	MRC2	MYADM	DDX21	SOX7	SNAI1	B3GNT5	GEM	PLK2	SEC23A	SPRY4	AREG
PMC10363146-41598_2023_38681_MOESM1_ESM.pdf-433-ABL2_ABL2		TAF4B	DLL4	SERTAD2	LDB2	EGR3	TSR1	NOS3	PPP1R18	HDX	RBM12	WAC	SMTN	NRP1	LRRC32	WWTR1	BATF3	NOVA2	EEIG2	SAP30	RGCC	KLHL20	CALCOCO2	NFATC2	FRMD3	LONRF3
PMC10363146-41598_2023_38681_MOESM1_ESM.pdf-435-PIP5K1A_PIP5K1A		STARD13	TP53BP2	LIPN	MAT2A	DISC1	C1S	ADGRE1	ARRDC3	AJUBA	WDR26	ALDH18A1	PCBP1	CALD1	EXOSC10	LRRC42	FPR3	RIPK1	MKNK1	TTLL4	COL12A1	RFX3	FUT11	TPM4	LINGO1	MFSD11
PMC10363146-41598_2023_38681_MOESM1_ESM.pdf-437-CDK2_CDK2		KATNAL1	MAML2	DOCK2	EHD4	ARHGAP30	KRT32	GAS2L3	FBXL7	TMEM67	AGFG1	ANTXR2	PUS10	THG1L	ME1	CNOT11	PLOD1	FLI1	DOK2	EVA1C	GRK3	TUBB6	THEMIS2	SPOP	APOBEC3F	CD72
PMC10363146-41598_2023_38681_MOESM1_ESM.pdf-438-EPHA3_EPHA3		IL18R1	PMS1	C2orf49	ARHGAP25	NTF3	ELOVL5	FMO3	CFAP96	C1orf162	CMKLR1	SETDB1	COPA	IL6ST	WARS1	JAML	XIRP1	DDX42	MTRR	IKBIP	MAP3K13	RND1	TRIM14	CDKN2C	CCL4
PMC10363146-41598_2023_38681_MOESM1_ESM.pdf-447-DAPK3_DAPK3		ANGPTL7	SBSPON	SLC2A14	RHOH	SH3BGRL3	CD27	SELPLG	CORO7	ALDH1L2	PYGM	FIBIN	ATP2B4	EBF1	PRICKLE1	GPRIN1	POLR3D	FPR1	ABCB4	DCBLD2	PTP4A3	LILRB2	NME8	CDH24	BTLA	STK10	DOK3
PMC10363146-41598_2023_38681_MOESM1_ESM.pdf-451-ACVRL1_ACVRL1		EEF2K	FCN1	ZNF250	TMSB15B	MS4A1	PLD4	EMILIN1	NCOA5	RAB9B	WDFY4	PCDHAC2	MEDAG	VSIG4	SPEM1	ELAVL4	IFFO1	BRDT	SFTPA2	C2	PFN1	DES	OLFML1	C19orf38	SIPA1L2	HCN1
PMC10363146-41598_2023_38681_MOESM1_ESM.pdf-457-MAPK7_MAPK7		RALGDS	SPRY1	ING1	ZFP36L1	CYTH2	CDC42SE1	SPEN	TGIF2	RASSF1	POLR1C	SERPINB8	ARHGAP17	GTPBP2	PTBP1	FOSL2	PPRC1	TREML2	FLNA	IRAK2	SKIL	DUSP1	TRAF3	ELL	STEAP4	CHSY1
PMC10363146-41598_2023_38681_MOESM1_ESM.pdf-457-RIPK1_RIPK1		ZBED4	AATK	TNFRSF1A	NFKBIA	MEX3D	WTAP	ICAM1	TRIM40	SLC25A32	SERTAD3	TFRC	DLC1	PIP5K1A	HBEGF	CH25H	ITPKC	PLAUR	SOX7	FCGR3B	FGF10	CXCL3	FPR1	LIPN
PMC10363146-41598_2023_38681_MOESM1_ESM.pdf-459-IRAK3_IRAK3		SULF1	FCER2	SULT1B1	MAPK6	CEBPB	MAP4K4	ZEB2	CGAS	DDIT4	SERPINB9	CSF1R	CFH	CASP7	SAMSN1	SPRY2	HNRNPA1L2	CHD4	HNRNPF	CHST11	RASIP1	ADAP2	UBN1	LZTS1	TRA2B
PMC10363146-41598_2023_38681_MOESM1_ESM.pdf-461-MYLK_MYLK		KIF18A	GPR182	ABCB6	KCMF1	MTHFR	F2R	MMP14	METAP2	SLC2A14	SRSF12	EDIL3	PIM1	TINF2	RNASE4	NUP98	IL1RL2	ATF3	ARL5B	EIF2S1	ALG9	PLAC8	HBD	SEL1L
PMC10363146-41598_2023_38681_MOESM1_ESM.pdf-467-CSNK2A2_CSNK2A2		ARHGEF38	NIBAN3	SMARCD1	FOXI3	ZNF263	CALHM6	MTNR1A	MCAM	NLRP12	TP53INP2	TLR9	PTX3	EMP1	ANO9	HFE	MYO1F	TENT5A	SMIM43	EDEM1	CXCL2	MFRP	IGFBPL1	FOXO3	CNIH2	FKBP11
PMC10363146-41598_2023_38681_MOESM1_ESM.pdf-471-SGK1_SGK1		PLB1	MAP7D1	DUSP16	TAP1	RELA	CCL2	SHC1	RNF19B	NPPB	INHBB	GJA1	DUSP14	TNFRSF10B	BATF3	NOCT	KRT8	ADAMTS1	KLF6	SELE	BCL3	AKAP12	CLCF1	C1orf94	MAL2
PMC10363146-41598_2023_38681_MOESM1_ESM.pdf-471-SGK223_PRAG1		HRH1	BCAR1	RND1	CDKN1A	EPHA2	FBXL12	SLC2A3	TAMALIN	RYBP	RBMS1	LBR	RHOU	EZR	RELB	ARHGAP17	XIRP1	SPHK1	DNAJB11	MAFF	LRRC59	CHSY1	SOX30
PMC10363146-41598_2023_38681_MOESM1_ESM.pdf-477-BMX_BMX		SH3GL2	CXCR3	SIGLEC7	PABIR1	SLC27A3	FPR1	CARTPT	SLC5A4	NDRG4	SCN10A	LRRC37A2	DHX36	BMAL2	AGO2	ZMYND15	KIF9	STAB1	ASTE1	ZFP69B	KDM6B	NEDD4	PILRA	MAGEL2	IL5RA	AFAP1
PMC10363146-41598_2023_38681_MOESM1_ESM.pdf-477-CDC7_CDC7		CMTM3	SOWAHC	ZNF281	NXN	EXPH5	IL1RN	GP1BA	BTBD8	NUDT16	SOX5	TREML2	GLIPR1	QTRT2	GDF7	ADGRL3	AVPR1B	MEX3B	CLDN7	ADAM15	ARHGAP45	SCPEP1	CDC42EP3	ACSL6	SLC39A14	KLC3
PMC10363146-41598_2023_38681_MOESM1_ESM.pdf-478-DDR2_DDR2		PRND	SFRP1	HTRA3	WNK2	POU6F2	PLEKHO2	SYTL1	VCAM1	CFH	HOOK1	MXRA8	TLX2	KIAA1755	CSRP1	CD79B	OR13J1	ATP10A	FMN2	OR11H4	PPP1R14A	PSG4	MTF2	OBP2B	GRK5	RGS13
PMC10363146-41598_2023_38681_MOESM1_ESM.pdf-480-MST1R_MST1R		USP1	DLK2	ELF2	PRDM8	C1QL4	HAUS2	PCDHGA3	ISLR2	SLAMF7	DSC2	ZNF8	SPICE1	SLC7A3	RBMXL1	CASP3	PPP2R2A	TIA1	MFHAS1	STC1	CD244
PMC10363146-41598_2023_38681_MOESM1_ESM.pdf-483-MINK1_MINK1		NLRC3	PPP1R14A	RPL22	SSRP1	USP54	CACNG6	UGT2B10	BIRC7	ETHE1	KCNIP3	TENT2	RPS29	TARS2	VSTM1	ARSG	EEF1B2	RNF41	RPS3A	TBCA
PMC10363146-41598_2023_38681_MOESM1_ESM.pdf-483-MYLK_MYLK		PHB2	RIOK1	SERPINB6	TNFRSF10B	KCTD4	ACSL5	CNN1	HSPD1	RARRES1	SLC44A4	TMEM67	SIGLEC6	CRIM1	HIPK4	PCID2	RPL7	SNAPC1	YOD1
PMC10363146-41598_2023_38681_MOESM1_ESM.pdf-489-MAP3K12_MAP3K12		IL17RA	C20orf141	SLC49A4	ISLR2	DTL	TRPA1	TMEM185B	ADH1A	VWCE	HDC	COL14A1	PPIG	RPL12	ZAP70	TBX5	GRK5	LCK	FAM72B	EOGT	MUC12	CCND2	IL18R1	CAPN11	ANKRD44	TLE4
PMC10363146-41598_2023_38681_MOESM1_ESM.pdf-497-AAK1_AAK1		CYP51A1	UTP4	DEFB1	EIF4A2	LIX1L	RHOB	KCNJ8	GBE1	HEATR5A	OSGIN2	MTERF4	NPAS1	RWDD3	PLAGL1	LRIG2	MAFG	TANGO6	DNAH12	SERPINE1	CLIP1	SLC25A37	COLGALT1	PSMA1	ARHGAP29	CPOX
PMC10363146-41598_2023_38681_MOESM1_ESM.pdf-497-ULK4_ULK4		DEFB109B	GTPBP2	NR2C2	RBSN	C14orf28	TCTE1	RAB9A	DLX6	GPI	FMNL2	ENAH	IFIT1B	PHTF1	NKIRAS1	PIK3C3	STAC2	C20orf141	NDUFV1	C9orf72	EIF4B	TEC	OR5AU1	APEX1	RTN4IP1	YBX3	DNAJB5
PMC10363146-41598_2023_38681_MOESM1_ESM.pdf-501-BUB1_BUB1		GRAMD1A	TAF9B	POGK	HSPA12A	OR5B2	CARS1	EYA4	UNC5CL	THOC2	SRFBP1	SEMA6B	CKAP2L	LRR1	AHCTF1	STEEP1	RCOR3	GOLT1A	KCNJ8	FAM219A	OR8K5	KRT38	MRPS35	PLEKHA3	SAYSD1
PMC10363146-41598_2023_38681_MOESM1_ESM.pdf-508-SIK1_SIK1		HUWE1	CFAP47	GHITM	NPTN	TTBK2	F11R	NFIC	EBF2	GAPVD1	ZHX1	LLPH	DNAJB1	GLRX3	ABCC5	PTPRM	FNIP2	ABL2	RPAP1	A2M	RXFP2	LYN	IQCB1	CTDSPL2	GPR107	DEDD2	STIMATE	GCSAM
PMC10363146-41598_2023_38681_MOESM1_ESM.pdf-509-WNK1_WNK1		ARMC7	GALNT15	SCN3B	GPBP1	REST	PPP1R2B	FXR1	STXBP5	CCDC7	INVS	DCAF12	COL8A1	SPTSSA	RNF39	ZNF664	RLBP1	SETD7	PRDM5	ZPR1	ENTPD4	RADX	CBX1	COL5A3	ATRN	PCSK6	PTPN9	GSDMA
PMC10363146-41598_2023_38681_MOESM1_ESM.pdf-510-MAP3K5_MAP3K5		CCDC80	TBC1D31	IER5	GSN	ATRNL1	PSG1	H3C10	DENND10	EARS2	XRRA1	TOR1AIP2	HOXB2	LASP1	PID1	ZNF845	PJA1	ANTXR1	NF1	ZBTB2	FAM72A	CDC37L1	RAI1	DCUN1D5	CBR3	MYH15
PMC10363146-41598_2023_38681_MOESM1_ESM.pdf-512-SLK_SLK		AKT3	GKN1	SCRG1	ENDOU	IQCF5	RSPRY1	PLPP1	RRN3	SNRPN	NEK1	VPS33A	MARS2	SAMD4A	PHACTR4	UBE2D1	VPS13B	TMEM64	ASXL2	CFAP418	P4HB	CTTNBP2NL	GALNT2	EXOC6	GALNTL6
PMC10361959-41419_2023_5985_MOESM1_ESM.pdf-768-MAST1_MAST1		MAST1	FARSA	DAND5	NFIX	LENG1	C19orf33	DEDD2	SUGP2	SLC25A42	ACP7	EGLN2
PMC10361908-10120_2023_1395_MOESM7_ESM.pdf-38-ENSG00000115694_STK25		PMAIP1	BIN1	CABP1	TRIM25	LYPLA1	ZBED2	PER1	PXMP2	CERS5	SIX5	FJX1	TACC1	CLSPN	GINS3	PKD2L1	ANKRD23	BOK	EML4	MEOX1	CYC1	NRIP1	F2R	ZNF572	ETV4	SHISA2	CPNE7	ZNF479	PRR15	MOB3C	PSG11
PMC10361908-10120_2023_1395_MOESM7_ESM.pdf-39-STK25_STK25		PMAIP1	BIN1	CABP1	TRIM25	LYPLA1	ZBED2	PER1	PXMP2	CERS5	SIX5	FJX1	TACC1	CLSPN	GINS3	PKD2L1	ANKRD23	BOK	EML4	MEOX1	CYC1	NRIP1	F2R	ZNF572	ETV4	SHISA2	CPNE7	ZNF479	PRR15	MOB3C	PSG11
PMC10361908-10120_2023_1395_MOESM6_ESM.pdf-28-ENSG00000058729_RIOK2		ZDHHC11	HGD	JAZF1	FBXO36	DDAH1	SEMA3D	C16orf74	CXADR	C21orf91	MYO5B	FGD5	CXXC1	ABCC3	KLF10	HSPA13	C16orf87	LONP2	GEMIN5	SETD9	NUP205	CYP2C18	XAGE2	RBM45	FZD7	FAM161B	GNAQ	DCK	NAAA	WHAMM	TYSND1	CD109	BUB1B	FZD1	HMGCR	CLEC18A	PDPR	MDP1	COQ5	TENT5B
PMC10361908-10120_2023_1395_MOESM6_ESM.pdf-28-RIOK2_RIOK2		ZDHHC11	HGD	JAZF1	FBXO36	DDAH1	SEMA3D	C16orf74	CXADR	C21orf91	MYO5B	FGD5	CXXC1	ABCC3	KLF10	HSPA13	C16orf87	LONP2	GEMIN5	SETD9	NUP205	CYP2C18	XAGE2	RBM45	FZD7	FAM161B	GNAQ	DCK	NAAA	WHAMM	TYSND1	CD109	BUB1B	FZD1	HMGCR	CLEC18A	PDPR	MDP1	COQ5	TENT5B
PMC10362029-41598_2023_35401_MOESM3_ESM.pdf-8-RPS6KA1_RPS6KA1		RPS6KA2	RPS6KA3	RPS6KB1	RPTOR	RRM1	RRM2	RRM2B	RRP8	RRS1	RSPH1	RTEL1	RTF2	RTKN	RTTN	RUNX3	RUVBL1	RUVBL2	RXFP3	SAC3D1	SAPCD2	SASS6	SBDS	SCRIB	SDCBP	SDCCAG8	SDE2	SEH1L	SENP5	SENP6	SEPTIN1	SEPTIN10	SEPTIN11	SEPTIN12	SEPTIN14	SEPTIN2	SEPTIN3	SEPTIN4	SEPTIN5	SEPTIN6	SEPTIN7
PMC10359315-41598_2023_37732_MOESM1_ESM.pdf-0-EEF2K_EEF2K		TCTN2	SERPINE1	EDEM3	MIS18BP1	ACVRL1	HSPA12A	TCEAL1	PCNA	SAP30L	RESF1	ZCCHC24	EIF4EBP2	EXTL3	NFIA	MTMR4	TNFRSF1B	CERK	NUP50	PPP2R5D	ITSN1	FRMD8	GSTT1
PMC10359315-41598_2023_37732_MOESM1_ESM.pdf-1-MKNK2_MKNK2		PITX1	OSGIN1	SLC3A2	GSTO2	SLC6A9	AFAP1L2	C17orf107	ASNS	AVPI1	SNTB1	CREB5	SLC38A1	GPT2	KLF11	ICAM1	SEMA3D	PSPH	IFIT1	SCN9A	BLTP3A	HK2	ETV5	RCAN1	FBXO10	TRIM16	MTHFD2	GCLC	ATP6V0D2	SYNE1	BBC3	CBX4	PLAU	LRRC49	TMEM154	IRF1	LARP6
PMC10359957-jamanetwopen-e2324380-s001.pdf-25-PAK1__PAK1		PAK3	PANK2	PARS2	PC	PCCA	PCCB	PCDH12	PCDH19	PCDHB4	PCK1	PCLO	PCNT	PCSK1	PCYT2	PDE6D	PDGFB	PDGFRB	PDHA1	PDHB	PDHX	PDP1	PDSS2	PET100	PEX1	PEX10	PEX11B	PEX12	PEX13	PEX14	PEX16	PEX19	PEX2	PEX26	PEX3	PEX5	PEX6
PMC10354868-Table1.docx-0-MAP2K1_MAP2K1		MAP2K2	MBTPS2	MC1R	MITF	MLPH	MSMO1	MSX1	MVK	MYH8	MYO5A	NFKBIA	NHP2	NIPAL4	NIPBL	NLGN4X	NLRP1	NOD2	NOP10	OCA2	OSMR	PAX3	PDCD1	PDE11A	PDGFRA	PHF11	PIGL	PIK3CA	PKP1	PLEC	PLOD1	PMS2	PNPLA1	POLH	PORCN	PRKAR1A	PRKDC	PSTPIP1
PMC10354868-Table1.docx-0-STK4_STK4		STS	TBXA2R	TEK	TERT	TGFBI	TGM1	TGM5	TINF2	TLR1	TLR5	TMC6	TMC8	TNFRSF10B	TNXB	TP53	TP63	TRAF6	TREX1	TSC1	TSC2	TUBG1	TYR	TYRP1	UROD	UROS	USB1	VPS33B	VSX1	WDR35	WNT10A	WRAP53	XPA	XPC	XYLT2	ZEB1	ZMPSTE24	ZNF750
PMC10353998-41467_2023_39965_MOESM1_ESM.pdf-2-TTN_TTN		XPO6	AKT2	CLK1	LMNA	CCDC12	CEBPB	COPS2	DBR1	DDI2	DDX21	EXOSC8	FANCM	FOXJ1	GCN1	IL3	METTL14	NPEPPS	OPA1	PPP5C	RBM39	SNAPC4	WDR46	WTAP
PMC10352658-Table_4.pdf-17-PRKACG_PRKACG		SRD5A1	ELOVL3	GK	PIK3CG	MED22	ACADSB	CYP1A1	PLAAT1	FADS2	PLD1	PON2	MED27	B3GNT4	MTMR14	MDH2	PRKD3	B4GALNT1	MED30	ACSM6	INPPL1	PLPP3	BPHL	OSTC	UGT1A7	CSNK2A2	MED10	PLA2R1	ARSG	MAPK8	FA2H	SPHK2	SMPD3	ACSS1
PMC10353540-Table_1.xlsx-HCC1954_ATR_vs_HCC1954_AT-ID_ATR		CFH	AOC1	CASP10	TFPI	CD38	FKBP4	NDUFAB1	KDM7A	ETV1	LUC7L	CDKL5	TFAP2B	SS18L2	RPS20	HIVEP2	DPF1	QPCTL	CEP68	CD22	ALOX5	CALCOCO1	GPRC5A	ADGRA2	SAMD4A	PLEKHB1	GABRA1	SLAMF7	BMAL2	GRN	GAB2	DAPK2	TIMP2	METTL1	HOXC8	RAB27B	RETSAT	CUL7	GPM6B	HDAC9	NOP16	SNX29	LTBP1	FNIP2	MSMO1	FSTL4	MRTO4	LAMA3	PHPT1	SYNE2	ATP9A	GALC	ATP2B4	ISOC2	FAR2	BCAS1	COL17A1	POLR1H	NAV3	REEP1	SPTB	DAPP1	ST6GALNAC1	PTPN21	RPS6KA2	PPP2R3A	DHRS9	NOTCH3	CA12	TUBE1	TIPIN	NUP37	SEMA3A	ADD2	FOSL2	PLD1	UBE2T	NEBL	TP53INP2	TP73	RAPGEF3	CEACAM1	PTPRH	KCNN2	LRP2	ZNF506	PHLPP1	ITGAE	SLC27A5	RPS5	KIF3C	CEACAM6	NDUFB2	CHRD	GEMIN2	CYP26A1	CRISP3	PGC	DSP	RANBP1	DDTL	DDT	SUSD2	PIK3IP1	SLC5A1	HSCB	TOMM22	RBX1	EP300	TRMU	VCPKMT	CDKN3	PLEK2	PSMA3	TIMM9	ERH	EMC9	PFDN4	NDUFAF5	RASSF2	NOP56	STS	ITIH6	RBM3	KLF5	RGCC	ELMO3	SMPD3	CRISPLD2	CPPED1	XYLT1	HERC1	BMF	PLAT	NDRG1	C19orf53	OLFM2	CASP14	PDCD5	RPS16	TJP3	MYH14	CEACAM5	ATP1A3	KCNN1	COBL	LSM5	SERPINE1	RPA3	POLD2	DOCK8	RIGI	UBE2S	RASD1	CPD	RPL34	TRIM2	DNAJC4	UPK2	SCGB2A2	RPS13	POU2AF1	MAGOHB	VPS29	RAD51AP1	MRPL51	COL12A1	PAK1IP1	RPS12	SMOC2	COX7A2	POLR3G	SUB1	BCL6	RPL24	KLHL24	EEF1B2	FN1	IGFBP2	HSPE1	ODC1	BIRC6	ATP6V1B1	FARSB	RHOU	ARHGEF2	NR5A2	ST6GALNAC5	KDM5B	MTARC2	NRP2	IRAG2	HMGN3	CCN2	SLC16A7	PPL	GALNT12	SLIRP	IFIT2	RCL1	CD274	PLEKHG1	SMAD9	EXOSC8	TGFBI	EGR1	RDH10	MND1	CSTA	PILRB	GTF3A	CBX3	ARL4A	CHST3	BHLHE41	PRDX4	DDX39A	PFDN5	LRP1	NDUFAF4	METTL8	BATF3	PLA2G12A	CKS2	OBSL1	ATP5F1E	ZNFX1	PTGIS	RPS10	EEF1E1	AHNAK	NDUFA1	HS3ST3B1	SNRPD2	SDCBP2	MKKS	ROMO1	BPIFB1	AMOT	XRCC3	PRMT1	TIMM8A	COX7C	TSPAN8	PTPRB	LRRC61	UBR4	MACF1	KDR	MRPS12	CGNL1	ALDH1A2	VPS13C	TXNDC17	MTUS1	NEDD8	LBP	CRACR2A	ACE2	HELZ2	TNNI2	PNPLA7	EXOSC2	METTL26	THEMIS2	AKAP12	SYNE1	GINS2	COX7B	IDO1	RFTN1	RPL27	NDUFA2	SNRPA1	PTPRE	RAN	COQ3	PNISR	SEC61G	ITGB4	ZRANB2	EIF5A	KDM6B	RIDA	PCNA	NXT1	KHDC4	VSTM2L	PATJ	LRRIQ1	CCDC59	TTC9	GSTM3	SORT1	VTCN1	FKBP11	RSAD2	CMPK2	TIMM17A	RPS15A	EMP1	AGO4	DSC2	TIMM10	TMEM258	TCN1	GGACT	ARHGAP32	OASL	NT5E	RAB11FIP5	MPHOSPH6	KIAA0513	FBXL8	CAPN9	GLUL	NIBAN1	COX5B	ANKRD36	FLNB	SCEL	ALPK3	HLX	IL1RN	KLF4	RALGPS1	DMAC1	RPS6	PPIL1	KIAA0319	UQCC2	DDX60	TMPRSS4	MMP7	DCUN1D5	STRA6	RABGGTB	PLCE1	HECW2	SEMA7A	PDE5A	CCNG2	ERP27	NDUFA9	DUSP6	SNRPF	TDG	LPAR6	SYT16	SLC12A6	DISP2	IGF1R	PIF1	CCDC33	ABHD2	FURIN	COPS3	GNAL	GREB1L	TNFRSF11A	ZCCHC2	MIEN1	GEMIN7	ERVK3-1	SLC47A1	PADI1	CTTNBP2NL	CELSR2	RGL1	RORC	SEMA6C	RPS27A	ASXL2	SNRPG	EXOC6B	TMEM177	GASK1A	STAC	RPL32	IL17RD	ADPRH	SRPRB	MUC4	ECE2	CISD2	RPS3A	ADAMTS16	RPL37	LHFPL2	PNRC1	C7orf50	IGFBP3	LANCL3	SYTL5	DOCK11	ZNF185	RGS20	SYBU	NDUFB9	CDKN2B	ZNF462	SNX30	HMCN2	DPH7	GSTO1	IMMP1L	SERPING1	CAPN5	RPS3	GLB1L2	TIMM8B	PTS	CRIM1	NOCT	NOPCHAP1	AKR1C2	HSPB8	SPOCK1	RASGRP3	BMP3	CPB1	SRP19	DAB2	CAST	PTPRR	ADGRF4	RMND5A	LURAP1L	MCOLN2	TNIK	PDLIM3	CHODL	ATP5PF	SLFN13	SLC28A1	ATP5MJ	CD109	RAB11FIP1	NTAQ1	FBXO32	MALSU1	MYO1E	KCNJ15	CREB3L1	PSMG3	ANKRD61	XDH	COLEC12	GPR153	SHROOM4	CDA	ATP5MC1	CBR3	HK2	PIP	ATAD3B	MIX23	ABCG1	TMPRSS3	ITGB2	CLDND2	TAOK1	SH2B2	BDH1	IKZF3	RPL26	POLR3K	SNRNP25	JAK1	MEGF6	GFI1	VANGL2	PIGR	LRATD1	NEURL3	IVL	S100A9	ALPP	ALPG	SLC15A2	ELF3	EOMES	FBLN2	RPL22L1	PPM1L	THOC7	ADAMTS9	RPL9	MTHFD2L	GRIK3	H2AZ1	CAMP	MAD2L1	HPGD	LSM6	EDIL3	NDUFAF2	FOXQ1	UQCRQ	IL22RA2	RPS14	PTTG1	DEFB1	NOS3	COX6C	ABCA1	OTUD1	LRR1	HPRT1	RET	ZFYVE1	HACD1	TAF1D	AMOTL1	TCP11L2	ADAMTS15	ATP9B	CDYL2	PKD1L2	HTR3A	SLFN5	ELFN2	MRPL16	C15orf48	SMAD3	SGSM1	SNRPD1	PIP5KL1	EEIG1	PRR15L	POP5	ATP5MG	MYO5B	FN3K	PSCA	KLK6	KRT80	ANGPTL4	HID1	EVPL	GSDMA	POLR2G	TRANK1	ENTPD3	UQCC5	MFSD2A	DTYMK	BDKRB2	KLHL30	TNXB	TMEM223	NDUFS5	LDLRAD4	CXXC4	LGALS9	ATP5ME	ACTBL2	FAM110B	AFAP1L2	MRPL1	HINT1	CENPX	KLF13	SF3B5	ELP5	DCLK2	KRT4	NPAS2	KISS1	CEL	LSM3	TANC2	PKHD1	ZNF692	TPPP	KRT13	MRPL36	FGB	RPS21	ADRA1D	PPIH	SYNPO	CYCS	FRMD3	MRPL13	CXCR6	POP7	COPS9	MUCL1	RND1	CES4A	CES3	NBEA	ADCY5	PARP14	CYSLTR1	CKS1B	TNKS	DAG1	PTPRM	SNX33	UQCRH	EIF1AX	HEG1	HAP1	RNF213	ATP5MK	TCAP	TRMT10C	YPEL2	ABO	MCTP1	FOSL1	MTLN	NR2F1	KLHL38	USF3	RNF152	MYO1D	BDNF	RBIS	NCKAP5	SOX11	MUC20	SAMD12	C12orf54	CD163L1	POLR2L	PLEKHM3	DNAJC22	COX14	CA8	MAF	GATA2	CDH5	ZNF648	DCTPP1	ANKRD18A	PSMG4	OXTR	MRPL14	NQO1	AEN	MUC16	DDX60L	MRPS23	GPR3	LSM10	COA4	SNRPE	MXRA7	IGIP	RPS17	C1orf116	TCHHL1	RPL35A	SPNS2	SLC8A1	ARHGEF37	BCOR	GBP6	MEX3B	MRPL54	ZNF530	NDUFB1	B3GALT5	DNAH2	TMPRSS2	UQCR10	CMSS1	H2AC20	S100A7A	MAML2	FOXO4	SLITRK6	FAM227A	BRI3BP	F8	TNFAIP2	KPNA7	KRT6B	OLFML2A	PBX1	DNAH14	PTCH1	EDARADD	RPS23	CYP4F8	UBE2H	CYP27C1	LYRM7	PLCD1	AKR1C1	MT1X	FNBP1	SAMD11	THSD4	DMBT1	TPRG1	S100A3	MAPK12	AGRN	SBK1	SERPINA5	ADAT2	RELN	SP6	MATCAP1	AKR1C3	CD55	IPO4	SULT1A1	HSH2D	DAPK1	ZNF239	ARHGEF12	DYNC1H1	SLC6A17	SLC22A4	SVIL	MRPL21	RPF2	SLC28A3	SERPINB2	PDCD1LG2	SPTAN1	RPS26	RPL37A	ZNF44	KIF13B	ZNF121	LPAR1	TMEM229B	CSF2RA	UBL5	ZNF69	ATL1	C2CD4A	LRBA	TUSC1	ABCA4	SMURF1	RUSC2	GRK5	L1CAM	RASGEF1A	RPL39	TGM2	SAMD5	CENPW	FAM229B	SOX18	SAMD13	CT83	BMPR2	LSM2	VWA7	ZNF814	PRR3	TRIM31	RNF39	MROH6	FAM216A	PSG5	UQCC6	AARD	SAMD9	NYNRIN	DNAJC19	DIO2	SLC48A1	DYNLT2B	NDUFS3	LBH	RPS29	LTB4R	LYRM4	ARHGEF28	LRRC69	SKOR2	CKLF	PAM16	ADM5	NTF4	ERVMER34-1	ZNF492	RPS18	TMA7	MCTS1	UQCRHL	CDKN2AIPNL	RNF223	CD302	ATP5MF	ATP5PO	STON1	TMEM141	ETV5	FMN1	HOXA10	BORCS8	LOC124902694	EBLN2	HMBS	CAPNS2	ZBED6	MGAM	MGAM2	TUBB3	MRPL46	TXNIP	NCBP2AS2	GTF2H5	NATD1	FCGBP	LOC102724594	PCDHGB5	CHD9NB
PMC10353540-Table_1.xlsx-HCC1954_ATR_vs_HCC1954_AT-Gene_Name_ATR		CFH	AOC1	CASP10	TFPI	CD38	FKBP4	NDUFAB1	KDM7A	ETV1	LUC7L	CDKL5	TFAP2B	SS18L2	RPS20	HIVEP2	DPF1	QPCTL	CEP68	CD22	ALOX5	CALCOCO1	GPRC5A	ADGRA2	SAMD4A	PLEKHB1	GABRA1	SLAMF7	BMAL2	GRN	GAB2	DAPK2	TIMP2	METTL1	HOXC8	RAB27B	RETSAT	CUL7	GPM6B	HDAC9	NOP16	SNX29	LTBP1	FNIP2	MSMO1	FSTL4	MRTO4	LAMA3	PHPT1	SYNE2	ATP9A	GALC	ATP2B4	ISOC2	FAR2	BCAS1	COL17A1	POLR1H	NAV3	REEP1	SPTB	DAPP1	ST6GALNAC1	PTPN21	RPS6KA2	PPP2R3A	DHRS9	NOTCH3	CA12	TUBE1	TIPIN	NUP37	SEMA3A	ADD2	FOSL2	PLD1	UBE2T	NEBL	TP53INP2	TP73	RAPGEF3	CEACAM1	PTPRH	KCNN2	LRP2	ZNF506	PHLPP1	ITGAE	SLC27A5	RPS5	KIF3C	CEACAM6	NDUFB2	CHRD	GEMIN2	CYP26A1	CRISP3	PGC	DSP	RANBP1	DDTL	DDT	SUSD2	PIK3IP1	SLC5A1	HSCB	TOMM22	RBX1	EP300	TRMU	VCPKMT	CDKN3	PLEK2	PSMA3	TIMM9	ERH	EMC9	PFDN4	NDUFAF5	RASSF2	NOP56	STS	ITIH6	RBM3	KLF5	RGCC	ELMO3	SMPD3	CRISPLD2	CPPED1	XYLT1	HERC1	BMF	PLAT	NDRG1	C19orf53	OLFM2	CASP14	PDCD5	RPS16	TJP3	MYH14	CEACAM5	ATP1A3	KCNN1	COBL	LSM5	SERPINE1	RPA3	POLD2	DOCK8	RIGI	UBE2S	RASD1	CPD	RPL34	TRIM2	DNAJC4	UPK2	SCGB2A2	RPS13	POU2AF1	MAGOHB	VPS29	RAD51AP1	MRPL51	COL12A1	PAK1IP1	RPS12	SMOC2	COX7A2	POLR3G	SUB1	BCL6	RPL24	KLHL24	EEF1B2	FN1	IGFBP2	HSPE1	ODC1	BIRC6	ATP6V1B1	FARSB	RHOU	ARHGEF2	NR5A2	ST6GALNAC5	KDM5B	MTARC2	NRP2	IRAG2	HMGN3	CCN2	SLC16A7	PPL	GALNT12	SLIRP	IFIT2	RCL1	CD274	PLEKHG1	SMAD9	EXOSC8	TGFBI	EGR1	RDH10	MND1	CSTA	PILRB	GTF3A	CBX3	ARL4A	CHST3	BHLHE41	PRDX4	DDX39A	PFDN5	LRP1	NDUFAF4	METTL8	BATF3	PLA2G12A	CKS2	OBSL1	ATP5F1E	ZNFX1	PTGIS	RPS10	EEF1E1	AHNAK	NDUFA1	HS3ST3B1	SNRPD2	SDCBP2	MKKS	ROMO1	BPIFB1	AMOT	XRCC3	PRMT1	TIMM8A	COX7C	TSPAN8	PTPRB	LRRC61	UBR4	MACF1	KDR	MRPS12	CGNL1	ALDH1A2	VPS13C	TXNDC17	MTUS1	NEDD8	LBP	CRACR2A	ACE2	HELZ2	TNNI2	PNPLA7	EXOSC2	METTL26	THEMIS2	AKAP12	SYNE1	GINS2	COX7B	IDO1	RFTN1	RPL27	NDUFA2	SNRPA1	PTPRE	RAN	COQ3	PNISR	SEC61G	ITGB4	ZRANB2	EIF5A	KDM6B	RIDA	PCNA	NXT1	KHDC4	VSTM2L	PATJ	LRRIQ1	CCDC59	TTC9	GSTM3	SORT1	VTCN1	FKBP11	RSAD2	CMPK2	TIMM17A	RPS15A	EMP1	DSC2	TIMM10	TMEM258	TCN1	GGACT	ARHGAP32	OASL	NT5E	RAB11FIP5	MPHOSPH6	KIAA0513	FBXL8	CAPN9	GLUL	NIBAN1	COX5B	ANKRD36	FLNB	SCEL	ALPK3	HLX	IL1RN	KLF4	RALGPS1	DMAC1	RPS6	PPIL1	KIAA0319	UQCC2	DDX60	TMPRSS4	MMP7	DCUN1D5	STRA6	RABGGTB	PLCE1	HECW2	SEMA7A	PDE5A	CCNG2	ERP27	NDUFA9	DUSP6	SNRPF	TDG	LPAR6	SYT16	SLC12A6	DISP2	IGF1R	PIF1	CCDC33	ABHD2	FURIN	COPS3	GNAL	GREB1L	TNFRSF11A	ZCCHC2	MIEN1	GEMIN7	ERVK3-1	SLC47A1	PADI1	CTTNBP2NL	CELSR2	RGL1	RORC	SEMA6C	RPS27A	ASXL2	SNRPG	EXOC6B	TMEM177	GASK1A	STAC	RPL32	IL17RD	ADPRH	SRPRB	MUC4	ECE2	CISD2	RPS3A	ADAMTS16	RPL37	LHFPL2	PNRC1	C7orf50	IGFBP3	LANCL3	SYTL5	DOCK11	ZNF185	RGS20	SYBU	NDUFB9	CDKN2B	ZNF462	SNX30	HMCN2	DPH7	GSTO1	IMMP1L	SERPING1	CAPN5	RPS3	GLB1L2	TIMM8B	PTS	CRIM1	NOCT	NOPCHAP1	AKR1C2	HSPB8	SPOCK1	RASGRP3	BMP3	CPB1	SRP19	DAB2	CAST	PTPRR	ADGRF4	RMND5A	LURAP1L	MCOLN2	TNIK	PDLIM3	CHODL	ATP5PF	SLFN13	SLC28A1	ATP5MJ	CD109	RAB11FIP1	NTAQ1	FBXO32	MALSU1	MYO1E	KCNJ15	CREB3L1	PSMG3	ANKRD61	XDH	COLEC12	GPR153	SHROOM4	CDA	ATP5MC1	CBR3	HK2	PIP	ATAD3B	MIX23	ABCG1	TMPRSS3	ITGB2	CLDND2	TAOK1	SH2B2	BDH1	IKZF3	RPL26	POLR3K	SNRNP25	JAK1	MEGF6	GFI1	VANGL2	PIGR	LRATD1	NEURL3	IVL	S100A9	ALPP	ALPG	SLC15A2	ELF3	EOMES	FBLN2	RPL22L1	PPM1L	THOC7	ADAMTS9	RPL9	MTHFD2L	GRIK3	H2AZ1	CAMP	MAD2L1	HPGD	LSM6	EDIL3	NDUFAF2	FOXQ1	UQCRQ	IL22RA2	RPS14	PTTG1	DEFB1	NOS3	COX6C	ABCA1	OTUD1	LRR1	HPRT1	RET	ZFYVE1	HACD1	TAF1D	AMOTL1	TCP11L2	ADAMTS15	ATP9B	CDYL2	PKD1L2	HTR3A	SLFN5	ELFN2	MRPL16	C15orf48	SMAD3	SGSM1	SNRPD1	PIP5KL1	EEIG1	PRR15L	POP5	ATP5MG	MYO5B	FN3K	PSCA	KLK6	KRT80	ANGPTL4	HID1	EVPL	GSDMA	POLR2G	TRANK1	ENTPD3	UQCC5	MFSD2A	DTYMK	BDKRB2	KLHL30	TNXB	TMEM223	NDUFS5	LDLRAD4	CXXC4	LGALS9	ATP5ME	ACTBL2	FAM110B	AFAP1L2	MRPL1	HINT1	CENPX	KLF13	SF3B5	ELP5	DCLK2	KRT4	NPAS2	KISS1	CEL	LSM3	TANC2	PKHD1	ZNF692	TPPP	KRT13	MRPL36	FGB	RPS21	ADRA1D	PPIH	SYNPO	CYCS	FRMD3	MRPL13	CXCR6	POP7	COPS9	MUCL1	RND1	CES4A	CES3	NBEA	ADCY5	PARP14	CYSLTR1	CKS1B	TNKS	DAG1	PTPRM	SNX33	UQCRH	EIF1AX	HEG1	HAP1	RNF213	ATP5MK	TCAP	TRMT10C	YPEL2	ABO	MCTP1	FOSL1	MTLN	NR2F1	KLHL38	USF3	RNF152	MYO1D	BDNF	RBIS	NCKAP5	SOX11	MUC20	SAMD12	C12orf54	CD163L1	POLR2L	PLEKHM3	DNAJC22	COX14	CA8	MAF	GATA2	CDH5	ZNF648	DCTPP1	ANKRD18A	PSMG4	OXTR	MRPL14	NQO1	AEN	MUC16	DDX60L	MRPS23	GPR3	LSM10	COA4	SNRPE	MXRA7	IGIP	RPS17	C1orf116	TCHHL1	RPL35A	SPNS2	SLC8A1	ARHGEF37	BCOR	GBP6	MEX3B	MRPL54	ZNF530	NDUFB1	B3GALT5	DNAH2	TMPRSS2	UQCR10	CMSS1	H2AC20	S100A7A	MAML2	FOXO4	SLITRK6	FAM227A	BRI3BP	F8	TNFAIP2	KPNA7	KRT6B	OLFML2A	PBX1	DNAH14	PTCH1	EDARADD	RPS23	CYP4F8	UBE2H	CYP27C1	LYRM7	PLCD1	AKR1C1	MT1X	FNBP1	SAMD11	THSD4	DMBT1	TPRG1	S100A3	MAPK12	AGRN	SBK1	SERPINA5	ADAT2	RELN	SP6	MATCAP1	AKR1C3	CD55	IPO4	SULT1A1	HSH2D	DAPK1	ZNF239	ARHGEF12	DYNC1H1	SLC6A17	SLC22A4	SVIL	MRPL21	RPF2	SLC28A3	SERPINB2	PDCD1LG2	SPTAN1	RPS26	RPL37A	ZNF44	KIF13B	ZNF121	LPAR1	TMEM229B	CSF2RA	UBL5	ZNF69	ATL1	C2CD4A	LRBA	TUSC1	ABCA4	SMURF1	RUSC2	GRK5	L1CAM	RASGEF1A	RPL39	TGM2	SAMD5	CENPW	FAM229B	SOX18	SAMD13	CT83	BMPR2	LSM2	VWA7	ZNF814	PRR3	TRIM31	RNF39	MROH6	FAM216A	PSG5	UQCC6	AARD	SAMD9	NYNRIN	DNAJC19	HFE	DIO2	SLC48A1	DYNLT2B	NDUFS3	LBH	RPS29	LTB4R	LYRM4	ARHGEF28	LRRC69	SKOR2	CKLF	PAM16	ADM5	NTF4	ERVMER34-1	ZNF492	RPS18	TMA7	MCTS1	UQCRHL	CDKN2AIPNL	RNF223	CD302	ATP5MF	ATP5PO	STON1	TMEM141	ETV5	FMN1	HOXA10	BORCS8	EBLN2	HMBS	CAPNS2	ZBED6	MGAM	MGAM2	TUBB3	MRPL46	TXNIP	NCBP2AS2	GTF2H5	NATD1	FCGBP	LOC102724594	PCDHGB5
PMC7614775-EMS178742-supplement-Proteomics_Table_2.pdf-30-RPS6KA1_RPS6KA1		CPOX	VCL	ATM	ARNT	BCL11B	CRIP1	RIN1	TANGO6	SNRNP200	MEFV	MON1B	TOP2B	WDR89	FASN	RANBP1	TYK2	RXRB	PNKP	LRCH4	TTC4	CCT3	EPRS1	TRAF7	TCF20	VMAC	UBR1	CDK5	VPS35L	GTF3C5	YRDC	IQSEC1	SGTB	NAA15	ZC3HC1	NAA25	SLC25A4	C16orf87	PXN	GEMIN5	CXXC1	CASP2	ARIH1	MED1	SPG11	ARID1A	PFKL	THBS1	YARS1	TXNL4B	RAE1	BOD1L1	RNF213
PMC7614775-EMS178742-supplement-Proteomics_Table_2.pdf-77-PRKCB_PRKCB		PRKCG	PRKCA	PIK3C2A	COMTD1	PTPN6	GAK	DIAPH1	FLNB	RANBP3	ZNF207	TRIM56	DSTN	UPF1	RPRD2	MBNL1	AQR	VAC14	GCN1	FOCAD	METTL13	TBC1D2	KDM5A	KDM5C	KDM5D	ALDH7A1	ANXA11	EXOSC9	NCOA5	TAB2	ARL6IP4	PSMD6	IRAK3	ABCD3	TMPO	NIBAN3	CTDP1	IAH1	MAP1S	CBR1	GBF1	CBX4	NELFA	FSCN1	PREP	PTPN11	CAND1	SART1	PPP2R5C	CHD3	CHD4	RIPOR1	STK10
PMC7614775-EMS178742-supplement-Proteomics_Table_2.pdf-93-PIP5K1A_PIP5K1A		NT5C3A	MTMR2	PDXDC1	CYTH1	IP6K1	RNF213	PRKCH	PTPA	RREB1	SMARCA2	ACTN1	DYNC1H1	GABPA	GOLGB1	GATB	NEK7	ADK	EEF2	PARP9	IKBKG	ACOT7	HAUS6	SHKBP1	RPLP1	RABIF	DPAGT1	RPS12	CBX1	XRCC5	UNK	IDNK	SMARCAD1	FBXO38	KBTBD11	RAP1A	RNF34	LRRC59	SYNE1	CACTIN	HPF1	ZNF687	XPO5	DCUN1D1	TXNIP	NNT	SART3	STK17B	PRKCB	DUS2	RPL3	LIMS1	TLN1
PMC7614775-EMS178742-supplement-Proteomics_Table_2.pdf-169-TAOK1_TAOK1		EEF1A1	UNC45A	RSPRY1	BRMS1	NIN	HIVEP2	PCMTD2	DMXL1	CSK	TDRD3	DHX37	ZCCHC3	GIMAP8	MON2	MFN1	ZNF280D	ZC3HAV1	IKBKE	DOCK11	TRAPPC8	ROCK1	ZNRD2	DCP2	MYLK	KNTC1	TANGO2	CAVIN2	SRM	MED12	MPI	ZC3H7B	USP7	CRACR2A	PHF20L1	RPL3	SART3	TNS3	PIK3CD	ARHGAP26	MEFV	C2CD5	ACTR3	GMIP	MTAP	RNF40	RNF14	TRAF3IP3	ATE1	PIAS4	CD48	NUP133	ASMTL
PMC7614775-EMS178742-supplement-Proteomics_Table_2.pdf-196-TAOK3_TAOK3		UBN1	MFN2	RNF213	USP19	NUP50	MEPCE	VBP1	RRAGA	CELF2	MYO1F	SETD1B	INTS11	ASPH	GNB1	GNB4	MACROD1	SQSTM1	PRPS2	PRPS1	RNMT	NXF1	RUFY1	MIB1	AGFG2	BAG5	UBE2Z	TRRAP	MRGBP	INTS1	TASOR	RRM1	LUC7L2	TTLL12	CPNE1	FRYL	ZNF185	RASSF1	QRICH1	KANSL1	LANCL1	TXN2	TBCD	NPEPPS	PRPSAP1	ATP2A3	UBA2	ZAP70	DCTN4
PMC7614775-EMS178742-supplement-Proteomics_Table_2.pdf-214-ATM_ATM		PTGR3	IRAK4	CHD3	SYNE1	OLA1	EXOSC1	MACF1	DNMT1	SMCHD1	ATF2	CAP1	XAB2	PTPN2	NDUFS6	POLR1A	FRG1	FNDC3B	TTC33	RHOG	BLTP3B	SRBD1	TARDBP	ARHGAP25	PARN	HSPD1	C8orf82	PIK3R5	DENND6A	FXR1	HDAC1	PGP	CXXC1	RAB7A	ANXA5	ARMC10	ACTR1B	ACTR1A	ZC3H7A	ATRIP	TRAPPC10	CORO1C	GABPB1	RSRC2	ERO1A	CCNH	PPM1F	IMPA1	NUP205	BRAF	SRR
PMC7614775-EMS178742-supplement-Proteomics_Table_2.pdf-267-AAK1_AAK1		RPL8	RELA	GTF3C3	CCT6A	ELP3	CBLL1	MYCBP2	ADRM1	SDE2	NCAPG2	MMS22L	FRYL	CASP8	CEBPD	TOP2B	LAP3	NUTF2	NUDCD3	NUP85	MRPS2	NRAS	IFI16	PNKP	MAVS	MAU2	INTS7	EIF3B	ZNF609	CFH	TPI1	PUS7L	N4BP2	NAP1L4	NUMB	SNX27	CHD2	ECHS1	ENO1	NAXE	SDHA	CHUK	PSMA3	APBA3	TRAPPC6B	PRG2	PAPOLG	NLRP1	TYK2	CEP135
PMC7614775-EMS178742-supplement-Proteomics_Table_1.pdf-45-AAK1_AAK1		SCAI	PTPN6	GBP5	FLNA	LRRK2	KIF1C	SAMM50	SF3A3	KPNA6	CHMP6	YWHAZ	HNRNPK	DOCK2	AP2A2	AP2A1	HSH2D	HGH1	DBT	RNF213	NUP153	HNRNPH2	HEATR6	TRIM28	MYH9	DGKG	ZFR	MYO1G	SMC1A	TRAF2	NSF	ZYX	RPSA	PRKCB	PRKCA	SPTB	TLN1	FHOD1	NEXN	VCL	UBA7	CTSB	GEMIN4	TBC1D24	PPOX	NOP56	HERC3	CEP85	CDCA7L	PSMD5	USP9Y	TBC1D10A	QRSL1
PMC7614775-EMS178742-supplement-Proteomics_Table_1.pdf-74-PIK3CD_PIK3CD		MRPS18A	AP1G2	IRF2BP2	IRF2BP1	IRF2BPL	RHOC	RHOA	MEPCE	NCAPH2	RIF1	LRRK2	C17orf80	BIN2	TYK2	ASPSCR1	PML	MADD	PXN	MED25	DDX20	INTS15	RAP1GDS1	ARHGEF2	KDM3B	DCK	U2SURP	TCP1	OSBPL3	PROSER1	LYPLA1	PTBP3	RELB	CSDE1	TMCO4	HINT1	PIK3C2A	GNPAT	BCR	MTG2	ATL3	ADISSP	HSF1	CD14	ZDHHC7	HSPD1	RAD50	FCF1	SORL1	CYTH1	OPA1	MYO1F	GMPS
PMC7614775-EMS178742-supplement-Proteomics_Table_1.pdf-125-RAF1_RAF1		LIMA1	LIMK1	XPNPEP1	MX1	ZCCHC8	FLII	MICAL1	PRKCD	VPS35L	DDX23	GTF3C1	CIAO2A	HSD17B11	THNSL1	HSP90AB1	DCTN1	EIF4G3	NTAN1	SEC24A	SEC24B	ADAR	HARS2	RIPOR2	HADHA	PYROXD1	POLR1A	NDUFA7	UBE2O	COPA	VPS13C	RPS8	CEP131	MAP2K3	MAP2K6	ESYT1	NANS	PPCDC	EIF4A2	LRP1	GNAI2	BMS1	RNH1	TBC1D1	MTMR12	SPATS2	EXOSC8	SSRP1	ZW10	HPF1	OAS2	STAT3	FGD3	EIF3B	CAP1
PMC7614775-EMS178742-supplement-Proteomics_Table_1.pdf-171-NEK7_NEK7		BCCIP	GPD2	IP6K1	RNH1	BABAM2	DDX21	VCP	BLOC1S4	FRG1	PAICS	LSS	DYNLL2	FRMD8	VDAC3	TCEAL1	ESD	TDRD7	DDB1	UBASH3A	FLNA	BPTF	PDS5A	MRPS25	MTMR10	NAPG	CTBP1	TATDN1	CHUK	AP3B1	PYGB	DMAP1	AP5M1	DTX3L	PTPN7	ICAM3	RING1	RNF2	EPRS1	NFKB1	STRN4	HECTD3	TAOK3	VPS39	PFKFB3	PFKFB4	L2HGDH	NLN	SMC1A	PTK2B	OAS3	PIK3R6	PSMC5
PMC7614775-EMS178742-supplement-Proteomics_Table_1.pdf-229-NEK9_NEK9		SYNE2	RALGAPA2	ALMS1	TCEAL3	RAD50	BOLA1	SRBD1	PTPN23	AMBRA1	ELP1	MED26	ZNF696	GTF3C1	AKAP9	SYNE1	RRAGA	ZBTB21	HUWE1	ATP6V1H	ZNF638	ARHGAP45	ADSL	TTC38	ERAP2	NSD3	MCRS1	ZZZ3	SNRNP200	TTF1	AKAP11	HARS1	SMARCA4	CWF19L2	SMARCD2	EEF2	LRRC14	HK3	BANF1	BLOC1S4	GALE	AP4M1	RAVER1	SOS2	MTM1	OSBPL5	MEFV	KDM6A	PEAK3	ACADVL	WDR41	DCK	CRKL
PMC7614775-EMS178742-supplement-Proteomics_Table_1.pdf-250-CSK_CSK		TACC1	PAPOLA	RSF1	ITGA4	ADGRE1	EIF4G3	VWA5A	USP4	EAF1	PSMG2	STXBP5	NUP98	IRAK2	SAYSD1	MYLK	HERC4	TAPBP	POLE	ZNF609	PRPF6	XRCC5	FRY	RESF1	RIN1	NLRC4	STAT5A	PASK	MTERF4	MKLN1	RPS6	FAM98B	BIRC6	LANCL1	PSAT1	PGK1	GMDS	PARP14	OSBPL11	RNH1	CAND1	NIPBL	IMPA2	LRWD1	SUGP2	SP100	LENG9	SPAST	CHM	PCM1	METTL16	RIPK3	ZNF318	TRAF1
PMC10352428-18_2023_4859_MOESM6_ESM.pdf-3-KDR_KDR		KEAP1	KHSRP	KIAA2013	KIRREL1	LAMA4	LAPTM4A	LARP4B	LDLR	LEMD3	LGALS8	LRP10	LRP12	LRP8	LRRC32	LYAR	MAP1LC3B	MBD3	MED17	MFAP3	MGAT1	MGAT2	MGAT4B	MGP	MITD1	MMP14	MMRN2	MPHOSPH10	MPZL1	MRPL15	MRPS16	MRPS23	MRPS28	MRTO4	MSMO1	MTA1	MTA2	MTREX	MXRA8	MYBBP1A	MYCT1	MYEF2	NAT10	NBR1	NCL	NCOA4	NCOA5	NDFIP1	NDFIP2
PMC10351128-12943_2023_1816_MOESM1_ESM.pdf-0-CSF1R_CSF1R		A2M	ITGA3	ENG	FCER1G	CTSS	HLA-DMB	CD4	CD53	C1QA	C1QB	PECAM1	MS4A6A	HLA-DMA	ITGB2	CD14	HLA-DPA1	LCP1	CYBB	LAIR1	WIPF1	HLA-DRA	TNFRSF1B	HLA-DRB3	PTPRC	KRT18	LAMA5	GIMAP4	CD74	FCGR1A	CD163	IL10RA	ZEB2
PMC10351128-12943_2023_1816_MOESM1_ESM.pdf-7-MAPK9_MAPK9		IL18	LDHB	CD83	ANKRD28	MSH2	UBA7	MAP3K1	PSMB2	COL1A1	B2M	ERCC2	RAF1	BST2	NPM1	GNA11	PTPN11	CXCR4	PEBP1	NF1	MRPL19	MEN1	AKAP1	RAC1	NDUFA12	CCR5	BRD3	CDC25B	HDAC2	CDH1	SFN	TRAF2	IL1RAP	CD47	NSD3	NLRC5	SRSF2	CD86	MFNG	GNG12	EGR2	BCL2	ACY1	SMC3
PMC10351128-12943_2023_1816_MOESM1_ESM.pdf-19-CSF1R_CSF1R		A2M	CTSS	HLA-DMB	HLA-DMA	C1QA	C1QB	WIPF1	FCER1G	ENG	HLA-DRA	HLA-DPA1	ITGB2	PECAM1	CD14
PMC10351128-12943_2023_1816_MOESM1_ESM.pdf-25-MST1R_MST1R		MCM4	PHGDH	NDUFA7	MAP3K1	FGFR1	GRB2	U2AF1	CCND2	TNFRSF12A	MAPKAPK2	FOXC1	TGFB2	CACNB3	CCL5	COL1A1	CD83	TOP2A	FLNA	CD200	CD48	C1QBP	ASNS	BCL2	LY96	STMN1	PFKFB3	ANLN	CD2	SOS2	NDUFA11	MFNG	NOTCH3	JAM3	PDGFC	COX6B1	CCNB1	TNFRSF14	JAK2	NLRC5	STAT3	KRT7	DIPK2B	CTSW
PMC10350897-j_biol-2022-0528-S1.pdf-53-EPHA3_EPHA3		EPHA4	EPHA7	EPHB1	EPHB2	EPHB3	EPHB4	EPHB6	EPHX1	EPHX2	EPHX3	EPM2A	EPM2AIP1	EPN1	EPN2	EPN3	EPOR	EPRS1	EPS15	EPS15L1	EPS8L1	EPS8L2	EPS8L3	EPSTI1	ERAL1	ERAP2	ERBB3	ERC1	ERCC1	ERCC2	ERCC3	ERCC4	ERCC5	ERCC8	ERF	ERG	ERGIC1	ERGIC2	ERGIC3	ERH	ERI1	ERI2	ERI3	ERICH1	ERICH5	ERLEC1	ERLIN1	ERLIN2	ERMAP	ERMARD	ERMN	ERMP1	ERN1	ERN2	ERP27	ERP29	ERP44	ERRFI1	ERV3-1
PMC10350897-j_biol-2022-0528-S1.pdf-95-MATK_MATK		MATN2	MATN3	MAU2	MAVS	MAX	MAZ	MBD1	MBD2	MBD3	MBD4	MBD6	MBIP	MBLAC1	MBNL1	MBNL2	MBNL3	MBOAT2	MBOAT7	MBP	MBTPS1	MC1R	MCAT	MCC	MCCC1	MCEE	MCF2L	MCF2L2	MCFD2	MCL1	MCM10	MCM2	MCM3	MCM3AP	MCM4	MCM6	MCM7	MCM9	MCMBP	MCOLN1	MCOLN3	MCPH1	MCRS1	MCTP1	MCTP2	MCTS1	MCU	MCUR1	MDC1	MDGA1	MDH1	MDH2	MDK	MDM1	MDM2	MDM4	MDN1	ME1	ME2
PMC10350897-j_biol-2022-0528-S1.pdf-125-POMK_POMK		POMT1	POMT2	POMZP3	PON1	PON2	PON3	POP1	POP4	POP5	POP7	POPDC2	POR	POSTN	POT1	POU2AF1	POU2F1	POU2F2	POU4F1	POU5F1	POU5F2	POU6F2	PPA1	PPA2	PPAN	PPARA	PPARD	PPARG	PPARGC1A	PPARGC1B	PPAT	PPCDC	PPCS	PPDPF	PPFIA1	PPFIA2	PPFIA4	PPFIBP1	PPFIBP2	PPHLN1	PPIA	PPIB	PPIC	PPID	PPIE	PPIF	PPIG	PPIH	PPIL1	PPIL2	PPIL3	PPIL6	PPIP5K1	PPL	PPM1A	PPM1B	PPM1F	PPM1G	PPM1J
PMC10350897-j_biol-2022-0528-S1.pdf-128-PRKCZ_PRKCZ		PRKD1	PRKD2	PRKD3	PRKDC	PRKG2	PRKRIP1	PRLR	PRMT1	PRMT2	PRMT5	PRMT6	PRMT7	PRMT9	PRND	PRNP	PROC	PROCA1	PROCR	PRODH	PRODH2	PROK2	PROM1	PROM2	PROS1	PROSER1	PROSER3	PROX1	PRPF18	PRPF19	PRPF3	PRPF31	PRPF38A	PRPF38B	PRPF39	PRPF4	PRPF6	PRPF8	PRPH	PRPS1	PRPS2	PRPSAP1	PRPSAP2	PRR11	PRR13	PRR14	PRR15L	PRR16	PRR22	PRR3	PRR5	PRR5L	PRRC1	PRRC2A	PRRC2C	PRRG1	PRRG2	PRRG3	PRRT2
PMC10350897-j_biol-2022-0528-S1.pdf-148-SGK2_SGK2		SGMS2	SGPL1	SGPP2	SGSH	SGSM1	SGSM2	SGSM3	SGTA	SGTB	SH2B1	SH2B2	SH2D1A	SH2D2A	SH2D3A	SH2D3C	SH2D4A	SH3BGR	SH3BGRL2	SH3BGRL3	SH3BP1	SH3BP2	SH3BP4	SH3BP5	SH3BP5L	SH3D19	SH3D21	SH3GL1	SH3GL2	SH3GLB1	SH3GLB2	SH3KBP1	SH3PXD2A	SH3PXD2B	SH3RF1	SH3RF2	SH3TC1	SH3YL1	SHANK2	SHANK3	SHARPIN	SHB	SHBG	SHC1	SHCBP1	SHD	SHE	SHF	SHH	SHISA2	SHISA3	SHISA4	SHISA5	SHKBP1	SHMT1	SHMT2	SHOC2	SHOX2	SHPK
PMC10349856-41540_2023_294_MOESM1_ESM.pdf-7-JAK3_JAK3		JUN	KLRK1	LBP	LCK	LCP2	LEFTY2	LTBP1	LY96	MAP2K1	MAP2K2	MAP2K3	MAP2K4	MAP2K6	MAP2K7	MAP3K1	MAP3K14
PMC10349856-41540_2023_294_MOESM1_ESM.pdf-8-MAP3K5_MAP3K5		MAP3K7	MAP3K8	MAP4K1	MAP4K4	MAPK1	MAPK14	MAPK3	MAPK7	MAPK8	MAPK9	MAPKAPK2	MCL1	MDM2	MICB	MMP1	MMP13	MMP3
PMC10349775-432_2022_4445_MOESM1_ESM.pdf-20-ERBB2_ERBB2		SALL1	NTAN1	USP21	CRAT	GNB1L	ZNHIT2	RNF208	GCKR	FNDC4	ACSL6	OPN3	VSIG10L	CPLX2	IL20RA	FAAH	PTGR1	BLCAP	RHOC	TMEM120A	DACT2	TMEM120B	ZFTRAF1	KIFC2	ADRA1A	CRIPTO	ACTR3B	NFIX	SEPHS2	RNF144B	ZNF844	CCDC97	DIO1	NEK3	ALDH3A1	CD7	ABCC6	DPYS	ZNF214	NLRP14	CFL2	RAB4A	TMEM176A	TMEM176B	B4GALT2	CLEC16A	ONECUT2	LDHD	ZNF595	PPP1R10	COL18A1	ZNF445	ACSS3	PLD6	PLEKHG6	SLC7A2	ARK2C	TSPAN4	MRPL14	TMEM63B	SLC15A1	TSC2	MARVELD2	SSTR5	FAM136A	GATA4	HNF1A	RPS6KC1	PTGFR	SH3BP5	ATP2B2	MGAT4B	ERBB2	CLDN4	CCDC106	ERF	NEDD4L	PAPSS2	SFXN5	UTP23	SLC17A9	RSAD1
PMC10348769-jci-133-158348-s008.pdf-636-DYRK4_DYRK4		PI16	P2RY10	ARHGAP23	ARHGAP26	TMEM19	CNNM2	POU6F1	ZFHX2	IL16	MAP2K7	BAX	UXS1	DHX57	ATG101	SMAD4	MOCS3	CNTNAP2	ZNF185	TRIM47	SLC25A12	TTC13	EMC3	MAP4K2	MRPL38	ZBTB42	CCDC96	ATOSA	MANEAL	PACC1	MYO1C
PMC10349437-40246_2023_Article_511.pdf-6-MAP3K1_MAP3K1		CBFB	GATA3	PRG4	OVGP1	PABPC1	NEFH	CTBP2	RBMX	TBX3	LZTR1	STK39	ESX1	CDH1	RHPN2	FEZ2	PTEN	TMEM14B	LCE1F	FOXO3	DMRTB1	TSFM	RPL10	ENTREP1	IGFBP2	NBPF1	CDC27	PIK3CA	TP53	MUC16
PMC10349640-fimmu-14-1181121.pdf-5-IRAK3_IRAK3		LCN2	TRAF4	TNFRSF12A	LTBR	PARP14	MUC5AC	IRF7	STAT2	USP18	MYD88	IFITM2
PMC10345132-41419_2023_5953_MOESM2_ESM.pdf-16-STK35_STK35		VCPKMT	TESMIN	BCL2L13	ABITRAM	RIOK2	EFHD2	CNTF	INPP5A	PSD3	KMT5B	PARP8	SH3BGR	ICAM4	UFM1	HSF1	HIC2	LRPAP1	ZNF559	ZNF275	GADD45B	GPSM1	CXCL2	ZNF75A	ZNF780A	ADM	NT5DC2	GDPD5	SERAC1	SLC35E2B	PTP4A3	PPIL6	CDADC1	MMP1	SGK1	TAF1A	CHRM4	SMIM12	TMEM171	ZNF19	NBEA	EEF2KMT	RPA4	HOXB13	BST1	TULP3
PMC10345067-11523_2023_974_MOESM1_ESM.pdf-1-AKT3_AKT3		ALK	ALOX12B	AMER1	APC	AR	ARAF	ARFRP1	ARID1A	ASXL1	ATM	ATR	ATRX	AURKA	AURKB	AXIN1	AXL	BAP1	BARD1	BCL2	BCL2L1	BCL2L2	BCL6	BCOR	BCORL1
PMC10345067-11523_2023_974_MOESM1_ESM.pdf-1-ERBB3_ERBB3		ERBB4	ERCC4	ERG	ERRFI1	ESR1	EZH2	TENT5C	FANCA	FANCC	FANCG	FANCL	FAS	FBXW7	FGF10	FGF12	FGF14	FGF19	FGF23	FGF3	FGF4	FGF6	FGFR1	FGFR2	FGFR3
PMC10345067-11523_2023_974_MOESM1_ESM.pdf-1-FLT3_FLT3		FOXL2	FUBP1	GABRA6	GATA3	GATA4	GATA6	GID4	GNA11	GNA13	GNAQ	GNAS	GRM3	GSK3B	H3-3A	HDAC1	HGF	HNF1A	HRAS	HSD3B1	ID3	IDH1	IDH2	IGF1R	IKBKE
PMC10312668-media-5.xlsx-Cocaine_ROS_Inhibitor-Unnamed_0_ROS1		NEUROG1	NEUROG2	SKOR2	BNC1	LOC105371206	NR5A2	AKNAD1	HSPA6	SNTN	GBX2	SLITRK6	EYA2	BARHL2	KRT5	ANXA8	C22orf15	LHX9	PGM5	RORB	NEUROD4	CIMIP2B	UBE2C	HSPA1A	ZIC2	LHX2	ASPM	ZIC3	KRT14	CDC20B	KNL1	CENPF	IGFBPL1	FOXP2	PDZRN4	SLC17A7	VGLL3	COL23A1	TOP2A	EFS	TES	CCNB2	PIMREG	NEK2	NUF2	CENPE	ADAMTS9	F7	GATA2	LCP1	CYP24A1	FOXD4L6	CALCR	MS4A1	KL	DNAJA4	PTPN7	CFC1B	KLRK1
PMC10312668-media-4.xlsx-Control_ROS_Inhibitor-Unnamed_0_ROS1		TRABD2B	ABCA4	HOXA9	CA2	SLC16A12	MT1G	TTR	P2RY11	CLIC6	TCEAL5
PMC10339815-DataSheet_1.xlsx-Table_S1-Supplemental_materials_table_S1_DNA_damage_repair_DDR_-related_mRNA_DDR1		ABL1	ABRAXAS1	ACTB	ACTL6A	ACTL6B	ACTR2	ACTR5	ACTR8	ADPRS	ALKBH1	ALKBH2	ALKBH3	ANKLE1	AP5S1	AP5Z1	APEX1	APEX2	APLF	APTX	ARID1A	ARID1B	ARID2	ASCC1	ASCC2	ASCC3	ASF1A	ATM	ATP23	ATR	ATRIP	ATRX	ATXN3	ATXN7	ATXN7L3	AUNIP	AXIN2	BABAM1	BABAM2	BACH1	BARD1	BCCIP	BCL7A	BCL7B	BCL7C	BLM	BOD1L1	BRCA1	BRCA2	BRCC3	BRD7	BRD8	BRIP1	BRME1	BTG2	C14orf39	CCDC117	CDC14B	CDC45	CDC5L	CDC7	CDCA5	CDK1	CDK2	CDK7	CDK9	CDKN2D	CEBPG	CENPS	CENPX	CEP164	CETN1	CETN2	CGAS	CHAF1A	CHAF1B	CHD1L	CHEK1	CHEK2	CHRNA4	CIB1	CINP	CLSPN	COMMD1	CRY2	CSNK1E	CUL4A	CUL4B	CYREN	DCLRE1A	DCLRE1B	DCLRE1C	DDB1	DDB2	DDX1	DDX11	DEK	DHX9	DMAP1	DMC1	DNA2	DNTT	DOT1L	DPF1	DPF2	DPF3	DTL	DTX3L	DYRK1B	EEPD1	EGFR	EID3	EME1	EME2	EMSY	ENDOV	ENY2	EP400	EPC1	EPC2	ERCC1	ERCC2	ERCC3	ERCC4	ERCC5	ERCC6	ERCC6L2	ERCC8	ESCO2	ETAA1	EXD2	EXO1	EXO5	EYA1	EYA2	EYA3	EYA4	FAAP100	FAAP20	FAAP24	FAM111A	FAM168A	FAN1	FANCA	FANCB	FANCC	FANCD2	FANCE	FANCF	FANCG	FANCI	FANCL	FANCM	FBH1	FBXO6	FBXW7	FEN1	FGF10	FH	FIGNL1	FMN2	FMR1	FOXM1	FTO	FUS	FZR1	GADD45A	GCNA	GEN1	GGN	GINS2	GINS4	GTF2H1	GTF2H2	GTF2H2C	GTF2H2C_2	GTF2H3	GTF2H4	GTF2H5	H2AC25	H2AX	HDAC10	HDGFL2	HELB	HELQ	HERC2	HINFP	HLTF	HMCES	HMGA2	HMGB1	HMGB2	HMGN1	HPF1	HROB	HSF1	HSF2BP	HUS1	HUS1B	HUWE1	IFFO1	ING3	INIP	INO80	INO80B	INO80C	INO80D	INO80E	INTS3	JMY	KASH5	KAT2A	KAT2B	KAT5	KAT7	KDM1A	KDM2A	KDM4D	KHDC3L	KIF22	KIN	KLHL15	KMT5B	KMT5C	LIG1	LIG3	LIG4	MAD2L2	MAGEF1	MARF1	MBD4	MBTD1	MC1R	MCM2	MCM3	MCM4	MCM5	MCM6	MCM7	MCM8	MCM9	MCMDC2	MCRS1	MDC1	MEAF6	MEIOB	MEIOC	MEN1	MGME1	MGMT	MLH1	MLH3	MMS19	MMS22L	MNAT1	MORF4L1	MORF4L2	MPG	MRE11	MRGBP	MRNIP	MSH2	MSH3	MSH4	MSH5	MSH6	MTA1	MUS81	MUTYH	NABP1	NABP2	NBN	NEIL1	NEIL2	NEIL3	NFRKB	NHEJ1	NIPBL	NONO	NOP53	NPAS2	NPM1	NSD2	NSMCE1	NSMCE2	NSMCE3	NSMCE4A	NTHL1	NUCKS1	NUDT1	NUDT16L1	NYNRIN	OGG1	OOEP	OTUB1	OTUB2	PAGR1	PALB2	PARG	PARK7	PARP1	PARP10	PARP2	PARP3	PARP4	PARP9	PARPBP	PAXIP1	PAXX	PBRM1	PCLAF	PCNA	PDS5A	PDS5B	PHF10	PIAS4	PIF1	PML	PMS1	PMS2	PNKP	POGZ	POLA1	POLB	POLD1	POLD2	POLD3	POLD4	POLDIP2	POLE	POLE2	POLG	POLG2	POLH	POLI	POLK	POLL	POLM	POLN	POLQ	POLR2I	POT1	PPP4C	PPP4R2	PPP4R3B	PPP5C	PRDM9	PRIMPOL	PRKCG	PRKDC	PRMT6	PRPF19	PSMD14	PSME4	PTTG1	PWWP3A	RAD1	RAD17	RAD18	RAD21	RAD21L1	RAD23A	RAD23B	RAD50	RAD51	RAD51AP1	RAD51AP2	RAD51B	RAD51C	RAD51D	RAD52	RAD54B	RAD54L	RAD9A	RAD9B	RADX	RBBP8	RBX1	RCHY1	REC8	RECQL	RECQL4	RECQL5	REV1	REV3L	REXO4	RFC1	RFC2	RFC3	RFC4	RFC5	RFWD3	RHNO1	RIF1	RMI1	RMI2	RNASEH2A	RNASEH2B	RNASEH2C	RNF111	RNF113A	RNF138	RNF168	RNF169	RNF8	RPA1	RPA2	RPA3	RPA4	RPAIN	RPS3	RRM1	RRM2B	RTEL1	RUVBL1	RUVBL2	SAMHD1	SETD2	SETMAR	SETX	SF3B3	SF3B5	SFPQ	SFR1	SGF29	SHLD1	SHLD2	SHLD3	SHPRH	SIRT1	SIRT6	SIRT7	SLC30A9	SLF1	SLF2	SLX1A	SLX1B	SLX4	SMARCA2	SMARCA4	SMARCA5	SMARCAD1	SMARCAL1	SMARCB1	SMARCC1	SMARCC2	SMARCD1	SMARCD2	SMARCD3	SMARCE1	SMC1A	SMC3	SMC5	SMC6	SMCHD1	SMG1	SMUG1	SPATA22	SPIDR	SPIRE1	SPIRE2	SPO11	SPRTN	SSRP1	STUB1	SUMO1	SUPT16H	SUPT20H	SUPT3H	SUPT7L	SWI5	SWSAP1	SYCP1	TADA1	TADA2B	TADA3	TAF10	TAF12	TAF2	TAF4	TAF5	TAF5L	TAF6	TAF6L	TAF7	TAF9	TAOK1	TAOK3	TDG	TDP1	TDP2	TENT4A	TERF2	TERF2IP	TEX12	TEX15	TEX264	TFIP11	TFPT	TICRR	TIGAR	TIMELESS	TMEM161A	TNKS1BP1	TNP1	TONSL	TOP3A	TOPBP1	TP53	TP53BP1	TP73	TRAIP	TREX1	TREX2	TRIM28	TRIP12	TRIP13	TRRAP	TTC5	TTF2	TWIST1	UBE2A	UBE2B	UBE2D3	UBE2N	UBE2NL	UBE2T	UBE2U	UBE2V1	UBE2V2	UBE2W	UBQLN4	UBR5	UCHL5	UFL1	UHRF1	UIMC1	UNG	UPF1	USP1	USP10	USP22	USP28	USP3	USP43	USP45	USP47	USP51	USP7	UVRAG	UVSSA	VCP	VCPIP1	VPS72	WAS	WDHD1	WDR33	WDR48	WDR70	WRAP53	WRN	WRNIP1	XAB2	XNDC1N	XPA	XPC	XRCC1	XRCC2	XRCC3	XRCC4	XRCC5	XRCC6	YEATS4	YY1	ZBTB1	ZBTB7A	ZCWPW1	ZFYVE26	ZMPSTE24	ZNF365	ZRANB3	ZSWIM7
PMC10339815-DataSheet_1.xlsx-Table_S2-Supplemental_materials_table_S2_Differentially_expressed_DDR-related_mRNA_DDR1		ACTL6A	ACTR5	ANKLE1	ASCC3	ATR	AUNIP	BARD1	BCL7A	BLM	BRCA1	BRCA2	BRIP1	BTG2	CDC45	CDC7	CDCA5	CDK1	CDK2	CENPS	CGAS	CHAF1A	CHAF1B	CHEK1	CHEK2	CLSPN	DCLRE1A	DCLRE1B	DDX11	DNA2	DPF1	DTL	DTX3L	EME1	ESCO2	EXO1	EYA4	FAAP24	FAM111A	FANCA	FANCB	FANCC	FANCD2	FANCF	FANCG	FANCI	FANCL	FANCM	FEN1	FGF10	FIGNL1	FOXM1	GEN1	GINS2	GINS4	HELB	HMGA2	HSF2BP	KAT2A	KAT2B	KIF22	KMT5C	LIG1	MC1R	MCM2	MCM3	MCM4	MCM6	MCM7	MCM8	MCMDC2	MGME1	MMS22L	MRGBP	MSH2	MSH5	NEIL2	NEIL3	NSD2	PALB2	PARP9	PARPBP	PCLAF	PCNA	PIF1	POLA1	POLD1	POLD3	POLE	POLE2	POLG2	POLQ	PRKCG	PRKDC	PTTG1	RAD18	RAD21	RAD51	RAD51AP1	RAD51D	RAD54B	RAD54L	RBBP8	RECQL4	RFC3	RFC4	RFC5	RFWD3	RIF1	RMI1	RMI2	RNASEH2A	RUVBL1	TAF2	TAF4	TICRR	TIMELESS	TONSL	TOPBP1	TRAIP	TRIP13	TRRAP	TTF2	UBE2T	UHRF1	USP43	WDHD1	XRCC2	XRCC3	YEATS4	ZRANB3
PMC10339815-DataSheet_1.xlsx-Table_S3-Supplemental_materials_table_S3_DDR-related_mRNA-lncRNA_Co-expression_network_DDR1		MSH5	MCM7	DDX11	MCM8	RFC3	PIF1	RECQL4	TONSL	BRCA2	DPF1	TRIP13	CHEK1	MMS22L	PARPBP	POLE2	RAD51AP1	RAD54B	XRCC2	BLM	BTG2	TRAIP	HMGA2	EME1	RAD51	UBE2T	GEN1	RMI2	UHRF1	FANCB	CDCA5	CLSPN	DNA2	POLQ	RAD54L	TICRR	TIMELESS	FANCA	FANCI	ESCO2	GINS4	BRIP1	AUNIP	BRCA1	CDC45	CDC7	CDK1	CHAF1B	DTL	EXO1	FANCD2	MCM2	MCM4	NEIL3	RFC4	WDHD1	FOXM1
PMC10338679-41419_2023_5908_MOESM11_ESM.xlsx-DEGs_HR_vs_HER2-Unnamed_1_ERBB2		CPB1	RBM24	SERPINA6	UGT2B15	NXNL2	NPY1R	SERPINA10	IL20	LRP2	PGR	CBLN2	TFF1	GFRA1	GRPR	BMPR1B	NKAIN1	CLRN1	COL2A1	KCNC2	CCDC74B	ELOVL2	BEX1	CADM2	ESR1	SRARP	SEZ6L	SERPINA9	DCX	CCDC74A	SUSD3	DHRS2	RGS22	STC2	ATRNL1	SORCS1	INSM1	SLITRK6	PPP4R4	SCUBE2	GREB1	FSIP1	IGDCC3	UGT2B11	IGSF1	RIPPLY3	SERPINA5	SLC6A4	AGTR1	AFF3	ABCC8	KIF12	RERG	SCUBE1	RIMS4	WNK4	CCDC170	POTEJ	SPATA46	CLSTN2	SLC1A2	CA12	GREB1L	NBPF6	C1orf226	NOS1AP	ERBB4	NBPF4	NEK10	WDR72	STMND1	ZNF729	FAM3B	FREM2	SLC7A2	HNF4G	CCND1	HMGCLL1	ADCY1	LYPD6	PTPRT	NRCAM	DLGAP1	CPLX1	COX6C	ADAMTS15	CFAP91	NOVA1	NAT1	MALRD1	NR2E3	CA2	FAM135B	PTGER3	MKX	SYBU	DOK7	TFF3	MAPT	IQCJ	PARD6B	TMEM26	TESMIN	GP2	SLC39A6	DCDC1	THSD4	C5AR2	ERICH3	PLIN5	UNC5C	ST8SIA6	SYT1	ZNF676	ARMT1	GPR143	ACADSB	PHF21B	ABAT	C4A	DNAJC12	PGGHG	ANKRD30B	POTEI	SLC14A1	B3GALT5	LONRF2	HPN	LOC107983987	SIAH2	CCNP	SSTR2	PPM1J	ADAMTS19	SLC27A2	C4B	CFAP46	FAM234B	DACH1	KCNH1	TBX3	BCL2	DCDC2	SEMA3B	ARNT2	TBC1D9	SCNN1G	MPPED2	TUBA3D	ANKRD30A	MYB	NRIP3	NPNT	SLC25A48	ELAVL2	RAB6C	TPRG1	PKIB	KCNK15	CSMD3	MACIR	PLEKHD1	CTTNBP2	BCAN	LTO1	VXN	ZNF552	MRPS30	LCN12	PCSK6	PREX1	GATA3	RND2	SLC7A8	FGFR2	CTNND2	EVA1B	DEGS2	CHRD	IL6ST	WNT3	SLC19A2	KCNJ11	NEURL1	MYBL1	LAMA3	PIEZO2	AGR3	SERPINA1	TMPRSS3	KCNE4	RETREG1	SLC47A1	DNAAF1	ADIRF	SGCE	SYTL5	KLHDC9	SLC9C1	TMPRSS6	LRRC49	CCDC158	SYCP3	MED12L	BAIAP3	RORB	ZMYND10	TRIM58	CYP21A2	PCDH19	DOC2A	PEX5L	PMAIP1	CELSR1	SUSD4	SERPINA3	PPP1R3C	ASB13	RMND1	GALNT16	EFCC1	RP1	ITIH6	REPS2	RBBP8	EBF4	ZNF208	DNALI1	SGK3	IRS1	FGD3	SLC16A6	ADGRB2	HSPB8	ZNF396	CCDC34	LIN7A	EVL	RGS11	CACNA1D	MSANTD1	PROB1	SPATA24	PLEKHB1	ELOVL5	CAP2	PHACTR3	CAPN8	RAB3B	ASTN2	ATP6V1B1	CXXC4	ZNF165	ZNF516	QDPR	BTG2	TCEAL1	ZNF587	DNAI7	STK32B	GARIN6	C1orf21	ADRA2A	ZNF92	STARD10	ZNF214	FAM110B	ZBTB18	GPR137C	LMX1B	DTNA	ELP2	PHYHD1	RIBC1	ABLIM3	PDE6B	AKR7A3	ENPP5	CFAP43	EFCAB12	EGR3	SALL2	CCDC148	IQUB	HSPA2	TXNDC16	UGCG	WWP1	SPATA6L	RASEF	CHPT1	NCR3LG1	OMD	MINDY1	SYTL2	ZNF586	ISOC1	PRRT3	ZNF814	PDZK1	PBX1	NEBL	ZNF587B	RTN4RL1	MPP2	KSR2	BAG1	TCEAL4	SMOC2	SEC14L2	BCAM	HMGB2	SFXN2	SYCP2	C3orf52	NMNAT3	IRX3	MPP7	RNF113B	CDC25C	NEDD4L	GLUL	PLAAT4	LMNTD2	TPBG	ANXA9	AMZ1	TRPS1	GLIPR1L2	FAM47E	SLC22A5	IRX5	CXXC5	APBB2	CDON	WFIKKN1	XBP1	KDM4B	SLC26A1	SYTL4	NUDT12	HDAC11	PRR36	DNAJC18	MBOAT1	CGN	TTC39A	CHDH	NFATC4	PER3	ACOT4	MZT2A	RSPH1	ESCO2	IGFBP5	PLCL1	HOXC4	LDLRAD3	PRRT2	LRIG1	PPFIA1	SEMA3C	DCAF10	INPP5J	TCEAL3	INPP4B	CMBL	PRKAR2B	AQP11	GINS2	SEMA6A	KRT6A	KLK6	KRT16	KRT6B	SCEL	KLK5	NEUROD2	S100A7	FDCSP	STAC2	CLCA2	OLFM4	KLK7	KRT5	KRT14	KRT17	VGLL1	S100A7A	PNMT	AQP5	PTPRZ1	CYP8B1	S100A8	LCN2	A2ML1	FGG	CRISP3	MFSD2A	PPP1R14C	FAM83A	GABBR2	CA9	S100A9	ADGRF1	TMPRSS4	BNC1	MMP10	DNAH11	GRB7	SLPI	CXCL1	HAS3	TMEM178B	TRIM29	TMEM40	ACKR2	SYT16	KRT81	FGB	LY6D	SOSTDC1	KLK10	PKP1	GLYATL2	MUC19	PAX7	CACNB1	DSG3	ANXA8	GSDMC	MDGA2	DKK1	CES1	ERBB2	ANXA8L1	SLC6A14	LRAT	CALML5	BRINP3	PPP1R1B	PSCA	FUT3	POTEM	CLEC3A	STARD3	SFN	CXCL8	PROM1	CYP27C1	EDN2	CXCL17	SLC6A17	BLACAT1	TRPV6	MALL	GSDMB	ABCC3	SLC34A2	SLC4A11	HORMAD1	SLC5A1	SOX2	MIEN1	TCAP	ARHGEF4	EPOP	ANXA3	LUZP2	GABRQ	CLDN1	COL17A1	GREP1	ELF5	ORMDL3	GABRE	LAMC2	B3GNT3	NCCRP1	FAT2	RASAL1	ITGB4	MAB21L4	PTCHD1	KRT86	LASP1NB	HEPHL1	EGFR	C5orf46	F3	CRYBG2	CEACAM6	FERMT1	CPA4	AKR1B15	PGAP3	XDH	PADI2	CTSV	KCNQ4	VSTM2L	LIPG	PTHLH	CDH3	SLC15A1	L1CAM	CHODL	ATP13A5	PSMB3	SPNS2	MNX1	RPL19	SOX11	IGF2BP2	ALDH1A3	PSMD3	IGF2BP1	CHRM3	TNS4	GABRP	ULBP3	SRCIN1	JPH2	ITGB6	SNPH	B3GNT7	HMGA2	MLLT6	MED24	CCDC169	RPL23	CD36	FBXL20	ABCA4	HES2	SLC28A3	LYNX1	ALDOC	MUC16	LY6K	TUBA4A	CPAMD8	CDK12	SLC19A3	GJB2	PAX6	IKZF3	PDZK1IP1	SLC6A11	TINAGL1	EGLN3	SLC22A3	SLC16A10	RARRES1	FSCN1	NUDT8	PCGF2	EDN1	PLEKHG4B	CWC25	ADM	TNIP3	CIB2	HR	PLEKHG7	AHNAK2	VNN2	GNA15	PIP4K2B	LAMB3	CCDC9B	F2RL1	FABP5	BANK1	DDIT4	TUBB3	NECTIN1	SLC2A1	EPHA2	LYPD3	CX3CL1	VSNL1	ZNF366	SLC12A1	CISD3	PHLDA2	RHOV	IGFBPL1	UBASH3B	SH3RF2	ABCC4	KRT15	SUSD2	MAGED4B	MED1	NANOS1	CCL28	TGFA	AQP3	IGFL2	PFKP	KLRG2	FAM216B	RIMS3	AQP9	GRAMD2A	NPFFR1	CYB5R2	ST18	GALNT12	ABTB3	CCL22	SPIB	KYNU	STEAP3	ADGRG6	SLC2A9	RGPD2	BCL11B	NDRG1	FMO3	KCNN4	SLC6A9	TP63	TREM1	RDH10	KLF5	NEXMIF	ITGA3	LAD1	SELL	ATAD3C	COL13A1	S100A6	PLAC8	CSTB	FAT1	LASP1	VWA1	CSTA	TMEM86A	IL7R	LONRF3	PLXNB3	TRIM2	KRT7	MRPL45	CYP26B1	CAP1	LRP8	MET	IFFO2	CD52	UNC13D	EFNB2	CD3E	AMOTL1	EPHB6	NFAM1	ERMN	PGM1	MPZL2	DUSP2	DUSP7	TLCD1	SLC6A16	SOCS7	EPHA4	ZNF503	SLC11A1	TGFBI	FXYD5	P2RY6	PYGB	PDE9A	MYO18A	PLIN2	EVA1A	CD300E	LY9	INHBB	SLC35F2	HSD17B2	ARSI	AADAT	SERHL2	ELOVL1	CD28	SLA2	ADAMTS3	KMO	DTX1	AKR1E2	TNFRSF21	HAPLN3	PXDC1	IL2RG	PERP	DTX4	CDR2L	MACROH2A2	KIFC3	TTYH3	CDC20	ANXA1	SDC1	QPRT	FAM171A1	WASF3	DUSP6	TMEM45A	KIF26A	RIPOR2	ACACA	SH3TC2	MID1	ANKRD37	FOXC1	TSPAN2	FUT2	CD82	TSPAN32	GPRIN1	RASD2	KCNC4	P2RY8	GPR153	MICALL1	SPOCK2	RASGRP2	CDK6	DPEP2	CCNJL	ALPK3	MS4A4A	ADORA2B	S100A10	MAPK11	HILPDA	PTPRF	AK4	CYTIP	CSRP2	GNAI1	GOLGA7B	RAC2	XKRX	FLG	LANCL3	RIPK4	PRKCB	OPN3	MTHFD1L	RNF145	SLCO5A1	SLC2A5	HS3ST1	STRA6	MYCL	B4GALT2	SLFNL1	TNFAIP1	ATP11A	RPL23A	FBLIM1	FN1	ADAM19	MPEG1	PITPNM3	PDE3B	DPH2	WDR91	CAV2	SLC16A3	VEGFC	AGPAT4	DSC2	ANKS6	CRPPA
PMC10338679-41419_2023_5908_MOESM11_ESM.xlsx-DEGs_HR_vs_HER2-Unnamed_4_ERBB2		CPB1	RBM24	SERPINA6	UGT2B15	NXNL2	NPY1R	SERPINA10	IL20	LRP2	PGR	CBLN2	TFF1	GFRA1	GRPR	BMPR1B	NKAIN1	CLRN1	COL2A1	KCNC2	CCDC74B	ELOVL2	BEX1	CADM2	ESR1	SRARP	SEZ6L	SERPINA9	DCX	CCDC74A	SUSD3	DHRS2	RGS22	ATRNL1	SORCS1	INSM1	SLITRK6	PPP4R4	SCUBE2	GREB1	FSIP1	IGDCC3	UGT2B11	IGSF1	RIPPLY3	SERPINA5	AGTR1	AFF3	ABCC8	KIF12	RERG	SCUBE1	RIMS4	WNK4	CCDC170	POTEJ	CLSTN2	SLC1A2	CA12	GREB1L	NBPF6	C1orf226	NOS1AP	ERBB4	NBPF4	NEK10	WDR72	STMND1	ZNF729	FAM3B	FREM2	SLC7A2	HNF4G	HMGCLL1	ADCY1	LYPD6	PTPRT	NRCAM	DLGAP1	CPLX1	COX6C	ADAMTS15	CFAP91	NOVA1	NAT1	MALRD1	NR2E3	CA2	PTGER3	MKX	SYBU	DOK7	TFF3	MAPT	IQCJ	PARD6B	TMEM26	TESMIN	GP2	SLC39A6	DCDC1	THSD4	C5AR2	ERICH3	PLIN5	UNC5C	ST8SIA6	SYT1	ZNF676	GPR143	ACADSB	PHF21B	C4A	DNAJC12	PGGHG	ANKRD30B	POTEI	SLC14A1	B3GALT5	LONRF2	HPN	LOC107983987	SIAH2	CCNP	SSTR2	PPM1J	ADAMTS19	C4B	CFAP46	FAM234B	DACH1	KCNH1	TBX3	BCL2	DCDC2	SEMA3B	ARNT2	SCNN1G	MPPED2	TUBA3D	ANKRD30A	MYB	NRIP3	NPNT	SLC25A48	ELAVL2	RAB6C	TPRG1	PKIB	KCNK15	MACIR	PLEKHD1	CTTNBP2	BCAN	LTO1	VXN	ZNF552	MRPS30	LCN12	PCSK6	PREX1	GATA3	SLC7A8	FGFR2	CTNND2	EVA1B	DEGS2	CHRD	IL6ST	WNT3	SLC19A2	KCNJ11	NEURL1	MYBL1	LAMA3	PIEZO2	AGR3	SERPINA1	TMPRSS3	KCNE4	RETREG1	SLC47A1	DNAAF1	ADIRF	SGCE	SYTL5	KLHDC9	SLC9C1	TMPRSS6	LRRC49	CCDC158	SYCP3	MED12L	BAIAP3	RORB	ZMYND10	TRIM58	CYP21A2	DOC2A	PEX5L	CELSR1	SUSD4	SERPINA3	PPP1R3C	ASB13	RMND1	GALNT16	EFCC1	RP1	ITIH6	REPS2	RBBP8	EBF4	ZNF208	DNALI1	FGD3	ADGRB2	HSPB8	ZNF396	CCDC34	LIN7A	EVL	RGS11	CACNA1D	MSANTD1	PROB1	SPATA24	PLEKHB1	ELOVL5	CAP2	PHACTR3	CAPN8	RAB3B	ASTN2	ATP6V1B1	CXXC4	ZNF165	ZNF516	QDPR	TCEAL1	ZNF587	STK32B	GARIN6	C1orf21	ADRA2A	ZNF92	STARD10	ZNF214	FAM110B	ZBTB18	GPR137C	LMX1B	DTNA	ELP2	PHYHD1	RIBC1	ABLIM3	PDE6B	AKR7A3	ENPP5	CFAP43	EFCAB12	EGR3	SALL2	CCDC148	IQUB	HSPA2	TXNDC16	UGCG	WWP1	RASEF	CHPT1	NCR3LG1	OMD	MINDY1	SYTL2	ZNF586	ISOC1	PRRT3	ZNF814	PDZK1	PBX1	NEBL	ZNF587B	MPP2	KSR2	BAG1	TCEAL4	SMOC2	SEC14L2	BCAM	HMGB2	SFXN2	SYCP2	NMNAT3	IRX3	MPP7	RNF113B	CDC25C	NEDD4L	GLUL	PLAAT4	LMNTD2	TPBG	ANXA9	AMZ1	TRPS1	GLIPR1L2	FAM47E	SLC22A5	IRX5	APBB2	CDON	WFIKKN1	XBP1	KDM4B	SLC26A1	SYTL4	NUDT12	HDAC11	PRR36	MBOAT1	CGN	TTC39A	CHDH	NFATC4	PER3	ACOT4	MZT2A	RSPH1	ESCO2	IGFBP5	PLCL1	HOXC4	LDLRAD3	PRRT2	LRIG1	PPFIA1	SEMA3C	DCAF10	INPP5J	TCEAL3	INPP4B	CMBL	PRKAR2B	AQP11	GINS2	SEMA6A	KRT6A	KLK6	KRT16	KRT6B	SCEL	KLK5	NEUROD2	S100A7	FDCSP	STAC2	OLFM4	KLK7	KRT5	KRT14	KRT17	VGLL1	S100A7A	PNMT	AQP5	PTPRZ1	CYP8B1	S100A8	LCN2	A2ML1	FGG	CRISP3	MFSD2A	PPP1R14C	FAM83A	GABBR2	CA9	S100A9	ADGRF1	TMPRSS4	BNC1	MMP10	DNAH11	GRB7	SLPI	CXCL1	HAS3	TMEM178B	TRIM29	TMEM40	ACKR2	SYT16	KRT81	FGB	LY6D	SOSTDC1	KLK10	PKP1	GLYATL2	MUC19	PAX7	CACNB1	DSG3	ANXA8	GSDMC	MDGA2	DKK1	CES1	ERBB2	SLC6A14	LRAT	CALML5	BRINP3	PPP1R1B	PSCA	FUT3	POTEM	CLEC3A	STARD3	SFN	CXCL8	PROM1	CYP27C1	EDN2	CXCL17	SLC6A17	BLACAT1	TRPV6	MALL	GSDMB	ABCC3	SLC34A2	SLC4A11	HORMAD1	SLC5A1	SOX2	MIEN1	TCAP	ARHGEF4	EPOP	ANXA3	LUZP2	GABRQ	CLDN1	COL17A1	GREP1	ELF5	ORMDL3	GABRE	LAMC2	B3GNT3	NCCRP1	FAT2	RASAL1	ITGB4	MAB21L4	PTCHD1	KRT86	LASP1NB	HEPHL1	EGFR	C5orf46	F3	CRYBG2	CEACAM6	CPA4	AKR1B15	PGAP3	XDH	PADI2	CTSV	KCNQ4	VSTM2L	LIPG	PTHLH	CDH3	SLC15A1	L1CAM	CHODL	ATP13A5	PSMB3	SPNS2	MNX1	RPL19	IGF2BP2	ALDH1A3	PSMD3	IGF2BP1	CHRM3	TNS4	GABRP	ULBP3	SRCIN1	JPH2	ITGB6	SNPH	B3GNT7	HMGA2	MLLT6	MED24	CCDC169	RPL23	CD36	FBXL20	ABCA4	HES2	SLC28A3	LYNX1	ALDOC	MUC16	LY6K	TUBA4A	CPAMD8	CDK12	SLC19A3	GJB2	PAX6	IKZF3	PDZK1IP1	SLC6A11	TINAGL1	EGLN3	SLC22A3	SLC16A10	RARRES1	FSCN1	NUDT8	PCGF2	EDN1	PLEKHG4B	CWC25	ADM	TNIP3	CIB2	HR	PLEKHG7	AHNAK2	VNN2	GNA15	PIP4K2B	LAMB3	CCDC9B	F2RL1	FABP5	BANK1	DDIT4	TUBB3	NECTIN1	SLC2A1	EPHA2	LYPD3	CX3CL1	VSNL1	ZNF366	SLC12A1	CISD3	PHLDA2	RHOV	IGFBPL1	UBASH3B	SH3RF2	ABCC4	KRT15	SUSD2	MAGED4B	MED1	NANOS1	CCL28	IGFL2	PFKP	KLRG2	FAM216B	RIMS3	AQP9	GRAMD2A	NPFFR1	CYB5R2	ST18	GALNT12	ABTB3	CCL22	SPIB	KYNU	STEAP3	ADGRG6	SLC2A9	RGPD2	BCL11B	NDRG1	FMO3	KCNN4	SLC6A9	TP63	TREM1	KLF5	NEXMIF	ITGA3	LAD1	SELL	COL13A1	S100A6	PLAC8	CSTB	FAT1	LASP1	VWA1	CSTA	TMEM86A	IL7R	LONRF3	PLXNB3	TRIM2	KRT7	MRPL45	CYP26B1	LRP8	MET	CD52	UNC13D	EFNB2	CD3E	AMOTL1	EPHB6	NFAM1	ERMN	PGM1	MPZL2	DUSP2	DUSP7	TLCD1	SLC6A16	SOCS7	EPHA4	ZNF503	SLC11A1	TGFBI	FXYD5	P2RY6	PYGB	PDE9A	MYO18A	PLIN2	EVA1A	CD300E	LY9	INHBB	SLC35F2	HSD17B2	ARSI	AADAT	SERHL2	CD28	SLA2	ADAMTS3	KMO	DTX1	AKR1E2	TNFRSF21	IL2RG	PERP	DTX4	CDR2L	MACROH2A2	KIFC3	TTYH3	ANXA1	SDC1	QPRT	FAM171A1	WASF3	DUSP6	TMEM45A	KIF26A	RIPOR2	ACACA	SH3TC2	MID1	ANKRD37	FOXC1	TSPAN2	FUT2	CD82	TSPAN32	GPRIN1	RASD2	KCNC4	P2RY8	GPR153	MICALL1	SPOCK2	RASGRP2	CDK6	DPEP2	CCNJL	ALPK3	MS4A4A	ADORA2B	S100A10	MAPK11	HILPDA	PTPRF	AK4	CYTIP	CSRP2	GNAI1	GOLGA7B	RAC2	XKRX	FLG	RIPK4	PRKCB	OPN3	MTHFD1L	RNF145	SLC2A5	HS3ST1	STRA6	MYCL	B4GALT2	SLFNL1	TNFAIP1	ATP11A	RPL23A	FN1	ADAM19	PITPNM3	PDE3B	DPH2	WDR91	CAV2	SLC16A3	VEGFC	AGPAT4	DSC2	ANKS6	CRPPA
PMC10338679-41419_2023_5908_MOESM11_ESM.xlsx-DEGs_HR_vs_HER2_HR-Unnamed_1_ERBB2		MUC2	CPB1	NPY1R	UGT2B15	RBM24	MALRD1	CCND1	MGAM	CLRN1	NRIP3	ELOVL2	LTO1	CCDC74A	STC2	ABHD12B	TUBA3D	SCUBE2	TESMIN	BRINP3	MAB21L4	PKIA	ATP8A2	NRXN1	TCAP	ERBB2	GRB7	CXCL2	CDK12	MRPL45	STARD3	RPL19	MED1	GSDMB	PGAP3	ORMDL3	FBXL20	RPL23
PMC10338679-41419_2023_5908_MOESM11_ESM.xlsx-DEGs_HR_vs_HER2_HR-Unnamed_4_ERBB2		MUC2	CPB1	NPY1R	UGT2B15	RBM24	MALRD1	MGAM	CLRN1	NRIP3	ELOVL2	LTO1	CCDC74A	ABHD12B	TUBA3D	SCUBE2	TESMIN	BRINP3	MAB21L4	PKIA	ATP8A2	NRXN1	TCAP	ERBB2	GRB7	CXCL2	CDK12	MRPL45	STARD3	RPL19	MED1	GSDMB	PGAP3	ORMDL3	FBXL20	RPL23
PMC10338679-41419_2023_5908_MOESM11_ESM.xlsx-DEGs_HER2_vs_TNBC-Unnamed_1_ERBB2		MUC2	CLEC3A	CEACAM6	MUC19	NEUROD2	CEACAM5	KRT6A	LUZP2	FGB	PNMT	VSTM2A	S100A7	S100A7A	CYP4F8	FGG	POTEM	GRB7	AREG	POTEC	BEX1	CRISP3	TCAP	FAM83A	HMGCS2	ERBB2	IYD	ORMDL3	MIEN1	CLCA2	SRCIN1	FIBCD1	HOXB5	ABCC3	S100A8	GSDMB	KCNJ3	STARD3	LASP1NB	TMPRSS4	GRM4	SYT16	CACNB1	MMP10	SNPH	F7	HPGD	PGAP3	PTHLH	PPP1R1B	EDN2	ABCA12	PSMD3	MED24	HMGA2	TOX3	DACH1	MNX1	GRIN1	PCGF2	FBXL20	AGR3	BCAS1	RPL23	TDRD9	FGFR4	CISD3	ADGRF1	CES1	CWC25	CDK12	SYTL5	LRAT	MLLT6	ALDH3B2	FAIM2	PIP4K2B	HOXB6	TMC5	MFSD2A	SPDEF	EPOP	POF1B	MAB21L4	RPL19	GREP1	LASP1	PCDH20	EGLN3	RND1	MED1	COL17A1	FAM83E	LRRIQ1	KYNU	TMEM40	HAS3	HID1	SAMD11	TPO	GRIK3	RIMS1	CXCL17	CAPN13	NR2F1	CORO6	SLC25A18	PRR15	PCDHA6	MALL	ADCY5	MSL1	F3	DUSP6	CATSPERB	MLPH	FBP1	ZNF385D	UNC5A	CUEDC1	SERHL2	PSMB3	NRK	ZDHHC11	MS4A2	GJB2	GNA14	ITGA3	CASC3	PDZD4	PRODH	C14orf132	RAPGEFL1	ID1	FAM131B	WNT7B	CADPS	COL13A1	TMEM86A	SFN	TENM3	CDH13	GALNT6	IL1RL1	BMERB1	HOXD8	HOXB2	AR	ALDOC	CHAD	FOXA1	PCSK5	PAX9	PRDM8	CFAP70	DUSP4	LRRC20	STRC	TMEM199	RAB6C	KIF26A	SRD5A3	VIPR1	EPN3	HOXB3	PPFIA2	HOXB4	SLC12A1	SOCS7	REEP1	SPNS2	THRA	RFX8	CRAT	CELSR3	RPL23A	CYB5A	ACACA	UNC119	MRPL45	SP6	GATA2	TNFAIP1	TMEM184A	NEK8	ZBTB7C	TNFAIP8L3	SIDT1	SYT17	ACOX2	RARA	ZNF737	F13A1	RNF43	LRGUK	NBEA	APPBP2	PHF12	ZNF626	OVGP1	IFT20	SLC46A1	C17orf78	BLTP2	LONRF3	GRIN2C	NANOS1	NKD1	SERPINE1	ANKRD37	GPRC5C	ABTB3	ADRB2	INPP4B	PEX11A	DIO2	TSPAN15	VEGFC	LFNG	GPX2	TRIM3	RSKR	RPS6KB1	KMO	LLGL2	INPP5J	GALNT10	SARM1	C1QTNF7	BCAS3	F2RL1	PALM	NUFIP2	TRAF4	DDX52	NHERF1	TUBD1	PROB1	ZNF366	GDPD1	WIPF2	FSTL3	IQCD	TP53INP2	TANC2	DUSP14	STS	COL24A1	ACKR3	VMP1	POLDIP2	ERAL1	PLXDC1	CDR2L	ZC3H12A	ARHGAP6	HILPDA	SCNN1A	SDF2	MGLL	PIGS	SSH2	BEAN1	TADA2A	HEATR6	ALDH4A1	SAMD12	COL2A1	MSLN	ART3	IQCJ	SOX10	ACTG2	ROPN1B	SHC4	SERPINA10	DLGAP1	COL9A3	MGAM2	PLP1	LRP2	COL22A1	VXN	RIC3	SYNM	DCX	ELAVL2	GABRP	MMP7	CRYAB	PGBD5	SLC27A6	SYT14	SFRP1	RNF182	IGF2BP3	ZIC1	HNF4G	GLP1R	DSC3	UGT8	PEG3	SOX6	HORMAD1	NCMAP	LGR6	MYBL1	PTGFR	CRISPLD1	ZIC4	EN1	SMOC1	FRMD3	KRT23	TMPRSS3	FOXC1	S100A1	PLEKHB1	LARGE2	IRX1	LPL	BLACAT1	ZBTB8B	ELF5	ST6GALNAC5	GALNT13	LANCL2	MGP	PRRG3	WNT5B	CHI3L2	CAPN6	PHGDH	MOCOS	TUB	PAK3	RTP4	PMAIP1	FZD7	WNK3	RND2	ZNF208	CDKN2A	CHST6	EXTL1	CHI3L1	KHDRBS3	PM20D2	XK	SIM1	COBL	ITGB8	CDCA2	KIT	TMCC2	RASD2	SEPTIN3	SORBS2	PRTFDC1	COL25A1	MORN3	MELTF	KCNK5	GRIN2A	PHACTR3	STAC	APOBEC3B	HEY2	FBXO2	CLCN4	OPLAH	IL34	ARNT2	GPR63	DSG2	FAM171B	LYPD5	NDRG2	STXBP5L	COL27A1	ANP32E	CCDC73	ECHDC3	ACSM3	SLC2A12	ADTRP	GSTP1	HPN	NES	GCNT2	GPAT3	LMO3	FAM184A	CCDC34	SUSD4	GASK1A	WIPF3	DCHS2	TMEM200C	PPM1J	B3GNT5	SLC25A37	PEX5L	TTYH1	COLGALT2	ST8SIA1	ATL2	MCCC1	FAM171A1	NEK2	IFIH1	IL17RD	STOX2	RAD51AP1	IFIT2	MYC	GPR143	HERC5	MAP3K21	ST3GAL6	RERG	PAPSS1	MFGE8	B4GALT6	L3MBTL4	RGMA	NDC80	USP13	TYMS	STYK1	VANGL2	SFT2D2	SCML2	CENPF	SKA1	NUF2	BMP6	ELOVL7	EPHX2	KBTBD11	MFSD4A	SCD5	GIPC3	ZNF385C	CDK18	C21orf91	VASH2	H3C15	MCTP2	KIF14	ADD2	BTG3	C9orf40	FBXL14	E2F2	MELK	CGAS	GPT2	TANK	MAP2	CNKSR2	LRP6	ASPHD1	OBSCN	ISYNA1	GPRC5B	RNF113B	PRKX	ST6GALNAC3	MBOAT1	CKS1B	ZNF572	NFIB	METTL8	PIP4P2	SLC26A2	BCL2L14	PLCG2	MOB3B	CYP27A1	CA13	PBK	DSC2	C2orf16	HSPD1	FGD1	GSTM2	TM7SF3	KRTCAP3	DDX11	PLEKHG4	CXCL16	TAF4B	ZNF521	DEPDC1B	CHMP4C	USP18	DEK	MAIP1	RHPN2	LIN9	KCTD9	DSCC1	PSTPIP2	AKT3	MARS2	TMEM14A	NFIX	ATP6V1C2	ITPR2	TP53BP2	FOXO3B	FAM72A
PMC10338679-41419_2023_5908_MOESM11_ESM.xlsx-DEGs_HER2_vs_TNBC-Unnamed_4_ERBB2		MUC2	CLEC3A	CEACAM6	MUC19	NEUROD2	CEACAM5	KRT6A	LUZP2	FGB	PNMT	VSTM2A	S100A7	S100A7A	CYP4F8	FGG	POTEM	GRB7	POTEC	BEX1	CRISP3	TCAP	FAM83A	HMGCS2	ERBB2	IYD	ORMDL3	MIEN1	SRCIN1	FIBCD1	HOXB5	ABCC3	S100A8	GSDMB	KCNJ3	STARD3	LASP1NB	TMPRSS4	GRM4	SYT16	CACNB1	MMP10	SNPH	F7	HPGD	PGAP3	PTHLH	PPP1R1B	EDN2	ABCA12	PSMD3	MED24	HMGA2	TOX3	DACH1	MNX1	GRIN1	PCGF2	FBXL20	AGR3	BCAS1	RPL23	TDRD9	FGFR4	CISD3	ADGRF1	CES1	CWC25	CDK12	SYTL5	LRAT	MLLT6	ALDH3B2	FAIM2	PIP4K2B	HOXB6	TMC5	MFSD2A	SPDEF	EPOP	POF1B	MAB21L4	RPL19	GREP1	LASP1	PCDH20	EGLN3	RND1	MED1	COL17A1	FAM83E	LRRIQ1	KYNU	TMEM40	HAS3	HID1	SAMD11	TPO	GRIK3	RIMS1	CXCL17	CAPN13	NR2F1	CORO6	SLC25A18	PRR15	PCDHA6	MALL	ADCY5	MSL1	F3	DUSP6	MLPH	FBP1	ZNF385D	UNC5A	CUEDC1	SERHL2	PSMB3	NRK	ZDHHC11	MS4A2	GJB2	GNA14	ITGA3	CASC3	PDZD4	PRODH	C14orf132	RAPGEFL1	ID1	FAM131B	WNT7B	CADPS	COL13A1	TMEM86A	SFN	TENM3	CDH13	GALNT6	IL1RL1	BMERB1	HOXD8	HOXB2	AR	ALDOC	CHAD	FOXA1	PCSK5	PAX9	PRDM8	CFAP70	DUSP4	LRRC20	STRC	TMEM199	RAB6C	KIF26A	SRD5A3	VIPR1	EPN3	HOXB3	PPFIA2	HOXB4	SLC12A1	SOCS7	REEP1	SPNS2	THRA	RFX8	CRAT	CELSR3	RPL23A	CYB5A	ACACA	UNC119	MRPL45	SP6	GATA2	TNFAIP1	TMEM184A	NEK8	TNFAIP8L3	SIDT1	SYT17	ACOX2	RARA	ZNF737	F13A1	RNF43	LRGUK	NBEA	APPBP2	PHF12	ZNF626	OVGP1	IFT20	SLC46A1	C17orf78	BLTP2	LONRF3	GRIN2C	NANOS1	NKD1	ANKRD37	ABTB3	ADRB2	INPP4B	PEX11A	DIO2	TSPAN15	VEGFC	LFNG	GPX2	TRIM3	RSKR	RPS6KB1	KMO	LLGL2	INPP5J	GALNT10	SARM1	C1QTNF7	BCAS3	F2RL1	PALM	NUFIP2	TRAF4	DDX52	NHERF1	TUBD1	PROB1	ZNF366	GDPD1	WIPF2	FSTL3	IQCD	TANC2	DUSP14	STS	COL24A1	ACKR3	VMP1	POLDIP2	ERAL1	PLXDC1	CDR2L	ZC3H12A	ARHGAP6	HILPDA	SCNN1A	SDF2	MGLL	PIGS	SSH2	BEAN1	TADA2A	HEATR6	ALDH4A1	SAMD12	COL2A1	MSLN	ART3	IQCJ	SOX10	ACTG2	ROPN1B	SHC4	SERPINA10	DLGAP1	COL9A3	MGAM2	PLP1	LRP2	COL22A1	VXN	RIC3	SYNM	DCX	ELAVL2	GABRP	MMP7	CRYAB	PGBD5	SLC27A6	SYT14	SFRP1	RNF182	IGF2BP3	ZIC1	HNF4G	DSC3	UGT8	PEG3	HORMAD1	NCMAP	LGR6	MYBL1	PTGFR	CRISPLD1	ZIC4	EN1	SMOC1	KRT23	TMPRSS3	FOXC1	S100A1	PLEKHB1	LARGE2	IRX1	LPL	BLACAT1	ZBTB8B	ELF5	ST6GALNAC5	GALNT13	LANCL2	MGP	PRRG3	WNT5B	CHI3L2	CAPN6	PHGDH	MOCOS	TUB	PAK3	RTP4	FZD7	WNK3	ZNF208	CDKN2A	CHST6	EXTL1	CHI3L1	KHDRBS3	PM20D2	XK	SIM1	COBL	ITGB8	CDCA2	KIT	TMCC2	RASD2	SEPTIN3	SORBS2	PRTFDC1	COL25A1	MORN3	MELTF	KCNK5	GRIN2A	PHACTR3	STAC	APOBEC3B	HEY2	FBXO2	CLCN4	OPLAH	IL34	ARNT2	GPR63	DSG2	FAM171B	LYPD5	NDRG2	STXBP5L	COL27A1	ANP32E	CCDC73	ECHDC3	SLC2A12	ADTRP	GSTP1	HPN	NES	GPAT3	LMO3	FAM184A	CCDC34	SUSD4	GASK1A	WIPF3	DCHS2	TMEM200C	PPM1J	B3GNT5	SLC25A37	PEX5L	TTYH1	COLGALT2	ST8SIA1	ATL2	MCCC1	FAM171A1	NEK2	IFIH1	IL17RD	STOX2	RAD51AP1	IFIT2	MYC	GPR143	HERC5	MAP3K21	ST3GAL6	RERG	PAPSS1	MFGE8	B4GALT6	L3MBTL4	RGMA	NDC80	USP13	TYMS	STYK1	VANGL2	SFT2D2	SCML2	CENPF	SKA1	NUF2	BMP6	EPHX2	MFSD4A	SCD5	GIPC3	ZNF385C	CDK18	C21orf91	VASH2	H3C15	MCTP2	KIF14	ADD2	BTG3	C9orf40	FBXL14	E2F2	MELK	CGAS	GPT2	TANK	MAP2	CNKSR2	LRP6	OBSCN	ISYNA1	GPRC5B	RNF113B	PRKX	ST6GALNAC3	MBOAT1	CKS1B	ZNF572	NFIB	METTL8	PIP4P2	SLC26A2	BCL2L14	MOB3B	CYP27A1	CA13	PBK	DSC2	C2orf16	HSPD1	FGD1	GSTM2	TM7SF3	KRTCAP3	DDX11	PLEKHG4	CXCL16	TAF4B	ZNF521	DEPDC1B	CHMP4C	USP18	DEK	MAIP1	RHPN2	LIN9	KCTD9	TAS2R14	DSCC1	AKT3	MARS2	TMEM14A	NFIX	ATP6V1C2	ITPR2	TP53BP2	FOXO3B	FAM72A
PMC10338679-41419_2023_5908_MOESM11_ESM.xlsx-DEGs_HER2_vs_HER2_HR-Unnamed_1_ERBB2		MUC2	KRT6A	KLK5	MUC19	S100A7	KRT6B	SCEL	KLK6	KRT16	STAC2	KRT5	S100A7A	LY6D	A2ML1	FAM83A	NEUROD2	CLCA2	CEACAM6	S100A8	KLK7	KRT14	BNC1	KRT17	LCN2	PTPRZ1	LRAT	AQP5	HAS3	CLEC3A	DNAH11	VGLL1	ADGRF1	SFN	S100A9	TMPRSS4	ANXA8L1	PNMT	SLPI	PSCA	PPP1R14C	SLC5A1	MFSD2A	AKR1B15	SLC34A2	CPA4	TRIM29	POTEM	SOSTDC1	CYP8B1	GSDMC	SLC6A14	DSG3	ANXA8	PROM1	SYT16	TMEM40	ITGB4	FUT3	ACKR2	CHODL	CTSV	MALL	CLDN1	SERPINB5	RASAL1	LASP1NB	CRYBG2	NCCRP1	PDZK1IP1	CYP27C1	LAMC2	CACNB1	PKP1	SLC4A11	CXCL17	ABCC3	ULBP3	ARHGEF4	PLEKHG7	SLC6A11	CTAGE9	ANXA3	NUDT8	HEPHL1	PADI2	B3GNT3	AQP3	SLC6A17	HMGA2	CES1	EGFR	FAT2	LIPG	PTHLH	BLACAT1	LYPD3	GRB7	F3	SERHL2	CCDC169	SPNS2	ZNF648	GJB2	TRPV6	CDH3	AHNAK2	ALDH1A3	EGLN3	GABRE	TGFA	KCNQ4	PTCHD1	CHRM3	FSCN1	TINAGL1	KYNU	SLC12A1	SH3RF2	KCNN4	HR	RDH10	NECTIN1	ZNF385D	EPHB6	B3GNT7	PAX6	CYB5R2	ATAD3C	KRT7	GNA15	PERP	STARD3	MIEN1	S100A6	SLC2A1	RHBDL2	EPOP	EDN1	CSTB	CCDC9B	EPHA2	RARRES1	SLC6A9	GSDMB	SLC35F2	FUT2	NANOS1	TMEM86A	DUSP6	KLF5	TRIM2	FABP5	CDR2L	ABTB3	GALNT12	F2RL1	MLLT6	TTC22	ZNF366	PFKP	CDC20	C17orf78	PRSS22	PGM1	UBASH3B	PYGB	EFNB2	GNAI1	GPR153	CAP1	STEAP3	AK4	TUBA4A	NPAS2	ABCC4	PTPRF	FBLIM1	TMEM45A	VWA1	DUSP7	ITGA3	TGFBI	B4GALT2	FAT1	ELOVL1	CD82	RIMS3	PYGL	CSRP2	COL13A1	UNC13D	MRPL15	SERPINA6	TFF1	GFRA1	GRPR	PGR	CPB1	RBM24	INSM1	NXNL2	KCNC2	COL2A1	IL20	ABCC8	DHRS2	ATRNL1	SRARP	LRP2	WNK4	BEX1	NKAIN1	RGS22	ESR1	IGDCC3	SLITRK6	GREB1	NBPF6	SUSD3	MKX	RIMS4	IGSF1	SERPINA10	CACNG8	IQCJ	EREG	CADM2	CCDC74B	SCUBE1	ADCY1	BMPR1B	RIPPLY3	CA2	CTTNBP2	ERBB4	KIF12	ANKRD30B	SERPINA5	NPY1R	DCX	CA12	CCDC170	TFF3	ELOVL2	SLC6A4	AGTR1	CCDC74A	FAM135B	SPATA46	FSIP1	CLRN1	COX6C	ADAMTS15	AFF3	HNF4G	RERG	SLC7A2	DCDC1	C4A	CSMD3	SSTR2	STC2	STMND1	NAT1	VXN	ARMT1	GPR143	EEF1A2	SCUBE2	CFAP91	NR2E3	GLP1R	NOS1AP	CLSTN2	NRCAM	CHRD	KLHDC7A	NEK10	CPLX1	C1orf226	ADIRF	ACADSB	C5AR2	ELAVL2	SERPINA1	PTPRT	SLC39A6	LRRC49	SLC1A2	C4B	CACNA1H	THSD4	RGS11	PLAAT4	CCDC73	DOC2A	PLEKHD1	MYBL1	DEGS2	PREX1	PHACTR3	GREB1L	CTNND2	PLIN5	EVA1B	AMPH	ABAT	PARD6B	ASTN2	SYBU	NOVA1	CYP21A2	KCNE4	KCNK15	DNAJC12	ADGRB2	TBX3	ARNT2	BAIAP3	HPN	MAPT	LONRF2	EFCC1	FAM234B	PTGER3	KCNJ11	LOC107983987	LYPD6	ZNF552	SLC7A8	MACIR	ATP6V1B1	PPM1J	DNAAF1	MRPS30	BCL2	KCNH1	MYB	EBF4	SEMA3B	DPH6	AKR7A3	RMND1	RAB6C	PGGHG	IRS1	GAMT	SYCP3	NRK	BCAM	SMOC2	PMAIP1	IL6ST	GATA3	EVL	SPATA24	CCDC34	CFAP43	ZNF92	ELP2	TCEAL4	SEMA6A	BTG2	ZNF853	TBC1D9	KCNMA1	PRR15L	INPP5J	PROB1	SORD	WWP1	RIBC1	FBP1	PLEKHF2	EXOC6	GARIN6	SALL2	CCNE2	RXYLT1	HAGHL	IRX3	CAP2	HOXC4	PBX1
PMC10338679-41419_2023_5908_MOESM11_ESM.xlsx-DEGs_HER2_vs_HER2_HR-Unnamed_4_ERBB2		MUC2	KRT6A	KLK5	MUC19	S100A7	KRT6B	SCEL	KLK6	KRT16	STAC2	KRT5	S100A7A	LY6D	A2ML1	FAM83A	NEUROD2	CEACAM6	S100A8	KLK7	KRT14	BNC1	KRT17	LCN2	PTPRZ1	LRAT	AQP5	HAS3	CLEC3A	DNAH11	VGLL1	ADGRF1	SFN	S100A9	TMPRSS4	PNMT	SLPI	PSCA	PPP1R14C	SLC5A1	MFSD2A	AKR1B15	SLC34A2	CPA4	TRIM29	POTEM	SOSTDC1	CYP8B1	GSDMC	SLC6A14	DSG3	ANXA8	PROM1	SYT16	TMEM40	ITGB4	FUT3	ACKR2	CHODL	CTSV	MALL	CLDN1	SERPINB5	RASAL1	LASP1NB	CRYBG2	NCCRP1	PDZK1IP1	CYP27C1	LAMC2	CACNB1	PKP1	SLC4A11	CXCL17	ABCC3	ULBP3	ARHGEF4	PLEKHG7	SLC6A11	CTAGE9	ANXA3	NUDT8	HEPHL1	PADI2	B3GNT3	SLC6A17	HMGA2	CES1	EGFR	FAT2	LIPG	PTHLH	BLACAT1	LYPD3	GRB7	F3	SERHL2	CCDC169	SPNS2	ZNF648	GJB2	TRPV6	CDH3	AHNAK2	ALDH1A3	EGLN3	GABRE	KCNQ4	PTCHD1	CHRM3	FSCN1	TINAGL1	KYNU	SLC12A1	SH3RF2	KCNN4	HR	NECTIN1	ZNF385D	EPHB6	B3GNT7	PAX6	CYB5R2	KRT7	GNA15	PERP	STARD3	MIEN1	S100A6	SLC2A1	RHBDL2	EPOP	EDN1	CSTB	CCDC9B	EPHA2	RARRES1	SLC6A9	GSDMB	SLC35F2	FUT2	NANOS1	TMEM86A	DUSP6	KLF5	TRIM2	FABP5	CDR2L	ABTB3	GALNT12	F2RL1	MLLT6	TTC22	ZNF366	PFKP	C17orf78	PRSS22	PGM1	UBASH3B	PYGB	EFNB2	GNAI1	GPR153	STEAP3	AK4	TUBA4A	NPAS2	ABCC4	PTPRF	TMEM45A	VWA1	DUSP7	ITGA3	TGFBI	B4GALT2	FAT1	CD82	RIMS3	PYGL	CSRP2	COL13A1	UNC13D	MRPL15	SERPINA6	TFF1	GFRA1	GRPR	PGR	CPB1	RBM24	INSM1	NXNL2	KCNC2	COL2A1	IL20	ABCC8	DHRS2	ATRNL1	SRARP	LRP2	WNK4	BEX1	NKAIN1	RGS22	ESR1	IGDCC3	SLITRK6	GREB1	NBPF6	SUSD3	MKX	RIMS4	IGSF1	SERPINA10	CACNG8	IQCJ	EREG	CADM2	CCDC74B	SCUBE1	ADCY1	BMPR1B	RIPPLY3	CA2	CTTNBP2	ERBB4	KIF12	ANKRD30B	SERPINA5	NPY1R	DCX	CA12	CCDC170	TFF3	ELOVL2	AGTR1	CCDC74A	FSIP1	CLRN1	COX6C	ADAMTS15	AFF3	HNF4G	RERG	SLC7A2	DCDC1	C4A	SSTR2	STMND1	NAT1	VXN	GPR143	EEF1A2	SCUBE2	CFAP91	NR2E3	NOS1AP	CLSTN2	NRCAM	CHRD	KLHDC7A	NEK10	CPLX1	C1orf226	ADIRF	ACADSB	C5AR2	ELAVL2	SERPINA1	PTPRT	SLC39A6	LRRC49	SLC1A2	C4B	CACNA1H	THSD4	RGS11	PLAAT4	CCDC73	DOC2A	PLEKHD1	MYBL1	DEGS2	PREX1	PHACTR3	GREB1L	CTNND2	PLIN5	EVA1B	AMPH	PARD6B	ASTN2	SYBU	NOVA1	CYP21A2	KCNE4	KCNK15	DNAJC12	ADGRB2	TBX3	ARNT2	BAIAP3	HPN	MAPT	LONRF2	EFCC1	FAM234B	PTGER3	KCNJ11	LOC107983987	LYPD6	ZNF552	SLC7A8	MACIR	ATP6V1B1	PPM1J	DNAAF1	MRPS30	BCL2	KCNH1	MYB	EBF4	SEMA3B	DPH6	AKR7A3	RMND1	RAB6C	PGGHG	GAMT	SYCP3	NRK	BCAM	SMOC2	IL6ST	GATA3	EVL	SPATA24	CCDC34	CFAP43	ZNF92	ELP2	TCEAL4	SEMA6A	ZNF853	KCNMA1	PRR15L	INPP5J	PROB1	SORD	WWP1	RIBC1	FBP1	PLEKHF2	EXOC6	GARIN6	SALL2	CCNE2	RXYLT1	HAGHL	IRX3	CAP2	HOXC4	PBX1
PMC10338679-41419_2023_5908_MOESM11_ESM.xlsx-DEGs_HER2_HR_vs_TNBC-Unnamed_1_ERBB2		BEX1	DHRS2	TFF1	UGT2B15	GRPR	POTEC	CACNG8	UGT2B11	ABCC8	FSIP1	FGB	SRARP	KCNC2	AREG	IGDCC3	AGR3	CEACAM5	RIMS4	TFF3	LUZP2	RGS22	GREB1	DACH1	KCNJ3	ZMAT4	POTEJ	ANKRD30B	CLEC3A	GLRA3	GRIK3	IL20	SLC7A2	PGR	SEZ6L	CFAP46	CTTNBP2	CPB1	EREG	NKAIN1	HMGCS2	WDR72	NBPF4	CD177	POTEI	RBM24	RET	CAMK2B	EEF1A2	KLHDC7A	MKX	IGSF1	DCDC1	VSTM2A	STMND1	ANKRD30A	SCGB1D2	FGG	CACNA1H	NAT1	NRK	FAM184B	SCUBE1	CSMD3	F7	ESR1	GFRA1	FAM135B	CCDC170	ADGRV1	NXNL2	CEACAM6	SLC6A4	ADIRF	FBP1	ADCY1	AFF3	TPSG1	RAB6C	ATRNL1	IYD	ADAMTS15	C5AR2	CLSTN2	PHF21B	SYTL5	CA12	TMEM150C	ATP8A2	SCGB2A2	FIBCD1	TRIM58	CYP19A1	CHRD	ZNF99	BMPR1B	SEMA3B	WNK4	AGTR1	SLITRK6	AMPH	AGR2	HPX	BCAS1	CA2	NBPF6	AKR7A3	CYP4F8	PCDH10	GRM4	MAPT	CORO6	HOXB5	TCAP	LIN7A	CCDC74B	PTPRT	RGS11	ERBB4	MLPH	SLC1A2	CLIC6	SERPINA1	CPLX1	NALF1	SPMIP5	CXCL14	INPP5J	SPATA24	POTEE	SUSD3	KCNH1	PROB1	SERPINA9	ADCY5	MS4A2	C4A	TPO	SPDEF	TMPRSS6	INSYN1	KIF12	BMERB1	TTC6	THSD4	TNNT1	TOX3	GDF15	THRSP	NRCAM	PRR15	MSX2	ARMT1	SLC18A2	INPP4B	SOWAHA	ITIH6	KCNE4	KCNMA1	SLC25A48	SIDT1	NEUROD2	RAPGEFL1	FOSB	SLC44A4	SLC4A8	FOXA1	SAMD11	NCAM2	ZNF552	NDNF	GATA3	EGR3	CACNA1G	AR	RARA	ORMDL3	GPC3	SYT17	CCDC74A	CYP21A2	CACNA1F	DOC2A	RND1	GRB7	SRCIN1	SLC9C1	FRMPD3	CAPN8	GALNT6	ANO5	TBC1D9	C8orf34	ERBB2	SLC39A6	FAM83E	SYT1	CFAP43	KCNK15	SCIN	GPR26	KCNJ11	PLIN5	SCUBE2	SSTR2	ABAT	HGD	COX6C	FAM47E	CTNND2	DLEU7	MMP17	EDARADD	C14orf132	NOVA1	OR13G1	THSD7B	PWWP3B	XBP1	C4B	SNPH	ADGRB2	SYBU	CDK12	BAIAP3	ANK1	MIEN1	TMC5	IL1RL1	TPRG1	PKIA	NEK10	PALM	MSL1	PREX1	ABCA12	PTGER3	NR2E3	MYH2	HOXB2	FRMPD2	NR2F1	DPH6	NR4A1	EFCC1	LGR5	XIRP1	SPTBN4	SYT9	CLEC10A	DNALI1	MED1	FGFR1	TDRD9	CXXC5	CACNG4	DNAJC12	NKD2	CASC3	WT1	FBXL20	ABLIM3	PLAAT4	HOXB6	IRS1	MGAT4C	DNAAF3	GSDMB	MRPS30	TPSAB1	HOXB4	CYP4B1	GATA2	CCL18	PCDH19	STARD10	HOXB3	LONRF2	EVL	ACOX2	EMX1	AMZ1	MMRN1	STK32B	FSTL4	CYB5A	DUSP4	MISP	POLN	LMX1B	DEGS2	CUEDC1	TPPP3	SULT1C2	CADM2	PGAP3	ELOVL2	HOXD8	SCN7A	AGBL4	FGFR4	MPV17L	ZBTB16	SPATA46	CPA3	HDC	THBS4	SHROOM1	CECR2	LRRN4CL	IGFBP4	DNAAF1	DOK7	CAPN13	SEMA3C	ASTN2	PLEKHD1	GABRB2	ST8SIA6	SYTL2	RTN1	STARD3	REEP6	PCGF2	PTN	GRIN1	TOB1	GLDN	HID1	CACNA1D	C1QTNF7	EBF4	IGFBP5	MED24	DNAJC18	STC2	RPL23	CELSR1	ASPN	ZG16B	CFAP70	ADAM21	GPRC5C	FBXO15	SLC40A1	RFX8	C1QTNF3	NXPH3	CMBL	NAGS	DUSP1	SLC46A1	RORB	PSMD3	CWC25	CBFA2T3	SRRM3	CAPN9	HSPA2	SLC16A6	SORD	CCN5	MPP2	TBX3	LYPD6	TMEM108	ADRA2A	PHF12	CDC6	GAMT	LRGUK	PLEKHF2	GALNT15	CISH	SLC25A18	ADAM33	PIEZO2	HOXD9	TNFAIP8L3	SEMA6D	CNTN3	EFCAB6	EGR1	SARM1	ALDH8A1	ASIC3	CASKIN1	NTN4	TMEM97	REPS2	TMEM229B	MRPL45	PTCHD4	EPHA3	CCDC40	SPEF2	BCAM	OVGP1	NOS1AP	SYNPO2	BTG2	HPGDS	NBEA	HOXD3	NHERF1	LRRC49	TTC23L	TPSB2	HOXC9	FBN2	NAV3	PIP4K2B	FGD3	TNXB	PEX11A	RPL19	KDM4B	MPP7	OGN	SLC12A2	SMOC2	GALNT16	HCAR1	GREM2	PRR15L	HMCN2	NPDC1	CATSPERB	SULT1A1	ADAM20	CISD3	CRIP1	DOC2B	LASP1	DLG5	CHAD	REEP1	RAB27B	HSPB8	NRXN3	HOXC5	TRIM3	ELAPOR1	LETM2	ZMYND10	SLC7A8	ENPP1	TTLL9	TMEM101	EPN3	PLIN1	MYO15B	A1CF	ADRB2	MAB21L1	ACADSB	SFRP4	UBE2QL1	ABCA9	FAM237B	BCL2	FBXL7	FER1L5	NR4A3	KIAA0825	FAM234B	CELF6	KITLG	SLC22A17	PDZD4	TTC39A	PLCL1	ZNF703	GPRC5A	ACSS3	ACOT4	CELSR3	HOXC4	PDE11A	IRX5	THRA	CADPS	TP53INP1	PGM5	IER3	TWIST1	RMND1	MEIS3	KCNK6	C3orf52	COLQ	RPH3AL	BEAN1	RASEF	MYB	OSR2	NEGR1	DRC3	ARSG	DEPTOR	SH3D21	ACSF2	TPBG	C1orf226	LILRB5	ZNF442	ZNF486	SCD	TMEM199	RSPH1	ADGRD1	CCDC125	GREB1L	CTPS2	HOXC6	CRAT	ZFP36	LARGE1	ITPK1	ZNF652	RAB30	LOC112694756	OMD	WWP1	SH3BGRL	XYLT2	GADD45B	HOXC8	TCIM	MSI2	CPE	NOXRED1	MCCC2	SLC26A1	NEK8	ACACB	SPATA20	MYRIP	NR1D1	PARM1	BSN	ZDHHC11	MISP3	IL6ST	SIGLEC6	ZNF90	TCEAL4	SCNN1A	NME3	CFAP57	C1orf21	WIPF2	STRC	STON2	ZSWIM5	VAV3	TMEM232	EFCAB12	RABEP1	TBC1D30	PAN2	DIO2	SYAP1	SEMA6B	MAGI2	TCEAL1	RHOB	UBXN10	SYTL4	ANXA9	LRATD2	HUNK	CDH13	FRS2	LRRC17	KIF9	PROX2	MRPL27	RIBC1	CES4A	GHR	SEMA3A	MGLL	TCEAL3	PRSS23	SETBP1	F13A1	ZNF814	ZBTB42	RAD51C	EFCAB11	APBB2	MAGED2	GALNT10	ABHD2	BHLHE40	UGDH	ART3	HORMAD1	BLACAT1	GABRP	VGLL1	KLK5	PROM1	MGAM2	MSLN	A2ML1	SLPI	ACTG2	KLK7	MUC15	FBN3	EN1	SOX10	MUC16	CLDN1	COL22A1	CHODL	SHC4	AQP5	ELF5	PGBD5	RNF182	MMP7	SLC6A14	COL9A3	FOXC1	KRT23	FDCSP	KRT81	CALB2	ABCA13	ATP13A5	ANXA8L1	CRYAB	LY6D	UGT8	ROPN1B	CPA4	KRT16	SOSTDC1	SLC34A2	SLC5A1	SLC15A1	PPP1R14C	S100A1	DSG3	SFRP1	TRIM29	ZIC1	ZIC4	ITGB8	SPX	SMOC1	L1CAM	KRT6B	SLITRK5	EGFR	SERPINB5	C5orf46	SAA2	GPRIN2	IGF2BP2	CHST6	LPL	DSC3	PDZK1IP1	GABBR2	KRT5	CRISPLD1	APOBEC3B	NCMAP	GABRE	ITPRID1	RIC3	CYP4Z1	LCN2	TGFB2	LARGE2	KRT14	SORBS2	CHRM3	IGF2BP3	ANXA8	KCNQ4	PPARGC1A	KANK4	CLDN8	FERMT1	CHI3L2	NCCRP1	CYP27C1	CDKN2A	DLGAP1	RASD2	PM20D2	GCNT2	BCL11A	FOXQ1	SYNM	CYP8B1	B3GNT7	ACBD7	LANCL2	PLP1	AKR1B15	SLC4A11	COL2A1	TRIM2	CYP4X1	ARHGEF4	SCN2A	WIPF3	JPH2	ACKR2	B3GNT5	STOX2	CLCN4	TUB	RDH10	SLC2A12	PKP1	RHBDL2	FAM171A1	CELF4	PROX1	RARRES1	ST6GALNAC5	WNT5B	SCN3A	EFNA5	DSC2	BNC1	TTC22	CXADR	KLRC1	PADI2	STAC	FAM83B	CFAP47	SAA1	TGFA	MELTF	KCNN4	SLC6A11	GALNT13	GSDMC	MFGE8	DNAH11	H1-1	NPR3	SPIB	DCHS2	WNK3	GSTP1	RBP7	MAP2	TMCC2	BTG3	SEPTIN3	PLEKHB1	PRSS12	PRRG3	PCP4L1	PTGFR	COLGALT2	GRIN2A	ZNF280B	ID4	CYP39A1	FRMD3	CDH3	LIPG	MCTP2	KCTD14	GPR63	PEG3	SOX6	FSCN1	ACSM3	COBL	ANP32E	FZD7	CHI3L1	ATL2	ADD2	LAMB3	BMAL2	RASAL1	FIGN	KIT	IL34	CTSV	CLDN23	MAP3K21	EXTL1	TMOD1	NWD1	GPAT3	ADTRP	PHGDH	NFIB	XK	TMEM139	PLCH1	SCNN1B	SFT2D2	PIK3C2G	KLF5	ST8SIA1	ITGB4	UNC13D	TMPRSS3	LYPD5	ULBP3	SLC25A37	CSTB	STEAP3	SLC5A6	L3MBTL4	LYPD3	GRIN2B	NUDT8	GPRC5B	TCF7L1	GNAI1	ATP6V1C2	TBX19	TRPM6	UBASH3B	ST3GAL6	C21orf91	TMPRSS2	TM4SF1	SLC28A3	GPR37	PAK3	GALNT3	NDRG2	CAPN6	ST18	CIB2	TINAGL1	LAMC2	TMEM200C	SLC45A3	MOCOS	COL25A1	CCNE1	TRPV4	LYNX1	CYB5R2	KRT7	CHST9	FOXL1	PRTFDC1	KRTCAP3	SLC35F2	TRIM47	SOX9	TMEM158	DGAT2	PTCHD1	PRSS16	ALDH1A3	PTPN14	GFOD1	PSAT1	PERP	PRKX	SLC44A3	TSPAN2	MET	TP53BP2	FAM171B	HR	SFN	SLC16A1	ZNF454	IL17RE	CD300E	CX3CL1	CD82	VANGL2	PLEKHG1	MORN3	VSNL1	TSPYL5	GPR161	TTLL4	DSG2	LZTS3	CXCL16	KCNK5	ECHDC3	S100A6	SLCO4C1	LAMP3	PLEKHG4B	RNF212	RAPGEF5	RNASE1	GALNT12	AIF1L	PLBD1	FBXO27	SLC6A9	COL27A1	AQP3	C2orf74	MPZL2	MICALL1	HAPLN3	PDE9A	ITGA6	LMO3	CDC20	JRKL	PLXNA2	ANXA3	CDK6	SDR42E1	S100A11	RSU1	SEZ6L2	FAXC	CGAS	TNFRSF21	KHDRBS3	UCHL1	MYLK4	SLC43A3	GRM6	CYP27A1	C22orf23	EPHB1	HACD1	VNN2	TLR1	PLD1	OPLAH	CENPW	PAPSS1	CDK18	SERPINE2	TTYH1	RIMS3	KHDC1	CDCA2	ADAMTS3	MFSD4A	RGMA	EDN1	PLCG2	APP	SLC26A2	RIPK4	TLR6	RAB7B	CPAMD8	FRMD4A	FABP5	AKR1E2	DNAH2	SHANK2	IRF6	RHOV	ATAD3C	MCCC1	AKR1C3	PLB1	CDCA7	ZNF469	TMEM38A	RPP40	CYP2J2	VASH2	FAM184A	PKP2	PPP1CB	WNK2	CHST3	STYK1	DNAJC6	PPARA	LPIN1	IQCJ-SCHIP1	PRRG1	LGALSL	MGST1	COL11A2	MOB3B	PGM1	LYN	SCARA3	CMAS	TSPO	OAZ3	LANCL3	SCPEP1	NES	SUSD2	TANK	PDXK	ATP11A	EPHB3	GPX7	B4GALT6	YBX1	TTC39B	IMPA2	HMGA1	IL27RA	CLDN4	ASPHD1	PLPPR4	CDC123	TMEM123	DIPK2A	GLIPR2	PFKP	DSP	ROR1	TACSTD2	OR2A7	RAB39A	RBM38	MRPS17	ADGRG1	HSPA14	FAM124A	LRRC8C	METTL8	KIAA1549L	FBXO32	KIFC3	LBR	UQCRH	BACE2	CDKN2B	FZD8	NPAS2	CDC42EP1	STK38L	PLEKHG6	ZNF695	MANSC1	RSPO3	RASGEF1A	TMPRSS13	MROH6	NECTIN4	C2orf16	LRRC8B	CACHD1	CD109	RRP1	PELI1	MELK	BCL2L14	SDC1	SLC44A2	ECHDC1
PMC10338679-41419_2023_5908_MOESM11_ESM.xlsx-DEGs_HER2_HR_vs_TNBC-Unnamed_4_ERBB2		BEX1	DHRS2	TFF1	UGT2B15	GRPR	POTEC	CACNG8	UGT2B11	ABCC8	FSIP1	FGB	SRARP	KCNC2	IGDCC3	AGR3	CEACAM5	RIMS4	TFF3	LUZP2	RGS22	GREB1	DACH1	KCNJ3	ZMAT4	POTEJ	ANKRD30B	CLEC3A	GLRA3	GRIK3	IL20	SLC7A2	PGR	SEZ6L	CFAP46	CTTNBP2	CPB1	EREG	NKAIN1	HMGCS2	WDR72	NBPF4	CD177	POTEI	RBM24	RET	CAMK2B	EEF1A2	KLHDC7A	MKX	IGSF1	DCDC1	VSTM2A	STMND1	ANKRD30A	SCGB1D2	FGG	CACNA1H	NAT1	NRK	FAM184B	SCUBE1	F7	ESR1	GFRA1	CCDC170	ADGRV1	NXNL2	CEACAM6	ADIRF	FBP1	ADCY1	AFF3	TPSG1	RAB6C	ATRNL1	IYD	ADAMTS15	C5AR2	CLSTN2	PHF21B	SYTL5	CA12	TMEM150C	ATP8A2	SCGB2A2	FIBCD1	TRIM58	CYP19A1	CHRD	ZNF99	BMPR1B	SEMA3B	WNK4	AGTR1	SLITRK6	AMPH	AGR2	HPX	BCAS1	CA2	NBPF6	AKR7A3	CYP4F8	PCDH10	GRM4	MAPT	CORO6	HOXB5	TCAP	LIN7A	CCDC74B	PTPRT	RGS11	ERBB4	MLPH	SLC1A2	CLIC6	SERPINA1	CPLX1	NALF1	SPMIP5	CXCL14	INPP5J	SPATA24	POTEE	SUSD3	KCNH1	PROB1	SERPINA9	ADCY5	MS4A2	C4A	TPO	SPDEF	TMPRSS6	INSYN1	KIF12	BMERB1	TTC6	THSD4	TNNT1	TOX3	GDF15	THRSP	NRCAM	PRR15	MSX2	SLC18A2	INPP4B	SOWAHA	ITIH6	KCNE4	KCNMA1	SLC25A48	SIDT1	NEUROD2	RAPGEFL1	FOSB	SLC44A4	SLC4A8	FOXA1	SAMD11	NCAM2	ZNF552	NDNF	GATA3	EGR3	CACNA1G	AR	RARA	ORMDL3	GPC3	SYT17	CCDC74A	CYP21A2	CACNA1F	DOC2A	RND1	GRB7	SRCIN1	SLC9C1	FRMPD3	CAPN8	GALNT6	ANO5	C8orf34	ERBB2	SLC39A6	FAM83E	SYT1	CFAP43	KCNK15	SCIN	GPR26	KCNJ11	PLIN5	SCUBE2	SSTR2	HGD	COX6C	FAM47E	CTNND2	DLEU7	MMP17	EDARADD	C14orf132	NOVA1	OR13G1	THSD7B	XBP1	C4B	SNPH	ADGRB2	SYBU	CDK12	BAIAP3	ANK1	MIEN1	TMC5	IL1RL1	TPRG1	PKIA	NEK10	PALM	MSL1	PREX1	ABCA12	PTGER3	NR2E3	MYH2	HOXB2	FRMPD2	NR2F1	DPH6	NR4A1	EFCC1	LGR5	XIRP1	SPTBN4	SYT9	CLEC10A	DNALI1	MED1	TDRD9	CACNG4	DNAJC12	NKD2	CASC3	WT1	FBXL20	ABLIM3	PLAAT4	HOXB6	MGAT4C	DNAAF3	GSDMB	MRPS30	TPSAB1	HOXB4	CYP4B1	GATA2	CCL18	STARD10	HOXB3	LONRF2	EVL	ACOX2	EMX1	AMZ1	MMRN1	STK32B	FSTL4	CYB5A	DUSP4	MISP	POLN	LMX1B	DEGS2	CUEDC1	TPPP3	SULT1C2	CADM2	PGAP3	ELOVL2	HOXD8	SCN7A	AGBL4	FGFR4	ZBTB16	CPA3	HDC	THBS4	SHROOM1	CECR2	LRRN4CL	IGFBP4	DNAAF1	DOK7	CAPN13	SEMA3C	ASTN2	PLEKHD1	GABRB2	ST8SIA6	SYTL2	RTN1	STARD3	REEP6	PCGF2	PTN	GRIN1	TOB1	GLDN	HID1	CACNA1D	C1QTNF7	EBF4	IGFBP5	MED24	RPL23	CELSR1	ASPN	ZG16B	CFAP70	ADAM21	FBXO15	SLC40A1	RFX8	C1QTNF3	NXPH3	CMBL	NAGS	DUSP1	SLC46A1	RORB	PSMD3	CWC25	CBFA2T3	SRRM3	CAPN9	HSPA2	SORD	CCN5	MPP2	TBX3	LYPD6	TMEM108	ADRA2A	PHF12	CDC6	GAMT	LRGUK	PLEKHF2	GALNT15	CISH	SLC25A18	ADAM33	PIEZO2	HOXD9	TNFAIP8L3	SEMA6D	CNTN3	EFCAB6	EGR1	SARM1	ALDH8A1	ASIC3	NTN4	TMEM97	REPS2	TMEM229B	MRPL45	PTCHD4	EPHA3	CCDC40	SPEF2	BCAM	OVGP1	NOS1AP	SYNPO2	HPGDS	NBEA	HOXD3	NHERF1	LRRC49	TTC23L	TPSB2	HOXC9	FBN2	NAV3	PIP4K2B	FGD3	TNXB	PEX11A	RPL19	KDM4B	MPP7	OGN	SLC12A2	SMOC2	GALNT16	HCAR1	GREM2	PRR15L	HMCN2	NPDC1	SULT1A1	ADAM20	CISD3	CRIP1	DOC2B	LASP1	DLG5	CHAD	REEP1	RAB27B	HSPB8	NRXN3	HOXC5	TRIM3	ELAPOR1	LETM2	ZMYND10	SLC7A8	ENPP1	TTLL9	TMEM101	EPN3	PLIN1	MYO15B	A1CF	ADRB2	ACADSB	SFRP4	UBE2QL1	ABCA9	BCL2	FBXL7	FER1L5	NR4A3	KIAA0825	FAM234B	CELF6	KITLG	SLC22A17	PDZD4	TTC39A	PLCL1	ZNF703	GPRC5A	ACSS3	ACOT4	CELSR3	HOXC4	PDE11A	IRX5	THRA	CADPS	TP53INP1	PGM5	IER3	TWIST1	RMND1	MEIS3	KCNK6	COLQ	RPH3AL	BEAN1	RASEF	MYB	OSR2	NEGR1	DRC3	ARSG	DEPTOR	SH3D21	ACSF2	TPBG	C1orf226	LILRB5	ZNF442	ZNF486	SCD	TMEM199	RSPH1	GREB1L	CTPS2	HOXC6	CRAT	ZFP36	LARGE1	ITPK1	ZNF652	RAB30	OMD	WWP1	SH3BGRL	XYLT2	GADD45B	HOXC8	TCIM	MSI2	CPE	MCCC2	SLC26A1	NEK8	ACACB	SPATA20	MYRIP	NR1D1	PARM1	ZDHHC11	MISP3	IL6ST	SIGLEC6	ZNF90	TCEAL4	SCNN1A	CFAP57	C1orf21	WIPF2	STRC	STON2	ZSWIM5	VAV3	TMEM232	EFCAB12	RABEP1	TBC1D30	PAN2	DIO2	SYAP1	SEMA6B	TCEAL1	RHOB	UBXN10	SYTL4	ANXA9	LRATD2	HUNK	CDH13	FRS2	LRRC17	KIF9	PROX2	MRPL27	RIBC1	CES4A	GHR	SEMA3A	MGLL	TCEAL3	PRSS23	SETBP1	F13A1	ZNF814	ZBTB42	RAD51C	EFCAB11	APBB2	MAGED2	GALNT10	ABHD2	BHLHE40	UGDH	ART3	HORMAD1	BLACAT1	GABRP	VGLL1	KLK5	PROM1	MGAM2	MSLN	A2ML1	SLPI	ACTG2	KLK7	MUC15	FBN3	EN1	SOX10	MUC16	CLDN1	COL22A1	CHODL	SHC4	AQP5	ELF5	PGBD5	RNF182	MMP7	SLC6A14	COL9A3	FOXC1	KRT23	FDCSP	KRT81	CALB2	ABCA13	ATP13A5	CRYAB	LY6D	UGT8	ROPN1B	CPA4	KRT16	SOSTDC1	SLC34A2	SLC5A1	SLC15A1	PPP1R14C	S100A1	DSG3	SFRP1	TRIM29	ZIC1	ZIC4	ITGB8	SPX	SMOC1	L1CAM	KRT6B	SLITRK5	EGFR	SERPINB5	C5orf46	SAA2	GPRIN2	IGF2BP2	CHST6	LPL	DSC3	PDZK1IP1	GABBR2	KRT5	CRISPLD1	APOBEC3B	NCMAP	GABRE	ITPRID1	RIC3	CYP4Z1	LCN2	TGFB2	LARGE2	KRT14	SORBS2	CHRM3	IGF2BP3	ANXA8	KCNQ4	PPARGC1A	KANK4	CLDN8	CHI3L2	NCCRP1	CYP27C1	CDKN2A	DLGAP1	RASD2	PM20D2	BCL11A	FOXQ1	SYNM	CYP8B1	B3GNT7	ACBD7	LANCL2	PLP1	AKR1B15	SLC4A11	COL2A1	TRIM2	CYP4X1	ARHGEF4	SCN2A	WIPF3	JPH2	ACKR2	B3GNT5	STOX2	CLCN4	TUB	SLC2A12	PKP1	RHBDL2	FAM171A1	PROX1	RARRES1	ST6GALNAC5	WNT5B	SCN3A	EFNA5	DSC2	BNC1	TTC22	CXADR	KLRC1	PADI2	STAC	FAM83B	CFAP47	SAA1	MELTF	KCNN4	SLC6A11	GALNT13	GSDMC	MFGE8	DNAH11	H1-1	NPR3	SPIB	DCHS2	WNK3	GSTP1	RBP7	MAP2	TMCC2	BTG3	SEPTIN3	PLEKHB1	PRSS12	PRRG3	PCP4L1	PTGFR	COLGALT2	GRIN2A	ZNF280B	ID4	CYP39A1	CDH3	LIPG	MCTP2	KCTD14	GPR63	PEG3	FSCN1	COBL	ANP32E	FZD7	CHI3L1	ATL2	ADD2	LAMB3	BMAL2	RASAL1	FIGN	KIT	IL34	CTSV	CLDN23	MAP3K21	EXTL1	TMOD1	NWD1	GPAT3	ADTRP	PHGDH	NFIB	XK	TMEM139	PLCH1	SCNN1B	SFT2D2	PIK3C2G	KLF5	ST8SIA1	ITGB4	UNC13D	TMPRSS3	LYPD5	ULBP3	SLC25A37	CSTB	STEAP3	SLC5A6	L3MBTL4	LYPD3	GRIN2B	NUDT8	GPRC5B	TCF7L1	GNAI1	ATP6V1C2	TBX19	TRPM6	UBASH3B	ST3GAL6	C21orf91	TMPRSS2	TM4SF1	SLC28A3	GPR37	PAK3	GALNT3	NDRG2	CAPN6	ST18	CIB2	TINAGL1	LAMC2	TMEM200C	SLC45A3	MOCOS	COL25A1	CCNE1	TRPV4	LYNX1	CYB5R2	KRT7	CHST9	FOXL1	PRTFDC1	KRTCAP3	SLC35F2	TRIM47	SOX9	TMEM158	DGAT2	PTCHD1	PRSS16	ALDH1A3	PTPN14	GFOD1	PSAT1	PERP	PRKX	SLC44A3	TSPAN2	MET	TP53BP2	FAM171B	HR	SFN	SLC16A1	ZNF454	CD300E	CX3CL1	CD82	VANGL2	PLEKHG1	MORN3	VSNL1	TSPYL5	GPR161	TTLL4	DSG2	LZTS3	CXCL16	KCNK5	ECHDC3	S100A6	SLCO4C1	LAMP3	PLEKHG4B	RNF212	RAPGEF5	RNASE1	GALNT12	AIF1L	PLBD1	FBXO27	SLC6A9	COL27A1	C2orf74	MPZL2	MICALL1	PDE9A	ITGA6	LMO3	JRKL	PLXNA2	ANXA3	CDK6	SDR42E1	S100A11	RSU1	SEZ6L2	FAXC	CGAS	TNFRSF21	KHDRBS3	UCHL1	MYLK4	SLC43A3	GRM6	CYP27A1	C22orf23	EPHB1	HACD1	VNN2	TLR1	PLD1	OPLAH	CENPW	PAPSS1	CDK18	SERPINE2	TTYH1	RIMS3	KHDC1	CDCA2	ADAMTS3	MFSD4A	RGMA	EDN1	APP	SLC26A2	RIPK4	TLR6	RAB7B	CPAMD8	FRMD4A	FABP5	AKR1E2	DNAH2	SHANK2	IRF6	RHOV	MCCC1	AKR1C3	PLB1	CDCA7	ZNF469	TMEM38A	RPP40	CYP2J2	VASH2	FAM184A	PKP2	PPP1CB	WNK2	CHST3	STYK1	DNAJC6	PPARA	LPIN1	IQCJ-SCHIP1	PRRG1	LGALSL	MGST1	COL11A2	MOB3B	PGM1	LYN	SCARA3	CMAS	TSPO	OAZ3	SCPEP1	NES	SUSD2	TANK	PDXK	ATP11A	EPHB3	GPX7	B4GALT6	YBX1	TTC39B	IMPA2	HMGA1	IL27RA	CLDN4	PLPPR4	CDC123	TMEM123	DIPK2A	GLIPR2	PFKP	DSP	ROR1	TACSTD2	OR2A7	RAB39A	RBM38	MRPS17	ADGRG1	HSPA14	FAM124A	LRRC8C	METTL8	KIAA1549L	KIFC3	UQCRH	BACE2	CDKN2B	FZD8	NPAS2	CDC42EP1	STK38L	PLEKHG6	ZNF695	MANSC1	RSPO3	TMPRSS13	MROH6	NECTIN4	C2orf16	LRRC8B	CACHD1	CD109	RRP1	PELI1	MELK	BCL2L14	SDC1	SLC44A2	ECHDC1
PMC10336256-BLOODA_ADV-2022-009521-mmc1.pdf-18-ABL1_ABL1		ABL2	ACVR1	ACVR1B	AJUBA	AKT1	AKT2	AKT3	ALK	APC	APOBEC3G	AR	ARAF	ARFRP1	ARHGAP35	ARID1A	ARID1B	ARID2	ARID5B	ASH2L	ASXL1	ASXL2	ATF1	ATM	ATR	ATRX	AURKA	AURKB
PMC10336256-BLOODA_ADV-2022-009521-mmc1.pdf-18-FLT3_FLT3		FLT4	FOXA1	FOXL2	FOXO1	FOXP1	FRS2	FUBP1	FUS	FYN	GAB2	GATA1	GATA2	GATA3	GLI1	GLI2	GNA11	GNA13	GNAQ	GNAS	GPC3	ADGRA2	GRIN2A	GRM3	GSK3B	H3-3A	H3-3B	HDAC4
PMC10336256-BLOODA_ADV-2022-009521-mmc1.pdf-18-MAP3K1_MAP3K1		MAP3K2	MAP3K5	MAP3K7	MAP3K9	MAPK1	MCL1	MDM2	MDM4	MED12	MEF2B	MEN1	MET	MGA	MGMT	MITF	MLH1	MLH3	MPL	MRE11	MSH2	MSH3	MSH6	MTOR	MUTYH	MYB	MYBL1	MYC
PMC10337180-13195_2023_1242_MOESM2_ESM.pdf-2-STRADB_STRADB		ITGB5	TREML1	ITGB3	NRGN	AQP1	TRIM58	ATP1B2	LTBP1	DIPK1B	NFIX	YBX3	FBXO7	FAM124A	SMIM5	MARCHF8	GYPC	DCAF12	PVALB	TSPAN5	ACRBP	RGS6	ASAP2	TMOD1	IFIT1B	FAAH2	TAL1	SFRP2	BCL2L1	ASCC2	ZNF385D	TGFB1I1	TENT5C	SEC14L5
PMC4537001-oncotarget-06-13088-s001.pdf-18-STK16_STK16		TMEM87A	UBE2D3	UHMK1	ZNF579	ADARB1	ATXN7L2	B4GALT1	CAMTA2	CARD8	GPATCH11	CUL1	DISP2	DYDC2	FTH1	KCTD3	KIF22
PMC9761475-mmc2.xls-Table_S4-Table_S4_DEGs_between_si-EGFR_and_si-NC_in_ovarian_stromal_cells_EGFR		ID1	EGFR	EDN1	PCDH10	SEMA6D	MGST1	CEMIP2	TPM4	SYPL1	BCL7A	LNPK	NEFM	IER3	SEMA7A	ITGB3	ELN	COPS4	TMED7	GASK1B	ADAM10	ITGA8	CDK14	GPRC5A	CBR1	CYP1B1	PODXL	ERO1A	MESD	NXPE3	PIK3R3	KLHDC3	F2RL1	C2CD2	ZDHHC18	ITPK1	PLAU	IL24	GDF5	COPRS	OGFR	CSF2RB	TRIB3	TUFT1	POU2F2	ZDHHC2	MKNK2	GNAI1	ZSWIM4	KIT	CHIC1	FOXP4	FNBP1L	ADM2	PGAM5	CD274	ATP2A3	KCNH1	LMAN2L	PENK	MMP11	MOSMO	IFIT2	PTHLH	SLCO2A1	GBP4	ERG28	MMP10	PLCXD3	MYH11	FAM167A	SRD5A3	PTGS2	IL11	GRIA4	CARD16	TMEM150A	SLC7A2	RNF170	INHBE	GAS1	FAXDC2	SYNGR3	DTD2	IFIT3	CASP7	MMP1	PLN	PRR15	EGR3	ADRA1D	CX3CL1	ADRA2A	ANKRD46	GPR183	SLC31A2	ELFN2	INMT	MEOX1	AP1S3	UCN2	HBEGF	ETV4	WNT16	RAB27B	FRAS1	GFRA1	CYB5A	COL24A1	IGFBP1	CCDC32	IGDCC4	ESM1	FUT4	ARHGDIB	EDNRB	KCNJ2	SCN5A	TPK1	GATM	ASCL2	ADAMTS4	KCNG1	TTBK1	GJA5	DCSTAMP	KCNC3	TRHDE	TYSND1	ESAM	SLC13A3	MYCT1	ZNF616	SIGLEC15	HEYL	ISLR2	CDH10	PSG2	PLAAT4	TPD52	KCNS1	VWA5A	KCNMB1	DIRAS2	SLC18B1	DES	ZNF578	POLR3G	SLC2A12	DLGAP1	IFT27	PSMB9	PCDH19	PASK	MBOAT1	IFIT1	NDP	BMF	CMKLR1	GRB14	KRT14	TMEM119	NEFH	CCDC51	OLFML1	CD93	ATG9B	B3GALT2	KRT17	RSPO2	LGR5	B4GALT6	ARK2C	DOCK2	PDE4C	LIMD2	IL19	PPFIA3	GSX2	PLCH2	PCBD2	ABCG1	FOSB	ACTC1	PPARGC1B	SLFNL1	RGS16	KCP	CSRNP3	TLR3	PTPRN2	GPSM3	SHISA3	TULP2	SLC35G1	SCML2	TMT1A	MMP8	IL20	PTPRQ	EBI3	LIMS3	HTR1D	DNAAF4	CCDC148	PSG4	CACNG7	TRIM6	KCNA3	TMEM108	FNDC11	DOCK3	HCN4	P2RY1	NAP1L2	AJAP1	MYEOV	TMEM182	ABCG4	TENT5B	SLC25A35	ANO3	FAIM2	KIF5C	RAB33A	KCNK12	NKPD1	TDRD9	GRAP2	SLC25A6	HTR1F	SERPINA12	NRROS	PRRG4	KCNQ4	CSF3	ST6GAL2	CIITA	TMEM92	RIMS2	GALNT12	HSPB3	CAPN6	FPR1	NOVA2	CMPK2	NOS3	SOX30	POU3F3	F2	INSL3	CNIH2	HOXD1	SNX32	BARX1	TREH	COX6B2	CNTFR	POU4F3	GLYATL1	NIPAL4	DCHS2	BEST3	SPATA46	CGN	KDR	HSPBAP1	MMP23B	ADAMTS20	C20orf141	KLRG1	SCN1A	ADGRB3	FCGR1A	FOXQ1	PIPOX	MAGED4B	VSNL1	GLDN	F2RL3	GJB2	PGPEP1L	AP1M2	WNT10B	EPHB1	CA13	SLC13A5	MIOX	EMILIN3	GPR88	RAD9B	CCL3	CDH1	ATP2B3	ZFR2	IL21R	ILDR2	REPS2	RGS17	KLRD1	PTGDR	SERF1A	C1QTNF4	FAM72A	CELF5	SV2C	GABBR2	PCDHA1	MDGA2	LVRN	CFHR1	MAP3K21	PRKCQ	H1-4	PCDHA13	FHIP1A	KISS1R	OTUD7A	GRAMD2A	OAS1	BOLA2-SMG1P6	KCNN2	PLEKHA7	ITGB1BP2	CLDN9	LAPTM5	NSUN7	ZFP92	EGFLAM	PRR23A	HOATZ	C1orf127	ATP6V0D2	MEGF10	CHRM4	BOLA2B	SLC5A12	SLC22A13	SCN7A	H2BC26	TSPAN7	KLF14	TM4SF4	NPIPB9	ITGB2	CACNA1D	H3C13	P2RX7	HEPACAM2	CDHR1	MAPK15	NXPE2	NPIPA8	FOXG1	PSTPIP1	KCNT1	DGKB	GPR20	C20orf202	GIMD1	CLXN	DEGS2	RSAD2	TCP11	AMDHD1	GPR3	LGI2	GPRC5D	TVP23A	SPTLC3	FBXO39	ANO2	IZUMO2	PFKFB1	CIDEC	PROX1	MRGPRE	TMEM151B	KRTAP1-3	ZNF730	MPPED2	GRAP	ERAS	GSDMC	CYP8B1	DHRS9	SLC3A1	SIGLEC11	TEX26	DRD2	LPL	DNAJB13	SLC14A2	TNNC2	WNT1	TEX101	CDS1	KIF26A	CD244	EGFL6	CCDC30	SLC35G6	ABHD12B	ZSCAN1	KDM4E	CYP26A1	SYT8	LRRN1	ECRG4	KYNU	PLCG2	TPH1	CDHR5	TPRG1	CNGA4	METTL21C	LOC101059915	CYBB	PI15	H3C12	SPSB4	S100B	OTOF	CYP4F11	KRTAP4-9	SPEM2	CDH5	LENEP	THEMIS	FNDC7	ANGPTL5	AKAP17A	BHLHA15	ALOX15B	PTAFR	C5AR2	SLCO2B1	MILR1	TBC1D7	TMEM163	CCK	GRIK4	TRIM31	ANGPTL8	BCL2L14	IYD	CHRNA3	PHYHIPL	CDKL2	KCNE1	ANKRD33	KRTAP1-1	ZNF860	TNFSF18	AGBL3	H4C15	RXFP2	PRKCG	C3AR1	PYY	IL20RA	OR10A3	XKRX	SLC8A2	FREM3	HAS1	MYL7	SLCO1C1	ZC3H12D	TENM1	SUPT20HL1	ADRB3	ADRA1A	TMEM40	PAX1	EN1	SRD5A2	KCNF1	CD70	DPEP2	HBA1	HBE1	SLC9C2	FGD5	TEX11	MAB21L1	ACY3	CFAP95	PRR9	IGFLR1	SERPINA5	NETO1	TMEM190
PMC9773133-DataSheet_1.pdf-0-ABL1_ABL1		ANKRD26	ASXL1	ATRX	BCOR	BCORL1	KDM6A	KIT	KMT2A	KRAS	MPL	NF1
PMC9773133-DataSheet_1.pdf-0-BRAF_BRAF		CALR	CBL	CBLB	CBLC	CDKN2A	NPM1	NRAS	PDGFRA	PHF6	PIGA	PPM1D
PMC4534116-13058_2015_616_MOESM3_ESM.pdf-3-IKBKB_IKBKB		IKBKE	IKBKG	IL6	ITGA2	JUN	CREBBP	KRAS	LAMA5	LDLR	MAPK1	MAPK10	MAPK11	MAPK12	MAPK14	MAPK3	MAPK7	MAPK8	MAPK9	MED1	MMP1	MMP10	MMP11	MMP12	MMP13	MMP14	MMP15	MMP16	MMP17	MMP19	MMP2	MMP20	MMP21	MMP24	MMP25	MMP26	MMP27	MMP28	MMP3	MMP7	MMP8
PMC4532141-13058_2015_619_MOESM4_ESM.pdf-1-DDR1_DDR1		EPCAM	EPHA2	EPHA4	EPHB4	F11R	FREM2	GFRA1	GLG1	GOLM1	GPC1	GPC4	ADGRG6	HLA-A	ITGB1	KTN1	L1CAM	LDLR	LSR	LYPD3	MAN2A1	MET	NCAM2	NEO1	NOTCH2	NRCAM	NRP1	PODXL
PMC4531811-13059_2015_717_MOESM3_ESM.xlsx-SUMO2_co-occurrences-Supplementary_table_2_Co-occurrence_of_K562-TFs_with_SUMO2_peaks_control_and_HS_MAP3K14		POLR3G	BRF1	SETDB1	BCLAF1	TRIM28	E2F4	GATA1	BCL3	ETS1	THAP1	GTF2F1	CBX3	ZNF274	MXI1	SMARCA4	ELK1	SP1	TBL1XR1	HMGN3	TAF1	SIRT6	SAP30	NRF1	GTF2B	PML	STAT2	NR2C2	SIX5	RBBP5	BDP1	HDAC1	GABPA	KDM5B	CCNT2	NELFE	SP2	STAT5A	CHD1	CHD2	PHF8	HDAC2	HDAC8	TAF7	UBTF	TBP	SMARCB1	ZBTB33	GTF3C2	STAT1	SRF	RFX5	IRF1	NFYA	E2F6	ZBTB7A	USF2	NR2F2	POLR3A	MEF2A	ATF3	POLR2A	MYC	YY1	ARID3A	BHLHE40	MAZ	REST	HDAC6	EP300	ELF1	ATF1	CTCFL	RCOR1	TEAD4	JUN	MAX	ZNF143	NFE2	BACH1	GATA2	ZNF263	JUNB	EGR1	USF1	TAL1	FOS	FOSL1	JUND	NFYB	SMC3	SPI1	EZH2	RAD21	CEBPB	MAFK	CTCF	MAFF	BRF2
PMC10265544-supplementary_table_1.pdf-3-CLK1_CLK1		PPTC7	PIAS2	NRIP3	PRSS53	DUSP1	PLOD2	CLCNKA	CAVIN1	CLK1	TICAM1	SERPINE1	PGAM1	ARFGEF3	ADSS1	NUAK1	TPI1	PLAAT1	SLC5A8	MIF	CCNL1	ITPKA	FNBP1	RASSF1	ACKR3	FAM117B	MAP2K1	TMEM91	VKORC1	LGALS1	CA5B	SLC35E1	AGAP1	FCAR	MAGT1	RDH13
PMC4521181-oncsis201520x8.pdf-18-PDK4_PDK4		MMP14	TCL1B	FOXD1	SP2	DVL3	BTG1	INTS4	GORASP2	PPIC	SYDE2	MLLT6	BCOR	UBQLN4	TRAM2	CELA2B	TRIP12	PTPN13	ZNF143	RSF1	VAPA	LZTR1	VASH2	YTHDC1	KIF21B	SHOC2	ZNF682	SPIN4	CHD9	TIMP3	NNAT	STEAP2	KIF19	XPO1	RHOH	TBC1D5	STK39	HDAC2	ARL3	HASPIN	MPG	KIF7	SYMPK	CELSR1	IRF2BP1	GATAD2A	ITGB1BP2	SFXN3	IL17RD	WIPF1	UBA6	WNT11	AAK1	ZNF385A	NENF	NPM3	GSK3B	MAP2K6	AIG1	MEIS2	INPPL1	MORC2	C4orf46	CLTC	PACRG	PCDH18	ARNT2	ZNF121	ICE2	NPAT	ATIC	MBTPS1	SRPRA	TTYH3	DCUN1D4	PAX6	B3GALT2
PMC4521181-oncsis201520x8.pdf-19-PAK4_PAK4		STATH	EML6	ADAMTS19	UBE2G1	DDI1	ANKRD17	RHBDF1	TLE2	KIF22	SLC25A15	LRRN3	FEN1	ANKFY1	SHPRH	MCM6	SAMD11	CCNJ	KIAA0753	HDAC4	PNMA3	DZANK1	PUM2	JPH2	C18orf54	ELN	IQGAP2	RFC1	ZNF33B	SYT11	LATS1	EIF3A	RBM7	AKAP11	TAF3	IL4I1	CANT1	MARCHF9	INTS7	CCN2	LTN1	WDR26	GPR173	GEMIN4	EMILIN1	PDE9A	ACTR8	CC2D2A	BLTP3B	ERVMER34-1	SF3B2	GABPA	CIART	ATRNL1	KIF5C	TFPT	ZFP1	ZNF641	ISG20L2	ABRA	SUMO4	GNAZ	ZSCAN23	LRRC37A2	POLDIP3	DMD	SF3A1	RARS2	TSHB	ATXN10	FOXF1	SUGP2	TERF2	ZNF526	AGAP9	FHIP1A	PTCHD4
PMC4521181-oncsis201520x8.pdf-36-TRIB2_TRIB2		DCX	WDR19	PDE10A	POLN	KCNJ4	RCOR3	ST6GAL1	USP38	POU4F1	PRKRA	U2SURP	MCM10	PCDHB2	DDAH2	ABHD13	TFB1M	KLF6	CLDN18	NXPH3	SPRTN	RIBC1	FAM184B	CELA3B	CSNK1E	CARM1	H1-6	KIFC1	SNRPD3	TPM2	RNF26	FBH1	NRF1	COL4A5	HEXIM2	PPIB	C12orf4	CUX2	WNT5A	SOX4	TAC3	METTL8	TUBB2B	VPS13C	TLCD1	UNC93A	LRRC37B	LGALS14	FREM2	MNT	FREM3	MICAL1	LRIT1	DKK3	FAM20B	FAM24A	GDI2	CPEB1	BCR	GTPBP1	DDX52	CLEC18A	MNDA	PTPRE	PIAS1	MYLK	KCNG2	LMAN2L	SLC10A4	ATF1	DGCR2	NLRP14	BCL11A	SOS1	FANCD2
PMC4521181-oncsis201520x8.pdf-64-TSSK3_TSSK3		KBTBD6	PLPP2	CCDC66	MOB3C	ROR1	EIF1	SRPK1	TMSB4X	CIDEC	SMARCAL1	PTDSS1	IL27RA	CARMIL2	OSBPL7	LRFN5	USP18	NUCB2	NANOG	LACRT	ISLR2	CPSF7	SPNS2	MRPL12	MRO	HIPK1	UBE3A	SLC27A3	SUMF1	FGF17	OXNAD1	EGLN1	NEK9	PCID2	UTP20	FBXW8	ZNF749	GCK	HOXA10	TAS2R40	ZNF260	OTX2	WFDC1	CKAP5	SLC25A39	LYPD5	HGS	ZNF546	DPP4	CADPS	ALOX15	AP1S1	RANBP9	CXCR6	ZNF639	CRTC1	GAA	HMGB2	LRRC47	USF2	MEGF11	PHF20	TIMM50	RAP1GDS1	ATP11B	LDOC1	HAPLN1	ANP32D	NUDT4	FGF2	CMTM4	CALHM5	DAB1	DKK4	SLC25A31	CA12
PMC4521181-oncsis201520x8.pdf-66-NTRK1_NTRK1		YJEFN3	ZFP62	NME7	OTUD7B	MRPS18A	ZNF664	PRDM6	HDAC8	SLC22A31	ARID4A	SUPT16H	ART4	RBM43	SEC63	NRAS	ANXA6	C2CD6	SLC6A13	CXCL5	MID2	DTX1	SELENOM	RGMA	TBC1D12	ZCCHC4	KNTC1	ARHGAP23	NFKBIZ	MFAP5	CSRNP3	PSMD12	PDHB	MIS18BP1	MYL12B	PCYT1A	BLVRA	HIRA	SIX5	KRTAP1-5	CHST15	GRIA1	COG8	AKAP7	SFTA2	PLPPR4	DNAH14	HNRNPUL2	TMF1	BLID	DOCK4	SLC16A5	ZNF804B	SH3RF3	CNGA3	COASY	CTPS1	SCN5A	TERT	BOD1L1	NIP7	CAMK2N2	PRR22	PACSIN2	PLA2G4F	TUBB3	APOF	TIFA	FLG2	ANKRD60	RUSC2	FBXO43	TOP3B	LGR6	TAF6	GJA3	ECPAS
PMC4521181-oncsis201520x8.pdf-99-FYN_FYN		VPS11	ZNF510	NKIRAS1	SRMS	L1CAM	FBXO24	DMTF1	CIMAP1D	DCAF1	EHF	OR10C1	PPIG	EME1	MAN2C1	ATP2A2	ST18	PPP1R15B	TBX10	ADAMTS16	PHKA2	PRDM11	SLC30A5	THTPA	PPP1R18	SPATS2L	TCEAL1	EN1	CES4A	DHX16	ZBTB33	MRPS18B	BANP	BST1	CADM2	ADORA2B	ACTG2	TAF5	STAB1	RETREG2	EYA3	BCAT2	ETS2	ZIK1	SLC25A22	CFAP251	SHKBP1	IGSF6	TUBGCP6	BECN1	COL21A1	GALNT2	CWC25	TBC1D2B	SRSF8	ALOXE3	ZNF490	CYTH4	LHFPL2	CHRNA9	KBTBD4	HMGB3	MYBPC2	ADIG	NPR1	AHI1	CA1	TMTC3	TRMT2A	ZNF214	SLA2	CCDC116	VIPR1	ENPP3	SUPV3L1	DDB2	FCGBP	TCP11	NIPSNAP1
PMC4521181-oncsis201520x8.pdf-159-CDKL3_CDKL3		NDST3	MOV10L1	GSTT1	ARHGAP5	NHSL1	MICALL2	NCAN	GCDH	GRAMD2A	TRIM21	ZDHHC17	CPSF3	TRAIP	SERPINB8	TBC1D23	WDR31	RSL24D1	FAM186A	CYP27A1	FCRL4	CHST2	MMRN2	TRIM24	GLRA1	TNNI3	BHLHE40	GAB3	PFDN2	CHAMP1	DDRGK1	PLA2G2F	WWC3	CCDC68	CDC42EP5	SLC4A3	HPGDS	NSG2	RANBP17	HSD17B2	SARS2	NR2F6	GNA14	IQCB1	KLRG1	EBNA1BP2	PLS3	NRXN3	ZBBX	DDR2	CCNJL	C17orf75	MRPL3	DGKE	COMTD1	TBC1D28	FN3K	SERPINB6	FAM193B	ABCC3	FYB1	IMP4	CTNNBIP1	LGALS4	TMEM263	SSX3	CD80	POLR3D	ODC1	ICOS	COPS2	PRAM1	AANAT	HMGB4
PMC4521181-oncsis201520x8.pdf-172-CAMK2B_CAMK2B		UNC5D	GAS7	ZFP57	AADAT	GPA33	TMEM270	TMEM52	UNC13D	CHST9	CRYL1	PLB1	OTUD7A	SLITRK4	NUP37	LAP3	MPHOSPH6	PVRIG	CD3E	ATP6AP2	STK32C	SESN1	OCIAD2	SHQ1	SDR39U1	CCL26	CPQ	JMJD4	ZNF85	PAIP1	TGM1	ARMCX1	MAN2A2	C9orf131	RELT	SRARP	TARS2	CCDC85A	SESN2	HACD3	CRADD	SLC2A4RG	TENT5A	SLC25A27	DNAJC5G	TOR3A	UQCRC1	ACY3	TRPA1	PRXL2A	SNX4	MAJIN	ZNF217	CCDC93	ITFG2	CD163	RBM11	GCA	ZSWIM3	AKAP6	HBQ1	DCT	GOLGA5	DHTKD1	HMMR	MYEOV	GRPEL1	SRP19	SLC45A1	DTNB	TYW3	COMMD10	ETFDH	LRP11	C8G	CXCR4
PMC4522657-srep12728-s1.pdf-1-FGR_FGR		FLT3	CSF1R	FYN	ERBB2	IGF1R	INSRR	JAK1	JAK3	KIT	LTK	MET	MUSK	RET	ROS1	SRM	TEC	TNK1	NTRK2	TXK	TYRO3	ZAP70	AKT2
PMC4522657-srep12728-s1.pdf-1-FLT1_FLT1		FLT4	FRK	HCK	ERBB4	INSR	ITK	JAK2	KDR	LCK	MERTK	PTK2B	MST1R	SRC	SYK	TEK	NTRK1	NTRK3	TYK2	AKT1	AKT3
PMC4522657-srep12728-s1.pdf-3-IRAK1_IRAK1		MAPK8	MAPK10	STK10	MAPKAPK2	MAPKAPK5	MARK2	MARK4	MKNK2	RPS6KA5	SRPK3	STK3	STK26	STK38L	NEK2	NEK6	NEK9
PMC4522657-srep12728-s1.pdf-4-PAK1_PAK1		PAK3	PAK5	PASK	PDK2	PDK1	PHKG2	PIM2	PKD2	PKN1	PLK1	PLK3	SIK2	ROCK1	RPS6KA1	RPS6KA2	SGK1	SGK3	MYLK2	SRPK1	TBK1
PMC4522657-srep12728-s1.pdf-4-PAK2_PAK2		PAK4	PAK6	PBK	EIF2AK3	PHKG1	PIM1	PIM3	PKD1	EIF2AK2	PLK2	PRKX	ROCK2	RPS6KA3	RPS6KA6	SGK2	SLK	SRPK2	TAOK2	TNIK
PMC10330983-ab-22-0432-Supplementary-Table-11.pdf-58-NPR2_NPR2		NPSR1	NR0B1	NRXN1	NRXN3	NSD2	NSMCE2	NTAQ1	NUCKS1	NVL	ODAM	OSBPL10
PMC10330983-ab-22-0432-Supplementary-Table-11.pdf-65-PRKG2_PRKG2		PRKN	PRORP	PRSS35	PRXL2C	PTBP1	PTGFR	PTPN21	PTPN9	PTPRC	PTPRD
PMC10330983-ab-22-0432-Supplementary-Table-11.pdf-97-CDK19_CDK19		CDK19	CDKAL1	CDKN1B	CELF1	CEP112	CEP128	CEP350	CEP63	CEP89	CEP95
PMC10330983-ab-22-0432-Supplementary-Table-11.pdf-108-DYRK1B_DYRK1B		ECT2L	EDEM3	EEF2K	EFCAB2	EFCAB6	EGFLAM	EIF3E	EIF3L	ELMO1	ELP3	ELP4
PMC10330983-ab-22-0432-Supplementary-Table-11.pdf-135-MAP3K13_MAP3K13		MAP3K13	MAP7D2	MARCHF7	MAST4	MBD5	MCM9	MCPH1	MCTP1	MCU	MDFIC
PMC10330983-ab-22-0432-Supplementary-Table-11.pdf-140-NEK11_NUDT1_NEK11		NEK7	NELL1	NFATC1	NHS	NID1	NKAIN2	NLGN1	NNT	NONO	NOS1
PMC10330983-ab-22-0432-Supplementary-Table-11.pdf-155-RPS6KA6_RPS6KA6		RPS6KA6	RSBN1	RTF1	RTN4RL2	RXFP2	SAMD4A	SARM1	SART1	SATB1	SATB2
PMC10330983-ab-22-0432-Supplementary-Table-11.pdf-160-TNIK_TNIK		TNS1	TOGARAM1	TP53BP2	TPK1	TRAF6	TRAPPC10	TRIM33	TRIP11	TRPC5	TRPC7	TSPAN13	TSPAN7	TTC13
PMC10330983-ab-22-0432-Supplementary-Table-9.pdf-92-PRKACB_PRKACB		PRDM5	PRDM4	PPP4R2	PPP3CC	PPP3CA	PPP2R2B	PPM1H	PPIL4	PPFIA2	PPEF1	PPARGC1B	PPA2
PMC10330983-ab-22-0432-Supplementary-Table-9.pdf-113-MAP4K5_MAP4K5		MAP4K5	MAPK1	MBD1	MBNL3	MBOAT1	MCAT	MDGA2	MDM4	ME1	MED17	MED27	MED9
PMC10330983-ab-22-0432-Supplementary-Table-9.pdf-116-MTOR_MTOR		MTOR	MVB12B	MYH8	MYO16	MYO1G	NAALADL2	NARS2	NCAM2	NCKAP5	NDUFAF2	NEO1
PMC10330983-ab-22-0432-Supplementary-Table-9.pdf-141-WNK1_WNK1		WNK1	WNT7B	WRNIP1	WWOX	XPO7	XRCC2	XXYLT1	YIPF4	ZBTB49	ZFYVE9	ZHX2	ZNF157	ZNF277
PMC10330983-ab-22-0432-Supplementary-Table-9.pdf-161-DAPK1_DAPK1		DCAF8	DCC	DCLK1	DDIT4L	DDX17	DEF8	DENND1B	DGKK	DHRS7B	DIAPH2	DIP2C	DIS3	DISC1	DLC1
PMC10330983-ab-22-0432-Supplementary-Table-9.pdf-200-PRKG1_PRKG1		PRKG1	PRMT2	PROC	PRPS2	PRSS38	PSAT1	PTGFR	PTGIS	PTPN11	PTPN3	PTPRD	PTPRM	PTPRZ1	PUM2	PWWP3B
PMC10330983-ab-22-0432-Supplementary-Table-10.pdf-48-ERBB4_ERBB4		ERBB4	ERC2	ERCC8	ERICH3	ESR1	ETS1	EXOSC10	EXT1	FAM171A1	FAM171B
PMC10330983-ab-22-0432-Supplementary-Table-10.pdf-101-TGFBR1_TGFBR1		TGFBR1	TLK1	TM4SF4	TMED8	TMEM108	TMEM241	TMEM35A	TMEM38A	TMLHE	TMTC2	TNKS1BP1
PMC10330983-ab-22-0432-Supplementary-Table-8.pdf-17-MAP4K4_MAP4K4		MAP4K4	MARK2	MAST2	MECOM	MED4	MEGF11	MEI1	MEPE	MET	METTL4	MFSD6	MGST2	MICAL3	MKLN1	MMP16	MROH1	MRPL22	MRPS31	MS4A18	MTM1
PMC10330983-ab-22-0432-Supplementary-Table-8.pdf-64-TESK2_TESK2		TET1	TF	TFEC	TG	TGFBR3	TGIF1	THADA	THEMIS	TM9SF3	TMED7	TMEFF1	TMEM108	TMEM127	TMEM182	TMEM185A	TMEM229A	TMEM244	TMEM63C	TMOD1	TMPO	TNC	TNFSF4	TNFSF8	TNIP1	TNS3	TOM1L2	TPH2
PMC4508061-pone.0132453.s001.pdf-1-MAPKAPK2_MAPKAPK2		MAPKAPK3	MAPKAPK5	MARK1	MARK2	MARK3	MARK4	MATK	MAP2K1	MAP2K2	MAP3K2	MAP3K3	MELK	MERTK	MET	MINK1	MAP2K6	MKNK1	MKNK2	MST1	STK3	STK24	STK26	MUSK	MYLK	MYLK2	MYLK3	NEK1	NEK11	NEK2	NEK3	NEK4	NEK6	NEK7	NEK9	NLK	PAK1	PAK2	PAK3	PAK4	PAK6	PAK5	PASK
PMC4508061-pone.0132453.s001.pdf-1-PBK_PBK		PDGFRB	PDK1	PHKG1	PHKG2	PIM1	PIM2	PIM3	PRKCA	PRKCG	PLK1	PLK3	PKN2	PRKD2	PRKG1	PRKG2	PRKX	PTK2B	RET	RIPK2	DSTYK	ROCK1	ROCK2	MST1R	ROS1	RPS6KA1	RPS6KA2	RPS6KA3	RPS6KA4	RPS6KA5	RPS6KA6	RPS6KB1	RPS6KB2	PLK4
PMC4508061-pone.0132453.s001.pdf-1-SGK1_SGK1		SGK2	SGK3	SLK	NUAK2	SIK2	PLK2	SRC	SRMS	SRPK1	SRPK2	STK17A	SRPK3	STK25	STK33	STK39	SYK	TAOK2	TAOK3	TBK1	TEC	TEK	TLK1	TLK2	STK16	TSSK2	TSSK1B	TTK	TXK	TYK2	TYRO3	VRK1	WEE1	WNK1	WNK2	WNK3	MAP3K20	ZAP70
PMC4498179-srep11671-s1.pdf-146-BUB1B_BUB1B		PMCH	GINS1	KIF4A	KIF2C	TTK	H3C6	KIFC1	MAD2L1	CENPF	POLQ	ORC6	PCNA	GEN1	FOXM1	PRKDC	CCNE1	STIL	CDCA2	BUB1	EZH2	H2BC3	ARHGAP11A	KIF14	UBE2C	AURKB	GINS2	H2BC15	H3C8	PTTG1	SKA1	MCM4	PLK1	CCNB1	RAD54B	HSPD1	TICRR	CENPL	SAPCD2	ARHGAP11B	ZIC2	AURKA	TPX2	HELLS	RAD51AP1	PCLAF	H2AC17	BIRC5	CDK1	RACGAP1
PMC4498179-srep11671-s1.pdf-166-ULK2_ULK2		PPIL6	SNTB1	HLA-DQB2	HLA-DMA	ERP44	RILPL2	TLR4	FOXA2	ABCC9	LGALS3	DOCK2	ERP27	COLEC12	CLCN4	SLC19A2	MTURN	ERRFI1	SHROOM3	RP1	FIGN	ATP13A4	CALCRL	ECRG4	MFSD2A	SERTAD1	SNX30	ECHDC1	ENTREP1	VPS13D	JUND	ATF3	METTL15	NFASC	CXCR1	LPIN2	MEOX2	LILRB3	TYROBP	DIO3	MFNG	ENTPD1	NR3C1	TBX4	SHC3	CST3	SESTD1
PMC4498179-srep11671-s1.pdf-192-GRK5_GRK5		IGIP	DAAM2	NPR1	TMEM88	NR4A1	CD93	F10	NOSTRIN	UTRN	SH3D19	TNS1	LIMCH1	BMP5	MCEMP1	ARHGAP29	PTGDS	ROBO4	LMCD1	TMEM245	ALDH3B1	MYADM	PDLIM2	CYP2B6	FAM162B	RBPMS	BMPER	NTNG1	CYBRD1	SLC16A12	COX7A1	VEPH1	S100A4	NDST1	EHD2	S1PR1	SUSD2	TNFSF12	AGER	DIPK2B	ABCA6	ADRA1A	ITGA8	WFS1	ICAM2	CD151	PTH1R	CFD	KANK2	CLDN5	EDNRB	BTNL9	PCDH12	HPSE2	PECAM1	EMCN
PMC4498179-srep11671-s1.pdf-238-CDK1_CDK1		RACGAP1	GTSE1	CHEK1	DNA2	TOP2A	FDCSP	SYNDIG1	LAMP5	ZNF430	CERS3	IL36G	IL36B	IL36RN	CTPS1	TEX29	COA6	INTS13	H2AC19	KIAA1549L	TENM4	AUNIP	UQCC2	CCDC167	XXYLT1	RBBP8NL	MIS18A	CERS6	PARPBP	TICRR	SAPCD2	MAB21L4	SULT1A4	MYLK	APLN	CXCR2	AGTR2	ACSM3	CEACAM4	KIT	SLCO4C1	PRKAR2B	HSD17B13	ATP2C2	PCDHB7	KCTD14	WDR38	CFAP126	MME
PMC4498179-srep11671-s1.pdf-248-FGR_FGR		ABCC9	SLC1A1	LPL	MS4A2	SOCS2	BST1	SLC46A2	FLRT3	BCL6B	KCNJ8	RAPGEF5	HSPB8	BTBD9	SFTPC	LRRN4CL	RNF122	ABLIM3	EPDR1	CRIP1	FIBIN	EGR3	TLL1	JADE1	USP53	ARHGEF17	LTBP4	DES	DISP1	CYP2U1	SLCO2A1	ALOX5	RECK	ZFP36	CAV2	IL18R1	PPP1R3C	ICAM4	ADGRL4	FOXF2	PTEN	TTPA	CC2D1B	TBX5	SLC44A2	LATS2	JUN	SCN4B	SERINC3	UBTD1	MRC1	HPGDS	EMP2	IFT57	KLF15	EGR1
PMC4496359-oncotarget-06-10335-s001.pdf-0-STK33_STK33		HSPA1L	FHIP1B	AP3B1	UACA	PDLIM4	ZCCHC14	GPS1	DIP2C	DUSP4	CUL5	KCNS2	IL33	PCNA	GAPDH
PMC4495416-srep12003-s1.pdf-1-PNCK_PNCK		NYAP1	KISS1R	CLEC3B	NDUFA4L2	C2orf72	KCNC3	CREG2	TMEM74B	L1CAM	EGR2	AK4	JAM2	PPFIA4	ISM2	CSF2	PTPRN	HRH3	GPR146	C5orf46	NEUROD2	NDRG1	ENO2	CDK18
PMC4495416-srep12003-s1.pdf-11-BRSK2_BRSK2		C4orf3	CSTA	SLC29A4	FAM78B	MME	ACHE	BLNK	TMEM45A	HSPA6	CEMIP	MYO1E	KRT17	PDK3	CTAGE6	CFAP69	CHST5	SYTL3	P4HA2	FOXC2	SYNGR3	RSPO2	DENND6B
PMC4495416-srep12003-s1.pdf-21-TNIK_TNIK		CDC42EP3	EGFR	TSC22D3	CHIC2	TNFSF4	IGF2	GJB2	SPEF1	NOL3	PDXP	ERN1	NFIL3	KRT81	TBC1D3F	MPP4	EHD2	TBC1D3B	PORCN	LYZ	PFKP	FAM210A	SLC25A36	LMO7	BBOF1
PMC4495416-srep12003-s1.pdf-56-MAPK10_MAPK10		SP140	PSRC1	CCDC28B	RIOX1	HIBCH	SPR	COA7	RAD54L	KCNN3	NDST3	ZNF367	NUP107	H3C15	DDX39A	SLC25A28	LANCL1	SOCS2	LYN	SCLY	CLSPN	CMTM8	SLC4A4	CC2D2A	RAD9A
PMC4495055-pone.0131102.s002.docx-5-MAP3K9_MAP3K9		MAPKAPK3	MBD5	MBTPS1	ME2	METAP1	MFSD11	MLH1	MRPL44	MRPL47	MSL2	MTERF4	MTFR1	MTHFD2L	MYBL2	EEF1AKMT1
PMC4490784-elife06535s001.xlsx-Sheet1-Fig_1-source_data_1_Selectivity_profile_of_i-CDK9_CDK9		AAK1	ABL2	ACVR1	ACVR1B	ACVR2A	ACVR2B	ACVRL1	COQ8A	COQ8B	AKT1	AKT2	AKT3	ALK	ANKK1	NUAK1	MAP3K5	MAP3K6	AURKA	AURKB	AURKC	AXL	BMP2K	BLK	BMPR1A	BMPR1B	BMPR2	BMX	BRAF	PTK6	BRSK1	BRSK2	BTK	CAMK1	CAMK1D	CAMK1G	CAMK2A	CAMK2B	CAMK2D	CAMK2G	CAMK4	CAMKK1	CAMKK2	CASK	CDK11B	CDK11A	CDK13	CDK2	CDK3	CDK5	CDK7	CDK8	CDK9	CDKL1	CDKL2	CDKL3	CDKL5	CHEK1	CHEK2	CIT	CLK1	CLK2	CLK3	CLK4	CSF1R	CSK	CSNK1A1	CSNK1A1L	CSNK1D	CSNK1E	CSNK1G1	CSNK1G2	CSNK1G3	CSNK2A1	CSNK2A2	MATK	DAPK1	DAPK2	DAPK3	DCLK1	DCLK2	DCLK3	DDR1	DDR2	DMPK	CDC42BPG	STK17A	STK17B	DYRK1A	DYRK1B	DYRK2	EGFR	EIF2AK1	EPHA1	EPHA2	EPHA3	EPHA4	EPHA5	EPHA6	EPHA7	EPHA8	EPHB1	EPHB2	EPHB3	EPHB4	EPHB6	ERBB2	ERBB3	ERBB4	MAPK3	MAPK1	MAPK7	MAPK15	ERN1	PTK2	FER	FES	FGFR1	FGFR2	FGFR3	FGFR4	FGR	FLT1	FLT3	FLT4	FRK	FYN	GAK	GRK1	GRK4	GRK7	GSK3A	GSK3B	HCK	HIPK1	HIPK2	HIPK3	HIPK4	MAP4K1	HUNK	CILK1	IGF1R	CHUK	IKBKB	IKBKE	INSR	INSRR	IRAK1	IRAK3	IRAK4	ITK	MAPK8	MAPK9	MAPK10	KIT	LATS1	LATS2	LCK	LIMK1	LIMK2	STK11	STK10	LRRK2	LTK	LYN	MAP3K13	MAK	MAP3K1	MAP3K15	MAP3K2	MAP3K3	MAP3K4	MAP4K2	MAP4K3	MAP4K4	MAP4K5	MAPKAPK2	MAPKAPK5	MARK1	MARK2	MARK3	MARK4	MAST1	MAP2K1	MAP2K2	MAP2K3	MAP2K4	MAP2K5	MAP2K6	MELK	MERTK	MET	MINK1	MAP2K7	MKNK1	MKNK2	MAP3K9	MAP3K10	MAP3K11	CDC42BPA	CDC42BPB	MST1	MST1R	STK3	STK24	STK26	MTOR	MUSK	MYLK	MYLK2	MYLK4	MYO3A	MYO3B	STK38L	NEK1	NEK11	NEK2	NEK3	NEK4	NEK5	NEK6	NEK7	NEK9	NIM1K	NLK	OSR1	PAK1	PAK2	PAK3	PAK4	PAK6	PAK5	CDK16	CDK17	CDK18	PDGFRA	PDGFRB	PDPK1	CDK15	CDK14	PHKG1	PHKG2	PIK3C2B	PIK3C2G	PIK3CA	PIK3CB	PIK3CD	PIK3CG	PI4KB	PIM1	PIM2	PIM3	PIP5K1A	PIP5K1C	PIP4K2B	PIP4K2C	PKMYT1	PKN1	PKN2	PLK1	PLK2	PLK3	PLK4	PRKCD	PRKCE	PRKCH	PRKCI	PRKCQ	PRKD1	PRKD2	PRKD3	PRKG1	PRKG2	EIF2AK2	PRKX	PTK2B	SIK3	RAF1	RET	RIOK1	RIOK2	RIOK3	RIPK1	RIPK2	RIPK4	DSTYK	ROCK1	ROCK2	ROS1	RPS6KB1	SBK1	SGK3	SIK2	SLK	NUAK2	SNRK	SRC	SRMS	SRPK1	SRPK2	SRPK3	STK16	STK33	STK35	STK36	STK39	SYK	TAOK1	TAOK2	TAOK3	TBK1	TEC	TESK1	TGFBR1	TGFBR2	TIE1	TEK	TLK1	TLK2	TNIK	TNK1	TNK2	TNNI3K	NTRK1	NTRK2	NTRK3	TRPM6	TSSK1B	TTK	TXK	TYRO3	ULK1	ULK2	ULK3	KDR	VRK2	WEE1	WEE2	STK32A	STK32B	STK32C	STK25	MAP3K19	MAP3K20	ZAP70
PMC4488231-pone.0131141.s003.pdf-1-ERN1_ERN1		CARD14	ATG12	BTG1	CYCS	SAP30BP	SRC	BCL2L1	TNFRSF21	IL6	NR4A1	BCL2L11	FAF1	WWOX	PRKCE
PMC4488231-pone.0131141.s003.pdf-1-TRIB1_TRIB1		RGS16	SETD2	UBE2K	PTPN3	ZMIZ1	DUSP4	DUSP5	CD55	DUSP1	CYP1B1	ADCY9	ATP9A	ALDH3A2	ABCC3	KDM4C	MYLK	CASK
PMC10328386-DataSheet_1.pdf-0-ABL1_ABL1		AJUBA	AMER1	ARAF	ATM	AXL	BCL2	BICC1	BABAM2	CASP8	CCNE1	E2F3	FIP1L1	ICOSLG	CDC73	ELF3	FOXL2	IKBKE	CDKN2A	EPHB6	GATA2	INPP4B	CHEK2	ERCC5	GNPTAB	IRS1	CRLF2	EZH1	H3-5	KDM5A	CXCR4	FANCD2	H3C3	KLHL8	DICER1	FBXW7	H3C13	LMO1	DROSHA	FH
PMC10328386-DataSheet_1.pdf-0-ACVR1_ACVR1		AKT2	ANK3	ARID1A	ATR	B2M	BCL2L11	BLM	BTK	CBL	CDKN1B	EPHA7	GAPDH	INHBA	CHD8	ERCC3	GNAS	IRF4	EXT1	H3-3A	JUN	CUL4B	FANCB	H3C1	KIT	DDX5	FAT1	H3C12	LCTL	DNMT3B	FGFR3	HRAS	CD79A	EIF2S2	FLT4	IGF1	CDKN1A	EPHA5	FYN
PMC10328386-DataSheet_1.pdf-0-ACVR1B_ACVR1B		AKT3	ANKRD11	ARID1B	ATRX	B4GALT3	BCL6	BMPR1A	C3orf70	CCDC120	CHD4	ERCC2	GNAQ	IRF1	CREBBP	EWSR1	GUSB	JAK3	CUL3	FANCA	H2BC5	KIF5B	DDX3X	FANCM	H3C11	LATS2	DNMT3A	FGFR2	HOXB13	CD74	EIF1AX	FLT3	IFNGR2	CDK8	EPHA3	FUBP1	ING1	CEP76	ERCC1	GNA13
PMC10328386-DataSheet_1.pdf-0-ACVR2A_ACVR2A		ALK	APC	ARID2	AURKA	BAP1	BCLAF1	BRAF	CACNA1D	CCDC6	COL5A3	ETV6	GSK3B	JAK2	CTNNB1	TENT5C	H1-4	KEL	DDR2	FANCL	H3C10	LATS1	DNMT1	FGFR1	HNF1A	CD70	EGR3	FLT1	IFNGR1	CDK6	EPHA2	FRMD7	IL7R	CENPA	ERBB4	GNA11	INTS12	COL5A1	ETV1	GRIN2A
PMC10328386-DataSheet_1.pdf-0-ACVR2B_ACVR2B		ALKBH6	APLNR	ARID5B	AURKB	BARD1	BCOR	BRCA1	CALR	CCND1	CTLA4	ABRAXAS1	H1-2	KEAP1	DCUN1D1	FANCI	H3C8	KRAS	DNER	FGFBP1	HLA-C	CD276	EGFR	FLI1	IDH2	CDK4	EPCAM	FOXQ1	IL6ST	CEBPA	ERBB3	GLI1	INSRR	CNKSR1	ESR1	GREM1	ITPKB	CTCF	CIMIP2A	HGF
PMC10328386-DataSheet_1.pdf-1-LRRK2_LRRK2		MAPK1	MDM4	MICAL2	MSH2	MYB	NAV3	NF2	NOTCH3	NTRK3	PTPRK	SIN3A	TOP1	PAK5	RAD21	SMAD3	TRRAP	PDAP1	RAF1	SNX25	U2AF1	PIK3R2	RPL5	STK40	XRCC4	PPP6C	SDHD	TET1	OR4A16	RAB40A	SLC44A3	TRAF2	PDGFRB	RBM10	SOX2	VHL	PLK2	RPS6KA4	SYK	YES1
PMC10328386-DataSheet_1.pdf-1-MAP2K1_MAP2K1		MAPK8IP1	MED12	MLH1	MST1	MYCL	NBPF1	NFE2L3	NPM1	PCBP1	RAD54L	SMO	TXNDC8	PGR	RET	SPOP	WRN	PIK3R1	RPL22	STK19	XRCC3	PPP2R2A	SDHC	TERT	OMA1	RAB35	SLC26A3	TPX2	PDGFRA	RB1	SOX17	VEZF1	PLCG2	RPS2	SUZ12	YAP1	PRKACA	SERPINB13	TGFBR1
PMC10328386-DataSheet_1.pdf-1-MAP2K2_MAP2K2		MAX	MED23	MLH3	MST1R	MYCN	NCOA3	NFKBIA	NRAS	PDSS2	REL	SPEN	WASF3	PIK3CG	ROS1	STK11	XRCC2	PMS2	RRM1	TAP1	ZNF180	PTCH1	SF3B1	TMEM127	PRKN	RAD51B	SMARCB1	TSHR	PIK3C3	RHOA	STAT3	XPA	POLQ	RYBP	ELOC	ZNF620	PTPRD	SHQ1	TNFRSF14
PMC10328386-DataSheet_1.pdf-1-MAP2K4_MAP2K4		MBD1	MEF2B	MORC4	MTOR	MYD88	NCOR1	NKX2-1	NSD1	PIK3CD	RNF43	STAT6	XRCC1	PMS1	RPTOR	TAF1	ZFHX3	PPP2R1A	SDHB	TDRD10	ODAM	QKI	SLC1A3	TP63	PDCD2L	RASA1	SOS1	VEGFA	PIM1	RPS15	SUFU	XRCC6	PREX2	SEPTIN12	TFE3	OTUD7A	RAD1	SLX4	TRAF7
PMC10328386-DataSheet_1.pdf-1-MAP3K1_MAP3K1		MCL1	MEN1	MPL	MUC17	MYOCD	NCOR2	NKX3-1	NTN4	PMAIP1	RPS6KB2	TACC3	ZBTB16	PPM1D	SDHAF2	TCP11L2	ZRSR2	PRX	SETDB1	TLR4	TENT4B	RAD51	SMARCA4	TSC2	PIK3C2G	RHEB	STAG2	XIRP2	POLE	RXRA	TBX3	ZNF521	PTPRB	SH2D1A	TNFAIP3	PBRM1	RAD52	SMC3	TTLL9
PMC10328386-DataSheet_1.pdf-1-MAP3K13_MAP3K13		MDC1	MET	MPO	MUTYH	MYOD1	NEGR1	NOTCH1	NTRK1	POU2F2	SDHA	TCF7L2	ZRANB3	PRKDC	SETD2	TIMM17A	NUP93	PTPRT	SIX1	TP53BP1	PDCD1	RARA	SOCS1	USP9X	PIK3R3	RPP30	STX2	XRCC5	PRDM1	SELP	TET2	OR52N1	RAC1	SLC4A5	TRAF3	PDPK1	RECQL4	SOX9	VTCN1
PMC10328386-DataSheet_1.pdf-1-MAP4K3_MAP4K3		MDM2	MGA	MRE11	MXRA5	NAB2	NF1	NOTCH2	NTRK2	PRKAR1A	SETBP1	TGFBR2	NUP210L	PTPRS	SIRT4	TP53	PALB2	RAD50	SMAD4	TSC1	PHOX2B	COP1	SRSF2	XIAP	POLD1	RUNX1	TBL1XR1	ZNF483	PTPN11	SH2B3	TNF	PAX5	RAD51D	SMC1A	TSHZ3	PIK3CB	RIT1	STAT5B	XPO1
PMC9882296-media-5.xlsx-HEK-CysROx-CHX-gene_EPHA3		HSPA1A	COPB1	CSE1L	AP2A1	RFC1	DHX9	NDUFAF4	SDHA	MACROD1	STXBP2	PA2G4	SHMT2	SNRNP200	FASN	PRPF6	HK1	DBT	MCCC2	LAP3	HSPD1	UROD	ALDH5A1	GNB1	PGK1	DDX41	SDHAF3	VARS1	GNB2	PSMC2	PRORP	AP2A2	RPA2	HNRNPM	RPS3A	DARS2	DGUOK	PC	CCT3	GMPS	PFAS	ATP1A1	RPS3	ACTR1A	ERLIN2	AP1G1	RECQL	EIF5A	MYH9	RPSA	EIF2S1	RHOT2	AKAP1	CDK6	SMPD4	UPF1	SSRP1	LIMD1	MCM6	PKM	MTHFD1L	ALDH6A1	RACK1	ZC3HAV1L	KRT10	DLD	LOC102724594	TARDBP	HIBCH	QRSL1	YARS1	PCCB	RNPEP	ALAS1	PRDX3	GART	RPLP0	CARM1	CRYZ	PPTC7	AASS	HCFC1	MCM4	SLC25A13	LONP1	PFN1	MMUT	CCT8	FLNA	CLTC	PPP2CA	THEM6	MCM5	FECH	DIS3	XPO7	MRPS5	MCM3	EIF4A1	LTA4H	LRPPRC	SLC30A9	PCBP2	PCBP1	DPYSL2	DPYSL3	DDX39B	PSMD12	HSP90AB1	GLUD1	TALDO1	ABHD10	PUF60	ALDOA	MRPS9	PPIF	MTA2	MTA1	STIP1	MARS2	FDXR	PLS3	SUGT1	MGME1	TSFM	COPE	CHORDC1	HADHA	ECHS1	HSDL2	COLGALT1	DDX42	NUP160	PHGDH	TRMT11	OAT	SCFD1	RBFA	RPL14	C1QBP	STRAP	ME2	ASNS	ATP2A2	IMMT	FXR1	CDK5RAP1	IPO4	CHMP5	TSPO	RAB7A	CCT4	NUDCD2	TBRG4	HDHD5	HSPA4L	GRSF1	FMC1	RPL8	RPL7A	ATPAF1	GUF1	DLAT	EDC4	GSTP1	MRM3	DSTN	CEBPZ	MRPS11	PARP1	ACADSB	SRPK1	KIF2C	PSMA4	LRBA	STIM1	VDAC2	SYMPK	GRPEL1	ACAT2	AGK	MRPS30	TUBA1A	TUBA1C	KARS1	UQCRC1	RPL37A	MRS2	RAC1	CFL2	CFL1	SRPRB	SEC23A	ARG2	RO60	VPS35	NDUFS1	HNRNPU	RTN4IP1	COPA	RPL34	ACAD9	RARS1	RANBP2	GPS1	SHB	FARSB	IARS2	PCNA	PSMD2	CCT7	NAP1L1	CNN3	IDH2	IDH1	ACOT2	DYNC1LI1	XRCC5	RAP1B	GLYR1	CORO1C	RAB10	SORD	EIF2A	BCLAF1	RPA1	SUCLA2	RAB8A	NUP93	THEM4	NUP205	LARS1	MRPL16	RPL13A	EIF3D	EEF2	HSPA9	WDFY1	RPL24	NDUFA10	ALDH18A1	ESD	PRKDC	ADAR	ARMT1	CLPX	CSRP2	CUL1	GTF2I	MYO1D	TDP2	IRS4	UBA52	GTPBP3	ADD1	ATXN10	KHSRP	ZRANB2	SDHB	TRMT61B	RPS2	PDLIM1	RPS15A	AMPD2	ADSS2	LIMS1	UMPS	DPYSL5	GLDC	RPL18A	RANGAP1	DMAC2L	CDC37	CYP51A1	ERCC3	THNSL1	MYH10	SLIRP	SNRPB	PRPF4	LYPLAL1	PCCA	LAS1L	CAND1	GSTM3	AMOT	EIF3CL	CTPS1	MRPS10	HSP90AA1	PAK2	ATP6V1A	FHL1	DHX30	PCK2	AIFM1	ANXA6	ILKAP	SLC25A20	PDSS2	CORO7	NXF1	ELAC2	MCMBP	LEMD3	MOCS1	PGD	CLUH	EDC3	PNPLA8	OXSM	DDX39A	CSNK2B	TXN	PYCR1	MTCH1	CMTR1	HSPA8	HELLS	PDE12	C17orf80	VPS29	HSD17B8	HAT1	POTEE	ACTB	ABCE1	RPS11	POLG	KDM1A	MRPL44	RBM39	KPRP	ERAL1	SYTL4	FUBP1	TRIP13	MRPL20	PDCD6IP	CPT2	NONO	SFPQ	APEX1	PPM1G	MAP4	TIGAR	NDUFAF5	MTMR1	CPOX	PITRM1	MCCC1	PLA2G4A	HSDL1	FDPS	SRSF4	SNRNP40	NAMPT	CPVL	USP14	TM4SF4	RPL12	MTHFD1	OXCT1	SEC24B	HSPA4	HSPH1	YARS2	PPA2	ACO2	MCM2	NSDHL	KCTD12	DDX17	DDX23	ACOT7	PSMD11	DNM2	SLC1A5	ILVBL	RBM17	TNPO1	TIPRL	SBDS	GLS	AP2B1	MOGS	NSUN2	DYNC1H1	PES1	NUDT9	MRPL39	HDLBP	GTPBP10	PTCD1	TTLL12	TCP1	POLDIP2	CTBP2	SAMM50	EMC2	GFM2	LDHA	NAE1	SRM	MRPS35	PRDX6	GNAI3	GTF3C1	EEF1A1	GANAB	COQ9	TAGLN2	PREPL	NDUFAF7	JPT2	LSG1	PTCD3	YWHAZ	GSPT1	WARS1	SND1	RNMT	NUP155	CNP	LYPLA2	RNH1	LYRM7	DDX3X	HNRNPH1	HNRNPF	G6PD	PSMD6	PYCR2	SPTLC2	LUC7L2	SPRYD4	PDS5A	POLG2	LETM1	TRAP1	NARS1	CBR1	CYC1	PPIB	DHTKD1	PARK7	TIMM44	CAPZB	MIPEP	RUVBL1	KPNA6	LIAS	TUBB	NCAPG	NCL	NNT	POLR1B	PDPR	EIF4G1	RPL23	RPS4X	NDUFA2	DRG2	ACTG1	GEMIN5	FKBP5	MTRF1	DNAJA3	MRPL35	HADHB	UCHL5	STT3A	MDH2	PRPF8	ZC3HAV1	VDAC1	MRPS27	CHCHD1	GNAI2	UBE2E1	UBE2E3	NADK2	DDX6	COPG2	DDX5	WARS2	ISCU	OGDH	YWHAH	RPL32	NT5DC2	TMPO	CCT5	ECH1	NOA1	FLG2	ABCC1	USP5	PPP2R1A	MCTS1	ORC3	TARS2	SEC63	STOML2	EPRS1	CAPZA1	KPNB1	CAPN1	EXOSC9	GSTK1	MRPL37	XRCC6	IDH3A	RPL36	FSCN1	GFM1	BCS1L	XAB2	MSRB2	RPL4	SMAD9	PMPCA	CKB	OLA1	MRPL19	AHCY	RPS4Y1	DHX15	TBL2	HSPA14	SRP68	ENO1	SF3B3	PMPCB	PGP	TACO1	PAFAH1B1	PTPMT1	MRPL46	DDX1	SUPV3L1	MCAT	EIF3E	NDUFV2	ILK	NIPSNAP1	MTPAP	EIF3B	AIMP2	POLRMT	TRIT1	PRPS1	KRT1	RPL22	HK2	SLC25A4	SUGP2	DDX46	SLC25A10	RPL18	SLC25A11	RPS6	ACSL4	NME1	ELP1	EIF3L	NAA15	ALDH7A1	ATP5PO	APRT	CS	DRG1	HNRNPA0	THOC3	CAD	THOC6	FLAD1	RAB21	SLC25A1	SLC25A5	PPA1	PGRMC1	ATP5F1C	PPME1	DECR1	LDHB	CPS1	SAE1	PPP1CC	MCM7	MRPS24	EEF1A2	PUS1	PNPT1	KRT16	HNRNPK	KRT6B	ANKFY1	GLRX5	PHB1	ACLY	MRTO4	HSP90B1	EIF3A	SNRPD2	NUP98	ALDH1B1	RHOA	MRPS31	CCT2	VARS2	NDUFB9	ETFB	AARS2	WDR82	MRPS22	TST	PKN3	PRKCB	EIF2B1	EIF4E	DUT	NXT2	MRPL1	RPL11	HSD17B4	RPS6KA3	MAPK3	PREP	SF3B1	PPP1CB	ABCF1	XPO1	MTHFD2	NIPSNAP2	GUK1	SUCLG2	ATP6V1C1	SEC23IP	COTL1	BRCA1	TBC1D15	XPNPEP3	CDC73	CLIC1	SNRPE	RPL5	RCC2	U2AF2	RBM14	FASTKD5	DNAJA2	DARS1	IPO9	ACAT1	DSG1	PRMT1	NDUFS2	SUCLG1	RRM1	PPIA	GAPDH	BRCC3	SAFB2	NCBP1	ASCC2	HARS2	COQ3	BLVRA	COMT	EZR	ANGEL2	PLPBP	CLPB	SUPT16H	MRPL21	AGPS	MMAB	HNRNPL	SMU1	DPH5	GRK2	SKIC3	L2HGDH	DDX19A	PSMD3	PSMC4	UBA5	XPOT	EIF3J	PAICS	DHX29	MTIF2	MTRF1L	EIF2S3	TMEM33	PRPF19	UBE2D3	EEF1G	ATAD3B	RABGGTB	KPNA3	RPS14	MRPL50	FAHD2B	CLYBL	FAF2	ECI2	AFG3L2	ALDH2	RPS20	MGST1	TFAM	ALDH4A1	NUDT8	ABCF2	CHERP	NDUFA4	BPNT1	ACADVL	GSK3A	MAP2K2	HNRNPR	UQCC2	EIF4G2	SURF4	EXOSC1	MTCH2	MATR3	AHCYL1	CC2D1A	PSME3	RAB18	PLOD1	DDX24	MRI1	PMVK	FDX1	RPS12	ETFA	HSD17B10	EXOSC8	SCCPDH	ESYT1	DDX21	BCKDHB	POLR2H	DNM1L	FASTKD2	MRPL45	RBM4	GMDS	YWHAE	RPL10	RPS8	SNU13	AFDN	IPO7	KPNA2	ACSL3	GMPPA	MYO1C	VWA8	EIF3M	NDUFAB1	CDK4	OCRL	TRMT10C	DNMT1	LPCAT1	PDHA1	USP39	TUBB8	RMND1	CDC42	KYAT3	PTBP1	TMT1A	NDUFA7	TPRKB	C8orf82	HNRNPA1	ISCA2	PRKCI	DSP	RPS27	PTGES3	CARS1	MRPL58	ANKRD17	RAB3D	UBE2M	RPL30	EIF3I	ATP5F1A	NAA50	NDRG1	SEH1L	ELMOD2	PSMD1	IARS1	HSD17B12	MGA	FERMT2	RPL9	ATIC	CSNK1A1	MTREX	NTPCR	DYNLL1	CCT6A	UQCRC2	MRPS7	IDI1	PRPS2	RPL28	AGL	HNRNPUL2	CPSF3	IDH3G	ARF5	ARF4	PSMC5	TM9SF3	PHYH	MRPL32	UBAP2L	RPL27A	GDI2	UBA2	SRPRA	MPC1	ARF1	ARCN1	MTX2	SERBP1	MSH2	THG1L	KRT9	PDK2	PCBP3	SMC4	ZYX	CSDE1	AKR7A2	VIM	RDH11	CAPN2	MRPL24	ALDH1L2	RAB2A	VDAC3	GCSH	GATC	MRPL47	RCC1	IGF2BP1	YWHAQ	TUBA1B	SF1	SDHC	TMLHE	ARPC1A	HINT2	GNAS	RPN2	MTERF4	PSMD13	MRPS34	RPS16	EFTUD2	GDI1	ADRM1	XPO5	CACYBP	CUL3	RPN1	WDR18	NDUFS6	ARIH2	RIF1	RPS5	ATP2B1	MRE11	PFKP	FLII	PDHB	MAP1B	FKBP4	EIF2S2	EMC1	MRPL10	PRKACA	RPS21	MRPS17	ELOC	MAT2A	RPL3	CBR4	IPO5	PRPF38A	RPS17	RAN	PPIL1	COPB2	ASMTL	USP7	DNLZ	OSBP	GNPNAT1	HYOU1	BABAM2	EML4	HSD17B11	DNAJC11	DHCR7	PRPF3	SNRPD3	ANXA7	POLD1	UBA3	CELF1	DHRS4	ETF1	FARSA	TARS1	CYB5R1	SPRR1B	OSTC	GAPDHS	ABRAXAS2	NOC2L	FAM185A	FOXRED1	EPB41	PABPN1L	EPB41L2	MRPS18B	CPSF2	CCAR2	TIMM50	AAAS	SLC25A22	HNRNPUL1	MRPL9	DCLRE1A	PYGL	MAD2L1	PGAM1	RUVBL2	ADSL	RPAP3	RPL7	NT5DC3	SF3A3	NDUFV1	CUL4B	BUB3	ATP5F1E	ATPAF2	NUP188	EFHD2	STXBP1	SHPK	DFFA	MOB4	RABGGTA	ATP6V0D1	EHHADH	YME1L1	NT5DC1	TLN1	TBCD	RANBP1	HCCS	ARPC1B	MYO5A	MEMO1	TEX264	WNK3	TRAPPC4	PSPC1	TES	RCC1L	UBA6	MCU	MVD	SNTB2	NMD3	GNAI1	ADD3	EIF3G	ATP2B4	ACSS1	GET4	SEC13	RTCA	TMX1	NPLOC4	SFXN1	PAPOLA	MRPL54	HNRNPH2	EXOSC5	SLC25A3	ENOPH1	CAMK2D	RHOT1	RFC4	RAB23	GNA11	KPNA1	GNPAT	CEP350	RPL36AL	CDK16	DHCR24	SMC1A	SPTLC1	PGM3	EARS2	TUBG1	EMC8	SPAG9	SACM1L	CCZ1B	SAR1A	COPS4	RAB9A	PTRH2	ATP5PD	SERPINB6	TDRKH	LUC7L3	AUH	ANP32B	QTRT2	NCKAP1	ANXA2	HPRT1	DAP3	UAP1	STAG2	PRIM1	RPUSD4	NARS2	RAB34	NPM3	RPP40	RFC5	UBE3A	MPC2	NUDC	AKAP8L	GMPPB	ACAN	CENPH	ATP5MF	SPR	MYO6	MRPL27	STRN	ABCC10	GALK1	DCXR	MED23	HMGCS1	DUS2	VCP	RBM25	RPP30	GORASP2	MRPL38	PDP1	KDELR1	ELAVL1	CPNE3	SRP9	GATD1	JUP	HNRNPD	SRSF7	TPI1	MYL6B	ERGIC3	VPS13B	NUDT5	HNRNPA3	TOP1	S100A7	S100A8	SPTBN1	KRT34	TEFM
PMC10312454-media-5.xlsx-Genotype_hits-TIE1_TIE1		CDK2	STK26	PIM1	CDK13	DCLK3	ERBB3	PASK	STK35	TNIK	AURKA	CDK19	CSF1R	DAPK3	GUCY2F	PDK2	ATM	AURKB	BRAF	CSNK2A2	MAP2K7	MAP3K12	SBK1	ULK4	CDKL1	EPHA5	FGFR1	IRAK1	IRAK2	MAP3K11	MYLK3	PKN1	TAF1	TXK	BRD2	CDC42BPA	NEK5	PIK3CD	INSRR	ADCK2	MAP3K6	PIK3C2B	ALPK2	FGR	MAP2K5	OXSR1	PIK3CB	STK17A	TTBK1	VRK1	BUB1	HSPB8	MAPK9	MYLK4	PDK3	WNK3	CAMK4	CHEK1	DYRK1B	GUCY2C	ILK	GRK2	CIT	CDK9	MAP2K1	PRKG1	DCLK2	FGFR4	PDGFRB	RIPK2	TNNI3K	ACVRL1	GRK3	AKT2	ALK	ALPK3	BRD3	CAMK2B	CAMKK1	CSNK1G2	DDR1	DMPK	DSTYK	EIF2AK3	KALRN	LCK	MAP3K15	MARK3	MARK4	MST1R	NEK6	PAK2	PIK3CA	PIK3CG	PRKG2	RPS6KB2	SCYL2	STK10	STK24	TBK1	TTBK2	TYK2	TYRO3	AURKC	BTK	IGF1R	MAPK11	PIK3R4	ROCK1	RPS6KA6	STK32A	STK32B	CDC42BPB	CDKL2	CHEK2	DYRK2	EPHA2	HUNK	JAK3	KSR2	MAP4K2	PAK6	RPS6KA4	RPS6KB1	SIK2	SRC	SRMS	SYK	VRK2	CAMK2G	ERBB4	IRAK4	ULK2	COQ8B	ANKK1	CDK18	CHUK	CSNK1G3	EIF2AK4	FLT3	LMTK3	MAP3K4	MLKL	MYO3B	PRKCQ	PRKD2	PSKH2	ROR1	SCYL3	SGK2	PRAG1	SPEG	CLK3	WNK4	YES1
PMC10329348-12967_2023_4308_MOESM1_ESM.pdf-5-EGFR_EGFR		PTEN	BRAF	TP53	BRCA2	NF1	FAT1	POLE	PIK3CA	CREBBP	LRP1B	ALK	FANCD2	NOTCH3	MGA	SPTA1	TSC2	PLCG2	PTPN11	TET2
PMC10326603-cd-22-0620_supplementary_tables_s1-s24_suppst1.xlsx-Table_S22-Supplementary_Table_S22_Patterns_of_gene_alterations_in_STK11_mutant_and_wild-type_cohorts_STK11		AKT1	AKT2	APC	ARID1A	ATM	ATR	ATRX	BCL2L1	BCORL1	BRCA2	CCND1	CCNE1	CD274	CDKN2A	CDKN2B	CHEK2	CREBBP	DNMT3A	EGFR	EP300	FBXW7	FGF10	FGF12	FGF19	FGF3	FGF4	FGFR1	GNAS	IRS2	KDM5A	KDM5C	KDM6A	KDR	KEAP1	KIT	KMT2D	KRAS	MCL1	MUTYH	MYC	MYCL	MYCN	NF1	NFE2L2	NFKBIA	NKX2-1	NOTCH1	NOTCH2	NOTCH3	PBRM1	PDGFRA	PIK3CA	PTEN	RB1	RBM10	RICTOR	SMARCA4	SOX2	STAG2	STK11	TET2	TP53	TSC2	ZNF703
PMC10326603-cd-22-0620_supplementary_tables_s1-s24_suppst1.xlsx-Table_S23-Supplementary_Table_S23_Patterns_of_gene_alterations_in_EGFR_mutant_and_wild-type_cohorts_EGFR		AKT1	AKT2	APC	ARID1A	ATM	ATR	ATRX	BCL2L1	BCORL1	BRCA2	CCND1	CCNE1	CD274	CDKN2A	CDKN2B	CHEK2	CREBBP	DNMT3A	EGFR	EP300	FBXW7	FGF10	FGF12	FGF19	FGF3	FGF4	FGFR1	GNAS	IRS2	KDM5A	KDM5C	KDM6A	KDR	KEAP1	KIT	KMT2D	KRAS	MCL1	MUTYH	MYC	MYCL	MYCN	NF1	NFE2L2	NFKBIA	NKX2-1	NOTCH1	NOTCH2	NOTCH3	PBRM1	PDGFRA	PIK3CA	PTEN	RB1	RBM10	RICTOR	SMARCA4	SOX2	STAG2	STK11	TET2	TP53	TSC2	ZNF703
PMC4480957-1471-2164-16-S8-S4-S1.pdf-2-C9orf96_STKLD1		REXO4	CACFD1	IFIT1B	NT5C2	BUD13	APOA4	DCPS	P2RX7	CHRNA3	ADAMTS7	MORF4L1	CTSH	SMG6	PEMT	RAI1	TTLL6	ATP5MC1	UBE2Z	SNF8	GIP	SMARCA4	KANK2
PMC4480957-1471-2164-16-S8-S4-S1.pdf-8-PXK_PXK		PXK	ZCCHC4	ANAPC4	PPIP5K2	ZFP57	HLA-G	HFE	HLA-A	HLA-DRB5	HLA-DRB1	HLA-DQA1	HLA-DQB1	HLA-DQB2
PMC4454399-cas0105-1384-sd1.pdf-50-PIP4K2C_PIP4K2C		PKD1	PKD1L3	PKD2	PKHD1	PKLR	PKM	PKN2	PKP3	PLA2G1B	PLAA	PLAC8	PLAT	PLAU	PLCB1	PLCD1	PLCE1	PLCG2	PLD1	PLD2	PLD3	PLEC	PLEK	PLEKHA1	PLEKHA7	PLEKHB2	PLEKHG3	PLG	PLIN2	PLOD1	PLOD2	PLOD3	PLP1	PLP2	PLS1	PLSCR1	PLSCR3	PLTP	PLVAP
PMC4454399-cas0105-1384-sd1.pdf-58-ROCK2_ROCK2		RP2	RPL10	RPL10A	RPL11	RPL12	RPL13	RPL13A	RPL14	RPL15	RPL17	RPL18	RPL18A	RPL19	RPL21	RPL22	RPL22L1	RPL23	RPL23A	RPL24	RPL26L1	RPL27	RPL27A	RPL28	RPL29	RPL3	RPL30	RPL31	RPL32	RPL34	RPL35	RPL35A	RPL36A	RPL37A	RPL4	RPL5	RPL6	RPL7	RPL7A
PMC4454399-cas0105-1384-sd1.pdf-68-STK10_STK10		STK11	STK16	STK24	STMN1	STOM	STOML2	STOML3	STRAP	STRIP1	STUB1	STX11	STX12	STX2	STX3	STX4	STX6	STX7	STX8	STXBP1	STXBP2	STXBP3	STXBP4	SUB1	SUCLA2	SUCNR1	SURF4	SUSD2	SVEP1	SVIP	SYNE1	SYNGR1	SYNGR2	SYNJ1	SYPL1	SYT1	SYT9	SZT2	TAAR2
PMC4460611-1755-8794-8-S2-S2-S1.pdf-47-MAP2K1_MAP2K1		CRP	CTLA4	DNMT1	CCR5	GRB2	CXCR4	ADORA2A	NR1I2	TOP1	GBA1	TGFB1	TNFSF13B	ADRB3	ABCB1	IL1B	MPO	DPEP1	ITGB3	CCKBR	TLR2
PMC4454074-srep10806-s1.pdf-17-ABL2_ABL2		ACACA	ACLY	ACSF3	ACTA2	AHR	ALKBH6	ARHGAP25	ARID1B	ARID5B	ARIH1	ARPP21	ATF7IP	AUTS2	AZU1	BCAT1	BCL2	BIN1	BIN3	BABAM2	METTL25	R3HDM4	CCDC171	CACNA1D	CAND1	CARD8	CASKIN2
PMC4454074-srep10806-s1.pdf-17-STK24_STK24		TAGAP	TAS2R60	TEKT3	TEX2	TGFBR1	THAP2	TLR6	TNFRSF19	TNFSF11	TOR1AIP2	TP53BP1	TRRAP	TSPAN5	TXNDC9	UBAC2	VGLL4	VPS54	XPO1	XRN1	ZBTB20	ZCCHC2	ZFP91	ZHX1	ZNF148
PMC4443289-molce-38-5-466-supplementary.pdf-15-MAP3K1_MAP3K1		MROH2B	C7	CPLANE1	MYO10	RHCG	TICRR	DGLUCY	DDX24	TNFAIP2	CLBA1	SUSD5	SCN5A	SCN11A	LYZL4	FANCD2	SLC25A26	PRKCD	STAB1	DNAH1	HEMK1	SLC38A3	BSN	SCAP	FYCO1	GRIP2	ACAD9	CFAP92	DST
PMC4438243-MCB.00013-15_zmb999100856so4.xlsx-Sheet1-Supplemental_table_S3_Potential_RIDD_targets_that_contain_one_or_more_IRE1_RNase_target_consensus_target_sequence_ERN1		ABCA3	ABCB9	ACTN4	TLE5	ARHGEF40	ASAP1	BLOC1S1	CD44	CDK2	CELF2	CLSTN2	CPLX2	CSPG4	CTSF	FADS2	TAFA5	GPD2	IGF2R	LDLR	LIMD2	LMF2	LRP1	LRP10	MAN2B2	MCM4	MCM7	MGAT4B	MGST3	MIB2	MMP24	MRC2	NINJ1	NISCH	PML	POLA2	PRKCA	RASA3	RCN2	RPN1	RPTOR	RTN1	SESN3	SLC25A17	SMARCC2	STIM2	SULT4A1	SUSD4	SUV39H2	TCF19	TIMP3	TTC13	TWIST2	WARS1	WEE1	XRCC1	XRN2
PMC4431733-pone.0126670.s001.docx-0-ABL1_ABL1		ADAM33	ADORA2A	AKT1S1	ALS2	APEX1	ARHGAP29	ASXL1	ATG9B	AURKC	ADGRB3	BCAT1	BCL2L15	BECN1	BLM	BMX	BRD3	SZRD1	CARD11	CBL	CCDC82	CCND1	CD14	CD79B	CDC6	CDK1	CDK8	CDKN2C	CNTRL	CHKB	CLU	CREBBP	CSNK1G2	CXCR4	CYP3A4	DCLK3	DDX10	DKK1	DNMT1	DUSP1	DYRK2	EGFR	EP300	EPHA6	EPO	ERCC5	ESR1	EVC2	FADD	FANCF	FBXO10	FGF19	FH	FLT4	FOXP3	FYN	GADD45G	GNAQ	GRB2	GRM8	GUCY1A2	HDAC9	HES4	HIF1A	HOXA9	HSP90AB1	IGF1R	IGFBP6	IKZF1	ING4	IQGAP1	ITCH	ITK	JAK1	KDM4C	KIF16B	KTN1	LDHA	LMO2	LRRC10	LTK	MAN1B1	MAP2K7	MAP3K9	MAPK8IP2	MAS1L	MDM2	MEX3B	MKNK2	MLLT6	MRE11	MTHFR	MYB	MYH1	NCAM1	NEK10	NFATC3	NIN	NLRP5	NOTCH4	NRAS	NUAK1	TENM1	PAK1	PARP14	PCDHB2	PDGFRB	PER1	PHB1	PIK3C2B	PIK3R2	PLA2G4A	PLCG2	POLE	PPARGC1A	PPP2R3A	PRKAB2	PRKCA	PRKD2	PTGFR	PTPN13	PTPRC	PXN	RAD54B	RAPH1	RASSF1	RECQL4	RFC1	RICTOR	ROBO2	RPS6	RPS6KB2	SDHC	SFRP2	SIRT1	SLC2A3	SMAD4	SNAI1	SOS2	SPRED1	STAT1	STK19	STYK1	TACR3	TBX22	TEK	TGFB2	TICAM1	TLR7	TNFRSF10A	TNKS2	TP53	TRADD	TRIB3	TRIP11	TTN	UBR4	UPP1	USP54	VEGFC	WNK1	WNT9B	XPC	ZBTB16	ZNF384
PMC4431733-pone.0126670.s001.docx-0-ABL2_ABL2		ADAMTS18	ADORA2B	AKT2	ANAPC5	APOB	ARHGAP6	ATG10	ATM	AXIN1	BAK1	BCL10	BCL2L2	BID	BMF	BNIP3	BRIP1	STKLD1	KNL1	CBLB	CCKAR	CCND2	CD22	CD8A	CDC7	CDK12	CDK9	CDKN2D	CES3	CHRNA3	CMAS	CRHR1	CTDP1	CFAP47	CYP3A5	DCLRE1C	DDX11	DLC1	DNMT3A	DUSP10	E2F1	EGLN1	EP400	EPHA7	ERBB2	ERCC6	ESR2	EWSR1	AMER1	FANCG	FBXO32	FGF2	FHIT	FN1	FOXP4	FZD10	GATA1	GNAS	GRIN2A	GSK3A	GUCY2F	HDLBP	HES5	HIP1	HOXD13	HSPA2	IGF2	IGFBP7	IKZF3	INHBA	IRAK2	ITGA10	ITPA	JAK2	KDM5A	KISS1	LAMC1	LDHB	ADGRL1	LRRC7	LYN	MAP1LC3A	MAP3K1	MAP4K4	MAPK8IP3	MAST4	MDM4	MGA	MKRN3	MMP16	MS4A1	MTM1	MYBL1	MYH11	NCDN	NEK11	NFKB1	NIPBL	NLRP8	NRBP1	NUAK2	OR8G1	PAK3	PARP2	PCGF2	PDGFRL	PERP	PHF14	PIK3C2G	PIK3R3	PLAG1	PLCH1	POLL	PPM1D	PRDM16	PRKACA	PRKCD	PRKDC	PTGS2	PTPN14	PTPRD	PYGO2	RAF1	RARA	RB1	REG4	RFC4	RIF1	ROCK1	RPS6KA1	RPTOR	SDHD	SGK1	SIRT6	SLC2A4	SMAD7	SNAI2	SOX10	SPRY1	STAT3	STK32B	SUFU	TAF15	TCF12	TERT	TGFB3	TICAM2	TMEFF2	TNFRSF10B	TNNI3K	TP53AIP1	TRAF1	TRIM24	TRRAP	TUBD1	UBR5	USP24	USP6NL	VEPH1	WNK2	WRN	XRCC1	ZC3H12B	ZNF442
PMC4428506-13023_2015_235_MOESM1_ESM.pdf-2-MINK1_MINK1		MINK1	SMS	FRMPD4	AGRN	CASZ1	REN	NBEAL2	MST1	EVC	PRSS37	RP1L1	CUBN	FAT3	SCNN1A	SCAPER	ERCC4
PMC4404591-13059_2015_627_MOESM4_ESM.xls-Directional_Genes-ENSG00000000938_FGR		AOC1	SLC7A2	SLC4A1	CREBBP	GCFC2	GDE1	SPATA20	LGALS14	IL32	BAZ1B	CEP68	NUB1	GLT8D1	RALBP1	CD74	FHL1	ERP44	TYMP	CD44	BCLAF1	RABEP1	GRN	TBC1D23	MSR1	CDH1	PHLPP2	ANO2	WWC3	ADAMTS6	NEDD4L	NFE2L3	LAMA3	ANAPC4	OPN3	PARP12	WNK1	QSER1	CDH3	CDON	SNX24	ABCA7	HMG20B	ZNF76	NHERF2	COL17A1	DIP2B	ARFGEF1	MYO9A	NEO1	POLR1A	LAPTM4A	IP6K2	RAB27A	VASH1	SLC6A15	P4HA2	FCGR2B	DERL2	NOTCH3	TSG101	HACD3	TOP2B	IL4R	TIGAR	XRCC5	FDFT1	OPHN1	DDX1	PKP1	LRP2	ERC1	BCKDHB	TUT7	FAM234B	MAPRE3	ABCB1	RBM22	ERO1B	FTL	CETP	LPCAT2	DNAJB11	P3H2	PITPNM2	SEL1L3	SLC7A8	SEMA6A	DPYSL2	ADA2	PSMD5	CDC5L	MKNK2	SNAP29	DERL3	SLC7A4	PPIL2	MFNG	CYB5R3	PACSIN2	APOL4	EP300	NIN	LGMN	DHRS7	ASB2	YY1	EFS	SLC52A3	NOP56	LPIN2	MYL12A	PQBP1	EMD	TIMP1	CAB39L	CCP110	RIPK2	SLC39A14	CGB3	LGALS13	FZR1	TGFB1	RPL18A	WDR91	DNAH11	CBLL1	PTN	COBL	C1GALT1	SUSD1	PIP5K1B	NPDC1	CCSER2	SMC3	TBC1D12	C1QBP	SLC6A4	NAGLU	PPP1R9B	VAT1	USP46	MANBA	CLCN3	SNX25	UGDH	MS4A6A	EIF4G2	SLC1A2	CD81	VWF	SLC11A2	SLC38A1	CHD4	ING4	LPCAT3	NT5DC3	CMAS	TREML2	ASCC3	ALDH5A1	CRYBG1	VNN2	SOBP	EXOC2	VEGFA	ERBIN	MAN2A1	MRPS27	GNPDA1	TFDP2	GNAI2	CBLB	UPK1B	SCAP	SPCS1	EPB41L5	DNAJC27	RTN4	EFEMP1	IL1RL1	UXS1	HDLBP	PRKD3	SDC1	PCYOX1	DNAJC16	GPX7	FAM20B	DOCK7	KMO	CTBS	RAB29	PRDX1	PRRC2C	ABCD3	KIF14	PHF3	PLAGL1	PPL	FKBP15	GLE1	CSF3R	ACOT2	SLC17A5	MASTL	DNAJC15	SMAD9	COIL	ADCY7	PLBD1	CSTA	DPPA4	COPA	PTGFR	SRGN	MED13L	ADGRE5	TTC21B	FAM124B	PREX1	MCEE	PSG8	USP9X	TREM1	PTGER2	NUP85	PPDPF	MED1	TMX4	PLEKHG3	FGD3	EMC1	PNKD	ZFP36	APOL3	STRIP2	CALU	KNSTRN	ITFG1	SAT1	MOSPD2	PRKCSH	NECTIN2	ARHGEF16	CLIP1	MPP1	CAP1	SH3BP5	TBC1D5	MGAT1	TOP2A	CHSY1	LGALS3	RIN2	AP3B1	ALOX5AP	PIK3C2B	POSTN	TPT1	EPHB2	MORC2	TMEM254	TMTC1	BMAL1	NAV1	ACP2	AFG1L	CPM	CEP350	SERPINE2	TSGA10	GCC2	SPRY2	RCBTB2	GPNMB	VPS45	UGGT1	ECPAS	ZSCAN9	KIAA0319	TAF8	TLR2	ADCY3	ASNSD1	SLC40A1	SLC49A4	PARP9	SECISBP2L	AP1AR	RASGEF1B	SCARB2	ANXA3	KIF21A	PRICKLE1	CLSTN3	DUSP6	GAS2L3	METTL21C	GRTP1	ARMH4	SLC27A2	PML	MFGE8	IQGAP1	CRTC3	MAP1LC3B	IRF8	NCOR1	AFG3L2	IMPA2	SLC39A6	GALNT1	RMC1	NPC1	ARRB2	MINK1	TBCD	IGFBP4	PTPRF	CTTNBP2NL	PROK1	POGK	DPT	FCGR2A	RGS5	CGN	CNIH4	PDIA6	ASXL2	THNSL2	CDCA7	ACKR3	PLAC8	SNCA	CISD2	SETD7	CYP4V2	SKP2	SLC2A12	SLC22A3	TRAPPC14	MFHAS1	CSGALNACT1	ST18	ZNF462	GBGT1	RSU1	PARD3	SOGA1	CLEC1A	MPP7	DOCK1	ANK3	RNF144A	ADAM17	PARP8	MGAT5	PSTPIP2	TGOLN2	JMY	CAMK4	BCL2L11	CAST	KCTD15	TBCEL	ABI3BP	PGM5	LY96	APOOL	RSPH10B	AGPAT5	SLC7A7	CNOT8	FZD7	DEPTOR	PPARGC1B	SLC26A2	C2CD2	PALM2AKAP2	LDLRAP1	MRAS	GPR153	ALAS2	EPB41	SLC37A1	PDE9A	ICOSLG	ITGB2	MFSD12	CXCL16	LAPTM5	NCSTN	BNIPL	FSTL1	NFASC	TM4SF18	PLB1	CDCP1	TPRA1	UBXN7	ZNF691	PRSS12	HMGB2	TMEM144	F2RL1	SLC35A1	IL22RA2	STK17A	CHMP4C	SLC13A4	WASHC5	SVEP1	STRBP	NDRG2	ARHGAP42	CPSF2	IFI27	ABTB2	BRD7	SEC11C	ATF7IP2	TMEM170A	PDIA3	CERCAM	MYO5B	RRM1	AXL	ANGPTL4	CD320	DDB1	FAM83B	LMBRD1	SEMA4C	IRS1	VXN	DCXR	NLGN1	TM4SF1	KISS1	SMAGP	ARMC10	PSG6	TMEM43	TANC2	HS6ST2	ETFDH	CXXC5	BPTF	ATF7IP	THOP1	LAMB2	STARD5	IL16	ARNT2	AFF1	KLHL6	SMPDL3A	HPSE	C1QB	C1QA	PSMD1	PHOSPHO1	SPTBN2	HOXB2	PITPNA	ZBTB4	IGDCC3	NR1D2	CRYBG2	USF3	MYO1D	METRNL	IL17RA	AP3S1	GRB2	PDE4DIP	GALNT11	SELENOW	CITED4	PDXDC1	LYNX1	SLC36A4	ZDHHC20	MAP3K15	D2HGDH	SETD2	CREB3L2	ATP6AP2	BGN	MXRA7	ADI1	PAPPA	NGRN	TEKTIP1	TENT5C	PRKX	CLDN5	TM2D3	MAP7D2	ZFP1	NDUFA6	AP3M1	SEMA4B	TCN2	LRCH3	BLOC1S4	KANK3	SHTN1	BCAM	SPRY4	PLA2G2A	CENPP	IDO2	APOD	ZNF33A	ZNF600	KAZN	ZNF107	CD55	LONP1	SLC6A9	MME	SULF2	IGF2R	GAL3ST4	ZNF682	GUCA2A	DDI2	ADARB1	MFAP5	ZNF667	SH3BGRL2	WDHD1	LRBA	HMGN2	FICD	SMC5	PCMTD2	LAYN	CARD16	MBD5	TBC1D8	ATXN2	HACD2	GPX3	NCKIPSD	PSG3	EXOSC6	GPX1	ANKRD65	C12orf75	TXNDC5	TNFSF12	PPIL3	L1TD1	INMT	PEG10	PSG11	HBB	LGALS16	ATXN7L3B	PCDHGA11	CHURC1	CCPG1	EGLN2
PMC4395112-pone.0122797.s003.pdf-2-KIT_KIT		PDCL2	TLR10	TMEM156	UCHL1	ZAR1	SMG7	APOBEC4	SHCBP1L	C1orf21	LAMC1	TSEN15	UVRAG	MUC15
PMC4392212-gutjnl-2013-306620-s9.pdf-10-PRKAA1_PRKAA1		SF3B2	PRSS1	NLRP14	MARF1	SLC5A5	COL3A1	SORBS1	SMARCA1	ACCS	LOXL4	PHACTR3	IL18RAP	CTCFL	MMRN1	FYN	OR5F1	ADCK1	DNAJC14	MED13	MED14	ABCB4	NBAS	PACSIN3	RP1	MATN4	INTS5	INTS4	CARD11	INTS8	ATP10D	BOD1L1	CD4	FCGR2A	SMAD3	EBF1	CADPS	CTNNA1	CHST12	CHST15
PMC10326534-gi-23013-Supplementary-Table-1.pdf-1-NPR2_NPR2		HECW2	NCAPH2	UNC13B	PDE4C	REV3L	TNC	CELSR2	PLEKHA6	SPAM1	ATP8B1	BIN2	POLG	MYH8	ZBED4	DNAJB11	KIRREL1	POLE	ZNF687	CASQ1	TRIM51	DLG5	PTGFR	DIO2	ERBIN	FLT3	ZC3H13	AHNAK2	SLC8B1	CFAP61	HPS5	SLC7A13	COL14A1	ADORA2A	ATXN2	CACNB1	DNM1L	DTNBP1	CIMIP2B	FERMT3	FMNL3	FNBP1L	GRK3	GTSE1	HUS1	INTS11	RSC1A1
PMC4384327-12859_2014_432_MOESM5_ESM.pdf-1-ABL1_ABL1		SET	HMGB1	UNG	SHC1	MAPK1	NOTCH1	HSPD1	GSN	TGM2	NAE1	MAPK8	CBFB	TNF	PSEN1	PMCH	NMUR2	NMUR1	NMU	MCHR2	MCHR1	LPAR3	LPAR1	GSK3B	GNG2	GNB1	FPR2	CASP1	BDKRB2	BDKRB1	AGTR1	AGT	PIN1	PRKN	ITGB5	DDB1	CLU	APLP1	ADAM17	ACTB	PLCB2	PLCB1	MYH9	MAPK3	HSPA4	GNA13	GFAP	FOS	CDC37	CAV1	AGTR2	XIAP	TUBB	RCN2	P2RY11	OPRK1	NPSR1	HRH4	CSNK2A1	CNR1
PMC4384327-12859_2014_432_MOESM5_ESM.pdf-4-CSNK2A1_CSNK2A1		CD99	CBFB	CASP1	ACTB	XIAP	RCN2	PSEN2	NAE1	MYH9	MME	MAPK10	MAP3K5	ITGB5	GTF2F2	DDB1	CRYAB	CREB3	CREB1	CPEB1	COL1A2	CLU	CDC37	CAV1	CASP6	CANX	CALR	ATF6	APLP1	ADAM17	ACHE	TTR	TP53BP2	TAF9	TAF15	STX5	SPTAN1	RTN4R	RPN2	RANBP9	PRNP	PPIB	PPIA	PLD1	PDIA4	NID1	NFKB2	NCSTN	MAPK8IP1	MAP3K11	LINGO1	HYOU1
PMC4384327-12859_2014_432_MOESM6_ESM.pdf-1-MAPK1_MAPK1		DYNC1H1	LMNA	ESR1	RARA	FLNA	HSPA8	KPNA2	HSPA4	BCAR1	MAPT	PDIA3	TUBB	MNAT1	SET	CTNNB1	BCL6	PSMA5	ELF3	SYVN1	EWSR1	TOP2A	NSF	PSMD6	PSMB8	BRCA2	MYC	HSPD1	RBL1	PDGFRB	BUB1B	GSK3B	TFAP2A	HDAC2	TBK1	STAT2	UBB	STXBP1	RBBP4	PIK3R1	CFLAR	RAD51	RUVBL1	XRCC5	TUBG1	SMARCC1	PAFAH1B1	PIAS2	HSF1	CSNK2A1	AR	SUMO1	MAPK8	UNG	NHERF1	RACGAP1	CD99	RIF1	MCM7	TMPO	PCNT	MTA1	MAPK14	CD81	TERF2	PSMD10
PMC4384327-12859_2014_432_MOESM6_ESM.pdf-3-MAPKAPK5_MAPKAPK5		CSNK2A1	PROK1	ARRB2	FXR2	EDN1	MAPK1	MAPK8	PARK7	FBL	CCT2	SF3A2	ERG28	VWF	STK11	IQCB1	CASP6	AKT1	CDH2	KLK5	SMARCC1	DAXX	PRKCD	AR	SMAD3	USP1	RNF10	HSPH1	CCL5	STAM2	TOP2A	SNRNP200	BRCA2	COPS6	CD14	ARRB1	ACTB	PIK3R3	TMPO	BARD1	PRKCB	MCM4	PRPF8	HLA-E	CCT5	GNB1	STAT3	NUDC	PLK1	CCT8	EMD	MAP1LC3B	LRPAP1	TUBA4A	SMC3	CALU	RAD51	ITPR1	SNRPD1	CSE1L	TUBB	POT1	TFAP2A	SH3GLB1	CENPA	NUP107
PMC4384327-12859_2014_432_MOESM6_ESM.pdf-5-MAP3K3_MAP3K3		RB1	SQSTM1	BUB1	EPB41	LLGL1	MAP1B	CDC42	HIP1	PPP5C	KLC1	RRP1B	RHOA	CDC37	USP2	TPD52L2	SUPT5H	RBX1	LYN	CCHCR1	MAGEH1	WDTC1	SH3GL3	SGO2	HSPA2	RFC4	FKBP4	KIF11	GTF2H3	MTA1	F2RL1	BRF2	SNRPA1	RAC1	CTSH	MYH9	PPP2R2B	PBK	CASP4	FHL1	NOTCH1	APBB1	MEF2D	PIN1	LSM4	TAF10	TSNAX	NUP155	SIKE1	AHR	LAMC1	KIF2C	CCND1	ATP2B4	ITGB1	PRNP	IL4R	FANCI	PSMA3	CDK2	SNCA	DYNLL1	NASP	NUP62	SPA17	RABEP1
PMC4384327-12859_2014_432_MOESM6_ESM.pdf-7-SMG1_SMG1		SPECC1L	SPART	TBL2	TLE1	UBE2E2	HDAC1	HSP90AB1	EDN1	LYAR	SH3GL3	RECQL5	CUL4B	SPAG9	RAD21	RPL26L1	RUVBL2	QKI	TAB1	APH1B	APBB1	BTK	CASP10	DDX3X	FES	HSPA1L	ILK	ITGAX	ITPR1	MAPK10	PRKCI	SMAD1	TOX4	UBE3A	TRRAP	DGKE	HMGCR	ITGA3	RIPK3	VAV1	HSPA8	FBL	PIAS2	LMNA	PARK7	EIF2AK2	SAE1	HSP90AA1	CDC25A	RHOA	ATP2B4	DDB1	EID1	EIF6	IFIT3	MAP3K14	MAPKAPK5	MTDH	PRKCB	RCOR3	SLX1B	TGFBR2	TLR4	CCNA2	AR	CBX3
PMC4384327-12859_2014_432_MOESM6_ESM.pdf-12-PRKCQ_PRKCQ		PRPF19	SPI1	ITGB3BP	MBD1	PIAS1	PTK2	RBX1	MTA1	CASP7	EIF2B3	EZH2	NCOA6	PRKACA	BUB1B	CDC45	JAK2	PLK1	EIF4E	RPA1	APAF1	EIF3J	MED12	NUMA1	PDGFA	PDGFB	PDPK1	SENP1	TICAM1	TSSK6	RPA2	PSMB8	CDK2	MYBL2	ACTL6A	EIF4B	MEF2C	PLA2G4A	RPLP1	CKS1B	CBX1	ETS1	PTMA	TANK	TOP1	PPP2R1A	ADAM10	ADAM17	ANLN	AP1B1	ATG9A	ATP2B1	BAD	CBLL1	CD9	CUX1	DCP1B	DDX24	DERL1	EIF3E	FGFR4	HBEGF	H2BC12	HLA-A	HLA-B
PMC4384327-12859_2014_432_MOESM6_ESM.pdf-12-CSNK2A2_CSNK2A2		TCF4	TRAF1	SRSF1	IST1	S100A11	GTF3C4	APLP2	RAD18	HLA-C	DAZAP1	RIPK3	GTF2B	TCF7L2	NEDD4	HNRNPC	AKAP8L	ADAM17	TPM2	CDKN2A	B4GALT1	ADORA2A	TGFB2	RXRA	BLVRB	EIF4G3	DDX3X	S100A13	ACE2	SNRNP70	PRKCE	JAK1	LUC7L2	LMNB1	HBEGF	CSTA	ADAM10	HNRNPM	SUMO3	ISYNA1	RETREG2	NHERF2	RPL18A	PLSCR1	NCAPD2	EIF3J	STX1A	B2M	DKC1	TRADD	SARS2	GRK5	FANCC	STMN2	NCOR2	ITGB8	C9orf78	SIMC1	L1CAM	CLCN7	HSD17B4	CUL4A	TES	PRKCI	ORC1	EEF1D
PMC4384327-12859_2014_432_MOESM6_ESM.pdf-14-JAK1_JAK1		NCL	HMGA1	TOPBP1	BIRC3	DDX21	DERL2	DNAJA3	FOSL2	IFIT5	LSM3	MAGEH1	PTPN1	RPS20	TCF4	CHEK1	KPNA1	PSMA3	CASP1	CCND1	PTPN11	CDC6	CASP8AP2	CASP9	COL1A2	DNAJB1	HRAS	PABPC1	PTPRC	VRK1	ZEB1	SNRNP200	CCNE1	POLR2D	GTF2B	SOX9	ARHGEF1	RBM8A	U2AF2	PCNT	GTF2H3	FOXM1	TUBB	DYNLL1	BCL3	CANX	CSK	GNAS	HLA-E	MYH10	NCAPD2	PTPRB	SF3A2	GTF2E2	TFDP1	TAF1	GNA13	DDX20	DTL	RAD18	PLK4	CEP76	KALRN	NELFB	DDX42	EIF2S1
PMC4384327-12859_2014_432_MOESM6_ESM.pdf-34-RIPK2_RIPK2		RIPK3	RNF10	RNF138	RNF139	RNF146	RNF19B	RNF216	RNF2	RNF5	RNFT1	RNH1	RPL10L	RPS6KA5	RRBP1	RRP12	RSPH3	RUNX1	RXRA	S100A6	S100PBP	SAE1	SAFB	SALL2	SAMD9	SAP18	SATB2	SCAF4	SCAPER	SCAP	SCCPDH	SCO1	SDHA	SEC22B	SENP1	SENP3	SEPTIN7	SERPINB9	SERTAD1	SESN3	SETD4	SGK1	SH3BP4	SH3GLB1	SIAH1	SIK3	SIKE1	SIL1	SIRT1	SIRT3	SKIL	SKI	SLC18A2	SLC18A3	SLC1A5	SLC25A31	SLC2A14	SLC2A1
PMC4384327-12859_2014_432_MOESM6_ESM.pdf-35-CDK16_CDK16		CDC25B	CCL28	CASP10	CANX	CALR	SIMC1	BID	BECN1	BCR	BCL3	BAG6	BAG1	ATXN3	ATAD2	ARID4A	APAF1	AP2A1	AKR1B1	ADRA2A	ADORA1	ZNF746	YWHAH	YEATS4	XRCC4	XBP1	WWTR1	WNK1	VRK3	VPS37A	VPS13A	USP19	UNG	UFD1	UBE2W	UBE2H	TUBB2A	TTR	TSGA10	TRIP13	TRIM37	TRAF3IP1	TPP2	TPD52L1	TNC	TIAM1	THAP11	TFAP2C	TCERG1	TADA2A	TAC1	SYCP1	STAT6	SMURF2	SMU1	NHERF2	SKI	SKIL	SENP3
PMC4384327-12859_2014_432_MOESM6_ESM.pdf-39-PKN1_PKN1		PIM2	PIK3CB	PEX5	PDGFD	PCID2	NUDT1	NOD1	BEX3	NFYB	NEFL	NCSTN	NCAPD2	NCAM1	KAT7	MYO18A	MTA3	MPHOSPH8	MMP9	MMP14	MKI67	MITF	MET	MAST1	MAPRE2	MAP2K1	MAP1S	LZTS1	LYL1	LTBP1	LRR1	LHCGR	KRT8	KRT7	KRT15	KLK5	KLHL8	IQCN	KCTD13	ITPR3	ITPR2	IST1	INPP5D	IFT57	IFIT5	HSPE1	HSPBP1	HLA-G	HLA-F	HLA-C	HLA-B
PMC4384327-12859_2014_432_MOESM6_ESM.pdf-50-MET_MET		MSN	MST1R	STK26	NCKIPSD	NDUFS1	NEDD4	NFATC3	NFE2L2	BEX3	NMT1	NMT2	NPHS1	NR5A1	NRAS	NTRK1	NTRK2	OCLN	OSTF1	PARG	PRKN	PAWR	PDAP1	PDE10A	PDE5A	PDE6A	PDGFRA	PDGFRB	PICALM	PIK3CB	PIK3CD	PIK3R1	PIP5K1A	PKN2	PLA2G6	PLAC8	PLCG1	PLK3	POP1	PPP1R11	PPP1R12A	PRDX2	PRKCD	PRKCQ	PRKCZ	PRKRIP1	PTEN	PTK2	PTPN11	PTPRE	PTPRG	PTPRK	PXN	RASA1	RET	RIMS1	OBI1	RNF34
PMC4384327-12859_2014_432_MOESM6_ESM.pdf-54-DYRK3_DYRK3		DYRK2	DUT	DSG3	DSG2	DPYSL5	DNM1L	DNHD1	DNAJC3	DNAJC13	DNAJC10	DLGAP5	DLAT	DHRS2	DGKQ	DGKK	DGKI	DGKH	DGKD	DGKB	DGKA	DCTN5	DCAF11	DBNL	DAGLB	DACH1	DAB2IP	CYP2E1	CTSV	CTSD	CTR9	CSF1	CRTAP	CPT1A	CPE	CPEB1	COPS4	COL6A3	COL4A5	COL4A2	CLSTN1	CLGN	CLCN7	CKAP2	UTP4	CHRNA7	CGRRF1	CFDP1	CDV3	CDK11B	CDK11A	CD63	CD276	CCNF	CCHCR1	CCDC97	MIX23	CCDC14	CAT
PMC4384327-12859_2014_432_MOESM6_ESM.pdf-60-PIK3CA_PIK3CA		PIK3CG	PIK3R2	PIK3R3	PLCB1	PLCB2	PLCB3	PLCB4	PMCH	POMC	PPP3CA	PRKCE	PRKCH	PRKD1	PRKG2	PRMT7	PROK1	PROK2	PROKR1	PROKR2	PSENEN	PTAFR	PTGER2	PTGER3	PTGER4	PTGFR	PTGIR	PTH1R	PTH2R	PTHLH	PYY	QRFP	RAMP1	RAMP3	RASA2	RASGRP1	RASGRP2	RASGRP3	RGS12	RGS19	RGS2	RGS6	RLN2	RLN3	RPS6KB2	RXFP1	RXFP2	RXFP3	RXFP4	S1PR1	S1PR2	S1PR3	S1PR5	SCT	SEC14L2	SERF1A	SET	SIVA1	SLC2A5
PMC4371880-12885_2015_Article_1101.pdf-10-PRKD3_PRKD3		PROC	PROK1	PRPF31	PRRX1	PRSS16	PRSS22	PRSS3	PRSS36	PSAT1	PSMB5	PSMB9	PSMC4	PSMD1	PSMD12	PSMD14	PSME4	PTBP1	PTCH2	PTEN	PTGDS	PTGS2	PTP4A1	PTP4A2	PTPRN2	PTPRS	PWP2	QPRT	R3HDM2	RAB26	RAB27B	RAB40B	RAB5B	RAB5C	RABIF	RAC1	RAC3	RAD23A	RAD51	RAD51AP1	RANBP1	RANGAP1	RARRES2	RB1	RBBP7
PMC4371880-12885_2015_Article_1101.pdf-13-PAK4_PAK4		PALB2	PARD6B	PAX6	PBK	PBX2	PBXIP1	PCF11	PCGF3	PCK1	PCNA	PCNX2	PCOLCE	PCSK6	PDCD2	PDE3A	PDGFA	PDGFRA	PDGFRB	PDP1	PDSS1	PDZK1	PEBP1	PEX11A	PEX6	PFAS	PGAM1	PHF3	PHGDH	PHKA1	PHKA2	PI3	PIGC	PIGR	PIK3CG	PIP5K1B	PITRM1
PMC4372331-pone.0119383.s005.xlsx-HER2-gene_ERBB2		TTC7A	EPS8	GABRE	ZCWPW1	SP4	BCAR1	CENPJ	ZNF233	DIS3L	TMEM131L
PMC4372331-pone.0119383.s005.xlsx-HER2-hgnc_ERBB2		TTC7A	EPS8	GABRE	ZCWPW1	SP4	BCAR1	CENPJ	ZNF233	DIS3L	TMEM131L
PMC4372331-pone.0119383.s005.xlsx-HER2-uploaded_variation_ERBB2		TTC7A	EPS8	GABRE	ZCWPW1	SP4	BCAR1	CENPJ	ZNF233	DIS3L	TMEM131L
PMC4338795-peerj-03-778-s002.docx-0-ABL1_ABL1		ABL2	ACTA2	ACTBL2	ACTG1	ACTG2	ACTR2	AKAP8	AKT2	ANKS4B	ARPC1B	ARPC2	ARPC4	ARPC5	ATP5MG	AURKC	BAG1	MPC2	CFAP20	MRNIP	RBIS	CALM1	CALM2	CALM3	CAMK1D	CAPZA1	CAPZA2	CAPZB	CASP8	CCDC43	CCL21	CD2BP2	CDC25A	CDC42EP3	CEP72	CHERP	CLTC	CMAS	CSE1L
PMC4338795-peerj-03-778-s005.docx-0-Kinases_in_the_LRRK2_interactome_LRRK2		MAP2K3	MAP2K6	MAP2K7	GAK	PRKDC	LRRK1	MATK	NEK1	PAK6	GSK3B	AKT1
PMC4322580-sdata20149.pdf-5-AKT_1_AKT1		APP	ATF2	EGFR	EPOR	ERAL1	MAPK3	PTK2	GSK3B	NFKBIA	MAPK8	MAPK9	LYN	MAP2K1	MAP2K3	MAP2K6	PDGFRB	RPS6	RPS6KA1	PTPN11	SRC	STAT3	RORC	WNK1
PMC10325051-pcbi.1010459.s002.pdf-0-YES1_YES1		RPS6KA2	PDGFRB	MAP2K1	PIK3CB	PAK1	PAK3	MAP3K1	TNK2	PRKCI	MINK1	PIK3CA	TTK	PLK1	PRKACB	PRKACA	CSNK1E	MTOR	RPS6KB1	LATS1
PMC10325051-pcbi.1010459.s002.pdf-0-YES1_1_YES1		RPS6KA2	PDGFRB	MAP2K1	PIK3CB	PAK1	PAK3	MAP3K1	TNK2	PRKCI	MINK1	PIK3CA	TTK	PLK1	PRKACB	PRKACA	CSNK1E	MTOR	RPS6KB1	LATS1
PMC10325051-pcbi.1010459.s002.pdf-0-YES1_2_YES1		RPS6KA2	PDGFRB	MAP2K1	PIK3CB	PAK1	PAK3	MAP3K1	TNK2	PRKCI	MINK1	PIK3CA	TTK	PLK1	PRKACB	PRKACA	CSNK1E	MTOR	RPS6KB1	LATS1
PMC9772558-mmc1.xlsx-CoIP_with_RAF1_in_Huh7-Gene_RAF1		SERPINE1	EBP	RBM3	TAOK1	CD2BP2	SNRNP70	VDAC2	NOL7	AIMP2	PRPF4B	GNB1	CSDE1	TIMM50	PLD3	SAE1	DDX23	SPATS2	SMARCD1	TFCP2	SF3A1	MYH9	RPS19BP1	KRT35	PHF5A	TJP2	RAB5A	LRRFIP2	XPC	RPL15	RBM5	TAF1D	DLAT	THYN1	ARF1	LBR	COQ8A	PARP1	LGALS8	NCL	NMNAT1	TARDBP	HDLBP	PLOD1	MDH2	MTA2	SF1	EHD1	DHCR7	RAB6A	CORO1B	CLPX	RPLP1	CPSF2	CDC42BPB	NUDT21	SRPK2	WWP2	NAMPT	RBM28	KEAP1	DNMT1	UPF1	GATAD2A	ATP13A1	RAB2A	CHD7	RDH10	STAU2	RPL7	CA3	STOM	ATP6V1G1	LRRC8A	RC3H2	MED27	TTF1	P4HB	SEC16B	CEP350	MTDH	RPL30	TMEM33	AHR	CDK13	LUZP1	DDX18	ACTR3	IQGAP2	YBX3	WBP11	ESYT1	RNF41	LLPH	PA2G4	RAP1B	RAB21	NAP1L1	TMPO	GAS2L3	CKAP4	HSP90AB1	G3BP2	PDLIM5	RPL34	RFC3	HSPH1	LAMP1	UHRF1	MAGT1	LENG8	SPTBN1	CLTC	THOC1	PEG10	ZCCHC17	YTHDF3	PCSK6	NKTR	RBM26	WDR6	CUL1	REPIN1	RHEB	AKAP9	AKR1C3	SMARCA4	LUC7L2	RPL17-C18orf32	RIOX1	PPAN-P2RY11	ZNF574	DDX46	CHD4	FXR1	LRRFIP1	TRPM1	PUF60	CENPV	AGL	ANXA6	ETFA	ITPA	RCC1	KRT6A	PCK2	CKB	RBMS1	TPM3	WFS1	RBM14	SRRM1	NONO	PQBP1	DAZAP1	CLINT1	AP3B1	SEC63	TP53	PTBP1	AP2B1	LIN28B	COX2	PYCR1	MIDEAS	TLN1	UNC45A	CRBN	CTNNB1	HARS2	RDX	TPM4	ERCC3	SUCLA2	CEP78	PPFIA1	BLVRB	EEF1A2	GPI	ARHGAP5	FARP1	RALBP1	RACGAP1	FTL	ECHS1	TUFM	AK4	IQSEC1	LARP1B	CLIP1	C8orf33	STON2	SNU13	PDCD11	PRPF40A	RBM47	SMU1	SNRNP40	RRBP1	NKRF	VWA8	CAPZA2	CBX3	GTPBP10	FBXO24	RAC1	AIP	CNOT1	PHC3	ITGAV	HMGN1	SMCHD1	GGCX	SNAP23	PSMC4	BOP1	RPS23	UMPS	MATR3	MYO1B	A4GALT	CPNE1	ARCN1	SNIP1	MYH11	PES1	SPECC1L	SIPA1L3	RBPMS	SNRPB2	RUVBL1	SSB	TPM1	UACA	SMARCA1	TAX1BP1	TOP1	MPRIP	CGN	APOB	METTL13	GOLGA8B	LOX	PRR11	SH3BGRL3	CPEB4	PACSIN3	ERLIN1	ITIH2	PCM1	COL11A1	GLYR1	S100A10	IREB2	RACK1	CIRBP	SLC25A1	VTN	GCN1	SKP1	SMN1	EIF2B4	NDUFA10	TCOF1	NACA	ALYREF	AP2M1	CFL1	EEF1D	SEC16A	NME4	PCBP2	SMARCC2	ARL1	PPP1CC	IGF2BP2	A1CF	CLTA	TJP1	MYL6	SNW1	SMARCB1	PRRC2B	TMA16	HADHA	SRPK1	HACD3	NUP93	KRT1	CSNK1D	EBNA1BP2	DKK1	PIMREG	GPC3	AFP	AFDN	DDX41	AGTPBP1	RBM7	LUC7L3	ALDOA	OLA1	RAN	MED19	FLII	SRSF1	ARHGDIA	MYL12A	LSM12	FARSA	PIK3C2A	COPE	MYH14	AP2S1	TECR	SUGP2	AGPS	HAX1	GTPBP1	CLIC1	IGF2BP3	PLOD2	KPNA3	NOP56	AP3D1	CHD2	TCERG1	NRP1	GEMIN2	PGRMC2	SMAD9	DHX15	RRP8	PHGDH	MSI1	PPIH	DENR	CHMP2A	PLRG1	BUB3	BUD23	AKAP8	SMARCA5	MCM3AP	ACSL4	CDC40	NEMF	CTNND1	USO1	EDF1	OBSL1	PHF2	ANKRD17	DUSP11	MACROH2A1	TRIM3	PSIP1	NDUFS3	SRSF10	SF3B1	DAB1	PRKRA	NPM3	ERAL1	POP7	CCNK	SMNDC1	FLOT1	RSL1D1	PRKD3	TOX4	PRPF6	SOGA1	AP2A2	SCAF4	IPO7	SVIL	NSA2	CPSF4	HERC2	PTBP3	AP2A1	AIFM1	ADH1B	LDHA	CYB5R3	SOD1	A2M	C5	CSTA	NRAS	COL2A1	FN1	AMBP	GAPDH	HSPB1	ATP1A1	ATP1B1	S100A8	ICAM1	ITGB1	COL5A2	ENO1	NPM1	ANXA2	RHOC	SRPRA	VIM	ANXA5	SRP19	VIL1	CLTB	POTEJ	RAP2A	LAMC1	RALA	PC	PABPC1	PCNA	HARS1	PIP	XRCC6	XRCC5	LAMP2	EEF2	P4HA1	PLS3	CPM	MYL6B	NME1	DSP	TCP1	ARF4	SON	NELFE	SDC1	EIF2AK2	CSNK2A2	MX2	LMNB1	FLNA	VDAC1	TGM2	FBL	UQCRC2	PPIB	AHCY	ATP2B4	DDX6	CTNNA2	U2AF2	EEF1G	MARK3	DPP4	RPA1	TMOD1	GTF2E2	EPHA2	KDM5A	TKT	MARCKS	ERP29	PRDX6	PRDX5	PRDX3	NMT1	SHMT2	RFC4	RFC2	RFC1	MYH10	DEK	DLST	SRP14	TAGLN2	ETFB	RBMX	COIL	ATP6V1A	COL18A1	CETN2	BUD31	PRKCI	STAT1	HAL	RBM34	GATA4	MKI67	NOP2	GCLM	MARCKSL1	FASN	SRP9	MAN2A2	CTCF	CEBPA	YLPM1	RBM25	NUMB	EMD	CCT8	FXR2	RAB7A	SSR4	RPS6KA3	NCBP2	AKR1C2	SUCLG1	COPB1	COPA	CTSC	SEC24C	RARS1	RAD23B	ALDH18A1	NAPA	DRG2	CSE1L	VCP	HADHB	SEC13	NPEPPS	RRP1	MAZ	GEMIN4	EEFSEC	TPI1	RAB8A	RAB10	RAB14	LYZ	DCAF7	WDR5	PPP1CB	SNRPE	SNRPF	SNRPD1	SNRPD2	SNRPD3	CNBP	VSNL1	YBX1	RPP38	RPP30	GTF2I	RAE1	DCD	LACTB	ERH	SLC25A3	PURA	FKBP3	U2AF1	TIAL1	SRSF2	FOXK2	ANK2	OTUD4	EWSR1	AKAP17A	DSG1	CEBPZ	SRSF11	COL14A1	FABP1	ITIH3	GFPT1	FMR1	GOLGA2	EHHADH	SSRP1	NSUN2	NCBP1	AHNAK	TBC1D8B	KRT77	HSPA14	AP1B1	CPSF1	CDC20	GRSF1	SFSWAP	CHD3	AIMP1	ILF2	ILF3	TAF10	NFX1	CDC16	PRDX4	DDX10	SRSF9	SRSF5	PLD1	PPIG	SF3B2	TMED1	SQSTM1	TRA2A	PWP1	THOC5	SPTAN1	GNL2	VEZF1	DSG2	WRN	DYNC1H1	EEF1A1	EIF2B1	RCN2	TRIM25	FRG1	CAPRIN1	PDIA5	TRIP12	RRP1B	BMS1	CBX2	TRPM2	SART3	KARS1	RRS1	WDR43	PLEC	SNRPB	RNPS1	PCBP1	SEC23A	TAF1C	TARBP2	MED1	ELAVL1	TAF12	TAF9	SRSF7	CPSF6	KNOP1	AAK1	TSR1	TRIM71	G3BP1	MAP7D1	MRPS33	LARP7	TBC1D10B	MYO1E	ACLY	ELP1	EIF4G1	NUMA1	ZNG1F	FAM98B	NCBP3	KLHL12	RALY	TAF1B	WDR12	VAPB	RTRAF	ESCO2	SMARCC1	MOGS	TMEM97	ZNF326	NOM1	FLG2	PDZD11	HABP4	UBE2NL	DHX16	CSNK2B	HP1BP3	CEP170	NOL9	SPOUT1	GPATCH4	INTS11	TPM2	CSNK2A1	MEX3C	RIF1	CDC42BPA	PRPF38B	ADD3	TAF3	RSBN1	TUT7	RBM17	TPX2	FAM91A1	SPTY2D1	VIRMA	FEN1	RAB1B	THOC7	PSMB6	RPL21	MRM1	RPL14	PABPC4	ANXA4	FTH1	SLC25A5	CAVIN1	DHX57	CC2D1A	CEP85	PRPF8	PCDHAC2	ALKBH5	RSBN1L	FBXO46	THRAP3	LARP1	WDR74	FIP1L1	SBSN	WDR82	IKBIP	LARP4	MARK2	TRMT10C	BHLHA15	APTX	SETX	POGZ	NUFIP2	CLASP1	TMED4	PATL1	TADA2B	TRPT1	RBM23	PABPN1	PBRM1	PRPF39	THOC6	CHD1L	FBXO11	MRPL43	VRK2	PTRH1	CPNE8	RAB43	DCP2	RIOX2	RBM45	VRK3	NOSTRIN	MCAT	DCUN1D3	PHF6	PHC2	DHX37	FTSJ3	CKAP2L	C1orf174	DDX20	SELENOH	HSPA9	LRRC47	FBXL6	RPP25L	CPSF7	RBMXL3	PDCD7	GPATCH11	KRI1	TXNDC5	SERBP1	FAM98A	SPMIP6	LSM14A	RBM15B	TNRC6A	SRFBP1	NGDN	PPHLN1	KBTBD8	THOC2	WDR36	PSMA8	MPLKIP	NPLOC4	NUBPL	FBXO30	DLG5	BRIX1	DENND1A	PARD3	WIPF2	PPIL4	PHF10	TMEM263	SNX33	PCNP	LMO7	PSPC1	AHCTF1	SHC3	GBF1	PHF3	LARP4B	NUP205	PIGK	TFG	HDAC2	TAF15	GPKOW	KHSRP	STMN2	SECISBP2L	SMARCE1	POP5	CCDC47	LRRC59	PINX1	ISOC1	CCDC124	REPS1	THAP11	PTCD3	POP1	TRMT61A	LTV1	TOE1	DDX27	CDKN2AIPNL	PGAM5	DIRAS2	PAWR	THOC3	EP400	DOCK7	SERPINB12	IPO9	FMNL2	FAM111A	TMEM237	PPP1R10	TEFM	PURB	STRBP	RBM15	SEC62	PHB2	PRMT1	PKP2	GDF15	RBM4B	TRIR	CMSS1	MYBBP1A	CCDC77	LZTS2	SRSF8	PYM1	TRIM56	NOL10	DIDO1	RBM42	RAMAC	C1orf35	WRAP53	MCRIP2	NOC4L	TMED9	RIOK2	CCDC106	SF3B5	LSM14B	KLF16	SRRT	NUSAP1	MAK16	PECR	NIFK	PARD6B	YTHDF1	HELZ2	UPF3B	WDR33	REXO4	LSG1	NAT10	PARP12	GZF1	DNTTIP1	CHMP4B	OSBPL3	CCDC86	TASP1	NOL6	PHAX	PRKRIP1	NOL11	DDX31	ANKZF1	MED20	WDR76	LRRC40	ISG20L2	UPF2	MRM3	CBX8	MOV10	XAB2	CHMP1A	NXT2	LUC7L	RRAGD	DDX21	DROSHA	FARSB	SLX9	DECR2	SPATS2L	MRGBP	MTPAP	GPATCH2	PAK1IP1	FAM120C	TRNAU1AP	LYAR	TEX10	QPCTL	AATF	MAP3K20	FKBP11	CDK12	FAM120A	SMARCAL1	IGF2BP1	FLRT3	CWC15	CCDC59	RAI14	VAPA	IBTK	EIF2AK4	RBM27	KANSL3	STARD9	NXF1	CGGBP1	AFF4	SRP68	TBK1	PFDN2	TRMT6	SH3BGRL2	FBXO2	DBR1	MRTO4	TNIK	ACIN1	AGO2	MYH13	PRPF19	MAGED2	STX8	SSR3	WDR3	CEP131	TNRC6B	DICER1	RUVBL2	VDAC3	DRG1	RCL1	DDX52	AP3M1	NOP58	RBMX2	RRP7A	SF3B6	RRP15	NOP16	PPIL1	MED31	STRAP	RTCB	CHTOP	KNSTRN	TCAF1	RBM19	ZNF451	MARF1	LAS1L	PRRC2C	YTHDF2	PAXBP1	SUPT16H	SRPRB	RBM8A	COPG1	MORC2	COMMD3-BMI1	HSPE1-MOB4	CSNK1G1	ARHGEF2	PDIA3	CCT5	PKM	CTSA	SAP18
PMC9772558-mmc1.xlsx-CoIP_with_RAF1_in_HepG2-Gene_RAF1		SERPINE1	CD2BP2	A1CF	VDAC2	AIMP2	PRPF4B	ABT1	SDF4	CSDE1	MRPS12	WDR77	DDX23	SPATS2	TRIM14	TFIP11	MYH9	RAB5C	CASC3	TJP2	RAB5A	GNL3	NKAPD1	THYN1	ARF1	MRPL55	LBR	COQ8A	PARP1	LGALS8	NMNAT1	TARDBP	HDLBP	PLOD1	TKFC	MTA2	SF1	NAA40	KTN1	NUDT21	DUS2	FAM32A	UPF1	GATAD2A	RAB2A	STAU2	MRRF	STOM	ATP6V1G1	MRPS2	P4HB	DDX3Y	MTDH	POLR2K	EMC7	AVL9	LUZP1	DDOST	DDX18	MRPS27	YBX3	WBP11	MGST1	LLPH	PA2G4	RAP1B	NAP1L1	CKAP4	OAS3	FBXO21	TSSC4	HMGA1	MRPS10	HSP90AB1	G3BP2	RFC3	LAMP1	NOSIP	HLA-C	ACTN3	KHSRP	UHRF1	MAGT1	CTNNBL1	SYNJ2BP-COX16	CLTC	THOC1	PEG10	YTHDF3	REPIN1	AKR1C3	SMARCA4	ARPC4-TTLL3	LUC7L2	RPL17-C18orf32	RIOX1	DDX46	CHD4	CAPNS1	COBLL1	PHF6	FXR1	VARS2	ETFA	ACADSB	LGALS3BP	RCC1	PCK2	RBMS1	SRRM1	NONO	PQBP1	DAZAP1	FTSJ1	MRPS28	UNC13B	PTBP1	METAP2	AP2B1	CLIP2	LIN28B	COX2	PYCR1	HARS2	RDX	CLPB	DTD1	SUCLA2	ARHGEF40	RACGAP1	ECHS1	TUFM	AK4	MCTS2	LARP1B	C8orf33	RAMACL	SNU13	HM13	PDCD11	PRPF40A	SNRNP40	RRBP1	NKRF	GTPBP10	RAB19	MRPL32	EXOSC9	HCFC1	MUC5AC	SNAP23	PSMC4	AGO3	SUMO3	MATR3	UBE2I	CPNE1	ARCN1	DYNLRB1	HNRNPC	BCAS2	PES1	MED18	CNN2	RBPMS	RUVBL1	SSB	EML4	SSBP1	SMARCA1	APOB	PRR11	SPCS3	SERBP1	PACSIN3	FNBP4	GLYR1	SLC25A1	VTN	POLG2	TFAM	SKP1	SMN1	TCOF1	MAP4	CLASP2	MECP2	NACA	ALYREF	LAD1	AP2M1	CFL1	MDK	EEF1D	MAJIN	APOBEC3F	BCL7B	POLDIP3	PCBP2	UBE2N	SMARCC2	ARL1	PPP1CC	SPATS2L	IGF2BP2	TJP1	SLIRP	SNW1	PSMA6	SMARCB1	DPM1	HADHA	BIRC5	SRPK1	HACD3	PDIA3	EBNA1BP2	NELFE	DKK1	ANKRD36B	PEDS1-UBE2V1	BAIAP2	DDX41	LUC7L3	ALDOA	OLA1	PTRH2	RAN	SRSF1	SAP30BP	MYL12A	LSM12	FARSA	MIEF1	RAF1	SARS2	COPE	AP2S1	HAX1	GTPBP1	IGF2BP3	NDUFA4	KPNA3	PPP6C	CDK2AP1	AP3D1	PDCD5	TCERG1	BCKDK	SPTBN2	PGRMC2	PFDN6	DHX15	PHGDH	PPIH	EPB41L2	TIMM44	PLRG1	BUB3	BUD23	NARS1	AKR1B10	SMARCA5	CDC40	NEMF	UGDH	CTNND1	DKC1	EDF1	CUTA	RNASEH1	OBSL1	PHF2	USP12	HMMR	PDCD6	PSIP1	SRSF10	KHDRBS3	PRKRA	ERAL1	TRMU	TCEA3	POP7	CCNK	SMNDC1	TOX4	PRPF6	PCF11	SOGA1	CPSF4	AP2A1	AIFM1	TRUB2	MBD3	LDHA	SOD1	F2	A2M	APOA1	FN1	GAPDH	HSPB1	RPN1	ATP1A1	HMGN1	SERPINA5	HMGN2	ICAM1	ENO1	PFN1	APRT	EPRS1	PDHA1	ANXA5	SRP19	VIL1	CNP	C4B	TFPI	PABPC1	PCNA	XRCC5	LAMP2	EEF2	P4HA1	PLA2G2A	MYL6B	DARS1	NME1	NQO1	TCP1	ARF4	SON	EIF2AK2	LMNB1	CDK11B	FBL	HNRNPA2B1	PPIB	ATP5F1A	PSMA3	PSMA4	S100P	DDX6	EEF1G	YWHAQ	GRN	MARCKS	ERP29	PRDX6	PRDX5	PRDX3	NMT1	SHMT2	RFC4	RFC2	RFC1	MYH10	ADD1	DEK	SRP14	TALDO1	RBMX	ATP6V1A	TXLNA	STAT3	CETN2	BUD31	TMPO	STAT1	TSFM	MKI67	NOP2	BRCC3	CSNK1D	FASN	SRP9	YLPM1	MRE11	CCT8	FXR2	RAB7A	GALK1	NCBP2	CTSC	SEC24C	RARS1	ALDH18A1	DRG2	MFAP1	HADHB	SEC13	NPEPPS	EIF6	EEFSEC	TPI1	SEC61B	RAB8A	SRP54	RAB5B	RAB10	RAB14	PCBD1	LYZ	DAD1	WDR5	ARF6	CNBP	RACK1	YBX1	RAE1	NTHL1	DCD	LACTB	ERH	SLC25A3	FKBP3	SRSF2	EXOSC10	AKAP17A	BDH1	SLC25A11	CEBPZ	AKR1C1	SRSF11	GFPT1	SULT2A1	CRYZ	GOLGA2	EHHADH	SSRP1	RBBP4	NCBP1	AHNAK	HSPA14	CPSF1	ASPH	GRSF1	AIMP1	ILF2	TRAP1	ECH1	DDX10	SRSF9	SRSF5	DHRS2	PLD1	PPIG	KRR1	PWP1	MOGS	GNL2	AUH	CIRBP	VEZF1	UBAP2L	MRPL58	ELOA	RCN2	TRIM25	FAM50A	FRG1	CAPRIN1	PDIA5	TRIP12	USP10	LASP1	SART3	KARS1	EEA1	RNPS1	PCBP1	ELOC	PUM3	SEC23A	TRIP4	ELAVL1	NSDHL	SLC1A5	DDB1	SRSF7	CPSF6	DECR1	HAGH	KNOP1	MPDU1	C2orf68	TSR1	TRIM71	RSU1	MAP7D1	MRPS33	LARP7	MYO1E	ELP1	EIF4G1	NUMA1	FAM98B	NCBP3	RALY	AGK	TAF1B	RTRAF	SMARCC1	TMEM97	ZNF326	PDZD11	FAM76B	HABP4	STAU1	GNAS	UCHL5	TCHHL1	COX20	TIMM23B	HP1BP3	CEP170	SPOUT1	UBAP2	RAB1A	CSNK2A1	PRPF38B	RSBN1	TUT7	TPX2	SPTY2D1	MSL1	VIRMA	RPLP1	ASGR1	FEN1	DNAJB9	RAB17	RPL21	PGRMC1	MRM1	RPL14	PABPC4	RPUSD3	DHX57	PRPF8	ALKBH5	RSBN1L	INO80C	THRAP3	LARP1	WDR74	FIP1L1	WDR82	ACAD11	IKBIP	LARP4	RSRC2	BHLHA15	APTX	MYH14	NUFIP2	CENPV	PABPN1	PBRM1	TAOK2	CHD1L	VRK2	PTRH1	MCAT	ANKHD1	CCAR1	PHC2	C17orf49	DHX37	FTSJ3	C1orf174	HSPA9	LRRC47	ASCC3	NKAP	CIDEA	CPSF7	PDCD7	FAM133A	PRPF38A	TXNDC5	INO80E	FAM98A	LSM14A	KBTBD8	PSMA8	GADD45GIP1	PNPT1	PHF10	RAB2B	CACTIN	TFB1M	TRUB1	ATXN2L	PSPC1	DNAJC9	AHCTF1	LARP4B	TFG	TAF15	SMARCD2	SMARCE1	LRRC59	CHCHD1	ISOC1	TUBGCP3	MSI2	MTFMT	EEF1A1	THAP11	PTCD3	POP1	LTV1	TOE1	DDX27	CDKN2AIPNL	NAF1	PGAM5	DIRAS2	RCC1L	SUCLG2	RSRC1	THOC3	ZFP91	B3GALT6	HEXIM2	QKI	TEFM	STRBP	RNF2	SCAF11	PHB2	ATXN2	MGST2	PRMT1	GDF15	TRIR	CMSS1	MYBBP1A	MGME1	NUDT16L1	RIOK1	WDR83	TRIM56	DIDO1	C1orf35	C2orf49	NOC4L	RIOK2	LSM14B	SRRT	PECR	NIFK	PARD6G	YTHDF1	GTPBP4	UPF3B	CRNKL1	PEG3	LSG1	NAT10	PARP12	DNTTIP1	ASCC2	SMOC1	TASP1	WDR55	METTL17	NRDE2	PHAX	CAAP1	DDX31	ANKZF1	WDR76	ISG20L2	MEAF6	UPF2	GRPEL1	MRM3	MOV10	EPB41L5	XAB2	APMAP	RAB18	NGRN	NOP10	BRD7	ACOT13	LUC7L	AVEN	SIRT7	BAZ1A	FARSB	SLX9	CUTC	DECR2	MBNL3	DDX28	MRGBP	SDAD1	MTPAP	PAK1IP1	AURKAIP1	NHP2	LYAR	CWC25	TEX10	GAR1	DDX56	BCLAF1	CDK12	FAM120A	IGF2BP1	CWC15	CRIPT	CCDC59	VAPA	BCCIP	ATXN10	MBD2	CPNE7	NXF1	CGGBP1	AFF4	SRP68	PFDN2	PUF60	FBXO2	MRTO4	TNIK	ACIN1	AKAP8L	PRPF19	MAGED2	DICER1	RUVBL2	PIN4	VDAC3	DRG1	DDX52	AP3M1	RRP15	STRAP	CHTOP	SAMHD1	RBM19	PRRC2C	YTHDF2	PAXBP1	SRPRB	SPIN1	CFAP20	MORC2	ASNSD1	MED4	ATP5F1B	ABHD14B	PKM	PGK1	FMR1	ZNF207
PMC9772302-41419_2022_5510_MOESM2_ESM.xlsx-Sheet1-TIE1_TIE1		TIGIT	TLR3	TLR7	TLR8	TLR9	TNF	TNFRSF14	TNFRSF17	TNFRSF18	TNFRSF1A	TNFRSF1B	TNFRSF4	TNFRSF9	TNFSF10	TNFSF13B	TNFSF18	TNFSF4	TNFSF9	TRAT1	TWIST1	VCAM1	VEGFA	VTCN1	ZAP70	ZEB1	CXCL2	FCGR3B	GZMM	HLA-DQA1	HLA-DRB1	HLA-E	OAZ1	PF4	PRR5	STK11IP	TBC1D10B	TPSAB1	UBB
PMC9761125-atm-10-22-1246-supplementary.pdf-1-ACVR1_ACVR1		ARFRP1	AXL	BCR	CARM1	CD79A	CEBPA	CTLA4	DIS3	EIF4E	LATS2	MAP3K14	MGA	MTOR	NFE2L2	NTHL1	PARP3	PIK3C3	PNRC1	PRKD1	ERCC2	EZH2	FGF12	FLT3	GATA6	H3-5	H3C12	IDH2	INSR	KEAP1	RAC1	RB1	RPS6KB2	SDHB	SLIT2	SOX17	STK11	TERT	TP63	WWTR1	ABCG2	PTGS2
PMC9761125-atm-10-22-1246-supplementary.pdf-1-ACVR1B_ACVR1B		ARID1A	B2M	BIRC3	CASP8	CD79B	CENPA	CTNNA1	DNAJB1	ELF3	LMO1	MAPK1	MITF	MUTYH	NFKBIA	NTRK1	PAX5	PIK3CA	POLD1	PRKDC	ERCC3	EZR	FGF14	FLT4	GID4	HDAC1	H3C14	IFNGR1	IRF2	KEL	RAC2	RBM10	RPTOR	SDHC	SLX4	SOX2	STK19	TET1	TRAF2	XIAP	CCND1	ESR1	SLC19A1
PMC9761125-atm-10-22-1246-supplementary.pdf-1-AKT3_AKT3		ASXL2	BCL10	BRCA2	CCND3	CDK4	CIC	CYLD	DROSHA	EPCAM	MAF	MDC1	MSH2	MYD88	NOTCH3	NUTM1	PDGFRA	PIK3R2	PPP2R2A	PTP4A1	ERRFI1	FANCE	FGF6	FRS2	GNAS	H3C2	HNF1A	IKZF1	JAK2	KMT2B	RAD51C	COP1	RTEL1	SETD2	SMARCB1	SPTA1	TAF1	TMEM127	TYRO3	ZBTB2	CYP2B6	GGH	TP53
PMC9761125-atm-10-22-1246-supplementary.pdf-1-ALK_ALK		ATM	BCL2	BRD4	CCNE1	CDK6	CREBBP	CYP17A1	DUSP4	EPHA3	MAGI2	MDM2	MSH3	MYOD1	NOTCH4	P2RY8	PDGFRB	PIK3R3	PPP4R2	PTPN11	ESR1	FANCF	FGFR1	FUBP1	GPS2	H3C3	HOXB13	IL10	JAK3	KMT2C	RAD51D	RHEB	RUNX1	SF3B1	SMARCD1	SRC	TAP1	TMPRSS2	U2AF1	ZFHX3	CYP2C19	GSTM3	TPMT
PMC10322841-41598_2023_38117_MOESM7_ESM.pdf-6-CSNK1D_CSNK1D		CSRP1	CST3	CST5	CSTF2	CSTF3	CTHRC1	CTIF	CTPS1	CTSV	CYBRD1	CYC1	CYP27B1	CYP4B1	CYP4Z1	CYS1	DACT3	DAP3	DARS2	DAZAP1	DBF4	DCAF13	DDX11	DDX27	DDX39A	DDX55	DDX56	DEPDC1	DEPDC1B	DES	DHFR	DHX33	DIAPH3	DISP1	DIXDC1	DKC1	DLGAP5	DNA2	DNAJB11	DNAJC9	DNMT1	DONSON	DPEP2	DPH2
PMC10322841-41598_2023_38117_MOESM7_ESM.pdf-8-EPHB2_EPHB2		EPN3	SELENOI	ERCC6L	ERG	ERH	ERO1A	ESAM	ESCO2	ESPL1	ETV4	EXO1	EXOSC4	EZH2	F10	F8	FABP4	FADD	OTULINL	FAM107A	FAM110D	FAM13C	ALKAL2	FAM162B	FAM167A	ENTREP1	MCRIP2	TENT5B	PIMREG	FAM83A	FANCD2	FANCG	FANCI	FASTKD1	FAT3	FBLN5	FBXL5	FCN3	FEN1	FERMT2	FEZ1	FGD5	FGF2
PMC10322841-41598_2023_38117_MOESM7_ESM.pdf-9-FGR_FGR		FHL1	FHL5	FIBIN	FIGNL1	FILIP1	FKBP3	FKBPL	FLAD1	FLT4	FMO2	FOXF1	FOXF2	FOXM1	FOXO1	FRMD3	FRMD4B	FRMD5	FRY	MRM2	FUT2	FUT8	FXYD1	FXYD6	FYN	FZD4	GAB2	GABARAPL1	GADD45B	GALNT14	GALNT18	GALNT6	GALNT7	GAPDH	GAS6	GATA2	GCNT3	GDF10	GEMIN6	GFOD1	GFRA1	GGCT	GHR
PMC4352712-NIHMS656781-supplement-1.pdf-16-OBSCN_OBSCN		STXBP1	MAP3K5	HSPB7	HDAC9	ZNF462	ARHGAP30	RAD17	NCALD	ATP11B	ZBTB24	CD2AP	TRAPPC6B	IQCF6	CTNNA3	MKI67	GPR37L1	KRT27	ADIPOQ	PPP1R3A	NLK	FAIM2	EFR3B	EBF4	USH1C	GPM6A	VCP	CAMK4	ANP32E	TRIP11	ERMN	CLCA4	SLC30A6	NGEF	SOWAHC	ITPRIP	CRMP1	GTPBP4
PMC4348661-srep08748-s1.pdf-31-PDIK1L_PDIK1L		ANKFY1	JAM3	PPM1F	CNTRL	PHF20	VWA1	STAB1	MLLT1	OGFOD3	EDC4	MED1	DGKD	CDK12	LRIG2	ACAP3	CEP250	MFSD11	ADPGK	HECTD2	IFT74	IWS1	SLC25A24	HIPK1	SPDL1	INPP5E	PRPF38B	GNL2	LIMS2
PMC4348661-srep08748-s1.pdf-35-ABL2_ABL2		TRAF3IP1	SNX8	ASB1	CPD	AGGF1	CCDC69	MCM3AP	ASCC1	LHFPL2	MIGA2	PARP3	DCTN4	LRRC8A	NDST1	NPLOC4	CLCN6	ZBTB37	ZDHHC12	SMG7	NLE1	PDAP1	CSE1L	NOL8	CEP89	DHRS7B	C1QA	TNFAIP8L3	MPRIP	EPB42	EDEM3	NT5M	SEMA6D	ZMIZ1	FICD
PMC4348661-srep08748-s1.pdf-52-ICK_CILK1		FBXO25	CNKSR2	BCLAF3	ASAP2	TAF2	MAP3K15	RRM2	SMC6	ATAD2B	ZNF512	MXRA5	XKR6	TRAM2	JADE3	GCC2	CUL4A	METTL21C	TPP2	DOCK9	RAP2A	EPSTI1	ZC3H13	NUDT15	RCBTB2	TRIM13	INTS6
PMC4348661-srep08748-s1.pdf-129-MARK3_MARK3		TTYH3	COA8	ADSS1	GNA12	NR2F6	BRF1	BTBD6	FOXK1	MMD2	SLC38A6	IVNS1ABP	PPM1A	PCNX4	SMURF1	NAA30	PDAP1	BUD31
PMC4348661-srep08748-s1.pdf-177-FGR_FGR		NASP	PPP2R5A	COX5A	MPI	SLC30A1	KCTD20	STK38	ANKIB1	SCAMP2	TMEM69	MRPL47	MAST2	POMGNT1	LURAP1	PI16	MTCH1	PEX1	FAAH	PPP1R15B	PIK3C2B	UBR2	TFPI2	BICRAL	PKDCC	ATPAF1
PMC4348661-srep08748-s1.pdf-183-PKDCC_PKDCC		ATPAF1	GNB4	MDM4	ZMAT3	SIN3A	CDKN2C	LRPPRC	CSPG4	NCEH1	TSPAN3	PLD1	TMCC2	SRBD1	RCN2	UBE2Q2	ELK4	SLC41A1	TMX1	PIGF	ZFYVE9	MYNN
PMC4348661-srep08748-s1.pdf-189-MAP3K7_MAP3K7		ATXN1	CAP2	NUP153	BACH2	MDN1	EDN1	NEDD9	BMP6	RNGTT	FARS2	ECI2	PRSS35	PGM3	PXDC1	SLC22A23	IBTK	BPHL	PHIP
PMC4339807-srep08542-s1.doc-0-ABL1_ABL1		ACVR1B	ACVR2A	AJUBA	AKT1	ALK	APC	AR	ARHGAP35	ARID1A	ARID1B	ARID2	ARID5B	ASXL1	ATM	ATR	ATRX	AXIN1	AXIN2	B2M	B4GALT3	BAP1	BCL2	BCOR	BRAF	BRCA1	BRCA2	CARD11	CASP8	CBFB	CBL	CCND1	CDC73	CDH1	CDK12	CDKN1A	CDKN1B	CDKN2A	CDKN2C	CEBPA	CHEK2	CIC	CREBBP	CRLF2	CSF1R	CTCF	CTNNB1	CYLD	DAXX	DNMT1	DNMT3A	EGFR
PMC4330252-gni-12-181-s004.pdf-122-CHEK2_CHEK2		HSCB	CCDC117	EWSR1	RHBDD3	CHEK2	FAM217A	ECI2	SYN3	PDGFB	MGAT3	CDH26	PHACTR3	SULF2	EYA2	RRBP1	DPM1	MACROD2	CSTL1	NXT1	NAPB
PMC4330252-gni-12-181-s004.pdf-139-SNRK_SNRK		RHOBTB1	ZNF385D	PBLD	RUFY2	EPHB4	GRIA4	NT5DC1	ARRB1	ABCA4	NOS2	LGALS9	INPP1	USP33	NEXN	API5	ECM1	PRPF3	TARS2	RPRD2	MRPS21	LRP1B	HK2	MTA3	HAAO	TPRA1	ABTB1	MCM2	BANK1	FAM110B	TTN	PRKRA	OSBPL6	QTRT2
PMC4330385-supp_gkv024_nar-03005-x-2014-File010.pdf-15-EPHA8_EPHA8		TCEA3	SRSF10	SELENON	CEP85	NR0B2	KDF1	SLC9A1	WASF2	AHDC1	IFI6	STX12	PTAFR	EPB41	HCRTR1	SPOCD1	PTP4A2	TMEM39B	YARS1	FNDC5	AK2	CSMD2	DLGAP3	STK40	COL9A2	KCNQ4	FOXJ3	SLC2A1
PMC4330385-supp_gkv024_nar-03005-x-2014-File010.pdf-23-MAPKAPK2_MAPKAPK2		IL10	FCMR	PIGR	CR1L	CD46	KCNH1	LPGAT1	PTPN14	KCNK2	USH2A	ESRRG	GPATCH2	EPRS1	RAB3GAP2	C1orf115	HLX	SUSD4	TP53BP2	LBR	TMEM63A	PARP1	ITPKB	PSEN2
PMC4330385-supp_gkv024_nar-03005-x-2014-File010.pdf-24-ADCK3_COQ8A		COQ8A	CDC42BPA	ZNF678	ARF1	TRIM11	ACTA1	GALNT2	PGBD5	FAM89A	SIPA1L2	GNG4	LYST	NID1	HEATR1	MTR	RYR2	GREM2
PMC4330385-supp_gkv024_nar-03005-x-2014-File010.pdf-36-TTN_TTN		TTN	CCDC141	ITGA4	CERKL	PPP1R1C	FSIP2	ITGAV	FAM171B	CALCRL	ANKAR	NABP1	CAVIN2	DNAH7	PGAP1	SF3B1	RFTN2	BOLL	SATB2	TYW5	HYCC2
PMC4330385-supp_gkv024_nar-03005-x-2014-File010.pdf-67-LIMK1_LIMK1		LIMK1	EIF4H	NCF1	GTF2IRD2	CCL24	SRRM3	MAGI2	SEMA3C	HGF	PCLO	ABCB4	STEAP2	CLDN12	CDK14	CYP51A1	SAMD9	SAMD9L	SGCE	PON1	SLC25A13
PMC4330385-supp_gkv024_nar-03005-x-2014-File010.pdf-105-NUAK1_NUAK1		NUAK1	RFX4	TMEM263	PWP1	SART3	CORO1C	SSH1	ALKBH2	FOXN4	TRPV4	GLTP	GIT2	HVCN1	CUX2	PHETA1	ATXN2	HECTD4	RPH3A	RASAL1	DDX54	SLC8B1	RBM19	MED13L
PMC4314744-12861_2015_58_MOESM5_ESM.xlsx-Ingenuity_Canonical_Pathways-ATM_Signaling_ATM		TP53	CDC25C	GADD45B	GADD45G	MRE11	CDK1	JUN	NFKBIA	FANCD2	GADD45A	H2AX	CDKN1A	BLM	CHEK2
PMC4311429-13046_2014_Article_118.pdf-5-CHEK2_CHEK2		CIDEC	BAG3	CFLAR	TNFRSF19	CASP5	MAPK8IP2	BIRC3	BNIP3	DPF2	CFDP1	CYCS	NLRP1	BCLAF1	DDX20	IKBIP	EDAR	MAPK8
PMC10315832-Datasheet1.pdf-6-FER_FER		CCL3L1	NPPB	IL7R	PLCG2	FAH	STMN1	IFNAR1	BPI	PRKCA	ITGA2	SMPD1	AKR1C4	JUND	CTRB1	CAPN2	ENG	GM2A	CR1	LGALS3	IGFBP3	IGFBP2	BMP7	ARF4	LBP	IL1RN	LAG3	PAM	PLCG1	UGT1A6	CD58	VCAM1	TNFRSF1A	AOC1	ITIH2	ITIH1	CEL	CXCL2	PI3	AMY2B	TYMP	CR2	TCN1	TCN2	ANXA7	CD33	SPINK2	TPSB2	TNFRSF1B	RAB5A	TAC1	MX1	PSMB1	PZP	OGN	NTF3	IMPDH1	COL9A1	ENDOU	FUT3	PTN	GSTM3	CSRP1	TNFAIP3	NT5E	GPD1	EPHA1	MDK	MSR1	FGF7	IBSP	CD72	ERBB3	TGM2	LPO	UGT1A1	NME2
PMC10315832-Datasheet1.pdf-7-FGFR3_FGFR3		CBL	GNLY	CPN2	MMP8	MRC1	CES1	FBLN1	CA6	WARS1	CBLN1	OMG	BDNF	EIF4B	DTYMK	RRM1	PRTN3	GPT	CRHBP	IGFBP6	ACP1	ACAT1	TNC	AZGP1	FAS	CTSS	DDX6	IVD	S100A4	TARS1	FKBP2	MST1	CNTFR	CBLIF	MAPK3	DPP4	APEX1	IL1R2	PSMB4	CST5	ADH6	GCA	GRN	LAP3	S100A2	PCSK1	IMPA1	EPHA2	EPHB2	SHC1	CRABP2	IL12B	SERPINA4	PRDX6	BLVRB	DDT	PRDX3	CMPK1	PEBP1	PDIA3	PPIF	LRPAP1	ADSL	SRI	SERPINB1	ALDH3A1	LCN1	S100A7	YWHAB	FCGR2B	CEACAM8	INPP5B	GBP1	GBP2	CSF2RB	TNFSF8	CDH5
PMC10315832-Datasheet1.pdf-10-EPHB4_EPHB4		EPHB1	EPHA4	NAGLU	GAS1	NAPA	MFAP2	PLTP	MFAP4	INHBC	MANF	ADK	CCL23	CCL18	SUMO3	GFRA1	TCL1A	LGALS4	SPINK7	LOXL3	ANTXR2	FAM3B	TIRAP	LILRA4	DEFB1	TPI1	GABARAPL2	UBE2K	UBE2N	MAX	PCBD1	ST8SIA6	YWHAG	RAB1A	PPIA	GRB2	RAC1	EIF5A	UBE2I	SELENOW	FKBP1B	SH3BP2	SIRPA	GPC5	GSTO1	CX3CL1	JAG1	CRADD	CCL8	CCL7	CXCL6	DLK1	S100A12	RBP5	MXRA7	TNFAIP6	HSPG2	SORD	MYBPC1	PSG9	PSG4	IL5RA	IL1RL1	ROR1	ROR2	NAAA	TNFRSF17	CNTN2	DSC2	MAP2K1	TEK	FKBP4	NUCB1	GSTM4	ACY1	TGFBR3	TFF2
PMC4283159-ajas-28-2-158-supplementary.pdf-23-NEK7_NEK7		SERAC1	APOLD1	PANK1	ATP2B2	ZNF507	HMOX1	EPAS1	ALAS1	FBXO40	JUN	PFKFB2	NOTCH4	SPOPL	BTG1	EGLN3	KIF22	MX1	FBXO32	ZFP36	SETBP1
PMC9746903-jciinsight-7-158378-s210.pdf-2-MAST2_MAST2		ABCA4	S100A7A	NES	EDEM3	TPO	BABAM2	TTN	GLS	COPS9	CROCC2	PIGG	MFSD10	ADGRV1	MZB1	NT5C3A	SEMA3C	MTMR9	ZC3H3	MYORG	RAD23B	LAMC3	RXRA	RBM20	PTPRE	DGKH	SPTBN5	APH1B	AMDHD2
PMC4275180-pbio.1002026.s016.xlsx-Sheet1-KDM3A_HS_-_Binding_Gene_MAP3K14		THOP1	KCNT1	SOHLH1	HES4	AGRN	GRM8	BHLHE23	TMEM89	HIC1	SENP6	PIGQ	FAAP100	ANKH	ENTREP2	ZIC2	NTN3	BICRA	MYOZ3	HELZ	SHISAL2A	ZBTB7A	GFER	NOXO1	C1orf174	MNX1	CASTOR1	RASGRP2	RBM33	SOX21	REXO1	ADI1	ENOX1	ADSS1	ATP5PD	KCTD2	YWHAZ	FUS	BMP8A	TMEM198	BACE2	EPHB2	GJC2	INPP5J	KIAA1522	PARS2	UPB1	MAP3K5	FAM83H	MAGI1	ZAP70	ARHGAP45	CTDSP2	HCFC1R1	RAB26	TRIM11	SAPCD1	GALNT3	MYT1	DLX2	C8orf58	DNAH9	INPP5E	MDFI	METRNL	MS4A15	PITPNM3	SOX17	KSR2	XKR5	TFAP2C	KLF16	PTPRCAP	NFAT5	SCRT1	ERBIN	MFSD3	CASKIN2	CCDC6	TSEN54	GSE1	BRME1	CC2D1A	ANTKMT	HAGHL	HOXB7	HMGA1	TRAM1	ARID1B	MIXL1	TSPAN9	UBQLN1	ANXA9	TMEM256	CPEB2	NLGN2	DBN1	INSM2	TMC8	AMH	IZUMO4	CCDC8	MOB3A	NEU1	PPP1R14A	SYNGR1	TBX15	TRIM65	TTLL10	RNF138	C1orf56	KCNJ4	PLEKHA7	PLXNB2	TEF	USF2	KIT	ARHGAP40	TGFBR3	YAF2	FKBP10	P3H4	C2CD2L	CRIP2	SSU72	TBC1D24	WIPF1	ARK2N	SSBP4	UHRF1	AXIN2	ZCCHC2	NXPH4	IFT80	SMC4	DYRK2	KIFC2	TIAM1	CYSRT1	MTHFD1L	RNF208	PTPN2	IRS1	ANKRD13D
PMC4275180-pbio.1002026.s016.xlsx-Sheet1-p-KDM3A_HS_-_Binding_Gene_MAP3K14		ANTKMT	THOP1	ALDH16A1	TBC1D24	TSPOAP1	TNFRSF6B	HES4	HCFC1R1	PTPRCAP	MFSD3	CDT1	CTDSP1	LIME1	SLC2A4RG	VPS9D1	ARHGAP45	RANBP1	TRMT2A	RP9	KLF16	BCL2L11	STUB1	PIM1	ZFPM2	LIMD2	C1orf226	ARL6IP4	KCNT1	SOHLH1	THAP7	CASTOR1	DIPK1B	SCO2	JUN	FASN	ZDHHC8	ACAP3	PUSL1	GATD3	AMIGO3	GMPPB	LENG9	ANP32B	MGAT4B	SQSTM1	CCNL2	LRRC45	LHB	ADSS1	SSU72	ORAI3	HES7	RAC3	HCFC1	TMEM187	DACH1	PRR7	HIC1	HEXIM1	FMNL1	FAAP100	CLBA1	CDC42EP4	SYCE2	PTMA	CYP24A1	FGFR3	AFDN	AEBP1	VWCE	SLC4A11	CCDC116	YDJC	ARAP1	DDX3X	CASKIN2	TSEN54	POMT1	ADI1	DLX5	DUSP6	KRT82	LRRC52	PRKD2	ANKRD13D	FKBP10	P3H4	LRRC14	RECQL4	EHBP1L1	GPS1	PPIF	RFNG	SLCO4A1	CD151	SH3BGRL3	NKD2	NOTUM	ROCK2	D2HGDH	RYK	ZNF467	AMH	MIF4GD	MROH6	GPS2	DNAJC4	NUDT22	TRPT1	MELTF	GNG13	GRK2	ERICH1	TTYH3	CELSR3	AXIN2	BIK	NDUFB2	CYP1A2	GIPC2	LINGO4	SETD7	BHLHE23	CCDC177	SARM1	SEBOX	VTN	CIRBP	LRRC24	SUCLG1	ZNF251	CTDSP2	GRIN3B	LDB3	NPW	ATXN2L	TCF7	DAZAP1	MRPS34	PSENEN	IGFLR1	CARS1	BBC3	SOX12	JMJD8	DMPK	MAFG	CUX1	KCNG3	NTNG2	TTLL7	WNT9A	CYP4V2	NFAT5	TMEM86B	RBM15B	PLEKHG2	KLHDC3	MEA1	CBFA2T3	IFRD2	ABCA2	FAM83G	ARHGEF1	MCTP1	CHMP2A	RIN1	ARRB2	AMOTL1	MRC2	TIAL1	MTOR	TUBB4B	CTBP1	CSNK1G2	SSH3	SPSB2	UBALD1	PTPN7	DBN1	JUNB	ZNF446	GALR3	TSN	IRF2BPL	REXO1	TTC16	FAM174C	GGACT	FLII	NAT14	NDUFS7	MIEF2	SSC5D	ENO3	PFN1	ADAM11	ENTREP2	MDK	MX2	MYH7	NPTX1	OTOP2	PRSS22	PTCH2	SHISA3	SLC30A2	HEXIM2	ZNF646	ZNF668	CALM1	TRAF7	WIPF1	RPL36	MFHAS1	NRXN2	MRPS26	SIVA1	BET1L	RIC8A	EMD	FLNA	C1orf35	ZAP70	TBXA2R	C1orf174	MYCL	CHST2	DGKG	KCNK9	TRIM71	SLC16A14	MNT	FSTL3	TM7SF2	INTS11	CPTP	TCF12	PSD4	GCAT	H1-0	MIF	NOTCH1	MRPL38	SLC8A3	SAFB	SAFB2	CSNK1D	DECR2	ABTB1	FANK1	KLC1	MICALL2	ZIC2	PARP12	TAOK2	BRD9	TRIP13	TRIM25	APLP2	PKD2	PHF12	UNC45A	ZNF74	BACE2	COPRS	R3HDM4	CASK	HTR7	IQSEC1	JPH2	KCTD11	KISS1R	PDIA2	PLCH2	MTHFD1L	KMT5B	CFL1	MUS81	ARID1A	CCDC57	SLC25A1	PRXL2B	PGLS	TPGS1	DPP7	SPDEF	E2F8	HES6	H2BC17	H3C12	LRRFIP2	ZDHHC11B	FSTL1	KCNK4	LRPAP1	NIPAL2	NTN5	PLXNA2	PTGIR	TGFBRAP1	WNT3A	IGF2BP3	IRF7	ZFP1	ENKD1	C16orf86	RNF19A	TBCD	RTEL1	STMN3	GRHL1	LHPP	BRICD5	PGP	CDK5	SLC4A2	TALDO1	ACD	PARD6A	DUS1L	CYC1	CAPN5	HDGF	PIEZO1	TMEM250	LRP8	CIZ1	DNM1	OSBPL5	EEF2	INSIG1	HMGA1	NETO2	ZFYVE9	STX10	NXPH4	HRAS	LRRC56	RBM33	DALRD3	NDUFAF3	MRPL28	COPS9	TACC3	TMEM129	PALM3	TMEM249	CHRM4	FBXL6	SLC52A2	CDC25B	EEF1D	TIGD5	PTPRJ	SQOR	FN3KRP	NAA35	APOLD1	CYRIB	FOXO3	RNF126	RASD1	KIF2A	BRWD1	PTPN2	TSC22D2	NCBP2	NEURL1	PLEC	RAB40C	BASP1	BPTF	FOXD3	RIN3	CCDC12	NBEAL2	CSKMT	PPIL6	SMPD2	AP1B1	APOA4	C17orf58	HS6ST1	JPH3	LRRC19	RHBDL3	SPAG6	TTLL10	TUBB2B	SVIL
PMC4275180-pbio.1002026.s016.xlsx-Sheet1-p-KDM3A_HS_Binding_Gene_MAP3K14		DNAJB1	THOP1	HES4	SERPINH1	BET1L	RIC8A	SYCE2	TMC8	HCFC1R1	MKNK2	STUB1	SEPTIN3	ZXDC	MFSD3	SIM2	TSC22D2	ZDHHC11B	GAS2L1	ISYNA1	HDAC10	ZFPM2	ADAM15	GMPPB	AMIGO3	INTS11	CPTP	PPIF	DGAT1	PTPRJ	TRIM11	APOB	VASN	CXCL12	C1orf226	CRIP2	PRSS8	KCTD11	MXD4	ZGPAT	ARFRP1	CCDC137	OXLD1	RECQL4	LRRC14	TSPAN9	TYMS	ZIC2	ANKH	DAB2IP	PRDM16	MAP3K9	JUN	NR4A3	SPSB2	HRAS	LRRC56	BHLHE23	NRXN2	POLR1E	GPS2	LRTM2	C8G	MAPK15	PRKD2	NFYA	OARD1	GPS1	RFNG	ADORA2A	MRPL40	HIRA	LRP8	SLC25A29	RAB40C	RILP	SCARF1	ANAPC2	SSNA1	ZFPM1	ARRB2	SLC35A5	ATG3	WIPF1	THEMIS2	PDF	GATD3	DACH1	CCDC102A	ADGRG5	PAK1	CYSRT1	RNF208	SLC25A1	ACAA1	MYD88	PHF23	SENP6	DVL2	HSP90AA1	BRMS1	SYDE2	FOXO3	HIC1	SSBP4	HERC1	UHRF1	STT3B	SUCLG1	FERMT3	UTS2R	RAB12	FHIP2A	ACVR2B	TRIM25	PHPT1	MAMDC4	RPL8	TMEM250	TUBGCP6	TNIP2	SLC4A11	TP53I13	ABHD15	GLIPR2	ZNF581	RSBN1	TP53INP1	CCDC106	ABCA2	CDC34	GRIN3B	PIGQ	ARHGAP45	CERS3	TMEM89	PTGFRN	CALM1	CACNG1	KISS1	KCMF1	NOTUM	NEUROD1	SNX22	EMD	FLNA	ABTB1	ST3GAL3	PTDSS2	KIAA1522	NFAT5	MAFK	GRM8	MAFG	GRHL1	ARAP1	NCOR2	AK3	RNF126	ATP2A2	FAM8A1	AKT1	ZBTB42	ANTKMT	EZH2	REEP6	PCSK4	RHPN1	EFHD2	ANKLE1	SEMA4C	MAPK11	RBM33	MAP3K5	HSP90AB1	IFITM5	GALNT3	SKIL	ZNF664	CCDC92	RNF19A	PNMA1	P3H4	RIN1	FKBP10	C6orf47	RBM15B	YWHAZ	RASSF7	LMNTD2	CENPB	B3GNT3	CCDC170	PTGER3	SYNE4	TAF4B	LTBP2	USP9X	ORAI3	SPEF1	TONSL	DDX51	DNAAF11	CAMKK2	IAH1	VIM	UNC45A	HDDC3	MTHFD1L	TMEM170A	PWWP2B	CD7	TUBB3	CHMP2A	HOXB7	ENKD1	C16orf86	CKB	TPST1	CLYBL	TMEM129	HSPE1	HSPD1	TACC3	FGFR3	RAPGEF6	ARHGDIA	NOM1	RAP2B	FGF22	PEDS1	PEDS1-UBE2V1	TMEM52	VARS1	CUEDC1	FAM83A	PRXL2A	NR2F1	MAPKAPK3	PNPLA2	PUSL1	BRCA2	PPARD	ZAR1L	UVSSA	SAMD1	DERL3	ARPC1B	MYRF	C19orf67	CTPS1	ZFAND2A	CARS1	KAT6B	BACE2	ZZEF1	ALYREF	LHPP	ANAPC11	CYB5D2	BMP8A	CTDSP1	ITM2C	PPP1R9B	KLC1	ATP5F1D	CBARP	UBE2O	AANAT	RGS10	HAGHL	CCDC78	KRT19	PNLIPRP2	SLC46A2	PAX8	ZNF831	AFDN	EGR2	RERG	NRARP	B4GALNT4	SCRT1	DIPK1B	MYDGF	HMGA1	AEBP2	ALOXE3	CPEB2	SFMBT2	TEF	HDGF	EMC6	TAX1BP3	NELFB	MEIS3	APPL1	THAP7	IGFL2	TRIM17	CDC42EP3	UBE2A	PPP2R2A	C1QTNF12	NR2C2AP	LYRM4	FARS2	FICD	NDST2	EXTL3	INPP5E	KCNH8	NUDT18	CTIF	CYP4V2	LDLRAP1	NEURL1	C11orf24	NDUFB2	RNASET2	B3GNT2	ZDHHC8	IRF2BP1	CHD1L	IRF2BPL	SETD2	C2CD2L	ATPAF2	GID4	PTMA	SINHCAF	FAAP100	NOTCH1	IER2	STX10	ROMO1	NFS1	NCLN	PIM3	FOXJ1	EME2	MRPS34	NME3	MAP1LC3B	FBXO31	ARL6IP4	CERS5	MRPL23	ZFP36	AHDC1	CLDN3	CTU2	CHST2	TPRG1L	PAQR4	HELZ	RPS5	ERBIN	COPRS	MAGEF1	MCRIP2	SETD7	POLDIP3	DUS1L	UBE2J2	PROC	PARP3	RRP9	BAG5	COA8	AHNAK	PLEKHF1	PTBP1	SYT15	TMEM121B	STK11	PPM1M	DGKZ	RTL1	PDGFB	NAPRT	SEMA4A	CDC42EP4	RIN3	AGPAT2	MROH6
PMC4271727-dddt-8-2555.pdf-7-TNK2_TNK2		AKT2	CASP7	S100A9	NTRK2	LCN2	EPHA2	NQO1	NNT	PAK5	HSP90AA1
PMC4271727-dddt-8-2555.pdf-9-NTRK1_NTRK1		MAPK1	SULT2A1	CA3	ACAT1	CASP8	ANXA3	CRAT	CA12	TP53	BLVRB
PMC4271727-dddt-8-2555.pdf-15-JAK3_JAK3		HEXA	HSD11B1	CA1	YWHAZ	DHFR	CRP	AKT1	ST14	ADH1A	ADH5	ABO	TREM1	CRYZ
PMC4263976-jpm-04-00282-s001.pdf-1-AXL_AXL		BASP1	BCAM	BCAR1	BEGAIN	BGN	BIRC5	BLVRB	BMP4	BMPR1B	C1QA	C1QB	CALD1	CALU	CAV1	CBS	CCDC80	CCNB1	CCT5	CD276	CD300E	CD300LB	CD63	CD86	CDA	CDC20	CDC25A	CDC42EP1	CDC6
PMC9061815-41422_2022_635_MOESM8_ESM.pdf-7-AURKA_AURKA		BTG3	JAM2	OLIG2	OLIG1	C21orf58	CDC45	RANBP1	MCM5	CENPM	FBLN1	GTSE1	CD99	RBBP7	PRDX4	KIF4A	HMGN5	SH3BGRL	PMAIP1	PA2G4	ITGB8	SALL1	PTMA	NUP37	RPL22L1	H2BC9	TOMM5	MZT1	TMEM97	HNRNPA3	PLIN3	TAGLN2	STAG2	E2F1	TXNDC12	PDIA6	GPM6B	FZD2	TMBIM6	ATP1A2	H2BC3	ARL6IP6	HDGF	LSM5	FZD8	COMMD4	ANP32A	RORB	JPT2	CRYGD	EEF1B2	S100A6	RPL12	RNASEH2B	MIS18A	PSMG1
PMC9749824-Table_5.xlsx-Sheet1-FGFR1_FGFR1		CYP1A1	FGFR3	HSPA8	AURKA	ACVR2A	BTK	HCK	AURKB	CYP3A5	PDGFRB	FYN	KIT	JAK2	NR4A3	YES1	BLK	WEE1	FLT1	EGFR	BCR	ERBB2	STAT5B	ACVR1	ABL1	SRC	MAP3K7	PDGFRA	BMX	HTR2A	LIMK1	EPHB2	BRAF	EPHB4	CYP1B1	ERBB4	TNIK	ACVRL1	BMPR1A	EPHA2	RET	RIPK2	ABCB1	MAPK14	CSK	LCK	RAF1	MAP2K2	CDC42BPG	FGFR2	TNK2	TGFBR1	MAP3K1	PBK	LIMK2	KDR	ABCG2	EPHA3	CYP1A2	LYN	MAP2K5	FLT3	ERBB3	SYK	EFNB2	STK4	JAK3	CDC42BPB	EPHB6	CSF2RA	MAP2K1	DDR2	DDR1	MAP4K4	CSF1R	CYP3A4
PMC10311050-mmc2.pdf-15-IRAK2_IRAK2		SPCS3	CGB7	TSPYL1	ASXL1	COL11A1	DUSP4	FTH1	ARL4C	ST8SIA6	SIGLEC15	FLOT1	RSPRY1	TNFSF10	KRT19	LSM3	GSK3B	LUZP1	BICD1	GCN1	MTHFD1L	WDFY2	GCNT4	ADAM17	TNFSF8	ASB5	MYCT1	PADI2	TRIO	COL4A1	TPM1	MYH9	EXT1	NRP1	PAPPA	CRIM1	PTPN14	FNDC3B	NAV1	SHB	SMURF2	TRAM2	MYOF	ATOX1	ITGB1	FN1	ERRFI1	ZMYND8	CALD1	ARHGAP35	SERPINE1	NTM	SMAD7	STARD13	DST	LPP	ACTN1	KLF6	WWTR1	SMAD3	PRPF18	FOXP1	RARB	KCNJ15	FIBP	ACTN4	BCAR3	SOCS3	RAI14	GADD45A	CCDC80	ETS1	CAV1	MTCL1	APBB2	BCL10	CORO1C	RPL22L1
PMC10311050-mmc2.pdf-42-GRK5_GRK5		HEXIM1	CPLANE2	KHDRBS3	LYPD1	CREB1	PIK3R1	RGS5	NPPB	FNDC3B	HGF	NRP2	DMAC1	ALK	ARL4C	CLIP4	DDX1	FAM228B	COPZ2	ZMIZ1	NBAS	TDRD15	HS1BP3	MGST2	PRSS12	MAB21L2	CLPB	NARS2	GATA3	RPP25L	SYNPO2	TIMP2	UNC5C	TSPAN18	FLRT1	PRCD	RIMBP2	CYTH1	LDAH	STRA6	RARA	CIC	PGPEP1	PFN4	ELAVL4	NBEA	HOXD9	FAM163A	ZFHX3	PLB1	H2BC3	H2BC14	PIP5KL1	TCF4	FLAD1	PPP2R5C	SLC3A2	MXRA7	WDR25	DPYSL2	KIF26A	IRF2BPL	NFIB	UMAD1	LRRC23	RBFOX2	DNAJB8	TBX3
PMC10311050-mmc2.pdf-102-ENSG00000196182_STK40		GTF2A2	ASTN2	TGFBI	MED1	OSCP1	SIPA1L2	VEGFA	MAP1B	PTPN9	SEMA5A	LPCAT2	STARD4	LBX2	DPYSL4	CARS1	MDFI	PAK1	ZNF207	HSPA5	LONP1	UCP2	VPS35	CTSC	RGS16	RBM38	CCDC74B	ODAD4	UNC5B	NDUFA4L2	TXNDC15	MTHFD2	KLHL35	SYT13	ISLR2	PHGDH	DHX36	NNT	MAP1A	SLC25A1	IER2	AEBP1	JPT1	ARHGAP19	NR4A3	CDC42	KLF2	NNAT	EMC4	TMEM119	UNC5A	SLCO4A1	ST3GAL4	STK17B	NALF1	MAGI3	SLC39A10	GAS7	RAPGEF4	CX3CL1	CPXM1	MOGS	INF2	PKIA	KNTC1	HNRNPH2	RBMS3	ATL3	AKIRIN1	DENR	NACC1	CHST14	DGAT2	XPR1	TSC22D1	DNAJC10	BASP1	TRIM41	HACD3	GLUL	NUDT3	ANXA6	HNRNPA3	EPB41L5	MYRF	HAS2	CHD3	DHTKD1	SMARCA1	PRKAR2B	TWSG1	MARCKS	ZNF618	PRDX2	MYLK	RHOBTB2	DNAJC6	PFKFB3	BRD7	TLX2	SCUBE1	ASAP3	ZC3H14	SYT11	RD3	DIMT1	AFMID	SPATS2	CPVL	HMMR	UNC119B	GLIPR2	FXYD6	PTN	CHEK1	RPS6KA6	KANK2	C2CD2L
PMC10313451-NIHMS1821833-supplement-Supplementary_Material.pdf-34-SGK1_SGK1		NCAPH	KNL1	NES	PCDH7	ALDH4A1	SHCBP1	CDC25C	ARHGEF39	LMNB1	KLK6	MCM5	LIG1	SHH	CAV1	KIF11	TACC3	SGMS2	CDC45	SFPQ	ACBD7	FANCA	CENPI	EXO1	CFAP119	HNRNPM	TYMS	HSD17B11	BRCA1	TCHH	CDCA8	ATAD2	KIF2C	HR	SPAG5	ELOVL2	SPC24	CGAS	AMH
PMC10313451-NIHMS1821833-supplement-Supplementary_Material.pdf-48-SIK1_SIK1		CBS	BBC3	ACSL1	P3H1	HEXA	UGGT2	SLC38A6	APOD	PKN1	PLD1	PPARGC1B	IRF1	SMIM29	ENPP5	LDHD	CEBPG	ACSS1	CREBRF	PFKFB4	SLC22A5	FGF13	MBOAT1	LHFPL2	TMOD2	GTPBP2	CTSA	PPM1E	YARS1	HK2	VWDE	FTH1	DLL1	KIAA0513	DOP1B	GADD45G	STC2
PMC10313451-NIHMS1821833-supplement-Supplementary_Material.pdf-64-KDR_KDR		AP5Z1	MINAR1	ATOSB	KIF15	KIF23	KISS1	KLF13	KLF15	KLF4	KLF7	KLHL21	KNTC1	KRT7	KRT8	KRT80	KRT81	KRT86	KYNU	LACC1	LAMA1	LAMA5	LAMB1	LAMC2	LAMP3	LAPTM5	LEF1	P3H2	LFNG	LGALS12	LGR4	LIMCH1	LMF1	LMF2	LMNB2
PMC10315050-12920_2023_1588_MOESM2_ESM.pdf-21-ALK_ALK		NLRC4	LTBP1	CEBPZ	TMEM178A	ZFP36L2	SLC3A1	FSHR	NRXN1	CHAC2	EML6	CFAP36	VRK2	USP34	CCT4	ARHGAP25	CMPK2	TGFA	EXOC6B	TET3	HK2	CTNNA2	RPIA	ASAP2	TMEM131	VWA3B	CNGA3	CRACDL	BTBD3	KIF16B	PCSK2	BFSP1	BANF2	ZNF133	DZANK1	CRNKL1	RALGAPA2	COX4I2	FASTKD5	ITPA	RALY	ITCH	SLC32A1	DHX35
PMC10276293-mmc1.docx-3-EGFR_status_EGFR		HSPA1A	HSPA1B	HSPA1L	HSPA2	HSPA4	HSPA4L	HSPA5	HSPA6	HSPA8	HSPA9	HSPA12A	HSPA12B	HSPA13	HSPA14
PMC10276015-41467_2023_38958_MOESM28_ESM.xlsx-logical_sum_change-PI3K_AKT_signal_AKT1		EGFR	IRAK4	PITX2	TSC2	ACACA	CDKN1B	CFL1	GSK3B	MAPKAP1	NCK1	PLCB1	RIPK1	ECSIT	PLCG1	CDK4	CDKN1A	DUSP3	E2F1	HRAS	MAP3K7	MAPK1	NFKBIB	PIKFYVE	PRKAA2	PRKAR2A	PTPN11	RAF1	RIT1	RPS6KA1	RPTOR	SQSTM1	UBE2D3	AKT1S1	MAPK9	SLC2A1	ACTR2	ACTR3	AKT1	AP2M1	ARF1	ARHGDIA	ARPC3	ATF1	CAB39	CAB39L	CALR	CDK2	CLTC	CSNK2B	DDIT3	EIF4E	GNA14	GRB2	HSP90B1	ITPR2	MAP2K3	MAP2K6	MAPK8	MKNK1	MKNK2	MYD88	NOD1	PAK4	PDK1	PFN1	PIN1	PLA2G12A	PPP1CA	PPP2R1B	PRKAG1	PTEN	RAC1	RALB	RPS6KA3	SMAD2	STAT2	TBK1	THEM4	TNFRSF1A	TRAF2	UBE2N	VAV3	YWHAB
PMC10273753-12920_2023_1570_MOESM1_ESM.docx-0-MAP3K13_MAP3K13		MAP3K14	MAP4K3	MAPK1	MAPK3	MAPKAP1	MAX	MB21D2	MC1R	MCL1	MDC1	MDH2	MDM2	MDM4	MECOM	MED12	MEF2B	MEN1	MERTK	MET	MGA	MGMT	MITF	MKNK1	MLH1	MLH3	MMS19	MPL	MRE11	MS4A1	MSH2	MSH3	MSH4	MSH5	MSH6	MSI1	MSI2	MST1	MST1R	MTAP	MTDH	MTHFR	MTOR	MTRR	MUC6	MUC16	MUS81	MUTYH	MYB	MYC	MYCL	MYCN	MYD88	MYOD1	MYSM1	NABP2	NBN	NCOA2	NCOA3	NCOA4	NCOR1	NCOR2	NEGR1	NEIL2	NF1	NF2	NFE2L2	NFKB1	POT1
PMC3766006-1756-8722-6-62.pdf-4-CHEK2_CHEK2		CLU	CNR1	COL18A1	CP	CR2	CSF3	CTLA4	CXCL10	CXCR3	CXCR4	CYP17A1	CYP3A43	DUT	E2F1	E2F3	EDN1	ERBB2
PMC9724253-12920_2022_1407_MOESM1_ESM.pdf-131-BUB1B-P_BUB1B		AK6	JHY	C12orf40	C12orf50	TEDC1	C16orf78	CFAP97D1	CHCT1	C17orf78	C19orf38	CATSPERE	C1orf159	CFAP141	C1QTNF1	C1QTNF3	C20orf203	C21orf58	C22orf23	C22orf31	C2CD5	C2orf16	C2orf69
PMC9724253-12920_2022_1407_MOESM1_ESM.pdf-160-MAK_MAK		MALL	MALRD1	MAN2C1	MANEAL	MAOA	MAP1S	MAP2K2	MAP2K4	MAP3K1	MAP3K3	MAP3K7	MAP3K9	MAP4K1	MAP6	MAP7	MAPK10	MAPK3	KRT3	MAPRE3	MARK3	MAST4	MASTL	MAT2B	MAVS	MAX	MAZ	MB	MBD1	MBD3	MCC	MCCC1	MCM2
PMC9724253-12920_2022_1407_MOESM1_ESM.pdf-162-MINK1_MINK1		MICOS10	MITD1	MKI67	MKKS	MRTFA	MKLN1	MKNK1	MKS1	MLKL	MLLT10	MLLT11	MLST8	MMS19	MOB2	MOCS3	MON1A	MON1B	MORC1	MORC2	MORN1	MORN5	MOV10	MPDZ	MPI	MPP2	MPP7	MPZL2	MPZL3	MRAS	MRC1	MRGBP	MRGPRE	MRGPRF	MROH1	MROH8
PMC9724253-12920_2022_1407_MOESM1_ESM.pdf-174-PRKDC_PRKDC		PRKG1	PRKRA	PRKRIP1	PROCA1	PROM1	PRPF4B	PRR11	PRR18	PRR3	PRR4	PRR5L	PRRC1	PRRC2A	PRRT2	PRRX2	PRSS37	PRSS54	PRTG	PRUNE1	PSAP	PSD2	PSEN1	PSENEN	PSIP1	PSMA4	PSMC3IP	PSMD2	PSMD6	PSMD8	PSME3	PTCH1	PTCHD1	PTER	PTGR2	PTH2R	PTK2	PTK2B
PMC9724253-12920_2022_1407_MOESM1_ESM.pdf-235-AKT1_AKT1		CLTCL1	DHX29	ZNF490	PAK4	PLCB4	DDX46	EIF3C	RANBP3	CUL3	DAB2	FZD6	SUCLG2	NEDD4	AKT1	FZD4	ISCU	GNL2	RRP12	CD4	MYOC	TIMP1	NOS3	MYOCD	GTF2I	SQOR	UCP3	MRGBP	KLHL2	YPEL2	SIGMAR1	FDFT1	CD276	KIT	FAXDC2	PHGDH
PMC3728595-srep02327-s1.pdf-10-JAK1_JAK1		PIGT	ST6GALNAC4	SPCS1	ITGB7	TM9SF2	CNP	SLC1A4	SPATS2	HDAC1	GORASP2	C2orf88	ARF4	SERP1	TARS1	TBXAS1	DERL1	RUBCNL	PHKA2	PREB	SLC33A1	MCC	MAN1B1	HERPUD1	SLC38A10	SLC1A5	ERGIC2	CKAP4	FICD	CERS6	PDIA4	B2M	WARS1	PDXK	PAM	USO1	ST7	NUGGC	ACO2	SLC38A5	GALNT2	SLC39A14	FBH1	JSRP1	SLC25A23	ERC1	SLC16A14	PTPN12	B4GALT3	LAP3	SLC30A7	ADARB1	ARCN1	C1orf43	ATXN1	CNKSR1	TXNDC11	YIPF5	QPCTL	MAN1A1	UAP1	DIPK1A	MGAT2	RAB37	UGGT2	SSR3	UBE2J1	YWHAG	RCN1	XBP1	ATF4	SERPINB9	SEC24D	SCN3A	CCR2	SRPRB	LMAN2
PMC3728595-srep02327-s1.pdf-12-PKN1_PKN1		CLN3	SEC11C	GPAA1	TFEB	RPAP3	CAPN10	BIN1	R3HDM4	UBE2J2	CLIP2	USP15	TGFB1	CCDC137	ANKMY1	VPS13A	RPN2	DYNC2I2	PRKAB2	MYO1G	CFAP410	EPHB6	TMX3	DCXR	PCMTD1	GPS1	SEC24D	CAPN15	TRIP12	GLCCI1	ITCH	ARPP19	ALDH1L2	RASSF7	MBOAT7	KNTC1	POLR2E	WAS	PRMT1	NABP1	ATP2B1	SLC39A14	THAP4	TSC22D4	ZNF428	EBP	HOOK3	NUBP2	FBXO11	GOLT1B	KRAS	ST6GALNAC6	TANK	DIS3	RIF1	NCF1	TIMM13	TENT5C	SETD1A	VPS54	ZNF292	ZFAND4	PFKL	EFR3A	PIK3R5	POLD2	RSRC2	NCBP1	NME4	GPSM3	DPP7	GUK1	RAB31	ERLEC1	ZNF107	NSUN5	LTN1	FAM13B
PMC3728595-srep02327-s1.pdf-13-PIM2_PIM2		KDELR1	ZFP90	CD22	PRKX	LDLR	XPO6	PREB	CCR2	TMEM165	LEMD2	DSTN	PITPNM1	EHMT2	COPG1	ATXN2L	RUBCNL	MET	FDX1	NDUFV2	TTC39C	MLLT6	PCED1A	FUS	SMPD2	PHYHD1	WFS1	PSPH	HYOU1	ATP5MG	PURB	IL21R	SCAF8	DAP	ITGB7	ORC3	CDC42BPB	DNAJB11	MOB1B	KDM6B	CSNK1E	ABR	CLCC1	ST8SIA4	RAP1GDS1	CDK6	ATG4A	RTN3	MAN1A2	MICAL3	GLB1	MSRB2	SRP19	MRPL33	FLOT2	DDR1	LAMP2	MLEC	CARF	TRAPPC14	ZNF559	SSR1	TM9SF2	GMIP	GIGYF1	HIP1R	EPHB6	BLK	TNRC6C	TMT1A	RPN1	FBXL12	SIK3	GUCD1	SLC1A4	CADM1	ADA
PMC3728595-srep02327-s1.pdf-18-MAP3K4_MAP3K4		SLC44A1	ATP5F1A	GPAM	NETO2	P2RX7	FASTKD3	ERLIN1	BOLA1	ATXN1	TVP23A	FAM234B	FBN1	MKS1	HYCC1	TTC24	BUB1B	LMNA	STARD5	HSPA5	LDAF1	CADM1	LMAN1	STIMATE	PRPSAP2	MANF	CHST7	SPCS1	ELK4	CPLANE2	CST3	ANG	ZFP28	SERPINA1	STT3A	SORT1	PEAK1	MXI1	LIMA1	QPCTL	ARHGEF39	MKI67	TMEM177	TUT4	HECTD4	MBD5	NKAPD1	PSMC1	ANKAR	NAV1	CCL28	KIF27	NSMCE3	HAAO	ZNF420	MLF2	ZMIZ2	CTPS1	PIM2	NMRK1	URI1	CDCA8	LILRA1	COL19A1	APTX	PRDM10	TXNDC15	ZNF286A	SLC26A2	CD84	ELP2
PMC3728595-srep02327-s1.pdf-28-CLK2_CLK2		IFNGR1	PBX2	HNRNPH3	SDF4	CTSH	ZNF70	PHF11	RPS6KA2	YPEL3	PRDM2	SETD2	DCAF15	ELOVL5	ARRB2	NICN1	ATG5	PINK1	DENND5A	TBC1D1	ZBTB18	BZW1	POLR3GL	MED22	OGA	RANBP10	CD72	BACH2	BRD4	EDEM3	FHIP1B	B3GNT7	ZNF816	SIX5	ADAT2	STAT5A	CTC1	SYPL1	KDSR	COX6C	WNT4	NDUFAF5	INF2	ZNF594	ZFP28	TMEM259	WASF2	CUL9	HSD17B10	PEAK1	NRF1	FAM110A	TRIM33	NEMF	SLC3A2	RGL2	KAT6A	WDR47	ASAH1	WDR82	IARS1	GCN1	LRRC8C	CEP135	KAT8	DENND6B	NSUN5	WDR5B	FAM111A	LRATD2	TREML2	REC8	YJU2B	EEIG1	STK11IP
PMC3728595-srep02327-s1.pdf-1622-PIM3_PIM3		RGS3	SLC2A1	NELFE	LAX1	NCR3	TUBA1A	OBSCN	MZT2B	PLEKHF1	BSG	ANXA2R	MSRB1	GIPC1	NR1H2	URM1	SSBP1	NUDT16L1	MAPK13	INPP5K	PAICS	CCDC115	EAPP	GCSAM	CIAPIN1	OAZ2	NMRAL1	ALKBH6	NDUFB8	ANKRD28	CBX5	ABCF3	TMEM161A	RPS19BP1	RAB9A	FRG1	DDRGK1	THEM6	COX6C	MAGEF1	ERLEC1	ATRIP	UROD	KLHL21	INTS15	TNIP2	CPSF6	PRDX5	BBC3	METTL6	FANCI	LY75	PSMB3	NME4	UBOX5	ITPRIP	TAF12	PI3	PPP2R2B	PTPA	MIEF2	JAKMIP2	RICTOR	SLC25A16	PPIF	TMEM203	USP53	SNX11	NAT14	IER5L	NR1H3	IFT43	MYL6B	NOS3	VPS13A	ELP5	TIGD1	RAMP1	GSTT1	FBXO2	STK19	WDR24	PARM1	UPK3A	GFPT1	AOC2	CDCA7L	EDA	KRT18	GSDMA	MPND	MS4A2	GPM6B	TNFRSF8	TPPP	TUBGCP4	OTUD7B
PMC3728595-srep02327-s1.pdf-1623-MAPK13_RFX3_MAPK13		ENTPD7	ZNF121	LY9	SLC35B4	MUC20	LCORL	CD2	GPM6B	RHOH	CPM	FCGR2C	GPR141	CLTCL1	RTL5	C9orf72	SLC25A16	MOB3B	ADAM9	CDKL5	TFEC	CSPP1	ZNF608	HARS1	ZNF785	RBMS2	ST14	PRKAG2	BBOF1	ZNF93	SPECC1	FER	GNAL	MAGEF1	C5orf15	LY75	ZNF484	YWHAE	LETM2	RBPMS	CARD6	NEDD4L	P2RX7	LRP12	CORO1C	FGD4	RPS12	KRT18	SESTD1	SLC24A4	SLC35A1	GCNT2	GCSAM	FBL
PMC3712200-584604.f1.pdf-23-PAN3_PAN3		TRAF4	GTPBP1	CSRNP1	SSH1	OMP	TOPORS	PPP1R15A	BRSK1	AEN	PRKAB1	CDC42SE1	ZRANB1	FRMD6	ZNF212	MAP3K14	LEMD2	AMHR2	VSTM1	SMAD7	OTUD7B	NRAS	IL11	CGAS	PAX5	AGO3	SPRYD7	PIM3	RAP2C	LRRC8C	IGF2BP2	VPS26C	PEX13	NAA15	ARRDC4	ZEB2	ZNF674	PLIN3	TUT7	LTO1	RNF182	SLC41A2	RSBN1	FGD4	VWC2L	KLF4	GJB3	GAR1	ARID1A	PCF11	CCNH	POGZ	NEMP1	MFAP3	DDX3X	MRPL49	JUN	IL27RA	DHX35	UBE2S	LYST	RELB	LRRC8A	BNIP1	SHB	MED15	TNRC6A	UBE2W	TUBA3C	AMOTL2	TUBA8	YES1	OXTR	NFKB2	MIER1	ORAI1	CCN2	DDIT3	BTG3	TES	NEU1
PMC3712200-584604.f1.pdf-24-EGFR_EGFR		TNNC2	GNAQ	HERC4	AVL9	MTO1	RBBP6	ABCE1	RAB3GAP1	ZSCAN25	KLHL18	TAF5	HTR1A	WBP11	FRG2	PAK1IP1	DUSP10	BCL10	CCNL1	ZFX	DDAH1	TBC1D10A	SPTY2D1	KDM5D	ELF1	SOCS2	SCRN1	EXOC3L2	CLK3	IL6R	DDIAS	BLZF1	TSC22D2	RIC1	CYLD	IL1A	PXN	ARC	DSC2	RSC1A1	PICALM	RAB5A	MATCAP2	ZBTB6	LATS1	IP6K2	ICAM1	HBEGF	HYCC2	PPP1R27	CRAMP1	IPPK	LCOR	RNF24	NPC1L1	AGO2	SLC25A25	LRRC57	FXR2	CELF1	ARL8A	ZSWIM4	YRDC	TUFT1	GRM4	PITHD1	C3orf52	MSL2	MIER3	H2AC8	ELOVL7	PDE12	GATA3	EFNB2	PPM1D	ZBTB10	PHLPP2	NFKB1	LIN54	ZNF669	ITFG2	COG3	RNF139	NLGN3
PMC3712200-584604.f1.pdf-35-STRADB_STRADB		POLR3B	ANKRD36	RNF26	HEATR3	EHD3	N6AMT1	HORMAD1	NUDT7	NR1H3	TFB1M	ASCC1	GTF3A	CLDN23	ACTR3C	USP18	PRAG1	FZD4	COQ5	ZFP14	TSEN2	RPUSD3	MEN1	WDR24	OXSM	LYPLAL1	BMPR2	ABTB3	ZBTB47	TRIM66	MAVS	SCRN3	JRKL	PPP1R3D	PIK3C2B	DENND10	DMAC1	METTL25	SNX33	SPACA9	C2orf68	ACOXL	FAM177B	STEAP2	GPR135	HIKESHI	ZNF837	MRPS25	RCCD1	PIN4	ARV1	ZNF500	RMI2	RPTOR	PLXND1	COMMD3	DHFR2	ANKRD27	ITPKB	SKP2	P3H4	NAIP	RMDN1	HEATR5A	SLX4	TNFRSF1A	RAP2B	ZNF30	ITGB4	FAM20C	SGF29	C5orf24	TCEAL8	LGSN
PMC3712200-584604.f1.pdf-52-MAP2K5_MAP2K5		PITPNC1	PDCD2	ASB13	HAUS6	SLC30A6	RERE	GNAZ	ZDHHC4	SYNC	PDCD5	PRSS36	HES6	NDUFB9	DTD1	XK	RNF144A	REEP4	BRMS1	NDRG3	C17orf58	ATP6V1E2	MLYCD	RGL1	EID3	SYNJ2BP	PNMA2	WDSUB1	OIP5	NECAB2	RIPOR1	VPS13D	RIOX2	KYAT3	PLEKHA2	TCF3	ARHGEF39	TCFL5	GAB2	DCP1B	TMEM69	STEAP1	TRIM14	PACS2	CYREN	GTF3C2	ADCY3	XRRA1	RGS19	C1orf74	BHLHE23	ASB4	SLC16A13	NLRX1	ZC2HC1C	ST6GAL1	METTL13	C15orf40	FAM43B	EIF3F	F2RL2	FAM200C	DOLK	HGH1	MRPL57	TSFM
PMC10273900-pat-0090-0166-s01.pdf-1-DDR2_DDR2		TP53	KRAS	PIK3CA	FGFR2	SMAD4	BRAF	MET	DDR2	FBXW7	STK11
PMC10273900-pat-0090-0166-s01.pdf-4-BRAF_BRAF		DDR2	NRAS	AKT1	KRAS	TP53	PIK3CA	FBXW7	SMAD4	BRAF	PTEN
PMC10273900-pat-0090-0166-s01.pdf-12-PIK3CA_PIK3CA		TP53	ERBB2	FBXW7	KRAS	PIK3CA	SMAD4	PTEN	NRAS	AKT1	BRAF	KIT
PMC10273900-pat-0090-0166-s01.pdf-15-MET_MET		KRAS	FBXW7	TP53	MET	PIK3CA	SMAD4	BRAF	NOTCH1	NRAS	DDR2	KIT	ERBB2	CDH1	CTNNB1	GNAS	HRAS
PMC10273900-pat-0090-0166-s01.pdf-16-KIT_KIT		NRAS	APC	BRAF	ATM	KIT	TP53	KRAS	FGFR3	AKT1	ERBB2	FBXW7	FGFR1	DDR2	PTEN	SMAD4	PIK3CA
PMC3708595-NIHMS474972-supplement-1.pdf-9-PIK3CA_PIK3CA		PIK3CG	PKD1L1	PKD2	PKHD1	PLA2G2C	PLA2G6	PLCD1	PLCL1	PLCZ1	PLXNB1	POGK	POMGNT1	POU2F3	PPM1A	PRDM16	PRKCI	PRKD1	PRKD2	PRKDC	PRKG1	PSMB9	PTEN	PTPDC1	PTPRG	PTPRH	PTPRJ	PTPRK	PXDN	PXK	RAB3GAP2	RAB40B	RABGAP1	RALA	RANBP17	RAP1B	RASL11A	RB1	REC8	ARHGEF28	RGSL1	RIMBP2	RIN2	RIPPLY2	RIT1	RLF	RLIM	RNF111	RNF148	OBI1	RNF32	RNF40	RNPEP	RORA	RP1L1	RSBN1	RSPH3	RUNX1	RYR2	RYR3	SAMHD1	SBNO1	SCEL	SCUBE3	SDSL	SEC24A	SELP	SEMA3G	SEMA4D	SEMA4G	SEMA5A	SERTAD4
PMC3708595-NIHMS474972-supplement-1.pdf-21-PRKG1_PRKG1		PRKG1	PTEN	PTPRG	PTPRH	PTPRK	RAB3GAP2	RABGAP1	RALA	ESRP1	ARHGAP44	RLF	RLIM	OBI1	RORA	RUNX1	RYR2	RYR3	SCUBE3	SELP	SF3A3	SLC22A12	SLC37A3	SLC9A4	SMARCA2	SMARCE1	SMR3B	SPTBN1	STAM	TANC1	TEX15	TIGD6	TLN1	TNN	TNRC18	TOB1	TP53	TRIM39	TRPC4	TXNIP	UCP2	USP35	KDM6A	WDR53	RTL4	ZNF143	ZNF35	ZNF507
PMC3702285-cddis2013211x6.pdf-34-ROR2_ROR2		DAAM2	RNF24	HEPH	RASIP1	SLC43A3	IFI35	HNRNPD	CDCA4	MNT	NDC80	PMM2	MAGED4	CLDN14	PPP1R14B	EIF3D	AUNIP	C15orf39	ZNF703	WDR74	CKS1B	ST6GALNAC4	BFAR	UBE2E3	KIRREL1	POGK	RPL23A	CSGALNACT2	ZNF112	CCDC121	DOCK4	ANKRD42	KIF13B	SSBP4	SMARCD1	TOMM40	ZNF302	H2AC20	TMEM242	TCEAL4	FRA10AC1
PMC3702285-cddis2013211x6.pdf-47-TRPM7_TRPM7		CHD9	PDE1A	DZIP3	NSUN3	PAOX	COX7B	AGPS	BRWD1	TMEM267	TRMT1	SLC35G2	MBD4	LDHD	CASD1	PLEKHF2	PA2G4	TCEAL2	SPR	RRP9	PGRMC1	DHRS7B	TBL1XR1	ATP5MK	SCFD1	DUSP10	C1GALT1C1	GTF2F2	CMTM6	BET1	LARP4	TSPAN6	KLHL15	PTBP3	HTR2A	TRAF3	REV1	UBE2W	RP2	TAS1R1	BIRC6	ATF2	CISD1	RABGGTB	HK2	CNN3	SBSPON
PMC3702285-cddis2013211x6.pdf-93-CSNK1E_CSNK1E		PHC2	TRIM65	SHMT1	KLF13	ACIN1	DUSP2	SPNS3	ING5	ARPC1A	MRGPRF	CDK10	GOLM1	DGLUCY	MYO19	GTPBP1	RBFOX2	NOP56	PAXIP1	CENPU	SREBF2	ZNF414	TRH	ICAM1	TRABD	CTDSP2	TFIP11	PLXNB2	MIS18A	BIN3	SMN1	FXYD5	ADAM33	NEK8	PCLAF	SAFB2	TUBA1C	NEK3	KPNA2	HMMR	GREM2
PMC3702285-cddis2013211x6.pdf-151-PRKD2_PRKD2		BSG	YRDC	DIAPH3	U2AF1	MAP3K3	OTULINL	CSNK1E	TMTC4	BRD9	TRAK1	PCK1	ARF1	TTI1	NDNF	TRMU	SNRPD1	UTP4	PARP6	YWHAE	ERI1	ARHGEF11	RNPS1	CHKA	TRIM38	CXCL5	FOSL2	TULP3	DGKZ	TELO2	SCN4B	TMEM115	SCARF2	TBC1D3	SLC9A1	GPAT4	MRPL10	TOM1L1	PPP4R3A	VEGFA	DVL1	VARS1
PMC3702285-cddis2013211x6.pdf-176-TNK2_TNK2		TMEM129	MICU1	ZC3HC1	RTN4RL2	USP33	MRC1	NUDCD3	ECHDC2	PTRH1	INF2	TBCD	PRDM15	KDM7A	WLS	PPP6R2	EFHC1	EAPP	TYW1	PDPR	RILP	TTC13	TRAM1L1	VEGFA	TMEM33	LZIC	AVPR2	UBA1	JTB	SEMA3D	OTUD7B	XPNPEP1	ZNF66	DENR	KLF6	TTLL11	SRP9	LONRF1	TAF2	GNAI3
PMC3702285-cddis2013211x6.pdf-188-MKNK2_MKNK2		XKR8	COMMD2	MTA1	SCG5	SETMAR	RBBP5	LAT	LRRC37A2	C8orf33	OSBPL3	MAPKAPK2	HLA-G	IFT172	EIF5A2	CHMP6	EHD4	PDLIM7	CCDC74B	GCDH	FLAD1	NAV1	LGALS7	RPS7	CENPK	CTBP1	ARFGAP1	ITFG2	MNAT1	SMS	TEPSIN	TEAD2	DHX30	EIF4A1	SH3BP5	CWC25	MED1	LRRC49	NUBP2	LPCAT3	TSEN54	SH2B2	UBALD2
PMC3702285-cddis2013211x6.pdf-225-GSK3A_GSK3A		EIF4A1	RPS17	MRPL52	CPNE3	RPP21	ABCB6	ZNF607	NUP205	ATRAID	GTF2IRD1	MAX	CARS2	SERBP1	RBMX2	SAE1	SURF2	MRPS15	FUT6	ERF	ASL	ANAPC1	USP7	MME	APOL6	EIPR1	RPL22	GNL3L	RPL4	MRPL2	TERT	CDK20	ZC3H4	MRPS28	TMEM86B	SRSF9	CCDC120	RELT	RAB1B	RPL30	IAPP	NME1
PMC3702285-cddis2013211x6.pdf-260-LRRK1_LRRK1		GDF5	CFAP107	BOP1	DEDD2	FBXO17	FGFR1	SLC25A19	CDR2	GDF15	ALKBH8	TACC1	LMF1	DNHD1	MED8	TUBB8	RHOD	C18orf54	MPRIP	MESP1	GRIN1	B3GNT7	ST3GAL3	UROD	SEMA3C	TMEM268	PSAP	ACO1	ASRGL1	IQSEC1	KCTD12	C1QTNF1	MIDEAS	CENATAC	CIRBP	TRIOBP	POLR2H	WNK4
PMC3702285-cddis2013211x6.pdf-314-MAP3K9_MAP3K9		CRYBB2	JAK3	CHID1	UBE2Q1	NPHP1	OTUD7A	HFE	RNF5	NBPF1	MTERF4	DLG2	AKR7A3	NPEPPS	SNX9	RGS4	MDFI	MT1H	SIGMAR1	DIABLO	MC1R	BVES	TGFBR2	FKBP4	ODF2	ZNF135	C2CD4B	SORL1	BRI3BP	CGB2	MRGPRE	BCORL1	PROCR	FICD	CTH	XPOT	DLAT
PMC3702285-cddis2013211x6.pdf-325-ABL2_ABL2		RPS12	SNX19	CNOT7	ACTB	DUX4	ALG8	CLTA	GIPR	LSM3	AHCYL1	UBE3B	SH3GLB1	PPP2R2A	CLK3	ANXA2	UBC	MAEA	MFSD10	ABCA5	C21orf91	TFEB	ADD1	SLC2A4RG	RAB5B	DLC1	WDFY3	IDS	CHPF	TTC39B	DHX35	FKBP2	APOBEC3D	CD3E	LCE1C	PRDX4	AGAP1	HOMER3	RBM38	SLC46A1	TCEA2	DDIT3	PLEKHM1	ANKRD36B	DCBLD2	NTN3
PMC3702285-cddis2013211x6.pdf-329-PRKACA_PRKACA		FHIP2B	ASPSCR1	RALA	RPL21	KLHL21	NRP1	BRF2	HSPA1A	F3	STK16	SKIC8	NCLN	PPP1R8	MT1H	RETSAT	KCNMB3	PPP1R3D	SWI5	IDH3B	HMBOX1	RPL26L1	MFSD4B	KIAA0930	UPK2	ADCY7	CHD6	FADS2	DPY19L1	TRAPPC14	CBR4	CAMKK2	DOCK5	FCRLB	MT1X	GTPBP3	ELP3
PMC3702285-cddis2013211x6.pdf-342-MAPK7_MAPK7		CFDP1	OPRK1	HRCT1	COPS4	KLF8	MOGAT3	IAH1	AQP5	CLCNKB	SLC17A7	AGPAT3	BTF3	DOLPP1	CD34	KLF16	HMGN1	TPCN1	UBE2D3	PFDN5	HSD17B10	DRG2	CSPP1	BAG2	NOSIP	SMARCAL1	BRAP	PCID2	MAP3K10	CNGB1	ADPRHL1	LRRC37B	ZNF462	RGS2	KLHL5	SLC25A23	ABRAXAS1	IL1RAP	ADNP2	SFT2D2	DENND4C	GJA1	TAF4	ZC3H7A	PLB1	BAZ1A	SLF2
PMC9669814-jamanetwopen-e2242370-s001.pdf-5-PIK3CD_PIK3CD		PIK3CG	CYP1A2	ATRX	EPCAM	STK11	BRD4	KRAS	RB1	ABCG2	IDH1	IDH2	CCNE1	PGR	BRAF	BCR	RRM1	TNF	CDK6	IGH	CALR	CEBPA	ESR1	AKT1	PDGFRB	BCL2	NOTCH1	CXCL8	AFF1	CUX1	FGF2	SMARCA4	TERT
PMC9713816-DataSheet4.xlsx-network-TGFBR1_TGFBR1		MMP24	TGFA	TGFBR3	COL4A6	HIPK1	CDK4	ZNF678	COL26A1	TGFBRAP1	TGIF2	SMAD4	FGF3	COL12A1	TGFBI	HIPK2	FGF7	FGF2	FGF11	FGFR2
PMC9662277-AD-13-6-1939-s.pdf-15-ILK_ILK		NCAM1	EDIL3	MAOB	RGS5	PCDH7	PTGS1	PDLIM2	PCBD1	TTLL7	MYH10	HSPB1	MAP1B	CELF2	TNFRSF12A	LTBP4	IL17B	PRSS23	MATN2	MYBL1	LPP	EMB	GNG11	MTUS2	MFAP2	SYNPO2	LTBP1	TCAP	COPZ2	CNN1	PNCK	WWP2	ARHGAP5	FN1	ERRFI1	WWTR1	FHL1	TNC	GSN	CCN3	ITIH4
PMC9662277-AD-13-6-1939-s.pdf-29-INSR_INSR		NUAK1	ICAM1	TNFAIP3	HSPH1	C2CD4B	STC1	OMD	COL8A1	GDF7	PTGIS	GJA5	HHIP	SULF1	OGN	LTBP4	BMP6	NRG1	DKK2	BMX	PROCR	NDRG4	ITLN1	PLCXD3	ELN	BMP4	F5	SRPX	PCDH7	CPE	FBLIM1	PLXNA4	CP	C1S	HMCN1	LEPR	SLPI	EFEMP1	TMEM120A	CDH11	EDN1	POU4F1	SPINT2	MRC2	C1R	BGN
PMC9709214-DataSheet_2.xlsx-S6_HER2_and_metagene_corr-Table_S6_Correlation_of_HER2_and_prognostic_relevant_metabolism-related_genes_ERBB2		FOLR2	ST6GALNAC6	COX7A1	ABCA1	ATP6V1G2	CACNA2D3	VKORC1	AKR1B1	KCNJ8	CYP1B1	BLVRA	SRR	GPX7	GFPT2	TRPV2	DPYSL3	KCNMA1	NNMT	KCTD12	DEGS1	GLT8D2	CLIC4	PLCL1	AOC3	KCNMB1	ELOVL4	CDO1	GUCY1B1	MSRB3	GUCY1A1	CYP2U1	PDE1A	BCHE	ENTPD1	GGT5	PDE2A	ABCA6	PDE7B	TRPC1	SOD3	KCNE4	SLC25A28	SLC2A3	DSE	NDUFA7	CSGALNACT1	KCNA5	PGM5	ABCA8	CACNA1C	ATP1A2	ATP8B2	SLC22A17	PDE8B	FMO2	GPX3	SCN9A	NUDT11	CPT1C	CYBRD1	P2RX2	KCTD15	CH25H	PKD2	KL	PDE3A	NDUFS7	INMT	LTC4S	GPX1	PYGL	GYG1	NME4	PTGIS	GNPDA2	MAN1C1	ATP2B4	SCN4B	NOX4	CHSY3	ALDH1L2	NDUFB8	CACNA1H	CHST1	SULF1	CHST7	MCOLN2	SV2A	DCK	CHST3	STARD8	ABHD8	ALDH1A3	HSD3B7	NDUFA4L2	AGPAT4	IDS	SLC16A2	ADCY5	CHST10	ME2	PAOX	SLCO3A1	ESD	NAT14	FXN	ATP5PF	GAL3ST4	GLRB	INPP5D	GRHPR	COX8A	AQP1	ACADSB	PAM	KCND2	SLC24A3	ADCY4	ST3GAL4	KCTD10	NUDT6	NOS3	ADCY9	AUH	SLC12A4	AK1	DHRS7	CHST14	MOCS1	ALG9	SLC43A3	AASS	GLA	DIO2	PDE6D	NDUFA9	TAP2	PIGP	LPL	CYP4V2	COQ2	RYR2	UST	DPM3	PPOX	MANEA	ACOT9	MCEE	TYRP1	GCH1	MAOB	ATP8A1	SDHD	PANK2	CKB	SLC15A4	PIK3R3	NUDT18	VDAC3	COX7B	COQ3	ST3GAL1	SLC1A4	PDE9A	GSTK1	MAN1A1	FHIT	INPP5A	MDH1	KCNMB4	RENBP	SLCO2A1	COX10	ATP6V1E1	LIAS	CYB5R3	TAP1	SLC38A2	SLC22A15	NDUFA8	PGM1	GLS2	DHRS7B	DPYSL2	AGPAT1	BST1	IMPDH2	UGCG	ATP5PO	KCTD6	PI4K2A	ETNK2	SLC38A1	PRPS2	MMACHC	ATP5PB	KCNS3	MANEAL	ATP5F1A	NDST1	ATP5MC3	PGM2L1	SLC29A1	SLC1A7	MTHFD2L	ETFDH	UPRT	QDPR	SFXN1	SDHB	PTGS2	KCTD11	NDUFS3	HADH	NDUFS1	ACO1	GSTM3	NAT1	SLC35A4	CHPT1	KCTD20	COX4I1	PON3	ALG2	PDE12	CHST6	ATP5PD	ABHD14B	CBR4	ATP5F1B	B3GALNT1	ABHD10	ABCB7	SFXN4	NT5E	NMRAL1	FAAH2	COX5A	GNS	GPD1L	ALDH2	GNE	DECR1	MAN2A1	NME7	FUT10	HACL1	MICAL2	KHK	COQ7	GCNT1	MTHFD2	DDAH2	GCDH	GSTM4	ALDH3A2	LYG1	SCLY	ATP5MC1	ATP6V0A2	SULF2	AGL	ACYP1	ATP6V1E2	PCYOX1	NANS	EBPL	TPK1	TYMS	OXSM	CLYBL	CATSPER1	HIBCH	DHFR	MMAA	SLC6A12	GLOD4	SLC16A4	CA8	GSTZ1	AHCYL2	CYP4X1	TMLHE	CACNA1E	AKR1A1	STARD5	SLC25A35	DHRS3	IDH2	PNPLA8	DHRS1	GSTO2	EPHX2	MFSD8	GCAT	PAICS	GYS1	ECHS1	SLC25A5	ENPP5	CYB5A	MTHFD1	DHODH	HS3ST1	ALDH5A1	SLC25A17	FOXRED1	PFAS	MTHFR	PLCXD1	SLC6A8	IVD	PIK3R2	RRM2	SLC24A1	ACAD8	ABHD4	SUCLG1	GPHN	FOXRED2	GSR	GOT2	GAD1	CNDP2	IMPA1	UQCRC1	FH	SUCLG2	AGPAT5	PIGN	AMT	COX15	ACOX3	FUCA1	ODC1	CHRNA10	CYCS	NAT2	INPP4B	RRM1	ALG6	CYC1	MOGAT2	PAPSS2	CPT2	GNPNAT1	GSTP1	KCNJ16	FDX1	SFXN2	SLCO4A1	ACADS	MFSD5	SLC30A7	MGST2	SLC39A10	SLC20A2	SDHA	STARD7	HCCS	PIGV	AK2	ALDH9A1	MGST3	MGLL	SLC22A5	SCN2A	IDH3B	PLA2G6	CATSPERB	MANBAL	AQP11	TGDS	GOT1	ALAS1	GART	SLC25A22	PDHA1	MCAT	COQ9	PGM2	PIP5K1B	CACNB3	CYP2R1	GPT	PIGF	FAH	SI	PTGES2	NMNAT1	THNSL1	MAN2A2	GLOD5	ABO	SLC35A3	IDH3A	ACAD9	SORD	P2RX4	ACSS1	SLC27A2	NIT1	KCTD5	DHRS13	CRLS1	SLC11A2	KCNE3	CDA	ITPKA	TPMT	NPC1L1	PNPO	GALM	FUT2	PDSS1	SLC39A9	SLC35D2	QPRT	ITPA	DOLPP1	ILVBL	APEH	KCNQ1	D2HGDH	PIGG	SLC25A15	DGAT2	MFSD3	SLC5A6	ATP13A1	AGPAT3	DEGS2	AGMAT	CYB5B	HMGCL	EXT1	RPIA	CHDH	DGKQ	ACE2	MPST	FAAH	PLCH1	MCCC1	PDXK	SMPD3	GLYCTK	ALDH18A1	PFKFB2	HSD11B2	CYP4F12	GSS	TST	SLC12A9	SQLE	SLC37A1	FCSK	CLCN2	ENTPD6
PMC3698521-supp_jem.20120812_JEM_20120812_sm.pdf-25-CAMK1D_CAMK1D		GM2A	NRBP2	PEX19	PCGF2	HOXA2	CCDC82	INPP5K	ACYP1	IQCK	TMEM67	DYNLT1	NTPCR	TROAP	NACA	OR4N2	SMAGP	ZNF416	ANKRA2	IFIT1	AIF1L	DPP4	NPAT	NDUFA12	E2F8	RAB8B	RPL6	CUL2	TRAPPC4	USP6	ADAL	AK9	SSR2
PMC10261899-mmc3.xlsx-Table_S2D-TEC_DMRs-Unnamed_13_TEC		NNAT	FAM50B	SCAND3	CSRP1	ALOX12	CLDN9	EID3	BNC1	CDIN1	GPR75-ASB3	COL1A2	NRIP2	MLC1	ABCB4	DNHD1	RCSD1	PCOLCE	HOXB1	MYH2	PTCHD4	S100A6	SMAD3	TOR4A	TNFRSF25	RGS12	ME3	CMYA5	RHOH	SLC35C1	TMEM88	CMKLR1	LDHA	APOB	PCYT1B	RASSF1	ZNF311	MATN4	SLC17A9	CLU	ADA2	VARS2	PLBD1	PAH	ADAMTSL2	CLIC6	P2RX7	ZNF747	PACSIN1	NBEA	NPY4R	MRGPRF	PARP15	DUOX1	HAPLN4	TRANK1	FAM111A	C1orf216	ZNF785	GDNF	CLDN14	KLHL31	ELMO3	AKR7A3	COL1A1	CAPG	TMEM106A	CDX4	UPK3A	MYCBPAP	GNG3	ACP5	SLC26A8	AIRE	CYB5R2	SBNO2	FMN1	AFAP1L2	SESN3	LRRC4C	IGFBP7	PRDM1	TINAGL1	GUCY1B1	MFAP4	CYTH1	GIPC2	ACCS	MYD88	BCAT1	PLEKHB1	PRRT1	PAX8	MDFIC	LCTL	CDX1	ZSCAN10	CCDC181	CRYGN	ANO9	HDAC9	TNFRSF10C	CFLAR	TACSTD2	HSPB9	ECE2	CLEC14A	UPB1	TRIL	FBXO27	SLC43A3	ACSF2	CFAP44	APBB1	DENND2D	SPEG	CCDC81	LEKR1	NINJ2	HOXA6	RIPPLY3	NAV1	NRN1L	KCP	CPQ	REC8	ALS2CL	PRICKLE2	SBSPON	SIAH3	ADAMTS4	EPSTI1	TSSK3	ABAT	ECT2L	RIPOR3	RFX8	M1AP	ANKMY1	RNF19A	GJB6	NEDD4L	SLFN12	TRAPPC9	NRXN1	KIAA1522	MAP2	FBXO47	NFAM1	HPDL	MFSD2B	ZNF532	NFATC4	TMEM61	CD300A	MST1R	PSKH2	CD74	TBC1D14	KCNAB3	FGF11	CDHR2	ABR	RGN	CAMLG	ANKRD33	EPHX3	PTPMT1	GSDMD	ANXA6	PLSCR2	PELI3	C1orf94	MAPK13	ADGRA1	CAVIN3	BTBD17	SLC43A2	C19orf67	PROCA1	FABP7	TNFSF13	WT1	NRROS	LRTM2	CLIC3	SLC13A4	HYAL2	SLC17A8	STAT6	MACROH2A1	CHRNB1	TAMALIN	GPRASP1	GATA2	RUSC1	BTBD10	VAMP5	ZFP42	SHISA4	MAP1LC3A	PYGM	ACTC1	PINLYP	KLHL33	LY75	CLIP4	TMEM190	EIF4E3	LAG3	NADK	GPRASP3	TNFRSF10B	TM4SF18	COL16A1	IZUMO1	CLSTN1	VILL	LTBR	EVC2	GPX7	SH2D4A	GRIK4	CA3	ATP5MC2	ARHGAP45	SLC12A8	COG2	RNF225	DRD4	LRRC4	MUC1	LRRC52	HHIPL1	ACOT7	SLC16A3	SERPING1	DNAH10	GYPC	POMC	FARP1	MYBPC2	PXDNL	STK3	ZC3HAV1L	FMOD	PRKAG2	NDRG2	IL23A	ADGRG1	FKBP11	APOLD1	HOXD4	CNN1	CXCL5	SLC25A25	PRKAR1B	ANXA2R	TOX2	TAPBPL	EFHC2	VWCE	APBB1IP	HTATIP2	RSPH6A	ARMCX2	UBE2E2	ANGPTL2	SLC49A3	USH1C	SHISAL2A	MYADM	SORBS3	ATP6V0A4	RGS22	KIF17	CNKSR1	DERL3	ARHGAP6	PAPLN	BCAS4	ALX1	C1orf141	GRAMD1B	PARP14	SERPINB1	COL9A2	GNA12	ANK2	NEIL1	GPR63	TCF12	CHRNA9	IFNGR2	PHF11	BCL6B	P4HTM	CITED4	POU2AF3	GAL3ST4	HOXD3	TCEAL7	TRIM54	STARD8	PEAR1	MIXL1	GSTO2	CYP2R1	RSPH9	H2AJ	NR2E1	TFAP2E	MTA3	HTRA3	SOX15	PKIB	SLC7A4	PDLIM1	ATPAF1	SLC51A	LMX1A	ARL11	MORC2	TMEM171	FBXO40	SEL1L3	TET2	DOC2A	MCHR2	PIPOX	AFF3	IFFO1	ZFP36L1	B3GALT4	LY6G5C	SOX2	SFRP2	COL11A2	DDR1	GABBR1	EYA1	SLC2A4RG	SSH1	GP5	MYO1C	HOXB6	RIF1	KAZALD1	MSX1	TP73	LIMK1	CEP85L	TFR2	HHEX	NTF3	FZD5	GAREM2	HOXC4	PRICKLE1	SLC39A14	TTC6	ADCY10	PTPN21	NRP2	WNT5A	LFNG	RING1	PTPRN2	FOXK1	SFSWAP	RAPGEF5	SHANK2	FOXP4	FGF18	ASAP3	PTPRU	GATA4	BCL11B	SH3PXD2A	PITX1	UNG	LTBP3	PTH1R	MOG	RBPMS	EFEMP2	EBF2	DLGAP2	FAM171A2	NSMF	SCRG1	C1QL3	SRCIN1	IGDCC4	JAKMIP1	ARHGAP27	AGAP1	IGF2BP1	FBXO17	SEMA6C	BCL6	SATB2	RASGEF1A	NR4A2	MAP3K11	NXPH4	CHFR	TSPAN33	LRRK1	CUX1	FAM222A	RGL3	PBX1	ASIP	HNF4A	HNF1A	ADGRD1	SORBS2	VTCN1	NOSTRIN	ALPK2	UTS2B	RPH3AL	SRC	ELF5	APOA1	SMIM22	CCDC80	TMEM72	KCNJ16	FILIP1	TFF1	CRYBG2	FABP1	ALDH3B2	AGL	MCF2L	KAZN	MAP3K13	FDFT1	TRIM55	GASK1B	ENKUR	GMEB1	PCDHGA1	HSD17B2	FOXP2	EXPH5	ARID5B	LGALS2	KLB	PACSIN2	HNMT	SENP8	RBM47	INHA	SGK2	SOSTDC1	ANKS4B	RBMS3	SYT8	BRD2	PI4KB	IRF2BP2	VPS13D	EGFL8	FAM3B	BAIAP2
PMC10261899-mmc3.xlsx-Table_S2D-TEC_DMRs-Unnamed_30_TEC		NNAT	FAM50B	SCAND3	CSRP1	S100A6	BNC1	EID3	CLDN9	ALOX12	NRIP2	GPR75-ASB3	COL1A2	RHOH	HOXB1	TOR4A	DNHD1	CLU	LDHA	PTCHD4	RGS12	ME3	CMKLR1	CMYA5	SMAD3	MYH2	MATN4	APOB	ZNF311	VARS2	MRGPRF	ADA2	PLBD1	SLC17A9	ABCB4	PLEKHB1	AIRE	TNFRSF25	DUOX1	PCOLCE	CYB5R2	EVC2	NBEA	PCYT1B	ELMO3	CDX4	ZNF785	IGFBP7	CLDN14	TRANK1	GDNF	PACSIN1	HOXB6	FAM111A	COL1A1	GNG3	NPY4R	ACP5	P2RX7	CMTM2	KLHL31	CLIC6	RCSD1	ECT2L	SESN3	PRRT1	B3GALNT1	GIPC2	C1orf216	NRXN1	GUCY1B1	TMEM88	MFAP4	ARMCX4	ARMCX2	FMN1	CCDC181	SBNO2	CPQ	ADAMTSL2	RASSF1	CAPG	CFLAR	BCAT1	ALS2CL	LRRC4C	SLC26A8	CYTH1	C19orf67	RAB37	MFSD2B	AFAP1L2	GNE	SLC35C1	TAMALIN	LEKR1	HSPB9	CRYGN	KLHL14	PRDM1	NFAM1	ABAT	APBB1	CLEC14A	MDFIC	ANKMY1	CD74	SLFN12	RHBDL1	REC8	MST1R	UPK3A	ECE2	RFX8	UPB1	HDAC9	TRIL	SBSPON	PELI3	ACSF2	GSDMD	CD300A	ACCS	CDX1	TBC1D14	PARP15	LCTL	ARRDC2	DENND2D	RIPOR3	SPEG	CFAP251	ZSCAN10	ADAMTS4	EPHX3	TACSTD2	B3GNT9	ABR	SH2D4A	CAMLG	HTATIP2	RNLS	CLSTN1	RIPPLY3	KCP	AKR7A3	TINAGL1	CAVIN3	CFAP44	ZNF532	NRN1L	SLC43A3	KIAA1522	TNFRSF10C	ACTC1	SIAH3	WT1	EPSTI1	TMEM106A	STAT6	FBXO47	FGFRL1	CLIC3	ADGRL4	FMOD	ANO9	VILL	FABP7	SHISA4	ANXA6	M1AP	PRICKLE2	NFATC4	PROCA1	CLIP4	RUSC1	PSKH2	PLSCR2	CCDC81	MYBPC2	SLC17A8	GYPC	TMEM61	LY75	HPDL	MACROH2A1	EVX1	PTPMT1	TRAPPC9	KCNAB3	EIF4E3	STRN4	FERMT1	LAG3	MYD88	NINJ2	NRROS	GRAMD1B	ANKRD33	C1orf94	SLC43A2	CHRNB1	TNFSF13	NDRG2	HOXD4	SLC12A8	SLC13A4	RGN	PINLYP	JAZF1	ZNF747	MYCBPAP	RNF19A	HAPLN4	COL16A1	IZUMO1	GPX7	HYAL2	NADK	MAPK13	GATA2	HVCN1	NEDD4L	CDHR2	ADGRA1	FGF11	STMN1	ZFP42	SLC16A9	TSSK3	L1TD1	GJD3	TM4SF18	NEIL1	TSPO	BTBD10	MUC1	VAMP5	SLC16A3	DRD4	GABBR1	SCGB3A1	USP44	HOXA6	ECHDC2	ALX1	GNG11	LTBR	HHIPL1	PXDNL	LRRC52	ADGRG1	ARHGAP45	COG2	ATP5MC2	TMEM190	LRRC4	GPRASP1	CIDEA	VWCE	H2AJ	ATP6V0A4	PYCARD	SLC25A25	ACOT7	IL23A	SLC7A4	VRTN	SLC4A11	CNKSR1	OSCP1	APOLD1	SERPING1	RSPH9	IKBKE	ARHGAP24	DOCK2	UBE2E2	NLGN3	MTCL1	GPRASP3	FBXO27	PRKAG2	FBXO4	TOX2	RSPH6A	FBXO40	RNF225	FKBP11	APBB1IP	HOXD3	DERL3	RGS22	GNA12	MAP1LC3A	TCF12	PYGM	EFHC2	NR2E1	BCAS4	LRRC17	ZNF570	SLC49A3	MYADM	CITED4	BHMT	SHISAL2A	PPP1R36	POU2AF3	TMEM171	SORBS3	WDR76	SLC25A48	TFAP2E	TRIM54	ANK2	STARD8	CACNB4	PEAR1	TCEAL7	ANKS1B	PIPOX	ZC3HAV1L	CXCL5	PRKAR1B	DOC2A	HSBP1L1	GPR63	GAL3ST4	CYP2R1	USH1C	PAX8	DNAH10	GSTO2	P4HTM	SERPINB1	KIF17	BCL6B	PHF11	SLC16A11	ATPAF1	TCIRG1	ARHGEF37	RNF212	COL9A2	GRHL3	CERS2	SH3BP5	ARL11	CTSZ	ARHGAP6	PARP14	CHRNA9	SEL1L3	MORC2	TCP11	MAGIX	AKAP12	NR0B1	EXOC3L2	HAS3	ZFP36L1	SOX15	IFNGR2	SLC51A	B3GALT4	SFRP2	SOX2	LY6G5C	COL11A2	DDR1	EYA1	SLC2A4RG	NID2	MYO1C	CEP85L	RIF1	TP73	LIMK1	MSX1	KAZALD1	TFR2	SSH1	HHEX	FZD5	GP5	NTF3	GAREM2	HOXC4	SLC39A14	KCNMB3	DDAH1	SLC15A3	PRICKLE1	TTC6	PTPRN2	NRP2	SFSWAP	FOXK1	RAPGEF5	PTPN21	WNT5A	ADCY10	RING1	BCL11B	PTPRU	CBFA2T3	FOXP4	LFNG	FGF18	SH3PXD2A	MOG	ASAP3	GATA4	EBF2	RBPMS	SHANK2	PITX1	RASGEF1A	FAM171A2	PRDM6	IGDCC4	DLGAP2	EFEMP2	IGF2BP1	SCRG1	C1QL3	SATB2	NXPH4	PTH1R	SRCIN1	BCL6	SEMA6C	TNXB	CHFR	NSMF	AGAP1	NR4A2	UNG	CUX1	PBX1	MAP3K11	ASIP	ARHGAP27	FAM222A	RGL3	SOST	TSPAN33	LRRK1	FBXO17	HNF4A	ADGRD1	HNF1A	KCNJ16	NOSTRIN	ALPK2	VTCN1	FILIP1	ELF5	APOA1	SRC	CRYBG2	CCDC80	RPH3AL	UTS2B	KAZN	MCF2L	HSD17B2	TMEM72	GASK1B	TFF1	ENKUR	GMEB1	FABP1	FOXP2	ACVR1B	HNMT	EXPH5	PACSIN2	SGK2	LMF1	SOSTDC1	SYT8	LGALS2	RBMS3	ANKS4B	SLC25A45	BRD2	PI4KB	VPS13D	EGFL8	FAM3B	BAIAP2
PMC10261899-mmc3.xlsx-Table_S2D-TEC_DMRs-Unnamed_46_TEC		FAM50B	CSRP1	SCAND3	EID3	DNHD1	HOXB1	CLDN9	ZNF311	GPR75-ASB3	MYH2	NRIP2	APOB	ADA2	AIRE	SMAD3	ALOX12	RASSF1	COL1A2	PACSIN1	RHOH	ZNF747	CLU	NPY4R	CMKLR1	CAPG	TMEM88	ELMO3	FAM111A	C3orf62	S100A6	GIPC2	ACP5	TRANK1	PCOLCE	TNFRSF25	GDNF	ANKRD33	GSTO2	SBNO2	PARP15	GNG3	COL1A1	SBSPON	EVC2	RGS12	PRRT1	ZFP42	TMEM88B	KLHL33	ZNF785	ADAMTSL2	CDX4	P2RX7	CFLAR	CMTM2	MRGPRF	CFAP44	UPB1	PCYT1B	SLC43A2	CST6	HSPB9	GSDMD	C1orf216	DOCK2	RFX8	NRROS	TINAGL1	SLC17A9	CD300LG	ABCB4	PLEKHB1	KCP	ZSCAN10	TBC1D14	HAPLN4	SEMA4A	AKR7A3	SESN3	CHRNB1	STAT6	PAX8	FERMT1	KIAA1522	HDAC9	TMEM106A	NINJ2	BNC1	REC8	APBB1	MDFIC	ABR	TNFSF13	CCDC181	LAG3	CCL28	ACSF2	MTCL1	TRAPPC9	PRICKLE2	ANXA6	CPQ	RNF19A	PSKH2	SLC12A8	TMEM190	SLFN12	HYAL2	KLHL31	C1orf94	PELI3	CLEC14A	LY75	ADGRA1	VAMP5	GPX7	LEKR1	PLSCR2	EIF4E3	HPDL	KCNAB3	CD300A	CDX1	USH1C	MTNR1B	KCNE3	NADK	RIPOR3	DRD4	ZNF532	RIPPLY3	M1AP	ADAMTS4	LIMCH1	SPEG	VILL	RUSC1	PROCA1	CAVIN3	MFAP4	CYTH1	BTBD10	FBXO47	RGS22	RNF225	GRAMD1B	NFAM1	CYTL1	GAL3ST4	HVCN1	PYCARD	MACROH2A1	ABAT	FKBP11	GNA12	CRYGN	FABP7	GNE	CDHR2	NAPRT	LRRC34	MUC1	PRKAR1B	MYBPC2	GJD3	SLC16A3	LRRC52	SLC49A3	APBB1IP	WT1	PRKAG2	CLIP4	IGFBP7	ITM2C	LTBR	CRYGD	SLC25A25	PRDM1	SCGB3A1	APOLD1	NFATC4	COL16A1	TOX2	ANXA2R	DENND2D	BST1	ACOT7	ALS2CL	BCL6B	MYCBPAP	BCAS4	C1orf141	PIPOX	ZC3HAV1L	TCP11	PDLIM1	HHIPL1	TCEAL7	FMOD	DOC2A	TM4SF18	SLC7A4	RSPH9	PEAR1	TRIM54	MORC2	GPRASP3	GRHL3	IFNGR2	KIF17	ZFP36L1	ARL11	GATA2	RGN	SOX15	TBX6	AKAP12	IL23A	CYP2R1	SHISAL2A	DNAH10	ATPAF1	ANKS1B	B3GALT4	SFRP2	COL11A2	GABBR1	DDR1	RIF1	EYA1	MYO1C	HHEX	CEP85L	LIMK1	FZD5	TFR2	KAZALD1	ALX1	GAREM2	KCNMB3	SLC15A3	RNF39	TTC6	WNT5A	MSX1	PTPN21	ASAP3	STARD10	NRP2	SFSWAP	FOXK1	ANTXR2	PITX1	ADCY10	PTPRU	FOXP4	PTPRN2	LFNG	RING1	BCL11B	MOG	RAPGEF5	FGF18	GATA4	EBF2	SHANK2	CBFA2T3	C1QL3	DLGAP2	RBPMS	LTBP3	IGF2BP1	EFEMP2	SRCIN1	CHFR	ARHGAP27	AGAP1	NSMF	FBXO17	SEMA6C	IGDCC4	JAKMIP1	PTH1R	P3R3URF-PIK3R3	SCRG1	CUX1	TNXB	MAP3K11	RASGEF1A	FAM222A	FAM171A2	SATB2	MX2	NR4A2	KIRREL3	CCDC88C	RASA3	ASIP	PBX1	HNF4A	RPH3AL	HNF1A	SORBS2	ADGRD1	KCNJ16	NOSTRIN	ALPK2	TMEM72	FILIP1	SMIM22	SMIM6	SCOC	SRC	PRR5	APOA1	UTS2B	ARID5B	KAZN	ELF5	MCF2L	ENKUR	HNMT	FDFT1	CCDC80	FURIN	TFF1	CRYBG2	FABP1	FOXP2	GASK1B	PLAC8	RBM47	GMEB1	PALM2AKAP2	ARHGAP24	LGALS2	HSD17B2	SULT2A1	CCRL2	RXFP1	ACVR1B	PHLDB2	INHA	F7	PSAPL1	SGK2	GRAMD2B	TBC1D1	ATP13A4	TMED6	PACSIN2	RASSF9	EXPH5	PDE4D	SENP8	KLB	ARHGAP45	SLN	SOSTDC1	SLC25A45	SH3TC1	SLC44A4	SYT8	BRD2	TCF4	VPS13D	EGFL8	FAM3B
PMC10261899-mmc3.xlsx-Table_S2D-TEC_DMRs-Unnamed_62_TEC		FAM50B	SCAND3	CSRP1	EID3	DNHD1	GPR75-ASB3	CLDN9	ZNF311	MYH2	APOB	ALOX12	CMKLR1	ADA2	SMAD3	AIRE	PACSIN1	CMYA5	HOXB1	PARP15	GSTO2	ELMO3	RASSF1	NPY4R	ZNF747	RHOH	GSDMD	TRANK1	C3orf62	COL1A2	FAM111A	CLU	PCOLCE	ZNF785	ADAMTSL2	TNFRSF25	GNG3	SLC17A9	PCYT1B	GIPC2	CD300LG	TMEM88	CMTM2	NRIP2	SBNO2	KLHL33	C1orf216	PRRT1	TMEM88B	GDNF	DOCK2	ANKRD33	RGS12	VARS2	S100A6	CFLAR	CYTH1	P2RX7	CDX4	UPB1	CAPG	TMEM106A	EVC2	PAX8	NRROS	NFAM1	TBC1D14	ABCB4	CLSTN1	APBB1	SLC43A2	SESN3	LEKR1	CHRNB1	COL1A1	ZSCAN10	HSPB9	CYB5R2	EXOC3L2	CFAP44	MTCL1	HDAC9	KCP	BNC1	CCDC181	SEMA4A	CLDN14	ABR	ACP5	RFX8	TNFRSF10C	FERMT1	IGFBP7	NINJ2	TINAGL1	KLHL31	MDFIC	PLSCR2	SBSPON	DES	CLEC14A	KIAA1522	RIPPLY3	RNF19A	TMEM190	C1orf94	M1AP	TNFSF13	CDX1	GPX7	ANXA6	KCNE3	CD300A	EIF4E3	HPDL	TRAPPC9	PSKH2	LAG3	STAT6	SLC16A3	PRICKLE2	HYAL2	LY75	GRAMD1B	RNF225	CAVIN3	NADK	FKBP11	SLFN12	HAPLN4	CCL28	MRGPRF	AKR7A3	ANKMY1	ZNF532	SLC43A3	ADGRA1	RUSC1	PELI3	VILL	ADAMTS4	RIPOR3	WT1	CYTL1	PYGM	MFAP4	CRYGN	PROCA1	GNE	SLC12A8	KCNAB3	MORC2	CHCT1	PINLYP	HVCN1	ABAT	BTBD10	PYCARD	MYBPC2	MACROH2A1	APBB1IP	COL16A1	FABP7	FMOD	FBXO47	MYCBPAP	PRKAG2	NAPRT	CDHR2	MUC1	BCL6B	ACOT7	LTBR	C1orf141	PRKAR1B	RHBG	PRDM1	KIF17	DRD4	GAL3ST4	APOLD1	BST1	TOX2	TNFAIP8	GNA12	BCAS4	GPRASP3	ITM2C	NFATC4	PTPMT1	HHIPL1	SOX15	DENND2D	ANXA2R	ABLIM2	SCGB3A1	PAPLN	ZC3HAV1L	CLIP4	DOC2A	SH2D4A	ZFP36L1	RGN	TACSTD2	GATA2	TCP11	TSSK3	IFNGR2	PHF11	SLC25A25	PIPOX	IL23A	TRIM54	PDLIM1	AMPD3	PEAR1	SLC7A4	CHRNA9	TCEAL7	ALS2CL	SHISAL2A	COL9A2	ANKS1B	ATPAF1	RNF212	ARL11	TMEM171	TBX6	HOXA6	AKAP12	B3GALT4	SFRP2	GABBR1	SOX2	COL11A2	DDR1	EYA1	RIF1	MYO1C	CEP85L	LIMK1	HHEX	TFR2	FZD5	ATP5MC2	GAREM2	TTC6	WNT5A	PTPN21	ASAP3	FOXK1	PTPRU	SFSWAP	RING1	ANTXR2	LFNG	FGF18	PTPRN2	FOXP4	PITX1	MOG	ADCY10	STARD10	MSX1	SHANK2	BCL11B	RAPGEF5	EBF2	NSMF	LTBP3	CBFA2T3	GATA4	C1QL3	RBPMS	CHFR	DLGAP2	NRP2	IGF2BP1	FBXO17	EFEMP2	JAKMIP1	SRCIN1	PTH1R	AGAP1	CUX1	IGDCC4	ARHGAP27	SEMA6C	RASGEF1A	SCRG1	FAM222A	UNG	MAP3K11	NR4A2	ASIP	RGL3	FAM171A2	HNF4A	RPH3AL	SORBS2	KCNJ16	ADGRD1	HNF1A	ALPK2	NOSTRIN	SMIM22	APOA1	FILIP1	SCOC	SRC	ARID5B	SMIM6	KAZN	ELF5	TFF1	FDFT1	HNMT	TMEM72	MCF2L	CCDC80	CRYBG2	ENKUR	FOXJ3	FABP1	ARHGAP24	FOXP2	GMEB1	GASK1B	HSD17B2	RBM47	EXPH5	GRAMD2B	SULT2A1	SENP8	ATP13A4	SGK2	MID1	LGALS2	INHA	F7	PSAPL1	TBC1D1	CCRL2	RASSF9	PHLDB2	PLAC8	SYT8	SLN	SLC25A45	SOSTDC1	SLC44A4	TMED6	KLB	RXFP1	PDE4D	SH3TC1	BRD2	TCF4	CNOT8	VPS13D	EGFL8	FAM3B	SSBP3
PMC10261899-mmc3.xlsx-Table_S2D-TEC_DMRs-Unnamed_80_TEC		MED18	TBC1D15	PCTP	MLH1	HTR1A	LRIF1	NDUFAF1	RPH3AL	KCNJ16	TACR3	PCDHA6	HSPA1A	MEP1A	NPY	GPRASP1
PMC10261899-mmc3.xlsx-Table_S2D-TEC_DMRs-Unnamed_97_TEC		MED18	TBC1D15	PCTP	MLH1	HTR1A	NPY	KCNJ16	LRIF1	NDUFAF1	PCYT1B	TACR3	PLAC8	OSCP1	RPH3AL	TCF4
PMC10267923-jtd-15-05-2528.pdf-1-PIK3CA_PIK3CA		TP53	GATA3	MAP3K1	KMT2C	AKT1	PTEN	FAT3	SF3B1	CD8A	PDCD1	CD274
PMC10267923-jtd-15-05-2528.pdf-1-PIK3CA_1_PIK3CA		TP53	GATA3	MAP3K1	KMT2C	AKT1	PTEN	FAT3	SF3B1	CD8A	PDCD1	CD274
PMC3691232-pone.0066755.s004.pdf-0-AAK1_AAK1		ABL2	AURKA	BMP2K	BRAF	BTK	BUB1	CDK1	CDK16	CDK2	CDK4	CDK5	CDK6	CDK7	CDK8	CDK9	CHEK1	CHKA	CLK2	CSK	CSNK2B	DCK	PTK2	PTK2B	FER	FES	FRK	FYN	GAK	GALK1	GSK3A	GSK3B	INSR	JAK1	KIT
PMC3691232-pone.0066755.s006.pdf-0-ABL2_ABL2		ATM	AURKA	BCR	BMP2K	BRAF	BTK	CDK1	CDK16	CDK2	CDK4	CDK5	CDK6
PMC3691232-pone.0066755.s006.pdf-1-BTK_BTK		CDK1	CDK16	CDK2	CDK4	CDK5	CDK6	CDK7	CDK8	CDK9	CSK	CSNK2B	DCK	EPHA3	EPHB4	PTK2	PTK2B	FER	FES	FRK	FYN
PMC10202647-cvad010_supplementary_data.pdf-3-NTRK2_NTRK2		PRRX2	AKR1B15	PSMD5	SMOC1	NETO1	PLSCR5	CDH11	PRAC2	SPOCK3	SIAH3
PMC3654875-1755-8794-6-S2-S2-S1.pdf-18-TGFBR2_TGFBR2		THBD	THBS3	THSD7A	TIMELESS	TIMM17A	TIMM17B	TIMM23	TIMM8A	TIPIN	TK1	TMC5	TMEM140	TMEM14A	TMEM177	TMEM43	NDC1	EMC6	TMEM97	TMPO	TNFSF11	TNFSF12	TNNT1	TNS1	TOMM6	TOMM70	TOP2A	TPBG	TPRKB	TPST1	TRAM2	TRAPPC3	TRIM2	TRIM68	TRIOBP	TRIP10	TRIP13	TRMT12	TRPC1	TRPS1	TSC22D1	TSFM	TSPAN13	TSPAN7	TSPYL2	TSR1	EIPR1	TTC23	TTC28	TTC39A	TTK	TTLL12
PMC10261012-41467_2023_39139_MOESM1_ESM.pdf-7-PDGFRA_PDGFRA		RAD51C	SDHB	VEGFA	CCNE1	EGFR	FGFR3	IGF1R	MDM2	NF1	PGR	NOTCH1	PIK3CA	RB1	SMAD4	JAK1
PMC10265161-ACEL-22-e13841-s002.pdf-474-RYK_RYK		DHX40	CD28	CYBRD1	C16orf87	SCOC	AK3	TENM1	DCPS	NAA15	HAT1	DR1	CYTH3
PMC3498381-pone.0048875.s007.doc-0-Table_S2_Homotypic_TMD_Interaction_P-values_Using_Tukey-Kramer_Method_TTN		TTN	TLR1	TLR2	TLR3	TLR4	TLR5	TLR6	TLR7	TLR8	TLR9	TLR10
PMC10262980-NIHMS1793749-supplement-22.pdf-3-ABL1_ABL1		ACVR1B	AKT1	AKT2	AKT3	ALK	ALOX12B	AMER1	APC	AR	ARAF	ARFRP1	ARID1A	ASXL1	ATM	ATR	ATRX	AURKA	AURKB	AXIN1	AXL	BAP1
PMC10262980-NIHMS1793749-supplement-22.pdf-3-BRAF_BRAF		BRCA1	BRCA2	BRD4	BRIP1	BTG1	BTG2	BTK	EMSY	CALR	CARD11	CASP8	CBFB	CBL	CCND1	CCND2	CCND3	CCNE1	CD22	CD274	CD70	CD79A
PMC10262980-NIHMS1793749-supplement-22.pdf-3-EPHA3_EPHA3		EPHB1	EPHB4	ERBB2	ERBB3	ERBB4	ERCC4	ERG	ERRFI1	ESR1	EZH2	TENT5C	FANCA	FANCC	FANCG	FANCL	FAS	FBXW7	FGF10	FGF12	FGF14	FGF19
PMC10262980-NIHMS1793749-supplement-22.pdf-3-FGFR4_FGFR4		FH	FLCN	FLT1	FLT3	FOXL2	FUBP1	GABRA6	GATA3	GATA4	GATA6	GID4	GNA11	GNA13	GNAQ	GNAS	GRM3	GSK3B	H3-3A	HDAC1	HGF	HNF1A
PMC10261918-ccr-22-2242_ts1-9_suppts1-9.xlsx-S2-Supplementary_Table_S2_Summary_of_genes_analyzed_by_targeted_error-correction_sequencing_TEC-Seq_TEC		AKT1	ATM	BRCA1	BRCA2	CCND1	CCND2	CCND3	CDKN2A	CTNNB1	DNMT3A	ESR1	EZH2	FGFR1	FGFR2	FGFR3	FLT3	GNAS	HRAS	IDH1	IDH2	JAK2	MAP2K1	MET	MTOR	MYC	MYCN	NPM1	NRAS	NTRK1	NTRK2	NTRK3	PALB2	PIK3CA	PIK3CB	PIK3R1	POLD1	POLE	PTCH1	PTEN	RB1	RNF43	ROS1	TERT	TSC1	TSC2	VHL
PMC9705439-41467_2022_34864_MOESM7_ESM.xlsx-Lats_Up500-Supplementary_Data_4_Binding_Analysis_for_Regulation_of_Transcription_BART_of_the_top_500_genes_upregulated_in_LATS1_2-K8_deleted_cells_LATS1		TF	SMARCA4	TEAD4	EZH2	FOSL2	JARID2	SUZ12	SMARCB1	JUN	HRAS	TEAD1	KMT2B	RNF2	SRF	BMI1	MYOD1	PCGF6	TLX1	IRF2	KLF4	PCGF2	EPOP	SOX2	CBX7	RUNX2	HDAC1	FOS	H2AX	KLF5	MTF2	CBX6	ETV5	POU5F1	YAP1	ETV4	RYBP	EED	NR6A1	SMARCC1	PHF19	MYOG	CRTC2	KLF15	ERF	TEAD2	MED12	PKNOX1	PHIP	KDM4A	H2AZ1	PBX1	DICER1	TP53	SAP18	ZNF143	JUND	IRF1	NFATC1	KDM2B	KDM4C	MSX1	MBD3	TOP2A	TP63	E2F3	KDM5B	KLF3	KMT2D	CBX2	ESR1	NRF1	NELFB	DLX5	VDR	AEBP2	CEBPG	MXI1	SALL4	KDM5A	MEN1	NANOG	INO80	HMGA2	JUNB	KDM5C	KDM1A	PRDM15	HSF1	MEIS1	KMT2C	STAT1	SIRT6	NCAPH2	SS18	HNF1B	CBX8	CHRM2	TMPRSS4	RBBP5	FOXL2	ESRRB	ATF4	CHD4	SAP130	SOX3	TET1	SINHCAF	DPY30	TDG	SMARCA5	YY1	EP300	SMAD3	SHOX2	ARID3A	TFAP2C	BTAF1	NFE2L2	SIRT1	MORC3	RAP1A	SMAD2	FOXK1	ZFP57	TRIM63	SP1	NELFA	NCOA2	STAG1	CBX3	KDM2A	KANSL3	GATA4	ZMYND8	DNMT3B	DDX21	SOX17	MCRS1	ATF3	ATF7	AFF3	TAF9B	E2F4	ARID4B	ELOB	PRDM4	KAT8	MSL1	CDK8	FEZF2	ZIC2	TOP2B	SP7	SALL1	SIN3A	HOXB5	EP400	RELA	RXRG	ZBTB2	GRHL2	HOXC9	TGIF2	PAX6	HMGA1	NSL1	ZBTB16	SOX9	SIX2	NIPBL	DDIT3	HDAC2	EHF	STAT2	POLR2A	GATA6	GRIP1	RFX2	HEXIM1	ETV6	CXXC1	TFE3	PRDM5	ELL3	BRD4	KAT5	ATRX	RAD23B	FOXA1	RFX1	CDK9	TBP	ING1	TOP1	IRF3	NCAPD3	HELLS	MBD1	E2F1	DAXX	TCF12	SIX4	MED1	MYF5	KDM4B	RCOR2	MAPK8	GRHL3	MAX	NUCKS1	PBX3	SMARCAD1	SMC1A	SOX10	MYBL1	MAFK	TRIM28	BRD2	CDX2	PRDM14	CLEC4F	CEBPB	RAD21	CTNNB1	NFE2	NFYC	CHD7	WDR5	CAPG	NFYB	NFIA	NRDC	PRDM13	NFYA	PHC1	TERF2	STAG2	EZH1	MSL2	RUNX1	NKX3-2	NR0B1	GLI1	IRF8	EBF2	DLX3	RAD51	GTF2B	CDK7	METTL3	ZNF384	PAX3	TFCP2	TET2	FOSB	MYB	TAF3	SPIN1	BACH2	RXRA	CREBBP	UTF1	ATF2	WT1	ATF7IP	ISL1	MAFF	NR1H3	PRDM9	CREB1	RBFOX2	OTX2	ZFAT	CTCF	POU3F1	RARA	GFI1	HEY1	FGFR1	POLR3G	LMO2	NR3C1	DPF2	HOXB4	CEBPD	CTCFL	MYC	TBX3	MLLT3	CEBPA	SUMO2	KDM6B	BATF	PHF6	TEC	SPI1	SMAD4	SETD1A	STAT5A	NFATC2	PRDM1	PHOX2A	HAND2	POU3F2	ZBTB17	SRSF2	KLF1	MEF2A	CHD1	HCFC1	SUPT5H	ELF5	MAFB	FOXF1	LDB1	SFMBT1	HOXD11	HOXA13	TFAP2A	HNRNPU	HIF1A	BAZ1B	MBD2	NOTCH1	GABPA	MEF2D	SMCHD1	NR5A2	SREBF1	ZFX	PITX1	USP16	ASH2L	POLR3GL	HIRA	H3-3B	ELF4	ESRRA	DGCR8	KDM6A	HES1	KAT2B	PPARGC1A	HOXD13	MTA2	MECP2	NUP153	SMARCC2	ONECUT2	NPAS3	LHX3	THRA	EHMT2	DPPA2	TBX5	TGIF1	OSR1	ZC3H11A	MYCN	FLI1	PAX7	LHX2	RFX6	AFF4	BATF3	LHX6	HSF2	RFX3	INSM1	SMAD1	GPS2	AUTS2	FOXP1	AIRE	NR0B2	IKZF2	MAF	REPIN1	TAF2	MZF1	DMRTB1	OGT	CHD8	TAF12	TAF7L	PPARG	SMC3	LEF1	RCOR1	IRF7	RBPJ	TNFSF11	PDX1	EGR2	BRD9	TBX21	TCF7L1	HDAC3	FOXA2	ZACN	IRF4	POLR3D	RAG2	NPAS4	JMJD6	TAF10	SPNS1	DMRT1	NEUROG2	FOXD3	GATA1	POU2F1	ETV2	RAG1	NKX2-1	BHLHA15	EGR1	IKZF1	STAT6	NR1D2	TAL1	ZIC1	DNMT3A	CHD2	NKX2-5	PBRM1	SETDB1	SF1	NELFE	HOXA9	ELK1	H1-0	DMC1	MEF2C	ELK3	BHLHE40	BRDT	BCL6	TAF1	TCF3	ZKSCAN1	POU3F3	GFI1B	MAZ	TRIM33	CEBPE	TFAP4	OLIG2	NR4A1	GTF3C1	NACC1	EOMES	ONECUT1	RARB	TCF4	IKZF3	PHF8	GMNN	STAT5B	NKX6-1	NEUROD1	NEUROD2	FOXG1	USF2	TBX19	CBX5	UBTF	RBPJL	ASCL1	ARID1A	SPIB	ETS1	ELF1	PHF5A	HLF	STAT4	CUX2	NFIB	ZMIZ1	FOXO3	ZFPM1	LEO1	BMAL1	NKX3-1	CRX	ERCC3	STAT3	ATOH1	FOXA3	GATA2	REST	ERG	NCOR2	BCL11B	WIZ	CBFB	RORC	NFIL3	AICDA	SRC	GATA3	SOX4	MAFA	NR5A1	PROX1	NKX2-2	MTOR	LYL1	PTF1A	RUNX3	MAFG	MITF	PAX5	NR1H2	RORA	AR	PER1	KMT2A	GTF2E2	HNF4G	KDM3A	POLR3A	TCF7	ASCL2	ASXL1	BHLHE41	PRDM16	PPARA	THRB	PAXIP1	AURKB	NR1D1	CTR9	PARP14	HNF4A	EBF1	SATB1	FOXP3	NCOR1	CRY2	PER2	ESR2	CRY1	USF1	FOXO1	AHR	CLOCK	XBP1	POLR2B
PMC10264400-41698_2023_407_MOESM1_ESM.pdf-16-PRKCD_PRKCD		BDNF	DEDD	CHEK1	KIF22	TCEAL1	SET	DUX4	ESR2	PPP4C	CDC14B	HDAC4
PMC3628108-emmm0005-0531-sd6.pdf-41-DYRK1A_DYRK1A		DYSF	E2F7	EI24	EIF4EBP2	EIF5	ELF4	EML2	EMP3	ESCO1	ETNK1	EVC	EXOC4	F2R	F2RL1	F2RL2	FABP3	FADS1	FAF1	NIBAN1	FANCG	FDFT1	FKBP2	FLAD1	FOLR3	FOXM1	FOXRED1	FOXRED2	FUCA2	FUT8	FZD5	FZD8	GAB2	GART
PMC3628108-emmm0005-0531-sd6.pdf-48-TNIK_TNIK		TOLLIP	TOM1	TOMM20	TOMM40L	TPM1	TPP1	TRAF7	TRAK2	TRIM33	TRPC1	TRPM7	TRPS1	TRPV2	TSC1	TTL	TUBB2A	TUBB2B	TULP4	TXN2	UBE2E1	UBE2H	UBP1	UHRF2	UTP20	UVRAG	VAT1	VEGFB	VPS13A	WASF3	WDR4	XIAP	XPR1	ZNF12
PMC3623868-1471-2164-14-171.pdf-5-TTN-like_TTN		PTGIS	IER2	IL10RB	ZBTB20	CNFN	STC1	FOS	WFDC2	CCDC9	RTN3
PMC3612528-NIHMS441326-supplement-1.pdf-8-MINK1_MINK1		MITF	KMT2E	MYH9	MYO1E	KAT6A	NCOA6	NCOR1	OSTM1	PATZ1	PBX1	PICALM	PLCG2	PML	PPP3CB	PRKDC	PTPN22	RB1	RPA1	RPS6	SFXN1	SH2B3	SLC11A2	SP3	STAT5A	TACC3	TCEA1	TGFB1	TGFB2	TIMP1	TIPARP	TIRAP	TPD52	TRAF6	VEGFA	WWP1	XRCC5	ZBTB16
PMC6042247-NIHMS966841-supplement-Sup_Table_2.xlsx-Gene_Sets-MAP3K15_MAP3K15		AFAP1L1	GFI1B	FARP1	CHGB	SERPINE1	SELENOW	PRKCE	ERN1	JAG1	THBS1	ARL4A	CLTA	MKNK1	NR1I2	RALGDS	SURF1	COX6A2	SORD	MCM5	PSMC2	CDK5RAP2	SDCCAG8	YBX2	PSMB10	PARP9	PTGIR	FAS	CST7	STC1	RAD23A	GALK1	KIF15	HMGCS2	ISG20	CXCL12	VIM	SMC4	VPS37D	PLAT	CTSK	BBOX1	TSPO	ITGB4	B4GALT1	INHBB	GBE1
PMC6042247-NIHMS966841-supplement-Sup_Table_2.xlsx-Gene_Sets-NEK5_NEK5		ABHD6	RASSF6	SLC4A8	CD44	PSRC1	SGMS2	ITIH4	SPHK1	TM4SF1	MRPS11	MYBPC3	COPS5	RDH11	RASAL2	CBR4	IRF5	ITGA5	CDCP1	SLC2A5	AGPAT4	ABCB6	SS18	BLVRA	CDC20	INPP5F	COPA	XPO1	PCSK9	ERBB2	ICAM5	BRCA1	APLP2
PMC6042247-NIHMS966841-supplement-Sup_Table_2.xlsx-Gene_Sets-MAPK15_MAPK15		GALM	FAM3D	PRR15	VDR	ARHGAP44	NEUROG3	CYP2E1	SMAD3	TM7SF3	NQO2	EFS	TUFM	CDC25A	BCL2L11	ENG	IL2RB	P2RX4	LRIG1	LDHC	B4GALT4	PPIF	ELF1	PRSS2	MXD3	NLGN3	NDUFS3
PMC6042247-NIHMS966841-supplement-Sup_Table_2.xlsx-Gene_Sets-PLK5_PLK5		MLLT3	NFATC1	SERPINB5	CENPV	PDLIM5	H1-2	RETSAT	DDX21	STIP1	CDC42EP1	FCER1G	SULT2B1	PPIA	MEIS2	TOP2A	DHCR7	PDGFRB	ITGA9	NDUFB7
PMC5882539-NIHMS949238-supplement.pdf-16-EPHA1-AS1_EPHA1		SOCS7	ANKS6	LHFPL2	SLC24A3	CAP1	BICC1	ORAI2	RAG2	FAM120AOS	ACSL6	RLN1	MS4A6A	LST1	RNF130	NPC2	RTN1	RGP1	ABCB1	FCER1G
PMC3606242-pone.0060086.s001.pdf-0-RSK1_RPS6KA1		MAPK8	HIPK2	BRSK2	MAPK3	INSRR	IRAK4	MAPK15	RIPK2	CLK2	MAPK9	DAPK1	MARK3	MAPK1	MELK	JAK2	PIM1	RPS6KB1	PIM2	INSR	CSK	STK3	CHEK1	MAP2K1	PHKA2	RPS6KA3	YES1	PAK5	MAPKAPK5	MINK1	PAK6	PAK4	PIM3	MAP3K9	NUAK1	MAP3K11	STK11	PKD1	CAMK1	GCK	SYK
PMC3607113-jmedgenet-2012-101270-s2.pdf-20-TTN_TTN		DSC2	DSG2	MYBPC3	TNNT2	VCL	TPM1	MYH6	TTN	MYH7	SCN5A	MYL2	PKP2	DES	DSP	CSRP3	TNNI3
PMC3607113-jmedgenet-2012-101270-s2.pdf-22-TTN_TTN		ANK2	MYBPC3	MYH7	CASQ2	DSP	LDB3	RBM20	TTN	PKP4	TNNT2	DES	DSC2	PKP2	DSG2	KCNQ1
PMC3607113-jmedgenet-2012-101270-s2.pdf-26-TTN_TTN		TTN	DSG2	DSP	KCNE1	MYH6	RBM20	TNNI3	DSC2	MYBPC3	TNNT2	KCNQ1	PNN	ANK2
PMC3607113-jmedgenet-2012-101270-s2.pdf-27-TTN_TTN		JUP	MYBPC3	TTN	ANK2	DSG2	MYH6	CSRP3	DSP	TNNT2	PKP4	DSC2	PLN	MYH7	VCL	MYL3	RBM20
PMC3607113-jmedgenet-2012-101270-s2.pdf-28-TTN_TTN		MYBPC3	TTN	KCNH2	RYR2	ANK2	DSP	KCNQ1	MYH6	MYH7	TNNT2	MYL2	DSC2	PKP2	CASQ2	RBM20	PKP4	TPM1	CSRP3	CAV3
PMC3600261-BMRI2013-861460.pdf-49-KIT_KIT		DPPA3	LIN28A	GDF3	NANOG	MYC	KLF4	SOX2	CRIPTO	LIN28B	TERT	CD9	CDH1	STAT3	REXO1	MEST	CDK12
PMC3600261-BMRI2013-861460.pdf-49-KIT_1_KIT		DPPA3	LIN28A	GDF3	NANOG	MYC	KLF4	SOX2	UTF1	CRIPTO	LIN28B	TERT	CD9	CDH1	STAT3	REXO1	MEST	CDK12
PMC4955732-NIHMS790110-supplement-2.pdf-2-PTK2_PTK2		PVR	RAB13	RASGRP4	RBPJ	RCN3	RGS16	RHOU	RORA	SDC4	SEMA7A	SERPINB1	SKIL	SLC27A2	SMAD7	SPR	SSTR3	STEAP1	TBKBP1	TBX21	THEM5	TIAM2	TMCC2	TMPRSS6	TNF	TNFRSF12A	TUBB6	TYMP
PMC4955732-NIHMS790110-supplement-2.pdf-13-MERTK_MERTK		FBLN7	CDC20	SERTAD2	TOX	CORO1B	SCD	SHISA2	ST8SIA1	RAB27A	FAM167A	CDCA5	STX11	LRRC1	PTTG1	CD200	PCLAF	LIMS1	SLC7A5	PON2	FKBP5	NUSAP1	NAB1	PFKFB3	DUSP6	AIM2	GADD45G	COL6A3	CKS2	TOGARAM2	PHGDH	NUDT7	NFATC1	RNF19A	DUSP2	PAQR4	PPP1CC	CDKL2	SLC25A46	CARHSP1
PMC3474284-JST2012-204236.pdf-0-ARAF_ARAF		CCNB2	CCND1	CCND2	CCND3	CDK4	CDKN1C	CDKN2B	COL1A1	DLK1	E2F1	EGFR	EGR1	ELK1	ETS2	FOS	GRB2	HSPA5	JUN	KSR1	MAP2K1	MAP2K2	MAP2K4	MAP2K5	MAP3K1	MAP3K4	MAP4K1	MAPK1	MAPK11	MAPK13	MAPK3	MAPK7	MAX	MYC	RAC1
PMC10260011-elife-82543-supp1.xlsx-C3_DEGs_PIK3CA-Unnamed_0_PIK3CA		A2M	ABCA1	ABCA6	ACSM3	ADAMTS1	ADAMTS18	ADAMTS4	ADAMTS5	ADCY7	ADIRF	AIF1L	AK5	AKR1C3	ALDH1A1	ALS2CL	AMOTL2	AMPH	ANGPT2	ANGPTL4	ANK3	ANKRD1	APOLD1	ARMCX2	ART4	ATOH8	ATP8B3	B3GALT4	BACH1	BAIAP2L1	BCL2A1	BEX2	BMP4	DEPP1	C11orf96	MICOS13	C1orf226	C2CD4A	C2CD4B	C6orf132	C6orf141	CARD16	CASP1	CAV1	CBLN2	CFAP45	CCL14	CCL23	CCNA1	CCNE2	CD34	CD36	CD44	CDCP1	CDKN1A	CHAC1	CITED2	CLDND2	CLEC2B	CLU	COL3A1	COLEC12	CPA3	CREBRF	CSF3	CCN2	CCN1	DACH1	DCAF12L1	DDIT4	DIRAS3	DLL3	DLL4	DNAJC6	DPYD	DUSP8	EDN1	CRACR2B	EFNB3	EMP3	EPS8	FABP4	FBXO32	FILIP1	FRMD3	FZD1	GABBR2	GAL	GALNT12	GALNT15	GALNT6	GFPT2	GIMAP4	GIMAP5	GIMAP7	GIMAP8	GIPC2	GJA5	GPR37	GPRIN3	GRAMD1B	GSDMC	HAPLN1	HES2	HLA-DRB1	HMGCS1	ARHGAP45	HPSE	HSBP1L1	HSD17B2	HSPA12B	HYAL1	IGFBP1	IGFBP5	INPP4B	INSIG1	IRS2	ITGB3	ITGBL1	KAZN	KCNAB1	ELAPOR2	KITLG	KRT15	LAMA5	LIPG	LPXN	LRRC2	LY6K	LYPD1	MAL2	MAP1A	MATN2	MBP	MCTP1	MEI1	MEOX2	MEST	MGARP	MMP10	MMRN1	MPZL2	MT1E	MT1M	MYCN	MYRIP	N4BP2	NALCN	NCKAP5	NDRG1	NLGN1	NRXN3	NTN4	NUAK1	NUPR1	NXPH3	PALD1	PAPLN	PDE10A	PDE1C	PDE9A	PDGFB	PDK4	PIEZO2	PIK3R3	PIM3	PLAC8	PLAT	PLAU	PLEK2	PLVAP	PLXNA1	PNMA6A	PODXL	POU2F2	PLPP3	PLPP2	PPP1R9A	PRKG1	PRSS3	PTCHD4	PTGS2	PTHLH	RASGRF2	RTL5	ROR1	SDC1	SELP	SEMA3A	SEMA3D	SEMA3F	SERPIND1	SERTAD4	SETBP1	SHISA2	SLC16A9	SLC25A30	SLC30A3	SLC7A7	SLC7A8	SLCO2A1	SPINT2	SPNS2	SPRY1	STC1	STMN3	STX1A	TACSTD2	TCF15	TENM3	TFPI2	TGFBI	TGFBR3	THBS1	THSD4	THSD7A	TLL1	TM4SF18	TMEM156	TMEM158	TMEM163	TMEM233	TMEM71	TNFSF18	TPD52	NCOR2	TSPAN7	TSPAN8	TUBB2B	TXNIP	TYW1B	UNC5B	USP53	VCAM1	VCAN	VDR	YPEL2	ZFY	ZNF134	ZNF704
PMC3573965-1471-2407-12-422-S1.pdf-9-PRKCH_PRKCH		UFM1	IFT81	ATP2A2	MVP	REG3A	CNTN4	RAB18	FMO2	PTTG1	LRMDA	OTUD7A	TRARG1	KCNA10	RPS6KA2	CCDC6	RUNX2	ANO3	SLC10A2	TMEM106B	LPXN	ADGRL2	MEF2C	ABCA8	DAB1	SNX16	NEBL	OTP	UST	RGS6	ERVFRD-1	FANCL	HMG20A	CLEC4M	CYP4F12	CRYBA4	PRR23E	GCNT1	LRP1B	SCOC	CNN3
PMC3573965-1471-2407-12-422-S1.pdf-35-IGF1R_IGF1R		PCDH7	C8orf48	EIPR1	SLC25A21	PRMT3	TECTA	GABRB3	PRDX6	SEZ6L2	TNFSF4	RYR2	METTL15	TRHDE	SGO1	MFAP2	CFAP52	LRRC4C	TMEM106B	ISX	UPK1B	GHR	SNTG2	CMKLR1	MMP14	PIK3C3	EYS	SYNE3	OTOR	UBE2G1	KCNA4	ABLIM1	NCK2	SOX6	TUBG1	SFMBT2	MCTP1
PMC10251551-12885_2023_11010_MOESM4_ESM.pdf-31-ENSG00000118515_SGK1		VAMP8	CCND2	SLC17A5	IFIT3	IFIT2	WDR11	HOXB8	HOXB5	HOXB3	DUSP1	SNX19	MSANTD2	TGFBI	RNF170	KLHL7	HERPUD2	CCZ1	POLM	PLAU	SLC25A16	MED13L	RASSF8	SSPN	OPTN	NMI	SNX21	SDC4	RAB17	AHNAK	IRF1	SOX9	PAX8	PSD4	FOSB	IFI6	KTN1	SGPP1	MAP2K2	MACF1	LIF	VGF	PODXL
PMC10251551-12885_2023_11010_MOESM4_ESM.pdf-31-SGK1_SGK1		VAMP8	CCND2	SLC17A5	IFIT3	IFIT2	WDR11	HOXB8	HOXB5	HOXB3	DUSP1	SNX19	MSANTD2	TGFBI	RNF170	KLHL7	HERPUD2	CCZ1	POLM	PLAU	SLC25A16	MED13L	RASSF8	SSPN	OPTN	NMI	SNX21	SDC4	RAB17	AHNAK	IRF1	SOX9	PAX8	PSD4	FOSB	IFI6	KTN1	SGPP1	MAP2K2	MACF1	LIF	VGF	PODXL
PMC10251551-12885_2023_11010_MOESM4_ESM.pdf-45-ENSG00000154310_TNIK		EME1	GRAMD2B	LSM11	GNAQ	DCK	HKDC1	BUB1B	STEAP2	SSBP3	GPRASP2	H2BC5	CDC25C	H4C8	TAGLN2	F11R	STC1	IGF2BP1	ABCG1	C21orf58	C19orf47	ZDHHC12	DEDD2	UBQLN4	RECQL4	MRNIP	JOSD2	FAM171A2	FMNL3	RAVER1	TEDC2	CCNF	ASRGL1	PARS2	DHRS3	MXRA8	CNST	CCDC138	FBXO41	CDC42EP3	PBXIP1	ELF3	KRTCAP2
PMC10251551-12885_2023_11010_MOESM4_ESM.pdf-45-TNIK_TNIK		EME1	GRAMD2B	LSM11	GNAQ	DCK	HKDC1	BUB1B	STEAP2	SSBP3	GPRASP2	H2BC5	CDC25C	H4C8	TAGLN2	F11R	STC1	IGF2BP1	ABCG1	C21orf58	C19orf47	ZDHHC12	DEDD2	UBQLN4	RECQL4	MRNIP	JOSD2	FAM171A2	FMNL3	RAVER1	TEDC2	CCNF	ASRGL1	PARS2	DHRS3	MXRA8	CNST	CCDC138	FBXO41	CDC42EP3	PBXIP1	ELF3	KRTCAP2
PMC10251551-12885_2023_11010_MOESM4_ESM.pdf-46-ENSG00000163491_NEK10		EOMES	NUAK2	CDS1	RFC4	ITGA2	PTTG1	FABP5	CHMP4C	TMEM184A	WNK2	SKA3	ARHGEF40	BTNL9	SALL2	E2F7	ARHGAP42	ANPEP	RBPMS2	MAPRE2	PPP1R14A	YIF1B	CHAF1A	SEMA6B	SLC43A2	GBX2	LRATD2	SHOX2	PRELID1	SLC50A1	GPRIN1	IL1RAPL1	BUB1	ROBO1	GPRC5C	RIOX1	ELOVL6	EMB	POLH	ZNF692	SHCBP1	CXXC5	TMEM51
PMC10251551-12885_2023_11010_MOESM4_ESM.pdf-46-NEK10_NEK10		EOMES	NUAK2	CDS1	RFC4	ITGA2	PTTG1	FABP5	CHMP4C	TMEM184A	WNK2	SKA3	ARHGEF40	BTNL9	SALL2	E2F7	ARHGAP42	ANPEP	RBPMS2	MAPRE2	PPP1R14A	YIF1B	CHAF1A	SEMA6B	SLC43A2	GBX2	LRATD2	SHOX2	PRELID1	SLC50A1	GPRIN1	IL1RAPL1	BUB1	ROBO1	GPRC5C	RIOX1	ELOVL6	EMB	POLH	ZNF692	SHCBP1	CXXC5	TMEM51
PMC10256830-main.pdf-1-CDKL2_CDKL2		PRKD1	CDKL1	AUH	BPHL	NDRG2	ANK3	CLCN5	L2HGDH	FREM2	C1orf210	HIBCH	PANK1	PCCA	EPB41L5	CA4	ACAT1	WDR72	NR3C2	TRPM3	MYL3	ACADSB	ALDH6A1	TMEM174
PMC10251100-tau-12-05-761.pdf-0-ROS1_ROS1		PIK3CA	BRAF	FGFR3	ERBB2	ALK	RET	NTRK1	MET	EGFR	FGFR1	FGFR2	KRAS	NTRK2	PDGFRA	CD274	NTRK3	NRAS	PDCD1LG2	CD74
PMC3556652-gm377.pdf-7-NTRK2_NTRK2		MBP	GABBR2	NELL2	PEG3	RAB6B	TUSC3	RTN1	TENM2	SLIT2	LMO3	ST6GALNAC5	PLCH1	GRIA1	KALRN	GPR158	NPTX2	NDN	ATP1A2	SLCO1C1	MAP6	RGS5	PGAP4	TRAM1L1	DTX4	PTEN	SPARCL1	DNER	MN1	PIEZO2	CACNG8	CXXC4	NREP	PDZRN3	SLC4A4	FBLN2	SIX3	SDC2	SYNM	MAF	SALL2	IRX2	LMO2	SLCO2A1	KCTD12	PI15	CCND2	MYL9	HMGA2	NTN1	FOXJ1	SEMA6A	IL17RD	EDA2R	MMRN1	LPAR6	TAGLN
PMC3526356-supp_jem.20121387_JEM_20121387_sm.pdf-11-CDKL2_CDKL2		CDKN1B	CDO1	CDS1	CDX1	CEBPB	CELF2	CELF4	CEP350	CEP41	CEP57L1	CEP63	CEP68	CHAF1A	CHCHD7	CHD7	CHD8	CHD9	CHIT1	CHRDL1	CHRNA6	CHRNG	CHURC1	CIAPIN1	CKAP5	CLCN4	CLCN5	CLDN1	CLDN11	CLDN8	CLIC6	CLINT1	CLUAP1	CMPK2	CNEP1R1	CNGB3	CNIH1	CNNM1	CNOT6	CNOT7	CNST	CNTLN	CNTN3	CNTN4	COL19A1	COL21A1	COL4A1	COL4A4	COMMD4
PMC3526356-supp_jem.20121387_JEM_20121387_sm.pdf-11-CSNK1G1_CSNK1G1		CSTA	CSTF1	CTNND2	CTPS2	CTSO	CUL5	CX3CR1	CXADR	CXCL6	CYB5D1	CYBB	CPEB4	CPLX4	CREB3L2	CREB5	CREM	CRLF3	CRLS1	CRNKL1	CSF1R	CSF2RB	CSMD3	CSNK1A1	CSNK1G2	CSRP2	CTCFL	CTDSPL	CTHRC1	CTLA4	CTSE	CTTNBP2NL	CUX1	CYB561D1	CYFIP2	CYP2C9	CYP4F11	CCN1	DACH1	DBF4	DBX2	DCAF17	DCAF7	DCAF8L1	DCDC1	DCLRE1A	DCUN1D2	DCUN1D4
PMC3526356-supp_jem.20121387_JEM_20121387_sm.pdf-30-MAK_MAK		MAL2	MALL	MAN2B2	MANEA	MAP3K10	MAP3K14	MAP4K3	MAP9	MARCHF6	MARCHF7	MASTL	MBD2	MBNL2	MBNL3	MBTD1	SLC25A53	MCFD2	MCM8	MCTP2	MED12L	MED13L	MEF2A	MEGF10	MEIS1	MEST	METAP2	METTL8	METTL9	MEX3B	MEX3C	MFAP3	MGAT2	MGP	MIER1	MIER3	MITF	MMAA	MMD	MMP16	MMS22L	MOB4	MOCS2	MORC3	MPEG1	MPHOSPH9	PALS1	MPP7	MRC1
PMC3507226-supp_bio.20121081_bio.20121081-ts1.pdf-10-PRKACB_PRKACB		PTBP3	ELAVL1	KLHL22	RAB27A	LIMA1	TUBGCP3	PRKACA	ADD3	SLC12A1	CD81	PSMC5	CTH	SLC23A2	DMD	PSMB6	SFXN2	CYP20A1	ACACA	MPI	NDUFA4	B3GLCT	PDE12	KIF13A	ITIH4	PTGR2	SLC30A9	RPL10	PSMB3	CNN3	MME	KALRN	SORT1	SNTB1	ABCD3	AEBP1	SDR16C5	COPS5	GNAZ	MYOF	SLC39A7	RSPH9	PIGT	NUBPL	GGT1	CLU	BCR	ECHDC1	NAXE	MSRA	RPS3A	CD163	CEP78	ARHGAP39	PSMB4	SLC24A4	HLA-DRA	PLEKHG3	LRPAP1	UBE3B	ROR2	SIPA1L1	SEPTIN3	MRPL2	IFT122	AMT	GSN	IKBKB	DCDC2	LAMP1	ARHGEF2	SNX1	PPP2R1B	ACOT8	NBEA	PLIN5	GCLM	ISG15	EXOG	GSR	SCAMP2	ZFYVE27	IFIT5	DDRGK1
PMC2742312-1479-7364-3-3-221-S3.PDF-6-EPHA8_EPHA8		EPHA8	C1QA	C1QC	KDM1A	LUZP1	HTR1D	HNRNPR	ZNF436	TCEA3	ASAP3	E2F2	ID3	RPL11	ELOA	PITHD1	GALE	HMGCL	FUCA1	PNRC2	SRSF10	IFNLR1	GRHL3	NIPAL3	RCAN3	SRRM1	CLIC4
PMC2742312-1479-7364-3-3-221-S3.PDF-8-RPS6KA1_RPS6KA1		ARID1A	ZDHHC18	NR0B2	NUDC	TENT5B	SLC9A1	WDTC1	FCN3	GPR3	WASF2	STX12	PPP1R8	THEMIS2	RPA2	SMPDL3B	ATP5IF1
PMC2742312-1479-7364-3-3-221-S3.PDF-62-PDK1_PDK1		PDK1	RAPGEF4	SP3	OLA1	SCRN3	GPR155	WIPF1	CHN1	ATF2	LNPK	HOXD10	HOXD3	NFE2L2	AGPS	PLEKHA3	UBE2E3	DNAJC10	FRZB	NCKAP1	NUP35	ZC3H15	ITGAV	FAM171B	ZSWIM2	SLC40A1	OSGEPL1	ORMDL1
PMC2742312-1479-7364-3-3-221-S3.PDF-72-RAF1_RAF1		RAF1	NUP210	HDAC11	WNT7A	CHCHD4	LSM3	XPC	SLC6A6	FGD5	MRPS25	CAPN7	SH3BP5	BTD	HACL1	ANKRD28	GALNT15	RFTN1	DAZL	PLCL2	TBC1D5
PMC2742312-1479-7364-3-3-221-S3.PDF-105-CAMK2D_CAMK2D		NDST3	PRSS12	SEC24D	PDE5A	MAD2L1	EXOSC9	CCNA2	TRPC3	IL2	SPRY1	INTU	PLK4	PGRMC2
PMC2742312-1479-7364-3-3-221-S3.PDF-124-CSNK1A1_CSNK1A1		PPARGC1B	SLC26A2	TIGD6	CSF1R	PDGFRB	CDX1	CAMK2A	CD74	RPS14	MYOZ3	DCTN4	ZNF300	GPX3	ANXA6	GM2A	SLC36A3	SLC36A1	FAT2	ATOX1	G3BP1	GLRA1	MFAP3	CNOT8	MRPL22	HAVCR2	ITK	CYFIP2	ADAM19	LSM11
PMC2742312-1479-7364-3-3-221-S3.PDF-154-CDC2L5_CDK13		CDK13	SUGCT	MPLKIP	INHBA	C7orf25	MRPL32	PSMA2	STK17A	BLVRA	MRPS24	URGCP	SPDYE1	DBNL	PGAM2	POLM	AEBP1	POLD2	GCK	YKT6	CAMK2B	NPC1L1	DDX56	TMED4	OGDH	PPIA	PURB	CCM2
PMC2742312-1479-7364-3-3-221-S3.PDF-271-CDK8_CDK8		CDK8	USP12	GTF3A	MTIF3	LNX2	GSX1	CDX2	FLT3	FLT1	POMP	SLC7A1	UBL3	KATNAL1	HMGB1	USPL1	ALOX5AP	HSPH1	B3GLCT	BRCA2
PMC2742312-1479-7364-3-3-221-S3.PDF-349-CDK3_CDK3		EVPL	GALR2	ZACN	EXOC7	FOXJ1	SPHK1	AANAT	RHBDF2	CYGB	SRSF2	MGAT5B	SEC14L1	TMC8	TMC6
PMC2742312-1479-7364-3-3-221-S3.PDF-386-PRKCG_PRKCG		PRKCG	OSCAR	PRPF31	CNOT3	LENG1	TSEN34	MBOAT7	LILRA3	LILRA5	LENG8	LENG9	LAIR2	LILRA2	KIR2DS4	NLRP7	EPS8L1	PPP1R12C	TNNI3	SYT5	HSPBP1	KMT5C	COX6B2	IL11	RPL28	UBE2S
PMC2742312-1479-7364-3-3-221-S3.PDF-389-CSNK2A1_CSNK2A1		SRXN1	FAM110A	SNPH	SDCBP2	FKBP1A	NSFL1C	SIRPD	SIRPB2	SIRPA	TGM6	NOP56	IDH3B	CPXM1	VPS16	PCED1A	PTPRA	MRPS26	ITPA	DDRGK1	ATRN	ADISSP	SPEF1	AP5S1
PMC9703992-peerj-10-14124-s003.xlsx-gene_sets_canonical_to_cub-MTOR_MTOR		TUBB	PRKAB1	ATG10	TRIM28	POLE4	NOS3	ERCC5	NCBP2	RPL27A	GNG11	TGFB1	CCL4	TK1	CDK4	CSNK2B	PDE6D	HIF1A	CPT1C	WNT10B	PMS2	SHC2	NKD2	RPS6KA1	SEZ6L2	MAG	DDOST	AXIN2	NOTCH3	HEY1	MAP3K11	AKR1B1	ADCYAP1R1	HUS1	TEAD4	ACO2	SPTAN1	AP2S1	SDHC	RPGRIP1L	KLK1	SHC1	NELFB	SPRY2	PHLDA3	SOCS1	MAP1B	RELA	JAK3	TACR1	CYP2S1	DGAT1	ANPEP	PYCARD	HTR1F	RXRG	ARAF	AXIN1	GRB2	AHCY	RBX1	GCLC	ARF1	TRAF3	MAD2L1BP	CASP2	TTC9	PI4K2A	PKN1	SERPINA1	HMOX1	HIF1AN	RAC1	P2RY6	TCF7L1	SOX17	TAB1	EIF4G3	NPRL3	MMP15	PLPP1	S100A4	GNB1	NTN1	LIPF	GATA1	IL17C	RPIA	KLK3	SLC2A6	BCL2L1	CASP9	COPS7B	CDT1	CCL5	UBA1	ARPC4	IKBKE	SIPA1	NDUFA3	TPK1	CSNK1D	TXN2	COA3	LAMA1	MAPK12	MPG	PTCRA	USP21	SALL1	SMAD2	CYBA	WAS	GPX3	SIRT2	CTNNB1	TYK2	BAX	CXCL16	INPP5K	HBB	CD14	RAC2	NR1H2	PIN1	KCNJ3	POLD1	VPS37C	VPS16	LTBP3
PMC9703992-peerj-10-14124-s003.xlsx-gene_sets_canonical_to_cub-AKT1_AKT1		UBA1	MAP1LC3B	MAP1LC3A	AURKB	RBX1	ULK1	POLE4	ILK	CPSF4	RPS28	LAMA1	LAMP1	CCL5	RRAGA	CDKN1B	SHC2	RPGRIP1L	DLL4	MTOR	RORA	AXIN1	CDK4	CORO1A	CNP	CPT1C	POU2F1	NOS3	CTNNB1	DLK1	NKD2	RPS6KA1	CYP2S1	TACR1	COASY	RPA1	FLT4	BAK1	TCF7L1	OGDH	RIPK2	AP2A1	MDH2	CEP83	KLKB1	SUPT5H	SRGN	LY6E	SERTAD1	GRB2	TPPP	NTSR1	CYP27B1	PLPP1	GPX3	HSD3B1	RXRB	RXRG	SCGB1A1	SMAD9	WNT10B	ELK1	CCL4	PTGDS	RELA	RAC1	NFKBIB	NCBP2	EFCAB3	BCL2L1	SPRY2	TYK2	LAT	TECR	SMAD7	SERPING1	AGPAT4	LIFR	EDNRA	TNFRSF1A	SOX17	GDNF	ACP5	ACAA1	THAP7	MMP16	KLK3	TGFB1	SELE	ECHS1	MOGAT3	LYL1	NR1H2	PMS2	GCLC	PGAM1	CARD11	SERPINA1	ADCY7	FZD3	E2F1	FANCG	ECSIT	JAK3	SH2B3	HBB	PSMA1	TUBB	TRAF3	MBP	CASP2	ARHGDIG	CDKN2D	SALL1	NDUFS6	BCKDK	CST5	CST3	HMOX1	ALDH3A1	COX14	PIP5K1C	BAX	INPP5K	FRS3	CSNK1D	ARAF	ID1	GPX1	SCO2	PRKACA	IKBKE	CASP9	PFN1	TOMM40	GSK3A	MYD88	SLC1A5	TAB1	YY1AP1	MTA1	PYCARD	IFNB1	NDUFA3	ABCA1	TICAM1	MAP3K11	RAC3	MAPK12	GNG11	NME2	MMP15	FOLR2	CFL1	NDUFA11	GIPC1
PMC9703992-peerj-10-14124-s005.xlsx-gene_sets_cub_to_canonical-WNK1_WNK1		TMEM138	CFL2	TP53I3	MTMR2	BRIP1	TGFB3	GSTM3	EIF2B3	MAP4K1	FOXO1	CLK2	BBS5	DVL1	GPX4	ALG1	IFT52	TNFRSF10B	MDM2	PYCR2	POLA1	PCM1	AHCY	JUNB	CLTB	SAV1	MAP2K6	NUMB	CCL17	P2RY1	UBC	LAMC1	EDA2R	ITGA2B	PRDX3	RPS6KA1	REC8	CASP1	PTPN6	RXRB	GAB1	PRKAR1B	SIN3A	TRAF2	CSNK2A2	TUBB	HTR2A	MALT1	CCT6A	BCL2A1	POU5F1	PKN3	GATA2	OAS2	WDFY2	NFKB1	RPS25
PMC3493483-ppat.1003002.s009.pdf-20-MAP3K2_MAP3K2		MAP3K9	MAP4K3	MAP4K5	MAP7	MAPK1IP1L	MAPK6	MAPK7	MAPK8	MAPKAPK2	MARCHF6	MARK1	MAS1	MASP2	MAST4	MAVS	MAZ	MB	MB21D2	MBD1	MBNL1	MBOAT1	MBP	MCL1	MCM2	MCM6	MCM8	MCTP1	MDGA2	MDH1	MDM4	ME1	MED13	MED13L	MED22	MED7	MEF2B	MEF2C	MEGF6	MEGF9	MELK	MET	ETFBKMT	METTL5	MFAP3	MELTF	MFN1	MFSD8	MGAT4A	OGA	MGP	MGST1	MGST3	MIA	MIB1	MICAL1	MICALL1	MICALL2	MID1	MIER1	MITD1	MITF	MRTFB	MLC1	AFDN	MLXIP	MLXIPL	MMD
PMC9582489-crt-2021-963_S2-Table.pdf-3-EPHA3_EPHA3		EPHA5	ERBB2	ERBB3	ERBB4	ERCC1	ERCC2	ERCC3	ERCC4	ERCC5	ESR1	ETV1	ETV4	ETV5	ETV6	EWSR1	EXT1	EXT2	EZH2	EZR	FANCA	FANCC	FANCD2	FANCE	FANCF	FANCG	FANCI	FANCL	FANCM	FAT1	FBXW7	FGF19	FGFR1	FGFR2	FGFR3	FGFR4	FH	FLCN	FLT1	FLT3	FLT4	FOXA1	FOXL2
PMC3432702-NIHMS390374-supplement-1.pdf-16-BRAF_BRAF		DCC	COL4A5	SI	ANK3	COL3A1	SCN10A	PTPRD	RP1	ADAM7	DSG4	SPHKAP	RELN	BRINP3	ADAMTS20	COL5A1	CD163L1	CSMD2	XDH	MUC17	FAM83B	ADAMTS18	CD163	COL14A1	COL11A1
PMC10245467-mmc3.pdf-85-MAST3_MAST3		ZBTB26	RAD54L2	TRIM55	UTP4	DAZAP1	NDUFAF5	DDX3Y	ASF1A	THOC6	ISLR	PRDX5	EIF3L	ESRP2	TRMT10B	UHRF1	ACTRT2	ARL4A	METTL8	AMN	TUBAL3	MESD	CAMSAP3	HLTF	ZNF526	RXRA	UXS1	HPX	OR13G1	NME8	RIN1	MYO6	B4GALNT3	DEFB105A	ZNF410	SOWAHC	PCYOX1	TIGD5	ZNF506	GSDMD	ANGPT4	PGAP2	EPDR1	TTBK2	C19orf73	ZNF541	COPG1	PAPSS2	RPL32	GAGE1	GNB2	CLRN2
PMC10245467-mmc3.pdf-110-AXL_AXL		ETS2	NCBP3	PCMTD2	CHRNA1	MUSK	RBM45	CLPSL1	ABL2	ADGRG4	NCAPG2	SRSF9	CTSL	MAGED2	MOB3A	FAM181A	HSF2	FH	SLC25A19	IL3RA	ILVBL	DEFB1	SETDB1	SLC6A1	GNPNAT1	PTPN12	SNRPE	MBNL3	PRR23E	EPS8	RP1L1	SPATA18	PTPN4	ATP6V1B2	CEP295NL	PLEKHO1	PRKCA	EPB41L2	CHIC2	MRPS35	SPATA6	KIR3DL1	RPS28	G6PD	SASH1	FAAP100	CD40LG	PYCR2	GRK6	CDKN2AIP	METTL25B	SERPINA1
PMC10245467-mmc3.pdf-234-SMG1_SMG1		CAMP	JARID2	FBXW11	PXYLP1	WBP1L	TBC1D2B	SIGLEC1	ZNF512	GPR75	SNX15	TRMT2B	DHRS1	EXOG	VWA5A	MCC	JUN	UBE2G1	APOL3	DEFB108B	WDHD1	EGR2	TECR	TP53I11	LRRCC1	SECTM1	SUGP1	DGAT2	BLTP2	AAK1	IL21	UBE2E2	DMP1	SMIM8	CEBPD	UBE2V2	SH3BGR	MYADM	JUND	DEFB121	SOX17	STAT5A	HAND2	XRCC6	RGCC	KRT13	SPATA31F1	DTNA	ANKRD39	PARP14	FRMD4A	DCDC2B
PMC10245467-mmc3.pdf-265-ERN2_ERN2		SYCP2L	CPQ	PPRC1	GFPT1	THAP10	CTNS	NAA80	PPFIBP1	PDE11A	RASSF1	EPB41	ARHGAP21	KPNA4	MORN5	SYT2	RCAN3	UBD	STUB1	CTDSP1	CLUH	EMILIN2	MCM2	KLRC3	NAGA	GABPB1	SLC16A13	SHBG	TLK2	SYS1	GMPPB	STXBP3	RBM22	ELP1	DIPK2A	TMEM201	CTNNBL1	ERICH1	IFNAR1	TSPAN11	HLA-DPA1	MUC22	CCNQ	NCAM1	TPX2	USP53	RPL41	ZBTB41	IL10RA	TIMMDC1	IFT25	GPR146
PMC10245467-mmc3.pdf-267-SYK_SYK		PTGFRN	MRPL51	STRBP	PSMF1	ANKRD40CL	OR2T11	WRAP73	PIP5K1C	MTARC2	RMDN1	AADACL3	CHAF1B	LCE1F	ARHGAP9	RRN3	CYP1B1	UBE2T	NIP7	ADGRB1	ZNF407	JCAD	BCCIP	STPG4	ZWILCH	IGSF3	CYP4F12	HSD3B1	GLT8D1	DMXL2	RPL27	SAMD11	NTHL1	EFCAB3	VSTM2A	BABAM1	YIPF3	KPNA6	RAB3GAP2	PLAAT2	NEK6	PLIN2	TCN1	ARHGEF28	ACVR1	DEFA1B	TNKS2	BDP1	ABO	TCEAL4	ZNF594	TMA7
PMC9924891-12094_2023_3108_MOESM1_ESM.xlsx-Mutated_Genes-FLT3_FLT3		DNMT3A	NPM1	TET2	RUNX1	IDH2	TP53	CEBPA	IDH1	TTN	NRAS	WT1	BPIFC	KIT	KRAS	PTPN11	MUC16	SMC1A	DNAH3	U2AF1	DMXL2	ABCA6	PCLO	MYCBP2	MXRA5	KLK3	FBXO7	SMC3	PHF6	SF3B1	HPS3	MUC17	LRP1B	AHNAK	ASXL1	CSMD3	SENP6	CSMD1	SPEN	STAG2	MED12	GABRG3	DNAH11	GDI2	SYNE1	UBR4	HMCN1	SLIT2	NPAS3	BRINP3	RAD21	KLHL7	PARP14	AHNAK2	BRWD1	NF1	DNAH9	FREM2	BCORL1	LNX1	FRYL	SLC43A1	PLCE1	ADGRG4	ANK2	KIF1B	PRUNE2	CHL1	SLA2	KIF15	APOB	ZCRB1	SLC16A7	BTBD10	VWA3B	HIVEP3	GATA2	COL12A1	FCGBP	RYR3	RALGPS2	VPS13B	PRDM1	BSN	EPG5	DNAH10	ABCA5	SCLT1	EP300	TNC	MTFR2	GRIK4	IFT74	GPR179	LRP2	ATRNL1	FLT1	SPTB	UHRF2	SFI1	CCDC18	SMG7	EIF2S3	CHD4	NBEAL1	KIF21A	PAN2	GOLM1	APC	SKAP1	DNAH17	FAT4	SH3TC2	DOP1B	PKHD1L1	UBA1	ABCA4	ACACB	GPATCH8	PTPRT	CUL9	CCNE2	GABBR1	TCF12	MYH13	ADAM20	IQCN	CACNA2D3	ATP2B3	MTA2	PLEKHH1	CREBBP	PLXNA4	ALDH7A1	NCAPH	CMYA5	MTHFD1	CCNA1	SDK1	PRX	SPATA20	PHF3	PAF1	SLC4A7	TRPM3	RANBP2	GRIA3	RASA1	MYH11	C1S	SPG11	ADAMTS19	MAP7D2	EDC4	TTBK2	VPS13D	DYSF	NAA35	NEB	TMEM63B	PKD1L2	EZH2	FAT2	FAT1	VPS13C	EIF5B	CROCC	RAPGEF2	NFU1	DMD	MUC5B	LRFN3	IPO7	XPO4	SORL1	PKHD1	PTPDC1	ST18	PLXNA2	LRP1	PLSCR1	ANAPC4	TP53BP2	COL5A3	BAZ2B	VARS2	CELF1	FLG	ITGA1	RIPOR1	SEPTIN4	KATNA1	OBSCN	CIT	MAP2	GMEB1	TRIM14	QRICH2	ADIG	IPO11	NCOA6	FIG4	PDZD2	DDX52	AMT	ANK1	CELSR3	ZNF423	BTAF1	KCNA4	VWA8	PRDM16	GALNT18	KDR	ZYG11B	KIF5B	MTOR	PPP2R2A	DDX60L	BIRC6	TLCD3B	PPP2R5E	MEFV	ARL6IP1	PRKD2	CHD6	PRKAA2	AKAP11	GBP4	PRKAR2B	EFL1	THRAP3	PHACTR1	WIF1	UGT2B4	ARHGAP6	RNF2	USH2A	NMUR2	SNRNP48	ROS1	KRT13	MDN1	PSME4	ITIH5	ZFHX4	MTUS1	ILDR1	USP19	COL2A1	COL1A1	TRPM1	ZNF253	UNC79	KIAA1217	UBR5	ATF7IP	BMAL1	GAB4	E2F8	TNFSF10	KDM6A	DIS3	EZR	XRN1	ZFHX3	HIVEP1	ANKS1A	C2CD6	KLHL18	LAMA3	LAMB2	PCDHA10	TAS2R3	LAMB1	PCDHA4	DNAH2	DNAH7	HEPHL1	RNF213	PHIP	SUCLA2	PTPRA	AKAP9	FAM13A	MST1R	ZBTB3	SYNJ1	HNRNPK	ALG13	MTMR3	PABIR3	HUWE1	RYR1	ACSF3	SH3RF2	NRXN2	CSNK1A1	TRPM6	BOLA2	ADAMTS17	CTNNA2	CDH23	LARP1B	LY75-CD302	HERC1	DST	SLC9A9	KAT6B	SCN1A	TMEM131	DAAM2	SCN2A	SUZ12	DIS3L2	LARS1	FRMPD3	ELOVL5	FBN3	MPHOSPH9	RFX7	LCOR	CXCL16	TCP11L2	GOLGA4	MYOF	IQGAP3	NRDE2	PRRG4	CYBB	FANCI	HSPA4	MYLK	ELF4	HSPG2	FILIP1	PROSER1	CACNA1B	CACNA1E	CACNB2	SRSF2	ADGRL4	ABCA10	XIRP2	NCOA3	ARHGAP35	GRM8	USP9X	MROH2B	DCTN1	PBRM1	CWH43	IGSF5	ATAD2	TENT4B	CALR	RBM11	NFIX	ADAMDEC1	CASR	TJAP1	RUNX1T1	ALMS1	NCOA2	SEMA4A	PFKM	PTK2B	ACSL3	SETD2	PDE4DIP	TEK	TG	SPATA31A3	NLK	VPS26B	DYNC1H1	TNRC18	DNMT3B	TTBK1	RAPGEF6	NKTR	CCNT1	CNOT3	KMT2C	NPY2R	RAI14	SIGLEC1	SUMO2	PKD2	PRPF8	PKM	TACC2	PLOD1	PLOD2	RUBCN	PLP1	STARD13	CNTNAP5	ATP8B2	SLC26A9	EPPK1	TPR	SETBP1	DDR2
PMC3470785-NIHMS377161-supplement-12.pdf-42-CDK4_CDK4		MTA1	DCAF8	PRPF3	RAB13	SIPA1L1	CD2BP2	N4BP2L2	STXBP1	VPS72	DDAH2	CYB5R1	TOMM40	BMI1	NAE1	GBP1	FBXO28	PDGFRB	G6PD	SPTLC1	HSD17B10	SERPINF1	CDKN1A	TACSTD2
PMC3470785-NIHMS377161-supplement-12.pdf-78-VRK1_VRK1		PDIA5	COX10	PCCA	ADARB1	NLE1	VCAM1	USP46	SENP3	ACTA1	SMARCA1	MMP11	COX17	IRF9	RAB11FIP2	RAB21	FBLN2	SCG5	DAPK3	WFDC2	TUBG2	PLCB4	LYRM1	CRCP	SZT2	HEPH	SLC4A4	SLC9A6	DNASE1L1
PMC3470785-NIHMS377161-supplement-12.pdf-102-PLK3_PLK3		PTPRCAP	CENPA	SSPN	C6orf47	MAFG	CSTA	OAS2	GJB1	RAB3A	EMP2	AMMECR1	DDX10	CLASRP	SH3BGR	CLOCK	SLC22A18	GIT2	GPC4	TRAPPC6A	FGB	ITGB4	NF2	CDK5R1	GPD1	ATF5	DDX3Y	AHDC1	NKRF
PMC3470785-NIHMS377161-supplement-12.pdf-178-PTK2_PTK2		SNRPB	DAP3	CDK16	HINT1	PSMB6	POLE3	TAPBP	SUPT6H	ATXN10	RPL23A	LUC7L3	TMED3	CAND1	G3BP2	GORASP2	VDAC3	ADH5	THY1	CANX	PCMT1	ESYT1	CTNND1	SRSF1	TXN	CSNK1A1
PMC3470785-NIHMS377161-supplement-12.pdf-229-MAP2K5_MAP2K5		IL1R2	ILF3	NSMCE4A	MYCN	PRKG1	SPAG11B	WDR37	SULT1A2	RNGTT	N4BP2L1	PATZ1	FCGR2C	KIR2DL2	FGFR2	NR6A1	VCX2	APLP2	IFNA17	IER3IP1	NDUFB7	KIR2DL5A	PADI4	GLS	GGTLC1
PMC3470785-NIHMS377161-supplement-12.pdf-267-PSKH1_PSKH1		C2orf72	GOSR2	FBXL14	KDM6B	HOXA10	DLAT	SRSF8	SETD1B	BICD2	WSCD1	TSTD2	DYNC1LI2	MZT2A	SLC5A3	SEMA5A	GPX7	MMP24	TTC9	PCNX1	SNRPB	LTBP4	MAPK8IP3	CNOT9	CDKN1C
PMC3470785-NIHMS377161-supplement-12.pdf-274-MAP2K2_MAP2K2		SNED1	MAPRE2	RPN2	COL2A1	PLPPR4	ABTB2	CREB3L1	CLCN2	ANXA2	COPS6	SUGP2	F2RL1	KPNB1	SPTSSA	CES2	MTMR1	CLBA1	ARPC2	DIAPH1	PCBP2	PRKCI	LAMA2	RECQL4	PTPN18	CCNE1	LIN37	ZNF688	METTL18
PMC3470785-NIHMS377161-supplement-12.pdf-290-MINK1_MINK1		DKK3	TRIM2	CLN5	DTNB	ATP10A	KAT5	AKR7A2	COPS8	ADH6	TRIP6	POLR2C	EFCAB11	ITGA8	PDLIM7	CADM4	MTMR4	SLC49A3	MAPRE3	CYLD	NPRL3	ACAA1	KLF12	COX11	NDRG2	HNRNPA1	RCHY1	TMEM97	FABP3	CDK13
PMC3470785-NIHMS377161-supplement-12.pdf-394-AKT3_AKT3		PGS1	ESRP2	COQ10B	CIDEC	CNTNAP1	XYLT2	DERL1	HPSE	TRIM68	LAMC3	SNIP1	TMEM45A	ELMO3	RAB38	ACBD4	TTYH1	SCARA3	BORCS6	NHEJ1	RBFA	COA7	TNFRSF25	SULT4A1	AGO3	FAT4	FA2H	GPR137	EVC	BCOR	CTC1	EMCN	ANKRD11	NKAIN1
PMC3470785-NIHMS377161-supplement-12.pdf-477-SCYL1_SCYL1		C1orf43	FARSB	PDZD11	SINHCAF	GUCD1	CD99L2	FUNDC2	EGLN1	CMTM6	SDHAF2	GRB2	FBXW5	SSU72	XPO5	C14orf119	CHID1	C1orf198	SNAPIN	CWC15	EML4	IER3IP1	WBP1	AIF1L	NSUN2	TMOD3	GLS
PMC3470785-NIHMS377161-supplement-12.pdf-926-FGFR4_FGFR4		FILIP1L	DIP2A	ZBTB26	LKAAEAR1	SNX19	GOLGA3	AREL1	RASGRF1	CFAP251	SYNJ2	ZNF398	IL16	OR2C3	BRD3	IDH1	ABCC4	NAGA	CENPI	TSPEAR	C10orf53	SYT9	NDUFS4	LPGAT1
PMC3470785-NIHMS377161-supplement-6.pdf-8-MAPK3_MAPK3		MAP2K3	EIF2AK2	PTEN	PTGS2	PTK2	PTPN11	PTPN12	RAB1A	RAB2A	RGL2	RAB3A	RAB3B	RAB4A	RAB5A	RAB5B	RAB6A	RAB13	RAB27A	RAB27B	RAB5C	RAD17	RAF1	RALA	RALB	RAN
PMC3470785-NIHMS377161-supplement-9.pdf-2-JAK2_JAK2		CD58	CHFR	CDK2	VHL	SIRT2	SENP1	RBP1	HDAC1	TIMP3	NPM1	IDH1	MPP3	RB1	RUNX3	RARB
PMC3470785-NIHMS377161-supplement-14.pdf-101-PTK2_PTK2		FGFR1	ID3	SNCA	CENPF	PPP1R8	BAIAP2	HLCS	FBLN1	RBPMS	SPIN2A	CASC3	AVP	CCL22	BMP8B	LILRA1	FLNC	NVL	TFR2	NAALADL1	DLEC1	CCL17	LNPEP	TNFSF14	EVX1	ZFX	GP5	HTR7	RNPS1
PMC3470785-NIHMS377161-supplement-14.pdf-106-FGFR2_FGFR2		NRG1	GAGE12F	GAGE12G	FOXE1	FGF1	BMP3	PSG1	ADAM28	RANBP3	ZNF695	PITX3	GGT1	OR7A5	POU5F1B	CSHL1	TNFAIP8	CACNA1I	PTPRH	SF1	TRAF3	CABP1
PMC3470785-NIHMS377161-supplement-14.pdf-137-LIMK2_LIMK2		RHD	HNRNPH3	ZSWIM8	MPZL1	CDH6	MFGE8	FLT3LG	FUT2	TP53I3	DTNA	SYNGR1	SEC31A	RAP1GAP	UBXN1	AKAP1	LST1	KLHL20	PPARD	TACR1	FBXO9	GPER1	CCIN	ARID1A	TTC39A	GGA2	NKX2-1
PMC3470785-NIHMS377161-supplement-14.pdf-164-STK38L_STK38L		MAP4	ENDOD1	CHD8	STK38L	ERAP1	AQR	CAST	RBM34	DAZAP2	HMGXB4	AUTS2	MRPS31	AKT3	DTX4	BTN3A2	ARID5B	NEMP1	CHN1	STX10	HNRNPC	EXOSC7	EXOC3	STX7	WWP1	HACD2	HIVEP2
PMC3470785-NIHMS377161-supplement-14.pdf-206-WEE1_WEE1		IGFALS	SMARCA4	ATP2B1	PHF3	FAS	SNRPA1	PLD1	MPHOSPH9	USF2	FUS	GORASP1	ZNF93	ANKRD53	AP2A2	SUCLG2	PARP2	THBS1	CYFIP2	MYH7B
PMC3470785-NIHMS377161-supplement-14.pdf-292-PRKD2_PRKD2		STAB1	PLXND1	E2F4	SOX13	IL1B	NPAS2	PRDX2	CSPG5	CELSR3	BCAM	SET	FOXA2	STK10	TBX2	GNA11	NCAPH2	WDTC1	SCYL3	PPP1R16B	SASH1	CELSR1	UNC5B	WRAP53	OGFOD2	SYDE1	RUBCNL	ABHD6	EHD2	PRR14
PMC3470785-NIHMS377161-supplement-14.pdf-358-ACVRL1_ACVRL1		PRR15	BTF3L4	MTR	CCDC136	VSTM2L	NEDD4L	IGIP	PPARA	DEPDC1B	ELL2	FGD5	MYH14	RGMB	DNAJA2	ADAMTS12	NAA15	RNPC3	NIPAL2	FAM78A	RPP14	TMCO4	LATS2	ERICH1	DPP8	C1orf226	KDM1B	GNPDA2	MPHOSPH8
PMC3470785-NIHMS377161-supplement-14.pdf-386-DSTYK_DSTYK		ZFX	SFT2D3	IMMP1L	ARL17B	CAPN8	WSCD2	TRIM69	SNX20	PLEKHB1	SYT17	GPR68	SLC25A13	CCDC107	RCAN3	SLC35F3	SRGAP2C	C17orf100	PRTG	KATNB1	COL26A1	CCDC125
PMC3470785-NIHMS377161-supplement-14.pdf-402-LATS2_LATS2		XKRX	CHPT1	SMTNL1	ERF	GPR161	HPS6	HAS2	SCGB3A1	CUL5	DUSP15	NRP2	GALNT16	DLD	TBX15	ZNF469	PLEKHG4B
PMC3470785-NIHMS377161-supplement-14.pdf-444-TP53RK_TP53RK		FBXW2	OSTM1	RNF125	ZNF561	IKBIP	NRDE2	ERCC4	CBLN3	GMEB1	QSOX2	TMEM92	RDH13	KSR1	MAP3K2	DCP2	PACRGL	HCFC2	ATAD2	FAM83F	ZNF397	BMP8B
PMC3470785-NIHMS377161-supplement-14.pdf-448-CDKL1_CDKL1		SEPSECS	SLC8A1	ZNF280C	CTC1	RALGAPA1	PIGM	NUMA1	GNRH1	DEPDC1	SPINT1	APCDD1L	GAPVD1	PACRGL	RBMS2	TMF1	MCEMP1	ZNF141	ESCO2	SLF2
PMC3470785-NIHMS377161-supplement-14.pdf-539-TNK2_TNK2		USP25	CFI	CA6	PTPRM	MBNL1	SCRN3	APOL4	ZMAT3	PTGIR	PIK3IP1	PTPRS	KRTAP2-4	RTN4IP1	CLRN1	CD79B	RBM15	GNG4	GNG2	CDC25A	POSTN	XRN1	TRIB3
PMC3470785-NIHMS377161-supplement-7.pdf-7-KIT_KIT		KLK2	KRAS	KTN1	AFF3	LASP1	LCK	LCP1	TET1	LHFPL6	LIFR	LMO1	LMO2	LPP	LYL1	SMAD4	MAF	MAFB	MALT1	MAML2	MAP2K4	MDM2	MDM4	MECOM	CRTC1	MEN1	MET	CIITA	MITF	MRTFA	MLF1
PMC3470785-NIHMS377161-supplement-7.pdf-8-NTRK3_NTRK3		NUMA1	NUP214	NUP98	NUTM1	OLIG2	OMD	P2RY8	PAFAH1B2	PALB2	PAX3	PAX5	PAX7	PAX8	PBRM1	PBX1	PCM1	PCSK7	PDE4DIP	PDGFB	PDGFRA	PDGFRB	PER1	PHOX2B	PICALM	PIK3CA	PIK3R1	PIM1	PLAG1	PML	PMS1	PMS2	PRRX1	SEPTIN5	POU2AF1	POU5F1	PPARG	PPP2R1A
PMC3470785-NIHMS377161-supplement-4.pdf-1-CDK9_CDK9		CDSN	CDX1	CHAC1	CHCHD6	CHFR	CHRNA10	CHST11	CLDN16	CNR2	COG8	COL16A1	CRABP1	CTBP1	DEF6	DHCR7	DNAJC5B	DNASE1L2	DNASE1L3	DNMT3A	DUSP2	ELANE	EML2	ERAS	ETNK2	FBLIM1	FBXO6	FES	FEZ1	FGF2
PMC3470785-NIHMS377161-supplement-3.pdf-145-RYK_RYK		GYS1	SLC5A12	PRKAG2	EID2	PRELP	PSMA3	RNASE1	PKD2L1	FAM174A	BORCS7	TRAF3IP3	CLOCK	CLNS1A	ADPRH	APEX2	UGT1A7	TEX9	RRP1B	PI4K2B	ALKBH7	BICD2	KLF16	NFATC1	NOTCH4	SLC7A10	ERH	IGFALS	SLTM	ANPEP	BRIP1	GAMT	ABCA7	SPHK2	PDE4D	PRRT2	RUNX2	PAGE2	ADAM21
PMC3470785-NIHMS377161-supplement-3.pdf-177-STK32C_STK32C		CSF3R	RAPGEF1	CRYBA1	C19orf12	CSNK1G1	MRPS35	TMEM17	CDH10	GRWD1	EFCAB3	SFXN1	DEF6	ATP5F1D	DIO2	PIGT	SMG1	FPGS	DPYSL4	CHMP4A	CEACAM7	GPC3	MED8	RNASE11	ARPC3	SEC24D	ZNF266	TUBB6	KLF4	PCBP4	PDIA5	CUL3	ZIM2	TMLHE	THRA	ARL6IP6	SAP130
PMC3470785-NIHMS377161-supplement-3.pdf-304-TGFBR2_TGFBR2		N4BP2L2	ANKS1A	THBS3	WFDC6	ANKRD46	PSAT1	BEX2	NFS1	GP2	PARP3	REV1	PSPH	MBP	TGIF2	RPL27	KLHL26	TOMM20	DLX4	ZKSCAN4	CLPP	PLXDC2	SNX11	CETP	RIPPLY3	LHB	TSPAN13	EPB41L4B	FAM104A	TRPS1	CCNA1	UBE3A	OAF	MSMO1	PDE6H	F8A1	RPS3	PIGH
PMC3470785-NIHMS377161-supplement-3.pdf-309-PDGFRB_PDGFRB		ELF5	MAGEA2	TUFT1	IFNGR1	YWHAG	BTBD7	SYTL5	LAPTM5	FMR1NB	ZNF277	KLHL8	RAB20	PDIA3	TCEA1	MRPL16	ZNF572	PTGER3	SFT2D2	IRF4	SULT1A2	ARL14EP	PCTP	HR	EFNB1	NUTM1	PHYHD1	DPH7	PLAGL1	DRD2	NAP1L5	PSMB9	CLEC4E	ZNF232	CLK4	LYPD5	NXN
PMC3470785-NIHMS377161-supplement-3.pdf-312-AURKB_AURKB		THAP11	PCDH12	ZNF556	TECR	EDNRB	KLF5	TJP3	MC5R	CNN1	PGC	RPS12	ZNF107	LZTFL1	E2F6	EOMES	PADI3	NNAT	CDH9	NKAIN1	TPBG	SIM1	HEXIM1	CDKL1	ODF2	ABCA4	DHX32	NRP1	STARD4	TRPC5	MOAP1	VIM	DYM	NPR2	PRSS1	C16orf46	STAP1	LSM10	CDO1
PMC3470785-NIHMS377161-supplement-3.pdf-321-CAMK2D_CAMK2D		MAEL	BMAL1	RGL4	MAP3K5	GALNT8	MEPE	NXT2	FDX1	CSF2	DNPH1	CBR4	POU4F2	YIPF1	ERBB2	GJB3	SEC61A1	GRIN2B	SLC37A1	UNC5C	RPS15	NEFL	CD300LG	CHFR	PRMT2	TLCD3B	ANKRD2	USP2	ARMC8	PSD4	GULP1	TBX2	PHKG2	DECR1	ANOS1	MIA2
PMC3470785-NIHMS377161-supplement-3.pdf-343-BRAF_BRAF		EGFR	CSTB	CGRRF1	MAP2K4	GNG13	RNF167	EHBP1	CD19	SLC36A1	PDLIM5	TBL1X	FOXD2	RBMX2	VEPH1	EVI5L	TMCO1	KMT5C	SP3	STARD3	BPHL	TBXAS1	TRAPPC8	FGF23	WDR41	DYNC2LI1	GNB5	GTF2IRD1	DEFB105A	ABHD5	APOE	PIK3R2	MCFD2	TCL1A	C22orf23	APPL2
PMC3470785-NIHMS377161-supplement-3.pdf-387-MAP3K5_MAP3K5		PSMB7	EPHA4	SIN3A	CORO1B	PFAS	FPR1	SULT1A1	VCY	P2RY14	NOD1	MFAP5	TPST1	ALX4	DNAJC1	COX4I1	MFHAS1	SAP30BP	BIK	HDAC7	RBM15B	SLC16A10	PISD	SYNJ2	TAF15	BCAR1	AP1G1	NUP155	LYSMD1	SMARCAL1	PRPSAP2	ANXA3	MANEA	PACRG	GSPT1	HLF	HTR5A
PMC3470785-NIHMS377161-supplement-3.pdf-406-TSSK1_TSSK1B		CLINT1	ARF1	ZIC2	FGF8	KRT19	SCGB3A1	CTSC	SYNCRIP	EBI3	DNAAF4	MYCN	DEPDC1	CFD	ALDH1A1	NUF2	EIF2B3	FBLN2	NIFK	GATD3	GALNT4	TP73	PTPN14	B3GALT2	KCNQ1	SHROOM1	RASL10A	OR8B8	UROD	SF3B3	TMEM80	TMEM42	TSNAX	ANKRD13A	SIGLEC6	LIMA1	GPR4	ZNF583	DGCR2
PMC3470785-NIHMS377161-supplement-3.pdf-408-FASTK_FASTK		OR1A2	AR	ACVR1	HIVEP3	PLD2	PTEN	AKAP9	VASP	CYP4X1	INPP1	LRP2	TAF1B	LYSMD2	MGMT	UBE2G2	DENND4A	CRABP1	TRAPPC3	H4C5	TMEM119	FOXD4L1	TRIM2	ZNF677	SHC4	SLC25A34	CRNN	ADAMTSL1	TLX1	DRP2	GLT1D1	SAP30	NRXN2	ITGA5	CD2	CHMP5	SP4	TESMIN	TBX1
PMC3470785-NIHMS377161-supplement-3.pdf-416-FGFR2_FGFR2		CHMP4C	NKX2-2	MSMB	COG2	KLK9	CNGA2	FAM114A2	CYB561D1	NCBP2	RBM8A	DUT	ASH1L	CYGB	ASB17	NOLC1	MRPL19	ZNF414	ILRUN	ABCC2	ASAH1	VCPIP1	CDK8	RBM7	GHRH	GPN1	H2AC14	BNC1	CLDN2	ASAP3	MTERF1	MYO6	CRYGA	RB1	SMYD4	FBXO28	INTS13	HCRTR2	NOX4
PMC3470785-NIHMS377161-supplement-3.pdf-476-NEK3_NEK3		NCDN	PKIG	DIO1	ZNF491	EBI3	SCGB3A2	ANGPTL5	BRCA1	ID3	CXXC4	LCN12	B3GNT4	CALM2	ARHGEF15	DHRS2	SLC35A5	LIF	NUDCD2	CCL17	MYRIP	CLU	ZNF691	ZNF330	DCC	VN1R2	MAP7	AKNA	CYP39A1	MORN2	PGBD5	GEMIN5	ERRFI1	MFRP	GUCA1C	SLC22A2
PMC3470785-NIHMS377161-supplement-3.pdf-502-ERBB4_ERBB4		BRI3	ZNF14	LAMA2	LAGE3	EMSY	MLF2	C19orf12	TOMM70	CFAP298	RPS3A	CLEC12B	ALPL	RPL35	FOSB	AKR1D1	CCDC3	CTTNBP2NL	SYNE2	GLA	MAGEE2	NUMB	LILRB5	MAP3K6	GRB10	ZFPM1	SUN2	LPXN	CAMKMT	DNAJB7	CD59	CEACAM1	CCL4	LEFTY2	GIMAP2	CDX4	INHBE	PEX10	DNAJC11
PMC3470785-NIHMS377161-supplement-3.pdf-528-MAP3K11_MAP3K11		GABRP	THBS2	KLHL34	SYMPK	LEPR	SCARB2	COQ7	PDF	CLCNKB	ABCA8	IPO4	GLI1	PCGF3	H2BC9	SLC44A2	PTK7	LSM4	ZNF148	MYOCD	GARRE1	TRIM33	CHCHD4	PRMT8	SARNP	DCC	MYL9	ZNF502	SHF	C12orf54	ABHD10	ZNF354B	GPATCH3	AKAP8	NDUFS3	TMEM39B	HERPUD1	HAL	PEX3	EHHADH
PMC3470785-NIHMS377161-supplement-3.pdf-529-SGK2_SGK2		GNA12	INTS12	DAZAP2	CTRB1	SNAP91	SLC9A8	GUCA1B	SLC3A2	MED12	DDX1	FBXO24	DPEP3	SOX8	FN3K	FUNDC2	HRK	CNOT3	GPR68	PPP2CA	SNRPD3	UBE2G1	TMEM40	EXOG	GORASP2	GRK1	ZC3H7B	CLPSL2	ETFDH	KHDRBS1	CIART	CPNE5	PSMD5	DLL3	EMC2	HADH	UFM1	PLK4	TBK1	TP63
PMC3470785-NIHMS377161-supplement-3.pdf-562-STK35_STK35		PRKAG3	B4GALT3	RASIP1	EGFL6	PEX2	ABI1	EEF1D	SEMA4C	CSF1	LRRC3	KLC1	PDE7B	SLC12A7	AFF1	CES5A	PODN	PARD3	C16orf54	GBX2	KCNMB4	PEG10	VSX1	ARHGAP24	PAGR1	H3C2	CBY2	PRPF39	RPL7	METTL1	SASS6	GAB2	PRKDC	LCE3E	UBALD2	REG1A	CDC23	SCNN1B	BEND7	NKX2-2
PMC3470785-NIHMS377161-supplement-3.pdf-587-ADRBK2_GRK3		DLX5	FZD6	HSD3B7	LYPD4	DEFB127	SOCS2	P4HA2	THRB	TTC16	RTN1	SYNDIG1	MRPS17	ACLY	IARS2	TBC1D16	HYPK	DCHS1	HES6	IMPDH1	CHODL	ZNF197	SNAPC2	RGS18	PDE10A	HTR3A	ATG10	IQCC	TMBIM6	SLC22A18	EFNB1	PCGF1	PIP5K1B	NPM1	ZNF25	KDM4D	ARL14	KIAA0513
PMC3470785-NIHMS377161-supplement-3.pdf-608-PAK4_PAK4		RAB4B	GBP6	BCAP31	FPR2	GPAM	KARS1	KCNK6	RPS6KA4	UTP23	RAD50	PLA2G12A	CFH	CDCP1	PDE3A	ARFIP2	GNAS	ZNRD2	PPP1R12A	FOXP1	SSBP1	ARC	RTN4RL2	ZSCAN9	PKP4	ADCK1	GPA33	SCHIP1	PTGDR	PDGFB	MAPK14	OR7C1	SNRPN	LATS1	SPATA1	GPR141	ENKUR	GABRA3	OASL
PMC3470785-NIHMS377161-supplement-3.pdf-636-PASK_PASK		MAP3K10	PHYHIP	SGCZ	IL2RA	STX12	CCDC191	WNT8B	ERBB2	BPIFB3	BMP2K	NLRP3	IL22RA2	VILL	CELF5	ATF1	FUNDC2	ZNF536	DOK1	LRRC39	PPME1	RB1	LTO1	RARB	POLR2G	PF4V1	RAD51AP1	WRAP73	P2RX3	FZD5	GGA3	CYB5R4	LRIG1	ZBTB8OS	CFAP206	NOP56	SLC2A11	STX1B	LCE3A	GLUL	KLF1
PMC3470785-NIHMS377161-supplement-3.pdf-659-NEK3_NEK3		CYP4F3	NOX1	HSD17B12	RTN4	CELA3B	LOC102724197	KRTAP13-1	CAP1	LTBP1	SOS1	DNMT3L	ADCYAP1R1	POLD3	TM7SF3	SLC7A6OS	HEXA	CBX8	SNX20	IL1A	FAM8A1	LSM1	ACSBG1	FBXL16	EZH1	MON1A	WASHC5	DMTF1	CHKA	TINAG	TNFRSF10C	BAG6	TRIM15	RAD54B	HYAL2	ARL10	ZPBP	AGO1	MSX2	SERPINB8	SLCO2B1
PMC3428949-supp_jem.20120910_JEM_20120910_sm.pdf-7-BMPR1A_BMPR1A		BICD1	SERP2	NEK3	GPC6	GPR176	RABEP1	ASIC2	WNT3	SKAP1	ANKRD12	REPS2	SH3KBP1
PMC3428949-supp_jem.20120910_JEM_20120910_sm.pdf-7-BMPR1A_1_BMPR1A		ATM	BICD1	NALF1	GPR176	RABEP1	ASIC2	WNT3	SKAP1	TMIGD2	REPS2	SH3KBP1
PMC9708584-41379_2022_1127_MOESM1_ESM.docx-0-MTOR_MTOR		MUTYH	MYC	MYCL	MYCN	MYD88	MYH9	NAT1	NBN	NCOR1	NF1	NF2	NFE2L2	NFKBIA	NKX2-1	NKX2-4	NOTCH1	NOTCH2	NOTCH3	NPM1	NQO1	NRAS	NRG1	NSD1	NTRK1	NTRK2	NTRK3	PAK3	PALB2	PALLD	PRKN	PARP1	PARP2	PAX5	PBRM1	PDE11A	PDGFRA	PDGFRB	PDK1	PGR	PHOX2B	PIK3C3	PIK3CA	PIK3R1	PIK3R2	PKHD1	PLAG1	PLK1	PMS1	PMS2	POLD1	POLD3	POLE	POLH	POT1	PPARD	PPP2R1A	PRDM1	SOX1
PMC9708584-41379_2022_1127_MOESM1_ESM.docx-0-PRKACA_PRKACA		PRKACG	PRKAR1A	PRKCI	PRKDC	PRSS1	PRSS3	PTCH1	PTEN	PTK2	PTPN11	PTPN13	PTPRD	QKI	RAC1	RAC3	RAD50	RAD51	RAD51B	RAD51C	RAD51D	RAD54L	RAF1	RARA	RARG	RASGEF1A	RB1	RECQL4	RELN	RET	RHOA	RICTOR	RNF43	ROS1	RPTOR	RRM1	RUNX1	RUNX1T1	SBDS	SDC4	SDHA	SDHB	SDHC	SDHD	SETBP1	SETD2	SF3B1	SGK1	SLC34A2	SLC3A2	SLC7A8	SMAD2	SMAD3	SMAD4	SMAD7	SMARCA4	SMARCB1	SMO	SOS1
PMC10247733-41408_2023_863_MOESM4_ESM.pdf-592-SRPK3_SRPK3		CHST9	MAPKAP1	EFEMP1	ACAD9	HOXA13	HSD11B1L	REL	SYCN	FSCB	ZFAND3	ZMIZ2	FRAS1	PLPP4	PRAMEF15	SRSF9	NDUFA10	ACAA1	SNX6	KRBOX1	SPATA4	APBB1IP	IL31	TFEC	KCNK12	MAPT	SYNPO2L	ZNF382	INHBC	OR51B6	PLK5	FAM167A	GUCD1	SIAH2	TIMM10B	UCHL5	CDKN1B	SNTG1	MT1F	LARP1B	SELENOO	CHURC1	TDP1	BICDL1	NR3C1	TTC9C	USP44	ZNRF3	MMP26	ATP5MJ	HEATR5B	SIGLECL1	EYA1	GPR148	HPS5	HTR5A	ICA1L	OR10J1	SLC9A9	ARPIN-AP3S2	ZNF45	DUSP2	TMEM30B	DNAJC25-GNG10	MTF1	LFNG	INSIG2	KIF25	SLC10A5	OR2A2	UBR1	C8orf82	ZC3H12A	E2F3	GMCL1	CHRNE	PLA2G4D	SPRR2D	ZC3H6	PSMD9	KRT37	AARD	WSCD1	SMR3B	OR56B4	ZMAT5	ZNF790	RND2	CLTRN	SEC14L2	MAN2B2	TECTA	CASKIN1	SFRP1	MRPL22	B3GNT5	ZNF431	SLC13A3	ZKSCAN5	TAX1BP1	MRPS17	SERINC2	SLC9C1	RAP1GAP	KRT75	C1QL4	C1QTNF4	OR7G1	CES5A	SHISAL2A	THAP8	PROSER2	RAPGEF4	TMEM222	HCST	ANKUB1	MTM1	KRT19	H3-4	DNAH17	DLX5	RPH3A	TMEM91	CYP4A11	KIAA1143	DNAH2	PPIAL4H	AGO1	TLL2	SSX2B	SSX2	ILVBL	ARF5	LDLR	CELSR2	COPS7A	PSMF1	CA11	IGSF8	DNAAF5	STARD13	TBC1D9	LCE5A	FUT10	ERICH3	KRTAP29-1	USP2	ADK	ORAI2	MEPE	ITPRIP	GAGE12H	TMEM141	SPATA45	ARHGAP11A-SCG5	RNF213	ATP1B2	SLC43A2	CLEC4A	PCDHGC3	MTARC2	COL12A1	PADI2	STON1	RELN	PLD1	METTL1	PEAR1	GSR	SEC61G	FSD1L	KCNK2	OLIG1	NPY4R2	LRRC31	MSS51	OR8G1	TNPO2	VPS72	C4orf46	IL12RB2	FAM78A	VEPH1	CAPRIN1	SCN5A	MLC1	FAIM	SPP2	ABCA3	WDPCP	POLR1B	INPP5D	TRIM46	NLRC5	WWC2	SEPTIN6	PCGF1	CCR4	NUDT3	SH3BP4	NLRP5	KCTD19	STXBP2	DGKZ	TRPC6	PSMA8	CDK2AP1	CMKLR2	FHL3	BTG3	SLC28A2	RIPK4	MRGPRX3	PNPLA6	HSD11B1	IRF5	AXL	KAZALD1	UCP1	GNAZ	MAMLD1	FIGNL1	ADRA2A	SLC17A1	IL27	UBXN11	FOXN1	CHN1	KHDRBS1	TAS2R4	BTBD16	TRIM11	TUBB2A	STK39	LALBA	FSTL3	ZBED1	ADAM19	GPR157	RAMP3	GNE	TGFB1	PDE9A	FERMT2	SSBP4	KRTAP5-5	SFTA2	MANEAL	KCNJ18	MYOD1	LORICRIN	POFUT2	OR51A7	MAPK8IP2	PLXNA3	CCDC71L	ZC2HC1C	PPP1R14A	TIMM23B	PPP2R3A	BEND5	LY6K	RSPO1	SLC50A1	SUMO1	IAH1	CDH1	VPS39	KIF21A	CCSER1	CGN	NCKAP1	DYTN	DYNLT5	NFKBID	RASL12	RGS2	ITSN1	AQP6	CLDND2	DPYSL2	PERP	PADI1	PMP2	OR2AE1	BRME1	AKR1B15	UGGT1	NAT8	PIERCE2	PIPOX	TYMS	STK38L	OR51L1	RGPD2	RGPD1	MAPKBP1	JUP	ITGA6	MAB21L1	LRIG2	LDHD	LAMTOR1	SLC16A5	CD48	TMPRSS5	ZNF860	SELENOS	CACNA2D2	POTEI	POTEF	POU4F3	SOHLH2	SSX2IP	PRR16	ZNF444	PGK2	SERGEF	STT3B	PTPRD	SMIM29	TMEM178B	SAPCD2	TRIM49D1	TRIM49D2	MACIR	PMFBP1	CYTH1	OAZ2	GAPDHS	NLGN2	MMP16	NR4A2	LOXL2	INCENP	COG6	MT1A	CSPG5	IL18RAP	ATG16L2	ZNF354C	AMMECR1L	NXNL2	NCKAP5L	MLLT6	TOB2	LBP	ALDH5A1	GPX2	SLC6A3	TTLL2	PRSS2	GRM2	LIPE	CPT1B	KCNMB1	CALY	TEX44	PPP5C	THEM5	NR2F6	KLRB1	ARMCX6	TBX18	EPHA2	SH3BGRL3	ADH6	CPT2	MYH2	SPATA31A1	FAM227A	PRL	H2BC21	PPAN-P2RY11	FBP1	CHURC1-FNTB	LRP3	OR10S1	SLC48A1	ZNF705G	CUBN	FAM111A	SEC11A	SLC44A3	TMEM243	DAZAP1	AMIGO2	SLC2A10	VGLL4	HSPA12B	WDR62	TM4SF18	ST6GALNAC3	KCNMB3	DCBLD1	PRAMEF5	LMNB2	GHITM	PPP1R3B	RBP5	RBM46	ARMT1	C11orf52	TMOD3	IFNW1	P4HTM	C16orf78	BANK1	CACNA1S	FREM2	ACSS2	TIMM22	TEX261	TBC1D28	CAB39L	CD96	PMEL	USF1	C7orf57	NDST1	LIMA1	HACD1	H2BC10	PGA5	SLC35E4	OR52N4	OR10G2	SLC35D1	BMPR2	FGFR2	WDR59	CSE1L	ATP8A2	SLC2A3	GLP2R	SMO	SLC5A4	RHEX	ZMYM3	TMEM31	ZCWPW2	MYO18A
PMC10247733-41408_2023_863_MOESM2_ESM.pdf-34-ATR_ATR		ATRAID	ATRIP	ATRN	ATRNL1	ATRX	ATXN1	ATXN10	ATXN1L	ATXN2	ATXN2L	ATXN3	ATXN3L	ATXN7	ATXN7L1	ATXN7L2	ATXN7L3	ATXN7L3B	AUH	AUNIP	AUP1	AURKA	AURKAIP1	AURKB	AURKC	AUTS2	AVEN	AVIL	AVL9	AVP	AVPI1	AVPR1A	AVPR1B	AVPR2	AWAT1	AWAT2	AXDND1	AXIN1	AXIN2	AXL	AZGP1
PMC10247733-41408_2023_863_MOESM2_ESM.pdf-64-CAMK2D_CAMK2D		CAMK2G	CAMK2N1	CAMK2N2	CAMK4	CAMKK1	CAMKK2	CAMKMT	CAMKV	CAMLG	CAMP	CAMSAP1	CAMSAP2	CAMSAP3	CAMTA1	CAMTA2	CAND1	CAND2	CANT1	CANX	CAP1	CAP2	CAPG	CAPN1	CAPN10	CAPN11	CAPN12	CAPN13	CAPN14	CAPN2	CAPN3	CAPN5	CAPN6	CAPN7	CAPN8	CAPN9	CAPNS1	CAPNS2	CAPRIN1	CAPRIN2	CAPS	CAPS2	CAPSL
PMC10247733-41408_2023_863_MOESM2_ESM.pdf-136-EPHA1-AS1_EPHA1		EPHA10	EPHA2	EPHA3	EPHA4	EPHA5	EPHA6	EPHA7	EPHA8	EPHB1	EPHB2	EPHB3	EPHB4	EPHB6	EPHX1	EPHX2	EPHX3	EPHX4	EPM2A	EPM2AIP1	EPN1	EPN2	EPN3	EPO	EPOR	EPPIN	EPPIN-WFDC6	EPPK1	EPRS1	EPS15	EPS15L1	EPS8	EPS8L1	EPS8L2	EPS8L3	EPSTI1	SELENOI	EPX	EPYC	EQTN
PMC10247733-41408_2023_863_MOESM2_ESM.pdf-282-MAP3K8_MAP3K8		MAP3K9	MAP4	MAP4K1	MAP4K2	MAP4K3	MAP4K4	MAP4K5	MAP6	MAP6D1	MAP7	MAP7D1	MAP7D2	MAP7D3	MAP9	MAPK1	MAPK10	MAPK11	MAPK12	MAPK13	MAPK14	MAPK15	MAPK1IP1L	MAPK3	MAPK4	MAPK6	MAPK7	MAPK8	MAPK8IP1	MAPK8IP2	MAPK8IP3	MAPK9	MAPKAP1	MAPKAPK2	MAPKAPK3	MAPKAPK5	MAPKBP1	MAPRE1	MAPRE2	MAPRE3	MAPT
PMC10247733-41408_2023_863_MOESM2_ESM.pdf-323-MLKL_MLKL		KMT2A	KMT2C	KMT2E	MLLT1	MLLT10	MLLT11	MLLT3	AFDN	MLLT6	MLN	MLNR	MLPH	MLST8	MLX	MLXIP	MLXIPL	MLYCD	MMAA	MMAB	MMACHC	MMADHC	MMD	MMD2	MME	MMEL1	MMGT1	MMP1	MMP10	MMP11	MMP12	MMP13	MMP14	MMP15	MMP16	MMP17	MMP19	MMP2	MMP20
PMC10247733-41408_2023_863_MOESM2_ESM.pdf-343-NEK11_NEK11		NEK2	NEK3	NEK4	NEK5	NEK6	NEK7	NEK8	NEK9	NELFA	NELFB	NELFCD	NELFE	NELL1	NELL2	NEMF	NENF	NEO1	NES	NET1	NETO1	NETO2	NEU1	NEU2	NEU3	NEU4	NEURL1	NEURL1B	NEURL2	NEURL3	NEURL4	NEUROD1	NEUROD2	NEUROD4	NEUROD6	NEUROG1	NEUROG2	NEUROG3	NEXN	NF1
PMC10247733-41408_2023_863_MOESM2_ESM.pdf-380-PDPK1_PDPK1		PDPN	PDPR	PDRG1	PDS5A	PDS5B	PDSS1	PDSS2	PDX1	PDXDC1	PDXK	PDXP	PDYN	PDZD11	PDZD2	NHERF4	PDZD4	PDZD7	PDZD8	PDZD9	PDZK1	PDZK1IP1	PDZRN3	PDZRN4	PEA15	PEAK1	PEAR1	PEBP1	PEBP4	PECAM1	PECR	PEF1	PEG10	PEG3	PELI1	PELI2	PELI3	PELO	PELP1	PEMT
PMC10247733-41408_2023_863_MOESM2_ESM.pdf-402-PRKD1_PRKD1		PRKD2	PRKD3	PRKDC	PRKG1	PRKG2	PRKRA	PRKRIP1	THAP12	PRKX	PRL	PRLH	PRLHR	PRLR	PRM1	PRM2	PRM3	PRMT1	PRMT9	PRMT2	PRMT3	PRMT5	PRMT6	PRMT7	PRMT8	PRND	PRNP	PROB1	PROC	PROCA1	PROCR	PRODH	PRODH2	PROK1	PROK2	PROKR1	PROKR2	OPRPN	PROM1
PMC10247733-41408_2023_863_MOESM2_ESM.pdf-435-RPS6KA3_RPS6KA3		RPS6KA4	RPS6KA5	RPS6KA6	RPS6KB1	RPS6KB2	RPS6KC1	RPS6KL1	RPS7	RPS8	RPS9	RPSA	RPSA2	RPTN	RPTOR	RPUSD1	RPUSD2	RPUSD3	RPUSD4	CNOT9	RRAD	RRAGA	RRAGB	RRAGC	RRAGD	RRAS	RRAS2	RRBP1	RREB1	RRH	RRM1	RRM2	RRM2B	RRN3	METTL25B	RRP1	RRP12
PMC10247733-41408_2023_863_MOESM2_ESM.pdf-495-STK17B_STK17B		STK19	STK24	STK25	STK3	STK31	STK32A	STK32B	STK32C	STK33	STK35	STK36	STK38	STK38L	STK39	STK4	STK40	STMN1	STMN2	STMN3	STMN4	STMND1	STOM	STOML1	STOML2	STOML3	STON1	STON1-GTF2A1L	STON2	STOX1	STOX2	STPG1	STPG2	STRA6	STRA8	STRADA	STRADB	STRAP	STRBP	STRC
PMC3430588-1477-3155-10-16-S2.pdf-5-TTBK1_TTBK1		GABRE	FGFR3	ANOS1	PRRX2	KLRC4	HOXA13	SVOPL	LMO1	SLC45A3	MCM7	REEP2	NDE1	DLX4	B3GALT4	SKIDA1	PGM5	RASD2	ID2	HOXC9
PMC3430588-1477-3155-10-16-S2.pdf-12-CIT_CIT		AIG1	FBN1	C4orf19	IDNK	FZD10	HSPA12A	RAD52	PIMREG	LHX2	ADA2	TSPAN2	TCP10L	SLC10A4	TYW5	MRNIP	SEMA3D	TLE6	IQCH	ZNF48	BACE1	COX4I2
PMC3430588-1477-3155-10-16-S6.pdf-26-CCRK_CDK20		IKZF2	ZNF138	SWAP70	ZNF480	KATNAL2	ALDH6A1	CHRNB3	EPN2	RASL10A	ENY2	STEAP1	PLA2R1	ZC3HAV1L	STYK1	TMEM8B	GBP5	FAM110D	ZNF630	F8A1	SLC25A52	PRCP	RFX1	TBX1	C17orf58	GCFC2
PMC3430588-1477-3155-10-16-S3.pdf-18-PIM3_PIM3		FTH1	DYSF	MCOLN1	GRK3	CTNS	RPS27L	SGIP1	COMMD7	MBD5	HES6	CMBL	TXNRD1	GAB2	ADGRF4	ATF3	ADGRG2	CSTB	NUAK2	TPGS1	CRYBB3	GMPR	RBPMS	PLEKHF1	GPR160
PMC10245122-mmc4.xlsx-Genes_in_HS_A_compartment_state-Table_S4_Gene_lists_associated_with_human-specific_A_compartments_TADs_and_PEIs_MAP3K14		CFAP144	CFAP57	LRRN2	NFASC	SORBS2	EBF1	LCP2	KCNIP1	DMRT1	SMARCA2	VLDLR	PUM3	RFX3	GLIS3	PLGRKT	CD274	PDCD1LG2	KIAA2026	RANBP6	PTPRD	LURAP1L	ZDHHC21	CER1	FREM1	BNC2	SH3GL2	ADAMTSL1	SAXO1	RRAGA	SLC24A2	MLLT3	HACD4	MTAP	CDKN2A	CDKN2B	ELAVL2	TEK	LINGO2	TMEM215	TMEM252	PIP5K1B	PABIR1	TJP2	APBA1	CFAP95	MAMDC2	TRPM3	CEMIP2	ZFAND5	TMC1	RORB	CARNMT1	PCSK5	RFK	PRUNE2	GNAQ	TLE4	TLE1	GABBR2	NR4A3	STX17	TEX10	MSANTD3	TMEFF1	PLPPR1	PPP3R2	ZNF462	EPB41L4B	PTPN3	PALM2AKAP2	MUSK	LPAR1	MICU2	FGF9	TNFRSF19	TNFSF11	FAM216B	SIAH3	PCDH8	OLFM4	PCDH17	DIAPH3	PCDH9	DACH1	KLF12	LMO7	SCEL	POU4F1	OBI1	SLITRK1	SLITRK5	GPC6	DCT	HS6ST3	NALCN	ITGBL1	FGF14	DAOA	EFNB2	ARGLU1	NALF1	MYO16	STXBP6	PRKD1	SCFD1	COCH	ARHGAP5	NPAS3	MBIP	NKX2-1	NKX2-8	PAX9	SLC25A21	FOXA1	TTC6	LRFN5	MDGA2	BMP4	RTN1	FUT8	CCDC196	GPHN	RGS6	NRXN3	DIO2	FLRT2	GALC	GPR65	KCNK10	PTPN21	ZC3H14	PRIMA1	SCG5	GREM1	FMN1	RYR3	AVEN	EMC7	PGBD4	GJD2	ACTC1	AQR	ZNF770	NANOGP8	DPH6	CDIN1	MEIS2	TMCO5A	SPRED1	RASGRP1	DUOX2	DUOXA2	DUOXA1	DUOX1	GATM	AFG2B	C15orf48	SLC24A5	MYEF2	CTXN2	SLC12A1	FBN1	CYP19A1	GLDN	GNB5	MYO5C	ATOSA	ONECUT1	PYGO1	CRHR1	SPPL2C	MAPT	STH	WNT3	WNT9B	GOSR2	RPRML	CDC27	MYL4	ITGB3	RTCB	BPIFC	FBXO7	TIMP3	SAMSN1	TMPRSS15	NCAM2	ATP5PF	GABPA	GRIK1	CLDN17	CLDN8	KRTAP19-8	HUNK
PMC10245122-mmc4.xlsx-Genes_in_HS_A_compartment_state-Unnamed_1_MAP3K14		CFAP144	CFAP57	LRRN2	NFASC	SORBS2	EBF1	LCP2	KCNIP1	DMRT1	SMARCA2	VLDLR	PUM3	RFX3	GLIS3	PLGRKT	CD274	PDCD1LG2	KIAA2026	RANBP6	PTPRD	LURAP1L	ZDHHC21	CER1	FREM1	BNC2	SH3GL2	ADAMTSL1	SAXO1	RRAGA	SLC24A2	MLLT3	HACD4	MTAP	CDKN2A	CDKN2B	ELAVL2	TEK	LINGO2	TMEM215	TMEM252	PIP5K1B	PABIR1	TJP2	APBA1	CFAP95	MAMDC2	TRPM3	CEMIP2	ZFAND5	TMC1	RORB	CARNMT1	PCSK5	RFK	PRUNE2	GNAQ	TLE4	TLE1	GABBR2	NR4A3	STX17	TEX10	MSANTD3	MSANTD3-TMEFF1	TMEFF1	PLPPR1	PPP3R2	ZNF462	EPB41L4B	PTPN3	PALM2AKAP2	MUSK	LPAR1	MICU2	FGF9	TNFRSF19	TNFSF11	FAM216B	SIAH3	PCDH8	OLFM4	PCDH17	DIAPH3	PCDH9	DACH1	KLF12	LMO7	SCEL	POU4F1	OBI1	SLITRK1	SLITRK5	GPC6	DCT	HS6ST3	NALCN	ITGBL1	FGF14	DAOA	EFNB2	ARGLU1	NALF1	MYO16	STXBP6	PRKD1	SCFD1	COCH	ARHGAP5	NPAS3	MBIP	NKX2-1	NKX2-8	PAX9	SLC25A21	FOXA1	TTC6	LRFN5	MDGA2	BMP4	RTN1	FUT8	CCDC196	GPHN	RGS6	NRXN3	DIO2	FLRT2	GALC	GPR65	KCNK10	PTPN21	ZC3H14	PRIMA1	SCG5	GREM1	FMN1	RYR3	AVEN	EMC7	PGBD4	GJD2	ACTC1	AQR	ZNF770	NANOGP8	DPH6	CDIN1	MEIS2	TMCO5A	SPRED1	RASGRP1	DUOX2	DUOXA2	DUOXA1	DUOX1	GATM	AFG2B	C15orf48	SLC24A5	MYEF2	CTXN2	SLC12A1	FBN1	CYP19A1	GLDN	GNB5	MYO5C	ATOSA	ONECUT1	PYGO1	CRHR1	SPPL2C	MAPT	STH	WNT3	WNT9B	GOSR2	RPRML	CDC27	MYL4	ITGB3	RTCB	BPIFC	FBXO7	TIMP3	SAMSN1	TMPRSS15	NCAM2	ATP5PF	GABPA	GRIK1	CLDN17	CLDN8	KRTAP19-8	HUNK
PMC10245122-mmc4.xlsx-Genes_in_HS_TADs-Table_S4_Gene_lists_associated_with_human-specific_A_compartments_TADs_and_PEIs_MAP3K14		RAB3B	TTC39A	EPS15	NRDC	OSBPL9	BTF3L4	CC2D1B	TXNDC12	ZFYVE9	SLC44A5	RABGGTB	MSH4	ACADM	ST6GALNAC5	ST6GALNAC3	ENTREP3	DAP3	HCN3	MSTO1	PKLR	CLK2	YY1AP1	ASH1L	SCAMP3	RUSC1	FDPS	GBA1	TSACC	RAB25	LAMTOR2	ARHGEF2	SLC25A44	PAQR6	PMF1	LMNA	KHDC4	MEX3A	RIT1	PMF1-BGLAP	BGLAP	RXFP4	VHLL	SMG5	GLMP	UBQLN4	TMEM79	SYT11	GON4L	SEMA4A	SSR2	RMND5A	MRPL35	RNF103-CHMP3	KDM3A	REEP1	IMMT	CHMP3	RNF103	CD8A	PLGLB1	RGPD1	CD8B	AQP7B	TEKT4	ZNF2	MAL	KCNIP3	PROM2	ZNF892	MRPS5	ZNF514	FAHD2A	TRIM43B	TRIM43	GPAT2	DUSP2	ADRA2B	ANKRD36C	ARID5A	NEURL3	ASTL	STARD7	ITPRIPL1	TMEM127	NCAPH	SNRNP200	CIAO1	NMS	AFF3	LONRF2	CHST10	NPAS2	LIMS3	MTLN	NPHP1	MALL	LIMS4	ACOXL	BCL2L11	BUB1	LRP1B	KYNU	SSB	METTL5	CFAP210	MYO3B	PPIG	FASTKD1	BBS5	PHOSPHO2	KLHL41	UBR3	SP5	ERICH2	GAD1	KANSL1L	ACADL	RPE	LANCL1	MYL1	ERBB4	CPS1	NR1D2	NKIRAS1	THRB	CCR4	TRIM71	FBXL2	CRTAP	GLB1	SUSD5	TMPPE	PPARGC1A	CHRNA9	RHOH	RBM47	NSUN7	POU4F2	REELD1	C4orf51	TTC29	ZNF827	LSM6	SLC10A7	EDNRA	VEGFC	NEIL3	AGA	TENM3	PURA	IGIP	STING1	PSD2	MZB1	PROB1	NRG2	UBE2D2	ECSCR	HBEGF	SLC23A1	SPATA24	DNAJC18	SMIM33	CXXC5	PFDN1	CYSTM1	DND1	HARS2	HARS1	NDUFA2	SRA1	ZMAT2	ANKHD1	EIF4EBP3	ANKHD1-EIF4EBP3	WDR55	TMCO6	IK	SLC35A4	APBB3	CD14	SLC35B3	TFAP2A	LTA	APOM	NFKBIL1	CFB	EHMT2	DDX39B	C2	LY6G6F-LY6G6D	AIF1	NCR3	STK19	DXO	LY6G5B	C6orf47	GPANK1	CSNK2B	NEU1	SLC44A4	HSPA1A	HSPA1B	LST1	CYP21A2	LTB	BAG6	PRRC2A	SKIC2	NELFE	CLIC1	LY6G5C	MPIG6B	LY6G6C	ABHD16A	LY6G6F	VARS1	VWA7	HSPA1L	LSM2	C4B	ATP6V1G2	SAPCD1	TNF	MSH5	C4A	ZBTB12	DDAH2	LY6G6D	ATF6B	HLA-DQB1	HLA-DRA	HLA-DQA2	RNF5	AGER	PBX2	NOTCH4	TNXB	PRRT1	FKBPL	AGPAT1	HLA-DQA1	PPT2	HLA-DRB5	GPSM3	HLA-DRB1	EGFL8	BTNL2	TSBP1	HLA-DQB2	RPL7L1	CNPY3	PEX6	MEA1	BICRAL	SRF	C6orf226	PTK7	MRPL2	CUL9	GNMT	PRPH2	TBCC	RRP36	CUL7	KLC4	PPP2R5D	KLHDC3	PTCRA	TJAP1	LRRC73	DNPH1	POLR1C	POLH	DLK2	ZNF318	SLC22A7	YIPF3	XPO5	ABCC10	TTBK1	CRIP3	KLHL31	GCLC	MLIP	IMPG1	HTR1B	MEI4	HIVEP2	PEX3	ADAT2	SCAF8	TIAM2	CLDN20	GRB10	DDC	FIGNL1	COBL	CALCR	GNGT1	TFPI2	BET1	GNG11	COL1A2	KCND2	IRF5	METTL2B	IMPDH1	GARIN1B	HILPDA	SPMIP1	OPN1SW	PRRT4	ATP6V1F	GARIN1A	KCP	CALU	CCDC136	FLNC	TNPO3	ESYT2	DYNC2I1	NCAPG2	PTPRN2	CER1	ZDHHC21	FREM1	BNC2	DMRTA1	TUSC1	IZUMO3	ELAVL2	TEK	CAAP1	PLAA	LRRC19	IFT74	SIT1	TLN1	CCDC107	CA9	HINT2	SPAG8	OR13J1	MSMP	NPR2	GBA2	GNE	CREB3	RECK	CLTA	RGP1	TPM2	TESK1	OR2S2	SPAAR	HRCT1	GLIPR2	ARHGEF39	FAM221B	CD72	CCIN	TMEM8B	RNF38	MELK	PAX5	ZCCHC7	GRHPR	FZD8	ANKRD30A	ZNF25	ZNF248	ZNF33A	ZNF37A	AIFM2	LRRC20	SAR1A	PPA1	EIF4EBP2	NPFFR1	TYSND1	SGPL1	NODAL	PALD1	TBATA	PRF1	ADAMTS14	NRIP3	SCUBE2	IPO7	ZNF143	TMEM41B	DENND5A	SBF2	WEE1	ADM	SWAP70	AMPD3	THAP12	LRRC32	EMSY	GVQW3	PRMT8	CRACR2A	TIGAR	CCND2	FGF23	PARP11	RECQL	SLCO1A2	GOLT1B	SPX	PYROXD1	IAPP	LLPH	HELB	IRAK3	TMBIM4	GRIP1	PAWR	OTOGL	PPP1R12A	ATXN2	ALDH2	BRAP	PHETA1	ACAD10	SH2B3	ERP29	NAA25	RPL6	HECTD4	TRAFD1	PTPN11	TMEM116	MAPKAPK5	PCDH17	LOC112267897	LOC647264	PCDH9	OR6S1	KLHL33	RNASE9	TTC5	PNP	RNASE12	TEP1	OSGEP	RNASE11	PIP4P1	PARP2	RNASE10	CCNB1IP1	APEX1	METTL17	SLC39A2	EDDM3A	RNASE2	RNASE6	RNASE1	RNASE3	EDDM3B	NDRG2	RNASE7	TOX4	SUPT16H	RPGRIP1	HNRNPC	OR5AU1	SALL2	TPPP2	RNASE13	ZNF219	OR10G3	METTL3	TMEM253	RAB2B	ARHGEF40	RNASE8	CHD8	FLRT2	SPATA7	PTPN21	KCNK10	ZC3H14	GPR65	GALC	TTC8	EML5	POTEB3	OR4M2B	OR4N4	OR4M2	POTEB	TERB2	SORD	DUOXA1	SLC28A2	BLOC1S6	SLC30A4	DUOXA2	DUOX2	C15orf48	GATM	AFG2B	SHF	SQOR	DUOX1	LYSMD2	TMOD3	DMXL2	SCG3	TMOD2	MAPK6	BCL2L10	LEO1	GNB5	MAP2K1	TIPIN	SNAPC5	RPL4	ZWILCH	LCTL	SMAD6	UTP4	SMPD3	CENPT	TSNAXIP1	CDH1	ACD	CTCF	SLC7A6OS	SLC12A4	CTRL	PSKH1	LCAT	RANBP10	NFATC3	CARMIL2	PARD6A	TANGO6	DDX28	NRN1L	RIPOR1	PRMT7	DPEP2NB	ENKD1	HAS3	PSMB10	DPEP2	DUS2	DPEP3	EDC4	THAP11	CDH3	CHTF8	C16orf86	PLA2G15	ESRP2	SLC7A6	NUTF2	GFOD2	DERPC	ZFP90	VPS4A	PDF	NIP7	SNTB2	COG8	RPL19	SPMAP1	PIP4K2B	CACNB1	ARL5C	FBXO47	LASP1NB	CWC25	RPL23	PCGF2	STAC2	LASP1	PLXDC1	PSMB3	NEUROD2	GSDMB	FBXL20	PNMT	MIEN1	STARD3	GRB7	ERBB2	MED1	PPP1R1B	LRRC3C	GSDMA	ZPBP2	CDK12	PGAP3	ORMDL3	IKZF3	TCAP	KRT27	KRT222	KRT24	SMARCE1	KRT25	KRT28	KRT10	KRT26	KRT13	KRT12	KRT9	KRTAP4-6	KRTAP1-4	KRTAP4-8	KRT40	KRTAP4-2	KRT38	KRTAP4-1	KRT16	KRTAP4-3	KRTAP4-16	KRTAP9-3	KRTAP1-5	KRT34	KRT33B	KRTAP4-7	KRT36	KRT17	KRTAP1-3	KRTAP9-7	KRTAP4-4	KRTAP9-4	KRTAP3-2	KRTAP4-5	KRT33A	KRTAP1-1	KRTAP17-1	KRTAP29-1	KRTAP9-6	KRTAP16-1	KRTAP4-9	KRTAP4-11	KRTAP2-3	KRTAP2-1	KRT23	KRT15	KRT20	KRT19	KRTAP9-9	KRTAP3-3	KRTAP4-12	KRTAP9-1	KRT35	KRTAP2-4	KRTAP2-2	KRTAP9-8	KRT37	KRT31	KRTAP9-2	KRT39	KRT32	KRT14	KRTAP3-1	KPNB1	EFCAB13	TBKBP1	MYL4	NPEPPS	ITGB3	CDC27	SP6	SNX11	HOXB1	TBX21	HOXB7	OSBPL7	MRPL10	HOXB9	PNPO	HOXB4	HOXB8	LRRC46	PRR15L	SP2	HOXB2	SCRN2	SKAP1	NFE2L1	COPZ2	CDK5RAP3	CBX1	HOXB5	HOXB3	HOXB6	CDH2	CCBE1	MC4R	SIRPD	SIRPB1	SIRPG	STK35	SIRPA	PDYN	KIZ	NKX2-2	NKX2-4	XRN2	NOL4L	POFUT1	ASXL1	KIF3B	C20orf203	COMMD7	DNMT3B	PLAGL2	BPIFA3	BPIFB4	BPIFB3	BPIFB1	BPIFB2	BPIFA1	EFCAB8	BPIFB6	BPIFA2	SUN5	UQCC1	GDF5	CEP250	OR11H1	MED15	KLHL22	ZNF74	SERPIND1	SCARF2	LZTR1	SNAP29	CRKL	PI4KA	AIFM3	THAP7	P2RX6	SLC7A4	LRRC74B	FAM246A	UBE2L3	TMEM191C	PPIL2	YPEL1	TOP3B	CCDC116	HIC2	MAPK1	PPM1F	YDJC	SDF2L1	RIMBP3C	APOL3	RBFOX2	APOL5	FOXRED2	EIF3D	APOL2	APOL1	MYH9	TXN2	APOL4
PMC10245122-mmc4.xlsx-Genes_in_HS_TADs-Unnamed_1_MAP3K14		RAB3B	TTC39A	EPS15	NRDC	OSBPL9	BTF3L4	CC2D1B	TXNDC12	ZFYVE9	SLC44A5	RABGGTB	MSH4	ACADM	ST6GALNAC5	ST6GALNAC3	ENTREP3	DAP3	HCN3	MSTO1	PKLR	CLK2	YY1AP1	ASH1L	SCAMP3	RUSC1	FDPS	GBA1	TSACC	RAB25	LAMTOR2	ARHGEF2	SLC25A44	PAQR6	PMF1	LMNA	KHDC4	MEX3A	RIT1	PMF1-BGLAP	BGLAP	RXFP4	VHLL	SMG5	GLMP	UBQLN4	TMEM79	SYT11	GON4L	SEMA4A	SSR2	RMND5A	MRPL35	RNF103-CHMP3	KDM3A	REEP1	IMMT	CHMP3	RNF103	CD8A	PLGLB1	RGPD1	CD8B	TEKT4	ZNF2	MAL	KCNIP3	PROM2	MRPS5	ZNF514	FAHD2A	TRIM43B	TRIM43	GPAT2	DUSP2	ADRA2B	ANKRD36C	ARID5A	NEURL3	ASTL	STARD7	ITPRIPL1	TMEM127	NCAPH	SNRNP200	CIAO1	NMS	AFF3	LONRF2	CHST10	NPAS2	LIMS3	MTLN	NPHP1	MALL	LIMS4	ACOXL	BCL2L11	BUB1	LRP1B	KYNU	SSB	METTL5	CFAP210	MYO3B	PPIG	FASTKD1	KLHL23	BBS5	PHOSPHO2	KLHL41	UBR3	SP5	ERICH2	GAD1	KANSL1L	ACADL	RPE	LANCL1	MYL1	ERBB4	CPS1	NR1D2	NKIRAS1	THRB	CCR4	TRIM71	FBXL2	CRTAP	GLB1	SUSD5	TMPPE	PPARGC1A	CHRNA9	RHOH	RBM47	NSUN7	POU4F2	REELD1	C4orf51	TTC29	ZNF827	LSM6	SLC10A7	EDNRA	VEGFC	NEIL3	AGA	TENM3	PURA	IGIP	STING1	PSD2	MZB1	PROB1	NRG2	UBE2D2	ECSCR	HBEGF	SLC23A1	SPATA24	DNAJC18	SMIM33	CXXC5	PFDN1	CYSTM1	DND1	HARS2	HARS1	NDUFA2	SRA1	ZMAT2	ANKHD1	EIF4EBP3	ANKHD1-EIF4EBP3	WDR55	TMCO6	IK	SLC35A4	APBB3	CD14	SLC35B3	TFAP2A	LTA	APOM	NFKBIL1	CFB	EHMT2	DDX39B	C2	LY6G6F-LY6G6D	AIF1	NCR3	STK19	DXO	LY6G5B	C6orf47	GPANK1	CSNK2B	NEU1	SLC44A4	HSPA1A	HSPA1B	LST1	CYP21A2	LTB	BAG6	PRRC2A	SKIC2	NELFE	CLIC1	LY6G5C	MPIG6B	LY6G6C	ABHD16A	LY6G6F	VARS1	VWA7	HSPA1L	LSM2	C4B	ATP6V1G2	SAPCD1	TNF	MSH5	C4A	ZBTB12	DDAH2	LY6G6D	ATF6B	HLA-DQB1	HLA-DRA	HLA-DQA2	RNF5	AGER	PBX2	NOTCH4	TNXB	PRRT1	FKBPL	AGPAT1	HLA-DQA1	PPT2	HLA-DRB5	GPSM3	HLA-DRB1	EGFL8	BTNL2	TSBP1	HLA-DQB2	RPL7L1	CNPY3	PEX6	MEA1	BICRAL	SRF	C6orf226	PTK7	MRPL2	CUL9	GNMT	PRPH2	TBCC	RRP36	CUL7	KLC4	PPP2R5D	KLHDC3	PTCRA	TJAP1	LRRC73	DNPH1	POLR1C	POLH	DLK2	ZNF318	SLC22A7	YIPF3	XPO5	ABCC10	TTBK1	CRIP3	KLHL31	GCLC	MLIP	IMPG1	HTR1B	MEI4	HIVEP2	PEX3	ADAT2	SCAF8	TIAM2	CLDN20	GRB10	DDC	FIGNL1	COBL	CALCR	GNGT1	TFPI2	BET1	GNG11	COL1A2	KCND2	IRF5	METTL2B	IMPDH1	GARIN1B	HILPDA	SPMIP1	OPN1SW	PRRT4	ATP6V1F	GARIN1A	KCP	CALU	CCDC136	FLNC	TNPO3	ESYT2	DYNC2I1	NCAPG2	PTPRN2	CER1	ZDHHC21	FREM1	BNC2	DMRTA1	TUSC1	IZUMO3	ELAVL2	TEK	CAAP1	PLAA	LRRC19	IFT74	SIT1	TLN1	CCDC107	CA9	HINT2	SPAG8	OR13J1	MSMP	NPR2	GBA2	GNE	CREB3	RECK	CLTA	RGP1	TPM2	TESK1	OR2S2	SPAAR	HRCT1	GLIPR2	ARHGEF39	FAM221B	CD72	CCIN	TMEM8B	RNF38	MELK	PAX5	ZCCHC7	GRHPR	FZD8	ANKRD30A	ZNF25	ZNF248	ZNF33A	ZNF37A	AIFM2	LRRC20	SAR1A	PPA1	EIF4EBP2	NPFFR1	TYSND1	SGPL1	NODAL	PALD1	TBATA	PRF1	ADAMTS14	NRIP3	SCUBE2	IPO7	ZNF143	TMEM41B	DENND5A	SBF2	WEE1	ADM	SWAP70	AMPD3	THAP12	LRRC32	EMSY	GVQW3	PRMT8	CRACR2A	TIGAR	CCND2	FGF23	PARP11	RECQL	SLCO1A2	GOLT1B	SPX	PYROXD1	IAPP	LLPH	HELB	IRAK3	TMBIM4	GRIP1	PAWR	OTOGL	PPP1R12A	ATXN2	ALDH2	BRAP	PHETA1	ACAD10	SH2B3	ERP29	NAA25	RPL6	HECTD4	TRAFD1	PTPN11	TMEM116	MAPKAPK5	PCDH17	PCDH9	OR6S1	KLHL33	RNASE9	TTC5	PNP	RNASE12	TEP1	OSGEP	RNASE11	PIP4P1	PARP2	RNASE10	CCNB1IP1	APEX1	METTL17	SLC39A2	EDDM3A	RNASE2	RNASE6	RNASE1	RNASE3	EDDM3B	NDRG2	RNASE7	TOX4	SUPT16H	RPGRIP1	HNRNPC	OR5AU1	SALL2	TPPP2	RNASE13	ZNF219	OR10G3	METTL3	TMEM253	RAB2B	ARHGEF40	RNASE8	CHD8	FLRT2	SPATA7	PTPN21	KCNK10	ZC3H14	GPR65	GALC	TTC8	EML5	POTEB3	OR4M2B	OR4N4	OR4M2	POTEB	TERB2	SORD	DUOXA1	SLC28A2	BLOC1S6	SLC30A4	DUOXA2	DUOX2	C15orf48	GATM	AFG2B	SHF	SQOR	DUOX1	LYSMD2	TMOD3	DMXL2	SCG3	TMOD2	MAPK6	BCL2L10	LEO1	GNB5	MAP2K1	TIPIN	SNAPC5	RPL4	ZWILCH	LCTL	SMAD6	UTP4	SMPD3	CENPT	TSNAXIP1	CDH1	ACD	CTCF	SLC7A6OS	SLC12A4	CTRL	PSKH1	LCAT	RANBP10	NFATC3	CARMIL2	PARD6A	TANGO6	DDX28	NRN1L	RIPOR1	PRMT7	DPEP2NB	ENKD1	HAS3	PSMB10	DPEP2	DUS2	DPEP3	EDC4	THAP11	CDH3	CHTF8	C16orf86	PLA2G15	ESRP2	SLC7A6	NUTF2	GFOD2	DERPC	ZFP90	VPS4A	PDF	NIP7	SNTB2	COG8	RPL19	SPMAP1	PIP4K2B	CACNB1	ARL5C	FBXO47	LASP1NB	CWC25	RPL23	PCGF2	STAC2	LASP1	PLXDC1	PSMB3	NEUROD2	GSDMB	FBXL20	PNMT	MIEN1	STARD3	GRB7	ERBB2	MED1	PPP1R1B	LRRC3C	GSDMA	ZPBP2	CDK12	PGAP3	ORMDL3	IKZF3	TCAP	KRT27	KRT222	KRT24	SMARCE1	KRT25	KRT28	KRT10	KRT26	KRT13	KRT12	KRT9	KRTAP4-6	KRTAP1-4	KRTAP4-8	KRT40	KRTAP4-2	KRT38	KRTAP4-1	KRT16	KRTAP4-3	KRTAP4-16	KRTAP9-3	KRTAP1-5	KRT34	KRT33B	KRTAP4-7	KRT36	KRT17	KRTAP1-3	KRTAP9-7	KRTAP4-4	KRTAP9-4	KRTAP3-2	KRTAP4-5	KRT33A	KRTAP1-1	KRTAP17-1	KRTAP29-1	KRTAP9-6	KRTAP16-1	KRTAP4-9	KRTAP4-11	KRTAP2-3	KRTAP2-1	KRT23	KRT15	KRT20	KRT19	KRTAP9-9	KRTAP3-3	KRTAP4-12	KRTAP9-1	KRT35	KRTAP2-4	KRTAP2-2	KRTAP9-8	KRT37	KRT31	KRTAP9-2	KRT39	KRT32	KRT14	KRTAP3-1	KPNB1	EFCAB13	TBKBP1	MYL4	NPEPPS	ITGB3	CDC27	SP6	SNX11	HOXB1	TBX21	HOXB7	OSBPL7	MRPL10	HOXB9	PNPO	HOXB4	HOXB8	LRRC46	PRR15L	SP2	HOXB2	SCRN2	SKAP1	NFE2L1	COPZ2	CDK5RAP3	CBX1	HOXB5	HOXB3	HOXB6	CDH2	CCBE1	MC4R	SIRPD	SIRPB1	SIRPG	STK35	SIRPA	PDYN	KIZ	NKX2-2	NKX2-4	XRN2	NOL4L	POFUT1	ASXL1	KIF3B	C20orf203	COMMD7	DNMT3B	PLAGL2	BPIFA3	BPIFB4	BPIFB3	BPIFB1	BPIFB2	BPIFA1	EFCAB8	BPIFB6	BPIFA2	SUN5	UQCC1	GDF5	CEP250	OR11H1	MED15	KLHL22	ZNF74	SERPIND1	SCARF2	LZTR1	SNAP29	CRKL	PI4KA	AIFM3	THAP7	P2RX6	SLC7A4	LRRC74B	LOC102724197	FAM246A	UBE2L3	TMEM191C	PPIL2	YPEL1	TOP3B	CCDC116	HIC2	MAPK1	PPM1F	YDJC	SDF2L1	RIMBP3C	APOL3	RBFOX2	APOL5	FOXRED2	EIF3D	APOL2	APOL1	MYH9	TXN2	APOL4
PMC10245122-mmc4.xlsx-Genes_regulated_by_HS_PEIs-Table_S4_Gene_lists_associated_with_human-specific_A_compartments_TADs_and_PEIs_MAP3K14		TMEFF2	GARIN2	CTR9	STMN2	LRRC52	EIF2B4	CMC1	TUBE1	MROH9	NPAS4	CCNH	ATP6V1B2	ONECUT2	STING1	PRRX1	NUP37	EIF3D	ATP2A3	RAB43	CADPS2	ATP6V0B	CPNE5	LRRTM2	MPPED2	USO1	B4GALT2	RUFY3	RAP2A	CENPW	ZNF518A	WNT9B	CHST11	HOXC11	PEX5L	NES	CER1	TSHB	STK32A	LYSMD2	FAM229B	SLC6A2	ICOS	IFNLR1	CD72	TIMELESS	MBTD1	TTC13	WSCD1	SLK	RAP2B	SESN1	SCUBE3	CAPN2	HECTD3	STN1	GPR22	C1orf50	SLC25A20	TRAK2	TDP1	NAA30	GPR137C	AQP6	ZNF503	UBE2Q1	KCNH2	MARCKS	SLC7A11	MRPL2	CATSPER3	SLITRK5	PPP1R1C	C9orf72	PTGR3	IRF1	MST1	CEP83	SMYD5	NKTR	REXO2	PAK1IP1	CCDC174	MINK1	PLAAT1	GRM2	PCSK7	ACOD1	SHF	LYSET	NRBF2	CNOT9	E2F8	DROSHA	SCG2	CHD1	NCOA7	FCHSD2	TP53BP1	HOXC4	OPRM1	KLHL32	APPL2	C8orf89	MYO10	TSPAN33	SERAC1	AMFR	PIGV	RELCH	GCSAM	CSNK2A2	PGM2L1	STT3A	UBA3	NSMCE4A	POLG2	LEP	DRD5	BMF	ZMYND12	CDCP2	NIPAL2	EHD3	IFNG	ZNF827	CLIP4	DNTT	SLC51B	CREB3	EXOC3L1	CPEB2	FAM118B	SLC30A10	PKD2	ANKRD13C	ARV1	RYBP	MANF	POU3F3	GPS2	UBQLN4	PEX3	RSPO3	CDK7	SATB1	C1QL4	SNTN	PIANP	PPP4R3B	C11orf91	RNF222	KCNK3	CAPN7	CLRN2	HEPHL1	DNER	OMA1	S100A13	PTPRQ	LIAS	ARHGEF17	OTUD4	TBCCD1	DYTN	PTPRF	CASD1	MAN1A1	IGSF9	KLHDC3	XKR4	IP6K2	VWC2L	MSMP	PDE12	TMEM59	CD302	PRPF4	CUTC	FCRLA	QSOX1	MYO1C	CEP57L1	ARSI	ZMYM2	HSF5	ACTG2	TMTC4	MCFD2	CYP39A1	PAX9	SLCO4C1	RRAD	KCNQ4	MED30	TMEM156	MYH10	QKI	ZNF76	EOMES	AFG2B	ACADS	SCAF11	RNF145	TTC23L	PRKAR2A	HAO1	TUT4	IL13	POP1	SGCE	EXT1	ARHGDIB	CLUH	DYM	TCEANC2	FASLG	HCRT	SCEL	CYYR1	CFAP45	NRIP3	ZDHHC21	PDE5A	TNN	CRTAM	GOLGB1	TRPV1	WNT7A	RANBP17	SC5D	TBC1D23	USP43	OSBPL9	HMGCS2	GRK6	RAD21	MAP3K3	PHTF1	SLU7	SLFNL1	HECA	LLPH	SH3BGRL2	STOX1	MTX3	TUBGCP4	SRCIN1	FECH	PIK3R1	OSR2	WNT3	ZNF319	PDCD4	SPATA46	TMEM63B	CCL22	RAD51B	PDGFD	YAF2	UTP23	PDGFRB	NDE1	NR3C2	SIRT5	PKHD1	SLC25A35	SMAD6	ATG16L2	UHRF2	ATG5	MDFIC	POC1B	ANO6	TEKT3	COL1A1	MFAP3	CPA4	U2SURP	KCNMB1	CMTR2	TYR	VCPIP1	CPB2	TERF2	RELT	EFR3A	VPS37A	DRAM1	AMOTL2	BNIP2	TMEM131L	SOX14	NAXE	CRYBG2	GABRB2	CABP1	APIP	CARF	WDR55	NKX3-2	FOXRED2	TNIK	PPWD1	DEFB113	TAF2	TGFB2	IL1R2	FBLN5	PLCB2	TSHR	SSMEM1	LYPLAL1	TRIM63	DHRS1	NKIRAS2	CPNE8	PLOD2	FAM227A	HELQ	INO80	LIPH	CEP162	REP15	SLC19A2	EFCAB12	FDX1	ETV4	PLA2G2C	SLC4A3	C14orf39	GLS2	PENK	VWA2	EIF4B	PLA2G4F	CD109	NCAPG	USP38	CEP78	ATP6V1B1	GDAP1	TRIM9	CISH	SLCO2A1	TYW3	LTBP2	FIG4	TCF24	ATP6V1A	NR4A1	SELENOT	GADD45G	MICAL1	IBTK	LGR6	GNAT3	FSCN3	BLZF1	ZNF513	DYNC1LI2	CTLA4	CCT3	DLX6	JARID2	NKX2-8	C1orf146	ABHD16A	RBP4	TERB1	ALG2	IL23R	HYAL2	STRN	CCDC80	XPO5	KCNA1	RNF13	ETV3	MAP7	CCKAR	ARMH1	TGM2	A1CF	KLC4	RPGRIP1L	GAD1	ARAP3	SLC6A11	CTSC	NINJ1	PTGS2	ALOX12B	SRP9	PLEKHA8	NEURL1B	CSRNP1	LPCAT2	FBXO40	ANAPC4	HOXD1	STBD1	KLF10	ITIH1	RAVER2	MKKS	NRAP	LDB1	ITGBL1	LURAP1	GPR155	HTR2B	MPL	LZTS3	TSPAN5	COPB2	QDPR	INTS13	GUCA2B	HS1BP3	SLC24A4	USP33	POP5	OPALIN	CDC42BPA	NAA15	PRDM8	RLF	NR2C1	ERC2	GATM	ZNF282	ITGA5	CDKL1	MOXD1	FHOD3	METTL21C	NOVA1	TXNDC12	RBMS2	NEFL	MSTN	LIPC	DIAPH3	PCOLCE	RAB6B	MSL2	CD28	PLAC8L1	COQ10A	EIF2B2	LDB2	HYPK	SH2D5	CITED2	LEPROTL1	UNC80	RSU1	SFR1	TMEM214	LAMTOR3	RAB6A	FTO	HECTD2	KIFBP	ZIC5	ARMC8	C2orf69	PTCH1	SPEG	C3orf84	CELF3	CHRM4	DYSF	ERGIC1	FGL1	DENND4A	GDF6	MARVELD2	SMNDC1	ARF5	HOXD10	LRRC58	AHSG	GALNT18	DHH	SEMA3F	KCNH4	SYDE2	AP5M1	AKT3	SIM1	CD27	TMEM184C	DYNC1I2	SMAD5	C1orf87	METTL25B	CDC27	RAP1GAP	COMMD9	SIDT1	RFX7	CARD19	CDKAL1	RBM5	PTH1R	ECHDC3	EZH2	EVX2	TUT7	SLC25A3	TMPRSS11F	IQGAP3	TOMM6	CFAP97	EDIL3	STRIP1	GRHL3	PRUNE1	AIFM3	FLACC1	SNX27	PCDH9	IBSP	CNRIP1	SLC2A12	SERINC4	FAT2	SNX22	FBXL3	FGF9	IFNGR1	AREL1	CEP350	NTF3	DHX15	SLC12A4	PIH1D2	DENND4C	PTPRU	TOR1AIP2	TBX20	CNOT8	EIF2B5	ZSCAN29	ACVR1B	GPR37	CALHM1	TULP3	USP48	SDC1	MIER1	MGP	BHLHA9	C3orf49	IL23A	NOS3	HOXC6	SELENOM	ZFYVE27	MATN3	PITX3	PDE6D	ABCA4	PCDH12	SEL1L3	DENND4B	ENO4	CDC123	HEATR1	MYSM1	MST1R	UBE2U	SPRY2	LHX5	GPC6	VIT	EDN1	PUM2	LRRN3	NAA35	SH3BGRL3	GTF2H5	RPAIN	NFYB	MAP2K5	RUSC1	SLC25A27	EHF	HNRNPH3	C5orf22	EXT2	STT3B	GPR61	ESCO2	NYAP2	CCDC181	GNB5	SARS1	AAMP	SIGLEC1	TLCD2	SNX13	PIK3IP1	COA4	SLF2	OTULIN	COPA	PCDH18	PPIL6	DMXL2	ARID4A	CALHM4	ECT2	SNX17	ECD	PLAU	DRD3	DLX1	RSPRY1	NR4A3	RRP15	IPO5	OCLN	TMEM26	TGM1	HOXC12	TCP1	RNF41	MMACHC	INHA	SLC16A14	TYW5	ZFHX2	TUBA4A	HYAL1	RCVRN	CLGN	PAX4	DCAF7	TMEM168	MGST1	CRTC2	ATPAF1	PRKAA2	ARMH3	HAL	RAD17	CREBL2	LDLRAP1	TFEB	PRDM14	GPR33	ARL3	ALS2	NUP54	NFKB2	ILDR1	KSR2	TOGARAM1	MRPL52	MOCOS	E2F5	FLVCR2	HSD11B2	COPB1	LRTM2	ANKRD1	SLC9A2	SIAH2	MLX	CREB1	EXOSC9	PLXNB1	SDSL	COPG1	NME5	ARPP21	AHCYL2	NELL1	KIF11	BMERB1	TRIM44	SELENOF	PDGFB	AGPS	HABP4	ATL2	SERPINB7	NEIL3	UNC5B	ABRA	CLSTN3	IFTAP	RGS18	TET2	COPS7B	WFIKKN2	AP2M1	ARIH2	FAM227B	CBLN3	ATXN2L	MET	SATB2	NFKB1	MXD1	PPP1R16B	CASQ2	FUT11	ZNF532	LMAN1	BMP2K	OGDHL	NCKAP5L	CCDC158	MSL1	RBM22	INHBA	RAB42	MT4	TIMMDC1	MRPS23	PXYLP1	ASF1A	CELSR3	PALMD	NOP9	P2RY6	SLC24A2	SAP25	KRAS	SOX17	AKAP11	TXNDC16	ATRAID	SYT13	ME2	VWA3A	NBAS	PIK3R6	NHLRC2	CARMIL2	TOR1AIP1	ADAT2	TRIT1	PAQR9	KCTD21	PPIC	ZFYVE26	MPDZ	THTPA	HCN3	IL5	NABP2	ECT2L	MTNR1B	CNPY3	BRINP3	SDR42E1	PHIP	CHGA	GIN1	SUV39H2	STRIP2	HACD3	KCNJ2	CYB5R1	SLC39A6	SNX25	HRH4	ZNF821	EML5	C15orf62	PTBP2	MYB	TXNDC5	GBE1	ACBD6	CD19	SEC31B	IL25	NT5C1A	PRTG	LTBP1	AP4S1	HKDC1	MTERF2	DIPK2A	RHOV	KATNB1	ATF2	DLX3	PI4KB	TMEM209	SAPCD1	CCN1	ARMC2	TRAIP	STXBP5	MEF2D	CHCHD1	CERS2	GDF7	CLK1	TTC4	CYP27A1	NECTIN1	ING2	TFG	ZMAT2	IQCA1L	SSTR1	TTC21B	NCSTN	C5orf15	SEC23A	ENAH	CBX5	SH2B1	MMS22L	EIF2A	RAG2	RPE65	TIPARP	PARPBP	CUL3	CACNA2D3	TBX3	AIPL1	PLEKHH2	TENT5A	ELP2	RABEP2	SLC5A9	NPPC	RHBDD1	CUTA	GNAI2	RFX6	MCMDC2	KITLG	ERRFI1	IGF2BP2	ATM	ACBD3	IRX6	ZFYVE1	HARS2	TEX38	AARS2	HOXD12	KIF2C	COQ6	FBXO28	INPP5J	APOBEC2	TMEM237	FGB	NDUFAF5	LRBA	FGR	DNAJC17	XRCC5	ADAMTS1	ARMT1	YARS2	NADK2	LTA4H	C11orf71	ZC2HC1C	FBXO38	PLA2G3	DNAAF11	LUM	GAB1	SERPINC1	TWF1	CALHM3	CA13	SLMAP	TM9SF4	ABHD17B	ENPP4	DOP1A	LAMB2	TNFRSF1A	CDX1	NRP2	LIN28B	TMC2	SCRN1	ABCD2	CD74	LZTS2	OSBPL7	NTN1	GNRH1	PLXND1	CHRNA2	FEZ2	FRS3	SKOR2	CHGB	GNB2	BBOX1	ARHGAP26	SNRNP40	RAB2B	AP5S1	LCLAT1	PREPL	KANK4	OCIAD2	RGS21	KHDC4	KHNYN	MBOAT4	USP1	SLC9A9	KRT82	SLIT1	CPSF2	PARVA	ST8SIA4	CMPK1	PMS1	CD82	IFI44	DDX47	E2F3	HNRNPD	SYNGAP1	PDZD8	USP50	USP37	SIGLEC15	WDR35	ARHGAP5	MAT2B	SEMA4D	ANKS6	IGF1	NFE2L3	KIF1C	MCU	TRA2B	DCTD	RNF214	RNF14	CYP51A1	RNF10	LRRC9	GARRE1	PRKG2	RGL2	SLC10A2	DLX5	EDEM2	OPN1SW	LANCL1	LIN52	ZNF521	SCLT1	SLC35D1	ABHD4	KDM2A	CENPK	MOB3C	PBRM1	PRR11	POLH	IPPK	TMEM178A	ABCC3	CRH	CCRL2	SOD3	POU2AF3	C8orf34	S100A1	RBM45	HESX1	GPR63	ESF1	GORAB	CEP55	PDCD11	XKR9	BFSP1	ANKRD40	PRADC1	CYP2U1	IL7	HADHA	ANKRD33	GTF3C3	CCT8	DPH1	NEK10	BMPR2	IQCH	PPP1R12A	DMBX1	ARID2	OAF	CD79B	METTL15	DYNLT5	NR0B2	ZNF106	RELL1	ESYT1	ADCY4	LYN	EPB41L4B	SIDT2	ILDR2	DNAJC1	IGFBP6	TCEA3	DNASE1L3	UTP18	SAP30L	VWA8	KAT14	PDE6C	NEK9	IDE	PTPN6	SPATA17	DRG1	NFE2	NDST1	CTCF	NDUFA12	MYRFL	EPC2	HIF1A	DNAI1	ZNF652	RTN4IP1	INPP5K	CCDC90B	TMPRSS11D	CMTM5	MTX2	CRY1	EPHA3	UNC5CL	BCS1L	SMTNL2	PDGFRL	SYNJ1	TWNK	GNA13	KIF2A	MRPL15	IL22RA1	C3orf52	NOC3L	CC2D2A	LIG4	MAEL	SLC4A1	SECISBP2L	MINDY4B	TMEM154	PPP1R42	BORCS5	BAK1	RAB25	INSRR	THBS4	SLC12A3	GATB	SNX19	CYP26B1	FAM83B	ABHD13	RMND1	PDZD7	TIGAR	FGL2	KRT7	AAAS	TAF10	KICS2	ADAM23	RTTN	ELOVL2	TLN1	ITIH2	TBX4	GEMIN6	INPPL1	ERP29	EMG1	MEPE	NUP88	TRAF3IP2	RUBCN	SYNDIG1L	OSBP	INCA1	PFAS	KIF5B	LY86	HTR3B	OBSL1	HPCAL4	ACTR10	NTSR2	ALCAM	EPHA8	TEX47	SPARCL1	XKR6	PAQR7	PRSS48	BEND6	PLK2	PAN2	NPR2	PRKAB1	NRSN2	ZBTB47	DAPK1	OTOF	CLK2	NDST4	KLHDC10	LRRC46	BPGM	POLQ	PPP1R9A	OLR1	GATA3	STK36	SLC6A7	EOGT	CP	DMRTA1	ZNF608	TEX30	MIPEP	GBF1	P2RY13	FBN1	SUDS3	ZW10	EML6	TGM5	ASIC3	HS3ST2	YTHDF2	CIMAP2	TFAP2B	PROX2	PDZD9	RGS10	ATP11B	SDHC	FAM76B	MYH8	FAP	FLAD1	RGS9	AAR2	GLRB	BCL11A	PNKD	DNMT3A	STAM2	SFXN3	USP21	MRPL18	LAMTOR2	GRAMD2B	GPD2	TMEM9B	TRANK1	EPYC	LRRC19	MYOC	RITA1	CIB4	TMEM132A	ZDHHC22	EGR4	LPIN1	STEAP4	PLCZ1	MMP16	RAP1GAP2	DUSP29	ANAPC13	RRAGD	PSME3IP1	EXD1	FAM76A	KLHDC2	PDE1B	ELAVL2	C4orf33	GUCY1B1	CAPN3	ZBTB41	MCRS1	FAM110D	TPP1	CFAP20	KRTCAP3	GCC1	HTR3A	CCDC51	VPS39	KLHL24	TMEM201	SYT6	VSIG2	ELOVL3	TRIM35	FABP1	UBE3D	PTGER2	SLC25A11	RPS6KA1	LIN54	DAPK2	STAB1	CCDC113	BBS2	GJD2	MINDY1	TMEM184B	SYBU	ZBTB10	SOAT2	UBA7	SLC26A5	ANGPTL3	ITGA4	RPP30	KCNK10	TSPYL5	APPL1	INTS2	IL17B	DNAI4	CHST9	ITGA8	GRSF1	INTS3	PURA	ANTXR1	RNF6	ASAP3	RAB8B	TRDMT1	REM1	KCNC2	ARF6	ARMC9	LAMP5	ITSN2	PPME1	AK5	USP49	ZIC2	RPS6KL1	E2F7	STK17B	DPY19L1	HBEGF	OLIG3	BRIP1	SNRNP48	POPDC2	TAF8	WTAP	PLEKHA1	TTC7A	MED13L	SMO	FGF5	ERP44	KIF15	MAPK8IP1	PPM1G	TMBIM1	CUL9	MOB1B	STK31	PNISR	ATP1A1	PEX6	RIPOR1	IL22RA2	CD180	FLNC	CIT	RNF25	SLC24A5	HSPB8	SLC12A1	NEK4	IPO4	KLF5	ARMC3	SMCO2	DDHD1	FTSJ3	FGF8	RAPH1	ABHD12B	TMOD4	CERS6	GPSM3	GMNN	DPCD	ANKRD52	KAZALD1	PDYN	TMEM68	F12	QRSL1	RANGRF	SMAD7	LPAR1	TMPRSS5	PSMD3	GABRP	ZNF318	NHEJ1	ARL6IP5	SDE2	ADAM15	PDGFC	STRADA	TARBP2	METTL3	LGI2	MACO1	POLR2C	WNT11	PSMB10	S100A4	TMEM102	AGFG1	WIPI1	WNT16	TRIM8	PLGRKT	SP1	ALDH6A1	HPS3	CLCN3	TMED8	ACTL7B	PTPRK	AKAP1	APOA4	ITGB7	DHDDS	SPRYD4	KCNE4	PPM1H	STARD7	TMEM74	CD2	DDX50	KCNS2	SRF	CTXN2	CLDN19	ABCC10	ANKS1A	TUFM	USP6NL	LURAP1L	KLHL38	LRATD1	XPO1	USP24	CDKN2AIPNL	MXI1	DLX4	DPYS	MAP3K12	SLC35C1	KCNC4	PUS7L	PELI3	SLC25A44	DPH2	HOATZ	AGA	MFSD6	HNRNPA2B1	PLLP	ENPP1	FBXW4	ACTN1	SPRYD3	CALB2	PNOC	TBC1D9	ARL14EP	LRRC66	SPINT1	FAM13B	ZFYVE19	MICAL2	LGR5	VPS13C	SLC9A4	FBXO32	ADAMTSL4	SETD2	SUCO	ASIC4	MMRN2	CD164L2	COQ5	FOXB2	MRPL43	PTPN5	IGDCC4	NCOA6	P4HTM	TMEM107	IP6K3	LCP2	TMEM170B	HTRA1	INVS	STRN3	COPG2	TGFB3	SALL2	PNLDC1	DEFB124	PPARD	APEH	SHISA5	CEP63	TOMM20L	DYRK4	SP7	ABRACL	IRAG1	SMARCC2	RTN4RL1	SLC43A2	IRAK1BP1	SPP1	KCTD3	ENOPH1	TGM7	DLST
PMC10245122-mmc4.xlsx-Genes_regulated_by_HS_PEIs-Unnamed_1_MAP3K14		TMEFF2	GARIN2	CTR9	STMN2	LRRC52	EIF2B4	CMC1	TUBE1	MROH9	NPAS4	CCNH	ATP6V1B2	ONECUT2	STING1	PRRX1	NUP37	EIF3D	ATP2A3	RAB43	CADPS2	ATP6V0B	CPNE5	LRRTM2	MPPED2	USO1	B4GALT2	RUFY3	RAP2A	CENPW	ZNF518A	WNT9B	CHST11	HOXC11	PEX5L	NES	CER1	TSHB	STK32A	LYSMD2	FAM229B	SLC6A2	ICOS	IFNLR1	CD72	TIMELESS	MBTD1	TTC13	WSCD1	SLK	RAP2B	SESN1	SCUBE3	CAPN2	HECTD3	STN1	GPR22	C1orf50	SLC25A20	TRAK2	TDP1	NAA30	GPR137C	AQP6	ZNF503	UBE2Q1	KCNH2	MARCKS	SLC7A11	MRPL2	CATSPER3	SLITRK5	PPP1R1C	C9orf72	PTGR3	IRF1	MST1	CEP83	SMYD5	NKTR	REXO2	PAK1IP1	CCDC174	MINK1	PLAAT1	GRM2	PCSK7	ACOD1	SHF	LYSET	NRBF2	CNOT9	E2F8	DROSHA	SCG2	CHD1	NCOA7	FCHSD2	TP53BP1	HOXC4	OPRM1	KLHL32	APPL2	C8orf89	MYO10	TSPAN33	SERAC1	AMFR	PIGV	RELCH	GCSAM	CSNK2A2	PGM2L1	STT3A	UBA3	NSMCE4A	POLG2	LEP	DRD5	BMF	ZMYND12	CDCP2	NIPAL2	EHD3	IFNG	ZNF827	CLIP4	DNTT	SLC51B	CREB3	EXOC3L1	CPEB2	FAM118B	SLC30A10	PKD2	ANKRD13C	ARV1	RYBP	MANF	POU3F3	GPS2	UBQLN4	PEX3	RSPO3	CDK7	SATB1	C1QL4	SNTN	PIANP	PPP4R3B	C11orf91	RNF222	KCNK3	CAPN7	CLRN2	HEPHL1	DNER	OMA1	S100A13	PTPRQ	LIAS	ARHGEF17	OTUD4	TBCCD1	DYTN	PTPRF	CASD1	MAN1A1	IGSF9	KLHDC3	XKR4	IP6K2	VWC2L	MSMP	PDE12	TMEM59	CD302	PRPF4	CUTC	FCRLA	QSOX1	MYO1C	CEP57L1	ARSI	ZMYM2	HSF5	ACTG2	TMTC4	MCFD2	CYP39A1	PAX9	SLCO4C1	RRAD	KCNQ4	MED30	TMEM156	MYH10	QKI	ZNF76	EOMES	AFG2B	ACADS	SCAF11	RNF145	TTC23L	PRKAR2A	HAO1	TUT4	IL13	POP1	SGCE	EXT1	ARHGDIB	CLUH	DYM	TCEANC2	FASLG	HCRT	SCEL	CYYR1	CFAP45	NRIP3	ZDHHC21	PDE5A	TNN	CRTAM	GOLGB1	TRPV1	WNT7A	RANBP17	SC5D	TBC1D23	USP43	OSBPL9	HMGCS2	GRK6	RAD21	MAP3K3	PHTF1	SLU7	SLFNL1	HECA	LLPH	SH3BGRL2	STOX1	MTX3	TUBGCP4	SRCIN1	FECH	PIK3R1	OSR2	WNT3	ZNF319	PDCD4	SPATA46	TMEM63B	CCL22	RAD51B	PDGFD	YAF2	UTP23	PDGFRB	NDE1	NR3C2	SIRT5	PKHD1	SLC25A35	SMAD6	ATG16L2	UHRF2	ATG5	MDFIC	POC1B	ANO6	TEKT3	COL1A1	MFAP3	CPA4	U2SURP	KCNMB1	CMTR2	TYR	VCPIP1	CPB2	TERF2	RELT	EFR3A	VPS37A	DRAM1	AMOTL2	BNIP2	TMEM131L	SOX14	NAXE	CRYBG2	GABRB2	CABP1	APIP	CARF	WDR55	NKX3-2	FOXRED2	TNIK	PPWD1	DEFB113	TAF2	TGFB2	IL1R2	FBLN5	PLCB2	TSHR	SSMEM1	LYPLAL1	TRIM63	DHRS1	NKIRAS2	CPNE8	PLOD2	FAM227A	HELQ	INO80	LIPH	CEP162	REP15	SLC19A2	EFCAB12	FDX1	ETV4	PLA2G2C	SLC4A3	C14orf39	GLS2	PENK	VWA2	EIF4B	PLA2G4F	CD109	NCAPG	USP38	CEP78	ATP6V1B1	GDAP1	TRIM9	CISH	SLCO2A1	TYW3	LTBP2	FIG4	TCF24	ATP6V1A	NR4A1	SELENOT	GADD45G	MICAL1	IBTK	LGR6	GNAT3	FSCN3	BLZF1	ZNF513	DYNC1LI2	CTLA4	CCT3	DLX6	JARID2	NKX2-8	C1orf146	ABHD16A	RBP4	TERB1	ALG2	IL23R	HYAL2	STRN	CCDC80	XPO5	KCNA1	RNF13	ETV3	MAP7	CCKAR	ARMH1	TGM2	A1CF	KLC4	RPGRIP1L	GAD1	ARAP3	SLC6A11	CTSC	NINJ1	PTGS2	ALOX12B	SRP9	PLEKHA8	NEURL1B	CSRNP1	LPCAT2	FBXO40	ANAPC4	HOXD1	STBD1	KLF10	ITIH1	RAVER2	MKKS	NRAP	LDB1	ITGBL1	LURAP1	GPR155	HTR2B	MPL	LZTS3	TSPAN5	COPB2	QDPR	INTS13	GUCA2B	HS1BP3	SLC24A4	USP33	POP5	OPALIN	CDC42BPA	NAA15	PRDM8	RLF	NR2C1	ERC2	GATM	ZNF282	ITGA5	CDKL1	MOXD1	FHOD3	METTL21C	NOVA1	TXNDC12	RBMS2	NEFL	MSTN	LIPC	DIAPH3	PCOLCE	RAB6B	MSL2	CD28	PLAC8L1	COQ10A	EIF2B2	LDB2	HYPK	SH2D5	CITED2	LEPROTL1	UNC80	RSU1	SFR1	TMEM214	LAMTOR3	RAB6A	FTO	HECTD2	KIFBP	ZIC5	ARMC8	C2orf69	PTCH1	SPEG	C3orf84	CELF3	CHRM4	DYSF	ERGIC1	FGL1	DENND4A	GDF6	MARVELD2	SMNDC1	ARF5	HOXD10	LRRC58	AHSG	GALNT18	DHH	SEMA3F	KCNH4	SYDE2	AP5M1	AKT3	SIM1	CD27	TMEM184C	DYNC1I2	SMAD5	C1orf87	METTL25B	CDC27	RAP1GAP	COMMD9	SIDT1	RFX7	CARD19	CDKAL1	RBM5	PTH1R	ECHDC3	EZH2	EVX2	TUT7	SLC25A3	TMPRSS11F	IQGAP3	TOMM6	CFAP97	EDIL3	STRIP1	GRHL3	PRUNE1	AIFM3	FLACC1	SNX27	PCDH9	IBSP	CNRIP1	SLC2A12	SERINC4	FAT2	SNX22	FBXL3	FGF9	IFNGR1	AREL1	CEP350	NTF3	DHX15	SLC12A4	PIH1D2	DENND4C	PTPRU	TOR1AIP2	TBX20	CNOT8	EIF2B5	ZSCAN29	ACVR1B	GPR37	CALHM1	TULP3	USP48	SDC1	MIER1	MGP	BHLHA9	C3orf49	IL23A	NOS3	HOXC6	SELENOM	ZFYVE27	MATN3	PITX3	PDE6D	ABCA4	PCDH12	SEL1L3	DENND4B	ENO4	CDC123	HEATR1	MYSM1	MST1R	UBE2U	SPRY2	LHX5	GPC6	VIT	EDN1	PUM2	LRRN3	NAA35	SH3BGRL3	GTF2H5	RPAIN	NFYB	MAP2K5	RUSC1	SLC25A27	EHF	HNRNPH3	C5orf22	EXT2	STT3B	GPR61	ESCO2	NYAP2	CCDC181	GNB5	SARS1	AAMP	SIGLEC1	TLCD2	SNX13	PIK3IP1	COA4	SLF2	OTULIN	COPA	PCDH18	PPIL6	DMXL2	ARID4A	CALHM4	ECT2	SNX17	ECD	PLAU	DRD3	DLX1	RSPRY1	NR4A3	RRP15	IPO5	OCLN	TMEM26	TGM1	HOXC12	TCP1	RNF41	MMACHC	INHA	SLC16A14	TYW5	ZFHX2	TUBA4A	HYAL1	RCVRN	CLGN	PAX4	DCAF7	TMEM168	MGST1	CRTC2	ATPAF1	PRKAA2	ARMH3	HAL	RAD17	CREBL2	LDLRAP1	TFEB	PRDM14	GPR33	ARL3	ALS2	NUP54	NFKB2	ILDR1	KSR2	TOGARAM1	MRPL52	MOCOS	E2F5	FLVCR2	HSD11B2	COPB1	LRTM2	ANKRD1	SLC9A2	SIAH2	MLX	CREB1	EXOSC9	PLXNB1	SDSL	COPG1	NME5	ARPP21	AHCYL2	NELL1	KIF11	BMERB1	TRIM44	SELENOF	PDGFB	AGPS	HABP4	ATL2	SERPINB7	NEIL3	UNC5B	ABRA	CLSTN3	IFTAP	RGS18	TET2	COPS7B	WFIKKN2	AP2M1	ARIH2	FAM227B	CBLN3	ATXN2L	MET	SATB2	NFKB1	MXD1	PPP1R16B	CASQ2	FUT11	ZNF532	LMAN1	BMP2K	OGDHL	NCKAP5L	CCDC158	MSL1	RBM22	INHBA	RAB42	MT4	TIMMDC1	MRPS23	PXYLP1	ASF1A	CELSR3	PALMD	NOP9	P2RY6	SLC24A2	SAP25	KRAS	SOX17	AKAP11	TXNDC16	ATRAID	SYT13	ME2	VWA3A	NBAS	PIK3R6	NHLRC2	CARMIL2	TOR1AIP1	ADAT2	TRIT1	PAQR9	KCTD21	PPIC	ZFYVE26	MPDZ	THTPA	HCN3	IL5	NABP2	ECT2L	MTNR1B	CNPY3	BRINP3	SDR42E1	PHIP	CHGA	GIN1	SUV39H2	STRIP2	HACD3	KCNJ2	CYB5R1	SLC39A6	SNX25	HRH4	ZNF821	EML5	C15orf62	PTBP2	MYB	TXNDC5	GBE1	ACBD6	CD19	SEC31B	IL25	NT5C1A	PRTG	LTBP1	AP4S1	HKDC1	MTERF2	DIPK2A	RHOV	KATNB1	ATF2	DLX3	PI4KB	TMEM209	SAPCD1	CCN1	ARMC2	TRAIP	STXBP5	MEF2D	CHCHD1	CERS2	GDF7	CLK1	TTC4	CYP27A1	NECTIN1	ING2	TFG	ZMAT2	IQCA1L	SSTR1	TTC21B	NCSTN	C5orf15	SEC23A	ENAH	CBX5	SH2B1	MMS22L	EIF2A	RAG2	RPE65	TIPARP	PARPBP	CUL3	CACNA2D3	TBX3	AIPL1	PLEKHH2	TENT5A	ELP2	RABEP2	SLC5A9	NPPC	RHBDD1	CUTA	GNAI2	RFX6	MCMDC2	KITLG	ERRFI1	IGF2BP2	ATM	ACBD3	IRX6	ZFYVE1	HARS2	TEX38	AARS2	HOXD12	KIF2C	COQ6	FBXO28	INPP5J	APOBEC2	TMEM237	FGB	NDUFAF5	LRBA	FGR	DNAJC17	XRCC5	ADAMTS1	ARMT1	YARS2	NADK2	LTA4H	C11orf71	ZC2HC1C	FBXO38	PLA2G3	DNAAF11	LUM	GAB1	SERPINC1	TWF1	CALHM3	CA13	SLMAP	TM9SF4	ABHD17B	ENPP4	DOP1A	LAMB2	TNFRSF1A	CDX1	NRP2	LIN28B	TMC2	SCRN1	ABCD2	CD74	LZTS2	OSBPL7	NTN1	GNRH1	PLXND1	CHRNA2	FEZ2	FRS3	SKOR2	CHGB	GNB2	BBOX1	ARHGAP26	ORAI1	SNRNP40	RAB2B	AP5S1	LCLAT1	PREPL	KANK4	OCIAD2	RGS21	KHDC4	KHNYN	MBOAT4	USP1	SLC9A9	KRT82	SLIT1	CPSF2	PARVA	ST8SIA4	CMPK1	PMS1	CD82	IFI44	DDX47	E2F3	HNRNPD	SYNGAP1	PDZD8	USP50	USP37	SIGLEC15	WDR35	ARHGAP5	MAT2B	SEMA4D	ANKS6	IGF1	NFE2L3	KIF1C	MCU	TRA2B	DCTD	RNF214	RNF14	CYP51A1	RNF10	LRRC9	GARRE1	PRKG2	RGL2	SLC10A2	DLX5	EDEM2	OPN1SW	LANCL1	LIN52	ZNF521	SCLT1	SLC35D1	ABHD4	KDM2A	CENPK	MOB3C	PBRM1	PRR11	POLH	IPPK	TMEM178A	ABCC3	CRH	CCRL2	SOD3	POU2AF3	C8orf34	S100A1	RBM45	HESX1	GPR63	ESF1	GORAB	CEP55	PDCD11	XKR9	BFSP1	ANKRD40	PRADC1	CYP2U1	IL7	HADHA	ANKRD33	GTF3C3	CCT8	DPH1	NEK10	BMPR2	IQCH	PPP1R12A	DMBX1	ARID2	OAF	CD79B	METTL15	DYNLT5	NR0B2	HOMEZ	ZNF106	RELL1	ESYT1	ADCY4	LYN	EPB41L4B	SIDT2	ILDR2	DNAJC1	IGFBP6	TCEA3	DNASE1L3	UTP18	SAP30L	VWA8	KAT14	PDE6C	NEK9	IDE	PTPN6	SPATA17	DRG1	NFE2	NDST1	CTCF	NDUFA12	MYRFL	EPC2	HIF1A	DNAI1	ZNF652	RTN4IP1	INPP5K	CCDC90B	TMPRSS11D	CMTM5	MTX2	CRY1	EPHA3	UNC5CL	BCS1L	SMTNL2	PDGFRL	SYNJ1	TWNK	GNA13	KIF2A	MRPL15	IL22RA1	C3orf52	NOC3L	CC2D2A	LIG4	MAEL	SLC4A1	SECISBP2L	MINDY4B	TMEM154	PPP1R42	BORCS5	BAK1	RAB25	INSRR	THBS4	SLC12A3	GATB	SNX19	CYP26B1	FAM83B	ABHD13	RMND1	PDZD7	TIGAR	FGL2	KRT7	AAAS	TAF10	KICS2	ADAM23	RTTN	ELOVL2	TLN1	ITIH2	TBX4	GEMIN6	INPPL1	ERP29	EMG1	MEPE	NUP88	TRAF3IP2	RUBCN	SYNDIG1L	OSBP	INCA1	PFAS	KIF5B	LY86	HTR3B	OBSL1	HPCAL4	ACTR10	NTSR2	ALCAM	EPHA8	TEX47	SPARCL1	XKR6	PAQR7	PRSS48	BEND6	PLK2	PAN2	NPR2	PRKAB1	NRSN2	ZBTB47	DAPK1	OTOF	CLK2	NDST4	KLHDC10	LRRC46	BPGM	POLQ	PPP1R9A	OLR1	GATA3	STK36	SLC6A7	EOGT	CP	DMRTA1	ZNF608	TEX30	MIPEP	GBF1	P2RY13	FBN1	SUDS3	ZW10	EML6	TGM5	ASIC3	HS3ST2	YTHDF2	CIMAP2	TFAP2B	PROX2	PDZD9	RGS10	ATP11B	SDHC	FAM76B	MYH8	FAP	FLAD1	RGS9	AAR2	GLRB	BCL11A	PNKD	DNMT3A	STAM2	SFXN3	USP21	MRPL18	LAMTOR2	GRAMD2B	GPD2	TMEM9B	TRANK1	EPYC	LRRC19	MYOC	RITA1	CIB4	TMEM132A	ZDHHC22	EGR4	LPIN1	STEAP4	PLCZ1	MMP16	RAP1GAP2	DUSP29	ANAPC13	RRAGD	PSME3IP1	EXD1	FAM76A	KLHDC2	PDE1B	ELAVL2	C4orf33	GUCY1B1	CAPN3	ZBTB41	MCRS1	FAM110D	TPP1	CFAP20	KRTCAP3	GCC1	HTR3A	CCDC51	VPS39	KLHL24	TMEM201	SYT6	VSIG2	ELOVL3	TRIM35	FABP1	UBE3D	PTGER2	SLC25A11	RPS6KA1	LIN54	DAPK2	STAB1	CCDC113	BBS2	GJD2	MINDY1	TMEM184B	SYBU	ZBTB10	SOAT2	UBA7	SLC26A5	ANGPTL3	ITGA4	RPP30	KCNK10	TSPYL5	APPL1	INTS2	IL17B	DNAI4	CHST9	ITGA8	GRSF1	INTS3	PURA	ANTXR1	RNF6	ASAP3	RAB8B	TRDMT1	REM1	KCNC2	ARF6	ARMC9	LAMP5	ITSN2	PPME1	AK5	USP49	ZIC2	RPS6KL1	E2F7	STK17B	DPY19L1	HBEGF	OLIG3	BRIP1	SNRNP48	POPDC2	TAF8	WTAP	PLEKHA1	TTC7A	MED13L	SMO	FGF5	ERP44	KIF15	MAPK8IP1	PPM1G	TMBIM1	CUL9	MOB1B	STK31	PNISR	ATP1A1	PEX6	RIPOR1	IL22RA2	CD180	FLNC	CIT	RNF25	SLC24A5	HSPB8	SLC12A1	NEK4	IPO4	KLF5	ARMC3	SMCO2	DDHD1	FTSJ3	FGF8	RAPH1	ABHD12B	TMOD4	CERS6	GPSM3	GMNN	DPCD	ANKRD52	KAZALD1	PDYN	TMEM68	F12	QRSL1	RANGRF	SMAD7	LPAR1	TMPRSS5	PSMD3	GABRP	ZNF318	NHEJ1	ARL6IP5	SDE2	ADAM15	PDGFC	STRADA	TARBP2	METTL3	LGI2	MACO1	POLR2C	WNT11	PSMB10	S100A4	TMEM102	AGFG1	WIPI1	WNT16	TRIM8	PLGRKT	SP1	ALDH6A1	HPS3	CLCN3	TMED8	ACTL7B	PTPRK	AKAP1	APOA4	ITGB7	DHDDS	SPRYD4	KCNE4	PPM1H	STARD7	TMEM74	CD2	DDX50	KCNS2	SRF	CTXN2	CLDN19	ABCC10	ANKS1A	TUFM	USP6NL	LURAP1L	KLHL38	LRATD1	XPO1	USP24	CDKN2AIPNL	MXI1	DLX4	DPYS	MAP3K12	SLC35C1	KCNC4	PUS7L	PELI3	SLC25A44	DPH2	HOATZ	AGA	MFSD6	HNRNPA2B1	PLLP	ENPP1	FBXW4	ACTN1	SPRYD3	CALB2	PNOC	TBC1D9	ARL14EP	LRRC66	SPINT1	FAM13B	ZFYVE19	MICAL2	LGR5	VPS13C	SLC9A4	FBXO32	ADAMTSL4	SETD2	SUCO	ASIC4	MMRN2	CD164L2	COQ5	FOXB2	MRPL43	PTPN5	IGDCC4	NCOA6	P4HTM	TMEM107	IP6K3	LCP2	TMEM170B	HTRA1	INVS	STRN3	COPG2	TGFB3	SALL2	PNLDC1	DEFB124	PPARD	APEH	SHISA5	CEP63	TOMM20L	DYRK4	SP7	ABRACL	IRAG1	SMARCC2	RTN4RL1	SLC43A2	IRAK1BP1	SPP1	KCTD3	ENOPH1	TGM7	DLST
PMC9705306-41598_2022_Article_25059.pdf-13-PIK3CA_PIK3CA		TP53	TTN	MUC16	FLG	RYR2	SYNE1	USH2A	MUC4	NEB	APOB	CDH1	HMCN1	KMT2C	MUC17	ZFHX4	CSMD3	OBSCN
PMC9705293-41467_2022_34990_MOESM3_ESM.xlsx-Up-regulated_in_DM_patients-Gene_DMPK		ASL	NYX	DNAAF8	SLC7A4	STRA6	MDFI	CDC23	SGCG	GABRA3	LMNA	THYN1	C6orf62	XRCC6	EIF5	MIIP	KIF3A	NMRAL1	CLIC1	PRDX5	H3-3B	GAGE12H	MCRS1	FBXO44	ADPRS	PPP2R1B	PALB2	MRPL30	GPR4	PHF5A	CNBP	CD82	DCTN3	CAPN8	YJU2	PPIE	PMF1	DPF2	LIG1	RSL1D1	PTCD2	TUBA3C	TRAPPC3	IK	RPL7	PARP1	CBR1	RAB5C	HACL1	FARSA	NARF	MLH3	STMN1	MYOM2	TULP4	TTC4	IGF2BP3	HNRNPF	TIMM23	CALM2	UROD	SRSF7	CCNO	HNRNPH2	SRSF6	PSMC5	CCDC166	ZNF285	SNRNP40	PRR13	CDK5	STIP1	ARL2	POLR1E	PDCD6	ASRGL1	ELOF1	ATP5F1B	TUBA3D	ZNF16	PSMB5	CFAP298	POLD2	PGM2	MRPL28	PBXIP1	PDHB	ATP6V1E1	PDRG1	SMIM12	PUF60	CYTH2	QRSL1	TTC1	SPINT2	GMPR2	IMPDH2	CBX1	MAP1A	BPNT1	ZNF823	RELB	RNH1	SAFB	ZNF408	ZFR	ZKSCAN3	FAM221A	KDF1	ZNF766	NUDC	COASY	ZSCAN10	PDZK1IP1	HAS1	DMAP1	ECI2	SRPK1	THOC6	TUFM	CFAP251	TEKT5	RNF128	RPA2	MIS18BP1	PAIP2B	DZANK1	GZMA	BAAT	TMCO6	MED4	CIRBP	AAAS	APOBEC3F	TBC1D22B	ZSCAN26	UQCRFS1	SLIRP	ZNF212	SMC5	RASL11B	LIN52	ZNF716	CAPG	PLEKHB2	METTL22	EXO1	SRPRA	TATDN3	DDOST	GET3	RAD23A	EBP	TMEM11	SDHA	MED27	SUPT16H	VAMP2	USP11	BRD2	CEP85	RPS9	PAFAH1B2	C19orf25	AHCY	TPI1	ATP6V0D1	ELOVL3	POLR1F	PEF1	XAB2	DNAAF10	SNAPC2	TSTD2	GPR89A	CPED1	FIP1L1	TMEM60	CNIH4	TMEM86A	ZGLP1	TRAPPC6A	ZMYND10	SAP18	ENSA	APMAP	PSMD13	C17orf100	FKBP6	TEAD4	WDR5B	LRRC23	DDB2	BTF3L4	WBP4	MAGEC2	CRIPT	MANBAL	TUBA3E	RPL18A	RTN4IP1	FBXO39	TRIM14	THEMIS2	ENDOV	SMUG1	NUTF2	TDG	GANAB	AHNAK2	RRP7A	TARBP2	CDCA4	PSMB7	MFAP1	SURF2	DDX43	ARMC8	NELFA	PSMC3	NECAP2	TTI1	ATP5F1A	SLC25A31	TMEM97	SNAPIN	GCAT	NBN	NLRP14	DCAF12L2	ANXA3	GNL2	PHAX	NRBF2	MRPL4	PNN	RER1	SECISBP2	NCL	NDUFS6	HENMT1	NKIRAS2	FATE1	IQCC	GGTLC1	RNF151	TSR2	SLU7	RGS5	ZNF622	GHITM	CCDC134	ARIH2	CIMIP2A	LCA5L	TEX30	DPH7	INHA	RHEBL1	ODF4	LRWD1	LAPTM4A	FRMD1	TRIM17	CDRT4	FAM187B	SGCA	CALCOCO2	ELP5	PAAF1	UQCRC1	TTC27	RWDD2B	GSTA1	PRM2	AURKAIP1	LRRC59	DRG1	HMOX2	RFX4	ACAT1	DDX39A	HORMAD1	TMEM53	TAX1BP1	IZUMO4	OPTN	FAM181A	CCDC168	PPP1R7	PDHA2	GPATCH3	SNW1	UNK	APOBEC3G	VRK3	TENT5C	AARD	ZNF683	RNF141	RNF181	CCT6B	RUVBL2	PCP2	KLHDC9	ACP1	PRPF40A	PSMD11	RASGEF1C	TCP10L	MGME1	SYNGR4	BBS4	ZNF280B	LYAR	RNF138	TEX53	DPCD	FAM234B	PBX4	HMGCS2	DNAJC4	ARPC5	PDXK	FBXO21	GARIN6	MORN1	MGAT4D	TPR	POM121L12	LDHAL6B	VPS35	NHLRC3	OAZ2	NRDC	SEPTIN12	SLC35F6	CMTM3	PFKP	PRM1	TCP11	RIBC2	EXD2	SPDYA	H2AJ	RAB13	IFT74	PMVK	NRIP3	BACE1	CCDC91	POLR2E	EMC7	PSMC4	ARPC2	DDX28	ROPN1L	PCDHB5	C1orf74	REXO5	C2orf81	TCTN1	MPV17L2	ZWINT	DKKL1	MLF1	AP1M1	HOMEZ	C16orf78	ZNF691	KIF27	TPD52L3	SERPINA5	MPDU1	ARL9	IMP4	MORN2	SPATA17	CCDC110	LRRC46	BLOC1S6	BLCAP	HERPUD1	HGFAC	ARL14EP	DYDC1	MISFA	RSPH6A	TMEM270	CABS1	NDRG2	ALAS1	AZIN2	TRAFD1	POMT1	PSMG1	CA3	SPMIP9	SAT2	LRPAP1	TUBG1	ABHD1	CCDC124	TKTL2	PDIA3	SRPK2	SPACA9	RBM6	ZNF396	MAPRE3	HMCES	CEP295NL	BPIFB1	CDKN3	REEP6	SPAG6	TSSK1B	ASB2	ZNF324	SERPINB8	GK2	UBE2I	KIF2B	ZC2HC1C	CHTF8	DAW1	SRA1	IFT81	TECR	GLT6D1	TRMT61A	GNL3	TAF12	TP53TG5	C20orf141	NOSTRIN	CRISP2	ANTKMT	RDH11	KEAP1	DPEP3	GPANK1	EXOSC4	C8orf48	IL13	LAMTOR1	S100Z	TCTE1	MNS1	LYRM9	THUMPD3	RNF168	RABL2B	ZBBX	IRGC	PIERCE1	FBXL12	CHP1	MAEL	RTF2	SNX2	SMIM10	AKAP1	SPEM1	CEP126	IFT57	ENO1	C17orf80	PRM3	MTPAP	NINJ2	KCNH6	IQCF1	SNX27	ART5	CCDC42	MAP1LC3A	PRRG2	APOA1	CITED1	DEFB119	GJA8	GALNT18	RNASE1	CLU	AQP7	ANO1	TARS2	SMIM36	PCSK5	PJA1	WDR87	ST3GAL4	NKX3-1	AKAP12	ZNF79	REEP1	YIPF2	DNAI2	FBXO24	DDX25	VGLL4	RABIF	SLC29A1	TPP1	CFAP276	CEP128	CYB5R2	ND4L	GARIN3	ACTL7A	CCDC83	HMGB4	CDC42EP4	AIFM2	ACRBP	IQCD	IGLL1	TEKTIP1	CRYBG3	RHBDD3	ZBTB16	SLF2	THRAP3	CCDC171	PLIN3	PHF7	ZNF662	CFAP97D1	SLC4A1AP	SPATA16	GRID2	NEK4	NUDCD2	C10orf62	CABYR	TMEM225B	CAVIN3	WDR48	SPARC	TRIQK	ATP5IF1	CYLC2	CIBAR1	BRDT	C12orf50	FAM236D	ZNF394	CRYZL1	DNAI4	LNP1	CHURC1	APH1B	SPAG8	SAXO1	KIAA1586	TSACC	THAP5	PPP3R2	SF3A3	RSPH1	TDRD1	RO60	CEP19	ERICH3	CMTM2	PPFIA2	GSTM3	CEP63	LYPD4	SPATA4	ALKBH7	PPP1R36	CFAP77	MED8	ADAD2	TMEM143	KLHDC3	CCDC65	TBPL1	BRD3	SLC9B1	PFN4	RPGRIP1	TNRC6B	SC5D	URGCP	MTPN	C9orf78	TMCO5A	ALDH1L2	SYT2	CFAP210	PLSCR2	MPHOSPH8	COQ8A	DNAJB8	PMFBP1	CNTNAP2	DRC3	REXO1	SOD2	AXDND1	CAST	FAM117B	CCDC68	BCCIP	MPPE1	ARRDC5	GNG2	TRIM59	SNRNP35	SHMT1	TSPYL1	NKAPL	SELENOV	C2orf88	RPP25L	FKBP3	CKAP2L	CDRT15	TMED9	FSIP2	SLC31A1	PABPC3	ZNF354B	ROPN1	TUBE1	NUP93	ARMC2	RTL10	COMMD1	DCAF4L1	R3HCC1	NSFL1C	KLHL26	SPACA7	TTC29	TMIGD3	MRPL24	TRIM36	ZMYND15	UBQLN3	RSPH3	RDH14	SPATS1	TCP11L2	CAPNS1	ADAD1	DNALI1	MTIF3	SDK1	LDHC	VSIG10	ZBTB5	CDK5RAP2	DCAF4L2	ROPN1B	EEF2KMT	DHRS7B	GAA	GRINA	PTTG1IP	GPR89B	ZNF689	BPIFA3	DRC1	DAPK3	DBT	MAEA	MAPK13	BBX	DAZAP2	OVOL1	SDHC	LCLAT1	H1-2	CEP295	ZFAT	SMOX	NEFM	PLP1	TNK1	EPPIN	FAM236A	FARP1	GCNT3	CFAP53	TMEM269	TK2	EFEMP2	CAPN11	ARL13B	NUDT19	CST9L	DDX19A	TRIB2	BRICD5	CAMTA2	BTBD9	LGALS7B	TCEAL3	KIAA1210	GPR39	NOSIP	CCDC146	TMEM63A	BAZ2B	TMEM217	CST8	TMEM202	SNTG2	SCRG1	FAM209B	OXCT2	HOOK1	TCEAL2	KIF4B	ZNF154	KDM4D	NIPSNAP3A	NUDT6	ADSS1	SEMA5B	NKRF	THSD7B	MACROH2A2	CFAP43	KRT72	PTPN7	UBE2D4	NR1H2	KPNA2	B3GALT4	ZBTB43	SSMEM1	TIMM13	GCA	FAM171B	PIWIL1	SPINK2	MRPL34	ABCB1	G3BP1	ZNF787	MCRIP2	ANKRD7	SCAPER	SDAD1	CETN1	FSCN3	ZNF732	UQCR10	TSPAN1	RNF6	BANF2	ENO3	SPIRE2	FAM221B	EDEM2	CYP4V2	ARL16	LRIF1	KLHL36	CEP97	TIGIT	BIN1	TRIM6	COLEC11	POMZP3	ADAM21	NCAPH	TNXB	MRPL54	TAF2	ZNF600	TCEAL6	CD55	CDC20	PSTPIP1	SPATA32	PLEKHB1	PGAP6	DIO2	C3orf22	TEX44	GOT1L1	LAMP3	PHOSPHO1	SPATA25	ISOC2	ODAD2	TEX36	RNF133	SPMIP5	MORN3	RCC1	FHAD1	ABRA	ZNRF4	ODAD4	ADGRL4	LEMD1	GARIN1B	ACTRT2	TEX51	POLD4	CDHR2	CCER1	TSPAN16	GALNT15	FGA	ANKMY1	ZKSCAN4	SMC2	CCDC70	C10orf143	STYXL1	STPG1	TSPYL6	CCDC54	MTCH2	PEX11B	LPP	TMCO2	CFAP36	LELP1	APOLD1	PRR30	EEF1AKMT4	GTSF1L	TTYH2	PDE10A	ZBTB49	DHRS4	DACH1	RUBCN	RNF216	ZNF75D	RNF20	DPP8	ZNF454	KCTD19	KIF5B	EFCAB11	ZNF483	MDH1B	ERICH2	ARL4D	ZBTB32	UBXN4	YPEL1	FKBP7	CHST13	YWHAQ	TADA2A	FBXL2	EIF3C	TULP3	MS4A6E	AARSD1	RNF25	ATAD2	WAPL	KRBA1	DNAH12	PCM1	IGSF11	SAXO4	OR3A1	PRPF31	TEX55	SAMD4A	CCDC15	TNP1	TSKS	ZNF76	JMJD4	KRBOX5	CAPZA3	RAE1	WBP2NL	LYL1	PIAS4	STX17	ATP6V0A1	DNAJC5B	WDR93	POTEC	SF3B1	NELFE	EIF3A	NEK10	LHB	ZNF773	AMZ2	TCEAL5	LOXHD1	APEH	RMND5B	ELP2	SYPL1	WNK3	RNFT1	NMNAT3	AP5S1	TSGA10	USP37	FAM24A	NDE1	MRRF	PCNT	OBSL1	TNPO3	POLQ	ELL	DRICH1	ANKRD45	DYNLT2	UPB1	AATF	DNAAF1	GLIPR1L2	CFAP410	ZMYND12	HSFX4	ODF2	RAB11FIP1	PSMA4	AURKA	MYG1	FNDC11	TIMM9	RC3H1	MRPS31	CRAT	ADAM29	SMIM22	EDARADD	PAN3	NCALD	PSIP1	TTC7A	TRABD	GPR135	PON3	APLF	RFTN2	DEFB123	CDK12	ATF5	APOBEC3C	CALD1	MYLK	AKAP13	PROSER3	LGALS1	AP1M2	ALDH1A1	PAFAH2	FSCB	MSRB1	HEMK1	SLK	DZIP3	CEP68	PYM1	G0S2	ISLR2	HIPK1	ITGA5	CEP152	HNRNPK	PKD2L2	GALT	ZNF99	BRD8	SCD5	PHACTR2	ALK	EZR	SREK1	SART3	DBF4B	RNF114	FBXW10	DUS2	DSN1	GON4L	TRIM68	CCDC30	BOD1L1	STRADA	TRIM55	CAPZA1	GBP2	PIP5K1A	GPATCH11	QKI	MFSD9	PEX11G	SPSB2	DDX20	THAP8	WASF2	MYOT	SAMD13	TIGD4	CNOT7	KMT2E	TTC16	CYP19A1	DNAJC28	DNASE1	CCDC136	NR4A2	CIMIP2C	SP140L	SPOP	LIMA1	C4orf46	SERF2	MINDY2	RFX5	RAB31	CIB2	SIRT2	FAM193B	TRIML2	KPNA6	CEP350	TFB1M	GREM2	MYL6	ALDH6A1	JRKL	MCF2	PDS5B	SLC44A2	SBNO1	ARMC3	ACAD9	ZNF543	BEX4	PPM1K	TXLNA	FANCC	MRPL21	IFIH1	MED20	CENPK	CDKL2	PIAS1	GTF2F1	SEC14L1	CELSR3	STOML1	TWSG1	RCCD1	BRAF	CLGN	DXO	GABPB1	CELF1	AP2B1	GABARAPL1	PPP1R14A	PHF3	GGA1	PRKAG1	ETV1	S100A16	ZNF440	LGMN	TJP3	BORCS5	USP30	DYNC2I1	HOPX	CEP162	IFI27	DGKE	C5orf63	ZBTB41	NDUFA8	ZKSCAN5	RSBN1	ACTR1A	TOX	HSPA4L	WWC2	EIF4G3	SKIL	DCST2	SPART	TLK1	ACTR2	LRRC37A2	MBNL3	HOXC11	CLIP1	CLIP4	ZNF26	GRAMD2B	GATA5	USP2	PRL	CEP72	FLII	METTL2B	PPP1R10	SPAG17	KCTD20	POTEE	SPTY2D1	CSTF2T	CYP3A5	NFIA	CPEB1	RNF146	CCDC181	IHO1	MYH7B	ABRACL	ZRANB1	TANGO6	GEMIN8	BAG2	NRXN2	ABHD18	FBLL1	SHCBP1	SMC3	EWSR1	HSP90B1	PYCR3	RNF144B	NCOR1	RAD51AP2	RBM17	MED21	HNRNPM	ALAD	NELFCD	SYCP3	CUL5	SLC5A1	SHPRH	RPGRIP1L	PCCB	DHX29	PRORP	TRAF2	HIRIP3	RSPH10B	GAPVD1	NOP58	NABP1	SFR1	PIBF1	HOOK2	CDC27	HDLBP	WFS1	TUBGCP2	C9orf43	DNMT1	PPP1R11	UCHL5	ACP2	TEKT2	YIF1B	ORMDL1	TBRG4	USP8	LARS1	LCOR	SPAG16	ELMOD3	SRRM1	PPP2R3A	CCDC185	TMEM231	ZSWIM2	HAUS1	PTK7	ZW10	ANKRD10	UBXN2B	RBM46	LMBR1L	ZNF577	TES	NBPF1	DNAJC2	ISY1	TTC5	PCF11	CLSPN	DNAL4	AEN	MUC20	SLC52A3	PSAP	CCDC138	GOSR2	GALNT8	ACSF3	MOCS3	SEMA3B	TYSND1	ZNF33B	UBE3B	ZNF81	NHLH2	ENOX1	GNA15	LSMEM2	DEPDC7	FAM118A	NUDT9	MIX23	SERPINF1	CHRM3	CAMLG	DHX58	FOXL2NB	CLDN11	SGTA	SEPTIN14	HMGN5	CIAPIN1	CIMAP1C	THAP7	IFRD1	OLIG1	SOX5	ISG20L2	QTRT1	SPATA31F1	GAR1	GOLGA6L2	DUSP15	YTHDC1	MEA1	PLK1	TNP2	TMEM63B	CNTLN	SNTG1	DHODH	ZNF233	WDR46	EIF4H	MICAL2	KLB	FUS	CCDC175	POP4	TP53I3	PMPCA	INHBA	IQCF2	JMJD6	PPP2R2C	ADAMTS17	SLC1A6	ATXN7L1	TRPM8	UPF3A	GPATCH4	CYB5D2	PCDHB14	ACTL9	DCAF5	FHL5	GSTZ1	BEX3	BORCS6	CEP164	CPPED1	ESCO1	WRAP53	HCFC2	FILIP1L	IQGAP2	PWWP3B	CCDC196	RASSF1	MORC1	HTATIP2	PEX16	DDX19B	TTC39A	ARMC6	C9orf57	LRRC27	CCDC89	REEP4	FAM118B	SYN3	GSTA2	CBARP	PGK2	DDIT3	ABCF2	ICA1	HARBI1	DCAF13	ADCY10	HIF1AN	UQCC1	TBCC	RETREG3	TOE1	LRRC18	TXNDC9	HMGCL	MROH8	XIRP2	RAD18	CFAP45	CHCHD6	HPCAL1	SAMD15	GMPR	ARAP2	ASTN2	SPATA20	SUN5	ABCF3	MTO1	TIMP1	CACUL1	CSTPP1	EXOSC9	FAM98A	MTRF1	CD2BP2	CDR2L	RTP1	DECR1	C11orf42	DOLK	TYW1	GSS	SMIM14	ARID5B	UTP4	PTPN1	ACADS	CEP131	CCDC27	CIAO3	PLCZ1	ACTR8	TOPORS	SYNE2	GOLGA6A	CSRP2	KLHL10	BROX	NAPRT	CACNB2	DNAI3	ATF6B	ELOVL1	UTRN	MRPS18B	ZNF35	TEX48	FAM81B	TRIM69	CCDC154	ZNF552	LEO1	TCTN2	CINP	MRPL45	CISD1	GPC6	BAG4	SH3TC2	IDH3B	BCKDHB	LANCL2	UBXN11	SNAP47	INTS11	MARCHF6	GBF1	ADAT1	EIF5AL1	ITFG2	CXXC5	TNIK	MRPS9	SP140	FAAP24	USP44	ATP6V1E2	KRI1	L3MBTL2	SMPD2	NOL4L	C18orf54	PTRHD1	MFSD13A	UBR4	REC114	NSUN3	SLC30A4	DNAJC14	FAM186A	FAIM2	LYZL4	RTF1	PCIF1	SIGLECL1	COPZ2	CPA5	DNAH17	PP2D1	MPP7	ZIM2	CCDC192	PRND	HSPA5	LMAN2	TOX4	DMRTB1	FAM204A	ZNF347	TIMMDC1	CDCA3	SAE1	PSMD8	ZFAND6	PRICKLE1	NDUFAF1	IL17RC	HLA-DRB1	MPI	NDUFS2	AURKC	FAM117A	CHTOP	AAMP	DDX1	NAGS	BARD1	CDC123	MAP4	PCMT1	ZC3HC1	GTSE1	EPC1	IP6K2	DNTTIP2	EHMT1	AZGP1	GSPT1	STAT5B	SCAMP3	SUPT4H1	CD244	NRBP1	CILP2	ZNF326	IWS1	BAIAP2L1	TOM1	ZNF93	HOXB3	RPF1	NOC3L	CYP1B1	PRPF4	TRIM11	P3H4	RIMS3	B3GAT2	PGAM5	CTAGE1	SIM1	C2orf68	SLC25A2	POU5F2	EPHA4	MBD4	BCAN	SYCE1	ELOVL4	GABRA4	RNF183	CCT6A	PHF14	H4C3	CBX5	GRHPR	TMEM130	SQLE	HMGB2	PPIA	MTRFR	SHTN1	EIF4E	HSPA2	H2AZ1	DSG1	AK9	ARL6IP1	RBM8A	H3-3A	RAD51AP1	CENPC	CWC25	SELENOS	PENK	HNRNPH3	ASF1B	STK31	DARS1	NUF2	MRFAP1	SMIM1	HLTF	CCP110	PSMA8	COL20A1	C21orf58	CDCA5	CTSL	CHIC2	SLC31A2	PCDHB6	MTIF2	FDXR	FNIP1	RIC8A	MTX2	TOP1	PCDHA9	POLE3	PCNA	DKK4	NCSTN	SLC2A14	RNF8	STRN3	ANKRD30BL	SELENOT	TERB2	ASAP2	PMM2	PTGFR	SZRD1	TRA2B	GATD1	EDRF1	UBAC2	B4GALNT3	DMRTC2	ZSCAN23	PRPF38B	ECHDC2	MTUS1	PRKAB1	BZW1	ITGA6	CDCA8	TMEM101	CASP8AP2	ZNF830	MLF2	IL5	FBXO43	PGGT1B	TSTD1	BUD23	ITGA3	GOLGA6L22	GOLGA6L6	CEP57	DNAJB9	RNF149	CIMAP1A	TENM2	ANTXRL	IGSF5	SPRR4	C19orf18	SCGB1D4	SRSF5	ADTRP	HDAC7	ZAN	LAMA4	HSPB7	DYNC1I2	CATSPER4	SDE2	RNASE3	GATA2	WASL	SLC16A1	ZNF230	TMEM132D	FNDC4	RUNX3	SINHCAF	RYR2	ZNF768	BTC	S1PR2	CTSA	XYLT2	FAM216A	KNCN	EFR3B	LTV1	C2orf92	SKIC8	PSMD12	MFSD12	CTNNA2	HNRNPR	DIP2C	ANKRD36	ARHGAP26	KLHL35	EFCAB3	GOLGA6B	TOB1	MAPK4	ZNF568	C22orf31	IFNGR1	FAM13C	EPHB4	LRRC3B	MIS18A	TBC1D3B	APBB3	OR14A2	CDRT15L2	ZNF548	ZBTB38	EVX1	TPH2	PLB1	TXLNB	BEX2	AREG	SLC35G5	MMP3	YEATS4	ARL1	CPNE1	ACAP2	THSD7A	SPCS2	SMIM2	PRKAR1B	NPHS1	PELO	EIF3I	TSPYL4	ST8SIA2	TSR1	ANKRD26	WBP2	ANKRD62	ECHDC1	GTF2F2	G3BP2	ACTB	KCNV2	TNIP3	C3orf18	ESR1	PSME3	SYP	IPP	GRIK5	PAH	TNFAIP1	PLTP	ZNF226	DNAJC10	CPNE8	ASGR1	AGPAT2	CIMAP2	SULT1C4	TYRO3	TTC19	ANKRD36C	SMC1B	PTPN2	RNLS	CCDC141	NCEH1	FTO	SCIN	TMEM150A	CHGB	GARIN2	PPP2R2B	ZIC4	SON	LRRC56	TSG101	SLC25A44	PDYN	FDXACB1	ENKUR	CDADC1	MYO10	KBTBD7	TMEM140	CCNL2	DDX27	TAF3	SRRM2	AP1AR	FUT11	ANAPC13	CENPF	FSD1L	QNG1	FGF18	WDR18	DNAH11	ZSCAN12	MYO6	VPS54	SLC22A2	PDLIM4	PDGFC	ARGLU1	ZNF227	MLYCD	GNA14	MYO18B	ABT1	CIP2A	ARHGAP10	H2AC1	CWC15	SPECC1	ST13	CD320	COX5B	C12orf43	C8orf74	CCDC112	TDP2	GLB1L	CNTN4	CHORDC1	STXBP5L	MYH14	C6orf118	TSN	TBX22	IZUMO3	COPE	C1orf141	SLC39A6	CATSPER3	ATP2B2	HSP90AA1	ENAM	DERA	SRP14	PCDHA7	ANKRD54	CCDC174	CMAS	AXIN2	N4BP2L2	SNAP91	NPHP1	ADGRA3	NCKAP5	TM9SF2	GATA4	SPMAP2L	PKD1L1	SHOX2	FKBP2	NDC80	GAS6	DDX50	METTL14	RAB11FIP2	LEKR1	LAYN	EIF4A2	ACADM	EPN2	PEX12	SLMAP	RCL1	PEMT	SMC4	CYRIB	SLC5A3	EIF5B	USP1	CEP290	GOPC	ZNF670	NOP56	PYROXD1	TMEM190	CDC7	TMED10	MED19	TNPO1	FBLN2	ELOA2	CCDC18	ZNF134	HELZ	ZNF800	HMBOX1	GIGYF2	GOLGB1	CNTRL	UBC	C2orf16	TIMP3	FAM200A	KIAA0586	RBM19	NME8	SLTM	TCF25	RTN4	CFAP141	ZRANB2	NUP42	TCOF1	ZNF714	DHX9	KDM5A	MICAL3	SENP1	YLPM1	CCDC34	SETX	CDC40	SOX30	KIF20B	DST	CENPJ	CDC42BPB	TBC1D3D	FGD6	WDR37	EXD1	SFI1	SUPT20H	KIF5C	OR7E24	WDR4	SORCS2	RNPC3	FAM209A	GPT	RBMXL2	ZNF641	KLF5	N4BP2L1	PPP6R1	EMC10	B3GLCT	CACNG3	CCDC82	NEMF	TTF2	SGO2	FAM174B	TMTC3	GARIN4	TTN	CLK3	C12orf40	RB1CC1	TRIM37	FBXW7	STK4	E4F1	DHX36	CSRP1	LUZP1	METTL23	POC5	HAS2	SETD6	CBFA2T2	DCAF12	ZNF608	CLOCK	HDAC5	CFAP54	IL23R	TUT7	DNAJC30	PTGFRN	FANCD2	CDH2	KCNAB2	USP35	DIAPH3	DENND2D	FCHSD2	EFHC1	CEP95	IQCA1	UBAP2	LYST	ZNF506	AHCTF1	SPACA3	UACA	TBC1D32	CHD1	ACTL7B	CEP70	MRPS6	CCDC87	LIMCH1	TNFAIP6	G2E3	SRRM5	MTF1	ACSL1	PIGBOS1	SSBP2	LRRC34	LRRFIP1	RUVBL1	CSPP1	CCDC14	CHCT1	WNK1	SERBP1	GTPBP8	SPEF2	TSPAN2	THG1L	CNBD2	NSA2	C10orf120	USP16	TDRKH	SPATA46	GLI2	PMS1	WARS2	IFRD2	HS3ST6	PLCE1	OSBPL8	FBXW4	CYP4X1	THNSL1	GPD1L	SLC28A3	ANKRD36B	TCF23	MBTD1	WIPF1	DKK3	NCOA1	TRIT1	OGDH	TDRD6	CCNT1	MBD5	MMS19	SEPTIN6	MYCBPAP	ANKRD12	CDK18	TF	INKA1	SRPRB	SULF1	CTNNBL1	GPATCH2	XRCC5	THAP9	HIC2	SPATA31A1	SMYD4	ASXL2	PCBD2	FBXO38	KXD1	PTPRT	CASQ2	ZNF98	AP1G1	HNRNPC	CCDC121	PHLPP1	UBE2L5	RPL39L	PBK	BTNL8	ADAM18	COMP	MORF4L1	MRPS15	POMP	PTTG1	COX7A2	TUBB4B	CCT3	ATP6V1F	NPM1	ZWILCH	DDX24	PDE6D	CCDC38	DBF4	CCNB2	KRBOX1	CATSPERE	GGNBP2	STAMBPL1	REXO2	GTF2A2	BOLL	C15orf48	RDX	MPC2	TYMS	HILPDA	MLST8	PSMD4	TIMM50	CDKN2D	PPM1G	PIH1D2	CALM3	SKP1	CIMIP1	PSMB6	NME5	RPUSD3	SAYSD1	ADAM2	RPL10L	PPP1R2	LRRCC1	C2orf73	PSMA7	ANXA2	SHCBP1L	HYLS1	TRIM21	RNF113B	FKBP4	DYNLRB2	JPT1	POLA2	UQCC2	ZC3H14	BNIP3L	BUB3	C2CD6	DNAAF11	SLC25A4	WDR54	ZNF675	PSMD6	SLC25A5	LAMTOR5	TBC1D10A	GPX4	ARL4A	RNF32	CDK1	PXYLP1	FKBP1A	GTSF1	PROK2	GTPBP4	PTPRN2	LIMS1	HIGD1A	DGCR6L	ADRM1	LETM2	COX5A	ATP5PB	ZFYVE21	MRPL51	PEBP1	ILF2	KIF9	DNAJB6	CCNH	PYGB	HIKESHI	PMM1	COPS6	NDUFAF3	CDK20	ZPBP2	MARCHF3	C1orf56	CETN3	CCDC62	HMGB1	LARP1B	FBXO32	MUC6	MRPS10	NMT2	SAFB2	GNG7	KIF2C	PLEKHJ1	MRPL44	CFL1	TMEM232	SUMO1	ELOC	WARS1	ENY2	IFT122	COPS5	SF3B2	TAF9	HOATZ	FAM229B	INO80C	EFHB	HNMT	TPM3
PMC10244172-41375_2023_1885_MOESM1_ESM.pdf-1-PBK_PBK		PLK4	POLQ	PTPN7	RRM2	SIRPA	SKA3	SMC2	SPAG5	TOP2A	TOX	TPX2	TYMS	UBE2C	UBE2T	UHRF1
PMC3398025-pone.0040498.s009.pdf-1-MAP3K14_MAP3K14		CDK2	CCNH	HNRNPK	SNCA	SMAD1	FN1	HSPA8	FYN	U2AF2	CALM1	SMAD5	KAT2B	PXN	SHC1	PTMA	EIF5	MAP2K1	JUN	GSK3B	PDGFRB	BRCA1	RTN4	EEF1A1	COPS5	PEBP1	TSG101	UBC	STAT1	PSMD11	MCM7	CTBP1	PCNA	RGS2	EEF1G
PMC9681818-Table_1.xls-Table_S6-Mast_KIT_KIT		HPGDS	TPSB2	CPA3	DACH1	LTC4S	PRMT9	ST8SIA6	UTS2	ENPP3	TOX	HAS2	SLC18A2	PAQR5	MLF1	P2RY14	UMPS	LAX1	EIF3E	SNU13	NAP1L4	NSG1	RPL5	LRMDA	GCH1	COMMD2	ELMO1	CAST	RPLP2	PTPRC	PRMT1	MIIP	DOCK2	MRPL48	TBXAS1	KIAA1522	RPL30	ZNF704	FAU	NOP58	KRTCAP2	RPL24	FAM107B	NDFIP2	ITPR2	IL18R1	RPL18	SDHA	SYTL2	DHRS9	EIF3M	TLE4	ARF5	EIF5B	SLC6A6	DCAF13	GPBP1	NMT2	MED31	FERMT2	NOL7	SLBP	NAP1L1	GMPS	URI1	TIMM44	RPS23	ADAMTS7	CYBC1	MIER1	MTMR14	RGS16	DNAJA3	BCCIP	OPTN	AKIRIN2	SERBP1	BMP2K	GPR153	EIF2B1	IFI16	SMC5	ARL6IP5	OGT	DDB2	DOCK11	BRD2	SPCS1	TGFB1	RAP1B	SLC12A8	BAZ1B	LACTB	HDAC3	IKZF4	NFKBID	ZC3H15
PMC9691391-7945884.f3.pdf-1-ENSG00000113721_PDGFRB		DPT	FLNA	SERPINH1	RHOB	SLC7A11	TBX2	PCOLCE	HMGN1	EFR3B	RRM2	DDR2	TMEM119	STMN3	MYH9	C1orf21	SLC38A1	CALR	HDGF	NPY	EGR1	FAR2	SLC7A1	EML5	PDE10A	CIRBP	EML6	PLEKHA6	HSP90B1	HYOU1	CBFB	RCN1	EMILIN1	PHGDH	TSC22D3	EIF4EBP2	TCF12	CFL1	DDC	RAPGEF4	DUSP6	SCHIP1	BACE1	SLC6A9	NT5E	FAM107B	SHROOM3	ARHGEF2	IL13RA2	GARS1	SPTAN1	MTHFD2	GPRIN1	H3C15	TRIL	PROX1
PMC9691391-7945884.f3.pdf-60-ENSG00000163050_COQ8A		PNRC1	NTPCR	ZZZ3	ERBB2	ZFAT	RAP1A	SLC20A1	CEP15	PRDM11	KDM4B	TIA1	SQLE	CYBA	GPR137C	GHDC	CANT1	ZNF316	GDAP1	SLC43A1	PPIL1	PCGF2	RSRC1	NKIRAS2	KLHL21	DLL3	SH3GL1	SH3BP4	GTF2F1	PLOD3	HSD17B6	ZNF205	RHBDF2	LRRC34	NEIL3	SRP54	FAM169A	TSPAN8	MED20	MANSC1	SPG7	TMC6	MYO1C	MRPL15	ZNF816	CENATAC	XPO4	C1QBP	TRNP1	RERG	HCN1	FAM167A
PMC9691391-7945884.f3.pdf-75-ENSG00000164896_FASTK		COA5	PDE8A	TRMT11	MCM2	MAPK10	ALG6	VANGL1	NAV1	NGFR	HDAC7	E2F1	EEF1E1	WASF2	TUBE1	AACS	ZFAND2A	ZNF592	NAALAD2	MSTO1	B3GALT1	FAM13C	ANTXR2	MBNL3	PDE7A	ATP2B4	GSR	SAE1	SNF8	ALDH3A2	TRIOBP	RBIS	RPL9	ME1	CRKL	ZNF530	WASHC4	ST6GAL1	ESRRG	RGS11	MAPK14	TINCR	MED19	S100PBP	BCL2L11	COQ10A	GJA1	KARS1	UBE3D
PMC9691391-7945884.f3.pdf-99-ENSG00000143674_MAP3K21		BABAM2	NBR1	BOD1	VEGFD	BORCS6	SEC22A	EEA1	E2F6	TTC9B	TNFSF12	H2BC11	PANK3	PPP2R3A	GRAMD4	FBXO5	ZNF436	TMEM42	PIAS1	WDR77	CPNE3	SLC27A4	LFNG	C4orf50	PCSK6	KCNH4	PPIE	ACAP2	TRABD	TIPARP	DDX23	TMEM132E	KRT16	FBXL18	ING3	BTN2A2	HAUS7	RASGRP2	CSRP1	FZD6	PPP1R2	NSMCE2	SLC35D2	PRR29	DEK	SMC2	NAXD	UCK2	MRPL55	MVB12A	NCBP2AS2
PMC9691391-7945884.f3.pdf-131-ENSG00000117676_RPS6KA1		PPP1R3D	LRRCC1	TMPRSS5	CNPY4	CADM1	HSPE1	FAM124B	MTIF2	USP36	MAP10	PPA2	LPIN2	ZCCHC18	PFKFB2	ZNF408	MDK	RGS4	IL1R1	AKT1	TOR2A	ATP13A2	WIPF2	GCSH	RPS27L	ANGEL1	BPNT1	ZDHHC4	LSM3	FAM114A1	DNAAF9	PI4K2B	WDR37	RAB5A	MPZ	RAB40C	LPAR3	RELA	RMND1	NUDT9	ST6GALNAC4	DNAAF5	OGFOD1	KIAA1328	KCNH1	ING2	FAM111A	STX2
PMC9691391-7945884.f3.pdf-154-ENSG00000130669_PAK4		ZNF154	SASS6	AFF2	NPRL2	TMEM167B	MICU3	ABCF3	TADA3	ZNF197	RBBP9	DLD	MIDEAS	LYPLA2	GPR176	FKBP2	FBXO46	INVS	RP9	SLC9A5	CRPPA	ASIC4	COA1	MCMBP	ASB7	CEP20	TMEM35A	XPR1	RCSD1	PIK3IP1	MINPP1	GAREM1	NAP1L4	ADAT3	DVL2	GSDMB	RALA
PMC9691391-7945884.f3.pdf-199-ENSG00000101349_PAK5		CCDC93	AZIN2	GAMT	ALG10	ZBTB26	UBR2	SEC22C	AFAP1L1	TNFAIP8L1	EIF3I	MYEF2	DTNB	ZNF501	CDKN2AIPNL	LOC389831	E2F4	AHNAK	ZNF410	STAM	CAPN15	BOLA2B	YBEY	PRKCI	TTLL11	PLA2G6	PALB2	QTRT2	CDKL1	C2orf49	PHKG1	ITGA6
PMC10243386-IANN_A_2218104_SM2769.doc-0-ABL1_ABL1		ABL2	ACVR1	ACVR1B	ADGRA2	AKT1	AKT2	AKT3	ALK	ALOX12B	AMER1	ANKRD11	APC	APCDD1	AR	ARAF	ARFRP1	ARID1A	ARID1B	ARID2	ARID5B	ASXL1	ASXL2	ATF1	ATM	ATR	ATRX	AURKA	AURKB	AXIN1	AXIN2	AXL	B2M	BACH1	BAP1	BARD1	BBC3	BCL2	BCL10
PMC10243386-IANN_A_2218104_SM2769.doc-0-JAK1_JAK1		JAK2	JAK3	JUN	KDM5A	KDM5C	KDM6A	KDR	KEAP1	KEL	KIT	KLF4	KLHL6	KMT2A	KMT2C	KMT2D	KRAS	LATS1	LATS2	LMO1	LRP1B	LYN	LZTR1	MALT1	MAP2K1	MAP2K2	MAP2K4	MAP3K1	MAP3K13	MAP3K14	MAP3K3	MAPK1	MAX	MCL1	MDM2	MDM4	MED12
PMC10243915-uxad037_suppl_supplementary_table_s1b-table_s3b.pdf-9-MAST3_MAST3		MADD	PNPT1	RNF170	SUPT5H	EXOSC1	TMEM50B	RB1	MINDY3	VHL	HIF1AN	LRR1	SMC2	CYFIP2	ZCCHC10	COMMD8	PYGB	SAFB	NAP1L5	RTCA	EDEM1	NOC3L	PIP5K1C	POLG	ATP5F1C	CCNY	COQ8A	IFI44	TRIP4	TDRD7	UBA1	UHMK1	WDR82	DCUN1D5	CAB39L	CBX3	CHCHD2	TRMT10A	UBXN7	ZNRF2	SRSF4	ZNF408
PMC10243915-uxad037_suppl_supplementary_table_s1b-table_s3b.pdf-13-CDK17_CDK17		OBI1	PRRC2B	C4orf3	ZNF92	ZNHIT3	DBR1	RBM10	NCOA7	SSH1	NUP37	TMEM131	ABHD13	SESN2	TVP23B	SMARCC2	RGS1	UBA6	COQ2	MIER1	IFT57	RNF19A	SRRM2	SLC8B1	MIEF1	C6orf136	KCTD9	RSPH3	TFB2M	ARHGAP32	CASP1	NUDT3	BBS7	RBX1	CCDC146	GLRX	NDE1	MARK4	TIA1	SLC38A10
PMC10243915-uxad037_suppl_supplementary_table_s1b-table_s3b.pdf-25-GSK3A_GSK3A		MMP28	OTUD6B	RAD51AP1	ISG15	ENO1	RFX3	NCBP1	NCOA6	MAU2	NPIPA1	GLRX3	EIF2AK2	ARL5B	EPRS1	EIF2S1	PTBP1	ZNF780A	PTPN1	TOMM40	KIAA2026	DELE1	ZNF48	MRPS16	SNX4	TTF2	CNOT1	RAP2C	NDUFA5	CMPK2	FAM222B	RBM18	PDHX	ZNF275	ALKBH5	RNF7	MAP3K12	HADHA
PMC10243915-uxad037_suppl_supplementary_table_s1b-table_s3b.pdf-102-EPHB4_EPHB4		MAPKAPK5	NIP7	MSL3	GORASP2	NEK8	CYB5A	CLIC3	MOB1B	TGFBI	CREBL2	TMEM64	PWP2	MAT2B	RAN	NSMCE2	ALG3	GPA33	RPL30	PHLDA2	RRAS2	EIF4EBP2	RAB3GAP1	RPN1	GTSE1	ATP2B4	CD1A	TMED9	GJC2	PTGER2	FIP1L1	KRT74	CCDC28B	ATRAID	MAGEE1	CEBPZ	SRFBP1	PSTK
PMC10243915-uxad037_suppl_supplementary_table_s1b-table_s3b.pdf-113-DMPK_DMPK		EXOSC2	ZHX2	DACT3	POLDIP2	CHKB	ADAT2	PAPOLG	ZFTRAF1	MICAL3	PRPF31	HIPK3	LRP12	ABCD2	BTBD1	PNP	PNPLA7	JADE2	MRPS17	NFYC	CLN6	SPRN	COG2	PRKD2	ALDH4A1	FZD1	XRCC3	HCFC2	KDM2A	PITRM1	NOX5	IPMK	ZMYM6	CMSS1	FOXJ1	CFAP68	ZBTB47	MS4A14	ANKRD37	FAH
PMC10243915-uxad037_suppl_supplementary_table_s1b-table_s3b.pdf-147-PIK3CA_PIK3CA		RAPGEF3	UQCC5	TMCC1	HRH2	SH2B2	GBE1	MRPL16	SMIM14	MERTK	RPP25L	TSPAN5	KRTAP4-12	HILPDA	POLD1	TSPYL5	THY1	CXorf38	MAPRE3	ARF5	SYNDIG1	TRIM67	SYCE1	NDFIP2	RAD23A	CPO	FAM83A	RFFL	YARS1	IRX3	CALHM4	SFXN1	NEK3	EYA1
PMC10243915-uxad037_suppl_supplementary_table_s1b-table_s3b.pdf-219-PINK1-AS_PINK1		FKBP10	DCTD	NUP85	ACSM2B	CORO2A	CASKIN1	ANO10	SOX6	SLCO1A2	PPP1R26	PARP16	PLAG1	KCNH4	RBM33	CORO6	NALF2	MFSD4A	LMLN	PAPPA	GNRH2	ATP10B	KATNIP	TTC19	PPP3CB	TIMM13	APOOL	CABP4	UBE2J2	SLC25A4	PTX3	PRR36	BDH1	MINDY2	CAPN8	HSF1
PMC10243915-uxad037_suppl_supplementary_table_s1b-table_s3b.pdf-230-NPR2_NPR2		SPATA1	PLEKHM3	CEL	DOK7	ROPN1	MSH3	SCP2	TMEM239	KAZN	ERLIN2	DSC3	MICALL2	ZNF821	GIMAP5	TRAPPC2	ERICH6	ENTREP1	FLI1	CDRT15L2	SCAF1	ATP7B	DHDH	MYEF2	TFPT	SAXO1	KCNG4	NIFK	SRGAP2C	TMEM45B	DOC2B	HMGB4
PMC10243915-uxad037_suppl_supplementary_table_s1b-table_s3b.pdf-268-TNIK_TNIK		PNOC	IQCH	NOP9	LOC100129098	ZNF582	CENPA	HOXC12	CYP11A1	GLA	DENND5A	FLOT1	EML4	ANKDD1A	ITIH5	ARSD	ORC1	PGRMC1	MIEF2	PDZK1	MAPK8IP1	ZNF549	OR1F1	SPEM2	BOLL	ZBTB45	CLEC4C	SDC4	NPY	HJURP	TSACC	CD19	LIN7C	BMPER	SLC25A53
PMC10243915-uxad037_suppl_supplementary_table_s1b-table_s3b.pdf-288-SRPK1_SRPK1		UPK1B	OAT	CRTAP	DGKQ	CCL20	SVOP	CSMD1	OPRK1	PKHD1	SBSPON	SLC5A8	GYPB	ABCB1	GREB1L	LCN10	PTK2B	SUGCT	ALDH3B2	PROSER1	DNAH8	H3-4	DAPK1	KIZ	SCN3B	MACROD1	POU4F2
PMC10243915-uxad037_suppl_supplementary_table_s1b-table_s3b.pdf-388-TIE1_TIE1		CD2	EPHB1	ELOVL3	GARIN5B	SNCA	CYP27B1	APCDD1	WDR55	WNT9A	KHDRBS1	ANKRD9	MRFAP1	PPFIA4	SIM2	UBAP1L	SCN9A	WNT10A	BEND6	UBE4A	LEFTY1	ACTR1B	ZNF536	ICAM4	TOM1	CDO1	MACO1	MEAF6	ITGA9
PMC10243915-uxad037_suppl_supplementary_table_s1b-table_s3b.pdf-395-DYRK3_DYRK3		RPS3	DPEP1	C1orf74	DDR2	AXDND1	HAVCR1	RFPL3	SOX11	ZNF518B	MYL1	FAM171A1	SYT4	CMYA5	ERMAP	OR2J2	FABP3	DCAF4L1	CALCB	CERS3	NDUFB10	NMUR1	PCDHA9	CLEC4E	IQCK	CWF19L2	DNAH11	RDH8
PMC10243915-uxad037_suppl_supplementary_table_s1b-table_s3b.pdf-467-LIMK2_LIMK2		NAA16	B3GNT6	EIF3I	IRX1	MRAP	FAM110C	CEP43	ATXN2L	TONSL	CD74	FOXD4	SLC49A3	OR51I1	KCNJ15	KCNG2	AGTRAP	FCER2	RERGL	HPS6	C1GALT1C1L	CTU2	NEK1	PSG11	CHRNG	SLC18A3	LAMTOR1	OSCP1	PGR	FSCN3	PLCE1	PCDHAC2
PMC10243915-uxad037_suppl_supplementary_table_s1b-table_s3b.pdf-472-CDKL3_CDKL3		ZNF215	TDP1	GPRC5B	SCGB2A1	NXNL2	GUCY2F	CYP1B1	SERPINB10	DSTN	H2AP	KIAA1191	DSG1	IL17D	PAQR5	ARPC5	IFNL2	TPBG	ABCC9	COL28A1	NRG4	CALY	ADAMTS16	PPEF1	CALML5	APLP1	IYD	TDRD10	FANK1
PMC10243915-uxad037_suppl_supplementary_table_s1b-table_s3b.pdf-473-IRAK4_IRAK4		IL20RB	OSER1	ABCC11	COX4I2	PSMD13	GDPGP1	RASGEF1C	TRA2A	BFSP1	SLITRK3	TMEM74B	REC114	MAL	ZBED4	CAPG	GNAL	WDR48	NR4A3	CCDC148	SVOPL	GRP	CSN1S1	HOXB8	ZNF19	GPR32	PZP	NOS3	DDX3Y
PMC10243915-uxad037_suppl_supplementary_table_s1a.pdf-11-MLKL_MLKL		KLHDC3	SLC27A3	PFN2	C4orf33	HDAC7	SSH2	HK3	IL27	LGALS8	KRT86	BTG3	RXRA	FFAR2	EXOC3L1	GFOD2	TMEM204	IL15	FRMD8	ALKBH7	RPL4	CASC3	PHF20	HTRA1	RASD1	SELENOM	ZNG1E	UBR3	PIK3AP1	C15orf48	TMCO3
PMC10243915-uxad037_suppl_supplementary_table_s1a.pdf-12-KIT_KIT		ARF5	NOP53	REPIN1	FZD3	DHRS7	NCALD	PTTG1	FOXN3	SPPL2A	CIRBP	H2BC21	GNL1	ZNF407	TLE2	RPS14	TMEM204	BLCAP	CENPW	ASF1B	AKR1B1	ALPL	CACUL1	TXK	TCN2	IER5L	ERGIC3	EXOSC9	ZDHHC11	UXT	CALHM6	NUSAP1	COL6A1	CDC45
PMC10243915-uxad037_suppl_supplementary_table_s1a.pdf-23-EPHA1_EPHA1		ZNF337	LYRM4	HADHA	NFKBIE	ARHGAP45	KMO	PLEKHA1	CAMK2N1	ATG4D	MIDN	ELAVL1	USP25	APBA2	ZC3HAV1	CHEK1	ARHGEF2	CAMK1G	IPO4	WDR82	COL4A4	RIMS3	SLC30A1	CDK11B	TMEM187	FAM53C	RUNX2	ACP2	C14orf119	FBXO46	SDHAF2	NMI
PMC10243915-uxad037_suppl_supplementary_table_s1a.pdf-30-DYRK2_DYRK2		NME3	HLA-E	CASP7	MCTS1	DNMT3B	SLC2A5	XKR8	TNK2	TRMO	ASB1	RPRD2	RPA2	DCANP1	TIGAR	RSPH14	ZNF3	PSMD14	ITFG1	ATF4	FBXW11	CNR2	SUPV3L1	PLAC8	TBP	TAF1B	CMTR1	GADD45G	TMEM191B	ALKBH5	ESPNL	ESYT1	IRF8
PMC10243915-uxad037_suppl_supplementary_table_s1a.pdf-49-EPHB3_EPHB3		GADL1	FAM111A	NIPAL3	PTPN21	SERGEF	FLYWCH1	TIAM1	WNT7A	SPON2	ACO1	GNLY	ATP6V1A	SERPINB8	HAVCR1	SLF2	MUC3A	C3orf18	ODF2	XPO1	SLC48A1	THBS1	LRFN4	ACTA2	RNPC3	SLAIN1	TLE1	RBPJ	UBAP1
PMC10243915-uxad037_suppl_supplementary_table_s1a.pdf-88-RPS6KA2_RPS6KA2		ATP6V0A1	COTL1	LIM2	SAMD10	RELL1	TSNAXIP1	SLC16A5	BIRC3	DDX55	ZNF417	TNFRSF1A	THEM4	SLC25A15	SLC39A7	MED18	SH2D4B	KAT6A	SEC61G	UTP6	NTPCR	SERPINB7	SMU1	LSP1	LRRC32	CCR7	B4GALT1	MEAF6	SIM2	LHB	ANO10	NCR1	TAAR5
PMC10243915-uxad037_suppl_supplementary_table_s1a.pdf-98-EIF2AK4_EIF2AK4		ELK3	RALBP1	MBD3L2	MIB2	CPEB2	RABL2B	PSMB2	PRUNE2	SCAF1	LRFN2	RHOF	RPAP1	RAB1B	NAA10	RSF1	USP16	ARPC4	NUDT13	PSMG2	STX2	SLC38A4	GRAP	PRKD2	PIM1	UBQLN1	KLHL29	WDR35	DHPS	CAVIN2	KLC4
PMC10243915-uxad037_suppl_supplementary_table_s1a.pdf-111-CAMK1_CAMK1		OR5P3	DCST2	GSPT1	BUB3	ATP8A2	MLYCD	RBM23	VPS72	LYRM7	ZNF256	COIL	GTF2IRD2	RAB18	PSG3	SCRT1	TXLNG	CAVIN3	SYT8	FKBP9	CCNF	IRAK3	GLA	OCLN	SEMA5A	DIAPH1	DNAJA2	F8A2
PMC10243915-uxad037_suppl_supplementary_table_s1a.pdf-211-CDC42BPG_CDC42BPG		CAMKMT	RPS12	USP37	BICRA	GMPR	AMD1	CNIH1	PLA2G10	RGS14	EMSY	ALPK2	ZNF394	NEURL1B	MRPS23	ATP11B	MAX	CLPTM1	PCMTD2	FAM200C	DNAJB13	WFDC6	ARHGDIB	WWP2	SMYD5	ASPHD2
PMC10243915-uxad037_suppl_supplementary_table_s1a.pdf-373-GRK7_GRK7		CCT8	ITIH3	KLF3	MMP14	NCMAP	GREB1	ACP4	GPR179	NAP1L4	DCAF4L1	GUCY1B1	CRIP3	ATP11A	GNG13	CALCOCO2	OR4Q3	COX7B2	WDR13	PAGE3	PLAA	PPP3CB	SLC35C1	LYN
PMC10243915-uxad037_suppl_supplementary_table_s1a.pdf-477-APEG1_SPEG		NEFM	BCAP29	USP31	USP32	CYP4V2	GNAI3	PCDHAC2	BTNL3	ZNF608	IRF3	CAND1	UEVLD	SALL3	TXN2	PSG2	MSTO1	CLEC4C	ROMO1	MOS	CYP3A5	DYNLL2	GABRA3	GAGE10	DCAF7
PMC10243915-uxad037_suppl_supplementary_table_s1a.pdf-564-HUNK_HUNK		GSDMC	CTR9	TTK	EDN1	SLC30A7	ZPR1	UNC13D	RBPJL	CLHC1	CUZD1	OR2A1	ZNF804A	CYP2A7	ANP32A	RSAD1	CMTM8	ARL15	HTR1B	FAM3C	GTF3A	CCL20	KRTAP1-5	SELENOI	CTNNA1	FBXL17	WDFY3
PMC10243915-uxad037_suppl_supplementary_table_s1a.pdf-598-MAPK10_MAPK10		YEATS4	PDCL3	DOCK6	NRBF2	HLA-DQB1	PABIR3	ARL4D	PNO1	HES1	EBI3	MKRN2	CHST12	LTB	FHL3	PMF1	GALNS	PHOSPHO1	RPL10L	SLC22A11	MAPK7	TOM1	PTPRA	RNGTT	STXBP2
PMC10243915-uxad037_suppl_supplementary_table_s1a.pdf-620-NRBP2_NRBP2		TEKT4	MBTPS2	MAP3K14	CFC1	OTUD3	UPP2	PGLYRP4	LEFTY1	PSMB6	ATP2C2	XAB2	DNASE1L2	ZNF652	RNF152	H3C12	MAP4K4	FOXD4L4	KRR1	ALG3	MRPL52	RPTN	LINS1	OR2A5
PMC3060339-emmm0003-0089-SD1.pdf-4-ENSG00000038382_TRIO		TRIO	IL7R	SPEF2	KIF2A	GLRX	CDC42SE2	RAPGEF6	CSF2	IL5	TCF7	UBE2B	STING1	DNAJC18	GNPDA1	STK10	DUSP1	NEURL1B	RACK1	JARID2	RNF144B	SLC44A4	PIM1
PMC3060339-emmm0003-0089-SD1.pdf-4-TRIO_TRIO		TRIO	KIF2A	CDC42SE2	RAPGEF6	CSF2	DNAJC18	GNPDA1	STK10	JARID2	RNF144B	SLC44A4
PMC3060339-emmm0003-0089-SD1.pdf-6-ENSG00000120899_PTK2B		PTK2B	KIF13B	DUSP4	IKBKB	MCMDC2	STAU2	PAG1	MYC	GSDMC	ST3GAL1	IER5L	FNBP1	FAM78A	KLF6
PMC3060339-emmm0003-0089-SD1.pdf-6-PTK2B_PTK2B		PTK2B	KIF13B	DUSP4	STAU2	PAG1	MYC	GSDMC	ST3GAL1	IER5L	KLF6
PMC3060339-emmm0003-0089-SD1.pdf-24-ENSG00000115977_AAK1		AAK1	PCBP1	IL1A	ZEB2	ITGA6	PDK1	IKZF2	FAM124B	ANKRD28	SATB1	FOXP1	MGLL	DNAJB8	RSRC1	PLD1	TNIK	TMEM212	BCL6	CYTL1
PMC3060339-emmm0003-0089-SD1.pdf-51-AKT2_AKT2		AKT3	ATM	BCL2	BCL6	BCL2L1	BCL2L11	BCR	BLNK	CCL3	CCND1	CD14	CD19	CD38	CD40	CD80	CD247	CDK1	CDK6	CDK7	CDK8	CDK19	CSF2RB	CXCR4	DNM1L	DPP4	ETV6	F3	FAS	FLT3	FNTB	FOXO3	FYN	GHR	GSK3B	HDAC1	HDAC3	HMGCR	IFNAR2	IFNG	IL15	IL1B	IL2RA	IL2RB	IRF4	ITGA4	ITGB2	JAK2	KIT	KRAS	LCK	LMO1	LMO2	MS4A1	MSH2	MSH6	MYC	NOTCH1	OLIG2	PBX1	PDGFRA	PDGFRB	PLCG2	PML	POLE	PPAT	PPP3CB	PRKCB	PTEN	PTPN11	RARA	RB1	REL	RRM2	RUNX1	SLC19A1	SOCS1	SRC	SYK	TCF3	TOP1	TOP2B	TP53	TUBA1A	TUBA1C	TUBA3C	TUBA4A	TUBB1	TUBB4B
PMC3369932-pgen.1002751.s017.pdf-0-BMPR2_BMPR2		SKI	ITCH	ARHGAP35	EPHA4	FURIN	MXD1	MAPK1	BICD2	LIMA1	MPDZ	TNKS2	DCBLD2	HYCC2
PMC3369932-pgen.1002751.s017.pdf-0-JAK1_JAK1		HMGA2	MAP3K8	B2M	RNF6	ARHGEF10	POLR3G	NFAT5	TNRC6A	ZNF532	KMT2C	CERS6	RPL13A	NKX3-2	FMNL3
PMC3369932-pgen.1002751.s017.pdf-0-PKN2_PKN2		AKT3	EPHA4	TWF1	TACC1	CEP57	FNDC3A	ABHD2	ATAD2	LUZP1	MRTFB	CDCA7	VANGL1	LAMA3
PMC3369932-pgen.1002751.s021.pdf-0-BMPR2_BMPR2		PKN2	TCF4	CSNK1G1	ELK3	PTPRD	RPLP0	SLC9A2	EEA1	HPRT1	POLR3G	MAPK1	ABHD2	MPDZ	MYLIP
PMC3369932-pgen.1002751.s021.pdf-0-JAK1_JAK1		SKI	AKT3	LYST	AFF1	EPB41	CREB5	THRA	ZFYVE16	LPGAT1	FURIN	NFAT5	BICD2	ATAD2	KLHL28
PMC3369932-pgen.1002751.s026.pdf-5-PLK4_PLK4		KAT6B	SMG1	ACAP2	PTPRG	OTUD4	CTNNA1	LNPK	TENT2	NAA15	LMO7	UFL1	ELAC2	FAM111B	CPEB4	LMAN1	ECT2	BLOC1S6	REL	ZNF493	ETV5	NBAS	PDGFA	WASL	ZBTB43	G3BP1	KMT2A	APLP2	VAPB	SREK1	HIPK2	ZFP91
PMC3369932-pgen.1002751.s026.pdf-18-DYRK2_DYRK2		ATE1	SFSWAP	TRIO	NUDT3	ZSCAN32	DCAF7	SRGAP1	KIDINS220	DLG1	FNBP4	EP400	U2AF1	CLDN10	DCAF13	SUPT16H	BTBD7	UHMK1	BICD1	LPP	CAMSAP1	MLLT10	NEK3	BTG1	FNIP1	NSD2	USP12
PMC3369932-pgen.1002751.s026.pdf-29-TRPM7_TRPM7		INO80D	RAB12	MTG2	ZMYM5	KDM4B	PPFIBP1	USP25	CLCN3	LMAN1	SRRM2	PTPN11	CDK13	CCND1	PHKA2	DLX1	RNF145	CLIC4	U2SURP	METTL26	ELF1	H1-4	PRPF40A	PAGR1	SLC35F3	LRP12	CDK2	LARP1B	LDAF1	NUP88	MAT2B
PMC3369932-pgen.1002751.s026.pdf-46-LRRK2_LRRK2		AKT3	EEIG2	ZBTB44	GBP1	NPEPL1	ATP2C2	SC5D	TTC39B	AJUBA	FFAR1	DNAJB5	FLYWCH2	PCED1B	NUP62	GOSR1	ILF3	H4C2	TGFBRAP1	APH1A	AASDH	MKLN1	TAC3	ZNF652	ZFAND6	PBX1	HS6ST1	AFF4	RNASEH1	CHD4	GART	NFATC4
PMC3369932-pgen.1002751.s016.pdf-0-BMPR2_BMPR2		HMGA2	MKLN1	SRPK2	ZFYVE16	TMCC1	AFF4	UBE2W	CAPRIN2	CREBRF	LAMA3
PMC3369932-pgen.1002751.s016.pdf-0-PKN2_PKN2		ITCH	B2M	NFIB	LPGAT1	MAP3K2	ZBTB44	ARID4B	IRF2BP2	SIRPA	AJUBA
PMC3369932-pgen.1002751.s015.pdf-0-BMPR2_BMPR2		SOX4	CALD1	ACTB	RNF6	ZFYVE16	OGA	ABHD2	KLHL20	UNKL	CAPRIN2	DCBLD2	NPAS3
PMC3369932-pgen.1002751.s015.pdf-0-JAK1_JAK1		NCOA3	ELK3	TWF1	NFIB	EFCAB14	DIP2A	BICD2	OTUD4	ARID4B	FGD4	RPL13A	RUNX1
PMC3369932-pgen.1002751.s015.pdf-0-PKN2_PKN2		BCL2L11	RAPGEF1	SPTBN1	FURIN	LPGAT1	TANC2	MPDZ	ZNF532	TNRC6B	IRF2BP2	VANGL1	NHLH1
PMC9699788-BMRI2022-3139123.pdf-2-KDR_KDR		ELANE	MDM2	IL2	JAK2	PRKACA	NOS3	MAPK14	CASP3	PTPN11	AR	ESR1	HSP90AA1	ALB	RHOA	MMP9	IGF1	EGFR	SRC	AKT1
PMC9701408-12935_2022_2792_MOESM1_ESM.pdf-8-ACVR1_ACVR1		PRDM1	IFITM3	ITGB1	CXCR4	WNT5A	ROR2	DND1	NANOS3	KIT	DDX4	DMC1	SYCP3	SOX17	ZP3	GDF15
PMC9685809-DataSheet_2.pdf-0-MTOR_MTOR		APC	RB1	JAK1	KRAS	ERBB4	FBXW7	TP53	CSF1R	PDGFRB	CEBPA	FGFR1	LRP1B	MET	AXIN2	POLH	KLLN
PMC9685809-DataSheet_2.pdf-3-TGFBR2_TGFBR2		PRKCI	PTCH1	CASP8	APC	CHD4	RRM1	NRG1	NSD1	PRKN	ARID1B	NAT1	EP300	DOT1L	RNF43	TSC1	BAX	CDK12	RAD54L	FLT4	KDR	CREBBP	TGFBR2	BAP1	FBXW7	B2M	POT1	ASXL1	PRDM1	RAD50	ATM	MSH2	NBN	KMT2B	GRIN2A	SMARCA4	POLD1	BRD4	PLCB4	PIK3C3	QKI
PMC9685809-DataSheet_2.pdf-7-CHEK2_CHEK2		ROS1	ESR1	ATRX	NKX2-1	PREX2	AFDN	TAP1	PDGFRA	NFE2L2	PTPN13	POT1	PDE11A	IKBKE	HSPH1	JAK2	MSH2	QKI	CTNNB1	FOXP1	WAS	DTL	KMT2B	PRKAR1A	PGR	APC	CDC73	ATM	NF1	ATIC	IFNE	AMER1	BRIP1	NBN	FAT1	NF2	MUTYH	PKHD1	CHEK2
PMC9685809-DataSheet_2.pdf-8-AXL_AXL		AR	ABCB1	ERCC5	GRM8	CTNNB1	BTK	FANCD2	ERBB4	NTRK1	CYP2A6	SMAD2	TPMT	ERBIN	RAD50	ATM	RAD51C	FGFR3	FGFR1	RAF1	PIK3CA	BMPR1A	MSH2	LRP1B	FAT1	ATR	MTOR	BRCA1	MAP3K1	TGFBR2	DPYD	PKHD1	KMT2B	CRKL	FGFR4	ESR1	FBXW7	TUBB3	IGF1R	ERCC4	PDGFRA	AXL	TP53
PMC9685809-DataSheet_2.pdf-16-BUB1B_BUB1B		PBRM1	NRAS	GRIN2A	KMT2B	PIK3R1	THADA	GATA6	APC	ERCC4	NBN	TP53	RAF1	TOP2A	SLC3A2	EPAS1	POLD1	SOS1	ARID2	RET	PALLD	PTCH1	PRDM1	RECQL4	GSTT1	SMAD2	MSH6	PREX2	DNMT3A	DDR2
PMC9685809-DataSheet_2.pdf-28-ALK_ALK		FANCD2	CDK8	FBXW7	ARID1A	ERCC1	KMT2B	KDR	SMAD2	MAP3K1	ATF1	TERT	FAT1	CTNNB1	ATIC	CHD8	BMPR1A	ATR	TP53	SETD2	BRCA2	EXT2	ATM	PKHD1	CRKL	EXT1	PLCB4	APC	ROS1	NRG1	NSD1	GRIN2A	PIK3CA	ERBB4
PMC9685809-DataSheet_2.pdf-36-ATR_ATR		LRP1B	ERCC4	WRN	IFNA6	PTCH1	STAG2	DOT1L	PTEN	POLH	PREX2	BRCA1	DAXX	FLCN	PIK3C3	PLK1	IL7R	PRDM1	MSH6	GRIN2A	JARID2	CHD8	NF1	RECQL4	TSHR	PALB2	NTRK1
PMC9685809-DataSheet_2.pdf-42-FLT1_FLT1		PLK1	CYLD	MTOR	NOTCH2	RET	CDKN2A	CREBBP	CHD8	ARID1B	QKI	BRD4	NOTCH1	IKBKE	TSHR
PMC9685809-DataSheet_2.pdf-48-PDK1_PDK1		PBRM1	CHD8	ERCC4	TEK	NQO1	CASP8	POLE	PDGFRA	KMT2B	DPYD	PTPN13	MTOR	FANCA	CYP2C9	CBLB	EXT2	TET2	MLH3	EXT1	GATA6	ASXL1	IGF1R	RAC3	NOTCH2	ZNF703	RET	AMER1	TSC2	TP53	SGK1	NOTCH3	FAT1	CXCR4	BRCA2	AXL	CREBBP	ESR1	CDKN1C	GRM8
PMC10238838-mmc4.pdf-126-MAPK14_MAPK14		MAPK3	MAPK8	MAPKAPK2	MARCO	MASP1	MASP2	MAVS	MBL2	MCAM	MEF2C	MEFV	MERTK	MFGE8	MICA	MICB	MIF	MME	MNX1	MPPED1	MR1	MRC1	MS4A1	MS4A2
PMC10238838-mmc1.pdf-22-MAPK14_MAPK14		MAPK3	MAPK8	MAPKAPK2	MARCO	MASP1	MASP2	MAVS	MBL2	MCAM	MEF2C	MEFV	MERTK	MFGE8	MICA	MICB	MIF	MME	MNX1	MPPED1	MR1	MRC1	MS4A1	MS4A2
PMC3348545-NIHMS263168-supplement-3.pdf-130-CSF1R_CSF1R		PDGFRB	CDX1	SLC6A7	CAMK2A	ARSI	TCOF1	CD74	RPS14	NDST1	SYNPO	MYOZ3	RBM22	DCTN4	SMIM3	ZNF300	GPX3	TNIP1	ANXA6	CCDC69	GM2A	SLC36A3	SLC36A2	SLC36A1	FAT2	SPARC	ATOX1	G3BP1	GLRA1	NMUR2	GRIA1	FAM114A2	MFAP3	GALNT10	SAP30L	HAND1	LARP1	FAXDC2	CNOT8	GEMIN5	MRPL22	KIF4B	SGCD	TIMD4	HAVCR1	HAVCR2	MED7
PMC3348545-NIHMS263168-supplement-3.pdf-139-PDGFRA_PDGFRA		KIT	KDR	SRD5A3	TMEM165	CLOCK	PDCL2	NMU	EXOC1	CEP135	CRACD	AASDH	PPAT	PAICS	SRP72	ARL9	HOPX	SPINK2	REST	NOA1	POLR2B	IGFBP7	ADGRL3	TECRL	EPHA5	CENPC	STAP1	UBA6	GNRHR	TMPRSS11D	TMPRSS11A	SYT16	TMPRSS11F	TMPRSS11B	YTHDC1	TMPRSS11E	UGT2B17	UGT2B15	UGT2B10	UGT2A3	UGT2B7	UGT2B11	UGT2B28	UGT2B4	UGT2A2	UGT2A1	SULT1B1	SULT1E1	CSN1S1
PMC3348545-NIHMS263168-supplement-3.pdf-157-MAPK14_MAPK14		MAPK14	MAPK13	BRPF3	PNPLA1	BNIP5	ETV7	PXT1	KCTD20	STK38	SRSF3	CDKN1A	CPNE5	PPIL1	C6orf89	PI16	MTCH1	FGD2	PIM1	TMEM217	TBC1D22B	RNF8	CMTR1	CCDC167	MDGA1	ZFAND3	BTBD9	GLO1	DNAH8	GLP1R	SAYSD1	KCNK5	KCNK17	KCNK16	KIF6	DAAM2	MOCS1	LRFN2	UNC5CL	TSPO2	APOBEC2	OARD1	NFYA	TREML1	TREM2	TREML2	TREML4	TREM1	NCR2	FOXP4	MDFI	TFEB	PGC	FRS3
PMC3348545-NIHMS263168-supplement-3.pdf-207-EGFR_EGFR		EGFR	LANCL2	VOPP1	SEPTIN14	ZNF713	MRPS17	NIPSNAP2	PSPH	CCT6A	SUMF2	PHKG1	CHCHD2	ZNF479	ZNF680	ZNF107	ZNF138	ZNF273	ZNF117	ZNF92	VKORC1L1	GUSB	ASL	CRCP	TPST1	KCTD7	RABGEF1	TMEM248	SBDS	TYW1	AUTS2	GALNT17	CALN1	POM121	TRIM74	NSUN5	TRIM50	FKBP6	FZD9	BAZ1B	BCL7B	TBL2
PMC3348545-NIHMS263168-supplement-3.pdf-250-HIPK3_HIPK3		KIAA1549L	CD59	FBXO3	LMO2	CAPRIN1	NAT10	ABTB2	CAT	ELF5	EHF	APIP	PDHX	CD44	SLC1A2	PAMR1	FJX1	TRIM44	LDLRAD3	COMMD9	TRAF6	RAG1	IFTAP	RAG2	LRRC4C	API5	TTC17	HSD17B12	ALKBH3	ACCS	EXT2	ALX4	CD82	TSPAN18	TP53I11	PRDM11	SYT13	CHST1	SLC35C1	CRY2	MAPK8IP1
PMC3348545-NIHMS263168-supplement-3.pdf-289-STK24_STK24		SLC15A1	DOCK9	UBAC2	GPR18	GPR183	TM9SF2	CLYBL	ZIC5	ZIC2	PCCA	TMTC4	NALCN	ITGBL1	FGF14	TPP2	TEX30	BIVM	POGLUT2	ERCC5	SLC10A2	DAOA	EFNB2	ARGLU1	NALF1	LIG4	ABHD13	TNFSF13B	MYO16	IRS2	COL4A1	COL4A2	RAB20	CARS2	ING1	ANKRD10	ARHGEF7	TEX29	SOX1	SPACA7	TUBGCP3	ATP11A	MCF2L	F7	F10	PROZ	PCID2
PMC3348545-NIHMS263168-supplement-3.pdf-352-MAP3K3_MAP3K3		LIMD2	STRADA	CCDC47	DDX42	FTSJ3	PSMC5	SMARCD2	CSH2	GH2	CSH1	CSHL1	GH1	CD79B	SCN4A	ICAM2	ERN1	TEX2	PECAM1	MILR1	POLG2	DDX5	CEP95	SMURF2	LRRC37A3	GNA13	RGS9	AXIN2	CEP112	APOH	PRKCA	CACNG5	CACNG4	CACNG1	HELZ	PSMD12
PMC3348545-NIHMS263168-supplement-3.pdf-366-BCKDK_BCKDK		KAT8	PRSS8	PRSS36	FUS	PYCARD	TRIM72	PYDC1	ITGAM	ITGAX	ITGAD	COX6A2	ARMC5	TGFB1I1	SLC5A2	RUSF1	AHSP	ZNF267	TP53TG3	SHCBP1	VPS35	ORC6	MYLK3	GPT2	DNAJA2	NETO2	ITFG1	PHKB	ABCC12	ABCC11	LONP2	SIAH1	N4BP1	CBLN1	C16orf78	ZNF423	CNEP1R1	HEATR3	TENT4B	ADCY7	BRD7	NKD1	SNX20	NOD2	CYLD	SALL1	TOX3	CHD9
PMC3348545-NIHMS263168-supplement-3.pdf-903-CAMK2D_CAMK2D		ANTXR1	GPN3	RDH10	RNF130	PFKFB2	MBD4	PHF7	WNK3	FTHL17	CDK13	HASPIN	CRYBA1	TMSB4X	CNST	PIGB	SLC6A15	ZNHIT3	STK32B	PSMB7	TNIK	MX2	FRRS1	TFB1M	OSGEPL1	MAP2K5	ADGRG6	SRPK2	HPS4	GALNT12	SLC35E1	UNC93A	CAMSAP1	CXCL8	GRK3	LRIF1	OR51G2	HINT3	RARG	ERRFI1	AP1S3	PPARA	GPR37	MGME1	PARP14	TMEM145	SEMA6A	TM4SF1	NDUFS2	PTPRJ	P2RX2	TMEM33	METTL1	GM2A	IDI1	ETFB	JAK2	UBTD2	MDH1	NRG3	PCGF1	FMNL2	TMEM243	NMRAL1	ARID5B	CCDC43	TIMM8B	ANAPC15	SELENOH	GFPT1	DHX36	ZNF160	PLSCR1	OXNAD1	DDX5	UST	CCDC181	TIGAR	INHBC	DDX17	C11orf65	KLF13	PRPS1	GHSR	PPM1D	KCNN2	STRIP1	TMEM164	TTLL4	OR7D4	PRELP	MAGED1	CD99L2	PCGF3	IMPG2	LSM7	STIL	MBNL2
PMC10232817-Table_2.pdf-21-NEK1_NEK1		PARP2	PSMB4	PTPRN	ACSL1	ACTC1	AIMP1	ASPH	CAMK1	CAPN5	CDC20	CHMP2B	CLOCK	CUL1	CXCL12	GRK6	INPP5K	KPNB1	MAK	MAOB	MDK	MGST2	NANS	NOP56	NPHP1	PAK6	PIM2	PRPF31	PSMC3	PSMD14	PSMD7	RALB	RPL15	SMOC2	TECR	TFAM	TLE3	TOLLIP	USF1	USP10	BANF1	CCBE1	CENPJ	CHMP4B	ENDOG	FARSA	FBL	FGF13	FMOD	GNL3	GPAM	HAX1	LGALS3BP	MAPRE2	MNDA	NDE1	PCBP1	PIAS2	PLP1	PSMD12	PSMD9	PUF60	QKI	RAD23A	RBX1	RCC1	RECQL4	RPL10A	RPS12	RPS24	RPS26	RPS27	SAMHD1	SDCCAG8	SKP1	TANK	TRIB3	USH1C	CCNE2	CDK14	CLN8	CNOT1	COLEC12	CYB5B	EEF1D	FOXO4	HMGB2	IFT88	IL7	KCNAB1	MEST	PCBP2	PSMC4	PSMD11	PSME1	PSME3	PYCARD	SLC25A6
PMC10239307-9595201.f11.pdf-4-ENSG00000178999_AURKB		RCC2	CALR	F2R	COL18A1	MX2	SOCS1	TNFRSF18	TUBB	FLNA	C5AR1	PDGFA	INF2	TMSB4X	MLLT11	CPNE1	TWIST2	PSMB9	CCL5	NEFL
PMC10239307-9595201.f11.pdf-4-AURKB_AURKB		RCC2	CALR	F2R	COL18A1	MX2	SOCS1	TNFRSF18	TUBB	FLNA	C5AR1	PDGFA	INF2	TMSB4X	MLLT11	CPNE1	TWIST2	PSMB9	CCL5	NEFL
PMC10239307-9595201.f11.pdf-4-AURKB_1_AURKB		RCC2	CALR	F2R	COL18A1	MX2	SOCS1	TNFRSF18	TUBB	FLNA	C5AR1	PDGFA	INF2	TMSB4X	MLLT11	CPNE1	TWIST2	PSMB9	CCL5	NEFL
PMC10238468-12276_2023_984_MOESM1_ESM.pdf-4-PDK1_PDK1		RAD51D	SNCAIP	STAT3	TEK	XPO1	ABL1	AKT1	AR	AURKB	BARD1	BCOR	CCND2	CD79B	CDC73	CHEK2	CTNNA1	DDR1	FGF23	FGFR2	FOXL2	GSK3B	HGF	HNF1A	IKBKE	IKZF1	JUN	KEAP1	MAP2K4	MAPK1	MEN1	MLH1	PDGFRB	PIK3C2B	PPARG	PRDM1	PRKAR1A	RAC1	RAD51B	RAD52	SRC
PMC10236829-12885_2023_10961_MOESM3_ESM.pdf-4-MAP3K7_MAP3K7		FBN1	SBDS	HIF1A	ITGAL	IDO1	PROX1	MYOC	FOXO1	CTNNB1	MAPK14	HNF4A	CD24	FOS
PMC10236829-12885_2023_10961_MOESM3_ESM.pdf-6-MAPK9_MAPK9		SP1	IL6	TCF4	SIN3A	PRNP	IL13	RELA	TWIST1	RICTOR	CRP	RFX5	SP3	IL5	NKX2-5
PMC10236829-12885_2023_10961_MOESM3_ESM.pdf-18-PRKCA_PRKCA		YAP1	CREBBP	ARID3B	ZNF100	ZNF85	ZNF254	RASSF8	ZNF431	CNOT6L	IGF2R	MIA	AGT	HES1	NUMB	ZNF665	ZNF528
PMC10236829-12885_2023_10961_MOESM4_ESM.pdf-20-ERBB3_ERBB3		ZNF43	ZNF429	RPS6KA3	ZNF91	ZNF708	PRKN	ATM	WNT5A	KLF5	APP	STK11	REST	SND1	GH1	WWTR1	PIK3R1	EHMT2
PMC10236829-12885_2023_10961_MOESM5_ESM.pdf-28-CDK1_CDK1		BMP15	RPSA	GDF9	MTTP	NKX2-3	SRSF6	MFAP2	ACO1	SNAI2	HRAS	CTLA4
PMC3287565-1752-0509-5-S3-S10-S1.pdf-2-AXL_AXL		AZI2	AZIN1	B2M	BAG1	BAG4	BARD1	BAG6	BAX	BBC3	BCAM	BCAP31	BCAS1	BCKDK	BCL10	BCL11A	BCL2	BCL2A1	BCL2L11	BCL3	BECN1	BEX2	BGN	BHLHE40	BICD2	BIN1	BIRC3	BIRC5	BLM	BMI1	BMP1	BNIP3L	BRAP	BRCA1	BRF2	BSG	BTF3	BTG2	BTG3	BUB1
PMC3287565-1752-0509-5-S3-S10-S1.pdf-3-BUB1B_BUB1B		BYSL	DEPP1	LRMDA	C11orf58	MYG1	KNSTRN	HID1	C1QBP	C1R	C1S	C1orf174	MRGBP	RAB5IF	C4A	ARMT1	CARD19	CA9	COQ8A	CABLES2	CAD	CADM1	CALCOCO1	CALD1	CALML5	CAMLG	CANX	CAP1	CAP2	CAPN2	CAPZA1	CARD10	CASC3	CASP10	CASP3	CASP8	CASP8AP2	CAV1	CBFA2T2	CBFA2T3	CBS	CBX7	CCL13	CCL18
PMC3287565-1752-0509-5-S3-S10-S1.pdf-28-SGK3_SGK3		SH2B1	SH3D19	SHC1	SHCBP1	SIAH2	SIGIRR	SIGMAR1	SIN3A	SKAP1	SKIL	SKP1	SLC16A1	SLC16A4	SLC1A1	SLC22A5	SLC25A20	SLC2A1	SLC3A2	SLC6A8	SLC7A7	NHERF1	SLC9A7	SLIT2	SLPI	SMAD3	SMARCA2	SMARCA4	SMARCC1	SMARCC2	SMARCD2	SMARCE1	SMC2	SMC3	SMC4	SMS	SNRNP200	SNRPA1	SNRPB2	SNRPF	SNRPG	SNRPN	SNX1	SNX3	SOCS3	SOCS5	SOD1	SOD2
PMC3253802-pone.0029922.s001.pdf-25-ABL1_ABL1		PLK1	MXD1	ROPN1L	PYGL	CEBPE	FNDC3B	CEBPB	H2AC21	RAC2	TMC8	TUT7	UCN2	SYTL1	SUSD3	CEBPA	NCF4	NOD2	SLC30A1	KIF23	CDA
PMC3253802-pone.0029922.s001.pdf-28-STK17B_STK17B		IL18RAP	SIGLEC5	SLC16A3	IL1B	CD37	FPR1	MGST1	CD19	FCN2	SERPINB2	FCAR	BLK	FOLR3	LILRA3	HSH2D	LYZ	RETN	AQP9	MNDA	RGR	FCN1	CD177	CAMP
PMC3253802-pone.0029922.s001.pdf-101-STK32C_STK32C		AKT3	MYOM1	CTDSPL	SH3BGRL2	ZAN	KRTAP4-12	NCOA7	DCAF11	GPR42	SLC6A18	FLT4	HAGHL	GPD1	MAPK3	PLCH2	PTGDR	INPP5E	SCARF1	ADGRD2	CMTR1
PMC3253802-pone.0029922.s001.pdf-145-TTK_TTK		FANCD2	H2BC5	RRP1B	RAB27A	ARHGAP11A	AURKB	PKMYT1	IRAK3	NCF2	SKP2	PPIG	TRIM35	H2AC20	PABIR2	FEM1B	IRX3	SLPI	H3C4	ATP11B	SUSD3	KIF2C	ROPN1L	TLE3	DLGAP5
PMC3258128-supp_gkr715_nar-02838-a-2010-File008.pdf-17-BMPR1B_BMPR1B		RESF1	RSRP1	YBEY	CPLANE1	CAPN1	CNTRL	HAUS2	CHD4	COL7A1	COX3	ACKR3	DCN	DHODH	DLG1	DOT1L	ESCO1	MECOM	RIMKLB	FAM9B	MYOF	FZD1	GTSE1	KDM6B	KLF13	LSM14B	MANEA	ME3	MFNG	MKLN1	MKNK1	MMD	NCAPD2	NOTCH1
PMC3229113-gmb-34-1-587-suppl1.pdf-1-RSK1_RPS6KA1		RPS6KA3	RPS6KA2	RPS6KA6	RPS6KC1	RPS6KL1	SGK1	SGK2	SGK3	STK32A	STK32B	STK32C	TWF1	TWF2	COQ8A	COQ8B	ADCK1	ADCK5	ADCK2	BCR	BRD2	BRD3	BRD4	BRDT	FASTK	STK19	HSPB8	BCKDK	PDK2	ATM	ATR	PRKDC	MTOR	SMG1	TRRAP	RIOK1	RIOK2	RIOK3	TAF1
PMC3229113-gmb-34-1-587-suppl1.pdf-1-RPS6KA2_RPS6KA2		RPS6KA3	RPS6KA1	RPS6KA6	RPS6KC1	RPS6KL1	RSKR	SGK1	SGK2	SGK3	STK32A	STK32B	STK32C	TWF1	TWF2	COQ8A	COQ8B	ADCK1	ADCK5	ADCK2	TRPM7	TRPM6	EEF2K	ALPK3	ALPK2	ALPK1	BCR	BRD2	BRD3	BRD4	BRDT	FASTK	STK19	HSPB8	BCKDK	PDK1	PDK2	PDK3	PDK4	ATM	ATR	PRKDC	MTOR	SMG1	TRRAP	RIOK1	RIOK2	RIOK3	TAF1	TRIM33
PMC3229113-gmb-34-1-587-suppl1.pdf-3-SgK085_MYLK4		MYLK2	MYLK	TTN	PIM1	PIM2	PKD1	PKD2	PSKH1	CHEK2	SPEG	TSSK6	TSSK1B	TSSK2	TSSK3	TSSK4	CSNK1A1	CSNK1G2	TTBK1	TTBK2	VRK1	VRK2	VRK3	CDK2	CDK3	CDK10	CDK4	CDK6	CDK5	CDK7	CDK8	CDK9
PMC3229113-gmb-34-1-587-suppl1.pdf-3-MYLK4_MYLK4		MYLK2	MYLK	TTN	PHKG1	PHKG2	PIM1	PIM2	PRKD1	PRKD2	PRKD3	PSKH1	CHEK2	TRIB1	TRIB2	TRIB3	OBSCN	SPEG	KALRN	TRIO	TSSK6	TSSK1B	TSSK2	TSSK3	TSSK4	CSNK1A1	CSNK1D	CSNK1E	CSNK1G1	CSNK1G2	TTBK2	VRK1	VRK2	VRK3	CDK2	CDK3	CDK10	CDK4	CDK6	CDK5	CDK7	CDK19	CDK8	CDK9
PMC3229113-gmb-34-1-587-suppl1.pdf-4-CDC2L5_CDK13		CDK12	CDK11B	CDK16	CDK17	CDK18	CDK14	CDK15	CDK20	CDKL1	CDKL2	CDKL3	CDKL4	CDKL5	CLK1	CLK2	CLK3	CLK4	DYRK1A	DYRK1B	DYRK2	DYRK3	HIPK1	HIPK2	HIPK3	HIPK4	PRPF4B	GSK3A	GSK3B	MAPK3	MAPK1	MAPK6	MAPK4	MAPK7	MAPK15	MAPK8	MAPK9	MAPK10	NLK	MAPK14	MAPK11	MAPK13	MAPK12	CILK1	MAK	SRPK3	SRPK1	SRPK2
PMC3229113-gmb-34-1-587-suppl1.pdf-5-AURKA_AURKA		AURKB	AURKC	BUB1	BUB1B	TP53RK	CAMKK1	CAMKK2	CDC7	CSNK2A1	CSNK2A2	HASPIN	CHUK	IKBKB	IKBKE	TBK1	ERN1	MOS	AAK1	BMP2K	GAK	STK16	NEK10	NEK11	NEK2	NEK3	NEK4	NEK5	NEK6	NEK7	NEK8	NEK9	SBK2	PINK1	STK35	PDIK1L	TEX14	NRBP1	NRBP2	UHMK1	RNASEL
PMC3229113-gmb-34-1-587-suppl1.pdf-7-MAP4K2_MAP4K2		MAP4K1	MAP4K5	MAP4K3	TNIK	MINK1	NRK	STK4	STK3	MYO3A	MYO3B	PAK1	PAK3	PAK4	PAK5	PAK6	STK10	SLK	STRADA	STRADB	TAOK1	TAOK2	TAOK3	STK26	STK25	MAP2K1	MAP2K2	MAP2K3	MAP2K4	MAP2K5	MAP2K6	MAP2K7	MAP3K8	MAP3K14	ABL1	ABL2	TNK2	TNK1	ALK	AXL	MERTK	TYRO3	PTK7	CSK	MATK	DDR1	DDR2
PMC3229113-gmb-34-1-587-suppl1.pdf-8-EGFR_EGFR		PTK2	PTK2B	FER	FES	FGFR1	FGFR2	FGFR3	FGFR4	IGF1R	INSR	INSRR	JAK1	JAK2	JAK3	TYK2	AATK	LMTK2	LMTK3	MET	MST1R	MUSK	FLT3	CSF1R	KIT	RET	ROR1	ROR2	RYK
PMC3229113-gmb-34-1-587-suppl1.pdf-8-EGFR_1_EGFR		ERBB2	ERBB3	ERBB4	EPHA1	EPHA10	EPHA2	EPHA3	EPHA4	EPHA5	EPHA6	EPHA7	EPHA8	EPHB1	EPHB2	EPHB3	EPHB4	EPHB6	PTK2	PTK2B	FER	FES	FGFR1	FGFR2	FGFR3	FGFR4	IGF1R	INSR	INSRR	JAK1	JAK2	JAK3	TYK2	AATK	LMTK2	LMTK3	MET	MST1R	MUSK	FLT3	CSF1R	KIT	PDGFRA	PDGFRB	RET	ROR1	ROR2	RYK
PMC3229113-gmb-34-1-587-suppl1.pdf-10-KSR2_KSR2		RAF1	RIPK4	RIPK1	RIPK2	RIPK3	ACVR1	ACVR1B	ACVR1C	BMPR1A	BMPR1B	ACTR2	BMPR2	AMHR2	ILK	MLKL
PMC3229113-gmb-34-1-587-suppl1.pdf-10-KSR2_1_KSR2		RAF1	RIPK4	RIPK1	RIPK2	RIPK3	ACVRL1	ACVR1	ACVR1B	ACVR1C	BMPR1A	BMPR1B	TGFBR1	ACVR2A	ACVR2B	BMPR2	TGFBR2	ILK	MLKL
PMC3224649-1471-2105-11-43-S4.XLS-SAPK_JK-Unnamed_0_MAPK9		MAP3K5	JUN	CRK	CRKL	DUSP8	FADD	GAB1	GADD45A	GRB2	HNRNPK	MAP4K1	IRS1	MAPK8	LCK	MAP3K13	MAP3K1	MAP3K2	MAP3K3	MAP3K4	NFATC3	SHC1	XYLT2	TAB1	TRADD	TRAF2	MAP3K20
PMC10313934-mmc4.xlsx-KEGG_MTOR_SIGNALING_PATHWAY-Symbol_MTOR		CAB39	AKT3	EIF4B	ULK1	MAPK3	RPS6KB1	RICTOR	RPTOR	PIK3CD	RPS6KA6	TSC1	VEGFA	ULK2	PIK3CB	BRAF	PIK3R1	RPS6KA3	PRKAA1	MAPK1	PGF	PDPK1
PMC10313934-mmc4.xlsx-REACTOME_PI3K_AKT_ACTIVATION-Symbol_AKT1		CDKN1A	AKT3	THEM4	FOXO3	RICTOR	TRIB3	NR4A1	PTEN	PIK3CB	PHLPP1	PIK3R1	MDM2	CREB1	PDPK1	IRS1
PMC10313934-mmc3.xlsx-KEGG_MTOR_SIGNALING_PATHWAY-Symbol_MTOR		EIF4B	RPS6KA3	BRAF	DDIT4	PIK3CD	ULK1	MAPK3	VEGFA	RPTOR	PRKAA1	ULK2	TSC1	MAPK1	PDPK1	PIK3R1	PGF
PMC10313934-mmc3.xlsx-REACTOME_PI3K_AKT_ACTIVATION-Symbol_AKT1		GSK3A	PIK3CB	FOXO4	FOXO3	PTEN	TRIB3	CDKN1A	THEM4	NR4A1	CREB1	PHLPP1	IRS1	PDPK1	PIK3R1	MDM2
PMC4237056-Table1.PDF-3-MARK1_MARK1		MBD5	MECP2	MED12	MEF2C	MEGF11	MET	MID1	MKKS	NDP	NF1	NFIX	NHS	NIPA1	NIPBL	NLGN3	NLGN4X	NPHP1	NRXN1	NRXN2	NSD1	NTF3	NTF4	OCRL	OPHN1	OTC	OTX1	OXTR	PAFAH1B1	PAH	PCDH19	PHF6	PHF8	PITX1	POGZ	POMGNT1	POMT1
PMC4237056-Table1.PDF-4-PRKCB_PRKCB		PRKX	PRSS12	PTCHD1	PTEN	PTPN11	RAB39B	RAI1	RAPGEF4	RBFOX1	RELN	RIMS3	RNF135	RPE65	RPGRIP1L	RPL10	RPS6KA3	SATB2	SBF1	SCN1A	SCN2A	SEMA5A	SEZ6L2	SGSH	SHANK2	SHANK3	SLC22A9	SLC25A12	SLC6A4	SLC6A8	SLC9A6	SLCO1C1	SMC1A	ST8SIA2	KMT5B	SYN1	TBR1	TBX1
PMC4232461-NIHMS624694-supplement-1.pdf-0-HER3_ErbB3_ERBB3		LYN	SRC	EGFR	TEC	CSK	MAP2K2	FRK	GCK	OSR1	MAP3K1	PKN2
PMC4156247-pr500437x.pdf-5-NEK7_NEK7		SLC25A10	IPO9	ATAD3A	RCC2	AIFM1	RPS27A	AP2B1	SMC2	CAPRIN1	SMC4	CLASP1	CLASP2	RAB32	CEP170	ARHGEF2	SMC1A	MAP2	ZNF622	CDK13	NUMA1	SMC3	DOCK4	MAP7D1	NCAPD2	NCAPD3	PLK1	KIF20A	CDK12	RAD50	AP2A1	CDC42	NCAPG	RPS4X	RPS6	TUFM	EEF1A1
PMC4150760-supp_gku577_nar-00776-met-n-2014-File002.xls-ERBB2-Unnamed_6_ERBB2		MAPK3	TGFA	AKT3	AKT2	ARAF	GRB2	BAD	EGFR	EGF	ERBB2	PLCG1	PIK3CB	BRAF	RAF1	PIK3CD	MAPK1	AKT1	PIK3CG	MAP2K1	PIK3CA	MAP2K2
PMC4150760-supp_gku577_nar-00776-met-n-2014-File002.xls-ERBB2-Unnamed_7_ERBB2		MAPK3	TGFA	AKT3	AKT2	ARAF	GRB2	BAD	EGFR	ERBB2	EGF	PIK3CD	PIK3CB	PLCG1	BRAF	RAF1	PIK3CA	MAPK1	AKT1	PIK3CG	MAP2K1	MAP2K2
PMC4136783-pone.0104281.s001.pdf-2-GUCY2D_GUCY2D		HMCN1	HTRA1	IDH3B	IMPDH1	INPP5E	INVS	IQCB1	JAG1	KCNJ13	KCNV2	KLHL7	LCA5	LRAT	LRP5	MERTK	MFRP	MKKS	MTTP	MYO7A
PMC10299999-41467_2023_38810_MOESM1_ESM.pdf-13-MAP3K15_MAP3K15		TP73	TFCP2L1	INSYN2B	FNIP1	RAPGEF4	SYN3	GRIK2	ACSBG1	HSPH1	EML5	ST8SIA1	ZBTB18	DBNDD1	RANBP17	ATP10A	SEMA6A	RPRM	PKD2
PMC4131143-18_2014_1558_MOESM3_ESM.xlsx-3d_D10HS_vs_YAHS_-HS_up-Unnamed_7_MAP3K14		HPGDS	HSPB1	FABP4	RRM1	ZWILCH	NEFH	CST5	CTSL	PXDN	DSPP	ANXA5	HEXA	USP5	ACSL4	CAP1	KLRF2	DLG1	XG	RAB11A	USP14	FAXC	ACSM4	SDHA	NXN	TAGLN3	DUT	HMGB2	HMGA2	MTA3	NASP	PBRM1	PSMD13	SUMO1	ANP32A	UBE2L3	SARNP	PRG4	MPPED1	WDR1	ALDH8A1	ASNS	LYPLA1	AKR1B1	TPPP2	GPT	UAP1	STRN3	GTPBP1	GPS1	SDR9C7	PARK7	APEH	CHMP1B	PSMD5	FKBP1A	FTH1	GCLC	HINT1	EIF5A	MTHFD1	IST1	CCAR1	PLS3	PPM1B	PKM	PGM1	RANGAP1	RMDN1	SKP1	SERPINB4	GNPDA1	GBE1	UBA2	PFKFB2	ESD	TXNL1	NDRG1	MPI	FLNA	SPTAN1	RRBP1	VAPA	WFDC8	MUC5AC	MUC2	NPC2	MIF	ACP3	SERPINI2	BOLA1	PLAA	SCPEP1	COPB2	KRTAP19-8	CTSA	LGMN	INPP5A	CLEC4A	SNX12	VPS35	BDH1	PPIF	TST	CMPK1	CBX1	ELOC	HAT1	LMNA	LSM7	NAA38	TPR	DHX9	PPP1R7	SMARCC1	SMARCE1	SF3B1	FAF1	NOVA1	NXNL2	RABGGTA	CCDC18
PMC4131143-18_2014_1558_MOESM3_ESM.xlsx-3e_D10HS_vs_YAHS_-HS_down-Unnamed_7_MAP3K14		AHCY	AKR1B1	AMPD2	DDT	FABP3	HPGDS	MAT1A	MTHFR	SELENBP1	SPATS2	ALDOA	CNN1	FKBP9	GANAB	HSP90B1	CTSA	TXNDC12	VWDE	ACACB	ACSL1	NHERF2	STAB2	ALDH7A1	CHCHD3	CPS1	GLDC	GLUD1	HSD17B8	MCCC1	PYCR1	SCP2	SQOR	TRAP1	ADK	HNRNPDL	NCL	NOP56	NOP58	ACOX1	AGPS	HSD17B4	DAP	HDLBP	PRG4	AGO1	ALDH3A1	ALDH9A1	BDH2	CBS	CNDP2	DDX60	DRG1	EIF1AX	EIF2S3	EIF3A	EIF3F	EIF3H	EIF4A2	EIF5B	GALE	GSTP1	GYS1	HRNR	IDE	IGF2BP2	MED15	NAA15	NAA25	PHGDH	PRSS16	RPIA	SGTA	RPGR	CNBP	CYB5R3	DHRS1	POR	SDR16C5	SGPL1	CTSB	PGC	GOLGA4	C3orf33	CYB5A	DNAJA1	ECEL1	ILVBL	LNPEP	AASS	ABCF2	ACAA2	ACAD8	ACAT1	ACSF2	AGXT2	AKAP1	AUH	BCKDHA	COX4I1	DHTKD1	ECI2	GLUL	IDH2	IDH3B	IDH3G	IVD	NDUFA8	NDUFB10	NDUFB9	NDUFS2	NDUFS4	NIT1	OAT	PCCB	SCCPDH	SLC25A10	SLC25A11	SLC25A12	TIMM50	TIMM8A	UQCRH	UQCRQ	SMTNL1	TTN	BYSL	DDX17	DTYMK	GRWD1	HEATR1	IPO5	MYBBP1A	POLD3	POLR1C	RRP12	WDR43	ZNF277	DHRS4	HACL1	GCN1	MRPS22	RPL27A	HRC	ABCF3	CTSE	DNPEP	NDUFA13	PABPC1	PDXDC1	TGDS
PMC4172779-13048_2014_87_MOESM1_ESM.pdf-9-CSNK1D_CSNK1D		CSNK1G2	CSNK1G3	CSNK2A2	CSNK2B	SLC25A10	CST3	CST5	CSTF3	CTBP1	CTBP2	CTLA4	CTNNA1	CTRL	CTSG	CTSH	CTSS	CTSW	CTSZ	CUX1	CXADR	TEX28	CYBB	CYC1	CYLC1	CYLC2	CYP1A1	CYP1A2	CYP2A6	CYP2B6	CYP2C19	CYP2C9	CYP2C18	CYP2E1	CYP2J2	CYP3A4	CYP4A11	CYP11B1	CYP17A1	CYP19A1	CYP21A2	CYP27B1
PMC4172779-13048_2014_87_MOESM1_ESM.pdf-32-MAPK4_MAPK4		MAPK7	MAPK8	MAPK9	MAP2K2	MAP2K3	MAP2K5	EIF2AK2	DNAJC3	PRL	PRLR	PRM1	PROP1	PRPH	LGMN	PRSS1	MASP1	TMPRSS15	PSAP	PSG1	PSG3	PSG9	PSG11	PSKH1	PSMA1	PSMA2	PSMA3	PSMA4	PSMA5	PSMA6	PSMA7	PSMB1	PSMB3	PSMB4	PSMB6	PSMB7	PSMC1	PSMC5	PSMC6	PSMD1	PSMD2	PSMD4
PMC4172779-13048_2014_87_MOESM1_ESM.pdf-72-SNF1LK2_SIK2		TMEM131L	ANKRD28	PDS5A	BOP1	RPRD2	OTUD3	SCFD1	CAMTA1	MCF2L	MGA	TSPYL4	CAMSAP2	ADGRL3	BTBD8	AGTPBP1	FBXW11	SMG6	ANKS1A	MGRN1	WSCD1	ACSL6	ICOSLG	SIN3B	USP22	TTC28	CLASP1	DPY19L1	JADE2	VPS39	ESYT1	SMCHD1	DOCK9	U2SURP	UBR4	SUN1	HAUS5	ANGEL1	USP24	LARP1	PUM2	CRTC1	UFL1	ICE1
PMC4172779-13048_2014_87_MOESM1_ESM.pdf-92-TRPM7_TRPM7		NXPE4	BEST2	VPS13C	WBP1L	APTX	BIVM	ESRP1	SIDT1	DEF8	ANKRD49	PAQR5	WDR55	GDPD2	ELP6	MS4A12	SNRK	FNBP1L	DPP8	BCOR	CWC25	ALKBH5	RNF43	SLC66A1	CASZ1	CDKAL1	TTC19	TASOR2	FOCAD	YTHDF1	TMEM260	CMTM6	DNAAF5	RASIP1	ZSCAN32	TMEM161A	KANSL2	ADPRS	SARS2	OCIAD1	MRPL16	ODR4	FAM120C
PMC4172779-13048_2014_87_MOESM1_ESM.pdf-102-CAMK1G_CAMK1G		CORO1B	VARS2	ZMIZ1	KIAA1191	ACTR3B	SLC39A10	VN1R1	MCOLN1	ATP10A	THAP11	TTC7A	ARFGEF3	ERGIC1	PPP4R3B	SNX14	ZNF630	KIR2DL5A	RCN3	ZNF287	SENP7	JPH3	GJD2	AICDA	RHOJ	NMRAL1	AS3MT	BIRC6	KIAA1143	GATAD2B	MYORG	AMIGO1	STRIP2	SLC12A5	LRRC47	CNOT6	ZNF512B	SHROOM4	NLN
PMC4172779-13048_2014_87_MOESM1_ESM.pdf-126-LYK5_STRADA		METTL18	C1orf105	LDHAL6B	ATXN3L	G6PC3	ASB16	MOB1B	TMEM169	TMEM183A	DPH7	HELB	H2AC25	IMP4	HNRNPLL	NT5C1B	KCNG4	TMEM44	ORAI3	OLFM2	PRDM6	PIGM	IGSF8	OPALIN	MYL10	ARMC6	MAPK1IP1L	ZFAND4	CACNA2D4	MRFAP1	MYOCD	ACP4	CAPZA3	ACTR8	ATP5IF1	CAMK2N2	ZNF101
PMC9381216-OMCL2022-2775433.pdf-12-PDK4_PDK4		TMEM100	CKB	ZBTB16	ABCA8	SLC25A4	MYOT	PPP1R3C	FNDC5	SORBS2	LONRF2	RGS5	COL4A5	MAMDC2	PINK1	PTN	PPP1R1A	SRPX	RAI2	FHL1
PMC4161863-12885_2014_Article_4814.pdf-4-CDK6_CDK6		E2F1	E2F2	TGFB2	VEGFA	CDK6	PRKCB	RXRA	IL2RG	IL7R	LCK	PTPRC	ICOS
PMC10300376-mmc1.pdf-1-MAPK15_MAPK15		TBX15	OR4K5	OR2A5	CHRNA6	HOXD10	CCDC81	IMMP2L	STK19	PIGV	PRDM14	MYT1	HOXD9	MGMT	GDNF	HOXD4	EVX1	ARHGEF4	UBQLNL	MAPK15	TTLL3	MSX1	HOXD8
PMC9745174-Table_3.xlsx-GSE43264-red-WNK1_WNK1		VRK2	VPS37B	TSG101	TRAPPC3	TP53INP1	TNFRSF1A	TMED10	TCHP	TCF20	TBC1D7	STK38	SNAP29	SMPDL3B	SLC27A4	SIK1	ROS1	PRKDC	PTPA	PML	PLSCR1	PDCD4	PAN3	PAK6	PAK2	NOTCH3	NLRP5	NCOA3	MX2	MTMR3	MTMR1	MAP1LC3A	LDLR	KRT84	KRT6C	KLHL18	JMJD6	JAK1	IL23A	HTR2B	GATAD2A	ETS1	EP300	CTSD	CPT1C	CCNG1	CCNE1	CAPN13	C1QBP	ARHGEF9	ARFGEF1	APOA1	APAF1
PMC9746874-DataSheet1.PDF-18-EPHB3_EPHB3		ERCC1	ERGIC3	ERLEC1	ERO1A	ERP44	ESD	ESF1	ESYT2	ETFA	ETNK1	ETS1	ETS2	ETV4	EXOSC3	EXOSC4	EXOSC7	FAAP20	FABP1	FAM104A	FAM136A	FAM13A	ANTKMT	TASOR	FAM210B	FAM3A	FAM3D	DENND10	CYRIB	LRATD1	CIAO2B	FANCC	FANCF	FAU	FBXO2	FBXO7	FBXO8	FBXW5	FDFT1	FDPS	FDX1	FERMT1	FGFR1
PMC9746874-DataSheet1.PDF-26-MET_MET		METTL23	METTL26	METTL5	METTL9	MFAP2	MFSD10	MFSD11	MGAT1	MGMT	MGST1	MGST2	MGST3	MID1IP1	MIEN1	MIF	MISP	MLEC	MLF2	MLST8	MLXIPL	MMADHC	MME	MORF4L2	MPDU1	MPG	MPHOSPH8	MPI	MPST	MPZL1	MRAP2	MRGBP	MRM2	MRPL12	MRPL13	MRPL15	MRPL16	MRPL18	MRPL22	MRPL23	MRPL3	MRPL32	MRPL33	MRPL36
PMC9744938-DataSheet1.PDF-2-MAPK3_MAPK3		PROC	GRM4	PRKAB1	MECOM	PLAAT4	GLRX	SULF1	PPP2R2C	UBASH3A	ADCY5	STAT5B	MFN2	DUSP2	DUSP7	ELF1	NKX2-3	ATE1	MGAT5	TBXA2R	CHKA	CDK5R1	CD79B	PLA2G5	RHOB	DUSP9	IFNAR1	PTGER4	TREM1	PTPN18	DUSP3	MC1R	PLCE1	DRD2	CD247	JAK1	BRAF	CSF1R	SPI1	APOC1	POR
PMC10300303-BLOODA_ADV-2022-008762-mmc1.pdf-303-FGFR1_FGFR1		BDNF	PDGFA	FGFR3	CSF1R	HSPA1A	TGFB3	MAP3K12	IL1B	TNF	MEF2C	MAPK11	HSPA2	IL1R1	HGF	JUN	DUSP2	PDGFD	FOS	DUSP1	CACNA2D3	EFNA2	PTK2	JAK3	F2R	PRL	ITGB5
PMC10291750-12967_2023_4242_MOESM1_ESM.pdf-0-FGFR1_FGFR1		FGFR2	FGFR3	FGFR4	FOXA1	IGF1	IL12B	IL15	IL23A	IL4	IL6	JAK2	KRAS	KRT14	KRT17	KRT19	MAP2K1	MAP2K7	MAP3K1	MET	MKI67	MTOR	MYC	NANOG	NF1	NOTCH1	NOTCH4
PMC4122406-pone.0104158.s010.pdf-55-MYO3A_MYO3A		MYO3A	MYO5A	MYOCD	MYOD1	MYOM1	MYRIP	MYT1	NACA2	NLRP10	NLRP11	NLRP12	NLRP14	NLRP2	NLRP4	NLRP5	NLRP7	NLRP8	NLRP9	NANOS1	NAPRT	NBL1	NCR2	NCSTN	NDN	NDRG2	NDRG4	NDUFA8	NEBL	NEFM	NEFH	NEGR1	NEIL1	NEK3
PMC4122099-651954.f1.pdf-50-LYN_LYN		LYN	MAD2L1	MAF	MAFF	MAML1	MAML2	MAML3	MAOA	MAP2K1	MAP2K2	MAP2K4	MAP2K5	MAP2K6
PMC4118194-srep05907-s1.pdf-0-ABL1_ABL1		AKT1	ALK	APC	ATM	BRAF	CDH1	CDKN2A	CSF1R	CTNNB1	EGFR	ERBB2	ERBB4	FBXW7	FGFR1	FGFR2	FGFR3	FLT3	GNAS	HNF1A	HRAS	IDH1	JAK3	KDR	KIT	KRAS	MET	MLH1	MPL	NOTCH1	NPM1	NRAS	PDGFRA	PIK3CA	PTEN	PTPN11	RB1	RET	SMAD4	SMARCB1	SMO	SRC	STK11	TP53	VHL
PMC4111730-rna-10-1017-s01.pdf-1-MYO3A_MYO3A		MMP11	MYO5B	CELF2	RYR2	SLC8A3	RPS6KA5	KCNQ1	ESRRG	PRKG2	SNPH	JAG1	APH1B	CHRDL1	SYTL4	TTBK2	GALC	AIFM2	FOXF1	STARD9	SERPING1	BMF	SPINT2	CCNDBP1	WNT9A	DMRT3	DDIT4L	SNAP91	CACNA1G	KDF1	DNAH11	LGALS1	SLIT2	UBR1	EPHB6	HSPB1	NACAD	RGP1	ATRNL1	EFNB3	NMU	LCMT2	PRRX1	HOXA5	SOX6	RAI2	VPS39	TENM1	SMOC2	CUL9
PMC4111730-rna-10-1017-s01.pdf-16-RIPK1_RIPK1		SYNGAP1	CD109	MYO5C	RNF144B	ACVR1C	FGF12	TCN2	FBN1	MBD5	PRKCSH	EFNB3	DNAJC6	LHX8	CDKL5	PROX1	HIF1A	ASH1L	ATOSB	PLXNA3	PNPLA8	TFAP2A	EBF4	CPLANE1	MAN1C1	MAGI1	KAT6B	RAD54L2	KIF14	DNMBP	TP53BP1	GARIN5A	TP53INP2	SH3D21	CCDC15	PCDH17	MON2	BMF	SCD5	FRY	CYP1B1	YWHAG	NOTCH2	KAT6A	INPP1	TAOK1	ZZEF1	TICRR	ATP1B2
PMC10171113-crc-22-0520-s03.xlsx-DM_prom_Methylated_Carcinoma-symbol_DMPK		SEC16B	PI15	EMILIN1	MIDEAS	PICALM	MFAP4	CEACAM3	C4orf50	ECRG4	SLC43A3	IRAG1	ZNF418	LILRA2	ADGRE1	CRYZL1	TEK	LRCOL1	MUC16	LTBP3	PDGFRB	KRTAP4-1	FCRLA	RBP2
PMC10171113-crc-22-0520-s03.xlsx-DM_prom_Methylated_Sarcoma-Unnamed_3_DMPK		ADAM28	AGMO	TMEM140	C1orf116	KLHL1	ABCB1	SLC17A9	LGALS8	LTBR	IL20RA	FAM83E	C1QTNF7	CARD6	LMO3	ARHGEF35	TMEM190	TAS2R9	TCIM	CD4	GPER1	UPK1B	ST6GALNAC1	ZBED2	GSDMC	CNGA2	HPN	ASCC1	OR8D4	PRC1	RTP4	ADAMTS18	EPSTI1	UBE2L5	OR10S1	WDR41	MMP10	TOGARAM2	ETFBKMT	CNEP1R1	PXYLP1	STX19	C19orf33	FURIN	CSPG5	VWA1	GJA8	REM2	AMPD1	ITFG1	LHFPL7	DSPP	VWA3A	LDB2	C10orf120
PMC10293251-41408_2023_876_MOESM1_ESM.docx-0-ABL1_ABL1		APH1A	ASXL1	BAP1	BCOR	BRIP1	CARD11	CCT6B	CDC73	CDKN2B	CKS1B	CTNNA1	DNMT3A	EGFR	ERBB3	FAF1	FANCL	FGF23	FHIT	FOXO3	GNA11	GTSE1	H2AC6	H3C2	IGF1R	INPP5D	JARID2	KDR	LEF1	MAP2K2	MDM2	MITF	MTOR	NCSTN	NOTCH2	NUP93	PBRM1	PDGFRB	PLCG2	PTEN	RAF1	RNF43	SDHD	SMARCA1	SOCS3	STAT3	TAF1	TRAF2	U2AF1	XPO1
PMC10293251-41408_2023_876_MOESM1_ESM.docx-0-AKT1_AKT1		ARAF	ATRX	BCL10	BIRC3	BTG2	CBL	CD274	CDK12	CEBPA	CREBBP	CUX1	DTX1	EP300	ERG	FANCA	FBXO11	FGF4	FLT1	FRS2	GNA13	HDAC4	H2AC16	HRAS	IKZF1	IRF4	KAT6A	KIT	LRRK2	MAP3K1	MED12	MLH1	MYC	NF2	NRAS	P2RY8	PCBP1	PHF6	PPP2R1A	PTPN2	RASGEF1A	RPTOR	SETBP1	SMARCB1	SOX2	STAT5A	TCF3	TNFRSF11A	TRAF5	VHL	ZMYM3
PMC10293251-41408_2023_876_MOESM1_ESM.docx-0-AKT2_AKT2		ARFRP1	AURKA	BCL11B	BLM	BTK	CCND1	CD36	CDK4	CHD2	CRKL	CXCR4	DUSP2	EPHA3	ESR1	FANCC	FBXO31	FGF6	FLT3	GADD45B	GNAQ	HDAC7	H2AC17	HSP90AA1	IKZF2	IRF8	KDM2B	KLHL6	MAF	MAP3K14	MEF2B	MPL	MYCL	NFE2L2	NSD1	PAG1	PCLO	PIK3CA	PRDM1	PTPN6	RB1	RUNX1	SETD2	SMC1A	SPEN	STAT5B	TCL1A	TNFRSF14	TSC1	WDR90	ZNF217
PMC10293251-41408_2023_876_MOESM1_ESM.docx-0-AKT3_AKT3		ARHGAP26	AURKB	BCL2	BRAF	BTLA	CCND2	CD58	CDK6	CHEK1	CRLF2	DAXX	DUSP9	EPHA5	ETS1	FANCD2	FBXW7	FGFR1	FLT4	GATA1	GNAS	HGF	CILK1	IKZF3	IRS2	KDM4C	KMT2A	MAFB	MAP3K6	MEF2C	MRE11	MYCN	NFKBIA	NT5C2	PAK3	PDCD1	PIK3CG	PRKAR1A	PTPRO	RELN	S1PR2	SF3B1	SMC3	SPOP	STAT6	TET2	TNFRSF17	TSC2	NSD2	ZNF24
PMC10293251-41408_2023_876_MOESM1_ESM.docx-0-ALK_ALK		ARID1A	AXIN1	BCL2L2	BRCA1	EMSY	CCND3	CD70	CDK8	CHEK2	CSF1R	DDR2	EBF1	EPHA7	ETV6	FANCE	FGF10	FGFR2	FLYWCH1	GATA2	ADGRA2	H1-2	H2BC11	ID3	IL7R	JAK1	KDM5A	KMT2C	MAGED1	MAP3K7	MEN1	MSH2	MYD88	NKX2-1	NTRK1	PALB2	PDCD11	PIK3R1	PRKDC	RAD21	RET	SDHA	SGK1	SMO	SRC	STK11	TGFBR2	TOP1	TSHR	CCN6	ZNF703
PMC10293251-41408_2023_876_MOESM1_ESM.docx-2-ABL1_ABL1		ARID1A	BCL11B	BIRC3	CCND1	CIC	CREB3L2	DEK	EP300	ETV5	FGFR2	FSTL3	HIP1	HOXA9	IGK	JAK2	LCP1	MLLT6	MYH11	NFKB2	NTRK3	PAX3	PDGFB	PML	PTK7	RHOH	SEC31A	SRSF3	TAF15	TFE3	TOP1	USP6
PMC10293251-41408_2023_876_MOESM1_ESM.docx-2-ABL2_ABL2		ARNT	BCL2	BRAF	CCND2	CIITA	CREBBP	DUSP22	EPOR	ETV6	FGFR3	FUS	HOXC11	IGL	JAK3	LMO1	MECOM	MN1	MYH9	NIN	NUMA1	PAX5	PDGFRA	POU2AF1	RABEP1	RNF213	SEPTIN5	SS18	TAL1	TFG	TP63	NSD2
PMC10293251-41408_2023_876_MOESM1_ESM.docx-2-ALK_ALK		ATIC	BCL9	CBFA2T3	CDX2	CNTRL	DDIT3	ELL	ETS1	FEV	FOXO3	GPHN	HOXA11	HSP90AA1	IRF4	KIF5B	MAF	MLLT10	MUC1	NDRG1	NSD1	OMD	PCSK7	PICALM	PRRX1	RARA	RUNX1	SH3GL1	STAT6	TCL1A	TLX3	TRIP11	ZMYM2
PMC9742535-DataSheet3.xls-figure8_worksheet-Figure_8A_Interaction_of_RIOK2_with_other_proteins_from_STRING_database_RIOK2		BYSL	CSNK1D	CSNK1E	DIMT1	FAU	RACK1	KRR1	LTV1	MRPS7	NOB1	PNO1	RIOK2	RPL10A	RPL11	RPL12	RPL13	RPL14	RPL15	RPL18	RPL18A	RPL19	RPL21	RPL22	RPL23	RPL23A	RPL24	RPL27A	RPL30	RPL31	RPL32	RPL35	RPL37A	RPL38	RPL4	RPL5	RPL6	RPL7	RPL7A	RPL8	RPL9	RPLP1	RPS10	RPS11	RPS12	RPS13	RPS14	RPS15	RPS15A	RPS16	RPS17	RPS18	RPS19	RPS2	RPS20	RPS21	RPS23	RPS24	RPS25	RPS26	RPS27	RPS27A	RPS28	RPS29	RPS3	RPS3A	RPS4X	RPS5	RPS6	RPS7	RPS8	RPS9	RPSA	TFB1M	TFB2M	SRP19	HSPA4	RARS1	CETN3	AK6	AP3B1	PRRC1	ATG12	SLC30A5	GPBP1	UTP15	CDK7	PHAX	SMN1	HNRNPC	CWC27	IK	DHX29	RBM45	BTF3	SAP30L	TAF9	HARS2	SNW1	RTRAF	MPHOSPH10	POC5	EPRS1	EXOSC9	CCAR1	RPL26L1	MTREX	TARDBP	CEBPZ	RAD17	CSNK1A1	SRFBP1	GIN1	CRNKL1	DHX9	HDAC3	LEO1	FAF2	GGPS1	SCFD1	VIRMA	DDX59	GFM2	CCT8	HNRNPU	PGGT1B	GEMIN5	NKAP	CDC23	HNRNPA2B1	DAP3	RAD50	PTCD2	TBCA	HARS1	EFCAB11	G3BP1	LARS1	SRSF1	KIAA0586	GOLGA5	TTC1	ERH	METTL18	SLF1	TIMM9	CSNK1G3	HNRNPK	TMEM167A	EIF2B3	THUMPD3	WAPL	NPM1	CUL3	DAXX	UBTD2	TIMM17A	AP3S1	MED7	SUPT16H	NVL	BLZF1	KPNB1	PARN	BNIP1	RRN3	ZCCHC9	UBE2B	WDR89	SSB	UBE2D2	ETF1	ZNF638	NUP133	RBM34	NDUFAF2	HAUS3	FKBP3	TRAPPC13	CHD1	IPO11	DENR	KHDRBS1	ATRIP	PSMA3	RRP15	DYNC1LI1	INTS12	ACBD6	ZCCHC10	UTP3	TPR	NCL	CCT3	ATG10	AGGF1	PSMD6	BCCIP	KRBOX5	PPP4R3A	YTHDC2	ODR4	PFDN1	COPS2	MRPS27	ALKBH1	DNTTIP2	HNRNPR	YIPF5	RPAP3	FAM114A2	ECD	HNRNPD	AAGAB	MORF4L2	HAT1	INTS7	DDX50	KLHL12	POLR3K	HNRNPL	PSMC6	RDH14	BOD1	DHX15	TBCE	CBX3	SKIC3	AQR	UTP6	ZNF263	COMMD10	MSH3	YY1	AHCTF1	METTL6	DDX20	ZFP62	MATR3	SAR1A	UIMC1	NSA2	COPB1	FUS	GAR1	RBM27	AHSA1	MTA3	RBBP5	HNRNPH2	HSPA9	ZMAT2	MNAT1	ANAPC10	PBDC1	COPS5	TAF12	HNRNPA3	NOL8	HNRNPM	SLU7	NGDN	USP16	HMGN1	PIK3R3	ZNF200	PAIP2	YTHDF2	CCNH	HPF1	WDR41	CNOT10	UBR5	BMS1	SFPQ	CDC73	PTP4A2	GEMIN6	SEC63	ANP32A	MRPL22	TMA16	TPRKB	HSP90AA1	NOL11	FUNDC1	SET	GSPT1	KIAA1143	XRCC5	ZNF143	ZSCAN32	MCTS1	CHTOP	SARNP	PSMA4	HNRNPA1	ZNF354A	PCM1	TTF1	HNRNPAB	SHQ1	SMARCA5	RABEP1	ZC3H15	CCNB1	ANKHD1-EIF4EBP3	EIF1AD	ZNG1B	TAF7	KIN	PDCL3	CPSF6	ILF2	RUFY1	ZNF766	MFAP1	SRSF3	ZRSR2	TRIAP1	PWP1	BUB3	ELMOD2	PEX11B	DNAJA1	SSBP1	ADSS2	DTWD1	CAPRIN1	CTR9	UBR7	CNOT6	ACTR10	SCYL3	FANCM	NIPBL	ZNF281	ENSA	CCDC112	KTN1	LAS1L	YY1AP1	SUCO	TSNAX	CACYBP	PSME4	MRPL17	RWDD1	ZBTB41	RBM8A	TNPO1	UBLCP1	SMIM15	PSMA2	CCDC43	SKP1	MAGED2	IARS2	RNF40	ZNF75A	ZNF174	TASOR	PPID	COPA	TIPRL	WDR75	CTCF	ARCN1	BRAP	SEC31A	ZNF138	COMMD3	ERCC8	ENY2	ELAVL1	RSL1D1	PSMD12	DDX1	ZNF184	GRSF1	FRG1	DNAJC7	MRM2	THG1L	UBE2I	ATOSA	SRP9	RSRC2	ACTR6	NRDC	MTERF3	USP47	MACO1	RPF1	KNOP1	ASNSD1	AFG2B	LRIF1	SRP54	WDR55	RABIF	UBFD1	COPB2	IWS1	ECPAS	YME1L1	SF3B1	SRSF7	NUP43	CUL4B	UBE2V2	SLC4A1AP	FAM98B	PTGES3	CEP63	SMARCAL1	SNRNP40	UCHL5	EIF3J	SNX2	USP7	MTX3	MACIR	RBM18	VPS45	MRPS18C	RRP8	TAF11	MRPL39	CAMLG	ESCO1	EOLA2	RRM1	FARSB	DDX39B	COG2	THOC7	REEP5	SUMO1	MRFAP1L1	YARS2	TXNDC9	GTF2E1	DCP2	MRPL30	POLR3E	SUB1	WDR36	ZUP1	SH3GLB1	TP53BP1	HDAC8	GGNBP2	TIMM23	ODF2	UHMK1	TCP1	DDX42	SPDL1	UBE2K	SAAL1	GLE1	TMEM161B	BDP1	SKIC8	MAGOHB	ZC3H14	TRIP4	NOL7	CWC22	NAP1L4	CHURC1	SMU1	PPP6C	RBM4	HYLS1	GTF2B	NOP58	TMEM241	PSPC1	RAD51C	ZW10	GATA3	RBMX	CDKN2AIPNL	FKBP4	PAGR1	CHD8	CSTF2T	ACBD3	OSTC	TIPIN	BRD2	ARV1	CENPH	ZNF525	PPIL4	COPS4	GNPAT	CPSF2	ZC3H7A	C6orf62	ZNG1A	ORC3	PHF14	TRIP11	PRCC	DNAJC2	NOC3L	PALB2	TTC27	TRA2A	BRD8	SPOPL	ZNF485	KIAA0825	GLMN	FAM241A	CDK5RAP1	TRMT1L	RPAP2	RAMAC	TTC4	RIOX1	PRPF39	SNRPD3	CEP350	COIL	SYAP1	PANK3	RAD18	PLAA	RPF2	NCOA5	C11orf58	CNOT8	TRMT5	ZNF410	H3-3A	GEMIN2	CCDC125	RBM22	PIK3C3	UTP14A	ZNG1E	ARF4	NBN	AP1AR	XBP1	PPP2R5E	ATXN3	RSL24D1	STIP1	PSMD5	ZBTB2	SIRT1	MLH1	UPRT	SRSF6	NOL10
PMC9746818-jciinsight-7-152886-s077.pdf-44-ENSG00000157106_SMG1		ZNF410	KCNMA1	SULT2A1	ITGA10	UBTD1	CACTIN	FLYWCH2	LYRM9	TRA2B	CD2	S100A10	PHC1	PTMA	GABRG2	LMNTD2	KDM6A	GPR84	MRPS9	PPP1R3G	VAPA	DAZAP1	MRPL46	ZNF888	IPO8	ZNF189	CLCN1	RHEB	G6PD	CSTF1	LUC7L	PRX	PKP4
PMC9746818-jciinsight-7-152886-s077.pdf-44-SMG1_SMG1		ZNF410	KCNMA1	SULT2A1	ITGA10	H2AC19	UBTD1	CACTIN	FLYWCH2	LYRM9	TRA2B	CD2	S100A10	PHC1	PTMA	GABRG2	LMNTD2	KDM6A	GPR84	MRPS9	PPP1R3G	VAPA	DAZAP1	MRPL46	ZNF888	IPO8	ZNF189	CLCN1	RHEB	G6PD	CSTF1	LUC7L	PRX	PKP4
PMC4070589-NIHMS573166-supplement-1.pdf-16-CHEK2_CHEK2		SUPT20HL2	CENPI	LRRC2	CTNND1	BRINP3	FAM234A	KLHL2	RGS21	MYCBP2	CTDSPL2	TBC1D4	TTI1	ANKRD11	LRAT	RAPGEF5	F8	ZNF182	HIRIP3	SH3YL1	PTPRZ1	SPHKAP	DDX18	RNF213	DNAH7	PDE11A	TEX13B	ABI3	HRH2	VPS13D	SF3A1	SERPINA10	RENBP	LGR6	METTL18	DDX46	XRCC5	MAP3K19	TOGARAM1	CPNE4	C6	MYT1L	DROSHA	RTL3	LRP1	EIF3A	CCDC178	TP53BP1	TP53	POLR3A	NELL1
PMC4070589-NIHMS573166-supplement-1.pdf-47-WNK3_WNK3		WWC3	XPO1	XPO5	XRCC5	XRN2	YME1L1	MAP3K19	ZBBX	ZBTB22	ZC3H11A	ZC3H14	ZC3H6	ZC3H7B	RTL3	ZDHHC22	ZFHX3	ZFHX4	ZFP82	ZMYM1	ZNF134	ZNF160	ZNF165	ZKSCAN7	ZNF180	ZNF182	ZNF185	ZNF189	ZNF207	ZNF215	ZNF221	ZNF229	ZNF24	ZNF337	ZNF34	ZNF365	ZNF391	ZNF429	ZNF518A	ZNF540	ZNF554	ZNF560	ZNF583	ZNF626	ZNF629	ZFP69B	ZNF714	ZNF749	ZNF761	ZNF799	ZNF831	ZNF835	ZNF836	ZNF98	ZNF99	ZSCAN18	MAP3K4	ATAD2	OMA1	PTCH1	CD33	MAP3K9	SNTG2	AFF2	BTRC	NUDT2	BRCA1	BRCA2	CREBBP	DNM2	FBXW7	FGFR3	GNAS	GOPC	KMT2C	ABL1	AKT1	AKT2	APC	ARID1A	ASXL1	ATM	ATRX	BCL6
PMC4070589-NIHMS573166-supplement-1.pdf-50-EPHB6_EPHB6		EPPK1	SELENOI	ERAL1	ERBB4	ERCC2	ERMN	ERP44	EVC2	EXOC1	F8	FADS3	FAM111B	PABIR2	FHIP1A	FAM169A	TOGARAM1	FAM184A	ERICH6	SPATA31F1	TASOR2	FAM47A	SUPT20HL2	NXPE1	BRINP3	SPATA31D4	FAM91A1	FAN1	FAR2	FASTKD1	FAT3	FAXC	FBN1	FBN2	FBXL18	FBXL2	FBXO28	FBXO46	FCHSD2	FEZ1	FGD2	FILIP1L	FLNC	FMN1	FMOD	FN1	FNDC1	FNIP1	FOXC1	FSIP2	FTSJ3	FZD10	FZD3	FZD6	GABRG2	GARNL3	GATAD2B	GBP7	GBX2
PMC4070589-NIHMS573166-supplement-1.pdf-70-WNK3_WNK3		GSTM5	HMCN1	PROX1	MKI67	MUC5B	PXN	BRCA2	KLHL1	HECTD1	CHD2	ZNF629	TP53	CLTC	CEP95	MUC16	TTN	SEC14L3	PBRM1	ARHGAP31	H2AC6	CASP8AP2	LAMA4	LAMA2	PCLO	KMT2C	ASPH	VIRMA	FAM135B	RLN1	PTCH1	MAP3K15	GPC3	MAGEC1	CCDC185	OBSCN	HTRA1	MUC6	NPAS4	GDPD4	LMNTD1	FAN1	ZFHX3	NF1	ZNF750	ZNF813	CYP27C1	PMS1	MAP2	ANKRD50	FBN2	PCDHA2	TFAP2B	SYNE1	THSD7A	SAMD9L	MUC17	KIAA1549
PMC10286822-DataSheet_1.pdf-0-AKT2_AKT2		BARD1	CHEK1	E2F1	FANCF	HOXB13	KRAS	MSH2	PIK3CB	PTPN11	STK11
PMC10286822-DataSheet_1.pdf-0-AKT3_AKT3		BCL2	CCNE2	CHEK2	EGFR	FANCG	FOXA1	HRAS	MAP2K1	MSH6	PIK3R1	RAD50
PMC10286822-DataSheet_1.pdf-0-ARAF_ARAF		BRIP1	CDK12	ERCC1	FEN1	GNA11	MDM2	MYCN	NTRK3	POLE	RAD51D	SDHB
PMC10286822-DataSheet_1.pdf-0-ATM_ATM		CCND1	CDK4	DAXX	EZH2	FGFR2	KIT	MLH1	NBN	RAF1	SMO	VHL
PMC4060771-170289.f1.pdf-116-MAP2K6_MAP2K6		MAP3K1	MAP3K8	MAP4K4	MAP7D3	MAPK1	MAPK10	MAPK12	MAPKAP1	LAMTOR3	MAPRE1	MARVELD2	MASTL	MAT2B	MATN2	MCC	MCF2L	MED13L	MED14	MED20	MEF2C	MEIS1	MEN1	MEP1A	MEST	MET	TMT1A	MFAP2	MFAP3L	MGAT4A	MGLL	MICAL2	MICB	MID1	MLF2	MLLT3	MMP1	MMP11	MMP12	MMP14	MMP28	MMP3	MMP7	MOB3B	MOCS1	MORC4
PMC4060771-170289.f1.pdf-132-ATM_ATM		ATMIN	ATN1	ATOH1	ATOH8	ATP10A	ATP10B	ATP11A	ATP11B	ATP13A2	ATP13A3	ATP13A4	ATP1A1	ATP1A2	ATP1B2	ATP2A1	ATP2A2	ATP2A3	ATP2C1	ATP5F1C	ATP5PB	ATP5MC2	ATP5PF	ATP5PO	ATP6	ATP6V0A2	ATP6V0A4	ATP6V0B	ATP6V0D1	ATP6V0E1	ATP6V1B1	ATP6V1C1	ATP6V1C2	ATP6V1E1	ATP6V1E2	ATP6V1F	ATP6V1G2	ATP7B	ATP8B1	DPH6	ATP5IF1	ATR	ATRIP	ATRX	ATXN1	ATXN2L	AUH	AUTS2	AVEN
PMC4060771-170289.f1.pdf-133-ATM_ATM		ATMIN	ATN1	ATOH1	ATOH8	ATP10A	ATP10B	ATP11A	ATP11B	ATP13A2	ATP13A3	ATP13A4	ATP1A1	ATP1A2	ATP1B2	ATP2A1	ATP2A2	ATP2A3	ATP2C1	ATP5F1C	ATP5PB	ATP5MC2	ATP5PF	ATP5PO	ATP6	ATP6V0A2	ATP6V0A4	ATP6V0B	ATP6V0D1	ATP6V0E1	ATP6V1B1	ATP6V1C1	ATP6V1C2	ATP6V1E1	ATP6V1E2	ATP6V1F	ATP6V1G2	ATP7B	ATP8B1	DPH6	ATP5IF1	ATR	ATRIP	ATRX	ATXN1	ATXN2L	AUH	AUTS2	AVEN
PMC4060771-170289.f1.pdf-162-ERN2_ERN2		ERO1A	ERRFI1	ESAM	ESCO1	ESF1	ESPL1	ESPN	ESR1	ESR2	ESRP1	ESRRA	ESRRG	ESYT2	ETF1	ETFA	ETNK2	ETS1	ETV6	ETV7	EVL	EVPL	EVX1	EXD3	EXD2	EXO1	EXOC1	EXOC2	EXOC3	EXOC5	EXOC6B	EXOG	EXOSC1	EXOSC4	EXOSC8	EXPH5	EXT1	EYA1	EYA2	EYA3	EYA4	F11	F11R	F13B	F2	F2R	F2RL1	F2RL2	F5
PMC4060771-170289.f1.pdf-163-ERN2_ERN2		ERO1A	ERRFI1	ESAM	ESCO1	ESF1	ESPL1	ESPN	ESR1	ESR2	ESRP1	ESRRA	ESRRG	ESYT2	ETF1	ETFA	ETNK2	ETS1	ETV6	ETV7	EVL	EVPL	EVX1	EXD3	EXD2	EXO1	EXOC1	EXOC2	EXOC3	EXOC5	EXOC6B	EXOG	EXOSC1	EXOSC4	EXOSC8	EXPH5	EXT1	EYA1	EYA2	EYA3	EYA4	F11	F11R	F13B	F2	F2R	F2RL1	F2RL2	F5
PMC4060771-170289.f1.pdf-198-MAP3K7_MAP3K7		TAB1	MAP4	MAP7	MAP7D2	MAPK11	MAPK13	MAPK8	MAPK8IP1	MAPK8IP3	MAPK9	MAPKAPK2	MAPRE2	MAPT	MARCHF3	MARCHF5	MARCKS	MARCKSL1	MARK1	MARK3	MARVELD1	MARVELD3	MASP2	MAST4	MAT2A	MATN1	MAU2	MB	MBD1	MBD2	MBD4	MBD5	MBIP	MBL2	MBNL2	MBP	MBTD1	MC4R	MC5R	SLC25A51	MCCC1	MCFD2	MCL1	MCM2	MCM3	MCM3AP	MCM4	MCM7	MCM8	MCOLN2
PMC4060771-170289.f1.pdf-199-MAP3K7_MAP3K7		TAB1	MAP4	MAP7	MAP7D2	MAPK11	MAPK13	MAPK8	MAPK8IP1	MAPK8IP3	MAPK9	MAPKAPK2	MAPRE2	MAPT	MARCHF3	MARCHF5	MARCKS	MARCKSL1	MARK1	MARK3	MARVELD1	MARVELD3	MASP2	MAST4	MAT2A	MATN1	MAU2	MB	MBD1	MBD2	MBD4	MBD5	MBIP	MBL2	MBNL2	MBP	MBTD1	MC4R	MC5R	SLC25A51	MCCC1	MCFD2	MCL1	MCM2	MCM3	MCM3AP	MCM4	MCM7	MCM8	MCOLN2
PMC4060771-170289.f1.pdf-212-PAK3_PAK3		PAK4	PAK6	PALB2	PALLD	PALM	PALM3	PALMD	PAMR1	PAN3	PANX2	PAOX	PAQR3	PAQR4	PAQR6	PAQR7	PARD3	PARD6B	PARD6G	PARL	PARM1	PARN	PARP1	PARP10	PARP4	PARP9	PARVA	PARVB	PARVG	PASD1	PASK	PATE1	PATZ1	PAX1	PAX2	PBRM1	PBX1	PBX2	PCBP3	PCCA	PCDH1	PCDH12	PCDH18	PCDH19	PCDH20	PCDH7	PCDH9	PCDHA1	PCDHA4
PMC4060771-170289.f1.pdf-213-PAK3_PAK3		PAK4	PAK6	PALB2	PALLD	PALM	PALM3	PALMD	PAMR1	PAN3	PANX2	PAOX	PAQR3	PAQR4	PAQR6	PAQR7	PARD3	PARD6B	PARD6G	PARL	PARM1	PARN	PARP1	PARP10	PARP4	PARP9	PARVA	PARVB	PARVG	PASD1	PASK	PATE1	PATZ1	PAX1	PAX2	PBRM1	PBX1	PBX2	PCBP3	PCCA	PCDH1	PCDH12	PCDH18	PCDH19	PCDH20	PCDH7	PCDH9	PCDHA1	PCDHA4
PMC4060771-170289.f1.pdf-216-PINK1_PINK1		GSAP	PIP5K1A	PIP5K1B	PIP5K1C	PIPOX	PIR	PITPNB	PITPNC1	PITPNM2	PITPNM3	PITX2	PIWIL1	PIWIL4	PKD1	PKD1L3	PKD2	PKDCC	PKHD1L1	PKIA	PKIG	PKLR	PKM	PKN1	PKN2	PKNOX1	PKNOX2	PKP1	PKP2	PKP4	PLA1A	PLA2G12B	PLA2G2A	PLA2G2D	PLA2G2E	PLA2G3	PLA2G6	PLA2G7	PLA2R1	GDF15	PLAC1	TINCR	PLAGL2	PLAT	PLBD1	PLCB4	PLCD1	PLCG2
PMC4060771-170289.f1.pdf-217-PINK1_PINK1		GSAP	PIP5K1A	PIP5K1B	PIP5K1C	PIPOX	PIR	PITPNB	PITPNC1	PITPNM2	PITPNM3	PITX2	PIWIL1	PIWIL4	PKD1	PKD1L3	PKD2	PKDCC	PKHD1L1	PKIA	PKIG	PKLR	PKM	PKN1	PKN2	PKNOX1	PKNOX2	PKP1	PKP2	PKP4	PLA1A	PLA2G12B	PLA2G2A	PLA2G2D	PLA2G2E	PLA2G3	PLA2G6	PLA2G7	PLA2R1	GDF15	PLAC1	TINCR	PLAGL2	PLAT	PLBD1	PLCB4	PLCD1	PLCG2
PMC4060771-170289.f1.pdf-293-PRKCH_PRKCH		NFIB	ASAP2	TGFB1	ITGAV	ANK3	MASTL	HACD1	ETS2	CD59	CCNG2	STXBP6	INSIG2	C4orf3	HOXA5	OSBPL1A	CACNA1D	MATN2	SPAG1	CHRM3	FAM149A	PELI1	NRP1	NFIA	MLLT3	OTUD1	ARSJ	TLE1	PLCE1	GAB1	LAMB1	SLC7A2	PPM1K	ERAP2	ACSS1	FOXA1	HOXA13	CYP1B1	PDE10A	DAPK1	RUNX2	TAPBP	MYH11	PGAP4	AHNAK	REXO2	UTP4	PPP2CA	DDB1
PMC4060771-170289.f1.pdf-308-PKN3_PKN3		STXBP1	GCNT2	MALL	CDADC1	CCL15	GNAZ	GFRA2	SLC25A23	PABIR2	RDH5	PAPSS2	LDLRAD3	PBLD	FEV	AMOT	NUCB2	C12orf75	EPHX2	CCL20	GADD45B	RETSAT	MT2A	SMIM11	MAP4K4	POGLUT2	SLC35A3	FAM117A	AFMID	ASRGL1	GCSH	TEX30	ACTN1	NDRG2	TFCP2L1	ITGAE	GPM6B	PPARGC1B	RGS12	HBS1L	STXBP4	MTM1	NUP88	CBX3	ARHGAP32	PPAT	NAV1	AHI1	LEF1
PMC4060771-170289.f1.pdf-310-CDK4_CDK4		LYZ	PUS7	GBP3	SATB1	SLC6A20	SERPINB5	SRPX2	RAE1	PKDCC	XPOT	FEN1	LAMC2	IL15	GAS6	PTPRB	SULT2B1	FAP	TC2N	BMAL2	EMP1	TGIF2	ENC1	SHMT2	WNT2	TCN1	RIPK2	C6orf141	F12	CSE1L	AHR	TRIP13	TMC7	EHF	GALNT6	FOXM1	B3GLCT	RFC3	ARFGEF3	HSPH1	MMP11	NEK2	PHF19	GTF2IRD1	ISG20	GRTP1	SOX9	AURKA	ASPHD1	NOSTRIN
PMC4060771-170289.f1.pdf-317-GSK3A_GSK3A		CSE1L	SHMT2	SNRNP48	DHX30	MYC	GTF3A	INTS5	AP2M1	UBQLN1	DDX55	LIPE	DHX57	BOP1	GTF2IRD1	CASC3	HILPDA	VDAC3	SEH1L	MED20	DVL2	ODF2	TEAD4	AARSD1	RPS19BP1	RHEBL1	TOP1MT	JAG2	SLC12A2	TGIF2	SIM2	SNTB1	DKC1	ZNF526	REXO2	TPD52L2	FANCE	MTHFD2	TGIF1	CBX2	BDH1	TP53I3	CPT2	PAQR8	MXD1	OSBPL7	IRF4
PMC4060771-170289.f1.pdf-323-MAP2K6_MAP2K6		HGD	TMPRSS2	CD24	LRIG1	MUC13	PMEPA1	HKDC1	RASSF6	SLC22A3	ITGB6	CEMIP	HNMT	LGR5	AKR1C3	TGFBI	AMIGO2	TOX3	LY75	CLRN3	S100P	GPX2	POF1B	ZG16	CLCA4	CA4	ACTG2	CLCA1	CEACAM7	SPINK4	FCGBP	CA1	VSIG2	VIP	JCHAIN	MAB21L2	NXPE4	MMP3	AQP8	MS4A12	CA2	FBLN1	ADAMDEC1	VWF	SPARCL1	TPSG1	MYH11	IL1R2
PMC4060771-170289.f1.pdf-352-STK39_STK39		ACOT4	AGT	DGKH	LAMP3	CFB	SOWAHB	TRIB1	TNFSF15	NFKBIZ	NF1	CD14	SYTL2	AQP3	IGFL4	PHF11	PLA2R1	GNE	CRIM1	ZSCAN29	SERTAD4	FRA10AC1	TTC39B	CACNA1D	CTSH	ZNF776	TLE4	ARL4C	QNG1	ARHGEF40	PROM2	CDH3	CLDN1	FBP1	AKR1B10	ABCG2	DHRS9	PKIB	CHP2	IL1R2	GCNT2	ADH1B	SLC4A4	DHRS11	CWH43	HSD17B2	UGT2B15	PLAC8
PMC4060771-170289.f1.pdf-365-TRIO_TRIO		PKP4	SLC26A2	CHGB	SLCO2B1	ACVR1B	PRKAA2	GPAT2	CA7	DSEL	CELA3B	CTSW	SLC35E1	GNB1	SPTLC3	SOSTDC1	POR	HYCC2	CBX5	FAAP100	HTR4	E2F1	IL16	B2M	SLC6A13	MESP2	ALKAL2	CHAF1A	FIGN	DPP10	LRRK2	ABI3BP	GPR153	LRRN2	GPRC5B	QSER1	CDH19	CAMKK2	POLDIP2	PPTC7	NEXMIF	TMEM72	INSM1	PRRC1	CXCL5	GZMK	GUCA1B	SECTM1	CLIP3
PMC4060771-170289.f1.pdf-369-PDPK1_PDPK1		NAP1L4	U2AF1	WIPF1	CCNYL1	NCL	PTPRC	EBF1	ZC3H7A	SLC38A1	ST14	PDE6A	EPPK1	HIPK2	MIB1	HLF	KEAP1	CNTN1	PADI2	KCNIP2	DNASE1L3	RCAN2	IFRD2	C1S	HTR2B	TRIM25	CCL18	NKX2-3	SRSF3	MMP2	PLA2G10	GGA3	NFIA	DES	HSD11B1	CCL28	C5orf46	TNFAIP6	APPL2	OTUB1	LRRC19	BCAT1	PMP22	SLC39A3	HIP1	RNASEK	FAM20A	PROK2
PMC4060771-170289.f1.pdf-390-MYLK_MYLK		NACAD	COL1A2	IL1RN	COL10A1	TWIST1	REXO1	FPR1	PTGIS	PDLIM3	CACNG1	RUNX2	PTGS2	BGN	ANGPTL4	CD163	GJC1	NAMPT	NRK	AGTR1	SLIT2	AEBP1	SYNPO2	CHI3L1	AGTR2	ITGBL1	FOXC1	EGR4	SOCS3	COPZ2	COL11A1	FBXO17	CCN1	ANTXR1	PAPPA	VSTM2L	LOX	CCL3	APOLD1	RGS4	INHBA	CMKLR1	EGFR	KCP	NIBAN1	PTX3	ZFPM2
PMC4060771-170289.f1.pdf-416-RNASEL_RNASEL		MYOF	PLD1	AMY2B	FOXF2	TMEM30B	SLCO2A1	CAMK2D	ACAD10	AP4B1	FOXF1	CD74	MYO1C	RBBP4	GLTP	CRYZL1	SYTL4	BLTP1	PGM5	WDR7	SCARA5	PAPSS2	FAM162A	CCDC14	HNF1B	RABGAP1L	C15orf48	CRACR2A	TSPAN13	PHYKPL	MAB21L2	NKTR	MS4A8	EYA3	TMEM43	RGMA	FAM161B	TMIGD1	TRIQK	TCF21	DNAJC4	ANKRD36	CTSG	TSPAN7	TMEM54	NEMF	FAM200A	NSG1
PMC4060771-170289.f1.pdf-437-PRKDC_PRKDC		ANGPT1	ATPSCKMT	CDCA7	ARHGEF28	SRSF4	MMRN2	CEP126	ATP2C2	CDKN2C	PTK2	IFT80	KANSL1L	PTGR3	CREBZF	MYO19	CHD3	NOC2L	BRCA1	NF1	CHD9	XPO1	TTC23	EML4	PEAK1	PHKA2	RBBP4	ZBTB44	WDR90	PATZ1	ZNF248	RSKR	USP13	ALDH7A1	MPHOSPH9	SZT2	OSBPL3	SERTAD1	JMJD6	RAP2B	NDFIP2	TRIM15	IFNAR2	JPT1	SLC25A25	KLF10
PMC4060771-170289.f1.pdf-492-STRADB_STRADB		SMARCD3	NOB1	MARVELD1	DPY30	GDF11	NOA1	TBC1D1	SLC25A6	PYGL	WDR4	GART	SLC38A10	CXXC5	EIF4B	ZFAND2B	HYKK	DELE1	RBCK1	ATP5MC2	HSBP1L1	ARPC3	TPD52L1	FRAT2	ARL2	SCCPDH	TIMM8B	BIRC6	NIPSNAP2	DNPH1	CHST3	SLC39A4	MIPEP	PREPL	TAF1D	SLC17A9	EXOSC1	MAGED1	NTPCR	ATRAID	ZFP62	TMEM18	JPT1	KAT6A	MBD4	NCBP3	SH3BGRL2	TMEM50A
PMC4060771-170289.f1.pdf-532-CDK4_CDK4		GLS2	SMIM7	PGAP4	CNKSR3	FAM120B	MID1	ABAT	CADPS2	HIPK2	MLXIPL	ATP10D	EPHX2	BHLHE40	IL27RA	CCDC146	FAM83F	SAT2	DTNB	CYP1B1	FUT8	BIK	HACE1	ABCA5	CRACD	LYN	DNHD1	IQCG	PLS3	CPSF2	TCEAL2	UGT1A1	ZFP14	ITPR1	IFT27	FMNL2	JAG1	NT5M	DIPK1A	CDADC1	ANKRD42	HDDC2	CYP4V2	RSPH14	HSPA4L	ACOX3	STX6
PMC4060771-170289.f1.pdf-549-NTRK2_NTRK2		INSL5	SST	HOXD13	TTR	WASF3	TNNC1	CLDN8	FMN2	DSCAML1	HOXD11	RASSF10	HOXD10	CFH	RBM15	UQCC1	PDCD6	HELLS	ZNF160	POLR2J2	ZNF207	NSD2	PLXND1	PRKDC	ANGPT1	ATPSCKMT	CDCA7	ARHGEF28	SRSF4	MMRN2	CEP126	ATP2C2	CDKN2C	PTK2	IFT80	KANSL1L	PTGR3	CREBZF	MYO19	CHD3	NOC2L	BRCA1
PMC4060771-170289.f1.pdf-672-PIP5K1B_PIP5K1B		EREG	SLCO1B3	RCBTB1	TLDC2	CA1	SLC27A2	MUC17	SCARA5	SATB2	AKR1C3	ETS2	ADAMDEC1	P2RX5	BTNL8	SLC25A15	GUCA2A	SLC4A4	AXDND1	TRABD2A	KDM4C	C2CD4A	CHP2	FOXD1	MYB	SLC6A14	ACE2	PROX1	LGALS2	TPSAB1	SLC3A1	GREM2	PTPRN2	GNG4	WNK2	NEBL	FIBCD1	ADTRP	CTSE	NQO1	SCD	ARSL	SLC1A7	IHH	FAR2	TAS2R16	GABBR1	CCDC196
PMC4060771-170289.f1.pdf-675-EGFR_EGFR		SAXO5	RNF6	PADI2	REEP1	RBM33	PXMP4	LNX2	LONRF3	TMEM259	STEAP1	STMN2	ITGA1	CIT	SYTL2	ZMYM5	SPTBN1	PSD3	CD300A	NOXO1	WSCD1	FGL2	HLA-G	KBTBD2	LCP2	PTPRC	PIGG	SCIN	CTTNBP2NL	BZW1	ENPP2	FABP1	SLC26A3	CEACAM5	LGALS4	MUC12	OLFM4	GPX2	CDH17	CLCA1	CEACAM7	S100P	CEACAM6	CLRN3	REG4	KRT20	REG1B
PMC4060771-170289.f1.pdf-703-FRK_FRK		C5	PRSS3	MIA2	LMO7	TIMM17B	IL20RA	DNM1	PSD4	ZNF91	ACTG2	HPDL	SLC16A4	PRSS1	LAMA3	CHN2	SLCO1B3	PRDM1	NAV3	SRC	SLC2A3	PCED1B	H3C8	HNF1A	UGT1A4	PRSS2	SLC2A14	ACSL5	CYP3A5	NEBL	RIN2	RIPK3	CHFR	EHF	NSUN7	TUSC1	OAS1	CDK6	ZNF506	RNF157	SLC40A1	ARL4C	NHSL1	ANKS4B	SPAG16	MGLL	RNF128
PMC10290283-biol-2022-0622-sm3.pdf-63-PIM2_PIM2		TNFRSF14	DDRGK1	RNASEH2B	RNF149	LRRC4	HOPX	ACOT11	C2	NDRG1	KNSTRN	IQCN	PDIK1L	SYNPO2	XRCC4	SMAD3	SYNPR	RPS20	MYH15	ACE	LIAT1	TIMM8B	ARSA	CCDC157	PDE3A	SLC44A4	DNAH6	MRPL52	RASAL3	SH2D4A	ZACN	CALHM5	RBBP5	ANKRD50	EXD3	ARHGEF26	PSTPIP1	YWHAG
PMC10290283-biol-2022-0622-sm3.pdf-117-PDPK1_PDPK1		ADGRV1	MYLK	ANO7	PATE1	ZFR	SLC10A7	ALG5	PIK3R1	SHKBP1	GFPT1	SLC25A28	CNR1	GLB1L	BMP8B	CCDC78	KIF2C	ZNF697	PDE7B	PUM2	TTC32	SNTG1	HCRTR1	NOS3	TMEM268	PCYOX1	SPINT1	CENPA	NOL7	DTX2	AGA	C9orf40	TRMO	PYCARD	MDK	GPR68	PSMB8	DOK3	LMTK2	NIBAN1	RHOBTB3	GID8
PMC10290283-biol-2022-0622-sm3.pdf-142-SCYL3_SCYL3		SH3GL2	TRIM38	EDNRB	TNR	PELI1	PHLPP2	ZC3H12C	PRPF8	TSSK4	WDR13	STK40	FTCDNL1	LEMD2	NBEA	DNAJC16	ERICH1	KLHDC1	EPB41L3	IRAG2	MEF2C	CLIP4	CADM2	DTX4	PIGA	ATP11C	HIPK4	PTPN5	TSC22D2	TMCC1	KCNC3	FYCO1	CSRP2	NUMA1	ZNHIT6	ZNF746	GOLPH3L	LDLRAP1	ZNF691	KPNA4
PMC10290283-biol-2022-0622-sm3.pdf-170-MAPK12_MAPK12		MRPL24	EOGT	CYYR1	NID2	PTS	IKBKE	PAK6	MCUB	SMOX	ATG16L2	CLSTN3	KTN1	LAPTM4A	SHCBP1	SLC25A20	SLC5A4	MRPS2	FAM210A	HASPIN	SCYL2	SOGA1	PNRC1	SRSF8	ADSS1	ZNF789	ATP2A3	OSTF1	CHI3L1	PIP5KL1	AGBL4	DNAAF1	MAPK9	NPFF	SNAPC2	EN1	NYAP1	DPP8
PMC10290283-biol-2022-0622-sm3.pdf-172-TYRO3_TYRO3		GSTO2	RFX3	DDX60L	MRTFA	PSMC4	B4GALT6	TTLL2	PREP	CBY1	HAX1	CDYL2	SAP30L	MAPT	PCDHA7	DDX21	ZNF396	CHRDL2	CYP4X1	PITPNM3	S100A4	AVPI1	RNF10	EMX2	KIF18B	MRPS30	JUP	ERAP2	NFIL3	CRYAB	SFXN1	NAA60	CRAT	RAB40AL	RNF214	COPS9	HAND2	SOCS7
PMC10290283-biol-2022-0622-sm3.pdf-183-ABL2_ABL2		MAP2	C1orf105	GLUD1	FLACC1	COPS7B	ZNF181	OR2C1	ARFGAP2	ZDHHC4	AKR1A1	ENGASE	NAGPA	AXIN2	SRSF6	CFAP61	DDX4	MB21D2	MGA	EPHA7	SLC25A37	ARNT2	REPS1	WDR12	TMEM248	ACAD10	LBX2	PWP2	PEG3	LIN9	PSMB6	PGPEP1L	IAH1	NICOL1	MTCP1	ATF5	NUP153
PMC10290283-biol-2022-0622-sm3.pdf-314-SGK1_SGK1		PPIP5K2	OR52A1	SMARCA1	LRRIQ3	HSCB	PPTC7	S1PR5	TBC1D20	NTN3	PLK4	TMEM243	NEURL3	GH1	MAP2K6	HMGCS1	PCDHB11	CSMD2	NCS1	FASTKD2	HNRNPA1	TMEM143	ABHD10	SLC25A29	CNTFR	SNX29	EIF2AK1	HSPBP1	ARHGEF18	BACE1	SPPL2A	JAM3	GPHB5	PEPD	PPP2R3C	DAG1	ILVBL	GAPDH	ADGRG6	CFAP90
PMC10290283-biol-2022-0622-sm3.pdf-315-MARK3_MARK3		FGD1	TSKU	TMEM91	GLI2	TMEM237	GRAMD1A	PRND	TSKS	DAP3	AGTRAP	PRPF4B	TRPM7	PRRG1	CDKN1B	ENO2	SQOR	CPZ	TAS2R10	PLEKHG6	ANKRD16	LRCH1	PRDM6	FABP5	LDB2	GALNT16	CXCL3	FIBP	XYLB	PRRG2	ZNF860	PMS2	EFHC2	FBXO9	GPR37	SDHC
PMC10290283-biol-2022-0622-sm3.pdf-348-HIPK2_HIPK2		EFNA2	DRD1	NDUFC2	SLC37A3	ACRV1	CNGA1	RCN1	C2CD4C	VTI1A	PLB1	SUSD3	EIF4A2	NUDT16	FAM156A	IQCF5	LRRC10	MLNR	SEL1L	XAB2	PLK2	CNGA4	ANO3	MECR	LIG1	PIEZO2	YARS2	TUBGCP4	DYNLT4	JPH4	CTNND2	SLC22A15	CABP1	ANKRD54	KRTAP5-3	IL17C	POLR2I	ZSCAN32
PMC10291819-13287_2023_3380_MOESM9_ESM.pdf-5-ACVRL1_ACVRL1		TWIST2	PAPPA2	TMEM52	INSYN2B	EBI3	DPEP1	KANK4	SYBU	PKDCC	RBP1	CLDN11	PAQR9	CBS	TENM3	TNFSF4	FAM72C	HHIP	CSMD2	KCNG1	C4BPB	ATF5	NOVA1	ANXA8L1	PTPRH	CHST6	F2RL1	FAT3	LPXN	CLDN14	OXTR	CDH10	EDA	RGS7BP
PMC10291819-13287_2023_3380_MOESM9_ESM.pdf-9-CAMK4_CAMK4		KIF21B	LRRC8C	UCP2	TMEM204	TBX1	BNC1	SFRP2	SLC38A5	ANXA3	HOXD10	MOB3B	GFPT2	DPP4	OLR1	HMSD	ERICH2	CCL20	CGB7	ADAMTS4	EDNRB	LAMA2	SCRG1	ABCC9	SYNPO2L	OTULINL	PLPP2	ITGA2	IL15RA	FBN2	GYPE	RCOR2	ATP2A3	SCN9A	TRIM7	MAMDC2
PMC10291819-13287_2023_3380_MOESM11_ESM.pdf-14-NTRK2_NTRK2		ERICH2	NPR3	PCDHB10	DLEU7	EGR3	OPCML	COL6A1	ACKR4	RGPD2	PAX9	COL16A1	CNIH3	PTPN20	TMEM169	PIWIL4	CSDC2	LTBP2	PPARGC1A	HOXB8	PLAAT4	TNFRSF1B	MMP2	IL15RA	ZNF385D	RAB3IL1	SLIT3	CKB	FOXC1	RFX8	OTULINL	EPHB1
PMC10291819-13287_2023_3380_MOESM11_ESM.pdf-49-OBSCN_OBSCN		MYEF2	AREG	TMSB15A	CCDC81	ADAM23	CDH15	SYNGR2	RBM44	PLEKHG3	DOCK8	TMEFF2	SLC22A3	GALNT3	ERBB4	AP1M2	TRHDE	FSTL3	HGF	POPDC2	ADARB1	APLP1	C3AR1	PPP1R14C	SORBS1	FOXF1	NRGN	SEMA3D	SSTR1	SLC47A2
PMC10291819-13287_2023_3380_MOESM10_ESM.pdf-2-CAMK2A_CAMK2A		HTR1B	ASTN1	LMNTD1	ODAM	PRR9	CADPS	ANXA8L1	FGF9	NPY4R	IQGAP2	CDH10	PKHD1L1	CXCL3	PKP2	IL1RN	ADGRF4	LIX1	TRIM55	LINGO2	TMEM88	ST6GALNAC5	WNK4	ADGRG6	EPB41L3	ADAM19	SLITRK5	MT1G	SGCG	MMP23B	S1PR5	MAP3K21
PMC10291819-13287_2023_3380_MOESM10_ESM.pdf-50-NEK10_NEK10		LMO2	IPCEF1	FGF14	GCNT4	FBLN7	NMNAT3	VWA5A	ARHGEF16	TXLNB	ISLR	CELSR1	HEY2	IL20RA	GRIA1	ZNF135	LYPD6B	TMEM100	TNFRSF11A	TBC1D8	C12orf56	PADI2	SATB2	PWP2	CFI	KCTD12	ZNF208	OTOGL	PROS1	OASL	ESM1	GRM6	VSNL1
PMC4058023-oncotarget-05-2513-s001.pdf-1-MET_MET		ERO1A	DSC2	CXCL12	LCOR	MAP4K4	SRPK1	KDM7A	BCAR3	RTKN	TMEM107	SEMA3A	TAGLN3	PTPRE	TMEM117	MFHAS1	DPP4	ELMOD1	NOVA1	DKK3	PTPRZ1	TANC2	KIAA0319L	APLP2	CADPS	BAZ2B	SLC39A10	CXCL11	LRATD2	ATP2B1
PMC9749868-tvst-11-12-8.pdf-5-CSF1R_CSF1R		FLT3	PDGFRB	FLT4	ACACB	PIK3CA	GCK	TACR2	KDR	JAK1	MAPKAPK2	ADORA2A	SCD	MTOR	PIK3CG
PMC4047469-supp_M113.034173_mcp.M113.034173-1.pdf-2-PDGFRA_PDGFRA		RIPK2	DDR2	LYN	SRC	EPHA2	NQO1	NQO2	NIPSNAP2	NIPSNAP1	RNF10	CSNK1E	MAP4K4	UBTF	TXN	QPRT	MTIF2	RABGGTA
PMC3780530-jcmm0017-0976-SD4.docx-2-EGFR_EGFR		CDK2	CDKN1A	EGFR	KLK2	FOS	JUN	MYC	ODC1	EGR1	ICAM1	JUNB	CEBPB	GYS1	CDX1
PMC10249216-12929_2023_935_MOESM1_ESM.pdf-3-IGF1R_IGF1R		CREB3L3	IL6	CLDN1	CLDN2	CLDN3	CLDN5	CLDN8	TJP1	OCLN	IGFBP1	IGFBP4	IGFBP5	IGF1R
PMC10274674-media-4.pdf-5-MAP4K1_MAP4K1		PTGDS	WWP1	SH3GLB1	TDP1	OR7C2	MATR3	OR6N2	RBM8A	NR2F6	RAD21	EPHA5	TAL2	TBCC	LTK	NKTR	BEST2	PCDHAC2	MIOS	NID2	MAP2K1	POU5F2	GAGE12J	CH25H	NCR2	PEX26	HDAC6	GJD4	KCNK12	NXNL1	CNPY4	ANKRD11	OARD1	CEP70	OR2T3
PMC10289641-medi-102-e34034-s001.pdf-0-MAP3K13_MAP3K13		MAP3K14	MAP4K3	MAPK1	MAPK3	MAPKAP1	MAX	MB21D2	MC1R	MCL1	MDC1	MDH2	MDM2	MDM4	MECOM	MED12	MEF2B	MEN1	MERTK	MET	MGA	MGMT	MITF	MKNK1	MLH1	MLH3	MMS19	MPL	MRE11	MS4A1	MSH2	MSH3	MSH4
PMC10289641-medi-102-e34034-s001.pdf-1-AXL_AXL		B2M	BABAM2	BACH1	BAP1	BARD1	BCL2	BCL2A1	BCL2L1	BCL6	BCOR	BCR	BIRC2	BIRC3	BLM
PMC9733014-12935_2022_2820_MOESM1_ESM.pdf-5-DYRK2_DYRK2		ACOT8	ADRM1	CLIP2	SLC22A5	CHEK2	PSMC4	BPGM	NCAPH2	UBE2L3	KIF5B	ENO2	S100A10	SMOX	MMP11	GSS	SNRPD2	CYTH2	GINS3	SLC35B1	LGALS3	ITGB8	LONP1	HAX1	EFHC1
PMC3997986-OMCL2014-927619.pdf-7-CHEK2_CHEK2		CDC25C	CDC25A	CASP6	DFFA	BID	CASP8	IGF1R	HSPA5	BCL2	FECH
PMC10270496-cc9-5-e0929-s002.pdf-14-JAK3_JAK3		CDADC1	CYBC1	BCL3	GPAA1	RAB5IF	ZNF589	LGR4	SLC12A9	MTHFS	SCN8A	OPLAH	S100Z	FCER1G	RHOU	FPR2	AGFG1	C11orf71	DOK2	ALCAM	TMEM41B	SIPA1	PIGBOS1	MFSD11	NMNAT3	INSIG2	SLC2A14	ATP6V0A2	GSE1	PPM1K	LPAR6	SLC66A3	CD300LB	IFIT1	CCDC9B	PNPT1	CRIM1	USP28	NF1	SFT2D2	LAIR2	IL10RB
PMC4010643-ncomms4756.pdf-3-FGFR3_FGFR3		FGFR3	FAT1	CDKN1A	CDKN2A	TSC1	FMN1	B3GNT9	TP53	PIEZO2	KDM6A	STAG2
PMC4020767-pone.0097200.s001.pdf-0-SMG1_SMG1		SSR3	TNNI1	APLN	BCL11B	C1orf43	CNTNAP1	CRTC2	CSF1R	DDX54	GBA2	GOSR1	IGF2	IKZF2	LEP	LOXL3	MEOX1	MEX3A	MPP2	MRFAP1L1	MRPL11	MYADM	OSM	PDLIM2	INPP5J	PPP2R5D	PURB	RAB11FIP1	RAG1	RP1L1
PMC9701038-13045_2022_1384_MOESM21_ESM.pdf-1-CDK2_CDK2		CDK7	MCM2	MCM4	MCM5	MCM6	MCM7	CDK16	CCNB2	MCM8	CDK4	CDK5
PMC9731848-mmc4.xlsx-Sheet1-DDR_genes_DDR1		AAAS	ABL1	ABRAXAS1	ACD	ACTB	ACTL6A	ACTR5	ACTR8	ADA	ADCY6	ADPRS	ADRM1	AGO4	AK1	AK3	ALKBH2	ALKBH3	ALKBH5	ALYREF	APBB1	APEX1	APRT	AQR	ARL6IP1	ASCC1	ASCC2	ASCC3	ATF2	ATM	ATR	ATRIP	BABAM1	BABAM2	BAP1	BARD1	BAZ1B	BCAM	BCAP31	BLM	BOLA2	BRCA1	BRCA2	BRCC3	BRF2	BRIP1	CANT1	CCNA1	CCNA2	CCNH	CCNK	CCNO	CCNT1	CCNT2	CDA	CDK12	CDK13	CDK2	CDK7	CDK9	CENPS	CENPX	CETN2	CHD1L	CHEK1	CHEK2	CLP1	CLSPN	CMPK2	COPS2	COPS3	COPS4	COPS5	COPS6	COPS7A	COPS7B	COPS8	COX17	CSTF3	CTDP1	CUL4A	CUL4B	DAD1	DCLRE1A	DCLRE1B	DCLRE1C	DCTN4	DDB1	DDB2	DGCR8	DGUOK	DNA2	DTL	DUT	EDF1	EIF1B	ELL	ELOA	ELOA2	ELOB	ELOC	EME1	EME2	EP300	ERCC1	ERCC2	ERCC3	ERCC4	ERCC5	ERCC6	ERCC8	EXO1	EYA1	EYA2	EYA3	EYA4	FAAP100	FAAP20	FAAP24	FAN1	FANCA	FANCB	FANCC	FANCD2	FANCE	FANCF	FANCG	FANCI	FANCL	FANCM	FEN1	FOS	FTO	GEN1	GMPR2	GPS1	GPX4	GSDME	GTF2A2	GTF2B	GTF2F1	GTF2F2	GTF2H1	GTF2H2	GTF2H3	GTF2H4	GTF2H5	GTF3C5	GUK1	H2AB1	H2AC14	H2AC18	H2AC19	H2AC20	H2AC4	H2AC6	H2AC7	H2AC8	H2AJ	H2AX	H2AZ1	H2AZ2	H2BC1	H2BC10	H2BC11	H2BC12	H2BC13	H2BC14	H2BC15	H2BC17	H2BC21	H2BC3	H2BC4	H2BC5	H2BC6	H2BC7	H2BC8	H2BC9	H2BC12L	H2BC26	H3-4	H4C1	H4C11	H4C12	H4C13	H4C14	H4C15	H4C2	H4C3	H4C4	H4C5	H4C6	H4C8	H4C9	HCLS1	HERC2	HMGN1	HPRT1	HUS1	IMPDH2	INO80	INO80B	INO80C	INO80D	INO80E	ISG15	ISY1	ITPA	JUN	KAT5	KDM4A	KDM4B	KPNA2	LIG1	LIG3	LIG4	MAD2L2	MAPK8	MBD4	MCRS1	MDC1	MGMT	MLH1	MNAT1	MPC2	MPG	MRE11	MRPL40	MSH2	MSH3	MSH6	MUS81	MUTYH	NBN	NCBP2	NEIL1	NEIL2	NEIL3	NELFA	NELFB	NELFCD	NELFE	NFRKB	NFX1	NHEJ1	NME1	NME3	NME4	NPLOC4	NPR2	NSD2	NT5C	NT5C3A	NTHL1	NUDT21	NUDT9	OGG1	PALB2	PARG	PARP1	PARP2	PAXIP1	PCLAF	PCNA	PDE4B	PDE6G	PIAS1	PIAS3	PIAS4	PMS2	PNKP	PNP	POLA1	POLA2	POLB	POLD1	POLD2	POLD3	POLD4	POLE	POLE2	POLE3	POLE4	POLH	POLI	POLK	POLL	POLM	POLN	POLQ	POLR1C	POLR1D	POLR2A	POLR2B	POLR2C	POLR2D	POLR2E	POLR2F	POLR2G	POLR2H	POLR2I	POLR2J	POLR2K	POLR2L	POLR3C	POLR3GL	POM121	POT1	PPIE	PPP4C	PPP4R2	PPP5C	PRIM1	PRKDC	PRPF19	RAD1	RAD17	RAD18	RAD23A	RAD23B	RAD50	RAD51	RAD51AP1	RAD51B	RAD51C	RAD51D	RAD52	RAD9A	RAD9B	RAE1	RALA	RBBP8	RBX1	RCHY1	REV1	REV3L	RFC1	RFC2	RFC3	RFC4	RFC5	RHNO1	RIF1	RMI1	RMI2	RNF111	RNF168	RNF4	RNF8	RNMT	RPA1	RPA2	RPA3	RPS27A	RRM2B	RTEL1	RUVBL1	SAC3D1	SDCBP	SEC61A1	SF3A3	SIRT6	SLX1A	SLX1B	SLX4	SMAD5	SMARCA5	SMUG1	SNAPC4	SNAPC5	SPIDR	SPRTN	SRSF6	SSRP1	STX3	SUMO1	SUMO2	SUMO3	SUPT16H	SUPT4H1	SUPT5H	SURF1	TAF10	TAF12	TAF13	TAF1C	TAF6	TAF9	TARBP2	TCEA1	TDG	TDP1	TDP2	TERF1	TERF2	TERF2IP	TFPT	TIMELESS	TINF2	TIPIN	TK2	TMED2	TOP3A	TOPBP1	TP53	TP53BP1	TRIM25	TSG101	TYMS	UBA52	UBA7	UBB	UBC	UBE2B	UBE2I	UBE2L6	UBE2N	UBE2T	UBE2V2	UFD1	UIMC1	UMPS	UNG	UPF3B	USP1	USP10	USP11	USP43	USP45	USP7	UVSSA	VCP	VPS28	VPS37B	VPS37D	WDR48	WRN	XAB2	XPA	XPC	XRCC1	XRCC2	XRCC3	XRCC4	XRCC5	XRCC6	YY1	ZNF707	ZNF830	POLR1H	ZWINT
PMC9741512-ACEL-21-e13729-s005.xlsx-noIR-vs-IR-3d_geneDiff_fpkm-GeneName_INSR		STAT4	LRRC15	VCAN	KCTD12	CXCL9	SLC6A12	MOGAT2	CXCL11	FSCN1	CXCL10	PKD1L1	AQP1	LYPD2	SERPING1	TNNT2	PDGFRA	CD7	DRD2	WNT6	ITIH3	FMO3	KLK6	MBL2	PTGS2	WNT10A	EPHA4	LYZ	MUC17	RASSF5	SFRP5	LAPTM5	H4C14	PLEKHS1	CLSTN2	TMPRSS13	ZBTB20	COLGALT2	MORN3	AFM	CD44	SCEL	GUCA2B	TTYH2	LUM	SLC5A1	CP	LGALS9	AKR1B10	PLA2G2A	GJA1	PTK6	MED12L	SPARC	SLC16A3	MAP1A	DHRS2	ATP6V1B1	TGFB3	NPC1L1	SERPINE2	FOLR1	SERPINI1	ZNF467	ADTRP	DNAH12	C1S	CRYZL2P-SEC16B	C5	LRG1	SLC39A4	HK1	CPM	APOD	EEF1A2	BGN	FRY	H3C8	RASD1	KCNH2	PANX2	OR2I1P	FN1	CCL20	SLC7A8	CREB3L3	SNAI1	DYSF	AGXT	LRRN4	SOX2	H2AC6	TP53I11	CCR6	CLIC3	ATF3	DKK1	BTN1A1	PTPRH	KCNC3	CYP2C19	PEG10	FGFR1	BIRC3	PLCG2	CHRDL2	PLTP	KIF3C	C3	EXPH5	DLL1	FLRT3	ITGA9	PLXNA2	FHDC1	DZANK1	CSF1R	SLC38A4	LTBP1	LAMA1	TTN	THBS1	PCDH7	CLDN19	ABCD1	LGR5	GUCA2A	CYP3A5	IER5L	INHBB	SERPINC1	FREM2	ANKRD33B	SERPINA4	TUBA4A	ZNF91	TRIM38	TMCC3	NRIP3	BNIP5	COTL1	SERPINA5	KITLG	HTR1D	TCIRG1	SLC3A1	SLC16A4	CLU	QSOX1	MBNL3	FBLN2	DUSP19	NAV2	HCN2	NEB	PLPPR2	CDH16	EHD2	PRSS23	HIP1	SEMA7A	ATP10D	IL1R1	IER3	TENT5C	C4BPA	KCNN4	TCN2	MMP1	TSPYL2	NOTCH1	NRCAM	RAB6B	PLXNC1	GPR176	GLCCI1	SCARA3	APOA4	SYNE1	CITED2	ICAM1	FAM151A	TP53INP2	OSGIN1	TUBB2A	LGALS3BP	MTSS2	NFAT5	EHF	TFPI	NCOA3	SH3BP1	SDCBP2	VASN	CYP1A1	AOC1	WNK1	AKR1C1	SAMD5	PADI2	DMXL2	DKK3	GASK1B	FAM171B	TNFAIP3	ADGRV1	CCDC141	SYNPO	CXCL1	ORM2	DPEP1	VAMP1	TM4SF20	DNMT3B	NABP1	SCN8A	ZC3H12A	RYR2	SLC2A6	SLC1A3	NRP1	EFNB2	CTSS	FAM222A	AKR1C2	DOCK9	SSH2	IQGAP3	ARHGAP32	C2	SYTL2	ATP2C2	TRIB1	SALL4	NKD1	SERPINH1	UBR4	AMACR	ORM1	TDP2	ANXA3	TRAPPC9	SIAH1	LCN12	ZFAND2B	ATPAF1	TMEM141	IFT88	ACTR1B	PMF1	MRPL48	CYP51A1	TST	CPS1	GTF3C6	PAQR4	KAT8	MICU2	RTN4IP1	FH	NGLY1	VPS28	DTD1	CENATAC	PRXL2B	ACAT2	TMTC4	DYNC2I2	TRIT1	MIF4GD	CCDC183	FHOD1	GIPC2	HMGB3	ARPIN	TAGLN	PPA2	EMX1	HNRNPA1L3	CDK10	LSM6	RSAD1	MAN2C1	DEGS2	ASNS	URAD	MTFP1	ALB	IFT57	PAQR6	NOXA1	NT5C	ATG16L2	AMH	HSD17B8	MYL5	UGT2B17	TSTD1	NPIPA3	CRYM	AGER	MAMDC4	PWP2	S100G	CTAGE4
PMC9741512-ACEL-21-e13729-s005.xlsx-noIR-vs-IR-7d_geneDiff_fpkm-GeneName_INSR		ACE2	HCLS1	LGI3	RTL9	SLC6A12	APOBEC1	WNT6	WNT8B	LRRC15	DES	SNPH	KCNH3	TEX19	STARD8	SLC10A2	TRIM29	MASP1	MMRN2	CRYBA2	TTLL6	SPARC	KCNH2	MYB	GPNMB	COL16A1	TUBA4A	COL5A3	EHF	VGF	EEF1A2	MAP1A	SLC4A11	LINGO1	UGT1A9	LRRC36	HS6ST3	SLN	GUCY1A2	AVPR2	LEFTY1	PLD4	SMIM38	MYEOV	OAS2	TNS4	SLC5A10	NXF3	CXCR4	SUCNR1	CYP17A1	HEPACAM	LCK	ITGB7	SLC46A2	MUC2	REG3A	ABCA4	OLFM4	TNFSF14	FRZB	DAPP1	CEP295NL	CALHM1	CEACAM7	SLC36A2	BARX2	ACVRL1	VNN2	GPR20	ST8SIA6	VNN1	AFAP1L1	ATOH1	MYBPC1	SLC45A2	FCMR	C9orf152	SPDEF	CYP2B6	VCAN	TMEM213	IFI27	CXXC4	WDR17	SOX18	RAET1G	ARHGAP31	CRYAB	GPR83	MUC17	PRSS12	CPED1	KCNC1	GJB4	LBP	CEMIP	FXYD2	PSCA	PTGS1	STAT4	FEV	KIF1A	GMPR	SPN	AQP1	HHIPL2	ACSBG1	PTH2R	UGT1A1	CNTFR	FGF18	PDLIM3	CCDC198	NOS3	NTS	SLC1A7	ZNF177	TDO2	KCTD12	UPK3B	LCN2	MOGAT2	ANXA1	DHRS2	PPP1R14D	NAALADL1	TSPOAP1	CRIP2	TNNT2	ARC	FCGBP	TRIB2	POMC	XK	PDE2A	CXCR6	ZIC2	CFAP65	CHI3L1	STON1	MDGA1	BAAT	SLC1A2	APOA4	PLA2G2A	S100A9	CEACAM5	DHRS9	DCHS2	ABCA12	COL9A3	ADAM28	SAA2	GPER1	H4C14	TRPV6	ST6GALNAC1	MUC4	CP	KLRG2	SERPINE2	RGS16	RGMA	SNCAIP	FXYD6	HSFX1	KLHL3	ITGAL	ALDOB	LSMEM1	IQSEC3	CEACAM6	CABP1	FSCN1	GPX2	UPK2	MYBPC2	RASSF5	CYP26B1	MEX3B	KIF5C	SAMD9	ADH1C	TLR7	SEMA3G	PLEKHS1	H2BC26	IGFBP2	CACNB4	BLACAT1	SFRP5	TGFB2	QRFP	MUC20	DDX60	PREX1	PNPLA1	ADGRE2	ZCCHC12	WNT10A	ALPK3	PALD1	A2M	GFPT2	SERPING1	LYPD2	ENPP3	MAPK15	DOCK11	LYZ	WFDC2	NPTX1	SLC52A3	CD44	RFTN2	PRKAR2B	FER1L6	PNMA2	CDH16	KRT23	SLC30A3	GC	CX3CL1	SH3TC2	ROS1	ATG9B	FCAMR	UGT2B7	ZNF528	CLTRN	UGT2B4	NRXN2	SPOCK2	RRAD	H2BC18	CPN2	PIGR	PLEKHH2	ITIH3	PGC	SPX	ARHGEF37	DNAJC12	SAA1	MUC12	TSPAN1	ZNF467	LGALS9	CCN3	SLC5A1	ATAD3C	SLCO3A1	CHRNA1	EGF	SPON2	GLIPR1	BIRC3	TNFSF15	FMO3	KCP	TMEM154	TRIM7	TRIM36	LAPTM5	NNAT	GNRH2	NEURL1	SLC16A3	SAMD9L	H2BC9	COL9A2	LRATD1	ADTRP	FOXL2NB	PLCB4	MUC1	PLA1A	CYP2E1	ALPG	IFITM10	TPPP	CXCL11	MFAP3L	GPR37L1	UGT2B10	CAPN8	NR4A2	HHLA1	CRABP2	PROX1	DLG2	DYNLT2	SLC6A20	OR2I1P	GPA33	CCL20	PLXNA2	TRPC6	HOXD1	QRICH2	AKR1B10	LGR5	DOK3	FHDC1	TNFRSF11A	ITPR1	CD109	SIPA1L2	SERPINE1	RAB9B	NPIPB11	PKD1L1	C3	ACSL6	C5	TRERF1	ROBO3	LGALS4	CDHR2	MYOM1	ALDH1L2	MUC13	H4C8	KRT20	CYP2C9	IER5L	KIF3C	TRIM50	NT5E	DYSF	CXCL5	GCKR	RIMKLB	POTEE	ZBTB20	ESAM	SLC35G2	KCNC3	CASP1	HYAL1	KCNB1	HSPB8	GJA1	R3HDML	PTK6	EPHA4	CYB5R2	VAMP1	DDIT4L	QPCT	APOL1	UGT2B11	TRIM73	UMODL1	DNAH17	TUBB4A	CREB3L3	CD7	CCDC9B	B3GALT5	BNIP5	ATP6V1B1	LUM	MED12L	DUOXA2	PTGES	PRAP1	TLDC2	TUBB2B	SLC2A10	ARL14	OAS1	FAM200C	CLSTN2	RASA3	AOX1	SLCO2A1	FRY	CTSS	TRIM31	FGFR1	SCN3B	HK1	BTNL3	DMBT1	FAM131C	RASD1	HOXB8	BGN	ZNF782	TUBB3	DUOX2	ZDHHC11	KCND1	H2AC6	ANO1	L1CAM	HAP1	ERV3-1	PANX2	HIVEP2	PIWIL4	SERPINI1	CYP3A5	NOTCH1	POTEI	AGXT	C4BPA	SLC22A31	CD82	NFIX	CA12	GPRC5A	CSF1	KREMEN2	CEP126	C7orf50	EXPH5	SLC35E4	ARHGDIB	CHST15	CAPG	DNAH1	PNLIPRP2	TMED7-TICAM2	TMEM151A	SAMD5	DUSP19	EGLN3	CASR	NEBL	CFAP44	RHOV	KIF21B	GSDMB	CYP2C19	ACP3	TGFB3	GRIN2D	HOMER2	DEPP1	ADAM8	HOXB9	ZNF506	SOX2	ZNF577	ZNF91	QSOX1	IER3	CCR3	SLC7A8	DIXDC1	TTYH2	MTMR11	ITGA5	DNAH12	REG4	AHNAK2	TXNIP	NPAS2	C1S	LFNG	ADGRB2	GBP2	LOX	SIX4	CFAP69	IL2RG	DNM1	CYP4F12	FMNL1	S100P	MYO7B	PDE5A	COLGALT2	TFPI	PLA2R1	HIP1	ULBP2	IGIP	TSHZ1	SERPINA5	RSRP1	KHDC4	DGKH	H3C8	ZNF385A	PLAU	RBPMS2	HSPB1	TP53I11	RRAGD	TMCC3	CXCL3	ITGB8	SLC17A4	CFI	TM4SF20	ABCC5	CPM	TTR	PLCH2	SLC3A1	ATF3	SLC6A8	LGI4	LRG1	TAC3	ZNF117	CSF1R	SLC41A1	SLC39A4	NOX1	HLA-DMA	CALCOCO1	TUBAL3	FBLN2	TIGD1	DLL1	CPA2	GABRE	FMOD	IFRD1	PTPRH	PCOLCE	MATN3	MUC3A	NKAIN4	TEAD2	PLA2G6	L3MBTL1	OSGIN1	STEAP2	CCPG1	PSTK	S100A4	NFAT5	FLRT3	MLLT11	NDRG4	GALNT5	ACTR3C	UCHL1	C2	MBOAT2	FOLR1	EHD2	TFCP2L1	ICAM1	TCN2	ETS2	TNFAIP3	ARRDC4	TUBB2A	HOXC6	ZNF850	APOD	CCND2	TFF1	APOA2	S100A6	TRIM52	NEB	PI3	ACKR3	CEP170	AKR1C1	TIGD6	CXCL1	POLR2J3	ZFC3H1	DPEP1	DOCK4	CFB	SUSD2	MAP3K12	GDA	TENT5C	ST6GALNAC4	CLU	INHBB	ZNF875	IRX5	LGALS3BP	ATOSB	B3GNT3	NR2F1	RAB30	TFR2	NABP1	TTLL3	ZNF141	IKBKE	MRNIP	ITPR2	RNF145	ZNF26	MBNL3	ZC3H12C	GCNT3	SLC39A8	LPCAT4	PSMG4	PCDH1	CLK1	PDLIM7	ANKRD33B	TRAF5	DNHD1	AKR1C2	ARL17A	TOX3	PADI2	TSPYL2	ANKRD1	ZNF841	IFNGR1	BORCS5	ZNF10	PLD1	ANTXR2	WNT10B	VASN	ABCD1	ELMOD3	PLPPR2	STYK1	SALL4	BAMBI	DKK3	SLC37A2	ALDH3A1	SRPX2	GXYLT2	WNK4	GFOD2	TMEM38A	LIPH	ZNF814	PAN2	KCNN4	CLMN	PHLDA1	BTN3A3	COL17A1	CREBRF	ITGA2	CCDC88A	ELFN2	NRCAM	IGF2	PPFIA4	SLCO4A1	BMP4	COL27A1	BAG4	ZBTB21	FAM171B	HTR1D	ADGRG7	PRSS23	THBS1	INPP4A	RAB6B	ARHGAP32	SULT1C2	PTPRN2	SLC4A7	MYO1B	GASK1B	TAP1	DST	FAM114A1	C2CD2L	ZNF292	OPTN	SEL1L3	ZNF891	IRF1	RYR2	ZNFX1	SEMA7A	PIK3AP1	RAB3B	ZC3H12A	SDCBP2	NOS2	UBR4	PERP	ERN1	SYNPO	MACC1	ATP2C2	FGD6	ZNF503	HKDC1	RNF24	SENP5	MXD1	H1-2	PANX1	LRRC75B	TOMM20	PCLAF	ATF4	CYRIB	KHDRBS1	MRPL40	BTBD6	CCT2	RCN1	HNRNPAB	MYL6	IARS2	CHMP3	CSTF2T	IL13RA1	DERA	AAMDC	DHRS11	NDUFB1	GTF2H3	ACTG1	ARID3A	KIF26B	FANCC	NXN	PCSK6	TTC27	DOLK	CLNS1A	MLH1	ESRP2	LEO1	RPS6	DARS2	PECR	EHHADH	ANXA2	AKR7A2	SRSF7	SOX30	PATZ1	FITM2	SRSF6	EEF1A1	TFEC	AIG1	LRATD2	RMI2	EXOSC2	PPP3CB	ECSIT	HMGCL	LIPG	ZNF581	MRPL16	ISOC2	CYC1	NASP	TXN2	POLH	HEXIM1	RRM1	SERPINF2	PRPSAP1	MRPS7	HNRNPA3	SH3GL1	KAT14	PRXL2A	CDK4	PIM1	DNAJB11	NDUFS3	SPHK2	ZNF628	LRRC57	RPS23	EMX1	HMGB2	RPL41	HACD1	DDHD2	PLEKHG6	TTYH3	NDUFB2	TOP1MT	ZNF395	GSN	SDHB	MRPL1	FAM162A	USH1C	PUDP	IFT88	SCD	MAPKAPK3	EIF1	SLC35D1	NCK2	GALK1	EIF4B	MIF4GD	WDR5	MRTO4	RBM3	TXNDC15	CDCA4	PARD3B	ENY2	MRPS17	HSD17B10	SLC25A33	EXOSC8	ABCA1	DCPS	FBXW4	C1orf115	WDR6	INPP5A	SLC25A6	GCA	VEGFB	ACBD6	EWSR1	SDC2	MKS1	GATA4	RANBP1	TBCA	H3-3B	SNRNP35	WDR12	RNF220	HMGN2	MRPL15	IDI1	GAMT	MRPL48	CORO7	ARHGEF17	CCNG1	MANF	SLC25A20	ALKBH7	PRXL2B	RPS3A	TMPO	TMEM98	AGMAT	RMDN1	ADH5	EPHX2	MTCH2	RASSF8	GCSH	MRPL44	TEDC2	MPND	PSAT1	NUDT16	MPHOSPH6	TPST1	CHST13	BSPRY	NDUFS5	ALB	LMO4	LRIG1	DAPK1	ACTB	DNAJC22	AMER3	TGFBR1	OGDHL	MGST3	PYGL	ST6GALNAC3	ASB13	SLC7A5	C4orf3	COQ2	PEPD	IMPA2	WWTR1	HNRNPD	FANCL	ABCC6	ACTR6	COMMD7	TES	RPL7A	ANXA9	LRRC40	NANP	PDSS2	DIS3L	RAN	AQP11	SRSF2	OXER1	HENMT1	DTD1	SRRD	MRPL20	PLEKHA2	CHAF1B	CSRNP1	SAAL1	MTHFD1L	VWCE	SUV39H1	NPM1	TMEM14A	TENM3	METAP2	BMAL2	TMA7	PI4K2B	GNG10	DNAJC9	MAP3K4	TADA2A	TRMO	HNRNPH2	SREBF2	MAB21L4	PKP2	TP53I3	ISOC1	BORCS7	PMS2	B4GALT6	PCNA	TPI1	SMO	RSAD1	NDUFS6	UQCRFS1	ST3GAL6	DSN1	ARF5	SLC26A1	TMTC4	RSL24D1	POLR2L	CAVIN1	PRDM5	FAHD1	VAV2	SUGCT	FBXO6	ALYREF	MARVELD3	SNX7	PIGW	COMT	TYMS	MVB12B	TNFAIP8L1	TCF19	SLC25A3	ZDHHC12	PPP1CA	RDH5	CRYL1	ZBED1	RPS6KA4	TM7SF2	GAS6	ELP6	SLC25A15	DDX28	PEDS1-UBE2V1	PCSK5	RNF168	UQCRB	PIGX	CHMP4C	PTMA	GCHFR	ANXA3	UHRF1	RXRA	GYG2	EPC1	ADGRA3	KATNBL1	FNDC10	ACTL8	CRAT	PTMS	TST	LOC102724023	TOR3A	STMN1	ECHDC3	CENPI	MAT1A	EBP	SAYSD1	AUTS2	TRIP6	ATP5F1A	GPC1	PRKX	VDAC3	CDK2	LY6E	JPH2	NAGLU	LANCL2	GALNT11	BAIAP3	SHPK	KREMEN1	ALDH7A1	CEBPA	GSTO1	FOXQ1	LIPT2	SLC1A1	GMNN	COQ7	LEMD3	NDUFB3	DENND11	AXIN1	TEF	PHGDH	EVL	MTERF3	DYNC2I2	ARL6IP4	CNTN4	FADS1	MSH6	CENPV	SPAG16	COPRS	SUB1	WWC2	MGMT	MPC2	ECI1	RAB32	LOC102724594	RABL6	NOP53	SSNA1	IMP3	KLHDC7A	NDUFC2	PMF1	ARPIN	SFXN2	NIPSNAP3A	IGSF9	ZG16	ATP5MC3	PCYT2	GINS2	DEPDC1B	PLD6	KLB	TMBIM4	PANK1	PDCL3	COMMD8	ABHD15	GINS1	ACAT1	CABLES1	AFG3L2	FDPS	KLHL13	SLC25A1	GLUD1	CHST9	FGFR4	TXNRD3	C8orf82	GIPC2	IAH1	MCM6	RASGEF1B	PET100	POGLUT3	C2orf72	FGFR2	XPA	MYL5	CD99	OAT	VPS51	AQP3	CFTR	ALDH5A1	STARD4	NHERF1	TRPM6	SULT2A1	FGA	ATP5ME	HDHD5	CFL2	BCDIN3D	FH	LIG1	HMGN3	ASNS	UGT2B17	SQLE	CHMP6	AMOTL2	HEG1	TBC1D12	OSBPL1A	DENND6A	NTN4	CETN3	TMEM82	NR2F2	RPS9	RPS14	RRAGB	PPP1R15A	LTK	CYP51A1	E2F7	ARHGAP28	RGN	SRSF3	HSD17B8	SOAT2	TAGLN	TIMM8A	IRF2BP1	ALKBH4	RDH10	SERGEF	FEN1	COPG2	PPA2	RPA3	SREBF1	RPL21	LSM6	ITGB5	TAF6L	SCRN2	LSS	GSTZ1	CHST14	DCBLD2	SNTA1	PGBD5	DNPH1	KLF6	SPTLC3	RGS12	COMMD4	BTBD3	THOC6	XXYLT1	STAP2	GPR143	ARHGAP33	ASB9	CIDEB	HNRNPA1	DUSP1	ROR1	FAM43A	FAM20C	HMGCS1	ADK	TMEM86B	CCDC51	LMNB1	TMEM18	TMEM256	HAUS4	GTF3C6	HSD17B14	TP73	OGFOD3	APOA1	NDUFAF1	HNRNPM	YEATS4	ID1	MMAB	TIGD3	ATP5MG	FDX1	B4GALNT2	MVK	SIVA1	QNG1	HMGB3	MVD	DTYMK	CRYM	PCSK9	SMDT1	ZNF747	PGAP3	PXMP2	SNRPF	DUSP23	KISS1R	DUT	TSTD1	FZD1	GSTA1	PHETA2	MARCKS	INSIG1	MSRA	CACNG4	HPDL	ZCCHC3	MTFP1	GPC5	GLYCTK	DCXR	C3orf33	STUM	SARDH	WEE2	NADK2	MMP11	ACAT2	C17orf58	CTNNBIP1	DUSP2	ABCB10	MRPS28	GREM1	FGB	IER2	ANP32B	CRPPA	CITED4	ACOT2	EXOSC6	HNRNPA1L3	GTPBP6	PAGR1	FOS	KLF2	RFLNB	CCN1	ACOT1	HOGA1	KIFC1	CCN2	FOSB	FGG	EGR1	TBC1D3K	TNFRSF6B	AREG	CTAGE4
PMC9727756-media-2.pdf-6-LATS2_LATS2		PCSK5	ESYT2	TBX18	DYRK1B	SIN3A	FARSB	ELP1	PGAM4	SDC2	NR1H4	SAMD12	LINGO1	PLSCR5	CHST6	PKM	MOGS	KRT74	PRMT6	VNN2	CALR3	GRK1	PLEKHF1	EPPK1	LEF1	TCEANC	AP3D1	KMT2C	ZNF707	DYRK1A	HSF1	C15orf61	ABI3BP	KLHDC3	ZC3HAV1L	MYCBPAP	RTCB	CYFIP1	TRIM34	CSMD3	KRTAP21-2	PRAMEF6	PBDC1	RPTOR	ATP5ME	BICDL2	PTPN13	IL15RA	ELOA	ZNF131	PCDHA1	AKAIN1
PMC9727756-media-2.pdf-413-PTK2_PTK2		HEMK1	NFYB	MEA1	UBASH3A	PRRT4	GTF2A1	BAZ1B	OR2G6	STIM1	CNOT10	EPGN	PSMB5	TREH	TUBGCP2	POLD2	NDUFB10	NME9	C1GALT1	TRPS1	PDE7A	CCM2	CCDC7	ASPRV1	SLC39A9	URGCP-MRPS24	NDUFS4	GOLGA4	GRHPR	SFRP4	KLHL41	FMOD	SMS	CARS2	AASS	ZNF20	CNOT11	NFE2L3	FEV	DARS2	LMNTD2	HUNK	SOX12	SGF29	SLC35F2
PMC4008305-1755-8794-7-12-S2.xlsx-DM_loci_list-genes_DMPK		RIN3	DBH	DCHS2	THSD4	DYDC1	EEIG1	GZMK	ERICH1	PYCR3	TMEM165	DIPK1B	SRPK2	BRDT	RBMS3	RNF39	TRPS1	DCC	AFDN	KDM2B	SLC47A2	FAM20C	NPHP4	COLEC11	ATP11A	FGFR2	HLA-DQA1	TMEM72	HECW1	MT2A	PTPN14	NID1	ACAT2	VPS72	COL18A1	TAS1R3	TRIO	SULF2	FRMD4B	NTPCR	MUC5B	ALOX12	PTN	RBMS1	DEGS2	PSORS1C1	OR52B4	OR5H15	FARP1	WWP2	CLYBL	OSBPL5	RAP1A	KALRN	KCNG2	PROZ	CARMIL1	SMYD3	LCLAT1	HLA-E	PRKAR1B	CACUL1	ZNF714	CCDC154	SPRED2	LGALS13	LAMB1	DIP2B	NMNAT3	FHIT	ATXN7L1	PRDM16	BARX2	LRRC27	TGFBR3	SULT1C2
PMC3997391-pone.0095228.pdf-3-ABL1_ABL1		AKT1	ALK	APC	ATM	BRAF	CDH1	CDKN2A	CSF1R	CTNNB1	EGFR	ERBB2	ERBB4	FBXW7	FGFR1	FGFR2	FGFR3	FLT3	GNAS	HNF1A	HRAS	IDH1	JAK3	KDR	KIT	KRAS	MET	MLH1	MPL	NOTCH1	NPM1	NRAS	PDGFRA	PIK3CA	PTEN	PTPN11	RB1	RET	SMAD4	SMARCB1	SMO	SRC	STK11	TP53	VHL
PMC3985196-317853.f1.pdf-56-PTK2_PTK2		BMP4	CDC20	IQGAP3	WEE1	BIRC3	DCN	CYFIP2	SFRP1	GNG11	IRAK3	GRIA3	CXCL8	FGF7	GRK5	CXCL1
PMC3960150-pone.0091940.s009.xlsx-Table_S3-Table_S3_NGF_TrkA_NTRK1_signature_NTRK1		RIT2	DUSP4	CREM	RGS2	HGF	GEM	KRT19	EGR3	GNG11	PEG10	ITGA2	GAP43	RND3	ANK3	RORB	B4GALT6	SH2B3	TMT1A	PPP2R1B	CSRP2	CRYZ	KCNK1	GDF15	CD58	FNDC3A	PHLDA2	DUSP1	SEMA3A	SERPINE2	PRSS3	DCBLD2	CYP51A1	B4GALT4	ANXA7	IFI16	RAPGEF5	ANP32E	NRG1	RGS7	CNIH3	ETHE1	VGF	BAZ1A	VIP	PCDH7	MICB	EPS8	PLAUR	PDE4B	PKIA	PCMT1	OSBPL3	SERPINI1	CD2AP	ID4	PTS	E2F5	MICU2	IL13RA2	ALCAM	PRKAR2B	CLIC1	LIMS1	FEM1B	EMG1	LOXL1	IBTK	LRRFIP1	UAP1	TM4SF1	CDH11	TNNI3	BET1	ANXA2	PLAGL1	PNP	GLRX	CIB1	PSMD1	PRSS2	TIMP1	CACNA2D1	TRIM44	PLK2	DUSP5	MAB21L1	SLC6A15	ENC1	ACOT13	BTBD3	ASL	GFPT1	IL11	TJP2	TSPAN8	SRP54	RALA	RIT1	IL33	PSMB3	SPINK4	DCLK1	PAICS	SLIT2	PAQR3	DDX39A	SVIL	ACYP1	RTCA	XYLT1	IFI30	ASS1	JRKL	DYRK3	PLP2	PRDX4	SSBP2	CHD1	TMEM41B	NOP2	ATP13A3	MSMO1	YIF1A	EDEM1	EED	CYP2A6	PPFIBP1	PLPPR4	MFAP4	BMX	CYP2A13	SLIT3	PRSS23	HTRA1	NELL2	DEPDC5	BASP1	DHX34	PLCE1	MAP2	NUAK1	FILIP1L	RPS6KA2	GSS	IGFBP4	TMSB4X	SFRP1	ASCL1	FBN1
PMC3977183-supp_M113.032136_mcp.M113.032136-3.pdf-2-ABL2_ABL2		ACE2	ACP1	ACP5	ACVRL1	ADAM9	ADSL	AIF1	AIMP1	AIP	AK1	AKR7A2	ALCAM	AMH	AMN	ANG	ANGPTL4	ANXA6	APCS	APOD	APOE	AREG	ATP5F1B	AURKB	BCAM	BCAR3	BCL2A1	BMP10	BMP6	BPI	BRF1	BSG	C1QBP	C1S	C6	C8A	C8B	C8G	CA13
PMC3977183-supp_M113.032136_mcp.M113.032136-3.pdf-2-SRC_SRC		STAB2	STC1	STIP1	STK16	STK17B	TAB1	TACSTD2	TEC	TGFB1	TGFBI	TGFBR3	TLR4	TNFRSF10A	TNFRSF11A	TNFRSF11B	TNFRSF13B	TNFRSF21	TNFRSF8	TOP1	TPO	TPT1	TXNDC12	TYK2	TYMS	UBE2I	UBE2L3	UCHL1	UFC1	UFM1	ULBP3	VCAM1	VEGFA	VTA1	CCN4	XPNPEP1
PMC9617616-ns-JN-RM-0707-22-s01.xlsx-Fig_1_AHA_vs_ANL_in_HEK_cells-Unnamed_2_EPHA3		AAGAB	AAMP	AAR2	AARS1	AARS2	AASDHPPT	AATF	ABCE1	ABCF1	ABCF2	ABCF3	ABHD10	ABHD5	ABRACL	ABT1	ACAD9	ACAT1	ACAT2	ACBD3	ACIN1	ACLY	ACO1	ACOT1	ACOT2	ACOT7	ACSL3	ACTA1	ACTA2	ACTB	ACTC1	ACTG1	ACTG2	ACTN1	ACTN4	ACTR1A	ACTR2	ACTR3	ACYP1	ADAR	ADGRL2	ADH5	ADI1	ADK	ADNP	ADPGK	ADRM1	ADSL	AFDN	AGAP3	AGFG1	AGL	AGPAT3	AGXT2	AHCY	AHNAK	AHSA1	AIFM1	AIMP1	AIMP2	AK1	AK2	AK6	AKAP11	PALM2AKAP2	AKAP8L	AKR7A2	ALDH18A1	ALDH1B1	ALDH7A1	ALDOA	ALG5	ALYREF	AMBRA1	AMOT	ANAPC1	ANGEL2	ANKRD17	ANKS1A	ANLN	ANP32B	ANXA11	ANXA5	ANXA6	AP1G1	AP2A2	AP2B1	AP2M1	AP3B1	AP3B2	API5	APLP2	APMAP	APP	APPL1	ARCN1	ARF1	ARF4	ARFGAP1	ARFIP1	ARFIP2	ARHGAP1	ARHGAP12	ARHGAP17	ARHGDIA	ARHGEF1	ARHGEF2	ARID1A	ARID2	ARL1	ARL6IP1	ARL6IP4	ARL6IP5	ARMC1	ARMCX3	ARPC1A	ARPC2	ARPC3	ASAH1	GET3	ASNS	ASPH	ASS1	ATAD3A	ATAD3B	ATF2	ATG13	ATG4B	ATIC	ATL2	ATL3	ATP1A1	ATP1B3	ATP2A2	ATP5F1A	ATP5F1B	ATP5F1C	ATP5MK	ATP5MF	ATP5PF	ATP6AP1	ATP6V0A1	ATP6V1B1	ATP6V1B2	ATP6V1E1	ATP6V1H	ATXN10	ATXN2L	AURKB	AVL9	B4GAT1	BAG4	BAG6	BAIAP2L1	BANF1	BANP	BAX	BCAP31	BCAR1	BCAS2	BCCIP	BCKDK	BCL10	BCL9	BCLAF1	BCOR	BICD2	BID	BLVRA	BMS1	BOD1	BPTF	BRD1	BRD2	BRD3	BRD7	BSG	BTAF1	BTBD9	BTF3	BTF3L4	BTN2A1	BUB1	BUB1B	BUB3	BYSL	BZW1	BZW2	C19orf53	C1orf131	C1QBP	QNG1	C9orf78	CA2	CACUL1	CACYBP	CADM1	CALR	CALU	CAMK2B	CAMK2D	CAMK2G	CAND1	CANX	CAP1	CAPNS1	CAPZA1	CAPZA2	CAPZB	CARS1	CARS2	CASK	CBFB	CBLL1	CBR1	CBX1	CBX3	CBX5	CCDC117	CCDC127	CCDC137	CCDC47	CCDC51	MIX23	CCDC85C	CCDC86	CCNA2	CCNB1	CCNT1	CCNY	CCT2	CCT3	CCT4	CCT5	CCT6A	CCT7	CCT8	CD2BP2	CD99L2	CDC37	CDC40	CDC42EP1	CDC42EP2	CDC42EP3	CDC5L	CDCA2	CDCA7L	CDCA8	CDK1	CDK11A	CDK11B	CDK19	CDK2	CDK5RAP2	CDK8	CDK9	CDKN2A	CEBPZ	CELF1	CENPF	CEP170	CEP350	CEP85	CEP97	CFAP36	CFL1	CFL2	CHAF1A	CHAF1B	CHCHD6	CHD1	CHD2	CHD4	CHD8	CHERP	CHID1	CHMP3	CHMP4B	CHMP5	CHORDC1	CHTOP	CIAO1	CIAO2B	CIRBP	CISD1	CKAP2	CKAP4	CKAP5	CKB	CKS2	CLASP1	CLASP2	CLGN	CLIC3	CLIC4	CLINT1	CLNS1A	CLPB	CLPTM1	CLPTM1L	CLPX	CLTC	CMPK1	CNN2	CNN3	CNOT1	CNOT11	CNOT2	CNOT8	CNOT9	COL18A1	COMMD5	COMMD8	COPA	COPB1	COPB2	COPE	COPS2	COPS3	COPS4	COPS5	COPS7B	COPS9	COQ5	COQ8A	COQ8B	COQ9	COX4I1	COX5A	COX6A1	CPEB4	CPNE3	CPNE8	CPSF2	CPSF6	CRABP2	CREBBP	CRKL	CS	CSDE1	CSE1L	CSNK1A1	CSNK2A1	CSNK2A3	CSNK2B	CSTF2	CSTF3	CTBP1	CTBP2	CTDNEP1	CTNNA1	CTNNB1	CTNND1	CTPS1	CTSD	CTSL	CTTN	CUL1	CUL2	CUL3	CUX1	CWC15	CWC27	STEEP1	CYB5R3	CYC1	CYCS	CYFIP1	CYFIP2	DACH1	DARS1	DAZAP1	DBI	DBN1	DBR1	DBT	DCP1A	DCP2	DCTN1	DCUN1D5	DCXR	DDB1	DDI2	DDT	DDTL	DDX1	DDX17	DDX18	DDX19A	DDX20	DDX23	DDX24	DDX27	DDX39B	DDX3X	DDX42	DDX46	DDX5	DDX50	DDX54	DDX56	DDX6	DEK	DERPC	DHRS7B	DHX15	DHX29	DHX30	DHX38	DHX9	DIABLO	DIAPH1	DIDO1	DIMT1	DIS3	DLAT	DLD	DLST	DMAP1	DMBX1	DNAJA1	DNAJA3	DNAJB1	DNAJB11	DNAJB4	DNAJB5	DNAJB6	DNAJC13	DNAJC2	DNAJC6	DNAJC7	DNM1	DNM1L	DNM2	DNMBP	DNMT1	DNTTIP1	DNTTIP2	DOCK7	DOHH	DPH2	DSG2	DSP	DSTN	DUT	DYNC1H1	DYNC1I2	DYNLRB1	E2F8	EBNA1BP2	ECD	ECE1	ECH1	ECI1	ECPAS	EDC3	EDC4	EDEM3	EEF1A1	EEF1D	EEF2	EFNB1	EFNB2	EFTUD2	EHD1	EIF2A	EIF2AK2	EIF2B2	EIF2B4	EIF2S1	EIF2S2	EIF2S3	EIF2S3B	EIF3A	EIF3B	EIF3C	EIF3CL	EIF3D	EIF3E	EIF3F	EIF3G	EIF3H	EIF3I	EIF3J	EIF3L	EIF3M	EIF4A1	EIF4A3	EIF4ENIF1	EIF4G1	EIF4G2	EIF4H	EIF5	EIF5A	EIF5A2	EIF5B	EIF6	ELAVL1	ELF2	ELOC	ELP4	EMC1	EMC2	EMC3	EMC7	EML4	ENAH	ENO1	EP300	EPB41	EPB41L1	EPB41L2	EPB41L3	EPHA7	EPHB2	EPRS1	EPS15L1	ERC1	ERCC6L	ERH	ERLIN1	ERLIN2	ERO1A	ERP29	ERP44	ESD	ESF1	ESS2	ESYT2	ETF1	ETFA	EWSR1	EXOC2	EXOC7	EXOSC1	EXOSC10	EXOSC2	EXOSC6	EZR	FADD	FAF1	FAF2	NIBAN2	FAM162A	FAM83D	FAM98B	FARS2	FARSA	FASN	FBL	FBXL12	FBXL18	FEN1	FERMT2	FH	FKBP1A	FKBP4	FKBP5	FKBP8	FLNA	FLNB	FLNC	FOXC1	FTH1	FTSJ3	FUBP1	FUBP3	FUNDC1	FUNDC2	FUS	FXR1	FXR2	FYTTD1	G3BP1	G3BP2	G6PD	GAA	GABPA	GALK1	GALNT2	GANAB	GAPDH	GAPVD1	GAREM1	GART	GATAD2A	GATAD2B	GATB	GBE1	GBF1	GCN1	GDI1	GDI2	GEMIN7	GGH	GHITM	GIGYF2	GINS2	GIPC1	GLA	GLO1	GLOD4	GLS	GLUD1	GLUL	GLYR1	GMEB2	GMNN	GMPPB	GMPS	GNA13	GNAI3	GNAL	GNAS	GNL1	GNL3	GNPNAT1	GNS	GOLGA4	GOLPH3	GOLPH3L	GON7	GORASP2	GOSR1	GOSR2	GOT1	GOT2	GPATCH4	GPHN	GPI	GPKOW	GRHPR	GRSF1	GRWD1	GSKIP	GSN	GSPT1	GSS	GSTK1	GSTM2	GSTP1	GSTZ1	GTF2B	GTF2F1	GTF2F2	GTF2I	GTF3C2	GTF3C4	GTPBP1	GTPBP4	H1-0	H2AZ2	MACROH2A1	MACROH2A2	H2AZ1	H2BC12L	HADH	HADHA	HADHB	HAT1	HAUS2	HAUS7	HAX1	HDAC1	HDAC2	HDDC3	HDGF	HDHD3	HDHD5	HDLBP	HEATR1	HEBP1	HECTD1	HIF1AN	HINT1	HIP1R	HIRIP3	H1-2	H2BC1	H2BC3	H2BC5	H2BC9	H2BC11	H2BC12	H2BC13	H2BC14	H2BC15	H2BC17	H2AC20	H2BC21	H2BC18	H2BC26	HLTF	HM13	HMGB1	HMGB2	HMGB3	HMGCS1	HMGN5	HMOX2	HNRNPA1	HNRNPA2B1	HNRNPAB	HNRNPC	HNRNPD	HNRNPF	HNRNPH1	HNRNPH2	HNRNPH3	HNRNPK	HNRNPL	HNRNPM	HNRNPR	HNRNPU	HNRNPUL1	HNRNPUL2	HOXD13	HP1BP3	HPRT1	HSBP1	HSD17B10	HSD17B11	HSD17B12	HSF1	HSF2	HSP90AA1	HSP90AB1	HSP90B1	HSPA13	HSPA4	HSPA4L	HSPA6	HSPA8	HSPA9	HSPB1	HSPBP1	HSPD1	HSPH1	HTATSF1	HUWE1	HYOU1	IARS1	IARS2	IDH1	IDH2	IDH3A	IDH3B	IDH3G	IFI30	IGBP1	IGF2BP1	IK	ILF2	ILF3	ILK	ILVBL	IMMT	BPNT2	IMPDH2	INTS5	INTS6	IP6K1	IPO11	IPO4	IPO5	IPO7	IPO9	IQGAP1	IRF2BP1	IRF2BPL	IRGQ	ISOC1	ISOC2	ITSN1	JAK1	JUN	JUP	KANSL2	KARS1	KATNA1	KCMF1	KCTD12	KCTD9	KDM3B	KHDRBS1	KHSRP	KIDINS220	KIF11	KIF1A	KIFBP	KIF22	KIF23	KIF2A	KIF2C	KIF4A	KIF5A	KIF5B	KIF5C	KIFC1	KLC1	KLC2	KNOP1	KPNA2	KPNA6	KPNB1	KTN1	LAMB1	LAP3	LARP1	LARP4	LARS1	LDHA	LDHB	LETM1	LIG1	LIN7C	LIN9	LLPH	LMAN1	LMAN2	LMNA	LMNB1	LMNB2	LONP1	LONP2	LRCH2	LRPPRC	LRRC1	LRRC41	LRRC47	LRRC57	LRRFIP1	LSG1	LSM4	LSM7	LTA4H	LTV1	LUC7L2	LUC7L3	LYPLA2	LZIC	MACF1	MAD1L1	MAEA	MAGED1	MANF	MAP1B	MAP1LC3B	MAP1LC3B2	MAP1S	MAP2K3	MAP3K4	MAP3K7	MAP4	MAPK14	MAPK3	MAPRE1	MARF1	MARK2	MAT2A	MATR3	MBD3	MCAT	MCL1	MCM2	MCM3	MCM4	MCM5	MCM6	MCM7	MCTS1	MDH1	MDH2	MEA1	MECP2	MED18	MED20	MED24	MED25	MED4	METAP2	METTL16	MFAP1	MGA	MGRN1	MIA3	MICOS13	MIER1	MIF	MKI67	MLF1	MLF2	MOGS	MON2	MORC3	MORF4L1	MOV10	MPHOSPH10	MPP1	MPST	MPV17	MRFAP1	MRM3	MRPL11	MRPL12	MRPL24	MRPL45	MRPL46	MRPL49	MRPL51	MRPS2	MRPS22	MRPS35	MRPS6	MRPS9	MRTFA	MRTFB	MRTO4	MSH3	MSI1	MSN	MTA1	MTA2	MTAP	MTCH1	MTDH	MTFR1	MTG1	MTHFD1	MTHFD1L	MTHFS	MTMR14	MTOR	MTR	MTREX	MTX1	MYBBP1A	MYEF2	MYH10	MYH8	MYH9	MYL12A	MYL12B	MYL6	MYLK3	MYO6	N4BP1	NAA15	NAA16	NACA	NAP1L1	NAP1L4	NAPA	NARS1	NASP	NAT10	NAT14	NCAPD2	NCAPD3	NCAPH	NCBP1	NCDN	NCKAP1	NCKIPSD	NCL	NCOA5	NDC1	NDRG1	NDUFA10	NDUFA12	NDUFA9	NDUFAB1	NDUFB10	NDUFB8	NDUFS1	NDUFS8	NECTIN2	NEK9	NELFA	NELFE	NFRKB	NFU1	NFYA	NHLRC2	NIPSNAP2	NKAP	NKRF	NLGN2	NMD3	NME2	NMT1	NOB1	NOL6	NOLC1	NONO	NOP14	NOP16	NOP2	NOP56	NOP58	NOSIP	NOTCH1	NOTCH2	NPEPPS	NPM1	NRBF2	NRDC	NSF	NSFL1C	NSUN2	NUCB1	NUDC	NUDCD1	NUDCD3	NUMA1	NUMB	NUP107	NUP133	NUP153	NUP155	NUP205	NUP210	NUP54	NUP58	NUP62	NUP85	NUP93	NUP98	NUTF2	NXF1	OAT	OCIAD1	OGA	OLA1	ORC4	OSBP	OSBP2	OSBPL11	OSBPL8	OSBPL9	P4HB	PA2G4	PABPC1	PABPC4	PACSIN2	PAFAH1B3	PAK2	PARK7	PARP1	PATL1	PBDC1	PBX1	PBX2	PCBP1	PCBP2	PCID2	PCM1	PCMT1	PCNA	PCNT	PCYOX1	PCYT1A	PDCD10	PDCD4	PDCD5	PDCD6	PDCD6IP	PDE12	PDHA1	PDHB	PDIA3	PDIA4	PDLIM1	PDLIM5	PDS5B	PDXK	PEA15	PEBP1	PEF1	PELO	PEX14	PEX19	PFDN2	PFDN5	PFKM	PFN1	PGAM1	PGK1	PGLS	PGM1	PGP	PGRMC1	PHACTR4	PHAX	PHB2	PHF3	PHF8	PHGDH	PHIP	PHPT1	PI4K2A	PI4KB	PIAS4	PIK3R1	PIK3R3	PIN1	PIN4	PIP4K2A	PIP4K2C	PIP5K1A	PITPNA	PITPNB	PITRM1	PKM	PLAA	PLCB3	PLEKHH1	PLIN2	PLK1	PLS3	PM20D2	PML	PMPCA	PNMA8A	PNN	PNP	PNPO	POFUT1	POLD1	POLDIP3	POLE	POLR1B	POLR2A	POLR3D	POLR3E	POMK	POMP	POP7	POR	PPA1	PPA2	PPAN	PPIA	PPIB	PPIE	PPIH	PPIL1	PPM1B	PPM1F	PPM1G	PPP1R10	PPP1R15A	PPP1R7	PPP1R8	PPP2R1A	PPP2R2D	PPP2R5D	PPP4R2	PPP4R3A	PPP4R3B	PPP5C	PPP6C	PPP6R1	PRC1	PRDX1	PRDX3	PRDX5	PRDX6	PREP	PREPL	PRKAA2	PRKAR1A	PRKAR2A	PRKCD	PRKCI	PRKCSH	PRKDC	PRKRA	PRMT1	PRMT5	PRPF18	PRPF19	PRPF3	PRPF31	PRPF40A	PRPF4B	PRPF6	PRPF8	PRPS1	PRPS2	PRPSAP1	PRPSAP2	PRRC1	PRRC2A	PRRC2C	PRXL2A	PSAP	PSAT1	PSIP1	PSMA1	PSMA2	PSMA3	PSMA5	PSMA7	PSMB1	PSMB2	PSMB5	PSMB7	PSMC1	PSMC2	PSMC3	PSMC4	PSMC5	PSMC6	PSMD1	PSMD10	PSMD12	PSMD13	PSMD14	PSMD2	PSMD3	PSMD4	PSMD6	PSMD7	PSME1	PSME3	PSME4	PSMF1	PSPH	PTBP1	PTBP2	PTK7	PTOV1	PTP4A1	PTPN11	PTPN13	PUDP	PUF60	PUM1	PUS1	PWWP2A	PXDN	PXN	PYGL	QDPR	QKI	QRSL1	RAB11FIP1	RAB12	RAB1A	RAB1B	RAB35	RAB2A	RAB2B	RAB3GAP1	RAB4A	RAB5C	RAB6A	RAB7A	RAC1	RACGAP1	RACK1	RAD21	RAD23B	RAD51C	RAD54L2	RAF1	RALA	RALB	RANBP1	RANBP2	RANGAP1	RARS1	RAVER1	RBBP7	RBFA	RBM12	RBM14	RBM22	RBM25	RBM26	RBM27	RBM3	RBM39	RBM4	RBM42	RBM4B	RBM5	RBM7	RBM8A	RBMX	RCC1	RCC2	RCN1	RCN2	RDX	REEP3	REEP5	RELCH	REPS1	RER1	RFC1	RFC5	RHEB	RHOA	RIF1	RMND5A	RNASEH2A	RNF10	RNF113A	RNF114	RNF214	RNPEP	RNPS1	RPA2	RPL10	RPL10A	RPL11	RPL12	RPL13	RPL13A	RPL15	RPL17	RPL18A	RPL19	RPL21	RPL23	RPL24	RPL27	RPL3	RPL32	RPL35A	RPL36	RPL4	RPL5	RPLP0	RPLP2	RPN1	RPS10	RPS12	RPS14	RPS15	RPS15A	RPS16	RPS17	RPS18	RPS19	RPS21	RPS24	RPS25	RPS27	RPS27L	RPS28	RPS3	RPS3A	RPS6KA1	RPS6KA3	RPS7	RPS9	RPUSD2	RRM1	RRP1B	RRP7A	RRS1	RSL1D1	RSRC2	RSU1	RTCA	RTCB	RTF1	RTKN	RTRAF	RUFY1	RUVBL2	S100A11	SACM1L	SAE1	SAFB	SAFB2	SAMD4B	SAP18	SAP30BP	SAR1A	SARNP	SART3	SAV1	SBDS	SCAMP1	SCAND1	SCCPDH	SCD	SCFD1	SCP2	SCRN1	SCYL2	SDAD1	SDF2L1	SDF4	SDHA	SEC22B	SEC23A	SEC23B	SEC24B	SEC31A	SEC61A1	SEC61A2	SEC61B	SENP3	SEPHS1	SEPTIN9	SERBP1	SERPINB6	SERPINH1	SESN2	SETD1A	SF1	SF3A1	SF3A2	SF3A3	SF3B1	SF3B2	SF3B3	SF3B4	SF3B6	SFPQ	SGTA	SH3GL1	SH3GLB1	SH3PXD2B	SHC1	SHMT2	SHPK	SHQ1	SIK2	SIN3A	SIRPG	SKP2	SLAIN1	SLC12A2	SLC18A3	SLC25A1	SLC25A13	SLC25A24	SLC25A4	SLC25A5	SLC25A6	SLC26A11	SLC2A1	SLC31A1	SLC35B2	SLC3A2	SLC4A1AP	SLC7A1	SLK	SLTM	SLU7	SMARCA1	SMARCA4	SMARCA5	SMARCB1	SMARCC1	SMARCC2	SMC1A	SMC2	SMC3	SMC4	SMCHD1	SMG5	SMNDC1	SMU1	SNAP23	SNAP29	SNAP47	SND1	SNRNP200	SNRNP27	SNRNP70	SNRPA	SNRPB	SNRPB2	SNRPC	SNRPD3	SNRPE	SNW1	SNX1	SNX2	SNX5	SOAT1	SON	SPAG9	SPCS1	SPCS2	SPTAN1	SPTBN1	SPTBN2	SPTLC1	SQSTM1	SREBF2	SREK1	SRP14	SRP54	SRP68	SRP9	SRPK1	SRPRA	SRPRB	SRRM1	SRRM2	SRRT	SRSF1	SRSF11	SRSF2	SRSF7	SRSF9	SSB	SSBP1	SSR4	SSRP1	SSU72	ST13	STAG1	STARD3NL	STARD7	STAT1	STAT3	STAU1	STAU2	STIP1	STK10	STK26	STK3	STK38	STMN1	STUB1	STX12	STX6	STXBP3	SUCLG1	SUCO	SUGP2	SUMF2	SUMO2	SUN1	SUN2	SUPT16H	SUPT5H	SUPT6H	SURF4	SWAP70	SYNCRIP	TACC3	TAF15	TAF5L	TAGLN2	TALDO1	TAOK2	TARDBP	TARS1	TATDN1	TAX1BP1	TBC1D4	TBCE	TBCEL	TBK1	TBL2	TBRG4	TCAF1	TCEA1	TCERG1	TCF20	TCOF1	TCP1	TECR	TELO2	TERF2	TES	TFAM	TFG	TFIP11	THOC1	THOC3	THRAP3	TIA1	TIAL1	TIGAR	TIMM10	TIMM13	TIMM23	TIMM23B	TIMMDC1	TIPRL	TJP1	TK1	TKT	TLE3	TLN1	TMED10	TMED2	TMEM209	TMEM263	TMEM43	TMEM9	TMF1	TMPO	TMTC3	TMX2	TMX3	TNKS	TNPO1	TOM1	TOMM22	TOMM34	TOMM40	TOMM70	TOP1	TOP2A	TOP2B	TOP3B	TOR1AIP1	TOX4	TP53	TP53BP2	TPBG	TPD52L2	TPR	TPT1	TRA2A	TRAP1	TRIM24	TRIM25	TRIM28	TRIM33	TRMT1	TRMT1L	TRRAP	TSC2	TSC22D3	TSEN34	TSFM	TSNAX	TSPYL1	TSR1	TSR2	TSSC4	TST	TTC1	TTC27	TTC4	TTK	TUBA1A	TUBA1B	TUBB	TUBB2A	TUBB2B	TUBB3	TUBB4B	TUBG1	TUBG2	TUBGCP2	TVP23B	TVP23C	TXLNA	TXLNG	TXNRD1	U2AF2	UBA2	UBAC2	UBALD1	UBAP1	UBAP2L	UBE2G2	UBE2I	UBE2N	UBE2S	UBE2V1	UBE2V2	UBE2Z	UBE3A	UBFD1	UBQLN1	UBQLN2	UBQLN4	UBR4	UBR5	UBTF	UBXN1	UBXN7	UCHL5	UFD1	UGDH	UGGT1	UHRF1	UNC45A	UNC5B	UPF1	UPF2	UQCRC1	UQCRC2	URB1	USO1	USP11	USP15	USP5	USP7	USP9X	UTP18	UTP4	VAMP2	VAMP3	VAMP7	VAPA	VARS1	VAT1	VBP1	VCL	VCP	VDAC1	VIM	VPS35	VPS37B	VPS4B	VTA1	WARS1	WASF1	WASF3	WASHC5	WBP2	WBP4	WDR33	WDR43	WDR44	WDR48	WDR82	DNAAF10	WIPF2	WIPI2	WIZ	WNK1	WRAP53	WTAP	XPA	XPC	XPO1	XPO5	XRCC5	XRCC6	XRN2	XXYLT1	YARS1	YARS2	YBX1	YBX3	YKT6	YLPM1	YTHDC1	YTHDF2	YTHDF3	YWHAB	YWHAE	YWHAG	YWHAH	YWHAQ	YWHAZ	ZC3H11A	ZC3H13	ZC3H14	ZC3H7A	ZCCHC8	ZFR	ZKSCAN8	ZMPSTE24	ZMYM4	ZMYND8	ZNF24	ZNF281	ZNF318	ZNF326	ZNF598	ZNF622	ZNF638	ZNF689	ZNF8	ZNHIT2	ZPR1	ZYG11B
PMC9617616-ns-JN-RM-0707-22-s01.xlsx-Fig_1_AHA_vs_ANL_in_HEK_cells-Unnamed_9_EPHA3		AAK1	AAR2	AARS1	AASS	AATF	ABCF1	ABCF2	ACAA2	ACACA	ACAD9	ACAP2	ACAT1	ACAT2	ACBD3	ACBD6	ACIN1	ACLY	ACOT7	ACOT9	ACSS3	ACTG1	ACTL6A	ACTN1	ACTN4	ACTR2	ACTR8	ADD1	ADD2	ADD3	ADH5	ADK	ADPRS	AFDN	AFG3L2	AGA	AGK	AGL	AGPS	AHCY	AHNAK	AHSA1	AIFM1	AIMP1	AIMP2	AIP	AK2	AK3	AK4	AKAP12	AKAP13	AKAP8L	AKAP9	AKIRIN2	AKR1A1	ALDH18A1	ALDH1A2	ALDH1L2	ALDH6A1	ALDH9A1	ALDOC	ALYREF	AMFR	AMOT	ANAPC16	ANAPC5	ANK3	ANKRD17	ANLN	ANP32B	ANXA11	ANXA2	ANXA4	ANXA6	ANXA7	AP1G1	AP2A2	AP2B1	API5	APIP	APMAP	APOOL	AQR	ARAF	ARCN1	ARF3	ARF4	ARF5	ARFGAP3	ARFGEF1	ARFGEF3	ARFIP1	ARFIP2	ARHGDIA	ARHGEF1	ARID1A	ARID3A	ARID3B	ARL6IP1	ARL6IP5	ARL8A	ARPC2	ARPC3	ARPC5	ARPP19	ARSB	ASMTL	GET3	ASNS	ASPH	ATAD1	ATAD2	ATAD3B	ATAD3C	ATIC	ATP1A1	ATP2A2	ATP2B1	ATP2C1	ATP5F1A	ATP5F1C	ATP5MK	ATP5PO	ATP6V0A1	ATP6V1A	ATP6V1C1	ATP6V1E1	ATP6V1F	ATXN10	ATXN2L	ATXN3	AURKB	BAIAP2	BAX	BAZ1A	BAZ1B	BAZ2A	BCAP31	BCAS3	BCAT1	BCCIP	BCLAF1	BCOR	BET1	BICD2	BLVRB	BMS1	BNIP1	BORCS6	BRAT1	BRD4	BSDC1	BTAF1	BTF3	BTN2A2	BUB1	BUB3	BUD13	BYSL	C11orf58	MYG1	PHAF1	C17orf49	C18orf21	ARK2N	C1orf35	C1QBP	C5orf15	C8orf33	QNG1	C9orf78	CACTIN	CACYBP	CALD1	CALR	CALU	CAMLG	CAMSAP3	CAND1	CANX	CAP1	CAP2	CAPNS1	CAPZA1	CAPZA2	CAPZB	CARS1	CAST	CBL	CBR1	CBX1	CCAR1	CCDC124	CCDC174	CCDC43	MIX23	CCDC6	CCDC9	CCDC93	CCDC97	CCNB1	CCT2	CCT3	CCT4	CCT5	CCT6A	CCT8	CD2BP2	CD99	CDC123	CDC37	CDC42EP4	CDC45	CDC5L	CDC7	CDIPT	CDK11A	CDK6	CENPB	CENPF	CENPU	CENPV	CEP170	CEP41	CEP44	CETN2	CHAF1B	CHAMP1	CHD1	CHD1L	CHD2	CHD4	CHMP1A	CHMP2A	CHMP2B	CHMP4A	CHMP4B	CHMP5	CHMP7	CHPF2	CHTOP	CKAP2	CKAP4	CKAP5	CKB	CLASP1	CLEC16A	CLIC4	CLINT1	CLIP1	CLNS1A	CLPP	CLPTM1	CLTA	CLTC	CMPK1	CNDP2	CNN3	CNOT3	CNP	COG7	COMMD10	COMT	COPB2	COPE	COPS3	COPS5	COQ7	COQ8A	COTL1	COX4I1	COX5A	CPOX	CPSF6	CPSF7	CPT2	CREBBP	CREBZF	CRKL	CRLF3	CRNKL1	CS	CSDE1	CSE1L	CSK	CSNK1A1	CSNK2A1	CSRP2	CST3	CSTF1	CSTF2T	CSTF3	CTNNB1	CTR9	CTSB	CTSD	CTSL	CTTN	CUL1	CUL2	CUL3	CUL4B	CUL5	CUTA	CWC22	CWC27	CWF19L1	CYB5R1	CYB5R3	CYCS	CYFIP2	CZIB	DARS1	DAZAP1	DBI	DBN1	DBNL	DBT	DCAF12	DCAF13	DCAF7	DCP1A	DCTN1	DCTN6	DDB1	DDX1	DDX18	DDX19A	DDX21	DDX23	DDX27	DDX39A	DDX39B	DDX3Y	DDX41	DDX46	DDX47	DDX5	DDX56	DDX6	DEGS1	DEK	DHPS	DHRS3	DHRS7B	DHX15	DHX16	DHX30	DHX38	DHX8	DHX9	DIAPH1	DIMT1	DIP2B	DLD	DLGAP5	DLST	DNAAF5	DNAJA1	DNAJA2	DNAJB6	DNAJC11	DNAJC17	DNAJC3	DNAJC7	DNM1L	DNTTIP2	DOCK7	DPYSL2	DRAP1	DRG1	DRG2	DSG2	DSP	DSTN	DTYMK	DVL2	DYNC1H1	DYNC1LI1	DYNC1LI2	EBNA1BP2	ECH1	ECHDC1	ECHS1	ECPAS	EDC4	EEF1A1	METTL13	EEF1B2	EEF1D	EEF2	EEFSEC	EFHD1	EFTUD2	EHBP1	EHD1	EHD4	EIF2AK2	EIF2B1	EIF2S1	EIF2S2	EIF3A	EIF3B	EIF3C	EIF3D	EIF3E	EIF3F	EIF3G	EIF3H	EIF3I	EIF3J	EIF3K	EIF3M	EIF4A1	EIF4A2	EIF4A3	EIF4E	EIF4EBP1	EIF4EBP2	EIF4ENIF1	EIF4G1	EIF4G2	EIF4H	EIF5	EIF5A2	EIF5B	EIF6	ELAVL1	ELOC	EMC2	EMC7	EMD	ENAH	ENDOD1	ENO1	ENO2	EPB41	EPB41L2	EPB41L3	EPB41L5	EPHX1	EPPK1	EPRS1	EPS15	EPS15L1	ERC1	ERCC3	ERCC4	ERCC6L	ERLIN1	ERLIN2	ERP29	ESF1	ESS2	ESYT2	ETF1	ETFA	EWSR1	EXD2	EXOC1	EXOC5	EXOC7	EXOSC10	EXOSC2	EZR	PABIR2	FAM136A	FAM162A	FAM169A	FAM177A1	FAM3C	CYRIB	FAM50A	FAM91A1	FAM98B	FARSA	FASN	FASTKD2	FASTKD5	FBXO22	FBXO30	FBXO46	FCF1	FDPS	FDX1	FERMT2	FH	FIP1L1	FKBP1A	FKBP3	FKBP4	FKBP5	FLAD1	FLNA	FLNB	FLOT1	FLOT2	FMR1	FN3KRP	FNTA	FOXC1	FSTL1	FTH1	FTO	FTSJ3	FUBP1	FUBP3	FUS	FXR1	FXR2	G3BP2	G6PD	GABARAPL2	GALNT2	GAN	GANAB	GAPDH	GAPVD1	GART	GATAD2A	GATD1	GBF1	GCC2	GCLC	GCN1	GCSH	GDI1	GDI2	GDPGP1	GEMIN2	GEMIN5	GET4	GFER	GFPT1	GGH	GID8	GIGYF2	GINS3	GINS4	GIPC1	GLB1	GLDC	GLO1	GLOD4	GLS	GLUD1	GLUL	GLYR1	GMPS	GNB1L	GNB2	GNG2	GNL3	GNPDA1	GOLGA3	GOLGA5	GOLGB1	GOLM1	GOLT1B	GON7	GOT2	GPATCH4	GPD1L	GPI	GPKOW	GPN1	GPN3	GPRC5C	GPX1	GPX4	GRB2	GRHPR	GRIP1	GRIPAP1	GRSF1	GRWD1	GSPT2	GSS	GSTK1	GSTM2	GSTP1	GTF2A1	GTF2B	GTF2F1	GTF2H5	GTF2I	GTF3C1	GTF3C2	GTF3C3	GTF3C4	GTF3C5	GTPBP1	GTPBP4	GTPBP8	H1-0	HACD3	HADH	HADHA	HADHB	HARS2	HAT1	HAUS2	HAUS5	HAUS6	HDAC1	HDDC3	HDGF	HDGFL2	HDLBP	HEATR1	HEBP2	HECTD1	HEXA	HEXB	HEXIM1	HGS	HIBCH	HIGD1A	HINT3	HIRIP3	H1-2	H2BC5	H2BC26	HK1	HM13	HMGB1	HMGB2	HMGB3	HMGCS1	HMGN5	HMOX2	HNRNPA2B1	HNRNPA3	HNRNPAB	HNRNPC	HNRNPD	HNRNPDL	HNRNPF	HNRNPH1	HNRNPH2	HNRNPH3	HNRNPL	HNRNPM	HNRNPU	HNRNPUL1	HOOK1	HOXA5	HP1BP3	HS1BP3	HS2ST1	HS6ST2	HSBP1	HSCB	HSD17B10	HSDL2	HSP90AA1	HSP90AB1	HSP90B1	HSPA2	HSPA4	HSPA4L	HSPA5	HSPA8	HSPA9	HSPBP1	HSPD1	HSPH1	HTATSF1	HUWE1	HYOU1	HYPK	IARS1	IARS2	IDE	IDH1	IDH3A	IDH3B	IFT27	IGBP1	IGF2BP3	IK	ILF2	ILF3	ILK	IMMT	IMP3	IMPDH2	INCENP	INTS13	INTS7	IPO5	IPO7	IPO9	IQGAP1	IRGQ	IRS4	ISL1	IST1	ITGB1	ITPR3	IWS1	JMY	JPT2	JUN	KARS1	KDM3B	KHDRBS1	KHSRP	KIAA1143	KIF11	KIF15	KIF1A	KIF22	KIF23	KIF2A	KIF2C	KIF3A	KIF4A	KIF5B	KLC1	KLC2	KPNA1	KPNA2	KPNB1	KRR1	KRT18	KRT8	KTN1	LAMTOR1	LARP1	LARP4	LARP7	LAS1L	LASP1	LDHB	LEO1	LETM1	LGALS1	LIG3	LIMD1	LIN7A	LIN7C	LMAN2L	LMBRD2	LMNA	LMNB1	LONP1	LONP2	LRPPRC	LRRFIP1	LRRFIP2	LRWD1	LSM14B	LSM4	LSM8	LSR	LTA4H	LUC7L2	LUC7L3	M6PR	MACF1	MAD1L1	MAD2L1	MAF	MAGT1	MAP1B	MAP2K6	MAP3K20	MAP3K7	MAP4	MAPK1	MAPK14	MAPKAPK2	MAPRE1	MAT2A	MAT2B	MATR3	MAX	MBD3	MCL1	MCM2	MCM3	MCM4	MCM5	MCM6	MCM7	MCMBP	MDH1	MDH2	MEAK7	MECP2	MEPCE	MESD	METAP2	METTL14	METTL3	MFN2	MICOS10	MID1	MIEF1	MIER1	MIF	MINDY3	MIOS	MIS18A	MKI67	MLF2	MMGT1	MMUT	MORF4L1	MOSPD2	MOV10	MPI	MPRIP	MRE11	MRFAP1	MRI1	MRPL17	MRPL39	MRPL40	MRPL44	MRPL46	MRPS22	MRPS26	MRPS36	MRPS6	MSH6	MSI1	MSN	MTHFD1	MTHFD1L	MTIF3	MTR	MTREX	MTX1	MTX3	MVB12A	MYBBP1A	MYEF2	MYH9	MYL12B	MYO1C	MYO6	MZT1	N4BP1	NAA15	NAA20	NAA25	NAA30	NAA35	NACA	NAE1	NAMPT	NAP1L1	NAP1L4	NAPA	NAPG	NARS1	NASP	NAT10	NBN	NCAPH	NCAPH2	NCBP3	NCKAP1	NCL	NCLN	NCOA5	NDC1	NDUFAF3	NDUFAF4	NDUFS1	NDUFS2	NDUFS7	NDUFS8	NEK7	NELFA	NELFE	NENF	NFKB2	NFRKB	NHLRC2	NIF3L1	NIPBL	NIPSNAP2	NIPSNAP3A	NIT2	NKRF	NKTR	NME1-NME2	NMNAT1	NMT2	NOA1	NOC2L	NONO	NOP10	NOP14	NOP16	NOP56	NOP58	NOTCH2	NPEPPS	NPM1	NRBF2	NSF	NSMCE1	NSMCE2	NSMCE4A	NSRP1	NSUN2	NT5C2	NT5C3A	NT5C3B	NUB1	NUCB2	NUCKS1	NUDC	NUDCD3	NUDT19	NUDT21	NUDT3	NUDT5	NUMA1	NUP107	NUP133	NUP153	NUP155	NUP210	NUP214	NUP50	NUP58	NUP85	NUP93	NUSAP1	NVL	NXF1	OCRL	OGA	OGDH	OGFOD1	OLA1	OPTN	OSGEP	OTUD5	OTULIN	PA2G4	PABPC1	PABPC4	PABPN1	PACS1	PACS2	PACSIN2	PAF1	PAG1	PAICS	PAIP1	PAIP2	PAK2	PAK3	PAK4	PANK4	PAPSS1	PARK7	PARP1	PARS2	PATL1	PBRM1	PBX1	PBX2	PBX3	PC	PCBP2	PCM1	PCMT1	PCNA	PCNT	PCYT1A	PDAP1	PDCD10	PDCD4	PDCD5	PDCD6	PDCD6IP	PDCL	PDCL3	PDHA1	PDHB	PDIA4	PDLIM5	PDPR	PDS5B	PDXDC1	PEF1	PELO	PES1	PEX19	PFAS	PFDN2	PFDN5	PFKFB2	PFKL	PFN1	PGAM1	PGM1	PGM2	PGP	PGRMC2	PHB2	PHF10	PHF14	PHF3	PHF6	PHGDH	PHIP	PICALM	PIN4	PIP4K2C	PIP5K1A	PIR	PITHD1	PITPNB	PITRM1	PKM	PKN2	PLAA	PLCB3	PLEC	PLIN2	PLIN3	PLS1	PLS3	PML	PMM2	PMPCA	PNMA8A	PNN	PNP	POFUT1	POLB	POLE3	POLR1A	POLR2A	POLR2B	POLR2D	POLR2G	POLR2H	POR	PPA2	PPFIA1	PPFIBP1	PPHLN1	PPIA	PPIB	PPID	PPIE	PPIG	PPIH	PPIL1	PPIL4	PPM1A	PPM1G	PPME1	PPP1CB	PPP1R10	PPP1R14A	PPP1R2B	PPP1R8	PPP2CA	PPP2R1A	PPP2R5D	PPP3CA	PPP4C	PPP4R2	PPP4R3A	PPP5C	PPP6R1	PRC1	PRDX1	PRDX5	PRDX6	PREP	PRKAR1A	PRKAR2A	PRKCA	PRKCSH	PRKDC	PRKRIP1	PRMT1	PRPF19	PRPF3	PRPF31	PRPF40A	PRPF6	PRPF8	PRRC2B	PRRC2C	PSAT1	PSEN2	PSMA1	PSMA5	PSMA7	PSMB4	PSMB7	PSMC1	PSMC2	PSMC3	PSMC4	PSMC5	PSMC6	PSMD11	PSMD12	PSMD13	PSMD14	PSMD3	PSMD4	PSMD6	PSMD7	PSMG2	PSMG3	PSMG4	PSPC1	PTGES3	PTGFRN	PTK2	PTPN1	PTPN11	PUF60	PUM1	PUM2	PURA	PXN	PYCR1	PYGB	PYGL	QDPR	QKI	QRICH1	RAB11FIP1	RAB11FIP2	RAB13	RAB1A	RAB1B	RAB21	RAB3GAP2	RAB4A	RAB5C	RAB7A	RACGAP1	RACK1	RAD21	RAD23B	RAD50	RADX	RAF1	RALGPS2	RANBP1	RANBP2	RANBP3	RAP1GDS1	RAP2C	RARS1	RAVER1	RBBP6	RBBP7	RBM10	RBM12	RBM14	RBM15	RBM22	RBM23	RBM26	RBM27	RBM28	RBM3	RBM38	RBM39	RBM4B	RBM7	RBM8A	RBMXL1	RBP1	RCC1	RCN1	RCN2	RDH14	RDX	RECQL	REEP5	RELA	RFC1	RFC2	RFC4	RHEB	RHOA	RHOC	RIC8A	RIF1	RING1	RIOX2	RMND1	RNF113A	RNF114	RNF121	RNF138	RNF20	OBI1	RNF34	RNF40	RNGTT	RNMT	RNPS1	RP2	RPA1	RPA2	RPA3	RPAP1	RPAP3	RPE	RPF2	RPL10	RPL21	RPL24	RPL29	RPL3	RPL30	RPL36	RPL4	RPL5	RPL7L1	RPLP0	RPLP2	RPRD1B	RPRD2	RPS19	RPS2	RPS21	RPS28	RPS3A	RPS6	RPUSD2	RRAGC	RRAS2	RRBP1	RRM2	RRN3	METTL25B	RRP12	RRP15	RRP1B	RRP36	RRP7A	RRS1	RSF1	RSRC2	RSU1	RTCA	RTCB	RTF1	RTF2	RTN1	RUFY1	RUVBL1	RUVBL2	RWDD1	RYBP	SACM1L	SAE1	SAFB	SAFB2	SAMD4B	SAP130	SAP18	SAP30BP	SAR1B	SARNP	SART1	SART3	SASS6	SBNO1	SCAF8	SCAMP1	SCARB2	SCCPDH	SCFD1	SCML2	SCNM1	SCOC	SCP2	SCRN1	SCYL1	SCYL2	SDCBP	SDE2	SDHA	SEC11A	SEC16A	SEC22A	SEC22B	SEC23B	SEC24A	SEC24B	SEC61A1	SEC61B	SENP1	SERBP1	SERPINB6	SERPINB9	SESN2	SETD3	SF1	SF3A1	SF3A2	SF3A3	SF3B1	SF3B2	SF3B3	SF3B6	SFPQ	SFXN1	SGO1	SGTA	SH3BGRL3	SH3GL1	SH3GLB2	SHMT2	SIN3A	SIRT1	SLAIN1	SLC1A5	SLC25A11	SLC25A13	SLC25A23	SLC25A3	SLC25A5	SLC25A6	SLC2A1	SLC35B4	SLC39A10	SLC39A14	SLC3A2	SLC4A1AP	SLC4A2	SLC7A2	SLC9A6	SLK	SMARCA2	SMARCA5	SMARCB1	SMARCC1	SMARCC2	SMARCD2	SMARCE1	SMC1A	SMC2	SMC3	SMC4	SMC5	SMCHD1	SMTN	SMU1	SNAP23	SNAP29	SND1	SNF8	SNRNP200	SNRNP70	SNRPC	SNRPD2	SNRPF	SNRPG	SNU13	SNW1	SNX2	SNX30	SNX4	SNX5	SNX6	SON	SORT1	SP1	SPAG9	SPAST	SPCS2	SPECC1L	SPEN	SPG21	SPTBN1	SPTLC1	SRCAP	SREK1	SRGAP2	SRI	SRM	SRP54	SRP68	SRPK2	SRPRA	SRRM1	SRRT	SRSF1	SRSF11	SRSF2	SRSF7	SRSF8	SRSF9	SSBP1	SSR1	SSR4	SSRP1	SSU72	ST13	STAG2	STAM	STAMBP	STAT1	STAU1	STAU2	STIM2	STIP1	STK10	STK3	STK4	STMN1	STOM	STOML2	STRAP	STRIP1	STRN4	STT3A	STX16	STX18	STX5	STX6	STX7	STX8	STXBP1	SUGP2	SUMF2	SUN1	SUPT16H	SUPT5H	SUPT6H	SUZ12	SWI5	SYMPK	SYNCRIP	SYNJ1	SYNRG	SYVN1	TACC3	TACO1	TAF6L	TAF9	TAGLN2	TALDO1	TAOK1	TAOK3	TARDBP	TARS1	TBC1D10B	TBC1D13	TBC1D15	TBC1D9B	TBCA	TBCC	TCEA1	TCEAL4	TCERG1	TCOF1	TCP1	TCP11L1	TDRKH	TELO2	TERF2IP	TES	TEX264	TFAM	TFG	TFIP11	TGS1	THEM6	THRAP3	THYN1	TIAL1	TIMM10	TIMM13	TIMM44	TJP2	TLN1	TM9SF2	TMA7	TMED10	TMED2	TMED5	TMED8	TMED9	TMEM165	TMEM177	TMEM209	TMEM258	TMF1	TMOD3	TMPO	TMX3	TNRC6B	TOM1	TOMM22	TOMM34	TOMM40	TOMM6	TOMM7	TOMM70	TOP1	TOP2A	TOP2B	TOR1A	TOR1AIP2	TOX2	TP53RK	TPD52L2	TPI1	TPM3	TPR	TPT1	TPX2	TRA2A	TRABD	TRAP1	TRAPPC3	TRIM28	TRIP10	TRIP11	TRIP12	TRIP13	TRMT1	TRMT10C	TRMT1L	TRUB1	TSNAX	TSPYL1	TSR1	TSSC4	TTC1	TTC13	IFT56	TTC27	TTK	TUBA1B	TUBA1C	TUBB2B	TUBB3	TUBB4B	TUBB6	TUBG1	TUBGCP3	TUFM	TUT1	POLR1F	TWNK	TXLNA	TXNL1	TYMS	U2AF2	UAP1	UBA1	UBA2	UBA5	UBA6	UBAC1	UBAP2L	UBE2G2	UBE2K	UBE2N	UBE2O	UBE2S	UBE2T	UBE2V1	UBE2V2	UBE4B	UBFD1	UBL7	UBLCP1	UBR4	UBR7	UBTD2	UBTF	UBXN1	UCHL3	UCHL5	UFL1	UGDH	UGGT1	UGP2	UHRF1	BLTP3A	UMPS	UNC119B	UNC45A	UPF1	UPF3B	UPRT	UQCC3	UQCRC1	UQCRFS1	UQCRH	USE1	USO1	USP14	USP36	USP39	USP47	USP5	USP9X	UTP14A	UTP20	UTP25	UTP6	UTRN	VAMP2	VAMP3	VAMP7	VAPA	VAPB	VARS2	VAT1	VAX2	VBP1	VCL	VCP	VDAC3	VIM	VIRMA	VMP1	VPS26A	VPS28	VPS33B	VPS35	VPS37B	VPS52	VTA1	VTI1A	WAPL	WARS1	WASF2	WBP11	WDHD1	WDR11	WDR20	WDR3	WDR33	WDR43	WDR44	WDR45	WDR45B	WDR82	WDR87	WIZ	WNK2	WRAP53	GET1	WRNIP1	WTAP	XAB2	XIAP	XPNPEP1	XPO1	XPO5	XPOT	XPR1	XRCC5	XRN2	YAP1	YARS1	YEATS4	YLPM1	YME1L1	YWHAE	YWHAG	YWHAH	ZC3H11A	ZC3H14	ZC3H15	ZFYVE1	ZMPSTE24	ZMYM3	ZNF155	ZNF24	ZNF281	ZNF326	ZNF595	ZNF622	ZNF768	ZPR1	ZW10	ZYX
PMC3962334-pone.0088950.s001.pdf-26-EGFR_EGFR		EGFR	LAMA3	OCLN	FZD3	TJP3	PDGFB	RAC3	BMP7	BMP4	TPM2	CLDN4	WNT16	CDH1	CLDN7	RAB25	CD109
PMC10282748-Table_3.xls-DDR_gene_list-gene_DDR1		CHEK1	CHEK2	ATM	ATR	WEE1	ATRIP	CCNB1	CDK1	CDC25C	CDK2	PSMD14	CDKN1A	CDKN1B	PSMA8	PSME4	MDM2	PSMA1	PSMA2	PSMA3	PSMA4	PSMA5	PSMA6	PSMA7	PSMB1	PSMB2	PSMB3	PSMB4	PSMB5	PSMB6	PSMB7	PSMB8	PSMB9	PSMB10	PSMC1	PSMC2	PSMC3	PSMC4	PSMC5	PSMC6	PSMD1	PSMD2	PSMD3	PSMD4	PSMD5	PSMD7	PSMD8	PSMD9	PSMD10	PSMD11	PSMD12	PSMD13	PSME1	PSME2	RPS27A	COP1	TP53	UBA52	CCNE1	CCNE2	PSMF1	PSMD6	FANCA	FANCC	FANCD2	FANCE	FANCB	FANCF	FANCG	ZBTB32	UBE2T	FANCL	FANCM	BRCA1	BRCA2	USP1	PALB2	FAAP100	FAAP24	RAD50	XRCC6	H2AX	LIG1	LIG4	MRE11	NBN	TDP1	PRKDC	RAD51	RAD52	RPA1	RPA2	RPA3	TP53BP1	XRCC4	XRCC5	BRIP1	MDC1	MLH3	POLD1	MLH1	POLD2	RFC1	MSH2	RFC3	RFC2	MSH3	POLD4	PMS2	RFC4	RFC5	MSH6	POLD3	PCNA	SSBP1	RPA4	EXO1	POLL	POLM	NHEJ1	FEN1	DNTT	DCLRE1C	CDK7	ERCC8	DDB1	DDB2	ERCC1	ERCC2	ERCC3	ERCC4	ERCC5	ERCC6	GTF2H1	GTF2H2	GTF2H3	GTF2H4	MNAT1	POLE	POLE2	POLR2A	POLR2B	POLR2C	POLR2D	POLR2E	POLR2F	POLR2G	POLR2H	POLR2I	POLR2J	POLR2K	POLR2L	XAB2	RAD23B	TCEA1	XPA	XPC	CCNH	NEIL2	MPG	SMUG1	XRCC1	POLE4	HMGB1	POLE3	MBD4	OGG1	UNG	NEIL1	PARP4	PARP3	PARP2	POLB	APEX1	NEIL3	TDG	APEX2	LIG3	NTHL1	MUTYH	PARP1
PMC10286347-12905_2023_2426_MOESM1_ESM.docx-0-MAP3K13_MAP3K13		MAP3K14	MAP4K3	MAPK1	MAPK3	MAPKAP1	MAX	MC1R	MCL1	MDC1	MDH2	MDM2	MDM4	MECOM	MEF2B	MEN1	MERTK	MET	MGA	MGMT	FTMT	MKNK1	MLH1	MLH3	MMS19	MPL	MRE11	MS4A1	MSH2	MSH3	MSH4	MSH5	MSH6	MST1	MST1R	MTAP	MTDH	MTHFR	MTRR	MUC6	MUC16	MUS81	MUTYH	MYB	MYC	MYCL	MYCN	MYD88	MYOD1	MYSM1	NABP2	NBN	NCOA2	NCOA3	NCOA4	NCOR1	NCOR2	NEGR1	NEIL2	NF1	NF2	NFE2L2	NFKB1	NFKBIA
PMC3943740-pone.0089123.pdf-1-EGFR_EGFR		ESR1	HSPA8	INSR	LCK	HNF4A	NR3C1	PIK3CA	PLAT	PTPN1	PRKCB	VHL	FYN	CCR5	FCGR2B	FN1	SLC4A1	STAT1	JUN	PCLAF	COMT	DCN	CLU	TGFBR1	CXCL8	APOA1	STAT5B
PMC3944098-NIHMS539022-supplement-2.pdf-3-BLK_BLK		TPD52	GRHL2	IL2RA	PRKCQ	GATA3	ZNF438	WDFY4	ARID5B	RTKN2	SFTPD	CD5
PMC3942293-594093.f1.pdf-36-PRKDC_PRKDC		LRP2	SORD	SET	FKBP4	MUC2	NUCB1	ACY1	LMNB2	GBE1	AKR1C1	LRP1	AP1B1	TWF1	EFEMP1	BPTF	LMAN2	EPS8	GOLGA4
PMC10284911-41598_2023_36891_MOESM1_ESM.pdf-15-PDGFRB_PDGFRB		IMPDH1	IFNAR1	IFNAR2	PTGS2	PTGS1	DHODH	MS4A1	EGFR	FLT1	KDR	FLT4	PDGFRA	PDGFRB	KIT	FGFR3	ITK	FGF1	CSF1R	LCK	PLG	IL2RA	TYMS	DHFR	GART	TOP2A	EDNRB	EDNRA	VEGFA	ERBB2	POLB	FDPS	POLR1A	POLR2A	TOP2B	TNF	PGR	ESR1	BRAF	RAF1
PMC10284911-41598_2023_36891_MOESM1_ESM.pdf-16-KDR_KDR		FLT1	FLT3	PDGFRB	KIT	RET	PTGS2	PTGS1	TYMS	PARP1	ATP4A	IFNAR2	IFNAR1	TUBB1	BCL2	TUBB3	MAP2	MAP4	MAPT
PMC3938679-pone.0090284.s007.pdf-4-PKMYT1_PKMYT1		GTSE1	C15orf39	TROAP	RRAD	GLDC	TYMP	CDC25C	SPEG	SLC44A4	CCK	HSD17B1	H4C3	B4GALT6	GNAL	KIF14	LPAR2	HOXA7	CDH4	CFHR2	IL12RB2	HSF2BP	SLC7A11	CENPI	ARTN	ARHGEF16	CPVL	H4C8	NRG1	BRCA2	ATM	XK	HNRNPH3	PATZ1	ALDH1B1	SLC35D1	HLA-DRB4	ABCG2	HLA-DQB1	CDT1	SELPLG	SHMT1	SOCS1	ABHD14A	ART3	STX11	SP100	RASSF9	PML	MR1	AKAP1	PCDH7	COL4A6	NF2	PLK4	KITLG	HSF2	OGFR	GRK6	PTPRO	KLF6	ZNF551	GINS4	B3GALNT1	CCNE2	BRCA1	MKI67	TMEM97	MXD4	TCF7L2	NCAPD3	PAXIP1	NCAPH	NPHP4	OIP5	DHRS2	GAL	ETS1	SOCS6	SERPINB10	FBXL18	SENP3	HSDL2	SAMD4A	TUBGCP3	PDGFB	MED13L	SYNJ2	SLC7A8	B4GALT1	PHTF2	STAT2	NCR2	TIMM50	SKA1	NR1H2	NUBP2	SLC35C1	SYBU	TSPAN15	CAVIN2	ANO1	FBXL15	PTER	MANEA	ADGRL1	ERCC6L	NUDT18	IGFLR1	LTBP3	PDCD1LG2	PARPBP	CCDC134	DLK2	TRIM17	DEPDC1	NUP62CL	FAR2	MCM10	CIDEB	SERINC3	TAF9B
PMC3934366-nihms543899.pdf-0-DCLK1_DCLK1		PGM1	STK38	CDC6	SLC7A7	RAB9A	XRN1	NEK2	ATR	XPO5	WDFY3	ARHGAP15	NET1	CAMKK1	PGLS	LARP1B	RICTOR	USP21	MARK2
PMC3930188-813067.f1.pdf-8-AKT2_AKT2		AKT3	AKTIP	ALAD	ALB	ALCAM	ALDH16A1	ALDH1A2	ALDH1A3	ALDH1B1	ALDH1L2	ALDH2	ALDH3A2	ALDH3B1	ALDH3B2	ALDH4A1	ALDH6A1	ALDH7A1	ALDH9A1	ALDOA	ALDOB	ALDOC	ALG1	ALG12	ALG14	ALG3	ALG8	ALK	ALKBH1	ALKBH3	ALKBH4	ALKBH5	ALKBH6	ALKBH7	ALMS1	ALOX12	ALOX12B	ALOX15	ALOX15B	ALOX5AP	ALPK1	ALPK2	ALPK3	ALPL	ALPP	ALPG	ALS2	C2CD6	TMEM237	CARF	ALX1	AMACR	AMBP	AMBRA1	AMD1	AMDHD1	AMDHD2	AMFR	AMH	JAML	AMIGO2	AMIGO3	AMMECR1L	AMN	AMOTL1	AMOTL2	AMPD2
PMC3930188-813067.f1.pdf-69-IGF1R_IGF1R		IGF1R	IGF2	IGF2BP1	IGF2BP2	IGF2BP3	IGF2R	IGFALS	IGFBP1	IGFBP2	IGFBP5	IGFBP6	IGFBPL1	IGHMBP2	JCHAIN	IGL	IGLL1	IGLON5	IGSF1	IGSF10	IGSF21	IGSF3	IGSF6	IGSF8	IK	ELP1	IKBKB	IKBKE	IKBKG	IKZF1	IKZF5	IL10RA	IL10RB	IL11	IL11RA	IL12A	IL12RB1	IL12RB2	IL13	IL13RA1	IL15	IL15RA	IL16	IL17A	IL17B	IL17C	IL17F	IL17RA	IL17RB	IL17RC	IL17RE	IL18	IL18BP	IL18RAP	IL1B	IL1F10	IL36A	IL37	IL36B	IL1R1	IL1R2	IL1RAP	IL1RAPL1
PMC3930188-813067.f1.pdf-85-MARK2_MARK2		MARK4	MARS2	MARVELD2	MARVELD3	MAS1	MAS1L	MASP1	MASP2	MAST1	MAST2	MAST4	MAT2A	MAT2B	MATK	MATN1	MATN2	MATN3	MATN4	MATR3	MB	MBD2	MBD3	MBD3L1	MBD4	MBD5	MBD6	MBIP	MBNL3	MBOAT2	MBP	MBTD1	MBTPS2	MC1R	MC2R	MC5R	MCAM	MCAT	MCC	MCCC1	MCCC2	MCEE	MCF2	MCF2L	MCHR1	MCHR2	MCM10	MCM2	MCM3	MCM4	MCM5	MCM7	MCM8	MCM9	MCOLN1	MCOLN3	MCPH1	MCRS1	MCTP1	MCTS1	MDC1	MDGA2	MDH2	MDM1	MDM4	MDN1	ME1	ME2	ME3	MEA1
PMC3930188-813067.f1.pdf-111-PRKACA_PRKACA		PRKAG1	PRKAG2	PRKAG3	PRKAR1A	PRKAR1B	PRKAR2A	PRKAR2B	PRKCA	PRKCB	PRKCD	CAVIN3	PRKCE	PRKCH	PRKCQ	PRKCSH	PRKCZ	PRKD2	PRKD3	PRKG1	PRKG2	PRKRA	THAP12	PRKX	PRLH	PRM1	PRM2	PRMT1	PRMT2	PRMT3	PRMT5	PRMT6	PRMT8	PRNP	PROC	PROCA1	PROCR	PRODH	PRODH2	PROK1	PROKR1	PROKR2	PROM1	PROP1	PROS1	PROX1	PROZ	PRPF3	PRPF31	PRPF38B	PRPF39	PRPF4	PRPF40A	PRPF4B	PRPF6	PRPF8	PRPH	PRPH2	PRPS1	PRPS1L1	PRPS2	PRPSAP2	PRR11	PRR12	PRR13	PRR14	PRR15	PRR18	PRR4
PMC3921136-CIN-13-2014-021-s001.pdf-119-MAPKAPK5_MAPKAPK5		MAPKBP1	LAMTOR3	MAPRE1	MAPRE2	MAPRE3	MAPT	MARCKS	MARCKSL1	MARCO	MARK1	MARK2	MARK3	MARK4	MARS2	MARVELD2	MARVELD3	MAS1	MAS1L	MASP1	MASP2	MAST1	MAST2	MAST4	MASTL	MAT1A	MAT2A	MAT2B	MATK	MATN1	MATN2	MATN3	MATN4	MATR3	MAX	MAZ	MB	MBD1	MBD2	MBD3	MBD3L1	MBD3L2	MBD4	MBD5	MBD6	MBIP	MBL2	MBNL1	MBNL2	MBNL3	MBOAT2	MBOAT7	MBP	MBTD1	MBTPS1	MBTPS2	MC1R	MC2R	MC3R	MC4R	MC5R	MCAM	SLC25A51	MCAT	MCC
PMC3921136-CIN-13-2014-021-s001.pdf-145-PAK1_PAK1		PAK1IP1	PAK3	PAK4	PAK6	PAK5	PALB2	PALLD	PALM	PALM2AKAP2	PALMD	PAM	PAN2	PANK1	PANK3	PANK4	PANX1	PANX2	PANX3	PAOX	PLPPR5	TENT2	TENT4B	PAPLN	PAPOLA	PAPOLG	PAPPA	PAPPA2	PAPSS1	PAPSS2	PAQR3	PAQR4	PAQR5	PAQR6	PAQR7	PAQR8	PARD3	PARD6A	PARD6B	PARD6G	PARG	PRKN	PARK7	PARN	PARP1	PARP10	PARP11	PARP12	PARP15	PARP16	PARP2	PARP3	PARP4	PARP6	PARP9	PARS2	PARVA	PARVB	PARVG	PASD1	PASK	PATE1	PATL1	PATZ1	PAWR	PAX1	PAX2	PAX3
PMC3921136-CIN-13-2014-021-s001.pdf-193-SRPK1_SRPK1		SRPK2	SRPK3	SRPRA	SRPRB	SRPX	SRPX2	SRR	SRRM1	SRRM2	SRSF12	SRXN1	SRY	SS18	SS18L1	SS18L2	SSB	SSBP1	SSBP2	SSBP3	SSBP4	ITPRID2	SSH1	SSH3	SSNA1	SSPN	SSR1	SSR3	SSR4	SSRP1	ZNRD2	SST	SSTR1	SSTR2	SSTR3	SSTR4	SSTR5	SSU72	SSX1	SSX2IP	SSX3	SSX4B	SSX5	SSX7	ST13	ST14	ST18	ST3GAL1	ST3GAL2	ST3GAL3	ST3GAL4	ST3GAL5	ST3GAL6	DENND2B	ST6GAL1	ST6GAL2	ST6GALNAC1	ST6GALNAC2	ST6GALNAC3	ST6GALNAC4	ST6GALNAC6	ST7	ST7L	ST8SIA1	ST8SIA2	ST8SIA3	ST8SIA4	ST8SIA5
PMC3921136-CIN-13-2014-021-s001.pdf-200-TEK_TEK		TEK	TEKT1	TEKT2	TEKT4	TELO2	TNS2	TEP1	TERF1	TERF2	TERF2IP	TERT	TES	TESC	TESK1	TESK2	TEX10	TEX101	TEX11	TEX12	TEX13A	TEX13B	TEX14	TEX2	TEX261	TEX264	TEX28	TF	TFAM	TFAP2A	TFAP2B	TFAP2C	TFAP2D	TFAP4	TFB2M	TFCP2L1	TFDP1	TFDP2	TFE3	TFEB	TFF1	TFF2	TFF3	TFG	TFIP11	TFPI	TFPI2	TFPT	TFR2	TFRC	TG	TGDS	TGFA	TGFB1	TGFB1I1	TGFB2	TGFB3	TGFBI	TGFBR1	TGFBR2	TGFBR3	TGFBRAP1	TGIF1	TGIF2	TGIF2LY	TGM1	TGM2	TGM3	TGM4	TGM7	TGOLN2
PMC3921136-CIN-13-2014-021-s001.pdf-215-ULK3_ULK3		ULK4	UMOD	UMODL1	UMPS	UNC119	UNC119B	UNC13B	UNC13C	UNC13D	UNC45A	UNC45B	UNC50	UNC5A	UNC5B	UNC5C	UNC5CL	UNC5D	UNC93A	UNC93B1	UNG	UNKL	PRSS55	UPB1	UPF1	UPF2	UPF3A	UPF3B	UPK1A	UPK1B	UPK2	UPK3A	UPK3B	UPP1	UPP2	UPRT	UQCC1	UQCR11	UQCRB	UQCRC1	UQCRC2	UQCRFS1	UQCRH	UQCRQ	URB1	URB2	URGCP	URM1	UROC1	UROD	UROS	USE1	USF1	USF2	USH1C	USH2A	USHBP1	ATP5MK	USO1	USP1	USP10	USP11	USP13	USP14	USP15	USP16	USP17L2	USP18	USP2
PMC10279500-JIR2023-9946911.pdf-2-CSNK1E_CSNK1E		PER1	CLOCK	CRY1	CRY2	BHLHE41	PER2	PER3	BMAL1	NPAS2	BHLHE40	CSNK1D	NR1D1
PMC3898003-1471-2164-15-24-S3.pdf-15-GRK5_GRK5		GUCA1A	LARGE2	HECTD1	HELZ	HERPUD1	HES1	MFSD14B	HLA-A	HM13	HMGXB3	HMOX1	HNRNPLL
PMC3898078-1471-2164-15-40-S1.pdf-1-ACVR1_ACVR1		ADAMTS1	ADM	ADRA1A	AGR2	AGRN	AHNAK	AHR	AIF1L	AKAP8L	ALB	ALDH1A1
PMC3898078-1471-2164-15-40-S1.pdf-62-PDK4_PDK4		PDK4	PDLIM1	PDLIM3	PDLIM4	PDPN	PEAR1	PECAM1	PEG3	PELI1	PEX11B	PGF	PHACTR1
PMC3898078-1471-2164-15-40-S1.pdf-72-ROCK2_ROCK2		RPIA	RPS6KA4	RSAD2	RSPH10B	RSPH9	RSPO3	RSRC2	S100A11	SAT1	SCAND1	SCAP
PMC3898078-1471-2164-15-40-S1.pdf-80-STK38L_STK38L		STRA6	SULT1A1	SVIL	SWAP70	SYAP1	SYNCRIP	SYNE1	SYNGR3	SYNPO	SYT11	TACC2
PMC3898078-1471-2164-15-40.pdf-9-RPS6KA4_RPS6KA4		RGS3	EMID1	CYLC1	CCDC159	C21orf62	PERM1	APOBEC4	VWA8	PEAR1	MPDZ	IFIT2	ELMOD3	PLEK	SOWAHA	GCA	LY9	VPS50	CRP	PAGR1	HYOU1	RASGEF1A	PIP	OLFML1	SLF2	TAGLN3	TMED6
PMC3851178-pone.0080597.s009.pdf-27-ENSG00000004799_PDK4		RASEF	RPS6KA2	RNF212	SCIN	SPINK6	STK33	SESN3	SLITRK4	SLC12A3	SLC2A12	SORL1	SPOCD1	TDRD9	TNFRSF11B	TUSC3	ZNF320
PMC3851178-pone.0080597.s009.pdf-27-PDK4_PDK4		RASEF	RPS6KA2	RNF212	SCIN	SPINK6	STK33	SESN3	SLITRK4	SLC12A3	SLC2A12	SORL1	SPOCD1	TDRD9	TNFRSF11B	TUSC3	ZNF320
PMC9728051-EMMM-14-e15343-s004.pdf-20-PDK1_PDK1		PDK3	SDHB	SDHD	ABAT	ALDH4A1	ARSI	ASNS	CAD	CPS1	CRYL1	DPYD	GFPT2
PMC9310594-HIS-80-847-s002.docx-1-ACVR1_ACVR1		AKT1	AKT2	ALK	AMER1	APC	ARAF	ARID1A	ASXL1	ATM	ATRX	AURKA	B2M	BAP1	BCL2	BCOR	BIRC3	BRAF	BRCA1	BRCA2	BRIP1	BTG1	BTK	CALR	CARD11	CASP8	CBL	CCND1	CCND2	CCNE1	CCNE2	CD274	CD79B	CDH1	CDK12	CDK2	FGFR4	MPL
PMC3858414-NIHMS492171-supplement-1.pdf-10-EPHB2_EPHB2		RAB29	GPR18	IGF2BP3	FBN2	EVI2A	DDX60	SEL1L3	FAIM2	RUBCNL	RIPOR2	WNT5A	LGALS2	NMI	PTHLH	GFI1	RAB27A	ARHGAP25	STK17B	GPX2	AGPS	IFIT5	UBE2L6	C2	CYLD	CD24	GSDME	KLRD1	CD36	CD27	HAL	LILRB3	SEC24A	MARCHF1	CASP1	SLC16A1
PMC3858414-NIHMS492171-supplement-1.pdf-14-LCK_LCK		APOBEC3G	TENT5C	CLCA2	MR1	CASP1	SLC7A11	ABCG2	CD47	ARF3	AMD1	CFLAR	DSC2	CYB5R4	TPX2	DHFR	PLEK	CD83	ILRUN	PTX3	KLRF1	TCL1A	KLK13	MAPRE1	ACAP1	SMCHD1	CDH3	PSMB9	IRF9	TRIM38	SULF1	FCER1G	OSBPL3	BAX	PLAAT2	EREG	PANX1	NEB
PMC3858414-NIHMS492171-supplement-1.pdf-56-FGFR2_FGFR2		KRT7	LMOD1	CRAT	C14orf132	MMP27	C2orf68	PATJ	NR3C2	ALDH3A2	PRODH	PRR15L	AHNAK	PELI2	KIT	FAM149A	CYP39A1	MLANA	TRAPPC6A	LIN7B	HLF	MLPH	CYP3A5	TNXB	AQP5	PAIP2B	HOXC6	PLCB4	MST1	MSMB	KRT18	ID4	PLP1	HOXA10	DNM1	OBSL1
PMC3853418-1756-8935-6-34-S3.pdf-26-FYN_FYN		USP46	KLC1	GSDMA	TMEM258	UEVLD	CDCA7L	LYAR	MPST	H2AZ2	RWDD1	TNIP2	YES1	C15orf48	IFT52	MRPL48	MARCKS	TBC1D14	GFI1	TMEM106C	WWP1	CLCN4	PVR	PLSCR4	ST7	AKR1B1	TOR1AIP2	DENND10	ANXA11	RAB8B	NFKBIE	GATA2	DNAJC4	PRPS2	OSER1	HMGB2	PDIA5	RP9	MAP7	RGS17	FIBP	GLO1	FLII	MTHFD1L	PTOV1	ZNF671	FBXO7	CXCL2
PMC3853418-1756-8935-6-34-S3.pdf-36-PTK2_PTK2		APLP2	ARMC1	NBPF10	ERLIN2	RPN1	UBE2K	MYEOV	ST3GAL1	PGBD1	UBE2C	AS3MT	COL13A1	CKAP2	PDZD2	FANCG	RBBP7	F11R	LGTN	CHORDC1	RALB	ACSL5	ABCB9	LETM2	DIDO1	RALY	THOC7	GPR176	FUS	POLR2J3	NPEPL1	CEBPB	CDS2	MEN1	KIF3C	PTPRF	TPX2	SELENOK	SETD3	KAT6A	PRPF6	AFAP1L1	CTAGE6	CEP41	ARHGAP29
PMC3853418-1756-8935-6-34-S3.pdf-40-LRRK1_LRRK1		NSUN5	SYNE2	BCS1L	HMGCR	SUPT5H	MACIR	RAB8A	BTF3L4	SDHAF1	CWC25	CRYGS	PSME2	ZNF532	HPGD	MTR	CREG2	NRDC	URB2	TMEM69	KIF24	NAB2	OGFOD1	ZNF24	TRA2A	H4C15	ZC3H18	GNPTG
PMC9246917-NIHMS1797224-supplement-Supplementary_Tables.pdf-21-TLK1_TLK1		SATB1	SIRT1	JUP	DTX3L	SATB2	IL31RA	PBXIP1	SKI	ASH2L	HLCS	SETDB2	APBB1	CALCOCO1	PRMT7	SKIL	MEN1	MECP2	CTCFL	GTF2F1	SETMAR
PMC4039310-msb201361-s1.pdf-2-ERBB4_ERBB4		EGFR	SHC1	CDK13	CDK9	PIK3R2	ITGAL	GPR78	GRB2	ARAF	PLEC	CDK1	FGFR4	BLK
PMC3564258-msb201268.pdf-42-ABL1_ABL1		FLT4	FOXO3	KDR	CTNNB1	MET	RELA	MYBL2	PRKCI	KMT2A	CDK11A	TP53	AHNAK	BOD1L1	MTCL1	FLG	LRRK2	G6PD
PMC3564263-msb201265-s16.xlsx-S13_Oct4Down_Combined2_rmEmpty-BUB1B_BUB1B		SEMA4B	FKBP9	SMG7	CERS6	SMARCD1	GATA6	DDX49	CAPZB	UBE2D3	CSDE1	NUFIP2	PREPL	GATAD2A	DNAJC2	ASH2L	SPSB4	NCOA3	RBM14	ARVCF	SS18	LDLR	CAPZA2	ACP3	HMGB1	VRK1	TP53	KLF2	KLF9	NOLC1	KPNB1	MREG	ATG4D	TRIP12	DEDD	COPS7A	LACTB2	PARD3	BTRC	SPRED1	RARG	PIP4P1	SLC12A2	HDGF	MRPL30	RFX1	PAK4	ACTB	TLNRD1	CYB5R1	TRIB1	OGA	TCF3	JTB	GJA1	RAB29	TRIM8	RPS6KB1	CBX3	SET	MYH9	ETF1	CNOT9	SEPHS1	EIF4E2	IGF2BP1	ELOA	IQGAP1	YWHAZ	GABARAPL2	ADCK1	YWHAG	VPS11	TBX20	TPD52	MAP3K7	TRIM24	TSPAN14	ZNF106	SETD5	TTC14	ENAH	GAB1	ZFP91	THEM4	USP48	TFRC	SMARCAD1	PKNOX1	UBE2H	CDC14B	VDAC1	BCAS3	BCAP29	RPS24	GMEB1	POLR1H	CDS1	URM1	MAP4K4	UFM1	BIRC6	JARID2	MAP2K7	AEBP2	RNF138	BUB3	POU5F1	NFATC2IP	PPP1CC	LNPEP	DHDDS	CDX2	PPT2	LIG3	GOT2	ACSL3	CCNC	SLC7A6	STAG1	DYNC1LI2	ACTR2	CDK12	RAD23A	TNPO2	DUSP6	HMGA2	RCC2	EEF1B2	H1-4	H1-2	HIRA	MTF2	LATS2	HADHB	ULK1	TMEM106B	ALS2	AAK1	PLAA	ACTN1	ZBTB40	NEDD4L	G3BP1
PMC3564263-msb201265-s16.xlsx-S13_Sall4Down_Combined2_rmEmpty-STK16_STK16		RREB1	DAB2	SLC6A6	RAN	TLCD4	JAKMIP1	WIPI2	GOLPH3L	IDS	ZNF106	LDB1	PTPN13	MTF2	SLC44A1	FUBP3	SLC25A36	PDGFA	PLAC9	MRTFA	EXTL3	SNX30	PORCN	PARP1	KDELR2	INSIG2	GJA1	CCN2	TOP1	TRIM8	POU5F1	FBXL20	EHD1	VDAC1	RACGAP1	RBM14	ARVCF	CYP20A1	SATB1	TPD52	TAF1C	SFRP1	LATS2	HAPLN4	PPIB	CXADR	JADE1	NDUFA3	MSH2	JARID2	CORO1C	OVOL1	HDGFL2	TLN1	HK2	TEAD4	PEF1	DNMT3B	MCM10	RSF1	R3HDM2	EEF1B2	RCC2	POLD3	SDHC
PMC3564263-msb201265-s14.xls-Oct4_Down-BUB1B_BUB1B		SEMA4B	FKBP8	FKBP9	SMG7	CERS6	SMARCD1	GATA6	DDX49	CCND3	GTSE1	CAPZB	UBE2D3	PUM1	EDC4	CSDE1	DGAT2	XPOT	NUFIP2	PREPL	GATAD2A	ZDHHC6	DNAJC2	EIF4A1	ASH2L	TLE3	OTUD4	TLE4	SPSB4	NCOA3	ARF1	RBM14	BRWD1	ARVCF	SS18	LDLR	BFAR	CAPZA2	ACP3	SPCS3	HMGB1	VRK1	TP53	KLF5	KLF2	CNOT2	KLF9	NOLC1	KPNB1	MREG	ATG4D	TRIP12	DEDD	COPS7A	LACTB2	PARD3	BTRC	ACBD4	NUP58	SPRED1	PYCR2	RARG	PIP4P1	SLC12A2	HDGF	MRPL30	TEX264	HOMER3	ARID1A	RFX1	MRPL44	PAK4	ACTB	TLNRD1	ALG8	CYB5R1	TRIB1	OGA	CLDN4	TCF3	FARSA	JTB	GJA1	RAB29	TRIM8	RPS6KB1	CBX3	SET	MYH9	ETF1	FANCL	CNOT9	SEPHS1	EIF4E2	IGF2BP1	ELOA	USP7	IQGAP1	IQGAP3	YWHAZ	GABARAPL2	ADCK1	MED17	YWHAG	SNURF	MTSS1	VPS11	TBX20	MYL6	TPD52	MAP3K7	THRA	FGFR2	TRIM24	TSPAN14	CREB3	ZNF106	SETD5	FGFR1	TTC14	RNF216	TNRC6A	ENAH	GAB1	ZFP91	THEM4	USP48	PPM1A	TFRC	SMARCAD1	TRMT10A	PKNOX1	UBE2H	CDC14B	VDAC1	BCAS3	TMEM38B	BCAP29	USP1	DPM1	RPS24	MYEF2	GMEB1	POLR1H	CDS1	URM1	MAP4K4	UFM1	BIRC6	JARID2	MAP2K7	AEBP2	TEAD1	HNRNPA2B1	RNF138	PIGB	BUB3	POU5F1	NFATC2IP	PPP1CC	NDUFS4	LNPEP	EIF4B	DHDDS	CDX2	SMAP1	PPT2	LIG3	GOT2	GIPC1	ACSL3	EIF4G1	CCNC	SLC7A6	PCBP1	STAG1	DYNC1LI2	RBPMS	PRRC2A	ACTR2	CDK12	RAD23A	TNPO2	DUSP6	MTHFS	HDLBP	HMGA2	RCC2	EEF1B2	H1-4	H1-2	HIRA	MTF2	LATS2	HADHB	ULK1	TMEM106B	CLASP1	PIM1	ZFPL1	ALS2	AAK1	CFL1	PLAA	FOXN2	ACTN1	ZBTB40	NEDD4L	G3BP1
PMC10230033-Table1.xlsx-The_target_after_de-duplication-ABL1_ABL1		ABO	ACADM	ACP3	ADAM17	ADAM33	ADH1B	ADH1C	ADH5	ADK	AKR1B1	AKR1C1	AKR1C2	AKR1C3	AKT2	ALB	ALDH2	AMD1	ANXA5	APOA2	AR	AURKA	BACE1	BCAT2	BCHE	BCL2L1	BHMT	BIRC7	BLVRB	BMP2	CA1	CA2	CASP1	CASP3	CASP7	CBR1	CCNA2	CCNT1	CD1A	CDK2	CDK6	CES1	CHEK1	CHIT1	CMA1	CRABP2	CSK	CTNNA1	CTSB	CTSF	CTSK	CTSS	CYP2C8	CYP2C9	DCK	DHFR	DHODH	DPEP1	DPP4	DUSP6	EGFR	EIF4E	ELANE	EPHB4	EPHX2	ERBB4	ESR1	ESRRA	ESRRG	F10	F11	F2	F7	FABP3	FABP4	FABP5	FABP6	FABP7	FECH	FGFR1	FGFR2	FKBP1A	FKBP1B	FKBP3	FNTA	FOLH1	GART	GC	GCK	GLO1	GM2A	GRB2	GSK3B	GSR	GSTA1	GSTM1	GSTP1	GSTT2B	HCK	HDAC8	HMGCR	HMOX1	HNF4G	HNMT	HSD11B1	HSD17B1	HSD17B11	HSP90AA1	HSP90AB1	HSPA8	IGF1	IGF1R	IL2	INSR	ITGAL	ITK	JAK2	JAK3	KDR	KIF11	KIT	LCK	LCN2	LGALS3	LTA4H	MAOA	MAOB	MAP2K1	MAPK1	MAPK10	MAPK14	MAPK8	MAPKAPK2	MDM2	MET	MME	MMP12	MMP13	MMP2	MMP3	MMP8	MMP9	MTAP	MTHFD1	NQO1	NQO2	NR1H2	NR1H3	NR1H4	NR1I2	NR1I3	NR3C1	NR3C2	OAT	PARP1	PCTP	PDE3B	PDE4B	PDE4D	PDE5A	PDK2	PDPK1	PGF	PGR	PIK3CG	PIK3R1	PIM1	PLA2G2A	PNMT	PPARA	PPARD	PPARG	PPP1CC	PPP5C	PRKACA	PRKCQ	PROCR	PSAP	PTPN1	PTPN11	PYGL	RARA	RARB	RARG	RBP4	REN	RFK	RORA	RXRA	RXRB	S100A9	SDS	SEC14L2	SERPINA1	SETD7	SHBG	SHMT1	SOD2	SORD	SRC	STS	SULT1E1	SULT2A1	SULT2B1	SYK	TEK	TGFB2	TGFBR1	TGM3	THRA	THRB	TNNC1	TRAPPC3	TTPA	TTR	TYMS	VDR	WAS	XIAP	ZAP70
PMC3198437-pone.0025758.s007.xlsx-Sheet1-Supplemental_Table_S5_Novel_IR-modulated_genes_in_fibroblasts_INSR		PAG1	EDA2R	ACER2	TBC1D22B	DNAI3	TMEM217	TSKU	PSTPIP2	GDF5	RDH10	PGBD2	PANK1	CYP3A7	ZNF337	FAM13C	AEN	DCP1B	CCDC51	TENT5A	ZMAT3	BMP2	C21orf91	BCOR	MTHFD1L	VPS37B	KMT5A	AARS2	UBALD2	DCUN1D3	FAM72A	TIGD1	CBL	HYLS1	TLE1	APBB3	BCL2L1	STX6	SUSD6	DNAJB5	PRKX	RNF19B	ABCB6	CPSF4	XPC	FBXO22
PMC3198437-pone.0025758.s006.xlsx-Sheet1-Supplemental_Table_S4_Novel_IR-modulated_genes_in_LCLs_INSR		EDA2R	INKA2	FAM72A	ACER2	SGO2	DEPDC1B	DCP1B	MRM2	ZNF337	H3C10	TMEM168	CCDC90B	DCUN1D3	ZMAT3	SRA1	ZNF37A	RFX7	H3C7	H2BC14	PRR11	OXER1	PXT1	POPDC2	GXYLT1	LACC1	CD300A	IKBIP	RETSAT	H3C15	ISCU	ZNF286A	USP49	ANKRD44	STAMBPL1	BRMS1L	TRAF3IP3	SLC31A2	OR2B6	ZC3H7A	ZNF540	H4C6	H2BC3	GFOD1	H2AC4	AKNA	PHPT1	NSMF	ZNF563	PSTPIP2	DRAM1	DSE	ASTN2	H2AC14	RALGAPB	CERS5	CKAP2L	TMEM68	ZNF561	RBM14	ARHGAP30	CCP110	MACIR	GPATCH11	WRAP73	DEPDC7	ORAI3	CXCR2	MXD1	ADCY7	CSPG4	TTC5	GPR87	GAL3ST4	FAM78A	APBB3	ZBTB2	RINL	RBAK	ZNF654	H2AC20	PLCXD2	CABYR	PLEKHG6	IRAK2	H4C4	MTDH	VANGL1	LILRB1	CREB3L2	ABHD4	SLC35E3	ARMCX6	PHF19	JMJD1C	SLAIN1	ZNF383	ARHGEF39	TLR10	RRM2B	C11orf24	PHLDA3	ASPM	INCENP	CDCA8	VWCE	E2F7	HJURP	CEP55	CDCA2	H3C12	BORA	STX7	KIF18A	KIF4A	ECT2	SH2D3C	LIMD1	FOSL1	NUF2	RAP2B	TNFRSF10D	ZFYVE1	IL16	PLEKHF1	GAS2L3	REEP4	MIDEAS	RNF26	MRPL39	H3C8	MIS18BP1	TNFRSF10C	NUDT15	GINS4	G2E3	CERK	CCM2	NTPCR	TGM1	PPY	BTBD10	RTN4IP1	H2AC13	TRPS1	GADD45G	GPR34	RSC1A1	KIF20A	TACC3	POLH	BIRC5	H4C2	CDCA3	CES2	H3C2	SLC5A5	SESN2	DEPDC1	RACGAP1	SERTAD1	LIF	ANLN	H1-3	H2AC8	PRKAB2	H4C13	RREB1	CDK5R1	FAM83D	SERPINE1	RGS14	NCAPG
PMC9958713-pharmaceuticals-16-00326.nxml--ATM-Loaded_SLNs_Formulation_ATM		F2	F3	F5	ATP5PF	F7	F8	F9	F10	F11	F12
PMC9958713-pharmaceuticals-16-00326.nxml--ATM-Loaded_SLNs_Formulation_Code_ATM		F2	F3	F5	ATP5PF	F7	F8	F9	F10	F11	F12
PMC3161069-pone.0023849.s005.xls-CDK1-Changed-Genes-DG_txt_over-Unnamed_2_CDK1		EHMT2	BRIP1	CBX6	CDC45	CDK2	CENPA	CHAF1A	DNMT1	DTYMK	FEN1	XRCC6	H1-0	HDAC1	HDAC3	HDAC7	MCM2	MCM4	MSH2	PRPF19	POLD3	KLHDC3	PHB1	POLA1	POLA2	POLE	POLE3	POLM	RAD1	RFC3	SET	SMC1A	TK1	TNFRSF6B	XRN2	CDC20	CDC23	CLPP	CPVL	HNRNPUL1	FBXO5	SRSF10	HARS1	HNRNPA1	HNRNPDL	HNRNPH1	HNRNPR	KLK5	LSM2	MAT2B	PCBP2	PLAUR	PPP1CC	PSMB6	PSMC3	PSMF1	PTBP1	RBM3	SRSF2	SNRPA	SNRPB	SNRPB2	TARDBP	TIMP1	UBE2C	USP43	WFDC2	APBB1	AXL	BCAT1	BIRC5	CCNF	CCNG1	CDK4	CETN2	CORO1A	SPAG5	E2F2	FH	FOSB	GTSE1	MAPRE1	PLK1	PPM1G	PLK4	TACC1	TCF19	TERF1	TEX10	TFDP3	PIGU	CDCA8	EBP	FDFT1	FDPS	NSDHL	HMGCR	MVD	ACSS2	PARP1	AGPAT1	ALG8	ASXL1	ATP5MC3	B3GNT3	B4GALT5	NKX3-2	CCT3	CCT5	CCT8	MED27	CTBP2	DIDO1	DGKD	DHFR	DHODH	PARK7	DNAJA1	EEF1G	EIF4EBP2	EIF4G1	EIF5A	ETS1	ETV5	FADS2	ZFPM2	FUBP1	GFPT2	GLO1	GTF3C4	HSD17B10	HELLS	HLCS	HOXB3	HTATSF1	IDH3G	IRAK1	LDHA	LDLR	P3H2	LIPG	LLGL1	LOXL2	MAFK	MRPL12	MRPL19	MRPL22	MRPL36	MRPS2	MTMR1	NR2F2	YBX1	OAZ2	PBX2	PCCB	ECI2	PFAS	PGM2	PHF19	PLA2G4B	PLOD2	POLR2F	PTPA	PRPSAP2	PTGS1	PTPN1	CAVIN1	RPL22	SDHA	SERPINH1	SGTA	ST6GALNAC4	SIX2	SUMO2	SOX9	STK10	STK35	TFCP2	TIMELESS	TSPAN17	TMLHE	TOMM34	SUMO1	UBOX5	UHRF1	NSD2	ZNF165	AKAP12	PALM2AKAP2	AP1M1	AP4S1	RHOF	ARPC1B	COL1A2	COL4A2	CYBA	CYC1	DAP	DBI	DUOX1	DCBLD2	FHOD1	HDGF	IPO9	KCNN4	KCTD12	KIF4A	KIFC2	KPNB1	KRT8	LASP1	MLPH	MT2A	NLRP2	NDRG3	NDUFC2	NDUFS3	NUP153	NUP50	NUP62	NUP93	PACSIN2	PFN1	CYTH3	PTTG1IP	RACGAP1	RBBP7	SLC16A3	SLC26A2	SSR1	THBS1	TIMM23	TRPC3	TXNRD2	UCP2	UNC13D	VPS45	PDXP	ADAMTS1	ALOX12	ALOX15B	BCL6	CDK10	CDKN2B	CDKN2D	CGRRF1	EDN1	GLMN	GRN	IL1B	ING1	MXI1	NCK1	PAWR	PGF	PTN	QSOX1	SHC1	TNFSF13	VIP	VIPR1	C1S	C5	CD1B	CD1C	CD58	CD55	IL7R	IRF4	KRT1	CCL20	SPINK5	TREM2	UBD	APAF1	AXIN1	BCL2A1	BTK	CASP1	CASP5	CD3G	CIDEA	DAD1	EGLN3	FOXO1	GADD45G	GAS2	HIPK3	IAPP	IER3	LGALS7	MPO	SGK1	TLR2	TNFRSF1A	TNFRSF21	TNFSF9	TRAF1	UNC5B
PMC10225639-Table_4.XLSX-RAC_signaling-2000-2022_QIAGEN_All_rights_reserved_AKT1		ABI2	ACTR2	ACTR3	ANK1	ARPC1A	ARPC2	ARPC3	ARPC4	ARPC5	ARPC5L	BAIAP2	CFL1	CFL2	CYFIP1	IQGAP2	KRAS	MAP2K1	MAP2K4	MAPK1	MRAS	NCKAP1	PAK1	PAK5	PI4KA	PIP4K2A	PIP4K2B	PIP4K2C	PIP5K1C	PTK2B	RAC1	RALA	RAP1A	RAP1B	RAP2B	RHOA	WASF1
PMC10212276-CTM2-13-e1276-s004.xls-ROS_Heatmap-Unnamed_0_ROS1		ABCC1	ATOX1	CAT	CDKN2D	EGLN2	ERCC2	FES	FTL	G6PD	GCLC	GCLM	GLRX	GLRX2	GPX3	GPX4	GSR	HHEX	HMOX2	IPCEF1	JUNB	LAMTOR5	LSP1	MBP	MGST1	MPO	MSRA	NDUFA6	NDUFB4	NDUFS2	NQO1	OXSR1	PDLIM1	PFKP	PRDX1	PRDX2	PRDX4	PRDX6	PRNP	PTPA	SBNO2	SCAF4	SELENOS	SOD1	SOD2	SRXN1	STK25	TXN	TXNRD1	TXNRD2
PMC10215985-DataSheet_1.xlsx-Sheet5-MET_UP_MET		AMACR	CENPM	FAP	TRIB3	SIM2	RAC3	PDLIM5	VSTM2L	HPN	SCD	RAB3B	PTPRN2	ALB	APOE	F2
PMC10215985-DataSheet_1.xlsx-Sheet5-MET_DOWN_MET		ZEB2	BMP5	CPEB1	NRG2	FXYD6	PTGIS	VCL	LDB3	FOXF2	PGM5	GNAO1	WNT2	HIF3A	NRP2	COL4A6	KCNIP3	CLU	EHD2	INSYN1	KRT14	ADGRD1	PGR	IGF1	DST	ITIH5	FAM107A	IGFBP6	FBLN1	C16orf89	PMP22	CKM	TRPC1	FGF18	COL14A1	TIMP3	SBSPON	S100A4	PRKCA	FGF7	HSD11B1	TBX4	CD44	CXCL12	IL10	ITGB3	BDNF	MET	PLG	MMP1	ITGA6	ITGA5
PMC10205041-Table1.doc-0-ACVR1_ACVR1		ALPL	AR	BLM	CCDC134	CHPF	CLRN1	COL6A1	CTSK	DLX5	EHMT1	EYA1	FGF3	GALNS	GORAB	HENMT1	IFT20	ITGB2	KDM6A	KRT6B	LRP4	MEGF8	MYO1H	NOTCH2	PAX9	PKP1	POLR3B	RAB23	ROR2	SH3PXD2B	SLC39A13	SOX2	STIM1	TERT	TNFRSF11A	TWIST2	VPS4B	ZEB1
[truncated: 5,004,576 more chars]
