# Supplementary material for: Rummagene: massive mining of gene sets from supporting materials of biomedical research publications
Source: Commun Biol. 2024 Apr 20;7:482. doi: 10.1038/s42003-024-06177-7 (PMC11032387; doi:10.1038/s42003-024-06177-7)
Supplement: Supplementary file 5 — Supplementary-Data-3 [file 42003_2024_6177_MOESM5_ESM.txt]

PMC10363146-41598_2023_38681_MOESM1_ESM.pdf-1-NFIL3_NFIL3		KLF6	B3GNT5	PFKFB3	ANKRD40	MSH6	NFIL3	MAFF	CCL2	FOSL2	PHLDA1	ZFP36L1	FCRL3	NUAK2
PMC10363146-41598_2023_38681_MOESM1_ESM.pdf-1-JUNB_JUNB		DUSP1	STC1	MCMBP	AMMECR1L	GEMIN4	MIDN	DUSP5	DDX21	SLC2A3	RHOB	NFKBIA	PLK2	IARS1
PMC10363146-41598_2023_38681_MOESM1_ESM.pdf-1-KLF10_KLF10		RHOB	SPRY1	FOXC2	ADAM17	LONRF3	JUNB	ADAMTS1	NOLC1	DUSP1	STC1	GPR135	MRPL3	GMPS
PMC10363146-41598_2023_38681_MOESM1_ESM.pdf-1-CSRNP1_CSRNP1		EMP1	FOS	HNRNPK	NUP98	CSRNP1	PFKFB3	SPRY2	SRSF7	CHD1	RPL7L1
PMC10363146-41598_2023_38681_MOESM1_ESM.pdf-320-SNAI1_SNAI1		PNRC1	SPRY1	HBEGF	PLK3	PLEKHG2	ABL2	PHLDA1	NEDD9	INHBB	ACTN1	PUM3	CACNA1C	CHD1	PRDM1	BTN2A1	FAM219A	SYNCRIP	CEP170	RSU1	STC1	YRDC	NUP58	MSANTD3	VEGFA	BNIP3L
PMC10363146-41598_2023_38681_MOESM1_ESM.pdf-320-ETS2_ETS2		CSGALNACT2	TNFRSF10A	DENND5A	RAI14	SLC25A32	LIF	GNA13	DUSP14	AMMECR1L	SMTN	PTPN12	GPR176	RELB	CAVIN2	GIMAP5	GPR183	NR4A3	CXCL2	RGL1	ABCE1	HBB	ZBTB21	NOTCH4	PIEZO1	DDX50
PMC10363146-41598_2023_38681_MOESM1_ESM.pdf-322-STAT3_STAT3		PYGL	DPYSL2	DCLRE1B	PPP1R15B	PRPF38A	GNA13	FILIP1L	ETS1	PIP4K2A	SH2B3	SHC1	FOSB	MB21D2	PCBP1	GTPBP4	HSPA14	UBC	RSU1	CEMIP2	FOSL1	TRA2B	PLEKHG1	SERTAD1	SDE2	SEC14L1	RBM15
PMC10363146-41598_2023_38681_MOESM1_ESM.pdf-322-KLF6_KLF6		PHF13	RHOB	DUSP1	RIOK1	POLR2D	PTPRE	KLF4	STK10	FOS	UTP25	PLK2	RBM8A	PRXL2C	DYRK3	TSR1	TLNRD1	ETS2	SAP30	URB2	CALCOCO2	C15orf39	TYMS	PRDM1	KCNE4	KLHL20	NFKB1
PMC10363146-41598_2023_38681_MOESM1_ESM.pdf-322-JUNB_JUNB		WTAP	CXCL2	ADAM17	CHSY1	ZEB2	APOBEC3A	STEAP4	PELI1	SRF	BCL9L	SLC25A43	SH3BP5	SHROOM4	TNFRSF10D	HNRNPU	JMJD6	B3GNT5	BTN2A1	NRAS	DAB2	HDX	EGLN3	CD93	ENPEP	GEMIN4	PEAR1
PMC10363146-41598_2023_38681_MOESM1_ESM.pdf-322-EGR3_EGR3		MSN	JUN	NUP58	DLC1	GPR183	GNB1	ISG20L2	PLXND1	SLC2A14	PPRC1	TRPC4	DDX21	DDX3X	RBMS1	ZNF267	LRRC32	KDM6B	HAT1	APOLD1	YME1L1	STX11	TLCD3A	PDGFRB	TMEM255B	ZNF395
PMC10363146-41598_2023_38681_MOESM1_ESM.pdf-327-NR1H4_NR1H4		LILRB2	ODF2	CSF2RB	RALB	DISC1	PHC2	H6PD	WDFY2	WDR26	MMP14	YEATS2	ADAP2	DAXX	DNAJC10	YY1AP1	MKNK1	TTLL4	ZNF267	MS4A6E	PDLIM1	MSRB3	ADCY3	ENTPD7	ZNF462	SPEN	LILRB1
PMC10363146-41598_2023_38681_MOESM1_ESM.pdf-327-RLF_RLF		ELMO1	LHX8	CMIP	EHD2	BTBD19	ATF7	IL10	ZFP69B	SAMSN1	VSTM1	ACBD3	GLIPR1	LIF	EPC1	ATP2B4	COLGALT1	SIRPA	NBPF10	CCNYL1	LBR	SFXN3	STAB1	PRRC2C	FCN1	AATF	RAD51B
PMC10363146-41598_2023_38681_MOESM1_ESM.pdf-328-ZNF597_ZNF597		CD226	KDM6B	CAVIN1	WDR33	ZSWIM2	ACTN3	KIF2A	SPSB1	TTC4	PARP1	SLC1A4	WASF2	FSTL1	YBX3	AVEN	UBTD2	CDC42EP4	PCDHAC2	EGLN3	NRROS	GYPE	SIGLEC10	CHEK2	CYBB
PMC10363146-41598_2023_38681_MOESM1_ESM.pdf-328-ELK4_ELK4		LAIR1	PREX1	PDCD1LG2	SLC16A1	CCL7	BLMH	TNFSF11	AGAP1	ITPRIPL1	KDM5B	R3HDM1	STK17B	CLEC7A	HDX	TXNDC12	NCKAP1L	RGS2	APOL3	ARHGEF10	L3HYPDH	PPP3R1	SOCS5	FRMD4B	SYNJ2	KRT32
PMC10363146-41598_2023_38681_MOESM1_ESM.pdf-329-SP140L_SP140L		CEP164	CD163	MYO1F	LAPTM5	DNAJC18	CNRIP1	PALMD	TMEM273	C1QC	RPGR	DAPP1	CLIC2	THEMIS2	TMEM255B	NAP1L1	SDC3	GGT5	RNFT1	PAK2	RAB23	ZFP36	ADAMTS4	IL1RAP	PRXL2C
PMC10363146-41598_2023_38681_MOESM1_ESM.pdf-330-CEBPD_CEBPD		ICAM1	SRSF3	TNFRSF10A	URB2	PTPN12	TXLNG	WEE1	EPC2	HES1	BZW1	SDE2	DARS1	IL1B	HBEGF	RNF139	EIF3J	GTF3C3	AGO2	RPS13	TMEM209	PLAC8	SLC25A32	MORF4L2	MID2	ZNF410	IFITM5
PMC10363146-41598_2023_38681_MOESM1_ESM.pdf-332-KLF10_KLF10		ITPRIP	FAM110C	RFX3	ERLIN1	DIAPH2	OTUD4	ASPH	THUMPD2	CDNF	RALB	OR56B4	CREB1	GPATCH8	MAPK3	RAB3GAP1	LURAP1L	PLEKHG1	ANO2	NCK1	ANKMY1	MOBP
PMC10363146-41598_2023_38681_MOESM1_ESM.pdf-332-CREM_CREM		HNRNPR	C2orf76	SEMA4C	EPHA2	DOCK5	EFNB2	SPRY4	UPF2	LRRC42	GRIK3	PSMD11	PGM2L1	DGKD	HEATR5B	NOL4L	STAM	PCSK5	KCTD20	ITGB1	TCF23	RND1	ADGRL2	MYADM	RBM8A
PMC10363146-41598_2023_38681_MOESM1_ESM.pdf-334-CEBPB_CEBPB		PDLIM1	CREB5	PLD2	MAGED4B	SERPINB9	TAMALIN	IFFO2	PLK2	CYP19A1	MAMLD1	CNR1	LSP1	S1PR2	ATP8B2	RGS1	SLC35C1	IFITM3	BATF	TTC39C	SLAMF6	INAFM1	BTN2A2	HCST
PMC10363146-41598_2023_38681_MOESM1_ESM.pdf-336-SPI1_SPI1		BTLA	FCHO1	GNA15	MSC	RAB33A	LAMP5	KIF21B	MYH9	GPR84	BBC3	NRP2	SEL1L3	MYO1F	SAMHD1	SLC24A3	MSRB3	FCRL2	CHSY3	CD1E	FAS	RBM46	CLEC12A	NCF4	CACNA1C	HUS1B
PMC10363146-41598_2023_38681_MOESM1_ESM.pdf-338-ZBED4_ZBED4		ADM	SPEN	AOC2	DMWD	INKA2	AKIRIN1	YRDC	ZBTB21	BRD1	TGIF2	NUAK2	ARC	JOSD1	NDEL1	KLF6	DNAJB5	KLF10	CSGALNACT2	NFKBID	TAF5L	PPP1R15B	SRSF7	RELB	BYSL	BCL6B
PMC10363146-41598_2023_38681_MOESM1_ESM.pdf-338-NR4A1_NR4A1		ELL	PRPF4	FOXC2	ELOA	TNFRSF10D	ARC	BMP2	RFX2	MEX3D	ZNF830	HNRNPU	DNAJA1	NCBP3	SOCS3	SNAI1	ITPKC	C15orf39	TSC22D2	MIDN	ITPRIP	BCL3	PIM1	SF1	LYAR	JMJD6	RIPK1	GADD45B
PMC10363146-41598_2023_38681_MOESM1_ESM.pdf-338-NR4A3_NR4A3		GPR135	POLR1C	NUAK2	GFOD2	PNP	AATK	TAL1	TRIM40	ADAMTS9	LRCH1	ZFP36	ICAM1	IRAK2	CXCL2	DUSP6	LMNA	SERPINB8	URB2	DDX3X	DUSP14	PRPF4	ETF1	MAT2A
PMC10363146-41598_2023_38681_MOESM1_ESM.pdf-338-DOT1L_DOT1L		FHIP1B	C15orf39	SAFB	ZBTB7B	NCL	MAPK7	LRRC8A	TAF13	ELOA	CCDC9	CCN1
PMC10363146-41598_2023_38681_MOESM1_ESM.pdf-339-RARA_RARA		ARHGAP17	NFKB2	MAFK	DOT1L	TREML2	S100A12	GMEB1	CCL3	CXCL3	KIRREL1	OPN1LW	SLC6A5	MXD1	ZSWIM2	ADAM17	PER2	RASSF3	NIPAL4	SAP130	LY6G6C	CEACAM3	ASAP1	FILIP1L	IL13	LILRB2	SLC15A4
PMC10363146-41598_2023_38681_MOESM1_ESM.pdf-339-SOX21_SOX21		LIF	PER1	CHIC2	GPR3	FPR2	CCL8	ADGRG3	CORO1C	PTPRE	SPZ1	CCL4L2	CCL3L1	MS4A6E	ACTN3	GPR27	FCGR2A	NUP188	PLEKHM2	MAP7D1	MS4A1	FFAR3	MCTP1	CSF2RB	CMIP
PMC10363146-41598_2023_38681_MOESM1_ESM.pdf-339-ERF_ERF		ITGA5	TNFRSF10A	RRAD	MB21D2	CH25H	CSF3	WWTR1	GLT1D1	SGK1	MMP8	CEMIP2	ARHGAP27	CD83	AADACL4	SELL	CNOT9	BCL2A1	FHL2	IL13RA2	IL10	SSH1	ZNFX1	TMPRSS4	HCK	KIF3C	CAMK4
PMC10363146-41598_2023_38681_MOESM1_ESM.pdf-343-SP110_SP110		NLRP3	MCTP1	GUCY1A2	ADAM8	ZNF597	RNASE2	SPEN	DKC1	ACTA1	SLC11A1	SIRPB2	MAML1	ALOX15	KRT32	ACTB	CCR7	EHD2	CENPI	IL17RA	ARRDC3	AHDC1	KERA	GFOD2	CDV3	SAMSN1	NES	IDH1
PMC10363146-41598_2023_38681_MOESM1_ESM.pdf-344-GBX1_GBX1		FSTL3	MRTFA	FES	LIF	ZFP69B	MTHFD2	YARS1	CBFA2T3	PLEKHG1	MGAT2	F9	CFHR2	TMCO5A	MSL1	BMP2K	MYOCD	KIF23	YEATS2	IL24	CD80	FAM216B	C17orf107	CD53	TEAD4	SPARC	CASP1
PMC10363146-41598_2023_38681_MOESM1_ESM.pdf-344-ZNF496_ZNF496		SAMD8	MTA2	MAP3K8	CFAP45	TRA2B	JAG1	GPR84	SMOX	SLIT3	MYH9	CD276	NXPE3	SART3	CD4	MTNR1B	STAT4	DRGX	RTL6	TBC1D2B	POTEM	DNAI2	TECPR1	CHD8	NPPA
PMC10363146-41598_2023_38681_MOESM1_ESM.pdf-346-KLF4_KLF4		GLT1D1	SOX7	LATS2	UGCG	TAF1D	TFPI	CA1	SLC16A2	RPS29	TIMP4	ACVR1C	NXT1	MARS2	HBM	ASNSD1	PPP1R2B	ACTR10	PSEN1	NUAK2	PALM2AKAP2	PRMT5	HEMGN	CCT4
PMC10363146-41598_2023_38681_MOESM1_ESM.pdf-347-ZNF484_ZNF484		MTDH	EAF1	DPAGT1	SPIDR	HILPDA	CLDND1	PANX1	EIF3H	EGR3	FAM210A	ERO1A	RBM12	IPO4	TIMP4	CNIH1	TATDN1	POU4F2	MPIG6B	MXD1	HIVEP2	SNX31	ATP13A3	RBM15	NSMAF	PYGL	ABCC9
PMC10363146-41598_2023_38681_MOESM1_ESM.pdf-348-YY1_YY1		TMEM50B	EBAG9	SH3BP5	ZBTB11	IL1B	TXNDC16	EIF1	ZFP36	PRXL2C	SLC2A3	NOCT	S1PR1	TRIB1	WEE1	TEX10	TBCCD1	ING1	OR56B4	ELK3	RPS6KB1	ECD	FREY1
PMC10363146-41598_2023_38681_MOESM1_ESM.pdf-364-CUX2_CUX2		RTP5	CCN4	RFTN1	SLC16A14	MED30	ZCCHC18	FLNC	TIMP3	FLI1	IL1RAP	MPEG1	PTPRO	IRF8	CENPJ	APOBEC3A	ANKRD1	CDCA7	LGI2	EHD4
PMC10363146-41598_2023_38681_MOESM1_ESM.pdf-365-ZBED2_ZBED2		KAT6A	ARHGAP30	SLAMF8	FILIP1L	IKZF3	KIRREL1	CSF2RB	PABPC1	DLGAP2	SIGLEC1	CCL26	SEMA7A	SLC7A7	SMOC2	SLC2A10	KCNK6	SLC25A32	FABP5	SLC9A9	RNF19A	PMP22	PHYHIP	SLFN11	SLC43A3
PMC10363146-41598_2023_38681_MOESM1_ESM.pdf-368-TET3_TET3		PAK1IP1	SLC9A1	NTRK2	BMP2K	GAPVD1	NT5C1B	PSG3	IGFALS	CHSY3	CSRP1	CD79B	MYEOV	TBC1D23	NFATC1	PPP1R14A	IL22RA1	ATG3	FAM131B	TOPBP1	AATK	PALMD	ZNF229	SYNJ2	SERPINA9
PMC10363146-41598_2023_38681_MOESM1_ESM.pdf-369-TTF1_TTF1		POU2F2	CLEC5A	INKA2	TNFRSF17	HSPG2	IL24	SEC22A	NBPF3	ELN	SARM1	MYH11	PODN	TRAM2	APOL4	ZNF135	NOM1	UGT2B4	EFTUD2	SIRPD	GPR50	B4GALT6	NID1	PTPN22	IZUMO1	TSC22D2	STEAP3
PMC10363146-41598_2023_38681_MOESM1_ESM.pdf-369-FOXF2_FOXF2		EDIL3	CD44	ZNF681	S100B	TATDN1	RHEX	MYO7B	CCDC171	GSDME	COL4A2	NRXN2	RHPN2	SERPINF1	HSPB6	MST1R	FAM117A	SMTNL1	HAUS6	DCP1A	ASB11	EIF5A2	C1QB	ATF3	SH2D6
PMC10363146-41598_2023_38681_MOESM1_ESM.pdf-371-MEF2D_MEF2D		RAB6B	PARP9	KCNJ5	PARVA	CCNB3	CDH11	NSUN3	PCM1	GREB1	TMEM167B	RSPH9	SEC14L1	C1QA	COMMD2	IL34	SCPEP1	CDC42EP3	ACSL6	NCF4	IL7R	SLC11A1	PTPN2	SFRP1	HTRA3	WNK2
PMC10363146-41598_2023_38681_MOESM1_ESM.pdf-373-TTF1_TTF1		LTBP4	BST1	CD44	LSAMP	R3HCC1L	FOXO3	DLX2	KRTAP1-5	PRSS35	IL10RB	HIP1	KRTAP5-4	TLNRD1	ART5	POMK	TMEM200B	APOL4	TM6SF1	COL1A1	ZNG1F	ERICH1	AKAP5	ERI1	MAK	PPP1R16B
PMC10363146-41598_2023_38681_MOESM1_ESM.pdf-373-FOXF2_FOXF2		EDIL3	SPAG1	ADAMTS10	PLAA	ADGRA2	PRRT4	ACTG2	SARM1	VCAN	TPM2	HDC	LDB3	PITPNC1	RB1CC1	ZNF135	PLEKHG2	COL1A2	ELAPOR1
PMC10363146-41598_2023_38681_MOESM1_ESM.pdf-380-ZNF584_ZNF584		CPA1	GPR26	LRRC73	FBXO22	KCNIP3	TENT2	RPS26	TANK	VSTM1	ARSG	EEF1B2	LRCH1	RNF41	RPS25	TAGLN
PMC10363146-41598_2023_38681_MOESM1_ESM.pdf-380-ZSCAN2_ZSCAN2		CTSG	GPR15LG	SPATA6L	FCHO2	KDELR1	PAX8	RPS29	TARS2	ZPR1	FAM204A	EIF3H	NEDD1	RPL10A	RPS3A	TBCA
PMC10363146-41598_2023_38681_MOESM1_ESM.pdf-394-ZBTB25_ZBTB25		PPIF	PPP1R3B	NLN	PSMD7	HIF1A	SLC22A25	OR4F21	CEP170	BCL6	SLC28A2	PALMD	ZNF460	GPR179	DNAJC25	GADL1	PGM2L1	GCLM	KALRN	GPRIN3	KCTD4	KRT76	C3
PMC10363146-41598_2023_38681_MOESM1_ESM.pdf-395-ZNF418_ZNF418		UTP6	DMRTC1	CHD1L	NAV1	LOX	TAS2R30	DNM3	MAP3K9	PNRC1	EEF1G	RAD18	GAA	SEC22B	SPTLC3	NDUFAF4	LMAN1L	IER3	SULT4A1	ARID3C	RTN3	DNAH14	SIAH1	DYNC1LI1	LONRF1
PMC10363146-41598_2023_38681_MOESM1_ESM.pdf-396-ZNF563_ZNF563		AGBL1	SNW1	NTAN1	RSRC2	EIF2S2	APPBP2	GPATCH2L	RAB9B	STAC	YME1L1	ULK4	IFNB1	SLC25A40	NR2C2	RBSN	NPFFR2	TCTE1	RAB9A	S100B	GPI	FMNL2	ZNF713	NCOA7	PHTF1
PMC10363146-41598_2023_38681_MOESM1_ESM.pdf-397-SATB1_SATB1		MLLT10	NME1	BRAF	GCLC	PCDHGA3	FCF1	CATSPER4	SERPINF1	RNF141	MYO19	KLF7	MFN1	CACNG1	KIAA0319L	GADD45B	NCBP1	NHLRC3	CDK5R2	VAPA	GMFB	HDHD5	VIPAS39	ALG6	ZNF354C	SERPINB7	CLIP4
PMC10363146-41598_2023_38681_MOESM1_ESM.pdf-398-ZEB1_ZEB1		OR13D1	SLC35G1	MB21D2	RND3	TTC28	SEMA3E	BDKRB2	GARIN3	KRTAP12-1	PCDHA4	ING2	RAG2	SLC28A2	DEFB103B	COL25A1	ATP12A	MSANTD3	JUN	LONP1	RNF122	KRTAP5-1	RARB	SOGA3
PMC10363146-41598_2023_38681_MOESM1_ESM.pdf-398-CCDC79_TERB1		VSTM1	SEMA3B	RNF150	KLF6	MEP1B	CDV3	PTP4A1	PSMB2	SLC22A25	OR4F5	CEP170	BCL6	SOCS3	EXOSC10	PGD	GABPB2	DNMT3B	ART5	LIPI	HTR1F	BMP2K	RFX6	IFTAP	SPATS1
PMC10363146-41598_2023_38681_MOESM1_ESM.pdf-399-GATA6_GATA6		GYS2	GNA13	PGBD5	ATF3	SYT16	OXSM	SSR3	KLHL12	EXD1	PSG8	ZNF449	KRTAP5-11	TMEM260	P3H1	C10orf90	C4orf19	SPTLC3	HACD1	RNF19B	C14orf119	LRRC36	SLC38A8
PMC10363146-41598_2023_38681_MOESM1_ESM.pdf-401-NR4A3_NR4A3		ISCA2	ZNF25	STXBP4	SEC13	PCDHGA3	FCF1	RRP8	CHEK2	SPECC1	LAMA1	PCCB	NAA38	RET	FUBP1	NPPB	VAPA	GMFB	HDHD5	VIPAS39	PPIAL4G	DPAGT1	DHRS9
PMC10363146-41598_2023_38681_MOESM1_ESM.pdf-402-CCDC79_TERB1		VSTM1	C2CD4A	DIAPH3	NAMPT	SNAPC1	EEF1AKMT3	PFKFB3	MAP4K4	DENND5A	SLC22A15	NUDT5	NAA35	FMNL2	C20orf141	EXT1	HAUS6	ZC3H8	SUV39H2	MTX2	AARS2	WDR12	XPOT
PMC10363146-41598_2023_38681_MOESM1_ESM.pdf-403-PROX2_PROX2		ABCC10	TMEM14A	CENPQ	CCM2L	PHYH	AZIN1	INTS7	TLK2	AMMECR1L	PABPC3	SLC25A12	TRERF1	THAP1	DLX1	TDRD6	PPRC1	LANCL1	TSNAX	CILK1	FGF8	HYCC1	FRMPD4	ANKRD40	TNFRSF21
PMC10363146-41598_2023_38681_MOESM1_ESM.pdf-408-STAT1_STAT1		NFYB	SEMA6D	GPATCH4	POGLUT2	RGPD6	PRMT5	OR52M1	ZNF280C	GPR20	SAYSD1	CXorf51A	ZNF57	ADAM21	MFF	SUCLG1	IZUMO1	SFXN4	RBMX	BTNL9	GON7	RPL26
PMC10363146-41598_2023_38681_MOESM1_ESM.pdf-409-ZNF98_ZNF98		FATE1	TMEM147	ADRA1B	ZC3H8	SLC29A1	RPL7L1	GAS2L3	HCN2	DNAJC10	COL21A1	LRRC1	GLO1	INTS7	TTC17	IBTK	C1orf43	GDF6	UCHL5	PLEKHA2	EBF3	GCLC	CDIN1
PMC10363146-41598_2023_38681_MOESM1_ESM.pdf-409-TBX22_TBX22		TYSND1	NTRK2	TNFSF14	ZC3H15	ELOVL5	PRPS1	AGFG1	IPO7	TARS1	GOLGA7	MMADHC	TMEM182	TCEA1	SPIRE1	EIF3A	HPS3	TRAM1	HACD3	MAP4K4	CDC27	ERGIC2	GDPD1	NUDCD1	PRDX3	INSIG2
PMC10363146-41598_2023_38681_MOESM1_ESM.pdf-409-ZNF627_ZNF627		SEC11A	METTL2A	MAU2	CDC5L	NIPA2	RPE	LONRF2	TAF3	GCC2	MARS2	NOC3L	TCTE1	CSGALNACT1	GMPS	MCM10	R3HDM1	FZD5	NUP98	HEATR1	ATIC	ACVR1	MRPL3	IARS2	UTP18	CAPRIN1
PMC10363146-41598_2023_38681_MOESM1_ESM.pdf-412-ZNF365_ZNF365		GRIN2B	PPP2R2C	METAP1	ZNF516	SNX25	MIDEAS	NOMO2	NEURL1B	SURF4	MAB21L3	ACSL3	CNTN3	ITGB3	BRAF	RALGAPA2	FTH1	YAP1	PTDSS1	CPNE9	GPR52	FAM81A	BRI3BP	ADM	RNF103	ADGRG1	SERP1
PMC10363146-41598_2023_38681_MOESM1_ESM.pdf-413-ZNF584_ZNF584		TMOD3	CTNNA1	HSF1	CCND1	AFF1	FMN1	CCT8L2	ABCB6	MSMO1	BTC	PLOD1	BMP3	ZW10	EFEMP1	FGFRL1	CARNMT1	RFPL2	ITGAV	ZNF366	WAC	OLIG1
PMC10363146-41598_2023_38681_MOESM1_ESM.pdf-414-HEY1_HEY1		SNRNP40	SMAD3	CASTOR2	DDX60	RAB1A	HSD3B2	FBXL16	AK5	FLNA	ELAPOR1	NME6	POLR3E	CYP11B1	DYTN	IL36A	OR1J4	HCN4	MFSD6	ROR1	SLC26A7	NR5A1	SCNN1B	UBQLN2	TMX4	ZDHHC22
PMC10363146-41598_2023_38681_MOESM1_ESM.pdf-416-EBF2_EBF2		DNAJC5B	LXN	HSPA1B	SLC29A2	PSMD14	ATG9A	DMRTA1	NBEA	LIPG	KCNC4	GUCY2F	WDR45B	IQCB1	ZNF106	CCPG1	ATP1B2	TBC1D20	ELF4	POLR3K	ARFGEF2	GLUD2	FRK	HIPK3	LAMA2	SH3GLB1
PMC10363146-41598_2023_38681_MOESM1_ESM.pdf-417-RELA_RELA		DCAF8L2	PRDX6	CDYL	STX12	UBR3	CEMIP	HMG20A	TULP1	DMPK	PEA15	USP39	KNL1	KCNIP1	TGM5	MGAT4A	GOLIM4	NUP155	PIP4K2A	EMC2	PDE1C	SPESP1	AMBRA1	WBP2	STARD13	FSD1
PMC10363146-41598_2023_38681_MOESM1_ESM.pdf-420-BCL6B_BCL6B		HIPK2	MMRN2	GRSF1	MYNN	HK1	CYRIA	RAD54B	OTUD4	MTAP	MAGEE1	ELK4	HLTF	LCE1B	TRIM62	RAB3D	PLP2	SYNM	CAND1	ULBP3	TFRC	TRAPPC10	GSTA1	GPALPP1	GLP2R
PMC10363146-41598_2023_38681_MOESM1_ESM.pdf-421-NACC2_NACC2		SINHCAF	ERAP2	KPRP	FAM83D	HEXA	SEC24B	PIGA	MMP3	SPTBN2	IGF2BP2	SLC25A33	OGFRL1	COX14	SLC38A10	CCER1	FOXB1	KCNK18	OR10G4	OR51I2	OR7G1	PTPN20	USP46	TAF1B	CASK	XKR6
PMC10363146-41598_2023_38681_MOESM1_ESM.pdf-422-DPF3_DPF3		CACNB4	SLC19A2	MFSD2B	BCL6	SOX2	MAP3K14	DNTTIP2	GMPR	ADSS2	NRG3	MPHOSPH9	SPTLC3	ZNF543	FOXD2	RAPH1	RECK	PAQR3	KCNQ1	FAM72D	YBX1
PMC10363146-41598_2023_38681_MOESM1_ESM.pdf-424-CSDA_YBX3		RNF122	DUSP14	HCK	CTSZ	FERMT3	CRYGD	RASSF5	SPI1	PRRX2	PRXL2C	CD80	MYO1F	CX3CL1	SRSF12	NR0B1	PYCR1	IFNAR2	LGALS1	NECTIN2	ARF6	SH3BGRL3	IFNGR2	RAB35	TRABD2A	IFITM1
PMC10363146-41598_2023_38681_MOESM1_ESM.pdf-424-ZNF532_ZNF532		CMA1	KCTD17	ABI3BP	RNF112	NCMAP	NOP58	NDN	PRG2	ARVCF	TEX10	DNAJA4	CHN1	MS4A4A	POLR1E	ATF5	IRAK3	CTSW	TENT5A	NCEH1	GAPT	MTHFD1L	MARCKS	GPR37L1	TTYH2	MACC1
PMC10363146-41598_2023_38681_MOESM1_ESM.pdf-427-NFIX_NFIX		OXTR	RASSF2	NFKBIZ	MYRF	HSPB8	FADS3	STING1	CNKSR2	GNAI2	CD300LB	COL6A3	NNMT	PDGFRL	KRT80	CDC42SE1	ARHGAP17	GBP2	KCNT2	ARID5A	IL1R1	THBS4	OR2B11	NGFR	AHNAK2	CSNK1E	CD72
PMC10363146-41598_2023_38681_MOESM1_ESM.pdf-427-PRRX1_PRRX1		CEACAM21	PUM3	PIGR	TUBA1B	SELPLG	GPR171	IGFBP6	SPRY4	EPSTI1	JADE1	SDC3	PSTPIP2	MSC	DDX5	MT2A	GMIP	GLI1	MAP4K4	PLEKHG2	PARVG	FMNL1	MEX3C	C1QTNF2	GDF1	MYD88	MTHFD2
PMC10363146-41598_2023_38681_MOESM1_ESM.pdf-429-BATF3_BATF3		LOXL1	RND3	MAGED4	MEDAG	THEMIS2	KLK8	ANXA1	KCNA6	SLC2A3	MEGF6	CCKBR	RARA	SCARF2	CXCL16	COL6A2	CNTNAP1	HNRNPCL1	LILRA6	TPM1	PTX3	EXT1	CD177	MAP7D3	TFE3
PMC10363146-41598_2023_38681_MOESM1_ESM.pdf-433-FOXC2_FOXC2		GRK5	EGLN3	PCBP1	KCTD20	PIEZO1	BNIP3L	COL25A1	BARX2	C15orf39	SLC16A1	KPNB1	TNFAIP8L1	RSL1D1	PTPN12	MPI	PNO1	CGAS	SCARB1	ARAP3	NEMP2	GPR3	MSH6	FDPS	NAF1	GEMIN4	TNFRSF4
PMC10363146-41598_2023_38681_MOESM1_ESM.pdf-435-RLF_RLF		TNFRSF10A	SLC2A3	SLC2A1	SHC1	EHD2	NOCT	PHC2	TRPC4	S1PR3	C1R	DDX21	EGR1	YEATS2	SH3PXD2B	KCNK3	ZC3H12A	NOTCH2	CHIC2	COLGALT1	ARHGDIB	CSF1R	ZNF496	HK3	CD53	SFXN3	PPP1R3B
PMC10363146-41598_2023_38681_MOESM1_ESM.pdf-436-ZNF462_ZNF462		PUS7	TRPV2	TAF11	UGDH	FOXC2	NES	CD69	PLEKHG2	WDR33	APLF	GPR84	TRDMT1	FOSL1	AGAP1	HNRNPR	DAB2	SIGLEC5	SLC25A37	ADAMTS2	CCDC184	YWHAG	SLC4A1AP	LONRF3	SIGLEC9	ZMYM4
PMC10363146-41598_2023_38681_MOESM1_ESM.pdf-439-GLI3_GLI3		P4HB	TCF21	HAPLN3	ABCA1	SH3PXD2A	LIPA	TLR2	CCL16	SCML4	CHTOP	ZFP36L2	ORC1	THBS3	ACTA2	TIAL1	BST1	IGFBP4	IQSEC3	TAS2R40	LASP1	SRP68	OR51B6	CARD16	EDA2R	JAK1
PMC10363146-41598_2023_38681_MOESM1_ESM.pdf-440-ZNF239_ZNF239		ITSN1	NUP107	RAPGEF5	ABCC3	ASNSD1	GPX8	DDX18	FAIM2	SYNPO	SIPA1	SLC9B2	SMARCE1	SMURF2	ZEB1	NDST2	RBBP4	STS	NUP98	PLD1	TENT5A	MAP3K7	FBLN2	RBBP9	NBAS	TEX9
PMC10363146-41598_2023_38681_MOESM1_ESM.pdf-440-HMX3_HMX3		PNP	ITGA8	TUT7	TIPARP	HTR2B	SIGLEC7	POLG2	MMRN2	DONSON	FJX1	CHFR	CCNH	POGZ	FBXO28	ZBED1	PCDHGB7	S1PR4	SLC7A1	ARHGAP20	AKAP12	PHF20	WASF1
PMC10363146-41598_2023_38681_MOESM1_ESM.pdf-441-ZNF142_ZNF142		KIZ	NFASC	LY9	HLA-DPB1	C11orf21	ANXA2	GPATCH11	CD34	UPB1	PKNOX2	VAT1	RGS19	OR2B11	THSD1	EEF1B2	ZNF202	NUDCD1	SPIDR	SMNDC1	DUSP1	PRPS1
PMC10363146-41598_2023_38681_MOESM1_ESM.pdf-442-STAT3_STAT3		SERPINE1	SIRT1	RNF149	AMMECR1L	UTP18	HSPA5	TNFAIP3	URB2	WDR12	FASTKD2	OLA1	EIF2S1	GTPBP4	RPL7L1	HES1	HSP90AB1	TIMP4	SLC39A6	MAP4K4	NKX3-1	PPBP	DPAGT1
PMC10363146-41598_2023_38681_MOESM1_ESM.pdf-443-ELK3_ELK3		NOC3L	EPAS1	SPRED3	UTP25	MYO1B	CNBP	ERLIN1	TM4SF1	GPATCH2	DIAPH2	ZEB1	JOSD1	RAPGEF5	SRGAP2	LATS2	EPC1	RGS9	ZNF343	CREB1	NOL4L	H3-3B	ETV3	HEATR1	HIVEP2	ITGB1	SMC6
PMC10363146-41598_2023_38681_MOESM1_ESM.pdf-444-ATF3_ATF3		TEX10	IL1RAPL1	TAF5	SV2C	DLC1	MAP4K4	WEE1	EFTUD2	STAMBP	TNKS2	MSL1	UIMC1
PMC10363146-41598_2023_38681_MOESM1_ESM.pdf-446-SOX9_SOX9		CCIN	LZTS1	MAMLD1	CNR1	TNFAIP8L3	IFI16	THBS2	RASGRP2	CD3E	KLF16	MILR1	ICAM4	DNAJB11	SLAMF6	PLSCR3	KBTBD2	KCTD4	RFTN1	ANKRD35	CNKSR2	PIWIL4	MARVELD1	CEMIP2	CCR7	GGTA1	NKX6-1
PMC10363146-41598_2023_38681_MOESM1_ESM.pdf-446-ARID5A_ARID5A		PPRC1	CD44	RASA3	RELT	LMCD1	S1PR2	MEI1	PLXNB3	MAPK7	ITK	PVR	SDK1	C6	YWHAH	RAB31	PCDHB14	TUBB6	NINJ2	LATS2	MED17	TMEM156	SV2A	ARHGAP15	MYRF	C1RL
PMC10363146-41598_2023_38681_MOESM1_ESM.pdf-449-TEAD3_TEAD3		FLRT2	ADAM33	HS3ST1	RIN3	BTN3A2	PYHIN1	PVRIG	ITGB1	UNC13D	CSF2	THEMIS	SFRP5	WBP1L	GLI2	SLAMF7	SEC24D	SH3RF3	DNAJA4	PLN	ITPRIPL1	CCR5	HEPH	NRBF2	SCRG1
PMC10363146-41598_2023_38681_MOESM1_ESM.pdf-449-FLI1_FLI1		RCSD1	ADARB1	LST1	RTBDN	GNB4	KCTD11	ASAP1	LMNA	WASF1	NDN	IL7	CACNB3	CBFA2T3	SGCA	ZFP36	SLC9A5	TCL1A	CSF3	LAPTM5	FGF7	AOAH	DENND5A	ZMYND15
PMC10363146-41598_2023_38681_MOESM1_ESM.pdf-450-HIVEP3_HIVEP3		CCR4	C1orf94	SPN	ARRB2	COL4A1	P2RY6	KCNU1	OR10P1	C5orf58	EVL	CSRNP1	VGLL2	S100B	UCN2	ARHGAP20	SLC52A2	MRAS	RESF1	MANF	CNKSR3	PRG4	EVI2A	CSF1R	CDH3	NIBAN3	AP1G2
PMC10363146-41598_2023_38681_MOESM1_ESM.pdf-450-RFX8_RFX8		SERPINE2	CD33	RELA	AMOTL2	TRANK1	KRTAP10-10	PRR23B	CSRNP2	CEP170	ITIH3	SIGLEC14	CHRNA9	OGN	ART3	RAPH1	MYO1G	EDNRA	C4A	TLX2	NR0B1	NXPH3	SULF2	LTB	TMEM35A	RUFY4
PMC10363146-41598_2023_38681_MOESM1_ESM.pdf-451-ZNF80_ZNF80		TPM3	PIGT	APOLD1	FKBP1A	OR10V1	LEFTY2	MSL1	IL33	NEDD9	ANK1	VIPR2	ADGRG4	IGFLR1	ZNF597	KCNH2	FCGR2C	BAX	HYOU1	SLC16A8	TMEM132A	TNFRSF10A	HNRNPA0	TOX2	SLC15A3
PMC10363146-41598_2023_38681_MOESM1_ESM.pdf-451-ZNF469_ZNF469		PRDM6	ADGRG6	GNL3	FRMD8	KRT34	AFF3	GZMK	VANGL2	FAM135B	PI16	MYOCD	CD200	PLPPR4	MET	HPR	NLRP4	NCMAP	CD163	PPM1M	DDX3X	FAM118A	CYBRD1	PLCG1	NPTXR	DENND3	TSPYL2
PMC10363146-41598_2023_38681_MOESM1_ESM.pdf-454-FOSL2_FOSL2		ARHGEF2	SF3B4	LARGE1	GFRA3	RCVRN	ZBTB32	VWA1	SPRED1	RBMXL1	VASH1	THSD1	REM1	E2F1	TP53RK	ARPC1B	TBL2	PRRT2	B3GNT5	ENTPD2	HJURP	SH3GL1	LAMA5	ADPRH	GPR173	FOXO3
PMC10363146-41598_2023_38681_MOESM1_ESM.pdf-454-ARX_ARX		LAMB2	HSPG2	PPWD1	ZNF121	LAPTM4A	MYCT1	NOPCHAP1	ITGB4	CPXM2	GABBR1	CNTLN	CDR2L	ANKRD34A	TACC3	OAS3	FCGR3A	TULP3	ZNF473	RFTN2	NBPF15	NLGN3	MCM6	CHML	CEP164
PMC10363146-41598_2023_38681_MOESM1_ESM.pdf-457-ZNF295_ZBTB21		KCTD11	RRAD	STAT3	DUSP14	HDC	TAL1	TNFRSF10B	ZNF830	AOC2	RRP12	ELOA	INKA2	ITGA5	NCBP3	PLK3	SNAI1	IL1B	KLF6	CCL8	LHX8	IL4R	CCL2	AMMECR1L	CYRIA
PMC10363146-41598_2023_38681_MOESM1_ESM.pdf-458-SPZ1_SPZ1		MIDEAS	MAP2K3	KLF4	TDG	S100A7	EIF4G1	PER2	HMX3	TAC4	SLC2A3	PPP1R18	OTUD3	DDX5	CEACAM3	REL	ULBP2	HCK	ADAM8	SLC15A4	KDM5C	CYP7A1	STING1	MLKL	RAI14	ZFPM2
PMC10363146-41598_2023_38681_MOESM1_ESM.pdf-458-MAFF_MAFF		CCL4L2	SCNN1B	SERPINB8	ZSWIM2	IL2RA	CASP5	DCLRE1B	TMEM39A	RGS9	POLR2D	ODF2	TNFRSF1A	RGS2	MS4A1	FFAR3	LINGO1	MSH6	POLD3	KCTD11	PLA2G2A	ARID5B	JMJD6	LRRFIP1	CRKL
PMC10363146-41598_2023_38681_MOESM1_ESM.pdf-460-NFKB2_NFKB2		PLEKHG1	MGAT2	F9	TNFRSF10A	OR6C2	TRIB1	TANGO6	CD4	MTNR1B	STAT4	DRGX	RTL6	TBC1D2B	POTEM	DNAI2	RNASEH1	UBL4B	TFRC	TMEM217	PDYN	RRM2	NOS3	LRFN1	TINF2	EIF4A3
PMC10363146-41598_2023_38681_MOESM1_ESM.pdf-460-KLF2_KLF2		TRPV2	GPR161	DHH	SKOR1	UBC	RASGRP4	SIGLEC10	COL15A1	DIAPH2	POLE2	IER2	LHFPL2	CFP	PUS7	TEAD4	SPARC	ATP2B4	FCHSD2	PASK	ABL1	HDLBP	CD93	MC2R	TMEM255B	FCGR2C
PMC10363146-41598_2023_38681_MOESM1_ESM.pdf-461-ZBTB46_ZBTB46		TRIM47	ADH1A	F13B	COL4A2	ZFX	MARVELD1	CDC6	PRKCB	GGCX	ZFP36	ADAMTS1	DDX21	NTAQ1	HILPDA	MCMBP	NOLC1	MED30	NEMP2	MMRN1	PHLDA1	CLC	FOXC2	WTAP
PMC10363146-41598_2023_38681_MOESM1_ESM.pdf-464-ZEB1_ZEB1		RP1L1	HMGCLL1	CHMP1B	GADD45B	TEX10	ZFP36L1	NR4A3	ATAD2B	TACR1	FLT4	MYSM1	ATL2	SLC10A6	CCDC83	SMTN	BMS1	SV2C	DAND5	CXCL2
PMC10363146-41598_2023_38681_MOESM1_ESM.pdf-464-GMEB1_GMEB1		BMX	ADAMTS1	PLK3	HCFC2	YES1	SIRT1	S1PR3	EPHA2	NOP58	TRPM6	ST6GALNAC1	NUP153	NOTCH4	RIC8B	ARK2N	C12orf76	KHDRBS1	NFYA
PMC10363146-41598_2023_38681_MOESM1_ESM.pdf-466-HMGA2_HMGA2		TBX15	PLXDC2	GABRR3	NKX3-1	PRSS21	UNC13A	PSMD11	POLR3C	KREMEN2	C6	SIRPG	ATP13A3	SGTB	MYO1A	PCDHGA4	MOSMO	FIBIN	FCGR3B	NOP56	KIF18B	DEFB103B	CXCL10	PLA2G2D	LILRB1	STAC3	PTPRG
PMC10363146-41598_2023_38681_MOESM1_ESM.pdf-467-SP8_SP8		IGFLR1	ZNF267	DACT1	RPH3A	CBLB	SWAP70	ADAMTS2	PAG1	CD209	C1QL2	COL5A1	CDC5L	FAM72B	GNB2	SIGLEC9	CAPN11	CEACAM4	HNRNPA1L2	KLF9	CD83	HSPA8	BCL9	CXCR1	PABPN1	MOB3C	ZNF365	SIGLEC14
PMC10363146-41598_2023_38681_MOESM1_ESM.pdf-467-TGIF1_TGIF1		STIP1	OTUD5	SLC35C2	EDAR	S1PR5	CRELD2	RBM12	CCR8	MYL9	INHBE	IFITM1	TMEM151A	SPAG6	HSF5	ZBTB16	SOX4	NLRP3	EHD4	HEMGN	ZDHHC22	CD28	SLC27A3	OR2B11	TNFRSF9	TEAD4	NLRC5	SPIB
PMC10363146-41598_2023_38681_MOESM1_ESM.pdf-468-ATF3_ATF3		EDN2	RETN	CD5	PSMD12	PAX9	DYRK2	GPR153	PLTP	RASA3	DUS3L	ZFP57	PLEKHG1	HIVEP1	MAPK7	CCR7	CSPG5	KCTD11	ENTPD7	CYB5R3	SPART	TMSB10	NCF1	WEE1	TMEM158	ADNP2	SHISA2
PMC10363146-41598_2023_38681_MOESM1_ESM.pdf-468-ZBTB8A_ZBTB8A		FNDC4	FAM107A	PIK3R5	RPGR	TNFRSF11A	ZMYND15	LILRA4	ATXN7	EPPK1	IER3	RAPGEF5	ARL13B	SSC5D	GPC1	BMP15	ALOX15B	SAPCD2	LAMA2	ACTC1	ORM1	CD70	HECA	PTPN9	PIP4K2A	PAPPA	TBCCD1	CDR2L
PMC10363146-41598_2023_38681_MOESM1_ESM.pdf-468-BATF_BATF		LPGAT1	NOP16	TRIM39	CCN1	CXCL5	BTBD19	TMEM121B	OGA	UNC5CL	SLC18A2	CACUL1	DNAJA1	WFDC2	PALM2AKAP2	FNDC3A	SPRY2	RPS6KL1	RAB31	CHSY3	INMT	KCMF1	SH3TC1	COL4A2	CARMIL2	HK3	ITGAM
PMC10363146-41598_2023_38681_MOESM1_ESM.pdf-469-RFX2_RFX2		SEC23IP	AOAH	DLX2	TEX10	C1orf198	FUT7	SH2B3	LTB4R	PTHLH	PTRH2	IRF2BP2	VCL	ACVR1	SENP2	CRK	GLIPR1	IFNGR1	NID1	NUMBL	PITPNC1	WARS1	CFL1	SLC17A9	NFKBIA	GATA6
PMC10363146-41598_2023_38681_MOESM1_ESM.pdf-469-MAFK_MAFK		LIMD2	SHISA5	TGFB1I1	TRIM9	CSF1	TOX2	UBTD2	DDHD1	VSTM2A	RRP12	DAPK3	NFATC1	ULBP2	CCDC184	GAR1	GADD45A	CXCL16	REXO1	PICALM	CBFB	FJX1	MEFV	PSEN1	S100A3	WWTR1	BTN2A2
PMC10363146-41598_2023_38681_MOESM1_ESM.pdf-477-ZNF883_ZNF883		MYCT1	FAR2	DNAJA1	CD8A	SYT11	ZNF292	ADA	RPGR	LAMP3	ZNF256	LRRC42	TINAGL1	ADRA1A	RAB33A	ARHGAP17	MYNN	TMC6	PNMA5	ZNF484	PPP2R2A	TOMM70	DCLRE1B	LAYN	SOCS3	FKTN	IQCB1
PMC10363146-41598_2023_38681_MOESM1_ESM.pdf-478-ZNF385D_ZNF385D		SLC45A3	TMPRSS4	SLC31A1	NTRK2	KRT1	CC2D2B	APOLD1	KASH5	TUBB2B	PIGA	KIF3C	FRMD4B	NID2	HDGFL3	CTTNBP2NL	VLDLR	CHST15	CD19	CNOT7	TMEM119	IL22RA1	HACD2	FAM131B	CNTNAP1	SEMA7A	RTL3	APPL1
PMC10363146-41598_2023_38681_MOESM1_ESM.pdf-480-AEBP1_AEBP1		PARP6	WDR5B	MCHR1	EEIG2	RCE1	CFAP96	HNRNPC	PKIA	GLOD5	VWA5B2	DNAH3	IKBKB	DTX4	NPPA	CWF19L2	PENK	RINL	CLEC18B	PTP4A3	MIER1	TRA2B	CD6
PMC10363146-41598_2023_38681_MOESM1_ESM.pdf-481-SOX7_SOX7		CD247	ZNF557	FNBP4	PCDHGA12	CLEC2D	SAA2	GNB4	TMEFF2	FAM114A2	UGT3A2	PTDSS1	DCAF12	PRF1	ECE1	SLC38A5	SAMD3	PFKFB1	SETX	RAB33B	MMP11	GRM4	PPP1R16B	SLC1A5
PMC10363146-41598_2023_38681_MOESM1_ESM.pdf-482-ZNF200_ZNF200		NIP7	EIF4EBP1	H1-3	RCN1	LAMC2	LNP1	DERL3	LBH	EOMES	RPE65	BIRC2	NIPSNAP3B	CXCR4	NEK10	KLF10	JPH3	BEND4	ANKRD2	DNPH1	DHX33	FDXR	IRS1
PMC10363146-41598_2023_38681_MOESM1_ESM.pdf-485-NFE2_NFE2		ABL2	HELZ2	IL2RA	FPR1	EMILIN2	RNF122	COL8A1	APOBEC3C	NKAIN1	THEMIS	PLAC8	RUNX1	FCGR3A	SACS	CCL5	CD84	POU2F2	MICAL2	SH2D1A	SH2B3	PXDC1	CNR2	ITPKC	MDM2
PMC10363146-41598_2023_38681_MOESM1_ESM.pdf-487-GLI1_GLI1		TESPA1	S1PR2	HKDC1	HK3	SP9	HSP90B1	CPA3	BARD1	AGAP2	IL17REL	NBPF14	IFNGR1	MSR1	CD6	NLRC3	KLHL29	C1QB	GPR161	CHRNA6	KDM5B	FCGR2C	HRH4	FAR2	HLA-A	CCL13	ATP2B4	ANP32D
PMC10363146-41598_2023_38681_MOESM1_ESM.pdf-487-ZNF460_ZNF460		CCN2	VAV1	RBM24	CDKN2B	VGLL2	SAMD3	TXLNA	PRKCB	TASL	LY96	HCST	UBAP1	FOXN2	PARP8	LRRC15	S100B	GMFG	STAT4	LY6H	FAM114A1	CMTM3	SPIB	SIRPG	CD1C	RNF19B	MAP7D1	C12orf4
PMC10363146-41598_2023_38681_MOESM1_ESM.pdf-487-CENPA_CENPA		EBF1	PIF1	ARL13B	OR52E4	ITGA5	WEE1	MOXD1	GLIPR2	TTC24	TTC39A	IRAK2	DDHD1	IER3	CDC42SE2	IL21R	C16orf54	NOTCH2	RTKN2	KLF5	MAP4K1	SCUBE2	SPECC1	FAP	AREG	CHD4
PMC10363146-41598_2023_38681_MOESM1_ESM.pdf-488-NFKB1_NFKB1		FKBP11	IL33	ANGPTL7	CDCA7	NCF1	SELP	TLE1	C3AR1	HYOU1	CLEC2B	CITED1	C5orf58	DDX60L	SMC6	CD177	FUT8	LOXL3	ITPRIPL1	DENND6A	CASP8	RFLNB	PDCD1	BCL6	CCDC146	TINF2
PMC10363146-41598_2023_38681_MOESM1_ESM.pdf-488-GMEB1_GMEB1		CD1D	EXT1	ZNF217	KIAA1210	TBC1D2B	CXCL6	MELK	JMJD1C	PLD2	TAP1	ABCA9	GPR176	EPOP	CD27	SH3GL1	CYP19A1	TGFB2	MTA2	NLRC4	FAM181A	FMO3	NLGN4X	FCHO1	ZNF469	AP4E1
PMC10363146-41598_2023_38681_MOESM1_ESM.pdf-489-LEF1_LEF1		ZNF878	CYSLTR1	BRPF1	NEXN	UBTFL1	MACF1	LYVE1	TRPV2	TNFAIP2	SLC16A6	RASAL3	FLRT2	CASS4	ZNF532	TIAM1	KCTD11	PITPNM1	ADRA2A	OSCAR	TRPM2	LRRC32	CCL11	SLC10A6	PSG9	MTF1	DENND4A
PMC10363146-41598_2023_38681_MOESM1_ESM.pdf-490-MYBL2_MYBL2		HS3ST2	KRT24	TEX11	DPY19L1	ESYT1	BTN3A3	FUT7	IL31RA	PLBD2	HOOK3	CXCL16	SOBP	TMEM179	GRIA1	ZNF609	LAYN	IL1A	GFOD1	CBFA2T3	MYRF	LYST	FASLG	POLR3C	FBLN7	PLAAT5
PMC10363146-41598_2023_38681_MOESM1_ESM.pdf-491-ZNF367_ZNF367		COL12A1	DDIAS	BMPR2	CRYAB	CDK12	TPRG1	HLA-B	ENOX2	REEP1	GNAI2	DNAJA1	PTN	AIM2	GABRA1	HSPA6	P2RY13	BCL11B	PTPRK	TYMP	WDR75	CRY1	PEAK1	FAM111B	RIMKLB	TMEM163	DIP2B
PMC10363146-41598_2023_38681_MOESM1_ESM.pdf-492-SNAI3_SNAI3		FRMD8	TMEM151A	THG1L	SCN5A	KCNIP2	EDNRA	CLDN14	BBOF1	H6PD	ARHGAP23	MARCKS	IL12RB2	RNASE1	GAS2L3	FAM219A	KPNA3	BIRC7	PTRH2	AHNAK2	ANOS1	TMIGD2	GDI2	GADD45A
PMC10363146-41598_2023_38681_MOESM1_ESM.pdf-493-MAFG_MAFG		MTFR1	BAG2	GPR89A	CHMP1B	ST13	ATP6V1B2	DPP3	TRIM32	TIMM8A	RABGGTB	CCT7	GPD1	HINT1	MAD2L1BP	ASH2L	AKR7A3	UGCG	ENPEP	SLC28A1	SLC27A2	INTS13	RPS3A	RRS1	TUFT1	KLHL12
PMC10363146-41598_2023_38681_MOESM1_ESM.pdf-495-LCORL_LCORL		XPNPEP1	TLCD5	GADL1	EXD2	TEX44	KALRN	AMER2	TUBA1A	ZNF669	GATA6	FBXL20	BPNT1	COQ2	SRP54	SYT16	OXSM	SSR3	NAV1	MSH4	WDR11	SLC2A12	TEX2	MAP4K4
PMC10363146-41598_2023_38681_MOESM1_ESM.pdf-497-ZNF295_ZBTB21		IFNB1	PFN2	ITSN1	TMEM100	NPFFR2	GPR137B	GHITM	S100B	ZMYM4	DNAJB4	ZNF713	NCOA7	WNK1	COL22A1	ENO1	SEC31B	CLCC1	NDUFAF7	MAN2B2	TAB2	MMP7	OR13C4	HOXB9	MDH1B	SNX32
PMC10363146-41598_2023_38681_MOESM1_ESM.pdf-500-SP3_SP3		PCDHGB3	ZRANB3	LRRC73	GRPEL2	CMTR1	PPP2R5C	IFITM5	KRT32	DEGS1	TSG101	FAM117B	TOM1L1	SLC39A14	SDCBP	RXYLT1	CASP7	C1D	GPHN	GPR161	PSG1	RRAGB	ACP1	KRTAP4-12	UGT1A7	DCAF17	TUBGCP4
PMC10363146-41598_2023_38681_MOESM1_ESM.pdf-500-EBF3_EBF3		HNRNPF	GCLC	PPP4R4	DYNC1I2	EIF1AY	TBC1D31	SENP2	SIRT1	TRIM59	HCRTR2	CES4A	MNAT1	PUS7	BZW1	PRKRA	PLA2R1	ELSPBP1	PIGC	ARID3C	CBS	OTUD6B	UTP25	MYO1E	TASOR2
PMC10363146-41598_2023_38681_MOESM1_ESM.pdf-502-NR5A2_NR5A2		VPS54	SPINK6	MRPL42	SLC16A9	KL	FANCM	LIN9	CC2D2B	AKT3	PIKFYVE	DTD2	CLIC5	HNRNPA3	PREX2	MTPAP	PNN	ADIPOR1	EPB41L4B	WDFY1	NTRK2	TMEM147	NECTIN3	BMPR1A
PMC10363146-41598_2023_38681_MOESM1_ESM.pdf-502-DNMT1_DNMT1		ALS2	RNASE9	MYBBP1A	NAA35	C1QTNF8	MC5R	RNF149	WDR11	MTHFD1L	COX11	PGLYRP2	STRBP	KDM5D	TRMT1L	ERO1B	ROCK2	ZNF627	RTN4RL2	METTL2A	CAMP
PMC10363146-41598_2023_38681_MOESM1_ESM.pdf-506-MKX_MKX		STC1	GRPR	TNIK	SLCO2A1	ILRUN	PDZD8	ROCK2	GOLGA7B	ITGB6	SLIT2	CDKN2AIP	SGMS2	AK5	FLNA	NTMT1	DEPDC1B	NUP210	MDM2	CHRNB3	NPVF	SSTR4	SCNN1G	PRSS23	STAR	ASPH	ARL6IP1
PMC10363146-41598_2023_38681_MOESM1_ESM.pdf-506-MAFA_MAFA		UBE2W	UBR4	GBP2	NTSR2	LRRC28	ERMP1	MRPL49	PAK2	MINPP1	IL10RB	DCUN1D1	TBC1D2	ELOVL5	TJP2	MINDY1	DNAJC3	ASIC1	CCNF	UCP2	CDH18	H2BC26	PODXL2	ACSL4	KRT32
PMC10363146-41598_2023_38681_MOESM1_ESM.pdf-507-ETV3L_ETV3L		GCC2	WNK1	SENP2	NID1	CHRM4	TSPAN14	QPCTL	ATF6	ADGRF5	APP	USO1	ZNF813	LHX1	STBD1	ICMT	ZNHIT6	ADORA2B	TUSC3	C11orf86	TPRG1L	UBXN2A	KCNK1	TBC1D8B	RNF168	SERINC5	NKX3-2
PMC10363146-41598_2023_38681_MOESM1_ESM.pdf-507-BBX_BBX		UBQLN2	CLCN3	PLPP5	ACTG1	MYOF	TSPAN15	ZNF623	PYGO1	CTBS	NPTXR	SULT2A1	AFAP1L2	HSPA12A	OPTN	GPR87	CA7	STRN	PPP1R12A	DIRAS2	GNA11	NR1D1	ADCYAP1R1	SLC49A4	WNK3
PMC10363146-41598_2023_38681_MOESM1_ESM.pdf-508-ZFX_ZFX		FASN	NOTCH2	TMEM63B	CIP2A	ME2	HYOU1	PHF3	SASH1	ARPP19	DCLK3	RTF1	RHPN2	RB1CC1	KIAA0513	TFDP2	CHMP5	DNAJC6	CDH5	FKBP14	OR1Q1	WDR45B	TPD52	ZNF106	FZD7	LHX6	NPEPPS	SMG8
PMC10363146-41598_2023_38681_MOESM1_ESM.pdf-509-ELF4_ELF4		POLR3K	CRIPT	GARIN4	SEC22B	AMBN	KLF14	TRIM37	PROSER2	RELA	UHMK1	MAPRE1	COL18A1	NCALD	CNTNAP2	CORO1C	HELLS	TRIM59	BAZ2A	HADHB	UBE2R2	CD2AP	SH3BP2	H2AC21	GPRC5C	ESM1
PMC10363146-41598_2023_38681_MOESM1_ESM.pdf-509-DDIT3_DDIT3		CPA4	ARFGEF2	PRKDC	FRK	HIPK3	GABPB2	HSPA4	ING2	DUSP7	OR10A3	GCNT1	NUDT4	TAS1R2	BCL2L11	FBXO8	OLFM3	TRAPPC11	DLL4	TMEM108	RBMS1	DHFR	TASOR2	EDA
PMC10363146-41598_2023_38681_MOESM1_ESM.pdf-514-ETS1_ETS1		LCLAT1	CFHR5	PSG4	MAOA	DEFB129	IFNK	ODF4	OR51A4	OR7A5	PTPN20	C3orf70	TAF1B	CASK	ZNF785	SPCS1	SSMEM1	ADAM18	GNG8	SEC23B	ANKRD34A	NOP58	AIFM2	WDPCP	ZCCHC17	PLG	IKZF5
PMC10363152-42003_2023_Article_5132.pdf-3-TCF7L2_TCF7L2		ADIPOQ	COL5A2	COL1A2	COL1A1	COL3A1	HSPA1A	PLK2	PLCB1	ELN	FLNA	ACTA1	MB
PMC10350077-media-7.xlsx-microglia_proteomics_LPS-Gene_Symbol_1_IRF6		BLTP3A	GBA1	ETNK1	PYGL	UGP2	RAB11A	CSK	SLC25A35	RBM5	PAFAH2	FGG	LAMB2	LYPLA2	STARD3	SIAE	MERTK	PAPSS1	AMACR	SLC2A13	LIN28B	PFKFB3	DECR2	TNFAIP3	LAMB4	L3HYPDH	HSPG2	LRRC8C	TLR8	RANBP6	COLEC12	XPNPEP3	NENF	HIBCH	CUL4A	ANTXR1	CEP170	GGPS1	MAN2B1	ADNP	PSMC4	HBZ	UBAC1	CCDC38	THOC2	PXN	MSR1	PNKP	LRP1	HSD17B14	SPTBN1	CWF19L1	NUP133	CASP3	TANGO6	TMEM106A	GCDH	ATG4C	PANK4	TMEM268	SYK	MRPL16	ZDHHC5	DOK3	CTSA	CYP27A1	ATP5PF	PLBD2	SLC2A8	CMKLR1	TMPO	MTHFD2	ACSL3	ALG3	CRYBB1	PRIM1	COL6A1	UQCC1	AP5Z1	PRPF39	APPL1	AGA	RNASET2	C17orf75	SLC8A1	NXF1	PPP2CA	SLC25A22	LSS	CFB	STX12	PDCD11	TPM1	TNFSF13B	NAGA	DDX27	COG2	HPCAL1	VKORC1	FAM162A	PSMB5	ATP2B4	PSMA6	NINJ1	APAF1	LIMS1	PFKM	PRCC	DNPH1	CNOT11	RBM39	HACD3	PPP2CB	VPS13C	HNRNPD	MBOAT7	EPS15L1	RPS9	ATP5ME	SMARCA5	UBE3A	PFDN2	WASF2	PPIE	M6PR	ATP5PB	ABHD16A	RAVER1	PPAT	PAK1	SLC12A9	PEBP1	APOC1	HNRNPDL	PPP2R2A	IMMT	APMAP	IFI44	BLMH	KCNK6	CLPTM1	SDS	BLOC1S4	LONP1	MRPL32	PPIL1	CORO1A	NISCH	SOD1	OXCT1	ME2	S100A11	ATP5IF1	ACTR1A	TF	RAB7A	SSBP1	SLC7A8	SNX10	RUNX2	RSPRY1	GNB2	NUDT16	PPIA	MRPS6	NDUFB6	LDHA	NCKAP1L	BNIP2	EIF4B	EFHD2	RPL26	QARS1	RANBP1	PGLS	MCRIP1	REEP4	SNRPE	DNM3	CNOT7	HNRNPA3	RPL13A	PELP1	PDLIM5	PDCD1LG2	ARPC1B	SURF4	TBC1D4	SPCS1	TWF2	NFKBIB	SEC61A1	AP2B1	COPS7A	BID	COX20	RPL6	ECHS1	PAFAH1B1	THAP11	NDUFB5	MSN	PSME4	HDGFL2	PDAP1	GPR84	PPP2R5E	PLCB3	MRPL40	ERG28	SEC61B	EZR	CBX5	SUMO3	PICALM	MRPL55	AKR1A1	ARFIP1	NAPG	TOR4A	CHERP	STX5	LYSMD2	CASP9	SRM	STRADA	GSKIP	SRSF11	EXOC4	CCAR2	HSPH1	CELF2	ELP3	RIT1	CCT3	ARFGAP1	IRF2BPL	MRRF	DNAJB12	CMAS	OSBPL11	MAOA	SART1	CISD2	POU2F1	DOK2	EIF2B2	C8orf82	LRCH1	TRPM4	NUB1	TUBG1	NUP62	ARCN1	ZW10	YWHAG	BTF3L4	NELFCD	MTAP	ABHD14B	RPS3	DPF2	TTC13	HS1BP3	ENOSF1	NMT1	GNPNAT1	BYSL	HNRNPK	BZW2	HNRNPU	WAS	LPP	CDK6	SAAL1	LACTB2	ECSIT	FAR1	SUMF2	ADPRH	DIDO1	SPAG9	WDR3	ADGRG5	EMC10	POLD1	CYTH4	ADGRE3	PDS5A	MBP	ARRDC1	GRB2	CSTF2	PTGS1	UTP14A	THOC5	PCCB	CACTIN	BAIAP2	TMEM230	PEA15	HMGCS1	ANP32B	YARS1	FHL3	AARSD1	HDLBP	NDUFV2	TOMM22	IMPA2	EXOC1	MYH11	SIPA1L1	ZDHHC7	RAB5IF	PUS7	ARSA	ENGASE	MYCBP2	FAM114A1	LAMTOR1	SIPA1L3	TXNIP	SLTM	COPB1	SYNE1	CXCL10	IMPACT	TBL1XR1	ETHE1	ERBIN	TNFAIP8L2	ANKRD17	TPST2	SPG7	INPP5B	ACOT11	CLPX	CD99	PDLIM7	CSTF2T	ZFPL1	TTLL12	GIT1	ATAD1	STX8	NOPCHAP1	LRRC41	AGTRAP	KHNYN	NOP9	SCAF8	TREX1	MPZL1	TMEM259	SPAST	CHP1	SYAP1	LRP10	PEX3	DDX20	TNPO3	NCOR1	BCL2L13	SMARCA2	GRAMD2B	TGFBR1	RBM33	COG8	FES	CHMP2B	NCOR2	ABCD2	EFTUD2	NDUFA11	MTG1	AUH	ANK2	FBXO2	IBA57	DNAH6	P4HA1	MMAA	AURKAIP1	ASH2L	RICTOR	SLC43A3	SNRNP200	GSPT2	TBC1D10B	TRAPPC12	APOBEC3A	PRPF18	SULT1C2	SBF1	SRCAP	MRPL38	WDR77	PI4KA	RPL18	DDX59	SPRYD7	EPS8	CBR3	HSPBAP1	MTA1	CPM	KCTD5	NUBP2	TAX1BP3	IFT25	HAS1	UBR4
PMC10350077-media-7.xlsx-Microglia_P_LPS_All_Up_GO-Gene_Symbol_IRF6		GBA1	MAN2B1	BLTP3A	UGP2	XPNPEP3	ETNK1	PFKFB3	CSK	SLC25A35	DOK3	STARD3	PAFAH2	RAB11A	HNRNPD	HIBCH	SLC2A13	RBM5	APOC1	PLBD2	TANGO6	PNKP	L3HYPDH	PYGL	AMACR	TMPO	BLMH	CYP27A1	COLEC12	ATP2B4	NENF	FGG	CASP3	SLC7A8	ATG4C	HBZ	PAPSS1	LIMS1	PPP2CB	DECR2	PEBP1	LAMB2	LIN28B	CMKLR1	AGA	VPS13C	MTHFD2	LRP1	LAMB4	TLR8	LYPLA2	HPCAL1	SSBP1	PRCC	ACSL3	NXF1	PSMB5	PRPF39	THOC2	LRRC8C	TPM1	CORO1A	RPS9	TNFAIP3	ADNP	SIAE	LONP1	PPP2R2A	NUP133	SLC25A22	SNX10	PFKM	CLPTM1	PDCD11	ACTR1A	LSS	CCDC38	COG2	NAGA	ANTXR1	SLC2A8	RANBP6	GNB2	HNRNPDL	ATP5PB	ATP5ME	ABHD16A	HSD17B14	APPL1	DNPH1	TNFSF13B	PPP2CA	CNOT11	CEP170	M6PR	RNASET2	ATP5PF	ZDHHC5	CUL4A	RUNX2	UQCC1	PAK1	PPAT	PPIL1	PSMC4	CFB	UBE3A	WASF2	IMMT	PXN	MERTK	S100A11	STX12	GGPS1	HSPG2	UBAC1	ALG3	C17orf75	TF	PPIE	PRIM1	RBM39	TMEM106A	COL6A1	SLC8A1	APAF1	EPS15L1	KCNK6	CTSA	AP5Z1	SMARCA5	PFDN2	CWF19L1	MBOAT7	SPTBN1	APMAP	SOD1	BLOC1S4	FAM162A	CRYBB1	OXCT1	PSMA6	MRPL16	VKORC1	RAVER1	DDX27	HACD3	PANK4	SYK	NISCH	ATP5IF1	RAB7A	NINJ1	SLC12A9	IFI44	ME2	MRPL32	RSPRY1	TMEM268	MSR1	GCDH	SDS	MPHOSPH8	DCTN3	CCAR1	ENOPH1	TRIM65	SQOR	SNRPD1	MAPK3	SEPHS2	CHMP3	PTGR1	NOC4L	GOLPH3L	GAL3ST4	SUN2	ITGA6	TRAPPC4	RAB13	NUDT4	ELAVL1	TRAPPC2L	ACADVL	SURF1	HEXA	AKAP11	USP39	CNOT6	RNASE6	PPHLN1	NIPSNAP2	PTEN	YTHDF1	CAB39L	CTSB	BOLA2	BAG5	GAS6	CTSC	NIPSNAP3A	ARMT1	BLVRA	AP3S1	EIF3B	LAMC1	TMEM70	RAB11FIP1	BAK1	TRIM22	HPS3	ZBTB33	EML2	MCCC1	CDKN2AIP	AK3	IRF7	AUP1	PRMT5	IPO9	CPSF1	TPD52L2	EXOSC10	MRPL50	CYFIP1	TALDO1	XPO5	LUC7L2	GSPT1	SLC27A1	PSMB7	PRKD2	GALM	TIMM23	CCDC88B	FMR1	IL3RA	TMEM192	P2RX4	MOV10	TSPAN15	NPC2	WDR1	LMBRD1	MRPL24	OGA	CBR4	MESD	SLC7A7	NAGK	GK	PSMD13	GNPTAB	PRSS1	PIK3R1	ERGIC1	HNRNPLL	MYO1E	STK25	TSG101	TRAPPC5	RSAD2	VPS26B	REXO2	TTC9C	ATP6V1B2	FCGRT	CUTA	ADAP2	ZNF638	CSTB	NOLC1	GUSB	GNAI2	DNASE2	ZNF330	NIBAN1	C17orf49	FNTA	PLEKHO2	WDR33	RAP1GDS1	KIF21A	ST6GAL1	C1QB	BUD31	PPM1F	UQCC2	COQ9	DYRK1A	NDUFS8	RANBP3	PDCL	LAMA1	AP2A2	ARFGEF2	EEFSEC	GNAI1	PGRMC1	CAB39	RABGAP1L	AP2M1	IGSF6	OLA1	PCBD2	TARS1	PTPN23	DELE1	ALDH1L1	BPHL	RALBP1	SLC35F6	NDUFC2	KRT9	VMP1	DHX36	PPP6R2	RTRAF	PFKFB2	STAT2	RTN2	DYNC1I2	H4C1	TANGO2	XPO1	ATPAF1	GHITM	DCTN1	MAGED2	ZNF687	CWC22	OSTF1	ZBED1	PARK7	PIP4P1	DPP4	GATC	NTPCR	SPAG7	SLC25A24	ELOC	CCL5	HYPK	RUVBL1	BOD1L1	DEGS1	UBE4B	SEMA4A	PDCD6IP	LYN	RALGAPA2	GHDC	C3AR1	ATP6V0A1	IFIT3	NRF1	CD68	MRPS28	OTUD1	RTCB	TBXAS1	HAUS4	IL18R1	TRIM23	FKBP8	CLP1	TBC1D9B	KPNA3	TPM4	SEPTIN6	DTX2	MYDGF	GNAI3	MRPS12	PSMG3	HLA-F	ATP5PO	CARM1	MRPS34	TXLNA	ISY1	TRIM32	LSM14A	FARP1	NAGLU	HNRNPL	FTL	SULT1A1	BCAS2	UQCRB	GALE	PRPS1	UBA7	TIMM9	ATP5F1A	UQCR10	CYP2S1	CYCS	UBE2O	WAPL	CCDC22	MIEN1	MRPS24	MRPL41	EPHX1	NAA25	ZMPSTE24	RGS1	TMED7	OSBPL8	SUMF1	EHD3	STRN	GNB4	FNTB	MRPL1	DDX39A	ATG3	DYNLT1	WASHC4	CHM	PPIL2	TRIM36	RNF20	CRTAP	RHOT2	SUPT6H	CNKSR3	CLN5	KEAP1	SYNGR2	NDUFB4	CORO7	YWHAB	SERPINH1	TTC1	IDUA	NAA80	LRRC57	FIS1	MYO18A	SCARB1	SCARB2	IGF2BP3	BCS1L	CHID1	FABP5	APOO	MRPS33	RIN3	SMARCAD1	TPT1	MRPS23	MAP3K21	DDX6	SLC25A19	H1-3	PARP2	SNX9	PLRG1	PFN1	SYNC	COQ6	CTNNB1	SCN9A	COX6B1	UGCG	MACROH2A2	GLG1	DTX3L	MRPL23	COPB2	SPI1	PLGRKT	TARS2	CD180	H3C13	EIPR1	STAMBP	CCNY	SNX2	NUP88	NAE1	SUB1	PSMD14	STIP1	APIP	FBP1	GBP1	RPS21	GEMIN5	COMMD10	AGR2	TNS3	CYBB	NIP7	GBP2	ASXL1	IRF9	EPB41L3	MCEMP1	BCLAF1	TRAP1	AIDA	FH	CCDC85C	CKAP5	CHD1L	TMEM120A	IDH1	CDS2	DCTN6	BLOC1S1	STIM1	MAN1A2	TRNT1	SLC29A3	CD63	FAM120B	LIG3	PHB1	ATPAF2	FAF1	ABCA2	SAMD9L	ACSL1	RPS27A	ACP6	LPCAT3	XRCC4	TMEM43	DBR1	EXOSC7	ITPRID2	TSPO	RPL31	PYCR2	TMED3	LGMN	STAG2	CD70	TCP1	FASTKD5	ARL5B	YWHAH	SLCO2B1	SLC25A23	GLB1	ABCE1	GPX1	TERF2IP	IRAG2	ATP5MF	PRPSAP2	TPP1	SH3BGRL	MTR	GNAT3	ILK	DLST	CNP	CYTH1	NXN	TMEM163	C9orf72	ZKSCAN2	TMEM199	ATP6AP1	RASSF5	TRA2B	CPT1C	GOT1	EIF3H	PREB	EPSTI1	TRIM33	PPCDC	MRPS5	UNC93B1	SIRT5	HLA-G	SCYL2	APOE	KDELR2	SEC23IP	YWHAZ	VPS41	SP1	DNAJC5	NUDT21	PLXNB2	POGK	LIMK2	TMEM175	CD53	SDHA	CD84	ARPC5L	B4GALT1	FGB	CMC2	ACER3	ATP6V1G1	SWAP70	DLGAP4	KIAA2013	FAM91A1	GTF2H2	ADO	OGT	DDX18	TBCA	ARHGAP25	TATDN1	PIN1	ZC3H12A	FUCA1	ATAD3B	CRNKL1	ACOD1	SLC11A1	KCTD13	TRMT1L	CASP1	LRRC9	VAPB	UBE4A	PLCL2	LARS1	PSMA2	THOC7	SAMM50	ZDHHC3	OR1M1	MPP1	MED18	DGUOK	CAST	TOE1	DIMT1	SHMT2	UNK	HIRA	EPG5	RNF213	VAT1	OSBP	KIAA0930	GFM1	AP5M1	ZDHHC17	DAP	INTS5	TP53BP2	NFX1	MRPL57	SMYD3	SDHB	HBA1	NIT1	SKP1	WARS1	GPX4	VEZF1	PLBD1	VAMP7	TRIM4	CLSTN3	CALM3	TIMM10	NDUFA4	SH3GL1	CTSZ	SPTAN1	STEEP1	COX16	MAPK9	GCHFR	H3-3A	RPL11	DDX25	PTPN18	THYN1	RBCK1	DCTN2	LPXN	GIMAP5	NUP107	SDK2	NAAA	TSPAN13	POGLUT1	NOL11	ANXA5	APOBEC3C	KIF13B	RNF166	NFKBIE	WFS1	ATP8A1	SMCR8	SMC3	LGALS9	GOLPH3	SRRM1	RELA	PNPO	SEC62	TTC5	AGL	COX11	HDHD2	TCP11L1	RAB18	ATIC	EEF1B2	PTMA	NUDT3	FPR1	EIF3L	RABEP1	BUB3	LAMP1	NDUFB1	HMOX1	CRTC2	SPCS3	SPRYD4	ASAP1	DENND4C	DHX40	RPL27A	STRN4	SAP18	MT2A	MFN2	MOGS	GIMAP4	PDIA4	AP3B1	GGA2	COL4A3	RABGGTA	GSTM1	H1-4	ALDH6A1	CDIPT	FUT6	ANAPC5	TBC1D2	MFN1	OAT	KCTD16	ALDH1A1	CDK7	RPE	PXDN	BPY2	PLD3	CYB5R1	MGST3	BLOC1S5	CGNL1	CAMK2D	BCL2L1	SNX7	ARAP1	UAP1L1	GLS2	KIFBP	IFI30	ADK	HLA-DQB2	ALOX5	KRT19	ZFYVE16	NR4A3	NDUFB8	QNG1	NFATC2	CPQ	IGLL5	DHX38	PPP4C	CTBS	NDST4	DUSP22	UBE2F	ACTR3	MRPL11	STAT5B	ACYP2	VPS35	HNRNPR	WDPCP	UBE2L6	GRN	G6PD	GSDME	VDAC1	STRN3	ADISSP	LPAR5	JAK3	ALG1	ZFHX4	CSF2RB	GLMP	EFL1	GORASP2	PIGA	CD38	H2AX	LRRC45	PCBP2	NHERF1	LGALSL	SLC36A1	APPL2	ADAMDEC1	FNDC3B	NCDN	SEL1L	HLA-E	EMC6	MOB4	UPF3B	ESYT2	ANXA2	MCOLN1	CHCHD1	SNF8	FDXR	HSPA1B	RNF14	YIPF3	VASH1	UBP1	CLN8	TPM2	GPNMB	ACTN4	IPO4	TRIO	SNX6	GFM2	DHRS1	GPR183	FABP3	NHLRC3	MGAT1	TMEM9B	PYCARD	PCM1	FXR2	NQO2	EEA1	DCAF1	ADAM15	AVL9	GMFG	DRG1	CES1	RWDD1	ADCY7	TTC14	EMC4	EI24	SLC22A18	TACO1	GIMAP1	LARP1	AQR	DVL3	NDUFS4	RTN4IP1	EPRS1	DKC1	RBKS	CTSD	ZNF551	LMF2	STK17A	TP53BP1	ITPK1	GRSF1	RRM1	HEATR1	U2AF2	MTMR9	IFT27	NDUFB10	CADM1	APEH	THOP1	EPM2AIP1	ACADM	CCDC93	YIF1B	PLCH1	NUDT16L1	SCAMP2	CCDC185	HDAC6	EIF3D	USP46	EIF5B	EIF3F	CLK1	PKN1	BAZ2A	ACAA2	PRAG1	CD9	JMJD6	ILF2	PPT1	UBQLN2	RETSAT	PLD1	ARL8A	CHAMP1	IKBKB	ABCD3	PRAF2	ETV3	PDCD10	PAPSS2	STK10	GINS4	MICOS13	TIMM21	HNRNPH1	RGS18	NIPSNAP1	SFXN4	RPS11	SLC25A36	CEPT1	ACSL4	PTER	SLC46A1	MRPL33	PACS2	HIGD1A	PGAM1	SIRT2	SEC24A	RNF7	CHCHD6	ARPC4	RABIF	WDR74	RUBCN	SASH1	HMGB3	ST8SIA6	TIMM13	PAFAH1B2	DCK	CC2D1A	BDH2	ADA2	NUP98	GLRX5	NMRAL1	ISCU	ZEB2	CALU	MEFV	CCR1	PTGES3	SPTLC1	DTNBP1	PRCP	SCIMP	SERINC1	RAB2A	IFIT1	SRSF2	EIF2S2	UBE2D2	CEP164	RILPL2	FRK	CHD8	SRP72	PSMF1	GTF3C4	RPL34	WTAP	TPMT	TRPV4	LGALS3	DAPK1	KCTD21	EWSR1	CXorf38	ATP5MJ	FUT8	YTHDC2	MFSD1	DSC2	RPS17	SRSF9	SVBP	NELFE	RAB35	MAPKAP1	GIMAP6	ETFB	HEATR3	ZNF66	FBXO46	ESYT1	RASAL1	FILIP1L	PRPF38B	MNDA	IMP4	PPP1R18	CPSF6	UVRAG	RMND1	APOBEC3G	EXOC8	TKT	DMAP1	RPL36A	PHKG2	ZC3H12D	MTX2	NOP56	CHST14	RAP1A	GNPDA2	FDX1	CPVL	MACROD1	ND6	SEC24D	TRPV2	NCOA7	PLOD1	ASAH1	GM2A	SLC35A1	HSPA1L	PNKD	PPA2	H2BC26	KRT79	ATF7IP	DNAJC13	AGPAT2	CTSL	EP300	ND4	CCL22	CMTR1	ATP6	LSM14B	TBC1D8	LARP4B	GNL3	POLR2B	POLDIP2	KCNAB2	SLC30A7	CHUK	PIGN	PSMD4	RBBP9	NEK9	ANTXR2	HEBP1	PSAP	TYK2	GGACT	S100A9	PPP1CB	UBA52	CTNNA2	FCER1A	RANBP9	SEC24C	CARS2	KIF21B	GTPBP1	RPL7L1	PROCR	S100A8	YEATS4	PLXNA1	POLA1	SARAF	RAB24	UCHL5	PTPN11	PPIG	CLPB	GPSM3	STOM	MKRN2	DAB2	LIG4	AK1	NMRK1	SELENOT	MTHFS	ACADS	GPHN	ARIH1	LRMDA	NPL	RASAL3	TDP2	SAP130	TMEM127	CFLAR	PMM2	TFR2	ASPH	NID1	MAPRE1	UNC45A	APRT	USP19	TRAF6	RPS5	TNFAIP8	SNRPC	EARS2	DARS2	EPS15	LGALS1	ZFP36L1	PLCB2	ALYREF	LILRA6	ITGB7	NCOA4	DDX3Y	SORD	GLOD4	MAP3K2	GIGYF2	DNAAF5	IMP3	HDHD3	TOX2	ABCF2	BLOC1S3	GAS7	PLEKHF1	PLXDC2	NCOA1	PARP9	SKIC8	RAC2	ADGRE1	RPTOR	STK11	NKAP	LNPK	TPRN	ABCB10	CFDP1	CNPY3	ELMOD2	POLR1C	DNPEP	LPCAT1	AFG2B	TXK	TAB2	NUP153	GNPTG	CCDC47	UBE2M	YARS2	SPNS1	COQ5	CARD16	PSME3	IRF5	MEF2D	RIOX1	STUB1	DENND4A	USP15	MCCC2	U2AF1	RPL27	LIPA	SPINT2	COA6	ALAS1	NQO1	APOBEC3B	BABAM2	CD163	FAM177A1	MOB1B	H1-2	RNGTT	ARHGEF18	AMFR	PI4K2A	FAH	NAXE	TMEM160	AP4E1	TNFSF10	CD83	MYD88	SNRNP27	GPX8	EMC7	OPLAH	NEU1	PLPBP	AGPS	BRI3	AKR1B1	ETV6	DENR	RHOT1	SLC25A13	ENY2	MRPS16	AP1M1	ATAD3A	CPD	CAPG	C11orf98	ALG8	NDUFAF5	NAXD	TNRC6B	SCPEP1	N4BP1	CREG1	CD36	IFIT5	P3H1	FSIP2	DUSP3	CIAO2B	EOGT	PSMD12	IDH3A	TSR2	PKIB	USP47	MKNK1	PTPA	MROH1	SUGP1	SCAMP4	TFCP2L1	PDE6D	KIF4A	DNAH17	GLS	DNAH9	PSMB6	CHD2	RAB1B	ATOX1	BST1	PAIP1	LILRB3	H2AC18	MIF	CMTM6	HELZ	OPA1	MRPL2	TRIM72	PCK2	NOX1	NPM1	ATP5F1C	EXOSC1	GDI1	PRKAR2B	PTP4A1	PIEZO1	PURB	FUBP1	NDUFB11	XPC	ANXA11	ARMC8	SEC13	SNX12	ABR	CDC42BPA	GLTP	KIAA1143	PYGM	PTGR3	SF3B2	PSMD7	ATF1	RASA2	RPS14	MED23	PRKAR1A	CASP6	RPA1	TTC16	ATG5	PSMB3	MAP2K2	PLIN2	CHEK2	KRT2	DBT	HSPB1	AKAP9	MGLL	THBS1	EMC3	DEK	ATP6V0C	RND3	SLC8B1	CBR1	ALDH18A1	PDIA5	PET100	NPC1	MPG	FZR1	CFAP20	SKAP2	TTN	ACTL6A	OSGEP	NDUFAF7	DPP10	CAPNS1	PIK3C3	RPL37A	DDT	AZI2	DIP2C	RNASEH2C	STAT6	SERPINB6	ZNRF2	CBX1	WDR7	NDUFV3	FOXK1	MANBA	UFC1	PARP4	MAST3	DAGLB	TDRD7	VRK2	CYB5R4	PLA2G7	POGZ	SRSF10	SEC24B	PTPRO	HEXB	VAC14	YWHAQ	VPS26A	ELP5	EXD2	TRIP10	SEC16A	STK26	CALHM6	CKAP2L	CXCL11	MICALL1	PLA2G15	UBE2I	ANKRD13A	L2HGDH	CXXC1	CLEC4E	TAPBPL	MRPS2	PPIF	NME6	SLC44A1	MRPS35	METTL9	RTN3	NUP58	MRC1	YTHDF2	PLS3	GPD1L	SEH1L	BLOC1S2	WDR55	TAF5	EHD4	NUDT9	AP5B1	HPGDS	DHRS4	LAMTOR4	CORO2A	MADD	MRPL19	CALCOCO2	AKAP13	RPS28	TOR1AIP2	MVB12A	BAG2	LENG8	ANKRD50	LSP1	TRIP4	CCDC127	CALD1	LAMB1	CZIB	APH1B	IKBKG	ANPEP	DNAAF10	SUCLG1	NRAS	PITPNA	ARHGAP12	CNOT3	CDK5	NEK6	GGH	PEF1	SMYD5	ATP5PD	TM7SF2	HSD17B8	CLIP2	NBN	PIP5K1C	ACTR5	GNPDA1	GSTT2B	YIPF4	DHRSX	ALDOA	RPS6	DNM1L	TESC	RPL12	SRSF6	DENND4B	ICAM3	MTMR10	H2BC12	RCBTB2	PIK3R5	GPAA1	TBC1D8B	FPGT	MARK4	HAT1	NDUFA7	BLVRB	SYNCRIP	TLR6	PDCD4	RTP4	LRRC25	RPLP2	TYMS	HDAC1	PPP3CB	UBE2H	CACUL1	GNB1	OSBP2	FERMT3	PNPLA6	SLC1A3	GMPS	ST13	ATP5MK	METTL1	TFB2M	HADH	RFT1	TMEM68	ITGB8	PUDP	TUBB2A	RPL23A	NEK5	KAT7	PLEKHO1	ABCD1	ADAM19	EXOC3	PPFIBP2	RNF40	WDR45B	IPO8	ACSS2	ZMIZ1	ERLIN2	SIPA1	UBAP2L	STRBP	SNAI3	SIGMAR1	RDX	TNFAIP8L3	DCP1A	RMC1	PPM1L	ZNF808	MCC	RPP30	OLFML3	UQCRC1	CAPN10	NOL6	KPNA7	CD300LF	PDXDC1	PSMB8	PAK1IP1	KCNAB1	LRSAM1	BABAM1	TRPM2	COLGALT1	IRAK1	ITPA	GTPBP6	NDUFA9	PTGS2	KRT4	PITHD1	PRDX2	NR2C2AP	MAPK13	CLN6	YME1L1	DCAF13	SNAPIN	CRYBG1	LRRC14	RPS18	MSTO1	RPS20	DYNLL1	THOC1	PI4KB	PPP6C	GBP4	MSI2	NAPRT	IQGAP1	BRIX1	SYNJ1	CYP20A1	RAB14	MSANTD4	AASDHPPT	FKBP5	RUFY1	TRAPPC14	ZC3HAV1L	TXNDC12	CTPS2	TOMM20	COX7A2	H3C1	NABP1	TMEM205	GAPVD1	CAPN1	RIDA	ILF3	CD47	DHX29	ABCB7	ANXA6	RIPK2	PCYT2	TMEM109	DDA1	CNOT1	DDX54	FIBP	DDI2	KDM2B	ARHGEF12	CPTP	SLC27A3	PARP12	ATXN10	MDH2	RPL30	RAB32	STXBP3	CLTC	MYG1	SLK	TSC22D2	TBC1D7	SLC35A4	PRUNE1	SOWAHD	LMAN1	RCSD1	ACAP2	HSP90AA1	RPL10A	JUNB	GNL1	PHETA1	CPSF2	PAICS	MAN2C1	CC2D1B	CFL1	UBXN6	ADH5	GABPA	IRF2BP2	BCAP29	HADHB	TRIP11	DYNC1LI2	NCEH1	TGFBI	PHF5A	ARHGAP30	PRKCD	ASRGL1	VSIR	ZFYVE26	PHYKPL	KYAT1	SMS	KXD1	ENTPD1	FOXO3	MFAP1	DTD1	LSM2	SET	UBA3	NSL1	AFDN	FSCN1	PAF1	CFL2	KMO	DPP9	TPP2	QKI	BCL2A1	HOOK3	AARS2	LZIC	OVCA2	CIAO3	CNDP2	GSTZ1	MYH14	HMG20A	ENSA	SRSF1	PCID2	DOP1B	NMI	PSMA5	TSSC4	RAB9A	CPNE2	DYM	CAPZA2	XPO6	SELENOS	PHGDH	GALC	AP1S1	ZC3H7A	LRRFIP2	ILKAP	GATM	RAB3GAP2	ARL1	POLA2	GTF2I	MMS19	RAB2B	HINT2	RRP8	MED14	AKAP1	RPRD1B	SPPL2A	ENO1	DYSF	CENPC	NECTIN2	RUNX1	ZCCHC8	RBM46	STX4	SPINT1	MRPL43	FBXW11	MAP1S	PRNP	HDAC2	FN3K	SHC1	SEC61G	ACTN3	RPN1	SGPL1	ACAT1	GPKOW	CDKN2A	EIF4A2	NDUFA6	RAB11FIP3	DPP7	ABTB2	CDC23	ATP5F1B	YBEY	GRK6	SPATS2L	RAB34	PFAS	NAMPT	KDM1A	TXN	MRC2	SF1	GMPR2	TPK1	MYO5A	TTC38	YDJC	MRPS30	KCTD12	JPT2	STARD7	DHFR	ALG10	SP3	KLF16	SPG11	DDX23	KLHL11	PSMD8	KRT74	SRSF4	TPI1	ATG12	PRKAR2A	MARCHF5	VAV2	IRF3	XPO7	MRPL17	SNRPD3	BAZ1B	ELMO2	RIMOC1	FKBP1B	ABRAXAS2	IWS1	UGDH	TBCC	RALA	GEMIN6	WDR45	DUSP5	PPP2R5B	STAU2	FRMD8	CD14	TBC1D5	STK11IP	ZBTB8OS	PEX11B	SAFB	SH3PXD2B	OAS1	HTRA1	TNIP3	SLC41A3	CLPP	DCAF8	PI4K2B	SCO2	RSU1	HACD2	MVK	COMMD9	PRPSAP1	HNRNPAB	GANC	SEC23B	SLC43A2	TXNDC5	FAM98B	H2AC6	SSR1	SHOC2	HSPA12A	HTATSF1	CLCN7	HSPA13	MYO1C	GRK3	PCDH8	ACP3	ITGB5	SLC1A5	SNRPA1	TFCP2	H1-0	RIPOR3	RAP2C	AMOTL1	CYP27B1	APEX1	FARSA	TBL2	PLD4	GYG1	C1QA	COMMD5	DNM2	ERAP1	PLA2G4A	NUDT5	SIGLEC9	PHF6	ITGA3	DYNLL2	ADAM28	RDH13	MYO7A	SDSL	SF3B3	TECPR1	MCM6	FTH1	EXOSC8	HAVCR2	PSMG1	CCS	SMPD2	PDIA6	ARHGAP27	PPP6R3	MAT2B	EDC4	CRAT	VPS29	PPP1R10	GOSR2	AOAH	QTRT2	ZNF24	B3GAT3	MARK3	MRPL3	PIK3CD	ALDH3A2	MEF2C	MAP3K4	AGFG1	DDB2	DNAJA4	CCDC88A	ANXA4	ISG15	PTGFRN	USP25	ARAP2	AOC1	TREM2	CANX	CEP131	H1-10	ECI1	ARFGAP2	WASHC2C	RPSA	RNF135	AARS1	SPART	PIGK	CIB1	F8A1	RNF170	NEURL3	TGM2	GRAMD1A	TCIRG1	BTK	MRPL12	DNAJB6	TCOF1	SLC49A4	SPP1	HSPE1	MRPL39	CDC73	TMSB4X	DEPDC1	MINK1	SEC11C	VCP	PIN4	RASAL2	OLFML2A	MAX	PPIB	SRP19	ECHDC1	HNRNPA1	UBE2E1	BCAT2	CMC1	LAMP2	TRAPPC8	PHRF1	HNMT	AP1G2	RPL35A	BIN3	MRPS36	CCDC50	PROX1	RBMX	GDAP2	PRDX4	NEMF	CNRIP1	PAXBP1	PRDX3	CYB5A	ITGA5	EIF3C	CTSH	MAPKAPK2	SYTL1	CD82	PSMD2	SYVN1	HIP1	GOLM2	ABCF3	CNN2	UBASH3B	LDHAL6B	DEPTOR	TBC1D24	GAPDH	SKIC3	RUFY3	TPM3	MEAF6	SFT2D2	LRPAP1	SNRPB2	NRP1	WDR6	ATP4A	ANP32A	COPZ1	LHPP	SLC15A3	ARFIP2	TUBGCP3	MPST	SUZ12	RBP1	TCERG1	NDUFA2	SRP54	INF2	BAG1	ANKRD44	NAP1L1	ADGRG1	GPN3	ACOT2	BIN1	COPS8	HSD17B11	CLTA	TIAM1	CNBP	TOX4	ARPC1A	SAMSN1	ALDH9A1	STK24	ARID3B	IVD	PTK2B	MCM4	GALNS	ATP6V0D2	TAMM41	ABAT	TMEM165	FKBP3	MYEF2	TTC3	RER1	FKBP4	GAA	IGF2R	EML3	MAP4K2	UBL5	RAB5A	TXNL1	LRRC8D	SELENOI	PSMC5	CLTB	MRPS11	RAB4B	AIF1	POLR2H	UBXN7	SERPINB8	PIGT	TUBGCP4	SUPT16H	RAP2B	IDI1	RAB15	GRWD1	TOP2B	PSAT1	CIAO1	TUBB6	SLC37A2	IRF4	MRPL13	HSPD1	UBE2E2	CLEC4A	KRAS	UNC119	MAPK14	LCMT1	HSP90B1	SHARPIN	CTSK	ASAP2	KRT1	RABGGTB	SRSF7	ACOT13	UBE2Q1	EPB41	ACP5	TRAPPC3	METAP2	GPD1	AMDHD2	SIGLEC7	TEX264	FBL	MPC2	STMN2	RARS1	PSMB10	NDE1	SMARCA4	EMSY	ABCC4	AP2A1	PRKAG1	COMMD3	HSPA4	SAT2	NT5DC2	PWP2	GSTT1	CRYZ	GIT2	H3-7	TUBB4A	ARSB	PSMC1	SMUG1	NAPA	HSDL1	MPEG1	LPCAT2	C6orf120	HLA-A	ARHGAP45	SGPP1	ARMC10	HTRA2	RBM10	TRIM21	LRRK1	NME3	TUBA4B	IMPA1	ANKAR	TMEM243	ROCK2	ELP2	INPP5K	ACO2	SLAMF8	FRYL	DGKI	HK2	C3	HK3	PTP4A2	LPGAT1	NAA50	DOCK10	LGALS8	SLC30A1	SRR	TANC2	FNDC3A	MRPS18B	EXOSC9	CST3	NARS1	KRT71	ACTR10	PRKCSH	FMNL3	SPR	TNFRSF1B	PNP	RABEP2	TMOD3	NRDC	NSUN3	PTCD3	RBM19	ACOX3	CHCHD7	FDX2	TAF4B	PARS2	OXSM	IFI16	CLEC5A	TRMT112	UFL1	VAPA	UQCRH	ADSL	RAN	CRTC3	MCU	HSD17B12	TPRKB	EIF3A	FCER1G	USP7	MAK16	VDAC2	COX7C	TOLLIP	MAOB	CPT2	SLC39A8	DNAJB1	PELO	SLC38A10	TMEM35B	GSTO1	TIMM29	PNISR	BCKDHB	ADGRE2	CTSS	NUDCD2	PTPN7	RHOC	FARSB	C11orf54	GCH1	BCKDK	FBLL1	TOMM7	GPRC5C	STOML2	LUZP1	CYTIP	CD59	UTP18	CTDSP1	FADD	DNAJB11	IL1A	ENO2	OGFR	TDP1	TMEM33	C1QC	EIF4EBP2	LEMD2	HPS6	ATP6V0D1	TMSB10	CBFB	CRELD2	MTCH2	NELFB	WDR11	KLC2	MEAK7	PPP2R5A	MKI67	GRAMD4	POLB	BORCS5	PARP14	SUMO2	JAKMIP2	ANKRD22	PRIM2	GSTP1	PPIP5K2	GNA13	TEP1	DDX24	ZFP91	FLCN	WDR75	PPP2R2D	MRPL9	HECA	LSM8	RAB11B	CAPZA1	CLASP2	SERBP1	RRP12	APOBR	BPNT1	XRCC6	NCF4	PPA1	SRBD1	NUDT14	KRT10	NDUFB3	UEVLD	FDPS	POR	NUDT18	PIR	CLNS1A	DIAPH2	VIRMA	CBLB	PER2	AACS	VTA1	CANT1	SMC1A	MARCKS	OCIAD1	DCPS	PSMD11	PTPN2	RPS3A	GSR	GTPBP10	CCDC6	CD74	ADAM9	COX3	PHKA2	COG5	SAP30BP	TMEM245	RBM12B	RNASEL	SLC39A11	DDOST	RBM8A	TMA16	UNC13D	SP110	A2M	CSRP1	WDR37	FLNA	NNMT	CSNK2B	SAFB2	PNN	CDYL	CCR6	AP2S1	MAT1A	ACAA1	APOOL	ACTR8	ZC3H18	GLUD1	SLC39A7	PSME2	RPS7	FBXO4	ANKMY2	LSM7	PADI2	ASPM	TOR1B	MDC1	MIA2	TFG	MMP14	RCL1	EMC2	ATP2A3	CYB5B	TSNAX	IFITM1	RHOG	HLCS	TTC4	PDXP	NIF3L1	MTOR	AXL	PTGES2	VKORC1L1	PTRHD1	NUCB2	PALM2AKAP2	COX5A	FLNC	COMMD2	TFIP11	RAB3GAP1	PAPOLA	IFI27	GCC1	ANKLE2	TAF7	IL34	TMEM128	UROD	MFSD10	SHFL	MRPL52	NOL7	BAZ1A	IL17A	MORF4L1	RPL28	TOP1	SLC27A4	TARS3	METTL13	CCT6B	PSD4	TMED2	TCEA1	TMED10	MARCKSL1	GPR89B	RAD21	IGF2BP2	FRG1	TNFAIP6	TBC1D10C	ATG7	COMTD1	DSTN	PELI1	DENND10	PTGR2	ARL15	SFXN2	MRPS18A	TAF15	SDE2	MFSD8	COPS6	UTS2	BTD	PALLD	PEX16	POLR2K	PSMD9	DDX60L	RUSF1	RBM6	MAP7	LLPH	SLFN11	BSG	SLC4A1AP	ABCC11	MFSD12	AKAP8	DNAJA3	TARBP2	COG4	ERCC2	EFR3A	CDKN1B	TMEM256	TIAL1	RRS1	GPCPD1	EXOSC3	SEPHS1	MB	AK2	HPSE	CCNK	STAM
PMC10350077-media-8.xlsx-PPM1D_tr_LPS_vs_Cont_LPS-Gene_Symbol_IRF6		UBR4	IL16	LBR	TBC1D10B	PI4KA	LTB4R	PLXNC1	SMARCA2	RBM33	SIPA1L1	HNRNPU	SMAP2	CCDC43	RB1	RPRD2	ABI3	THRAP3	EPS8	LARP1	DIDO1	STK4	GPR35	RPS6KA1	MBP	CCDC86	LCP2	CHMP2B	USP10	NFAM1	INTS10	YBX1	ICAM3	SRGAP2	BRAF	CARD11	NCAPG	TRAPPC12	WDR43	RANBP2	PILRA	RHBDF2	DOCK2	STX11	PLEC	VASP	HMGCS1	AHNAK	NIBAN2	MYCBP2	ADGRE3	HUWE1	IKZF1	NELFA	SIPA1L3	HERC2	MAP4K4	RGS12	RNF31	ZMYND8	GAK	TOP2A	GBF1	ASPSCR1	LILRB2	OSBP	EHBP1L1	GSK3A	HVCN1	RALY	GIT1	ARHGEF11	TMX1	SNX29	RPS6KA4	SLA	NME1	VPS4B	TACC1	RPS3	NRBP1	MYBBP1A	TBC1D4	CLCN7	SON	RCC2	MAP4	USP8	ATL2	TSC22D4	RETREG2	FMNL1	WDR44	PRKAR1A	NUCKS1	ARHGEF1	NUMA1	GAPDH	NUP50	LCP1	CRK	OPTN	PEA15	TRAFD1	RMDN3	EPB41L2	STX7	CCAR2	HDGF	FYB1	SH3KBP1	OXR1	MKI67	NAV1	GAB2	ARHGAP35	USO1	SRC	NUCB1	TERF2	PGM3	ARMCX3	SPEN	DTNA	SMARCC2	MCF2L	SASH3	ARL6IP4	SUN2	TJP1	EIF4G1	LST1	HFE	YY1	CLINT1	LYSMD2	PIK3AP1	PDPK1	SRRM2	PPP1R2	LRRK2	ZFP36	PRRC2A	PARN	BAIAP2	MCM3	ARHGEF6	CAMK1D	SRSF4	UBA2	DDX42	CTPS1	SNRNP200	ZZEF1	MAP3K7	STMN1	SIRPA	NCOR1	PDLIM2	EML4	RRP1B	WASHC2A	HNRNPC	LEMD3	MECP2	PRKAA1	SLC23A2	ARHGEF2	SLTM	SAMD4B	MYO9B	MINDY1	CD2AP	NCOR2	TAOK1	MICAL1	NDRG1	XPO4	APBB1IP	TTC7A	CARMIL1	TOR1AIP1	PRAM1	PSD4	SNAP23	FKBP15	HCK	DOCK7	WIPF1	SMC4	PRPF4B	RBM7	WDR3	DOCK5	TMEM230	CLN3	DNTTIP2	SP100	EIF4G2	PKM	FLII	SFSWAP	PDS5A	PUS1	CLASP1	ANKS1A	PKN2	PAK2	LAT2	PARP9	ITSN1	XRN2	ISG20	PIGR	ANKHD1	RETREG3	CDK2	SAMHD1	WDFY3	PLEKHA2	HELZ2	ZYX	GPS1	RAPH1	LMO7	ATXN2L	SNTB1	FYTTD1	TMC8	NDRG3	HSF1	CASC3	CD2BP2	SRRM1	SSH1	TBC1D8	EIF4ENIF1	PSEN1	PDAP1	FCER1G	FAM53B	RNF213	UBE2V1	ZFYVE19	SLC16A1	ZC3H13	CD44	SMARCC1	CAPG	GTF2F2	FGD5	JPT1	OTUD4	SRSF2	PLEK	RSRC2	HSD17B4	RRAGC	SCRIB	LRRFIP1	RIPK3	IPO5	NEMF	BIN1	BABAM1	S100A9	STK3	ATG9A	OSBPL3	DENND3	MAPK1	LRCH1	LMNA	U2AF2	UBE2J1	NBEAL2	RCSD1	RFTN1	ZC3HAV1	SLC9A1	ABCC1	OSTM1	ZC3H4	MAVS	SH3BP5L	GTF2F1	WDFY4	REPS1	ERCC5	TAGLN2	RAF1	IRF2BPL	PHACTR4	EIF3B	ASMTL	EVL	NCF2	TBC1D10A	BRD3	GLYR1	CEP43	ANKRD17	TLN1	SERPINA1	MSN	FNBP1L	SH3PXD2A	TPR	INPP5D	ARHGEF7	PEX1	KHSRP	DPYSL2	RAB11FIP5	SORT1	SNX17	CENPA	KDM3B	RAD23B	ACIN1	SLC43A2	SCAF8	STAT5A	GATAD2B	SRSF3	MACF1	PAG1	ZMYM3	PRKRA	GMIP	PML	LSP1	TRA2A	CEBPZ	RABGEF1	SPAG9	STRIP1	AAK1	SSB	ARHGAP4	SAMSN1	BAD	PRKAR2A	RASA3	CAMSAP1	HIVEP1	SQSTM1	INTS1	COPA	LAMTOR1	SELPLG	TMEM163	LEO1	PCBP1	CBX3	MARCKS	RIN1	VIM	MVD	RALGAPA1	ABCF1	CCR1	ACAP2	EDC4	BICD2	FNBP4	SIDT2	TLE3	EEF1D	PTPN12	ZBTB7A	ATP6V0A2	SLC4A2	SEC31A	C2CD2L	STAT1	PTPRJ	RIPOR1	RTN4	SIGLEC10	NSFL1C	PAXX	UCHL3	SNIP1	CIAPIN1	HDGFL2	ITPR1	MCM2	DYNC1LI1	RAPGEF1	NEDD4L	EFHD2	LIG1	MFAP1	RRBP1	TFEB	PRKCD	SPG21	SMARCA4	PPP1R12A	PDCD5	ITGB2	RGS14	THUMPD1	SRSF5	CHCHD3	GGA1	DBNL	WAC	KRI1	GPRIN3	DOCK10	PRKACA	SIGLEC5	TRIM36	GPAT3	PRKAB1	VCPIP1	WNK1	FMNL2	MIOS	NMT1	HCAR3	RFFL	CTR9	TOMM70	YTHDC1	CAAP1	TRAF1	KIF1B	FOSL2	PPAN	KLC4	ARID1A	ACLY	ABCC4	ZRANB2	CREBBP	PDS5B	MB21D2	SEC16A	DOCK8	RUNX3	DNAJC17	HNRNPUL2	PCIF1	NEK9	PREX1	YTHDC2	CAD	PGM2L1	SPN	EPHA2	BUD13	SEC22B	CX3CR1	CCM2	SPECC1	CBX5	RAB12	EPB41L3	NCBP1	SRSF6	HIVEP3	PCK2	SUPT5H	ZNF276	NACA	HSPB1	MTDH	G3BP1	ATG4B	CCNYL1	BCCIP	LIMK1	CD300A	KCTD12	RPS6KA3	ILF3	SLC20A2	SPP1	FASN	SNN	EIF4G3	ARHGAP31	RGS19	ATF7IP	CSF1R	VIRMA	AMPD2	NCL	ARID3A	EIF3CL	BIRC6	RAPGEF2	ITGA5	SH3BP1	RTF1	UBA1	ARHGAP22	FOXN3	PALD1	SCFD1	CCDC6	PLCB2	SIN3A	PTPRC	NUP188	RBBP6	RGS10	GIT2	SORBS3	PIKFYVE	PALLD	CCR7	ELL	NONO	BASP1	SKIC2	SPRED2	VAMP3	ZDHHC18	MYO1F	TGOLN2	MIDEAS	GNAS	WARS1	SCAF1	CTNND1	ATP2B1	RBMX2	CEP135	HCLS1	ROCK1	DOCK4	CARD9	PARP12	HSP90AB1	PDHA1	RIC8A	TBC1D22A	HLA-A	APOBR	HERC1	C2CD5	NAP1L4	MORC2	TAOK3	PACS1	MYOF	FERMT3	EPN1	ARGLU1	PBRM1	F11R	ZNF148	RBM6	ADD3	NUFIP2	NBAS	CANX	MARCKSL1	TPI1	RREB1	PALM2AKAP2	NASP	UBR5	RNF139	SCAF11	PANK2	GPR84	TMPO	SLC35C2	BNIP2	LASP1	IGF2R	PRPF6	NHERF1	CAMK1	HSPBP1	TPMT	FNBP1	MRE11	BCKDK	TARBP2	EBAG9	GFPT1	SP110	NIPBL	FIP1L1	PHF2	BIN2	UFD1	USP7	NDRG2	DCAF5	C5AR1	STK11IP	CCDC25	ANAPC4	ATG16L1	TRIM28	DDX55	EP300	SLC12A6	PTPN6	OSBPL11	MYH9	DDX24	RRAD	SERF2	CERT1	IL1A	BSG	MAP2K4	NCK2	SF3B2	PUM2	UBXN7	TBC1D5	AGPS	UTP18	SAFB	KCNAB2	TRAM1	MCMBP	WASHC2C	RBM12B	STARD10	EPS15L1	TWF2	PDLIM4	ARHGAP9	SEPTIN2	MAP7D1	HCFC1	CLIP1	RPLP0	H3-4	PGM1	CCNK	PATL1	ARFIP1	SYNRG	JADE3	LIMD2	HNRNPUL1	LPXN	DPF2	IL17RA	SP1	ZFR	ARHGAP17	CSTF3	RPL14	AP3D1	AKAP8	CXorf38	RAB7A	RASSF2	MEPCE	TRRAP	MTA2	RAPGEF6	HTT	TANC2	POLR2M	SGPP1	PURB	DEK	NADK	ARHGAP21	ITSN2	LSR	SCAMP3	RTN1	TCOF1	TYROBP	SRSF11	ABL1	RBM15	HECTD1	SF3A1	TTLL12	ANP32A	RNF113A	TOP2B	RPAP3	MVP	RBM34	CYBA	REEP4	MAPRE1	CTPS2	HPS5	CDC42BPB	MTMR3	ELMO1	RAP2A	RBMX	FCHO2	PPIG	EML3	ALDOA	TOM1	SASH1	NOC2L	ZNHIT3	USP24	EIF5	PRKCA	ATP6V1G1	ATN1	KTN1	GYS1	API5	HNRNPA2B1	VSIR	CARHSP1	EXOC1	AKT1	HNRNPK	PPP1R7	GTF3C2	RPRD1B	MCRIP1	PAK4	MATR3	PNN	SEPTIN9	NAGK	MAP3K1	HDAC2	SF1	GTF3C3	ATP7A	SDE2	COPB2	MBD1	TNKS1BP1	AFDN	H1-10	PTK2B	BCKDHA	DENND4C	CDK16	PHKA2	ARAP3	DDX21	PACSIN2	CDK17	SLCO4C1	SHTN1	SKAP2	PI4K2A	NAA25	TAGAP	VIPAS39	PSMA3	BCL3	TRPT1	MLLT1	PLCB3	TLE4	RCOR1	SSRP1	XPC	H1-4	SNW1	CFL1	ARAP1	BAZ2A	MBD2	HMGA1	PLCL2	SUB1	PIEZO1	IFI16	EIF2A	EXOSC7	SRSF7	TFE3	ELF1	RAB3GAP1	CTNNA1	KIF1C	ABL2	SMARCA5	NPM1	ARHGAP25	DHX16	RCC1	CHD2	AIF1	OGFR	SUDS3	TFPT	CAP1	ABTB2	ZBTB17	ZC3HC1	IGF2BP1	ANXA2	CLIP2	DDX46	HNRNPA1	MON2	IL1RAP	ZMYM4	MAPK3	RBM8A	TFIP11	CCDC88A	RSL1D1	EVI2B	TJAP1	VPS50	HMGN1	H3C15	AKAP13	AMPD3	RER1	FRYL	DENND4B	RIPOR2	SLIRP	PSMD2	CHAMP1	MYO18A	RIC1	APEH	DNAJC5	CLN6	PTBP1	SH3BP2	APPL1	HMGN3	EEF2	STX4	ARHGAP1	DAB2	SPG11	EP400	TRAPPC10	ZNF609	RASAL2	TBC1D15	SUFU	BCLAF1	PLXDC2	PRAG1	LARP7	CPSF7	EPRS1	NCOA6	DOCK11	RIPK2	SAC3D1	PLEKHG3	NRDC	NSUN2	PGRMC1	JUNB	TBC1D2B	PRPF38B	HSP90AA1	STARD3NL	TRIP12	STRN	MYO5A	STK10	ETV6	PKD2	PCNP	MED1	MAP3K11	EHD1	MARK2	EIF3G	PELP1	DDX51	ZNRF2	USP14	FRMD4A	PDIA6	RASAL3	C3AR1	BAG6	PCF11	ZFYVE26	PIK3R5	SMN1	ANP32B	RPLP2	PI4KB	FXR2	RBM14	ADRB2	TBC1D9B	CALHM6	DNHD1	PPP1R9B	NISCH	CDK12	CLIC1	DYNC1LI2	ABI1	USP9X	LMNB2	VDAC1	NOP58	CD33	KIAA0930	PLEKHO2	FMNL3	HMGB1	MOB1B	SENP3	TSC2	SIGLEC7	DVL3	SLC1A4	HMGA2	SLAIN2	TJP2	ARHGEF12	SERBP1	CYBRD1	STX12	SRPK2	PEAK1	MON1A	ADGRE1	ZC3H18	CSRP1	MIA3	CIR1	DYRK1B	WDR55	ALG3	EIF4B	SERINC1	CLASP2	LYAR	MDC1	BAZ1B	EEF1B2	SAP30BP	USP20	EPB41	PSIP1	ITGAV	SIPA1	GPR34	FAF1	TIAM1	FGD3	ACSS2	SSR3	RAB14	APC	JUND	CRTC3	CIC	YAF2	NCK1	FHOD1	SLC8A1	ARHGAP27	MICALL1	PAK1	SSBP1	PARP4	ASAP1	PABIR1	GPN1	SLC39A7	DTX3L	PHF8	PGM2	USP15	TP53BP1	SZRD1	BRD4	CDK7	HNRNPD	SNX2	PPFIBP2	ATP5F1B	ARHGAP45	DKC1	CHD1	PKN1	PGRMC2	GOLM2	SLC4A7	LSM14A	GPHN	GPALPP1	ELF4	ANKLE2	FARP1	GTPBP1	DDB2	ZC3H14	MYSM1	PRKAR2B	KIF2B	MAP1S	PPP1R18	TCEA1	SCAMP2	TBC1D1	LRMDA	TMEM51	POP1	B4GALT1	SFT2D1	CHD4	CDKN1B	ADAM19	IWS1	CDYL	PBDC1	LARP4B	TCEAL5	SNRNP70	H1-5	RBM23	NF1	DNAJB6	ZNF592	GPBP1	DHCR7	BZW1	STUB1	MGMT	HEXIM2	TUBA1A	IVNS1ABP	KHDRBS1	MRPS16	SNX1	WDR20	PCYT1A	AHCTF1	SET	CBX1	UNC5B	GPATCH8	PCM1	RNPS1	CKAP5	SLC2A6	ARHGAP30	ANO6	AFTPH	SUZ12	TOM1L1	HNRNPH1	MAP3K2	PNISR	ADAP2	ABR	TNS3	TAB2	RABEP1	RALGAPA2	ENSA	PLA2G4A	U2AF1	TOMM34	RNF14	NFATC2	DSP	N4BP2	IQGAP1	U2SURP	SIRT2	TMEM184B	MKNK1	TRPM2	BNIP3L	SH2B2	EIF5B	PGK1	CCNT2	MEFV	PDXDC1	OSTF1	POLR1F	HDAC4	LUZP1	GIGYF2	ARNT	FAM234B	OGFRL1	HNRNPA3	CWC22	PHRF1	PPP4R3A	RAD23A	FFAR2	HIRIP3	STIM2	ANAPC1	ZFC3H1	ESYT1	NOP56	TACC3	PPIP5K2	GTF2I	TRAPPC14	MRTFA	LRWD1	RAB11FIP1	ARHGAP12	SRP72	RSPH3	UNC93B1	PIK3R6	C17orf49	SOWAHD	VAMP4	RANBP3	VAPA	WRAP53	HDAC1	STRN4	SNX5	BAZ1A	TOMM20	DHX29	ALOX12	MPP1	ARMC10	CCDC88B	HDAC7	CEP170	SSR1	CDK11A	BPTF	UBAP2L	PRPSAP2	IRF2BP1	EMSY	PXK	C9orf78	PDCD4	ZNF106	CLNS1A	TRIP10	PUM1	TPD52L2	PRPSAP1	CMKLR1	PAGR1	GRAMD1A	RBM39	CYFIP1	GPR157	PTAFR	TMCC1	CCDC97	MTOR	KDM2B	ACACA	DDX3X	MACROH2A1	PPP1R10	GRAMD4	ZDHHC5	CCDC12	ZFP36L1	SLK	RSRC1	EIF2B5	IRF2BP2	DENND4A	TP53I11	LRRFIP2	ZNF22	SETX	RBM25	GPSM3	RPS6KC1	KIAA1522	DAPK1	MARK3	ARK2N	MPHOSPH8	PGAM1	GAPVD1	PWP1	DDX54	MINK1	SLCO2B1	NELFE	TBC1D25	KIAA1191	NIBAN1	BLOC1S3	SH2D3C	NELFB	RUBCN	MEF2C	POLD3	CD74	LILRB3	CHAF1B	CGN	AKAP8L	GRAMD2B	RPS6	ZCCHC8	LYN	CXCR4	SETD1A	MADD	FBL	RALBP1	KIAA1143	SMARCAD1	TMCC2	SMCR8	N4BP1	UFL1	DCAF8	SGTA	EAF1	PYGO2	THEMIS2	PNKP	RAD9A	CCNY	CAMSAP2	PHF6	SVIL	ACTB	FNTA	NSRP1	BACH1	FTH1	NUP153	ARAF	GPR183	WAPL	PTPN7	MARF1	MCOLN1	NFATC2IP	MEF2A	SEPTIN6	DNLZ	RBM17	ERC1	CFAP44	NUP88	BLNK	CDS2	ARFGEF2	ZNF316	DMD	LPAR1	GORASP2	WTAP	SRSF1	MYL9	CMTR1	C1orf35	TKT	GRIPAP1	TUBB4B	SEC62	TRIM33	FUNDC1	MTMR10	TMEM245	BCL10	MED24	PRPF31	PXN	CTNNB1	WDR37	DOK3	NOLC1	ATP2B4	SRF	UNC13D	TRERF1	SRFBP1	NUP98	SAMD1	PPIL4	LARP4	ITPRID2	VASH1	ATRX	UBE2O	MAST2	GPA33	KDM1A	IQGAP2	FILIP1L	IRAG2	DDX23	KDM1B	RSF1	ZFP91	IFIT3	ARRB1	BMP2K	LPAR5	WIZ	DTD1	ERF	PSME3	AP3B1	UBL7	LAIR1	DOP1B	NSD3	ETV3	SUGP1	SLC16A3	TPD52	NCF4	PTDSS1	CHD8	MESD	C2orf49	TERF2IP	EDC3	BOD1L1	GTF3C4	BCOR	RNF20	PRCC	TXLNA	RPTOR	RELL1	STIM1	POGZ	CDC42EP3	PVR	CDKN2AIP	USP39	AKAP11	MSL2	NFKBIE	PPHLN1	CCNL2	PFKFB3	PTPN23	UBE4B	ATF2	CNKSR3	OXSR1	ZNF687	SMC3	SLC29A1	CUL4A	PFKFB2	CHMP3	TNFAIP3	KIF21A	AFF4	LIN28B	SPTBN1	PRKD2	LAMA5	CNOT2	RPL23A	PRRC2C
PMC10350077-media-8.xlsx-PPM1D_tr_LPS_vs_Cont_LPS-Gene_Symbol_1_IRF6		UBR4	IL16	LBR	TBC1D10B	PI4KA	LTB4R	SMARCA2	RBM33	SIPA1L1	CCDC43	RB1	RPRD2	THRAP3	LARP1	DIDO1	GPR35	MBP	LCP2	CHMP2B	INTS10	PILRA	VASP	HMGCS1	MYCBP2	ADGRE3	HERC2	RNF31	TOP2A	TMX1	RPS3	TBC1D4	CLCN7	FMNL1	STX7	CCAR2	HNRNPC	HNRNPA1	C9orf78	ICAM3	KCTD12	CCDC12	PGRMC1	PWP1	TBC1D25	HSP90AA1	EAF1	NCL	MARCKSL1	DBNL	SRRM1	CHAMP1	MYO18A	CANX	DOK3	BABAM1	MAP3K2	NFATC2	RBM39	RSF1	ZDHHC5	RAB11FIP1	N4BP1	ARRB1	EPS15L1	NSUN2	ERF	PSME3	AP3B1	SMARCAD1	PATL1	EIF5B	SLC16A3	BCLAF1	C2orf49	LYN	STK11IP	CD44	RPS6	MFAP1	BCL3	BCOR	RNF20	MRE11	ZBTB7A	RALGAPA2	RALGAPA1	RPTOR	RELL1	POGZ	MINK1	NUCKS1	STX12	CDC42EP3	MKI67	PDS5B	PVR	SUN2	DNTTIP2	HIRIP3	CDKN2AIP	USP39	AKAP11	MSL2	CCNL2	WAPL	PFKFB3	PTPN23	PPIG	STIM2	CTR9	ARHGAP9	UBE4B	LSP1	ATF2	PAK1	BCL10	DAB2	RBM25	TP53BP1	CNKSR3	USP15	CEP170	ARFGEF2	TBC1D9B	MICALL1	OXSR1	EIF3CL	CCDC88B	PXN	PRCC	ZNF687	GTF2F1	SAMD4B	OTUD4	EIF3B	PRAM1	SNX5	SLC29A1	CUL4A	PFKFB2	MEF2A	SRC	CHMP3	BOD1L1	DDX55	NIBAN1	TNFAIP3	PGM2	EPB41	HSP90AB1	SSB	HERC1	AFF4	LIN28B	GPATCH8	VIM	SPN	BUD13	MPHOSPH8	SH3BP1	UNC93B1	NDRG2	SPTBN1	PPP1R18	PRKD2	CAP1	LAMA5	CNOT2	ATP2B4	PPHLN1	IRAG2	KIAA0930	IRF2BP1	RPL23A	PRRC2C	PRPF4B	DVL3	FNBP1	LARP7	RASAL3
PMC10350077-media-8.xlsx-PPM1D_tr_LPS_enriched_Up_KEGG_-Gene_Symbol_IRF6		IL16	UBR4	LTB4R	STX7	TBC1D10B	GPR35	LBR	TBC1D4	MBP	PILRA	RPRD2	RBM33	SMARCA2	VASP	INTS10	RB1	CLCN7	CCDC43	CHMP2B	LARP1	TMX1	DIDO1	ADGRE3	HMGCS1	TOP2A	FMNL1	MYCBP2	RNF31	RPS3	PI4KA	HNRNPC	SIPA1L1	HERC2	LCP2	CCAR2	THRAP3	AHNAK	HVCN1	DOCK2	PLXNC1	MAP4	LCP1	EPS8	ZBTB7A	ABI3	MECP2	NCAPG	ARMCX3	SP100	SIPA1L3	ASPSCR1	EHBP1L1	SON	DTNA	CCDC86	UBA2	CARMIL1	STK4	RANBP2	CAMK1D	PRKAR1A	PPP1R2	TOR1AIP1	SRGAP2	CARD11	HIVEP1	SNIP1	NRBP1	PEA15	RNF213	GIT1	BRAF	ICAM3	RHBDF2	ARL6IP4	TACC1	LRRK2	STX11	NDRG3	MAP4K4	ARHGAP35	SUN2	PLEC	SMAP2	DDX42	GAPDH	APBB1IP	ARHGEF1	PDAP1	RCC2	ARHGEF2	PGM3	EPB41L2	ZMYND8	NELFA	NUMA1	MAP3K7	WDR43	HUWE1	WDR44	RPS6KA1	PIK3AP1	GSK3A	NDRG1	TRAPPC12	CRK	ARHGEF11	RGS12	PAK2	LYSMD2	PRKAA1	RALY	GAK	NIBAN2	SIRPA	SMC4	PDS5A	SRC	CDK2	NFAM1	YBX1	HNRNPU	FNBP4	RPS6KA4	TBC1D8	PRPF4B	MKI67	ZFP36	EML4	CAAP1	SNRNP200	HCAR3	PRAM1	VPS4B	MYBBP1A	OXR1	SLC9A1	NCOR1	SH3KBP1	LEMD3	IKZF1	TSC22D4	ZZEF1	GAB2	NUCKS1	YY1	MCM3	TJP1	NME1	HCK	USP10	SNX29	USO1	OSBP	RETREG3	SLC16A1	CLN3	FGD5	RETREG2	PIGR	LRCH1	PLEK	IPO5	TERF2	GBF1	SFSWAP	NAV1	STK3	FYB1	MSN	SAMD4B	TRAFD1	MICAL1	LILRB2	RAF1	IRF2BPL	NUCB1	SPEN	KHSRP	RMDN3	NCOR2	RBM7	OSBPL3	SLA	ITSN1	MINDY1	USP8	HDGF	SMARCC1	PDPK1	LMO7	CTPS1	TTC7A	PEX1	OPTN	HFE	RCSD1	PRKAR2A	BAIAP2	RRAGC	SNX17	ZC3H13	SSH1	TMC8	WDR3	CD2AP	LST1	SMARCC2	PRRC2A	PSD4	ARHGEF6	CCR1	SRSF4	ANKS1A	NUP50	CEBPZ	JPT1	PSEN1	RRP1B	CASC3	WDFY3	TMEM230	NEMF	ATL2	SNAP23	ACIN1	ERCC5	GLYR1	MCF2L	SASH3	SSB	WIPF1	RAPH1	ISG20	PML	PDLIM2	SCAF8	LAT2	ABCC4	STAT5A	OTUD4	CLINT1	PKM	STMN1	SRRM2	FAM53B	PKN2	PARN	LRRFIP1	DOCK5	MYO9B	DOCK7	DNTTIP2	CLASP1	SLTM	FKBP15	ATG9A	STAT1	CD44	RAB11FIP5	VIM	DBNL	XRN2	FLII	RSRC2	PLEKHA2	UCHL3	BIN1	ZYX	PAG1	GTF2F1	BABAM1	UBE2J1	XPO4	TAOK1	FNBP1L	MCM2	ZC3HAV1	INTS1	PHACTR4	ATXN2L	EIF4ENIF1	WASHC2A	HSF1	EEF1D	GGA1	GMIP	SRSF2	SLC43A2	ZMYM3	RFTN1	HNRNPUL2	INPP5D	TLN1	HDGFL2	RALGAPA1	HSD17B4	RIPK3	CAPG	SAMHD1	PRKCD	GPS1	ASMTL	RAD23B	PRKRA	UBE2V1	EFHD2	RAPGEF2	PARP9	MAPK1	PPP1R12A	PUS1	MAVS	FYTTD1	SQSTM1	STRIP1	ABCF1	ANKRD17	NEDD4L	S100A9	NBEAL2	BRD3	SLC23A2	NCF2	TAGLN2	SCRIB	SAMSN1	ABCC1	ZFYVE19	FCER1G	SNTB1	RIN1	ACAP2	DENND3	GPRIN3	EVL	EIF4G1	DPYSL2	ANKHD1	SH3PXD2A	SPAG9	GATAD2B	SIGLEC5	ZC3H4	HELZ2	EIF4G2	CEP43	SNN	DYNC1LI1	RRBP1	SRRM1	ITPR1	RAPGEF1	SORT1	RABGEF1	SORBS3	SEC31A	CD2BP2	MVD	ZRANB2	SRSF6	MACF1	PTPN12	TMEM163	TRA2A	EIF3B	NMT1	PTPRJ	WAC	ARHGEF7	GTF2F2	LAMTOR1	FOSL2	TFEB	RASA3	TPR	TBC1D10A	AAK1	ATP6V0A2	CENPA	SIDT2	LMNA	SPRED2	KDM3B	CAMSAP1	SLC4A2	MARCKS	CCNYL1	LIG1	NSFL1C	EDC4	OSTM1	LEO1	U2AF2	SPP1	PDCD5	LSP1	NACA	CBX3	RUNX3	C2CD2L	PCBP1	SH3BP5L	ITGB2	SERPINA1	RTN4	CTR9	SMARCA4	WDFY4	ARHGAP4	RGS14	RBBP6	CIAPIN1	RIPOR1	PAXX	REPS1	CX3CR1	SPECC1	COPA	BICD2	SIGLEC10	HSPB1	DOCK10	SPN	CHCHD3	TLE3	RGS10	GPAT3	ACLY	G3BP1	TRAF1	YTHDC1	NCBP1	PCK2	RPS6KA3	SELPLG	PPAN	SEC22B	DOCK8	ATG4B	BAD	NEK9	FMNL2	CD300A	YTHDC2	EIF4G3	ARID1A	SCFD1	MFAP1	CAD	SRSF3	TRIM36	MB21D2	BUD13	SH3BP1	EPB41L3	HIVEP3	VCPIP1	PREX1	WARS1	MIOS	PRKACA	PDS5B	KIF1B	KRI1	PTPRC	KLC4	DNAJC17	BCCIP	RTF1	C2CD5	PRKAB1	CCDC6	ELL	TOMM70	KCTD12	SPG21	CREBBP	TPI1	RFFL	VIRMA	MTDH	THUMPD1	HCLS1	RNF139	CCM2	SEC16A	PCIF1	EPHA2	PLCB2	CBX5	BIRC6	SRSF5	AMPD2	LIMK1	SIN3A	WNK1	ARHGAP22	EIF3CL	SUPT5H	CEP135	SKIC2	CARD9	ZNF276	PGM2L1	RGS19	SLC20A2	NUP188	PALD1	HLA-A	RAB12	ITGA5	UBA1	CSF1R	ARID3A	ATF7IP	BASP1	FERMT3	PIKFYVE	ARHGAP31	ILF3	FASN	RBMX2	FOXN3	ATP2B1	NAP1L4	MYO1F	NCL	MORC2	MYOF	VAMP3	GNAS	MARCKSL1	MIDEAS	PDHA1	NONO	ZDHHC18	GIT2	HERC1	HSP90AB1	TGOLN2	PALLD	SCAF1	ROCK1	CANX	TBC1D22A	CCR7	LASP1	RIC8A	CTNND1	F11R	PARP12	APOBR	EPN1	DOCK4	PACS1	PBRM1	TAOK3	NUFIP2	RBM6	ZNF148	BNIP2	FNBP1	NHERF1	ARGLU1	RREB1	IGF2R	TMPO	MRE11	PALM2AKAP2	PANK2	GFPT1	NBAS	HSPBP1	ADD3	PRPF6	USP7	TPMT	CAMK1	UBR5	SLC35C2	NASP	GPR84	SCAF11	UFD1	BIN2	NDRG2	DCAF5	EBAG9	NIPBL	SP110	BCKDK	PHF2	ANAPC4	TARBP2	ATG16L1	DDX55	C5AR1	STK11IP	CCDC25	FIP1L1	EP300	SLC12A6	OSBPL11	TRIM28	PTPN6	MYH9	RRAD	BSG	DDX24	IL1A	CERT1	SERF2	NCK2	MAP2K4
PMC10350077-media-8.xlsx-Controls_LPS_enriched_Down_KEGG-Gene_Symbol_IRF6		ATP2B4	DVL3	IRF2BP1	HNRNPA1	LARP7	RPL23A	BCLAF1	DDX55	HSP90AB1	RBM25	SH3BP1	RELL1	MPHOSPH8	RASAL3	SPN	BCOR	KIAA0930	PDS5B	GPATCH8	PRRC2C	SSB	PFKFB3	ARHGAP9	NDRG2	PRPF4B	NIBAN1	CCDC88B	TNFAIP3	BUD13	UNC93B1	FNBP1	SNX5	AP3B1	CAP1	CNOT2	AFF4	MAP3K2	SLC29A1	SAMD4B	GTF2F1	ZBTB7A	HERC1	TBC1D9B	CTR9	SUN2	VIM	PGM2	ARRB1	NUCKS1	ARFGEF2	STIM2	CDC42EP3	CCNL2	SPTBN1	MEF2A	RPTOR	PRKD2	EPS15L1	ERF	RNF20	PPP1R18	UBE4B	PPHLN1	EIF3CL	USP39	HIRIP3	CEP170	PAK1	LAMA5	BOD1L1	LSP1	CD44	PGRMC1	MKI67	PRAM1	RSF1	ATF2	EPB41	OTUD4	SRC	CHMP3	AKAP11	CDKN2AIP	EIF5B	NSUN2	RALGAPA2	N4BP1	DBNL	MSL2	C2orf49	RAB11FIP1	CUL4A	WAPL	DAB2	ZNF687	MINK1	OXSR1	SRRM1	MICALL1	STK11IP	IRAG2	ZDHHC5	PXN	PSME3	LYN	PWP1	PTPN23	DOK3	MRE11	TBC1D25	EAF1	KCTD12	STX12	CHAMP1	BCL10	CCDC12	USP15	RPS6	PRCC	TP53BP1	NFATC2	MFAP1	PPIG	PFKFB2	CNKSR3	DNTTIP2	RBM39	LIN28B	POGZ	PATL1	RALGAPA1	PVR	BCL3	SMARCAD1	TBC1D4	CANX	NCL	HSP90AA1	MYO18A	ICAM3	BABAM1	EIF3B	MARCKSL1	C9orf78	SLC16A3	EIF4B	SMC3	TCOF1	PTPN12	ITPRID2	EVL	MEFV	DTX3L	PNKP	HNRNPC	STIM1	PI4K2A	ZYX	PTPN6	ZC3H18	ZNRF2	MAP4	LARP1	SPP1	EDC3	SF3B2	IFI16	WAC	NOP56	IL16	TPD52	CAAP1	MAP1S	UBAP2L	SRSF4	NFKBIE	NEMF	BIN2	EP300	APOBR	NUP98	ACAP2	ASAP1	MAST2	CAMSAP2	STMN1	STK10	DOP1B	IGF2R	PRAG1	TOP2B	SASH1	PLEKHO2	GTF3C4	KIF21A	LMNB2	PCYT1A	WIZ	HMGA1	ARHGAP45	SNIP1	MRTFA	TACC3	LAIR1	UBE2O	PDXDC1	ACACA	KDM1B	DOCK10	TPD52L2	DKC1	FILIP1L	PTPN7	CCNY	SEC62	SRFBP1	SRF	GRAMD2B	PTDSS1	WTAP	NOLC1	TRIP12	MAP7D1	LPAR1	NELFE	TUBB4B	RSRC1	ZNF609	MED24	AFDN	SOWAHD	TCEAL5	SP100	DENND4A	ATRX	SAMSN1	ZNF316	USP24	EIF4ENIF1	TBC1D10B	HDAC1	TSC2	CWC22	MADD	MCOLN1	ZFP36L1	C3AR1	SPECC1	TMPO	CTNNB1	CASC3	SP110	IFIT3	ARAF	ANP32A	SAMD1	MYL9	RCSD1	FKBP15	MACROH2A1	ILF3	RBMX	TRPM2	SUGP1	CIC	GPA33	VASH1	GTPBP1	NCF4	ETV3	AKAP13	CLASP2	RPS6KA3	MARCKS	GPR183	FBL	MDC1	CDS2	BMP2K	USP10	LARP4B	CMKLR1	BACH1	CMTR1	CGN	MTMR3	TERF2IP	U2AF1	RANBP3	KDM1A	POLR1F	PKN1	WASHC2A	HDAC2	NPM1	ABCC4	SLCO2B1	GORASP2	NUP88	PRPF31	OSBP	RFFL	TMEM245	FERMT3	CEP43	SLC8A1	ATF7IP	OGFR	ERC1	RTN1	TRERF1	NUFIP2	SRRM2	SEPTIN6	TXLNA	SASH3	TKT	LARP4	SSRP1	FNTA	PPIL4	EP400	MYH9	ZFC3H1	LPAR5	SMARCA5	RPS6KC1	NOP58	FNBP4	ABR	TRAM1	ARHGAP27	CLNS1A	PALLD	PYGO2	ZFP91	TRIM33	RNF14	RBBP6	MORC2	ARHGAP30	EDC4	LILRB3	TAGAP	DNAJC5	UNC13D	PGRMC2	LMNA	SNX1	TOMM34	SKAP2	LCP1	DTD1	PABIR1	ATP2B1	MARK3	PGAM1	NF1	TP53I11	GRAMD4	ZNF106	DHCR7	MESD	IRF2BP2	HIVEP3	XRN2	ARK2N	DAPK1	HNRNPH1	RALBP1	CHD8	ZCCHC8	KIAA1191	PIK3R5	SYNRG	NSRP1	UBL7	RABEP1	DNLZ	IQGAP2	NFATC2IP	TOR1AIP1	SETD1A	TANC2	ACTB	MECP2	C1orf35	EEF1B2	CCDC97	TJP2	SAFB	DDX23	PRKAR2B	LSM14A	FUNDC1	TNS3	PHF6	EPB41L3	FNBP1L	TMCC2	WDR37	MARF1	MATR3	RAD9A	CCNT2	DCAF8	SSR1	GRAMD1A	MCM2	SLTM	MTMR10	PDAP1	MKNK1	BLOC1S3	PNN	CD74	DENND4B	OSBPL3	AKAP8L	SH3KBP1	BLNK	EMSY	CXCR4	KTN1	CFAP44	SH2D3C	RNF213	LRWD1	PBDC1	PANK2	BRAF	KIF2B	ANO6	PRKCD	GAPVD1	LUZP1	CLIP2	ZC3HC1	TMCC1	SUDS3	SETX	SF1	RAD23A	KDM2B	PELP1	ARHGAP17	NELFB	ARHGAP25	RUBCN	CYFIP1	PBRM1	JUNB	RBM17	LRMDA	GRIPAP1	SUB1	PRKAR2A	BAZ1A	PLCL2	PPP1R2	MTOR	DDX24	MACF1	XPC	HNRNPD	BIN1	COPB2	PIK3R6	STUB1	BNIP3L	GPAT3	SRSF1	ESYT1	NSD3	IVNS1ABP	PUM1	SLC4A2	ARMC10	GPR157	SVIL	LST1	GAK	FAM234B	CHAF1B	HNRNPUL2	ACIN1	SAP30BP	SLC4A7	ZC3H13	DPYSL2	GPRIN3	IGF2BP1	ARNT	HDAC7	CTNND1	TMEM184B	PPFIBP2	DDX54	NCOR2	F11R	OSTF1	DDX46	NHERF1	GPSM3	CCDC88A	PXK	DENND4C	LRRFIP2	MSN	WDR20	VIRMA	PURB	MARK2	ITSN2	NOC2L	TOM1L1	STARD3NL	GTF2I	PCM1	GPBP1	SQSTM1	TRIM28	PDCD4	PPP1R12A	EPB41L2	CARMIL1	PPP4R3A	TFIP11	FFAR2	FTH1	SGTA	DDX3X	H1-4	MEF2C	TBC1D2B	FXR2	ZNF22	PAGR1	KIAA1143	SEPTIN2	KIAA1522	DMD	ZFYVE26	TAB2	TFEB	HEXIM2	SCAMP2	ATN1	CBX1	SRSF6	POLD3	EFHD2	IWS1	MPP1	TIAM1	DHX29	TRIP10	PRKAA1	GPN1	SLC9A1	PGK1	UFL1	SUZ12	RRBP1	SMCR8	PACS1	EML4	CCDC86	LSR	CCNYL1	APC	THEMIS2	PEAK1	SLC12A6	DYRK1B	SLK	BAZ1B	LBR	ENSA	PRKAR1A	NIPBL	PAG1	HERC2	PHRF1	SRP72	FMNL1	RBMX2	SLC39A7	NUP153	PSIP1	RSL1D1	PRPSAP2	PUM2	CTNNA1	VAPA	SMC4	HDAC4	ARHGAP12	CKAP5	SERF2	TOMM20	TBC1D5	ACSS2	SH2B2	API5	C17orf49	PHACTR4	RTN4	OGFRL1	VAMP4	PPP1R10	WRAP53	ARID1A	SIRT2	ANAPC1	ZNF592	NIBAN2	ELF4	PLA2G4A	HCLS1	HNRNPK	CFL1	ZRANB2	TBC1D1	PRPSAP1	SSBP1	SLC2A6	FAF1	C2CD5	STRN4	ADD3	USP7	ELF1	SNX2	EPRS1	SRSF5	PRPF38B	UNC5B	DYNC1LI1	TCEA1	EIF2B5	CSRP1	ABCF1	THUMPD1	TGOLN2	RBM23	TMX1	PML	APEH	RAPH1	NISCH	GIGYF2	EIF3G	HDGF	MBP	AFTPH	TRAPPC14	CDK11A	ADAM19	MRPS16	PTAFR	SIRPA	PPIP5K2	SNW1	SRSF2	NDRG3	UTP18	PDS5A	DDB2	SH3PXD2A	RFTN1	RPLP2	HNRNPA3	AHCTF1	PI4KB	PNISR	GOLM2	HECTD1	SH3BP2	BPTF	HMGCS1	ZMYM4	N4BP2	FHOD1	MICAL1	SMN1	MGMT	SHTN1	SIPA1	NCK2	BRD4	PSMD2	ARHGAP35	FARP1	LEO1	USP14	SLC43A2	ETV6	POP1	ADAP2	RSPH3	SNX17	PPP1R7	RPLP0	ANKLE2	RAB3GAP1	HTT	VDAC1	GPHN	USP20	ASMTL	CYBA	PRKCA	ARHGEF7	SET	ALG3	CDK12	MON1A	NAGK	SERINC1	DOCK4	ALOX12	SFSWAP	SIGLEC7	ZC3H14	U2SURP	H1-5	CHD1	ACLY	OSBPL11	MAP3K11	WASHC2C	SAMHD1	EEF1D	HMGB1	JUND	PHF8	DNAJB6	SAC3D1	LMO7	VASP	IL1RAP	CARD9	SF3A1	IQGAP1	PALM2AKAP2	CIR1	VSIR	STX4	CBX3	RALY	UBA1	PIEZO1	SZRD1	RPRD2	CD2AP	SFT2D1	TMEM51	KHDRBS1	PREX1	RAB14	DSP	HMGA2	NADK	RAPGEF1	BZW1	TBC1D22A	SENP3	TUBA1A	ZC3HAV1	GPR34	SNRNP70	PARP4	CALHM6	PKD2	RAF1	GPALPP1	MVD	ADRB2	ARHGEF2	ABI1	NCK1	STX7	YAF2	AIF1	CHD4	CCNK	SGPP1	FCER1G	FRMD4A	NCBP1	RBM15	DOCK2	APBB1IP	FLII	EVI2B	SERBP1	RNPS1	FCHO2	BCKDK	MYO9B	PCNP	RIPOR2	CRTC3	FGD3	MTDH	B4GALT1	HNRNPUL1	SEC16A	ALDOA	MYSM1	NDRG1	EXOSC7	BNIP2	PARP12	RCOR1	TRAPPC10	BAG6	IRF2BPL	CDKN1B	SRPK2	SUFU	ITGAV	WIPF1	CLIC1	SSR3	NRDC	SLC1A4	CCDC6	USP9X	CD33	EHBP1L1	CDK7	MYO1F	ATP5F1B	PLEK	SLC16A1	EIF2A	NCOA6	TLE3	PCF11	CARHSP1	RBM8A	PLEKHG3	TJAP1	CAD	FGD5	SLIRP	CYBRD1	PSMA3	RER1	PCIF1	ANXA2	WDR55	CCR7	CDYL	ADGRE1	PEA15	GMIP	MIA3	MOB1B	RIC1	SLAIN2	INTS1	H1-10	PKM	TRIM36	AKT1	ZBTB17	MBD1	CX3CR1	YY1	PPP1R9B	PDIA6	MCF2L	RPS6KA1	YBX1	FMNL2	LCP2	RIPK2	EML3	STRN	RASAL2	RGS14	AAK1	PSD4	RBM14	SELPLG	DOCK11	DDX51	EHD1	CPSF7	FOXN3	PIK3AP1	ARHGAP1	TFE3	ANP32B	FMNL3	RIC8A	MYO5A	DYNC1LI2	HMGN1	SSH1	PLXDC2	ERCC5	ZC3H4	SIN3A	CLN6	EEF2	ABL2	WNK1	ARAP1	DHX16	DNHD1	LYAR	NAP1L4	RCC1	ARHGEF12	TBC1D15	PDHA1	GIT2	LASP1	APPL1	DPF2	PHF2	CHD2	ZNF148	SMARCC2	ATL2	TRAF1	TACC1	MED1	PAK2	G3BP1	GIT1	ABTB2	PTBP1	SPG11	TFPT	AMPD3	VPS50	RRAGC	MAPK3	TAOK3	FRYL	BAZ2A	FAM53B	PAXX	SCAF1	YTHDC1	MCRIP1	PAK4	RBM34	GTF3C2	CDK17	DOCK8	H3C15	CDK16	TLE4	MON2	BSG	TNKS1BP1	SRGAP2	ELMO1	DDX21	RAB12	ARHGAP4	HNRNPU	PCBP1	TRPT1	PIGR	MBD2	RIPK3	KIF1C	REEP4	SDE2	MLLT1	VPS4B	PRKAB1	VIPAS39	ARHGEF6	PTK2B	HMGN3	PLCB3	SLCO4C1	CSTF3	CLIP1	GYS1	SRSF7	ATP7A	HNRNPA2B1	WDR44	POLR2M	ATP6V1G1	CDC42BPB	BCKDHA	GTF3C3	PACSIN2	MYCBP2	PHKA2	ARAP3	RB1	PGM1	MAP3K1	EIF5	SH3BP5L	EXOC1	TOM1	AHNAK	CCR1	SEPTIN9	NAA25	IPO5	TYROBP	CAMK1D	C2CD2L	RPRD1B	RNF113A	KRI1	RAP2A	ZNHIT3	SON	PIKFYVE	NACA	MVP	CAMK1	CTPS2	HPS5	RPAP3	ABL1	IL1A	JADE3	RAB7A	ARHGAP21	MAPRE1	LPXN	TTLL12	ABCC1	DEK	FIP1L1	FYB1	MTA2	GAB2	BCCIP	ATXN2L	SRSF11	LAT2	SP1	ZFR	SCAMP3	IL17RA	THRAP3	MEPCE	AKAP8	RAPGEF6	RANBP2	RPL14	SEC31A	CEBPZ	TRRAP	AP3D1	ARFIP1	CXorf38	RASSF2	LIMD2	SPAG9	TAGLN2	PTPRC	CLASP1	H3-4	HCFC1	PDLIM4	RBM12B	STARD10	ITGB2	TWF2	MCMBP	SEC22B	KCNAB2	TRAFD1	AGPS	ZMYND8	UBXN7	CCM2
PMC10362259-BLOODA_ADV-2022-009035-mmc1.pdf-6-TCFL5_TCFL5		ZNF510	STRBP	CDK19	HSD17B8	HYKK	DICER1	ZBTB41	H2AX	NFXL1	LIN52	DNAJB4	RPL21	TEX12	ZKSCAN5	RBMS1	GPT2	KLHL42	ERI2	TEP1	PHTF2	ZNF845	B3GLCT	FBXO16	RNASE3	ZBTB8A	RFX7	YTHDC1
PMC10362280-main.pdf-116-MYB_MYB		GTPBP10	BUD23	HMBS	ANAPC5	ZC3H14	TCF3	RAD52	NELFCD	MED24	IDH3B	DNM1L	CARF	ABCA2	SGSM3	PACRGL	ELMOD3	CDC27	CCNL1	CCM2	AKAP8L
PMC10361959-41419_2023_5985_MOESM1_ESM.pdf-185-THRB-AS1_THRB		LRRFIP2	TGM4	ALS2CL	CCDC12	ARIH2	ZMYND10	IQSEC1	ULK4	RBM5	FOXL2NB
PMC10361959-41419_2023_5985_MOESM1_ESM.pdf-221-RBPJ_RBPJ		RBPJ	C4orf19	ELMOD2	COPS4	GRXCR1	FBXO8	SCARB2	TRMT10A	CLDN24	AFF1	HSD17B13	STOX2	TMEM150C	PPEF2
PMC10361959-41419_2023_5985_MOESM1_ESM.pdf-507-ZNF641_ZNF641		ANP32D	LALBA	KMT2D	RHEBL1	TUBA1B	SMAGP	AQP5	MYL6B	INHBE	LRRC10
PMC10361959-41419_2023_5985_MOESM1_ESM.pdf-735-NFIX_NFIX		HSH2D	NR2C2AP	PRR19	ZNF559-ZNF177	SWSAP1	FXYD5	TTC9B	TRAPPC5	DAND5	ZNF507	PAK4	ZNF284	ZNF180	SLC8A2	SULT2B1	CCDC159	ZNF709
PMC10361959-41419_2023_5985_MOESM1_ESM.pdf-748-ZNF85_ZNF85		DMKN	CEACAM20	ZNF547	PIN1	NFIX	COLGALT1	FKBP8	CACNA1A	ZNF175	FZR1	ATP4A	RAVER1	CCDC159	ZNF763
PMC10361959-41419_2023_5985_MOESM1_ESM.pdf-769-LYL1_LYL1		LYL1	CACNA1A	ACP7	A1BG	CNFN	SULT2B1	SIGLEC7	LENG9	URI1	PSMD8
PMC10361959-41419_2023_5985_MOESM1_ESM.pdf-773-ZNF85_ZNF85		ACP7	ZNF225	ODAD1	ARHGAP33	C19orf33	PAK4	SYCN	SULT2B1	FAM32A	CEACAM21	EPHX3
PMC10361959-41419_2023_5985_MOESM1_ESM.pdf-812-ZNF83_ZNF83		DPRX	MBOAT7	KLK4	DACT3	AP2S1	SIGLEC6	CACNG8	ZNF446	ODAD1	VSIG10L	LILRA1	FCAR	SLC8A2	LILRB4
PMC10361959-41419_2023_5985_MOESM1_ESM.pdf-875-HES2_HES2		SRP9	HES2	EFHD2	GMEB1	SMIM12	PLK3	SNX27	GPBP1L1	FCER1G	LRRN2	THAP3	TXLNA
PMC10361959-41419_2023_5985_MOESM1_ESM.pdf-933-ZNF496_ZNF496		ENTREP3	TIMM17A	VANGL1	TRIM33	BCAS2	ATP1A1	TRIM45	VTCN1	REG4	NBPF8
PMC10361959-41419_2023_5985_MOESM1_ESM.pdf-1319-FOXJ2_FOXJ2		CLEC4A	AICDA	CLEC2A	DDX47	SSPN	SLC4A8	OLR1	PTPRO	PPFIBP1	CLEC1A	GABARAPL1
PMC10361959-41419_2023_5985_MOESM1_ESM.pdf-1493-THRA_THRA		THRA	WIPF2	MYCBPAP	KRTAP4-11	HEXD	KIF18B	RSAD1	CYB561	EIF1	KRTAP4-3	PRR15L	TRIM37	TOP2A
PMC10361959-41419_2023_5985_MOESM1_ESM.pdf-1523-ZNF14_ZNF14		CADM4	FBXO46	CGB2	CCDC159	NR2C2AP	ZNF507	GRAMD1A	PLPPR2	PRKCSH	ZNF700	ZNF844
PMC10361959-41419_2023_5985_MOESM1_ESM.pdf-1550-ZNF175_ZNF175		LENG9	CDC42EP5	LILRB4	GARIN5B	NLRP13	KIR2DL3	ZSCAN1	U2AF2	SHISA7	SOX12	FERMT1
PMC10361959-41419_2023_5985_MOESM1_ESM.pdf-1619-ENSG00000083838_ZNF446		NEK11	LPGAT1	PNPLA7	PSENEN	C11orf54	REEP1	MED28	CCDC159	MAST1	C16orf74	PIK3C2B	GEN1	COQ8A	RHBDL1	FBXO48	ZNF75A	SH3PXD2A	SMAD6	CD109	WWP2	DOC2A
PMC10361959-41419_2023_5985_MOESM1_ESM.pdf-1619-ZNF446_ZNF446		NEK11	LPGAT1	PNPLA7	PSENEN	C11orf54	REEP1	MED28	CCDC159	MAST1	C16orf74	PIK3C2B	GEN1	COQ8A	RHBDL1	FBXO48	ZNF75A	SH3PXD2A	SMAD6	CD109	WWP2	DOC2A
PMC10361959-41419_2023_5985_MOESM1_ESM.pdf-1620-ENSG00000196705_ZNF431		GET4	TBC1D30	GLRX2	BAG1	EMP2	SMDT1	BPNT1	SGK3	CCDC97	ASIC3	ATP13A1	TOE1	ITGBL1	TMEM62	TGM1	SCPEP1	ZNF713	VSIG10	RHBDD3	GMIP	RGS12	SUPT20H	TRMT2A	ZSWIM3	FRY
PMC10361959-41419_2023_5985_MOESM1_ESM.pdf-1620-ZNF431_ZNF431		GET4	TBC1D30	GLRX2	BAG1	EMP2	SMDT1	BPNT1	SGK3	CCDC97	ASIC3	ATP13A1	TOE1	ITGBL1	TMEM62	TGM1	SCPEP1	ZNF713	VSIG10	RHBDD3	GMIP	RGS12	SUPT20H	TRMT2A	ZSWIM3	FRY
PMC10361959-41419_2023_5985_MOESM1_ESM.pdf-1625-ZBTB11-AS1_ZBTB11		FRS3	FOXD1	H3C6	FNDC10	DENND6B	MALL	ANGPTL2	HSD17B6	HSH2D	PTMS	CCDC69	ADRB2	ADCK1	TMCC3	CYB5D2	TGFBI	SERPINF2	H2BC12	MB	RBKS	CHMP6	GLIS2	KRT19	DNAH5
PMC10361908-10120_2023_1395_MOESM7_ESM.pdf-8-ENSG00000129173_E2F8		ERI1	SEC14L5	CERS4	RPS16	NCAPG	DHX58	RHOBTB2	SCML2	CARD10	TYMP	PCDHGC5	GAMT	APOE	ALLC	GADD45G	PLVAP	CACNG6	GDF15	CYP2E1	CCDC62	LRP3	PKDREJ	GINS2	C3orf20	AOC2	PCDHAC1	PCDHGA3	KRT15	CHSY1	TRIM21	DNHD1	RAP1GAP2	COQ3
PMC10361908-10120_2023_1395_MOESM7_ESM.pdf-9-E2F8_E2F8		ERI1	SEC14L5	CERS4	RPS16	NCAPG	DHX58	RHOBTB2	SCML2	CARD10	TYMP	PCDHGC5	GAMT	APOE	ALLC	GADD45G	PLVAP	CACNG6	GDF15	CYP2E1	CCDC62	LRP3	PKDREJ	GINS2	C3orf20	AOC2	PCDHAC1	PCDHGA3	KRT15	CHSY1	TRIM21	DNHD1	RAP1GAP2	COQ3
PMC10361908-10120_2023_1395_MOESM7_ESM.pdf-32-ENSG00000196357_ZNF565		H1-4	ADORA2B	ATP5ME	TMEM154	ARL6IP1	CDKN2A	CXCR6	RRM2	PEX6	C1GALT1C1	FAM171B	ASL	HES4	MINAR1	LAMB2	DTYMK	TSPAN5	KLF11	MBOAT2	ISG20	SNX7	QARS1	CHST14	STX8	LRG1	TMEM37	PCDHGC4	ZNF692	CDCA7	DUS1L	RAC3	PCDHA10	PARM1
PMC10361908-10120_2023_1395_MOESM7_ESM.pdf-33-ZNF565_ZNF565		H1-4	ADORA2B	ATP5ME	TMEM154	ARL6IP1	CDKN2A	CXCR6	RRM2	PEX6	C1GALT1C1	FAM171B	ASL	HES4	MINAR1	LAMB2	DTYMK	TSPAN5	KLF11	MBOAT2	ISG20	SNX7	QARS1	CHST14	STX8	LRG1	TMEM37	PCDHGC4	ZNF692	CDCA7	DUS1L	RAC3	PCDHA10	PARM1
PMC10361908-10120_2023_1395_MOESM7_ESM.pdf-60-ENSG00000165804_ZNF219		CPZ	GSTM3	PPP1R14C	SMC5	ABHD14B	IQGAP3	ZFP2	KIF21A	ZNF318	HPS1	IPO9	MFAP3L	ARHGAP11A	CALD1	TIFA	E2F2	L3MBTL3	SPRYD7	XAF1	COL6A1	ARMCX6	COLGALT2
PMC10361908-10120_2023_1395_MOESM7_ESM.pdf-61-ZNF219_ZNF219		CPZ	GSTM3	PPP1R14C	SMC5	ABHD14B	IQGAP3	ZFP2	KIF21A	ZNF318	HPS1	IPO9	MFAP3L	ARHGAP11A	CALD1	TIFA	E2F2	L3MBTL3	SPRYD7	XAF1	COL6A1	ARMCX6	COLGALT2
PMC10361908-10120_2023_1395_MOESM6_ESM.pdf-140-ZBTB11-AS1_ZBTB11		PCDHB16	KCNJ6	F8A1	POLD2	CYP1B1	NEK3	SYTL3	ARMC9	RSRC1	MTLN	CYP4F8	IFI27	TNFAIP3	H2AC16	HSH2D	H2BC6	H4C4	ACSF3	USH1G	H3C8
PMC10361908-10120_2023_1395_MOESM8_ESM.pdf-28-ENSG00000169740_ZNF32		ZNF239	CSGALNACT2	SVEP1	PALM2AKAP2	KLF4	ABCA1	TP53INP2	HLA-DMA	CAMK2N1	FAM120C	SMIM5	SP5	ZBTB12	BAMBI	ATP11A	SYK	FBLIM1	KIAA1217	YIF1A	ARL5B	ZKSCAN4	NSUN6	SLC39A12	FOXD4L5	TMEM236	TNFRSF9	STAM	KLF12	IGFL2	IGFL4	TRDMT1	CUBN	HES2	CEP68	CKAP4	RGP1	KCNAB2	NMT2	RPP38
PMC10361908-10120_2023_1395_MOESM8_ESM.pdf-29-ZNF32_ZNF32		ZNF239	CSGALNACT2	SVEP1	PALM2AKAP2	KLF4	ABCA1	TP53INP2	HLA-DMA	CAMK2N1	FAM120C	SMIM5	SP5	ZBTB12	BAMBI	ATP11A	SYK	FBLIM1	KIAA1217	YIF1A	ARL5B	ZKSCAN4	NSUN6	SLC39A12	FOXD4L5	TMEM236	TNFRSF9	STAM	KLF12	IGFL2	IGFL4	TRDMT1	CUBN	HES2	CEP68	CKAP4	RGP1	KCNAB2	NMT2	RPP38
PMC10361908-10120_2023_1395_MOESM8_ESM.pdf-36-ENSG00000221869_CEBPD		IFITM1	SAG	TONSL	PGGHG	NOTUM	ASRGL1	IFI35	VPS35L	SMIM19	HOPX	ARHGEF38	ZSCAN26	LOC730098	LAMA2	SEMA4D	CC2D2A	NHERF2	EIF4E3	SIGLEC6	NANOS1	GFUS	TICAM2	ALKBH8	LTB	PAX8	ALKBH2	PGAP6
PMC10361908-10120_2023_1395_MOESM8_ESM.pdf-37-CEBPD_CEBPD		IFITM1	SAG	TONSL	PGGHG	NOTUM	ASRGL1	IFI35	VPS35L	SMIM19	HOPX	ARHGEF38	ZSCAN26	LAMA2	SEMA4D	CC2D2A	NHERF2	EIF4E3	SIGLEC6	NANOS1	GFUS	TICAM2	ALKBH8	LTB	PAX8	ALKBH2	PGAP6
PMC10362029-41598_2023_35401_MOESM3_ESM.pdf-1-E2F1_E2F1		E2F2	E2F3	E2F4	E2F5	E2F6	E2F7	E2F8	E4F1	ECD	ECRG4	ECT2	EDN1	EDN3	EDNRA	EFHC1	EFHC2	EGF	EGFR	EHMT2	EID1	EIF2AK4	EIF4E	EIF4EBP1	EIF4G1	EIF4G2	EME1	EME2	EML1	EML3	EML4	ENSA	ENTR1	EP300	EP400	EPB41	EPB41L2	EPC1	EPC2	EPGN	EPS8	ERCC1	ERCC2	ERCC3	ERCC4	ERCC6
PMC10362029-41598_2023_35401_MOESM3_ESM.pdf-12-ZNF207_ZNF207		ZNF268	ZNF318	ZNF324	ZNF503	ZNF655	ZNF703	ZNF830	ZNRD2	ZPR1	ZW10	ZWILCH	ZWINT	ZZZ3	CREBBP	GSK3B	HDAC1	HDAC2	ORC2	ORC3	ORC4	ORC5	ORC6	RBX1	SKP1	SMAD2	SMAD3	SMAD4
PMC10350142-nihpp-2023.06.28.23291873v1.pdf-3-SOX6_SOX6		TPCN2	CTSC	TYR	PDE3A	SOX5	DCT	OCA2	HERC2	TSPAN10	SIK1
PMC10359315-41598_2023_37732_MOESM1_ESM.pdf-0-ZBTB16_ZBTB16		SPARCL1	CCL7	MOB3B	DEPP1	ITGA10	FKBP5	RASL11A	PDE7B	ZNF367	PRRG4	PXYLP1	ORC1	RGCC	SEC14L2	DTL	FOXO1	ARSI	HAND2	SLC40A1	EEF1AKMT4	RARB	IL1R1	SMIM3	MC1R
PMC10359315-41598_2023_37732_MOESM1_ESM.pdf-1-MAFF_MAFF		TIMM44	IVNS1ABP	ZNF365	DYRK3	ZNF23	MSC	MMP16	HIVEP1	TACC2	LONP1	SLC35F6	ZXDB	ZCCHC8	NT5C3A	PIM3	SLC7A1	NUDT6	AKIRIN2	TMEM267	HAX1	SH3KBP1	NOTCH1	TNFRSF19	ALKBH3	SH2D4A	WDFY2	ETS1	TCEA1	SERINC5	TULP4	HSPA13	ZNF697	DUSP12	STK40	EPRS1	ZBTB21	DDX19B	LIPA
PMC10359315-41598_2023_37732_MOESM1_ESM.pdf-1-ZNF770_ZNF770		PANK2	NR3C1	COX20	FEM1C	JMJD1C	MTHFD1L	ZFAND3	IFIT5	ARMC9	NARS1	BTBD10	UTP25	ZCCHC14	FOXP1	SLC16A7	CYLD	CREB1	DLC1	NUB1	CHD4	VPS37A	ASAP2	SPG11	SMAD2	ACSL3	OSMR	CAMSAP2	UHRF2	TAOK3	PPP1R15B	AFF4	NDFIP2	KDM5C	FBXO11	BCLAF1	KIRREL1
PMC10360199-DataSheet_2.docx-4-TOPORS_TOPORS		UBR3	WDFY3	DIO2	DOCK4	ERC1	ERF	MCM10	MTR	NOL11	POLR1A	POM121	TRERF1	TRPS1	TSPYL1	YTHDC2	ARFGEF3	CSTF2T	DDX1	DMXL1	FASTKD2	TRIP12	WDR47	ACADM	ATG2B	BAG3	DDX3X	ERCC6L	HSP90AA1	MINPP1	NEK9	SYT16	TOP2B	WDR36	COPA	DHX40	DMXL2	DOP1A	EPG5	GIT2	KLHL24	MPLKIP	POLR3A	PTK2B	SF3B3	URB1	ADGRL1	BEND3	CORO1C	CRKL
PMC10359638-gkad401.pdf-8-AHDC1_AHDC1		DHX34	DIS3	KDM1A	KDM3B	KDM5C	KAT7	HDAC2	MTA2	ZBTB21	HIC2	PATZ1
PMC10361721-elife-83385-supp4.xlsx-Sheet1-CHCHD3_2_CHCHD3		LARGE1	TTN	POLD1	PLCL2	FARP1	PTPRQ	MAPK8IP3	HNRNPU	SYNE1	EP400	NAA25	MYH6	KALRN
PMC10356917-41467_2023_40043_MOESM4_ESM.xlsx-Sup_Fig_10m-Supplementary_Fig_10m_Tall_results_of_48-plex_Immune_Monitoring_panel_after_0_3mg_LPS_IRF6		IL13	IL2	TNF	IL9	IL15	IL17A	IL27	IL4	IL5	IL31	CXCL10	CXCL5	IL18	LIF	IL22	TNFSF13B	BTC	VEGFA	CXCL1	IL3	CCL5	IL7	CCL7	CCL4	CCL11	CCL2	IL6	CCL3	IL10
PMC10356917-41467_2023_40043_MOESM4_ESM.xlsx-Sup_Fig_11e-Supplementary_Fig_11e_Mouse_CT_vs_LPS_0_3mg_volcano_plot_IRF6		IL10	IL3	LIF	IL2	CXCL10	VEGFA	IL4	IL5	IL6	IL17A	IL22	IL9	IL13	IL27	CXCL1	CCL5	TNF	CCL3	CCL7	CCL2	IL15	CXCL5	CCL11	IL18	TNFSF13B	CCL4	BTC	IL7	IL31
PMC10353943-43587_2023_436_MOESM19_ESM.xlsx-Extended_Data_Figure_9e-EGR2_EGR2		RGS16	IL7R	CSF3	SELE	GPR183	ITGB8	RNF144B	LIF	SERPINE1	IL1A	ADM	RGS1	TLR3	PTGIR	MSR1	TNFSF9	SEMA4D	PLAUR	OSMR	BST2
PMC10352658-Table_4.pdf-5-NFYA_NFYA		SEC24B	ANGPTL4	GPAT2	MAOA	CYP3A7	DPEP1	ACSL1	PISD	ACLY	CBR4	SEC24D	RORA	NCAPH2	BAAT	CYP4F2	HSD17B3	TNFRSF1A	SQLE	NCOA6	SGPP1	PLA2G4F	ACSF2	DBI	NCOR1	GDE1	TSPOAP1	ACBD7	PHYH	JAK2	HSD17B4	TPTE2	IRS2	DPEP3	ESRRA	SIN3B	HACD2	FDXR	TNFAIP8L1	DGKA	GGPS1	UGT2B10	FAAH2	HADHB	NUDT19	LHB	AKR1D1	CSNK1G2	MTMR2	LCAT	ACHE	SGMS2	CYP2C9	ACSL6	OXCT2	GPX7	GDPD1	CPNE7
PMC10353540-Table_1.xlsx-HCC1954_AR_vs_HCC1954_A-ID_AR		CFH	AOC1	KLHL13	CASP10	SARM1	CD38	THSD7A	OSBPL7	CACNA1G	MATK	PAX6	BAIAP3	SELE	FMO3	TFAP2B	ADAM22	AASS	SS18L2	IL32	MAPK8IP2	TENM1	TRAF3IP3	MLXIPL	ETV7	CD22	SEMA3B	GPRC5A	CNTN1	CD74	ADGRA2	SAMD4A	PLEKHB1	SERPINB1	FHL1	GRAMD1B	BIRC3	SLAMF7	ARHGAP31	GAB2	MAP2K3	DAPK2	TIMP2	ADRB1	EPHA3	ROS1	NOP16	LTBP1	SLC4A8	LAMC3	PTGER3	LAMA3	KCNQ1	SYNE2	CYFIP2	ITIH4	PRDM1	PARP12	SLC6A16	ISOC2	DLX3	HIPK2	FAR2	BCAS1	NTN1	COL17A1	NAV3	PDZD4	FGFR3	IFI35	ACSL4	REEP1	GAL	TGFBR3	HES2	ST6GALNAC1	ST6GALNAC2	EPN2	ALDH3A2	SREBF1	ACAP1	EVC	ABCB11	PTGS2	SLC24A1	SEMA3A	SEMA3C	ADD2	ANKRD13A	CTTNBP2	RARB	LAMP3	NEBL	TP53INP2	TP73	LIPE	RIMS1	PTPRH	MID2	KCNN2	STK17B	LRP2	FYB1	KCNK2	OPRK1	ZNF264	EFR3B	TTC39A	CEACAM6	ACHE	MMP2	LPCAT2	PTHLH	SULT2B1	SLC4A11	EBF4	CPXM1	OAS1	CHRD	NAT14	PUS7	ABCC6	ALKBH5	ESR1	CCDC80	TGM1	PTGS1	CYP26A1	IL11	CRISP3	PGC	PCSK5	SCD	TSPAN15	CATSPERG	MISP	ARVCF	CECR2	SUSD2	GGT5	YPEL1	GGT1	LGALS1	PIK3IP1	SLC5A1	TIMP3	HMOX1	PDGFB	APOL1	NCF4	RIN3	PAPLN	DHRS2	NFATC4	PROCR	NFATC2	BMP7	ABCD1	SYP	BMX	SMARCA1	ITIH6	NALCN	SLC25A15	MMP15	HAS3	SMPD3	CRISPLD2	HAGHL	CPPED1	XYLT1	TMC5	TGM5	BMF	SFRP1	JPH1	FGL1	TNNT1	PPP6R1	CASP14	URI1	CCNP	TGFB1	DENND3	CEACAM5	ATP1A3	MEIS3	PLA2G4C	JAK3	HPN	SCN1B	ZNF85	CADM4	RUNDC3B	TFPI2	ATP6V0A4	HOXA13	COBL	PTPRZ1	HYAL4	MEST	GIMAP2	PRUNE2	RIGI	VSIR	ACTA2	KAZALD1	DKK1	UBE2S	RPL28	RUNDC3A	RASD1	RAI1	DRG2	AKAP10	ALDH3A1	B9D1	CCL2	DHX58	CNTNAP1	CACNG1	SULT1E1	CRACD	SLC2A9	PPARGC1A	CRYAB	FOLR1	MDK	CLEC2B	PPM1H	WNT5B	TRPV4	AKAP3	ALDH2	OAS3	OAS2	ST8SIA1	BTN3A3	RIPOR2	MDGA1	BAG2	EYA4	SOBP	PDE10A	SMOC2	SLC29A1	CLIC5	SEMA5A	POLR3G	FGF1	CD86	WNT5A	DNAH1	RTKN	KCNIP3	ITGA4	PDE1A	IFIH1	GRB14	TACR1	IL1R1	MLPH	ODC1	ARID3A	ATP6V1B1	PARD3B	MARK1	ELAPOR1	FBXO6	PLA2G4A	RGS2	BMP8B	MYCL	SIPA1L2	KMO	ST6GALNAC5	ADGRL2	PADI2	CR2	TSPAN1	NRP2	CNR1	TNFAIP3	SPP1	BSPRY	TGFB3	IFIT3	IFIT2	CD274	PCDHB12	CLU	EPHX2	CRISPLD1	RDH10	CSTA	GJB6	TNFSF10	TMEM156	GTF3A	RASL11A	EEPD1	ARL4A	TWIST1	OPTN	LRP1	NFE2	KCNJ2	INHA	WFDC3	ZNFX1	PTGIS	CDH26	PACSIN1	GNMT	SOX4	RPP40	AHNAK	ABCC4	IRF1	PPP1R12C	SDCBP2	AMOT	NR1D1	STAT5A	IFI6	SIX1	FGD3	ATP13A4	TSPAN8	SYNGR3	MACF1	GNGT1	GNAI1	RASL11B	PPAT	ADM2	APOL3	APOL2	CPA4	FOXP2	CCDC136	GAD1	TMOD2	ALDH1A2	BBOX1	USP6	DNAAF11	RNASE1	FGF13	CDKN1C	LBP	GAMT	CRACR2A	NXNL2	STARD8	GADD45G	PGPEP1	IQCN	HELZ2	PNPLA7	GATA5	FBP2	BPIFA2	IDO1	RFTN1	GFPT2	RPL27	MAP1B	FMO5	LLGL1	SLC6A11	PPARG	TRIM22	POPDC3	XAF1	ATP1A4	BCAN	WASF3	CHRM3	PEMT	MPRIP	DCLK1	RNF128	KMT5C	HSPBP1	PLAAT4	FAM83F	HSD17B4	TTC9	TSPAN2	WNT2B	VTCN1	RSAD2	CMPK2	RPS15A	DOCK2	ENTREP1	TBX3	OASL	HRK	BICDL1	CD36	MDFIC	LMO2	ITGA7	AGAP2	STX11	KIAA0513	CAPN9	SERPINE2	EDAR	ALDH1L2	SLC41A2	TBC1D4	THSD1	LIMD2	RTP4	HLX	IL1RN	BIN1	KLF4	RALGPS1	TMOD1	KIF12	MYC	IL33	TMEM8B	GMPR	KIAA0319	FOXF2	IER3	PGBD1	SYTL2	DDX60	TMPRSS4	MMP7	STRA6	IFI44L	IFI44	CLCA2	FASTKD1	HECW2	PARP9	HERC6	HERC5	RASGEF1B	PDE5A	FRAS1	EGF	FBN2	SHISAL1	ERP27	AMIGO2	PHLDA1	PTPRQ	DUSP6	LPAR6	ZIC5	CBLN3	STON2	DNAJA4	CYP1A1	CCDC33	SH3GL3	ZFHX3	NLRC5	CDH11	MED9	COPS3	GID4	PRPSAP2	LRRC46	ZMYND15	SECTM1	ZNF750	IGFBP4	NTN5	SLC47A1	GARIN5A	MMEL1	FHAD1	PADI1	CYP4B1	TMEM61	TBX19	HMCN1	RORC	ANXA9	S100A7	SNRPG	FAM171B	ACKR3	TRPM8	ACKR2	GASK1A	ADPRH	ILDR1	MUC4	VWA5B2	LYAR	NKD2	ADAMTS16	OTULINL	ZNF300	SCUBE3	PM20D2	IGFBP3	NLGN4X	DENND2A	TMEM47	SYTL5	RADX	FRMPD3	GPC3	SYBU	SHC3	ZNF462	ASTN2	HMCN2	PDSS1	FAM171A1	PLEKHS1	ADM	SERPING1	SERPINH1	DRD2	GLB1L2	FADS1	KIRREL3	TAGLN	JPH2	MMP3	ADGRL3	LYPD1	WDR17	PRSS23	TMEM86A	AKR1C2	TMEM45B	SAV1	FBXO4	HSPB8	GUCY1A2	HOMER1	GJA1	RASGRP3	DNAI4	IFIT5	SLC16A12	PRDM8	BMP3	HHEX	CPB1	MERTK	PID1	CACNA2D1	SEMA3D	DNAAF1	ROBO3	PRKCA	ABCA5	PDLIM3	SORBS2	CHODL	ADAMTS1	ADAMTS5	SLFN13	FLCN	EPHB1	MARVELD1	PPM1J	SPAG17	GNA14	SLC28A1	TDRD9	PPP2R2B	UBE2L6	GLYATL2	LRP8	MMP14	HYDIN	TSC22D3	KCNJ15	CREB3L1	CFAP251	RIBC1	KCNB1	TSPAN33	NRG2	PPP1R9A	GDPD5	DYNC1I1	CDA	CACHD1	IGF2BP1	TCHH	PIP	LYPD5	ZNF221	KALRN	TMPRSS3	RSPH1	ZNF66	ADAMTS13	RDH13	BRSK1	COX6B2	AZGP1	FGFR4	BDH1	ZNF382	SYCE2	CXCL16	ASRGL1	FGF19	PDZK1IP1	ZSWIM5	LAPTM5	UBXN10	WNT4	MXRA8	MEGF6	LRRIQ3	GBP2	GBP4	DENND2D	SNED1	PIGR	DISC1	VSNL1	INHBB	NEURL3	CTSS	ALPP	ALPG	NIPAL1	DCST2	DCST1	SLC15A2	IGFBP7	NFASC	RPL22L1	ADAMTS9	PCOLCE2	MELTF	PRSS12	GUCY1A1	HPGD	GASK1B	EDIL3	STARD4	TLR3	TERT	GRIK2	DCBLD1	TMEM200A	RAET1E	STK17A	ELAPOR2	SYTL3	HEY1	PHKG1	CSMD3	DEFB1	NOS3	TP53INP1	ABCA1	MAMDC2	TMC1	SLC16A9	GJB2	FAAH2	RET	ANKRD2	LARGE2	IFI27	HACD1	RAG1	PKD1L2	A2ML1	BEAN1	TMPRSS5	HTR3A	SCNN1G	RBPMS2	GLYATL1	CHP2	ELFN2	C15orf48	SGSM1	PRR15L	NOD2	ZNF91	MYO5B	CORO6	ZNF701	AXL	TTYH1	PSCA	KLK6	ZNF83	KRT80	ANGPTL4	MGAT5B	ABCA3	TRANK1	TTC21A	BATF2	GNG4	ACOX2	TAP1	BDKRB2	SCNN1B	TNXB	COL3A1	LDLRAD4	SLC16A4	PKIG	NPNT	CXXC4	STXBP6	LGALS9	ACTBL2	CXCL10	KCNAB1	SHE	PTAFR	LINGO1	ROBO1	MYO7B	GPR37L1	FAXDC2	LGALS9B	DCLK2	ZNF804A	KRT8	TMT1B	KRT75	KRT4	EMB	HOXB9	SDR16C5	PKHD1	PKIA	FUT3	CHST11	KRT19	KRT15	KSR2	ZNF524	MCC	FGB	TMEM51	BCL2	KNDC1	ADRA1D	TLN2	LGALS9C	TVP23B	ATPAF2	DRC3	CALB2	PRSS27	SYNPO2	MAB21L4	RND1	SLFN11	CES3	DHCR7	PARP14	GLRX	SAA1	TNFRSF10D	CSPG4	CD7	GPR160	CTSF	NWD2	CNTNAP2	ANKRD36C	FAM241A	ADGRE1	ZG16	RAG2	ABO	GRAMD2A	UCP2	FOSL1	TOM1L2	NR2F1	TSPEAR	BDNF	NCKAP5	LRRC37A3	GRIN1	SOX11	FUT2	MUC20	SHMT1	SMCR8	RIMKLA	TOP3A	SAMD9L	MIEF2	CAVIN1	PGBD5	CRACR2B	FLII	LRRC75B	TMEM11	DNAJC22	TUBAL3	CA8	MAF	PARP10	KCTD12	OPLAH	TMEM52	KLHDC7A	EXOC3L1	TRIML2	IGSF22	HES7	TMEM125	MAGED1	GATA2	FJX1	DNHD1	PLD6	CDH5	ZNF784	ZNF648	FIZ1	TMEM86B	ZNF816	CYP8B1	SHISA2	OXTR	F2R	MUC16	LRRC75A	DDX60L	TNFSF15	PHLDA2	AMIGO1	GPR3	FAM181B	UBA7	KCNJ14	C1S	CACNB4	SATB1	IGIP	CRIP2	TCHHL1	ZNF662	ZNF320	SPNS2	ARHGEF37	PRR36	EPHA10	GBP6	MX2	MEX3B	PCBP3	TNFAIP8L3	PRR32	B3GALT5	SLC35F3	CNGA2	DNAH2	TMPRSS2	KCNQ3	CCSER1	KCND2	PROS1	SLITRK6	PDE4B	ZNF93	LRRC26	APOBR	ZBTB7C	FMNL1	USP18	FLRT2	TNFAIP2	MAPK11	FAM174B	KRT6B	ROR1	MUC1	IRF7	AHNAK2	PRAME	IFIT1	KCNQ5	CYP4Z1	GLDN	KRT3	BTN3A2	INSIG1	ZNF396	ARHGAP30	CYP4F8	CEACAM19	KRT16	ESPN	AKR1C1	ZNF546	MT1X	WDR86	MAGI2	ZNF385C	ISG15	SAMD11	TTC24	S100A3	MESP2	SBK1	CERKL	SERPINA5	QRFP	FSIP2	ENTPD8	ZNF563	LOC400499	SP6	PCDH18	ZNF600	IL1RAP	MYT1	FAT4	ZNF681	ZNF836	ZNF493	GTF2IRD2	NTNG2	THEM5	SULT1A1	UGT2B15	HSH2D	DAPK1	HLA-DQA1	S100A2	MVB12B	SRGAP1	ZNF429	ZNF763	GAL3ST4	SLC6A17	ZNF682	CYSRT1	SLC22A4	SERPINA1	LYPD2	VEPH1	CYP2F1	PDGFA	COL13A1	ZNF628	SLC28A3	ZNF624	CPLANE1	PDCD1LG2	DNAH10	PLCG2	DNM3	MB	HMGN5	BPIFA1	CSF2RA	SLC29A3	ZNF69	NRARP	ZNF808	HLA-DRB5	ZNF43	C2CD4A	CCDC69	ABCA4	EGFL6	RASSF9	MUC2	GK	CES1	RUSC2	SFMBT2	L1CAM	RASGEF1A	SOWAHA	TGM2	SAMD13	C2orf72	SMIM5	SP5	CARD16	PSORS1C1	TRIM31	HLA-F	FAM216A	PSG5	AARD	TMEM231	PSMB10	SPDYE2	NT5M	INSYN1	KRT6A	CPT1B	C17orf107	OLIG2	SERPINB4	ATP10A	DIO2	RNF208	POU5F1B	PVRIG	LBH	ZNF888	IRF9	CLDN9	ITGA1	SCART1	FOXI3	NUTM2D	EVPLL	CRPPA	SKOR2	ZNF579	FAM228B	APOL6	HLA-DPB1	C4B	MKRN2OS	ZNF469	ZNF883	SPINK8	NKX1-2	HLA-DPA1	LYRM9	TMEM238	TWIST2	ANKRD65	NFAM1	B3GALT4	ZNF737	NME1	APOBEC3G	PSMB9	FOXO3B	KRBOX1	HLA-DOB	PEG10	HLA-DMB	RTL5	CFB	GSTA1	GSTA2	IFITM10	ETV5	SCARF2	APOBEC3C	PTCHD4	C4A	UBAP1L	PCDHAC1	CHCHD10	TRNP1	ANKHD1-EIF4EBP3	CYP2A6	ZNF486	MGAM	MGAM2	RNASE4	ITGB3	ZNF865	MMP12	GJA5	TXNIP	PTGES3L	GABRQ	SLC6A14	LOC122539214	NBPF14	NBPF10	CCL5	LHX1	LENG9	FCGBP	ARHGAP23	SYT15B
PMC10353540-Table_1.xlsx-HCC1954_AR_vs_HCC1954_A-Gene_Name_AR		CFH	AOC1	KLHL13	CASP10	SARM1	CD38	THSD7A	OSBPL7	CACNA1G	MATK	PAX6	BAIAP3	SELE	FMO3	TFAP2B	ADAM22	AASS	SS18L2	IL32	MAPK8IP2	TENM1	TRAF3IP3	MLXIPL	ETV7	CD22	SEMA3B	GPRC5A	CNTN1	CD74	ADGRA2	SAMD4A	PLEKHB1	SERPINB1	FHL1	GRAMD1B	BIRC3	SLAMF7	ARHGAP31	GAB2	MAP2K3	DAPK2	TIMP2	ADRB1	EPHA3	ROS1	NOP16	LTBP1	SLC4A8	LAMC3	PTGER3	LAMA3	KCNQ1	SYNE2	CYFIP2	ITIH4	PRDM1	PARP12	SLC6A16	ISOC2	DLX3	HIPK2	FAR2	BCAS1	NTN1	COL17A1	NAV3	PDZD4	FGFR3	IFI35	ACSL4	REEP1	GAL	TGFBR3	HES2	ST6GALNAC1	ST6GALNAC2	EPN2	ALDH3A2	SREBF1	ACAP1	EVC	ABCB11	PTGS2	SLC24A1	SEMA3A	SEMA3C	ADD2	ANKRD13A	CTTNBP2	RARB	LAMP3	NEBL	TP53INP2	TP73	LIPE	RIMS1	PTPRH	MID2	KCNN2	STK17B	LRP2	FYB1	KCNK2	OPRK1	ZNF264	EFR3B	TTC39A	CEACAM6	ACHE	MMP2	LPCAT2	PTHLH	SULT2B1	SLC4A11	EBF4	CPXM1	OAS1	CHRD	NAT14	PUS7	ABCC6	ALKBH5	ESR1	CCDC80	TGM1	PTGS1	CYP26A1	IL11	CRISP3	PGC	PCSK5	SCD	TSPAN15	CATSPERG	MISP	ARVCF	CECR2	SUSD2	GGT5	YPEL1	GGT1	LGALS1	PIK3IP1	SLC5A1	TIMP3	HMOX1	PDGFB	APOL1	NCF4	RIN3	PAPLN	DHRS2	NFATC4	PROCR	NFATC2	BMP7	ABCD1	SYP	BMX	SMARCA1	ITIH6	NALCN	SLC25A15	MMP15	HAS3	SMPD3	CRISPLD2	HAGHL	CPPED1	XYLT1	TMC5	TGM5	BMF	SFRP1	JPH1	FGL1	TNNT1	PPP6R1	CASP14	URI1	CCNP	TGFB1	DENND3	CEACAM5	ATP1A3	MEIS3	PLA2G4C	JAK3	HPN	SCN1B	ZNF85	CADM4	RUNDC3B	TFPI2	ATP6V0A4	HOXA13	COBL	PTPRZ1	HYAL4	MEST	GIMAP2	PRUNE2	RIGI	VSIR	ACTA2	KAZALD1	DKK1	UBE2S	RPL28	RUNDC3A	RASD1	RAI1	DRG2	AKAP10	ALDH3A1	B9D1	CCL2	DHX58	CNTNAP1	CACNG1	SULT1E1	CRACD	SLC2A9	PPARGC1A	CRYAB	FOLR1	MDK	CLEC2B	PPM1H	WNT5B	TRPV4	AKAP3	ALDH2	OAS3	OAS2	ST8SIA1	BTN3A3	RIPOR2	MDGA1	BAG2	EYA4	SOBP	PDE10A	SMOC2	SLC29A1	CLIC5	SEMA5A	POLR3G	FGF1	CD86	WNT5A	DNAH1	RTKN	KCNIP3	ITGA4	PDE1A	IFIH1	GRB14	TACR1	IL1R1	MLPH	ODC1	ARID3A	ATP6V1B1	PARD3B	MARK1	ELAPOR1	FBXO6	PLA2G4A	RGS2	BMP8B	MYCL	SIPA1L2	KMO	ST6GALNAC5	ADGRL2	PADI2	CR2	TSPAN1	NRP2	CNR1	TNFAIP3	SPP1	BSPRY	TGFB3	IFIT3	IFIT2	CD274	PCDHB12	CLU	EPHX2	CRISPLD1	RDH10	CSTA	GJB6	TNFSF10	TMEM156	GTF3A	RASL11A	EEPD1	ARL4A	TWIST1	OPTN	LRP1	NFE2	KCNJ2	INHA	WFDC3	ZNFX1	PTGIS	CDH26	PACSIN1	GNMT	SOX4	RPP40	AHNAK	ABCC4	IRF1	PPP1R12C	SDCBP2	AMOT	NR1D1	STAT5A	IFI6	SIX1	FGD3	ATP13A4	TSPAN8	SYNGR3	MACF1	GNGT1	GNAI1	RASL11B	PPAT	ADM2	APOL3	APOL2	CPA4	FOXP2	CCDC136	GAD1	TMOD2	ALDH1A2	BBOX1	USP6	DNAAF11	RNASE1	FGF13	CDKN1C	LBP	GAMT	CRACR2A	NXNL2	STARD8	GADD45G	PGPEP1	IQCN	HELZ2	PNPLA7	GATA5	FBP2	BPIFA2	IDO1	RFTN1	GFPT2	RPL27	MAP1B	FMO5	LLGL1	SLC6A11	PPARG	TRIM22	POPDC3	XAF1	ATP1A4	BCAN	WASF3	CHRM3	PEMT	MPRIP	DCLK1	RNF128	KMT5C	HSPBP1	PLAAT4	FAM83F	HSD17B4	TTC9	TSPAN2	WNT2B	VTCN1	RSAD2	CMPK2	RPS15A	DOCK2	ENTREP1	TBX3	OASL	HRK	BICDL1	CD36	MDFIC	LMO2	ITGA7	AGAP2	STX11	KIAA0513	CAPN9	SERPINE2	EDAR	ALDH1L2	SLC41A2	TBC1D4	THSD1	LIMD2	RTP4	HLX	IL1RN	BIN1	KLF4	RALGPS1	TMOD1	KIF12	MYC	IL33	TMEM8B	GMPR	KIAA0319	FOXF2	IER3	PGBD1	SYTL2	DDX60	TMPRSS4	MMP7	STRA6	IFI44L	IFI44	CLCA2	FASTKD1	HECW2	PARP9	HERC6	HERC5	RASGEF1B	PDE5A	FRAS1	EGF	FBN2	SHISAL1	ERP27	AMIGO2	PHLDA1	PTPRQ	DUSP6	LPAR6	ZIC5	CBLN3	STON2	DNAJA4	CYP1A1	CCDC33	SH3GL3	ZFHX3	NLRC5	CDH11	MED9	COPS3	GID4	PRPSAP2	LRRC46	ZMYND15	SECTM1	ZNF750	IGFBP4	NTN5	SLC47A1	GARIN5A	MMEL1	FHAD1	PADI1	CYP4B1	TMEM61	TBX19	HMCN1	RORC	ANXA9	S100A7	SNRPG	FAM171B	ACKR3	TRPM8	ACKR2	GASK1A	ADPRH	ILDR1	MUC4	VWA5B2	LYAR	NKD2	ADAMTS16	OTULINL	ZNF300	SCUBE3	PM20D2	IGFBP3	NLGN4X	DENND2A	TMEM47	SYTL5	RADX	FRMPD3	GPC3	SYBU	SHC3	ZNF462	ASTN2	HMCN2	PDSS1	FAM171A1	PLEKHS1	ADM	SERPING1	SERPINH1	DRD2	GLB1L2	FADS1	KIRREL3	TAGLN	JPH2	MMP3	ADGRL3	LYPD1	WDR17	PRSS23	TMEM86A	AKR1C2	TMEM45B	SAV1	FBXO4	HSPB8	GUCY1A2	HOMER1	GJA1	RASGRP3	DNAI4	IFIT5	SLC16A12	PRDM8	BMP3	HHEX	CPB1	MERTK	PID1	CACNA2D1	SEMA3D	DNAAF1	ROBO3	PRKCA	ABCA5	PDLIM3	SORBS2	CHODL	ADAMTS1	ADAMTS5	SLFN13	FLCN	EPHB1	MARVELD1	PPM1J	SPAG17	GNA14	SLC28A1	TDRD9	PPP2R2B	UBE2L6	GLYATL2	LRP8	MMP14	HYDIN	TSC22D3	KCNJ15	CREB3L1	CFAP251	RIBC1	KCNB1	TSPAN33	NRG2	PPP1R9A	GDPD5	DYNC1I1	NBL1	CDA	CACHD1	IGF2BP1	TCHH	PIP	LYPD5	ZNF221	KALRN	TMPRSS3	RSPH1	ZNF66	ADAMTS13	RDH13	BRSK1	COX6B2	AZGP1	FGFR4	BDH1	ZNF382	SYCE2	CXCL16	ASRGL1	FGF19	PDZK1IP1	ZSWIM5	LAPTM5	UBXN10	WNT4	MXRA8	MEGF6	LRRIQ3	GBP2	GBP4	DENND2D	SNED1	PIGR	DISC1	VSNL1	INHBB	NEURL3	CTSS	ALPP	ALPG	NIPAL1	DCST2	DCST1	SLC15A2	IGFBP7	NFASC	RPL22L1	ADAMTS9	PCOLCE2	MELTF	PRSS12	GUCY1A1	HPGD	GASK1B	EDIL3	STARD4	TLR3	TERT	GRIK2	DCBLD1	TMEM200A	RAET1E	STK17A	ELAPOR2	SYTL3	HEY1	PHKG1	CSMD3	DEFB1	NOS3	TP53INP1	ABCA1	MAMDC2	TMC1	SLC16A9	GJB2	FAAH2	RET	ANKRD2	LARGE2	IFI27	HACD1	RAG1	PKD1L2	A2ML1	BEAN1	TMPRSS5	HTR3A	SCNN1G	RBPMS2	GLYATL1	CHP2	ELFN2	C15orf48	SGSM1	PRR15L	NOD2	ZNF91	MYO5B	CORO6	ZNF701	AXL	TTYH1	PSCA	KLK6	ZNF83	KRT80	ANGPTL4	MGAT5B	ABCA3	TRANK1	TTC21A	BATF2	GNG4	ACOX2	TAP1	BDKRB2	SCNN1B	TNXB	COL3A1	LDLRAD4	SLC16A4	PKIG	NPNT	CXXC4	STXBP6	LGALS9	ACTBL2	CXCL10	KCNAB1	SHE	PTAFR	LINGO1	ROBO1	MYO7B	GPR37L1	FAXDC2	LGALS9B	DCLK2	ZNF804A	KRT8	TMT1B	KRT75	KRT4	EMB	HOXB9	SDR16C5	PKHD1	PKIA	FUT3	CHST11	KRT19	KRT15	KSR2	ZNF524	MCC	FGB	TMEM51	BCL2	KNDC1	ADRA1D	TLN2	LGALS9C	TVP23B	ATPAF2	DRC3	CALB2	PRSS27	SYNPO2	MAB21L4	RND1	SLFN11	CES3	DHCR7	PARP14	GLRX	SAA1	TNFRSF10D	CSPG4	CD7	GPR160	CTSF	NWD2	CNTNAP2	ANKRD36C	FAM241A	ADGRE1	ZG16	RAG2	ABO	GRAMD2A	UCP2	FOSL1	TOM1L2	NR2F1	TSPEAR	BDNF	NCKAP5	LRRC37A3	GRIN1	SOX11	FUT2	MUC20	SHMT1	SMCR8	RIMKLA	TOP3A	SAMD9L	MIEF2	CAVIN1	PGBD5	CRACR2B	FLII	LRRC75B	TMEM11	DNAJC22	TUBAL3	CA8	MAF	PARP10	KCTD12	OPLAH	TMEM52	KLHDC7A	EXOC3L1	TRIML2	IGSF22	HES7	TMEM125	MAGED1	GATA2	FJX1	DNHD1	PLD6	CDH5	ZNF784	ZNF648	FIZ1	TMEM86B	ZNF816	CYP8B1	SHISA2	OXTR	F2R	MUC16	LRRC75A	DDX60L	TNFSF15	PHLDA2	AMIGO1	GPR3	FAM181B	UBA7	KCNJ14	C1S	CACNB4	SATB1	IGIP	CRIP2	TCHHL1	ZNF662	ZNF320	SPNS2	ARHGEF37	PRR36	EPHA10	GBP6	MX2	MEX3B	PCBP3	TNFAIP8L3	PRR32	B3GALT5	SLC35F3	CNGA2	DNAH2	TMPRSS2	KCNQ3	CCSER1	KCND2	PROS1	SLITRK6	PDE4B	ZNF93	LRRC26	APOBR	ZBTB7C	FMNL1	USP18	FLRT2	TNFAIP2	MAPK11	FAM174B	KRT6B	ROR1	MUC1	IRF7	AHNAK2	PRAME	IFIT1	KCNQ5	CYP4Z1	GLDN	KRT3	BTN3A2	INSIG1	ZNF396	ARHGAP30	CYP4F8	CEACAM19	KRT16	ESPN	AKR1C1	ZNF546	MT1X	WDR86	MAGI2	ZNF385C	ISG15	SAMD11	TTC24	S100A3	MESP2	SBK1	CERKL	SERPINA5	QRFP	FSIP2	ENTPD8	ZNF563	SP6	PCDH18	ZNF600	IL1RAP	MYT1	FAT4	ZNF681	ZNF836	ZNF493	GTF2IRD2	NTNG2	THEM5	SULT1A1	UGT2B15	HSH2D	DAPK1	HLA-DQA1	S100A2	MVB12B	SRGAP1	ZNF429	ZNF763	GAL3ST4	SLC6A17	ZNF682	CYSRT1	SLC22A4	SERPINA1	LYPD2	VEPH1	CYP2F1	PDGFA	COL13A1	ZNF628	SLC28A3	ZNF624	CPLANE1	PDCD1LG2	DNAH10	PLCG2	DNM3	MB	HMGN5	BPIFA1	CSF2RA	SLC29A3	ZNF69	NRARP	ZNF808	HLA-DRB5	ZNF43	C2CD4A	CCDC69	ABCA4	EGFL6	RASSF9	MUC2	GK	CES1	RUSC2	SFMBT2	L1CAM	RASGEF1A	SOWAHA	TGM2	SAMD13	C2orf72	SMIM5	SP5	CARD16	PSORS1C1	TRIM31	HLA-F	FAM216A	PSG5	AARD	TMEM231	PSMB10	SPDYE2	NT5M	INSYN1	KRT6A	CPT1B	C17orf107	OLIG2	SERPINB4	ATP10A	DIO2	RNF208	POU5F1B	PVRIG	LBH	ZNF888	IRF9	CLDN9	ITGA1	SCART1	FOXI3	NUTM2D	EVPLL	CRPPA	SKOR2	ZNF579	FAM228B	APOL6	HLA-DPB1	C4B	MKRN2OS	ZNF469	ZNF883	SPINK8	NKX1-2	HLA-DPA1	LYRM9	TMEM238	TWIST2	ANKRD65	NFAM1	B3GALT4	ZNF737	NME1	APOBEC3G	PSMB9	FOXO3B	KRBOX1	HLA-DOB	PALM2AKAP2	PEG10	HLA-DMB	RTL5	CFB	GSTA1	GSTA2	IFITM10	ETV5	SCARF2	APOBEC3C	PTCHD4	C4A	UBAP1L	PCDHAC1	CHCHD10	TRNP1	ANKHD1-EIF4EBP3	CYP2A6	ZNF486	CYP2B6	MGAM	MGAM2	RNASE4	ITGB3	ZNF865	MMP12	GJA5	TXNIP	PTGES3L	GABRQ	SLC6A14	NBPF14	NBPF10	CCL5	LHX1	LENG9	FCGBP	ARHGAP23
PMC7614775-EMS178742-supplement-Proteomics_Table_2.pdf-7-SP140_SP140		SP140L	RIN2	ZNF8	TJP2	DOCK8	ZBTB7A	TRIM14	CCT3	GATB	LPCAT1	RPRD1A	MAF1	TRAPPC8	NADSYN1	USP34	SMARCA2	ANKFY1	EIF4E	EPRS1	CDK10	CPSF4	OAS2	OSTF1	BAZ1B	IPO9	DDX17	GCLC	MICALL1	NELFCD	MALT1	TRIO	VCAN	ATRX	NARS1	NELFA	SNX9	PAXX	KANSL3	NHLRC2	TOP2B	RNH1	DTNBP1	TRIM4	RNF213	EHBP1L1	TTC32	JAK3	SNX30	HGH1	WNK1	CUL4A	CUL4B
PMC7614775-EMS178742-supplement-Proteomics_Table_2.pdf-29-PRDM10_PRDM10		TUBB2B	NELL1	POLR2B	PDCD2	NUP85	PANK4	SCAMP4	PRDM10	ATG3	HNRNPL	NAPRT	COPE	DDX6	DYNC1H1	DDX42	GNL1	SLC25A13	FAM120B	NEK6	WDFY4	KIF21B	DERA	IFIT2	DDX39A	VPS28	GPATCH8	ALS2	G6PD	PEX19	ARHGAP9	ATM	CHERP	ITGAL	EIF3K	HSPA1B	HSPA6	TBCD	MCF2L	INPP5D	RRBP1	TLN1	GALK1	TRAPPC11	IPO8	RASA2	SEPTIN5	PNO1	GTF3C4	SIGLEC14	HSDL2
PMC7614775-EMS178742-supplement-Proteomics_Table_2.pdf-172-IRF1_IRF1		MAP4	TACC1	TYW3	LPCAT2	PITPNC1	XRN2	PITPNA	HK3	WDR37	NDUFA2	SUMO1	SACM1L	CLTC	TUBB1	SNRNP200	TASOR	DSTN	CLASP1	PRKDC	MAPK9	MAPK10	CNOT9	FUBP3	SND1	DMAC2	ZNG1A	BLTP3B	UQCRC1	RNPEPL1	SLC6A4	PRMT1	INPPL1	IQGAP1	ATRX	TBXAS1	HSPA4	RB1CC1	PLEC	MAP3K20	ABHD14B	TBCK	UBR2	RANBP2	MAP3K3	MAP3K2	ILKAP	MRPS9	GALE	IPO13	XPO1	ZFAND3	BLTP1
PMC7614775-EMS178742-supplement-Proteomics_Table_2.pdf-195-SON_SON		WDR7	EIF2S3	ARRB2	IVD	KLC4	USP8	THBS1	PHGDH	TRAF3IP3	SEC23B	THADA	CCDC88B	DCTN2	NUP35	RESF1	NELFE	IDH3A	UBR4	TLN1	SLC15A4	ZNF189	OGFR	ACTR2	PDLIM7	CLIC1	OAS2	TBL2	TXNRD2	ARFGEF2	ARFGEF1	PRPS1	SLFN5	TBC1D1	CDK2	UQCRC2	GLCCI1	GPR17	KAT6B	XPA	OTUD6B	ACTL6A	RAB27B	WNK1	PPP2R1A	FBXO38	GNA13	BIRC2	MRPL20	GMEB2	GMEB1	MSH3	TAOK1
PMC7614775-EMS178742-supplement-Proteomics_Table_2.pdf-234-BCL11B_BCL11B		PTPRC	IRAK3	PGK1	IREB2	MIPEP	KDM1A	ALOX5	PDIA5	LAPTM5	CPT1A	PNN	MACF1	DPH6	BOLA2B	LHPP	PRF1	TBC1D2B	PPP2R1B	ASRGL1	SCYL1	DIS3L2	PTBP3	RPL24	TRAF3IP3	BIRC6	ETFDH	BLTP2	DOCK8	DHX15	ILVBL	ELAC2	KMT2D	PTPN7	FASN	UBA1	CYLD	IPO4	KRR1	GEMIN4	PHRF1	APPL1	ALDH5A1	GART	GFM2	SDE2	DESI1	CTBP1	NABP2	PPP6R1	UBR1	UNC119B	COPS3
PMC7614775-EMS178742-supplement-Proteomics_Table_2.pdf-237-PHF20_PHF20		PFKFB3	PFKFB4	TUBA4A	TUBA1A	ADAP1	ACAA1	ABCC1	PSMD10	LPXN	ADH5	HIP1R	NEDD1	TRIM58	TRAPPC9	GMPR	GMPR2	OGT	WDR1	GATAD2A	PPA1	SEPHS1	PPIL4	CERT1	NUP85	TRIM27	NLRC5	TOMM40	UTP23	SMG7	PRKDC	RCSD1	RBM47	COPB1	ANKHD1	TRAPPC10	PREP	ETHE1	RANBP2	ECH1	AGO3	AGO2	AGO1	TMEM154	STX17	MAVS	PGK1	PRKD2	SIRT7	TOLLIP	HDGF	USP39
PMC7614775-EMS178742-supplement-Proteomics_Table_2.pdf-249-SETDB1_SETDB1		GRK6	DHX58	EZH2	ISCA2	KMT5C	BCL11B	BUB3	ACSL3	CARD19	DDX41	SMCHD1	CLMN	POP1	USP4	ANO6	BTN3A3	ALK	PRPF8	PGD	R3HCC1	FARSB	APEX1	LCK	KANSL1	FABP5	GNB4	SDHA	ASMTL	ECH1	PSMD9	PDCD7	RPP38	ZSWIM8	SPATA20	PTPN1	SNX30	FHL1	JAK1	PHPT1	RABGEF1	HAT1	CYLD	GPKOW	UROD	ITK	TRAPPC9	PRF1	URB2	HERC4	FMNL2	POLR2B	CTSH
PMC7614775-EMS178742-supplement-Proteomics_Table_1.pdf-14-MBD1_MBD1		DIAPH1	RNGTT	WDR59	UBE2O	FYCO1	FERMT3	EDC4	NCAPD3	RELB	EPHA4	ZSWIM9	ARL11	SECISBP2	DOCK8	TMEM154	ZNF428	CAT	SAFB	DDX55	SH2D3C	SORD	GTF3C5	NUDCD1	MBD1	RASGRP4	RPS14	RPS15A	TBCK	USP28	API5	ZW10	ZBTB1	TSPAN32	ARHGAP9	ELP1	ERI3	DRAP1	PRKD3	PRKD1	PRKD2	ATP13A1	ARHGAP4	AKAP13	VTA1	PDS5A	DYNC1H1	NELFCD	DR1	QKI	RFC4	TIMM17B	GGPS1	CEP152
PMC7614775-EMS178742-supplement-Proteomics_Table_1.pdf-30-ZNF143_ZNF143		PHF23	ACTR5	FXR2	MAPRE1	PPP1R21	ANXA7	GRWD1	KMT2D	FOXP4	RALBP1	CPT1A	CHTF18	WDR6	ACTN4	POLR2A	GLS	DNAJC11	VWA5A	ESYT2	MPP7	ZNF267	INTS13	HK3	COPG1	CASP1	DLAT	BTK	DLD	TNPO1	MYO1G	FHL2	NOP58	GCLC	APOOL	RALGAPB	BLK	NAA10	BRAT1	DMXL1	DPYD	BORCS6	RPTOR	CTSH	PALD1	PTBP3	ANKRD17	COMT	CSTF2	SLFN5	KCNAB2	SFXN4
PMC7614775-EMS178742-supplement-Proteomics_Table_1.pdf-112-GMEB2_GMEB2		IL17RA	KMT5B	FAM98C	HECTD1	PIK3CG	SIPA1	PUS7	ARPC1B	SH3BP1	MED12	MTMR14	SETD1A	TARBP1	ME2	TMOD3	MSTO1	PSMA4	NUP62	PI4KA	EFR3A	FNBP1	HNRNPLL	HCCS	ZNF672	OBI1	CORO1A	HNRNPD	ELP1	JAK3	KMT2C	PACS1	PTPN6	TRANK1	PARG	DFFA	AK2	HSD17B10	PAPSS2	MDH1	NUDT3	NUDT4	DICER1	POGZ	PTPRC	RB1CC1	GOLGA7	POLR3D	NUMA1	WDR48	SLFN11	RNGTT	VPS16	MED20	PREX1
PMC7614775-EMS178742-supplement-Proteomics_Table_1.pdf-120-THAP12_THAP12		THOC2	ZNF512B	HSD17B10	PFKP	G6PD	U2SURP	TRAPPC6B	HPS1	MVP	LONP1	ABHD5	ATP6V1G1	MCCC1	SAMHD1	NBAS	TBC1D2	CSK	USP9Y	USP9X	PI4KA	CPT1A	HNRNPU	MCTP2	TWF2	NFATC1	MRPS11	CTU1	NHLRC2	PHRF1	ACTN4	ACTN1	ARID1B	SKAP1	PREX1	CCT5	CORO1C	MTHFD1	RAC2	CDC42	RAC1	RHOG	U2AF1	MYH9	ADPRH	DTYMK	KIAA0513	PCBP1	PDS5A	PDS5B	KDM2A	P4HB	AIMP1	VPS13C	MYL12B
PMC7614775-EMS178742-supplement-Proteomics_Table_1.pdf-140-MYNN_MYNN		ITPR3	POLD1	TNIP2	MAPK12	WDR1	TMEM39B	TRMT112	INTS10	TRAPPC10	AKR7A2	SPTB	SPTBN1	ZC3HC1	ATM	DOP1B	HACL1	PNN	RANBP2	SLC25A20	NSD1	ORC3	ZBTB33	DCAF7	DNMT1	PRKAR1A	PPIG	MED17	TMPO	SEC23B	GAB3	NFKBIB	ITPA	MIDEAS	DNTTIP2	PES1	AARSD1	UTY	KDM6A	FAS	CAMK2D	DIDO1	CAMK2A	TIGAR	CD7	LCP1	MAPK9	RAB10	NR2C2	GNB1L	BACH1	THUMPD1	PPIP5K2	SYTL1	SQOR
PMC7614775-EMS178742-supplement-Proteomics_Table_1.pdf-178-ZNF174_ZNF174		FDXR	BRMS1L	SLAMF7	ZNF598	HECTD4	SLFN5	EPS15	HSPA8	RPS6KA1	TSEN15	OAS3	FASTK	TOPBP1	ARMC5	LTV1	BCL11B	NELFCD	GSR	PHGDH	SYNE2	EIF2AK4	ATM	PREX1	ITGB2	CTC1	NLRC5	TRAPPC8	DCAF1	DOCK8	TMCO6	DOCK11	SEC13	PPP2R3C	HENMT1	MIOS	TACC1	RASA2	APC	GHDC	PNPLA6	RNF213	GET4	HK3	SYNCRIP	ZFYVE19	USP14	NUP88	GRAP2	MCM3AP	MAPKAPK3	KMT2D	RFC1	ITGB1BP1	MIB1
PMC7614775-EMS178742-supplement-Proteomics_Table_1.pdf-201-ZNF318_ZNF318		TBC1D2	LARS1	SYNE1	ANP32E	LRRK2	RBL2	RNF169	NCOA7	DOP1B	ATXN1L	GFUS	RNF166	PPIA	GSR	PCBP1	CEP164	PPWD1	NCAPG	VPS35L	UBA2	TRANK1	SYNE2	SASH1	LRRC47	ISCU	SUPT16H	GZMH	RPL12	MORF4L2	CNOT9	CDAN1	DOCK10	NEK6	PDIA5	CARMIL1	RASSF4	MED31	EP300	CREBBP	ATXN2	WDFY4	RAI1	KLC1	ANKRD12	GIMAP8	TAPT1	TARS3	CRACR2A	TGFBRAP1	GCLM	HCK	AFG3L2	ADSL	INTS11
PMC7614775-EMS178742-supplement-Proteomics_Table_1.pdf-213-ZNF276_ZNF276		ALDOA	SH3KBP1	CNOT1	PGK1	TBC1D15	MAP2K7	FABP5	ADSS2	AKR1A1	HNRNPU	ARHGEF11	SEPTIN6	TRIM59	TCP1	ZNG1A	ZC3H7A	MLH1	TNFAIP3	FHIP2A	UNC45A	LYPLA2	XRN1	HUWE1	USP10	SUZ12	AKR7A2	METTL2A	CCNT2	WTAP	BDP1	GFM2	ASAP1	ZSWIM8	ACOT7	C2CD2L	SEPTIN11	SEPTIN10	DOCK8	LIMD1	TTC14	RNF213	GLS	DSTN	GET3	PLEK	ACAP2	ACAP3	EXTL3	TXNL1
PMC7614775-EMS178742-supplement-Proteomics_Table_1.pdf-215-ZNF292_ZNF292		CHD4	SLC27A3	GRK4	GRK5	GRK6	ATG7	PLCB2	SLFN12	PYURF	SREBF1	SAMD9	ZNF501	CAPN15	EIF4G1	ATP13A2	NEPRO	IVNS1ABP	DOCK8	NDUFV1	WARS1	KIF21A	ECI2	GCDH	RPS6KA5	LAS1L	CLP1	NBAS	XRCC5	NSD3	PLEC	ARHGAP25	RAPH1	ING3	CBX5	ARFGAP3	KDM3B	PELO	LSP1	PFKFB2	DENND4C	ZFYVE26	CARD6	SHTN1	LIME1	PHIP	WDR7	RNH1	RB1CC1	WDR11	DOCK10	RASA1	THOC2	NUB1
PMC7614775-EMS178742-supplement-Proteomics_Table_1.pdf-230-AHR_AHR		ARHGEF1	AKR1B1	SRSF9	COIL	HUWE1	NLRP3	ZNF490	CYRIB	RMI1	RBBP5	EIF2S1	RIPOR2	CHD9	ING1	MAVS	PRKCI	PRKCZ	FLNB	ITGB2	RAB5C	PTPRC	SEC24C	HECTD3	RASSF4	POLR3E	ZNF646	GTF3C2	POLM	SLA	CNN2	NBAS	KDM3A	ARAP3	HDDC3	COPB2	ANKHD1	CARMIL2	RB1CC1	SMG7	ZRSR2	QSER1	CAPZA2	BRF1	ZNF609	NEK9	NFKB2	GNAI2	GNAI3	AP4E1	SKIL	ACTB	LSS	DUS3L
PMC7614775-EMS178742-supplement-Proteomics_Table_1.pdf-261-ZNF8_ZNF8		SYNRG	NDRG3	DENND1C	ALKBH4	ELMO1	PTPN1	KDM6B	ITGA5	CASP3	PARP10	TXNRD1	GOT2	NMT1	SEC16A	C1orf122	PKDREJ	PUM2	PPM1B	KANK3	CEP170	GNPAT	ARID2	ALMS1	FRAT1	SAP30BP	TYMP	NOL8	NCOA3	PDE12	FEM1B	POLK	MAEA	EP400	MED12	PLCG2	PCK2	CWF19L1	SEH1L	PHF3	GMIP	RNPEP	CEP350	TYW3	UIMC1	RNASEL	RHOF	ARHGEF40	OPA1	FAM91A1	HK1	ACADVL	OTULIN	TASOR
PMC7614775-EMS178742-supplement-Proteomics_Table_1.pdf-262-ZNF512B_ZNF512B		AKAP8	CDKN1B	DDX60L	RIGI	GATAD2B	ZNF407	RANBP3	XPO4	RPS6KC1	UCKL1	ETFB	TGFB1	ZNF628	ZMYM4	PLIN3	TXNRD1	TXNRD2	USP16	IMPDH2	BANF1	CTSW	HECTD1	ESD	CMSS1	BCR	ANKFY1	SMCR8	PLCB2	ITPK1	KSR1	RNF31	BCL6	DCUN1D1	TJAP1	RCCD1	ITGB2	NAB2	SELENOW	DEK	NUP54	GTF3C1	RNF213	TCF25	NPAT	CYTIP	CIAPIN1	BACH2	NR3C1	ERO1A	BOD1L1	MAP3K7	TBC1D2B	ZYX
PMC10352428-18_2023_4859_MOESM6_ESM.pdf-1-CREB1_CREB1		CRIM1	CSTF2	CYYR1	DAAM1	DCBLD2	DDX17	DDX18	DDX21	DDX24	DDX39A	DDX42	DDX5	DHCR24	DHDDS	DHX15	DKC1	DNAJB2	DNAJC16	DTX2	ECE1	EDN1	EEF1D	EIF4A3	EPHA2	EPHB4	ERG	ERG28	ERH	EXOG	EXOSC5	EXT2	FAR1	FBL	FCER1G	FGFR1	FLRT2	FLT1	FLT4	FN1	FOSL2	FTSJ3	FUNDC2	GABARAPL2	GATAD2A	GATAD2B	GGCX	GID8
PMC10352551-ACEL-22-e13861-s001.pdf-12-MYC_MYC		NDUFV3	PFKFB2	APOC3	PRKAA1	NDUFA3	ARNT	ATP7A	PMPCB	HK3	NDUFV2	SDHAF2	HIF1A	PPIF	NDUFA10	MLXIPL	COX4I2	UQCRB	NDUFS4	PFKFB1	PFKM	COX8C	DNAJC15	COQ9	P2RX7	AK2	NDUFA2	CRH	NR3C1	RXRA	PPARG	NR3C2	PPARD	PPARA	GPR37	NPY	HSPA2	FKBP5
PMC10351128-12943_2023_1816_MOESM1_ESM.pdf-5-REL_REL		TLR7	PRKCD	MCM4	BBS1	APP	NDUFA1	SMAD3	IL17RA	ANXA1	BAD	HSPA6	C1QBP	IFNGR2	TYMP	NUMBL	COL1A2	FLT1	CSF2RB	PRKAR1B	CASP1	PSMC4	PDGFC	STMN1	IL2RA	ETS1	APLNR	TNKS	COX6B1	HLA-DRB5	TUBB	IL2RG	TGFB2	PHGDH	HDAC6	FGF18	VCAM1	IL21R	POLR2H	AKT2	PIK3CD	IL1R1	FGFR1
PMC10351172-12951_2023_1980_MOESM1_ESM.docx-2-SP1_SP1		NR3C1	MAPK3	BSG	EZH2	HSPA4	MAPK8	TNFSF10	SOD2	BIRC5	CD80	SOCS1	MCL1	NFKB1	IL2RB	CAV1	TH	HSPA1A	CD274	TNFRSF10B	CFLAR	CDKN3	CD86	APC	GSK3B
PMC10350496-Datasheet1.pdf-9-ZNF230_ZNF230		ZNF428	ZNF234	KCNN4	ZNF404	PLAUR	ZNF576	ETHE1	ZNF45	ZNF224	ZNF226	LYPD5	ZNF235	ZNF230	PINLYP	ZNF575	IRGQ
PMC10350819-EMBJ-42-e113168-s003.pdf-11-ENSG00000175550_DRAP1		BABAM1	UBL5	GID8	PRPF38B	MRPL18	SEC61A1	MRPL11	SLC16A3	PTDSS1	TADA2B	NEB	USP46	MLC1	TSPY8	ICE1	ZFPL1	UBAP2L	SNRPD1	DAD1	CLP1	OXCT2	NEDD9
PMC10350819-EMBJ-42-e113168-s003.pdf-11-DRAP1_DRAP1		BABAM1	UBL5	GID8	PRPF38B	MRPL18	SEC61A1	MRPL11	SLC16A3	PTDSS1	TADA2B	NEB	USP46	MLC1	TSPY8	ICE1	ZFPL1	UBAP2L	SNRPD1	DAD1	CLP1	OXCT2	NEDD9
PMC10350819-EMBJ-42-e113168-s003.pdf-14-ENSG00000164048_ZNF589		MEIS1	SYS1	BRD8	TIMP1	CD81	DIDO1	FIP1L1	DCPS	VIRMA	RBM15B	LSMEM2	PABPC1L	PCID2	COL26A1	DPP7	LRRC70	ARMC7	NEDD4	MAT2A	HSD17B8	ETV5	EIF4G2
PMC10350819-EMBJ-42-e113168-s003.pdf-14-ZNF589_ZNF589		MEIS1	SYS1	BRD8	TIMP1	CD81	DIDO1	FIP1L1	DCPS	VIRMA	RBM15B	LSMEM2	PABPC1L	PCID2	COL26A1	DPP7	LRRC70	ARMC7	NEDD4	MAT2A	HSD17B8	ETV5	EIF4G2
PMC10350819-EMBJ-42-e113168-s007.pdf-105-ENSG00000175550_DRAP1		BABAM1	UBL5	GID8	PRPF38B	MRPL18	SEC61A1	MRPL11	SLC16A3	PTDSS1	TADA2B	NEB	USP46	MLC1	TSPY8	ICE1	ZFPL1	UBAP2L	SNRPD1	DAD1	CLP1	OXCT2	NEDD9
PMC10350819-EMBJ-42-e113168-s007.pdf-105-DRAP1_DRAP1		BABAM1	UBL5	GID8	PRPF38B	MRPL18	SEC61A1	MRPL11	SLC16A3	PTDSS1	TADA2B	NEB	USP46	MLC1	TSPY8	ICE1	ZFPL1	UBAP2L	SNRPD1	DAD1	CLP1	OXCT2	NEDD9
PMC10350819-EMBJ-42-e113168-s007.pdf-108-ENSG00000164048_ZNF589		MEIS1	SYS1	BRD8	TIMP1	CD81	DIDO1	FIP1L1	DCPS	VIRMA	RBM15B	LSMEM2	PABPC1L	PCID2	COL26A1	DPP7	LRRC70	ARMC7	NEDD4	MAT2A	HSD17B8	ETV5	EIF4G2
PMC10350819-EMBJ-42-e113168-s007.pdf-108-ZNF589_ZNF589		MEIS1	SYS1	BRD8	TIMP1	CD81	DIDO1	FIP1L1	DCPS	VIRMA	RBM15B	LSMEM2	PABPC1L	PCID2	COL26A1	DPP7	LRRC70	ARMC7	NEDD4	MAT2A	HSD17B8	ETV5	EIF4G2
PMC10350897-j_biol-2022-0528-S1.pdf-68-GPBP1L1_GPBP1L1		GPC1	GPC2	GPC3	GPC4	GPC6	GPCPD1	GPD1	GPD1L	GPHN	GPI	GPKOW	GPM6B	GPN1	GPN2	GPN3	GPNMB	GPR107	GPR108	GPR132	GPR135	GPR137	GPR137B	GPR146	GPR153	GPR155	GPR157	GPR162	GPR173	GPR176	GPR18	GPR180	GPR183	GPR20	GPR21	GPR27	GPR3	GPR34	GPR37L1	GPR4	GPR52	GPR55	GPR63	GPR65	GPR68	GPR75	GPR84	GPRC5A	GPRC5B	GPRIN1	GPRIN2	GPRIN3	GPS1	GPS2	GPSM1	GPSM2	GPSM3	GPT	GPT2
PMC10350897-j_biol-2022-0528-S1.pdf-157-SP110_SP110		SP140	SP2	SP3	SP4	SP5	SP6	SPA17	SPACA3	SPAG1	SPAG16	SPAG5	SPAG8	SPAG9	SPARC	SPARCL1	SPAST	SPATA13	SPATA2	SPATA20	SPATA22	SPATA25	SPATA2L	SPATA33	AFG2B	SPATA6	SPATA7	SPATC1L	SPATS2	SPATS2L	SPC24	SPC25	SPCS1	SPCS2	SPCS3	SPDEF	SPDL1	SPECC1	SPECC1L	SPEN	SPG11	SPG21	SPG7	SPHK2	SPI1	SPIN1	SPIN4	SPINK1	SPINK4	SPINK5	SPINT1	SPINT2	SPIRE1	SPIRE2	SPNS3	SPOCD1	SPOCK1	SPOCK2	SPON1
PMC10350897-j_biol-2022-0528-S1.pdf-166-TET1_TET1		TEX2	TEX261	TEX264	TEX30	TF	TFAM	TFAP2A	TFAP2C	TFAP2E	TFAP4	TFB1M	TFB2M	TFCP2	TFCP2L1	TFDP1	TFE3	TFF1	TFF2	TFF3	TFG	TFIP11	TFPI	TFPT	TFR2	TGDS	TGFA	TGFB1I1	TGFBI	TGFBR1	TGFBR2	TGFBR3	TGFBRAP1	TGIF1	TGIF2	TGM1	TGM2	TGM3	TGOLN2	TH	THADA	THAP1	THAP11	THAP5	THAP6	THAP7	THAP8	THAP9	THBD	THBS1	THBS2	THBS3	THBS4	THEM4	THEM6	THG1L	THNSL2	THOC1	THOC2
PMC10350897-j_biol-2022-0528-S1.pdf-181-USF2_USF2		USH1C	USO1	USP10	USP11	USP13	USP14	USP15	USP2	USP21	USP26	USP28	USP30	USP31	USP32	USP33	USP34	USP37	USP38	USP39	USP4	USP40	USP42	USP43	USP45	USP47	USP49	USP5	USP51	USP53	USP54	USP6NL	USP7	USP8	USP9X	USP9Y	USPL1	UST	UTP14A	UTP15	UTP20	UTP23	UTP6	UTRN	UTS2	UTS2B	UVRAG	UVSSA	UXT	VAC14	VAMP1	VAMP2	VAMP3	VAMP4	VAMP5	VAMP7	VAMP8	VANGL1	VANGL2
PMC10350897-j_biol-2022-0528-S1.pdf-187-ZBTB43_ZBTB43		ZBTB44	ZBTB45	ZBTB46	ZBTB47	ZBTB48	ZBTB49	ZBTB5	ZBTB7A	ZBTB8OS	ZC2HC1A	ZC2HC1C	ZC3H10	ZC3H12A	ZC3H12B	ZC3H14	ZC3H15	ZC3H3	ZC3H6	ZC3H8	ZC3HAV1	ZC3HAV1L	ZC3HC1	ZCCHC10	ZCCHC14	ZCCHC17	ZCCHC2	ZCCHC24	ZCCHC3	ZCCHC7	ZCCHC8	ZCCHC9	ZCWPW1	ZCWPW2	ZDHHC1	ZDHHC11	ZDHHC12	ZDHHC13	ZDHHC14	ZDHHC16	ZDHHC17	ZDHHC18	ZDHHC19	ZDHHC2	ZDHHC20	ZDHHC21	ZDHHC23	ZDHHC24	ZDHHC3	ZDHHC4	ZDHHC5	ZDHHC6	ZDHHC8	ZDHHC9	ZEB1	ZEB2	ZER1	ZFAND1	ZFAND2A
PMC10350897-j_biol-2022-0528-S1.pdf-190-ZNF250_ZNF250		ZNF253	ZNF256	ZNF26	ZNF260	ZNF263	ZNF264	ZNF266	ZNF268	ZNF274	ZNF275	ZNF276	ZNF277	ZNF280B	ZNF280C	ZNF280D	ZNF284	ZNF285	ZNF286A	ZNF287	ZNF296	ZNF3	ZNF30	ZNF300	ZNF302	ZNF317	ZNF319	ZNF32	ZNF320	ZNF322	ZNF324	ZNF324B	ZNF326	ZNF329	ZNF330	ZNF331	ZNF333	ZNF335	ZNF337	ZNF33A	ZNF33B	ZNF34	ZNF341	ZNF343	ZNF346	ZNF347	ZNF35	ZNF350	ZNF354B	ZNF358	ZNF362	ZNF365	ZNF366	ZNF367	ZNF37A	ZNF382	ZNF383	ZNF385A	ZNF385C
PMC10350897-j_biol-2022-0528-S1.pdf-191-ZNF385D_ZNF385D		ZNF394	ZNF395	ZNF396	ZNF397	ZNF398	ZNF404	ZNF407	ZNF408	ZNF41	ZNF410	ZNF414	ZNF416	ZNF417	ZNF418	ZNF419	ZNF420	ZNF423	ZNF426	ZNF428	ZNF430	ZNF432	ZNF436	ZNF438	ZNF439	ZNF442	ZNF444	ZNF446	ZNF45	ZNF451	ZNF460	ZNF462	ZNF467	ZNF470	ZNF471	ZNF473	ZNF480	ZNF483	ZNF491	ZNF493	ZNF496	ZNF500	ZNF502	ZNF503	ZNF507	ZNF510	ZNF511	ZNF512	ZNF512B	ZNF513	ZNF514	ZNF517	ZNF518A	ZNF521	ZNF524	ZNF526	ZNF528	ZNF529	ZNF532
PMC10350897-j_biol-2022-0528-S1.pdf-192-ZNF540_ZNF540		ZNF546	ZNF548	ZNF550	ZNF551	ZNF554	ZNF555	ZNF557	ZNF559	ZNF561	ZNF562	ZNF564	ZNF565	ZNF568	ZNF57	ZNF570	ZNF573	ZNF574	ZNF575	ZNF576	ZNF577	ZNF579	ZNF584	ZNF585A	ZNF585B	ZNF586	ZNF587	ZNF589	ZNF592	ZNF593	ZNF597	ZNF598	ZNF606	ZNF608	ZNF609	ZNF611	ZNF613	ZNF614	ZNF615	ZNF616	ZNF618	ZNF619	ZNF621	ZNF622	ZNF623	ZNF624	ZNF625	ZNF626	ZNF627	ZNF629	ZNF641	ZNF644	ZNF646	ZNF649	ZNF652	ZNF653	ZNF654	ZNF655	ZNF658
PMC10350897-j_biol-2022-0528-S1.pdf-193-ZNF660_ZNF660		ZNF662	ZNF664	ZNF668	ZNF669	ZNF671	ZNF672	ZNF675	ZNF677	ZNF680	ZNF681	ZNF683	ZNF684	ZNF687	ZNF688	ZNF689	ZNF691	ZNF692	ZNF696	ZNF7	ZNF70	ZNF700	ZNF701	ZNF703	ZNF704	ZNF706	ZNF707	ZNF708	ZNF71	ZNF710	ZNF713	ZNF721	ZNF740	ZNF746	ZNF75A	ZNF75D	ZNF76	ZNF763	ZNF764	ZNF765	ZNF766	ZNF768	ZNF77	ZNF770	ZNF771	ZNF775	ZNF776	ZNF777	ZNF780A	ZNF780B	ZNF782	ZNF784	ZNF786	ZNF787	ZNF789	ZNF79	ZNF792	ZNF793	ZNF804A
PMC10350897-j_biol-2022-0528-S1.pdf-194-ZNF804B_ZNF804B		ZNF81	ZNF813	ZNF821	ZNF827	ZNF829	ZNF83	ZNF830	ZNF831	ZNF839	ZNF85	ZNF91	ZNF92	ZNF93	ZNHIT1	ZNHIT2	ZNHIT3	ZNHIT6	POLR1H	ZNRF2	ZPR1	ZRANB1	ZRANB2	ZRANB3	ZRSR2	ZSCAN10	ZSCAN16	ZSCAN18	ZSCAN2	ZSCAN26	ZSCAN29	ZSCAN31	ZSCAN32	ZSCAN4	ZSCAN5A	ZSWIM1	ZSWIM3	ZSWIM8	ZW10	ZWILCH	ZWINT	ZXDA	ZXDB	ZXDC	ZYG11B	ZYX	ZZEF1
PMC10349856-41540_2023_294_MOESM1_ESM.pdf-12-STAT2_STAT2		STAT3	SYK	TAB1	TAB2	TBK1	HNF4A	TGFB1	TGFBR1	TICAM1	TICAM2	TIRAP	TLR2	TLR4	TLR5	TNF	TNFAIP3
PMC10350208-nihpp-rs3016327v1.pdf-69-STAT1_STAT1		RSAD2	OAS3	LAMP3	SPATS2L	PLSCR1	IFIT3	LY6E	IFI44	KLHDC7B	SPRY2	PFKFB3	OASL	IFIT2	GBP1	CDKN1A
PMC10349775-432_2022_4445_MOESM1_ESM.pdf-3-HOXA3_HOXA3		ASPSCR1	RNF215	ERRFI1	NR1D2	DCAF4L2	SLC27A5	HOXA3	SLC25A30	ATL2	LIMS2	IKZF5	IQSEC1	TPM1	TRIM2	TMEM139	TP53INP1	SLC2A2	LRRC8D	ELK4	EHHADH	SCRN2	IRS1	CEP70	ECHDC2	SHMT1	INSL6	SMAD3	SPESP1	BHMT2	GLUL	ZBTB16	CHID1	TOLLIP	HADH	TBC1D16	SEPHS2	CPEB4	NSMCE1	INHBC	LIME1	HIBADH	TMEM169	CLU	BLCAP	SEMA4G	RABEPK	SH3BP4	FAM169A	ACSL1	ZKSCAN1	MBTD1	NEK3	GNG7	SLCO6A1	SCTR	SFXN5	PROC	THPO	CHRD	EPHX2	NEDD4L	NUDT6	FOXN3	NKIRAS1	CDO1	RREB1	RFC1	PER2	ARK2C	RARA	PON3	TIGD2	RNF170	BMI1	SKIC2	EIF6	STEAP3
PMC10349775-432_2022_4445_MOESM1_ESM.pdf-14-NFE2L2_NFE2L2		NEU4	PLXNB1	NHERF2	UPB1	ITGA6	PHAX	GALR3	CD81	SLC2A9	H1-0	LRRC61	TMEM176B	COL18A1	RAB4A	DUS1L	DTL	L3MBTL4	NFYC	SSB	ADRA1A	ZC3H3	ACADL	DHRS11	TMEM176A	FGFR2	OCIAD2	YPEL1	GPX1	NINJ2	BDH1	FBXO17	INSL6	SLC44A2	IRS1	SLC20A2	GPT2	ANXA4	LUC7L3	UBE4B	SLC19A1	MAB21L2	RPL10L	GNAZ	SEC14L4	IGFBP4	EIF2B1	APOE	MAMDC4	PIGM	SFXN5	EPM2AIP1	ZNF595	EFR3A	PAQR9	AQP11	ERBB2	SOHLH2	GLT8D1	SLC39A7	ZNF629	TMEM74	PCK2	TOM1L1	CGN	LGALS8	ROCK2	ZIC4	MICAL2	FN3KRP	TCEA2	TRIM26	NOL3	GAS2	TNFSF11	LIMD1	NCOA4
PMC10349775-432_2022_4445_MOESM1_ESM.pdf-24-NFATC4_NFATC4		TMEM106A	NFKBID	PIK3R5	CYBA	LRRC4	B3GALT4	EID3	RAB3D	ZNF532	C14orf93	PTPRS	NQO1	FRAS1	ZFAT	STK32C	HIVEP3	EML1	RGS9BP	ANKRD27	PDCD1	PLEKHG6	PYCARD	LPAR2	PLEKHO1	FUT1	GPSM3	MYADM	FSCN1	BCL9L	AMIGO2	MTHFD2	IGF2	TLN1	PROCR	ZDHHC21	ZIC5	TUBA4A	RND2	LDHB	ARPC1B	PNMA1	SECTM1	VMO1	TMEM163	CALHM2	APBB1	FUZ	ADAM19	NEURL3	KCNQ4	SLC1A5	BBC3	FAM118A	CPAMD8	TRIM65	TET1	SUB1	ANXA2	ACSS1	SIRPA	DBNDD2	PLXND1	PPM1M	MTHFD1L	PRKAR1B
PMC10348769-jci-133-158348-s008.pdf-8-ZNF574_ZNF574		TCTN3	RNF216	RNF19A	FANCC	FBXO21	MPP2	LIPC	PILRA	TRARG1	SERINC1	HSBP1L1	CNFN	ZNFX1	ALDH9A1	FKBP14	EOLA2	PLEKHG1	SBF2	ACAD11	MSL3	CLIP3	SUSD4	HSPA14	SIX1	APOBEC3G	PCMT1	PCED1B	TBC1D23	PLCB3
PMC10348769-jci-133-158348-s008.pdf-711-MAZ_MAZ		MED1	MYB	MYC	NFE2	NFKB1	NFYA	NFYB	PBX1	PBX3	RELA	RUNX1	RUNX3	SP1	SP2	STAT1	USF1	USF2
PMC10349640-fimmu-14-1181121.pdf-6-STAT2_STAT2		AZI2	OAS2	TBKBP1	TREX1	IFI27	IFITM2	MYD88	IFITM1	STAT1	IFITM3	IRF3	SP100	IRF7	TANK	TYK2	IFNAR1	IRAK1	IFNAR2	JAK1	TBK1	IKBKE	MAVS	TRAF3
PMC10349640-fimmu-14-1181121.pdf-6-IRF3_IRF3		IRAK1	IFITM2	TREX1	OAS2	IFI27	TBKBP1	STAT1	IFITM1	STAT2	IFITM3	TANK	SP100	TBK1	IFNAR2	IRF7	JAK1	MYD88	TYK2	IKBKE	TRAF3	IFNAR1	MAVS	AZI2
PMC10349640-fimmu-14-1181121.pdf-15-NFKB1_NFKB1		TAB2	TAB3	CHUK	IKBKB	TRAF6	NR2C2	NFKBIA	RELA	CASP1	NLRP3	CD274	IDO1
PMC10349640-fimmu-14-1181121.pdf-15-NFKB1_1_NFKB1		NFKBIA	RELA	CHUK	TAB2	TRAF6	NR2C2	TAB3	IKBKB	NLRP3	CASP1	IDO1	CD274
PMC10349640-fimmu-14-1181121.pdf-15-NFKB1_2_NFKB1		NFKBIA	TAB3	NR2C2	TRAF6	TAB2	CHUK	IKBKB	RELA	NLRP3	CASP1	CD274	IDO1
PMC10349640-fimmu-14-1181121.pdf-15-NFKB1_3_NFKB1		CHUK	TRAF6	TAB2	IKBKB	NFKBIA	NR2C2	TAB3	RELA	NLRP3	CASP1	CD274	IL10
PMC10327028-media-1.pdf-0-ASCL1_ASCL1		OTX2	GSX2	DLX5	ARX	NKX2-1	NR2F1	PBX1	DLX1	LHX6	SP9
PMC10345132-41419_2023_5953_MOESM2_ESM.pdf-11-ZNF550_ZNF550		SPDYA	FIGN	ABCA5	IL1R2	ANKRD34A	PDIA6	ZNF608	TNFRSF11B	GIT2	IL2RG	DIS3L	ATL2	IKZF5	NMNAT3	CLDN12	TNIK	PPP2R2D	HERC4	CDC42	CST3	ANKRD33B	GABARAPL1	LACC1	MGARP	ZNF891	SETD1B	CYP1A2	TAF1A	GPRC5B	DONSON	KLHL28	CENPQ
PMC10345067-11523_2023_974_MOESM1_ESM.pdf-1-MEF2B_MEF2B		MEN1	MERTK	MET	MITF	MKNK1	MLH1	MPL	MRE11	MSH2	MSH3	MSH6	MST1R	MTAP	MTOR	MUTYH	MYC	MYCL	MYCN	MYD88	NBN	NF1	NF2	NFE2L2	NFKBIA
PMC10344744-TCA-14-1980.pdf-5-TP53_TP53		ALK	GNAS	TGFBR2	ARID1A	LRP1B	ATR	BCORL1	CDKN2A	ERCC3	PPM1D	STAG2	BCL10	NOTCH1	RECQL4	BRAF	CUL3
PMC10327179-media-1.pdf-0-ELK1_ELK1		ELK3	ELK4	ERF	ESR1	ESRRA	ESRRB	ETS1	ETS2	ETV1	ETV4	ETV5	ETV6	FOS	FOSL1	FOSL2	FOXA1	FOXA2	FOXA3	FOXK1	FOXK2	FOXO4	FOXP1
PMC10327179-media-1.pdf-0-KLF4_KLF4		KLF6	KLF9	LBX2	LEF1	MAFF	MAFG	MAFK	MAX	MAZ	MEF2A	MEF2D	MEIS1	MEIS2	MGA	MITF	MIXL1	MLX	MNT	MNX1	MSX2	MTF1	MXI1
PMC10327179-media-1.pdf-0-PRDM1_PRDM1		PRDM4	RARA	RBPJ	RELA	REST	RFX1	RFX3	RFX5	RFX7	RORA	RREB1	RUNX1	RXRB	SIX1	SMAD3	SMAD5	SNAI1	SOX13	SOX18	SP1	SP2	SP4
PMC10339807-fphys-14-1129889.pdf-0-Name_of_C2H2-ZF_protein_CREBZF		ZEB1	ZEB2	GLI1	ZNF687	ZFX	ZNF384	ZNF143	ZNF233	ZNF32	ZNF263
PMC10339029-DataSheet2.PDF-0-FOXP2_FOXP2		SLC38A1	DNAJB1	LDHA	SLC38A2	GLUD2	GPT2	PKLR	MDH2	LDHB	LDHC	SLC16A10	PABPN1	MSRA	MTOR	TGM1	HSPB1	STUB1	NCOA3	ARG2	IGF1	NME6	SUMO1	TH	PFAS	PML	CREBBP	DLD	MSN	CAT	F13A1	PPP2R2B	TGM4	NMNAT1	DARS1	TGM2	EPRS1	GRIN2B	TGM7	IMPDH2	F2	DNAJA1	RBM17	FMO3	MTRR	TGM3	SOD1	RARS1	SMUG1	ALDH18A1
PMC10338540-41416_2023_2282_MOESM2_ESM.xlsx-AA_metabolism-Gene_TEAD1		AACS	AANAT	ABAT	ACAD8	ACADS	ACAT1	ADH1B	AGMAT	ALDH1B1	ALDH2	ALDH3A1	ALDH4A1	ALDH6A1	ALDH9A1	ALDOB	AMDHD1	AOC1	AOC2	AOX1	ARG2	ASPA	ASRGL1	BCAT2	BCKDHB	CKB	CTH	CYP1A1	CYP1A2	DBH	DBT	DCT	DMGDH	DNMT3B	EHHADH	ENO2	ENO3	FTCD	GAMT	GATM	GCAT	GLDC	GNMT	GOT1	GPT	HADHB	HAAO	HGD	HPD	HSD17B10	IDO2	IVD	LDHB	LDHC	MAOA	MAOB	MAT1A	MAT2A	MCCC2	MDH2	NAGS	NOS1	NSD2	OXCT2	PAH	PLOD1	PRPS1	PSAT1	PSPH	SAT2	SETMAR	TDO2	TKT	TPH1	TPO	KMT5A	PFKM	ALDH1A3	ALDH3B1	ALDH3B2	ALDOC	BBOX1	BCAT1	CDO1	CKM	CNDP1	CYP1B1	DDO	GFPT2	GLS	GLS2	IDO1	IL4I1	INMT	KYNU	LDHA	ODC1	PC	PKM	PRODH	PRPS2	TH
PMC10337103-13046_2023_2747_MOESM1_ESM.pdf-8-ENSG00000256771_ZNF253		TOP1MT	EIF3F	PRPS1	CMBL	CAPN2	TXNDC16	SLC25A30	HSF1	EPAS1	SGMS1	MAL2	LARP7	ZNF772	AEN	IGF2BP2	OSBPL9	POLR1D	ZSCAN2	DEAF1	FBXL16	EIF3L	DUSP8	RHOBTB2	SWAP70	C8orf76	PGAP6	PDE3B	OGFRL1	HMBOX1	RPL13A	ARFIP2	RNF223	PUSL1	TNFRSF10B	ELF3	C4orf19	RPS6	ATP8B1	STARD13	RCC1
PMC10337103-13046_2023_2747_MOESM1_ESM.pdf-8-ZNF253_ZNF253		TOP1MT	EIF3F	PRPS1	CMBL	CAPN2	TXNDC16	SLC25A30	HSF1	EPAS1	SGMS1	MAL2	LARP7	ZNF772	AEN	IGF2BP2	OSBPL9	POLR1D	ZSCAN2	DEAF1	FBXL16	EIF3L	DUSP8	RHOBTB2	SWAP70	C8orf76	PGAP6	PDE3B	OGFRL1	HMBOX1	RPL13A	ARFIP2	RNF223	PUSL1	TNFRSF10B	ELF3	C4orf19	RPS6	ATP8B1	STARD13	RCC1
PMC10337103-13046_2023_2747_MOESM1_ESM.pdf-9-ENSG00000137203_TFAP2A		MEX3D	ARHGEF38	NAIF1	HOXC11	ZNF440	ZNF524	TBC1D4	RPL18A	ZNF623	SMAGP	EEIG1	RHOU	RPL22	RAI2	BRI3	PLCH1	HIGD1A	CCDC88C	MRPL23	YBX1	SEC24B	MAP3K14	TNFRSF10A	ZNF100	KLHL8	RPS2	BBC3	AGAP1	FAM110B	GRINA	TAOK3	SLC25A33	SLC12A2	ELOVL5	ORC1	HEBP1	PCDHB2	MOB2	RHOQ	ASAH1	MTUS1
PMC10337103-13046_2023_2747_MOESM1_ESM.pdf-9-TFAP2A_TFAP2A		MEX3D	ARHGEF38	NAIF1	HOXC11	ZNF440	ZNF524	TBC1D4	RPL18A	ZNF623	SMAGP	EEIG1	RHOU	RPL22	RAI2	BRI3	PLCH1	HIGD1A	CCDC88C	MRPL23	YBX1	SEC24B	MAP3K14	TNFRSF10A	ZNF100	KLHL8	RPS2	BBC3	AGAP1	FAM110B	GRINA	TAOK3	SLC25A33	SLC12A2	ELOVL5	ORC1	HEBP1	PCDHB2	MOB2	RHOQ	ASAH1	MTUS1
PMC10337103-13046_2023_2747_MOESM1_ESM.pdf-11-ENSG00000104221_BRF2		ERBB4	ABCB7	ZNF195	TUSC3	SBNO2	NETO2	ADD3	ZC3H13	SGMS2	DERL1	PITX1	ZNF7	SCARA3	METRN	TBX2	CYC1	MLST8	EEF1A1	EIF4EBP1	PER3	CTSH	CPTP	TFPI	PDXDC1	TYW3	GNL3	LANCL1	WEE1	KBTBD6	PDE8A	ACSS3	OPN3	GTF2F2	ZNF778	ZNF581	NEDD4L	SAMD8	KLF9	SPATS2L	BCAS3	NUDT9
PMC10337103-13046_2023_2747_MOESM1_ESM.pdf-11-BRF2_BRF2		ERBB4	ABCB7	ZNF195	TUSC3	SBNO2	NETO2	ADD3	ZC3H13	SGMS2	DERL1	PITX1	ZNF7	SCARA3	METRN	TBX2	CYC1	MLST8	EEF1A1	EIF4EBP1	PER3	CTSH	CPTP	TFPI	PDXDC1	TYW3	GNL3	LANCL1	WEE1	KBTBD6	PDE8A	ACSS3	OPN3	GTF2F2	ZNF778	ZNF581	NEDD4L	SAMD8	KLF9	SPATS2L	BCAS3	NUDT9
PMC10337103-13046_2023_2747_MOESM2_ESM.pdf-3-ENSG00000185507_IRF7		NBPF4	CALCR	THEM4	TCAF2	MICALL2	COL1A1	CRISPLD1	CPNE4	RPRM	ULBP1	ALOX15	CATSPERG	DYRK1B	N4BP3	DNAAF3	USP51	AP3B2	HLA-F	ITPR1	MYO15B	PPM1J	NECAB1	LRRC37A3	CARMIL3	CCDC74A	SLC39A6	ARHGAP33	JAZF1	KCNH2	NES	TGFBR2	ACACB	BSCL2	PARD3B	RAPGEF5	VIPR1	IRF5	DPY19L1	CEP126
PMC10337103-13046_2023_2747_MOESM2_ESM.pdf-3-IRF7_IRF7		NBPF4	CALCR	THEM4	TCAF2	MICALL2	COL1A1	CRISPLD1	CPNE4	RPRM	ULBP1	ALOX15	CATSPERG	DYRK1B	N4BP3	DNAAF3	USP51	AP3B2	HLA-F	ITPR1	MYO15B	PPM1J	NECAB1	LRRC37A3	CARMIL3	CCDC74A	SLC39A6	ARHGAP33	JAZF1	KCNH2	NOX5	NES	TGFBR2	ACACB	BSCL2	PARD3B	RAPGEF5	VIPR1	IRF5	DPY19L1	CEP126
PMC10337103-13046_2023_2747_MOESM2_ESM.pdf-12-ENSG00000134107_BHLHE40		DHRS4	LMCD1	TRAPPC14	TEP1	DHRS4L2	ZBED6	CEP41	RTEL1	MAPT	TMEM229B	FCHSD1	FBF1	PCLO	BBOF1	DENND2D	ASMTL	EXOC4	FADS3	POT1	NBN	SLC27A3	PDLIM7	CDK10	CCDC159	CCDC14	PADI2	MAST4	ATP2A3	GSN	TCEAL3	PLEK2	OTUD6B	SRGAP3	ACBD7	DMKN	WSB1
PMC10337103-13046_2023_2747_MOESM2_ESM.pdf-12-BHLHE40_BHLHE40		DHRS4	LMCD1	TRAPPC14	TEP1	DHRS4L2	ZBED6	CEP41	RTEL1	MAPT	TMEM229B	FCHSD1	FBF1	PCLO	BBOF1	DENND2D	ASMTL	EXOC4	FADS3	POT1	NBN	SLC27A3	PDLIM7	CDK10	CCDC159	CCDC14	PADI2	MAST4	ATP2A3	GSN	TCEAL3	PLEK2	ZNF117	OTUD6B	SRGAP3	ACBD7	DMKN	WSB1
PMC10337103-13046_2023_2747_MOESM2_ESM.pdf-25-ENSG00000137504_CREBZF		IFT122	SENP7	MSRB2	GATB	CEPT1	LSM8	TXNRD3	FASN	TINF2	TSR1	EMC6	MTPN	DUS4L	KHNYN	TRIM41	MOCS2	FAM210B	EML3	NDUFA5	TP53	WASL	DDX39B	FHOD1	TARBP1	GLI3	TIPARP	ANKRD13D	GMPR2	MAP3K6	RBM48	VPS45	ISYNA1	EML2	VPS9D1	MKLN1	PSMB6	ADCK2	HNRNPUL2	RPA3	VPS13B	WHRN
PMC10337103-13046_2023_2747_MOESM2_ESM.pdf-25-CREBZF_CREBZF		IFT122	SENP7	MSRB2	GATB	CEPT1	LSM8	TXNRD3	FASN	TINF2	TSR1	EMC6	MTPN	DUS4L	KHNYN	TRIM41	MOCS2	FAM210B	EML3	NDUFA5	TP53	WASL	DDX39B	FHOD1	TARBP1	GLI3	TIPARP	ANKRD13D	GMPR2	MAP3K6	RBM48	VPS45	ISYNA1	EML2	VPS9D1	MKLN1	PSMB6	ADCK2	HNRNPUL2	RPA3	VPS13B	WHRN
PMC10337031-jo3c00732_si_001.pdf-7-N10_NR4A1		C2	C3	C4A	C5	C6	C7	C9	C12orf57	SUPT20H	PLAC8	BBS9	TBL1XR1	NCL	POLR3H	POLR3G	CKLF	CD82	POLR3F	MIEN1
PMC10337997-DataSheet_1.pdf-6-NFAT5_NFAT5		ADAR	FXR1	MARK3	DYNC1H1	BPTF	YME1L1	CLEC11A	PCMTD1	CNIH1	SNX6	HNRNPDL	RGS5	RSF1	AQP1	TCP1	SRSF11	C1orf43	NUFIP2	PTK2	TRA2B	SRP9	PAPOLA	ZNF706	TUBA1B
PMC10337997-DataSheet_1.pdf-8-NFATC4_NFATC4		ADAMTS9	JMJD1C	SERINC1	RAP1B	TMOD3	CNIH1	ITPR3	SEC63	TJP2	REV3L	TMED10	MTDH	COL3A1	ABL1	MMP2	ATG3	EIF3E	MSRB3	EIF3H
PMC10336256-BLOODA_ADV-2022-009521-mmc1.pdf-18-MYCL1_MYCL		MYCN	MYD88	MYH9	NAV3	NBN	NCKAP5	NCOA2	NCOA3	NCOR1	NF1	NF2	NFE2L2	NFKBIA	NFKBIE	NIPBL	NKX2-1	NOTCH1	NOTCH3	NPM1	NRAS	NSD1	NSD2	NT5C2	NTRK1	NTRK2	NTRK3	NUP93
PMC10336256-BLOODA_ADV-2022-009521-mmc1.pdf-18-SETBP1_SETBP1		SETD2	SF3B1	SH2B3	SHH	SIN3A	SLIT2	SLITRK6	SMAD2	SMAD3	SMAD4	SMARCA2	SMARCA4	SMARCB1	SMC1A	SMC3	SMO	SNCAIP	SOCS1	SOS1	SOS2	SOX9	SOX10	SOX2	SPEN	SPOP	SPRED1	SPRY1
PMC10335935-41588_2023_1428_MOESM5_ESM.xlsx-Table_S10_pQTL_MR-Unnamed_8_NR3C2		CSF2RA	EIF3G	BDNF	IL1R2	AGRN	PPP3R1	EPHA4	KIRREL2	KREMEN1	DCXR	COMT	VPS26A	CD36	C9	DLL4	PLK1	TEK	ENG	JAG1	NOTCH1	SEMA6B	F2	ADPGK	CLSTN3	ADAMTSL2	TLL1	BRICD5	C1orf226	DRGX	SPON2	DAG1	CXCL9	RNF150
PMC10335935-41588_2023_1428_MOESM5_ESM.xlsx-Table_S15_coloc_MR_traits-Unnamed_11_NR3C2		ARID5B	TAL1	CRHR1	CHEK2	ATXN2	THADA	TFAP2B	FNBP4	HMGA2	SH2B3	CUX2	NSF	VGLL4	ABI3BP	ELP4	RERE	FAM13A	TNXB	TCF7L2	LTBP3	CCDC88C	RREB1
PMC10331759-jgo-14-03-1307-supplementary.pdf-1-ZNF350_ZNF350		ZNF385A	ZNF414	ZNF512B	ZNF541	ZNF563	ZNF614	ZNF687	ZNF705B	ZNF705G	ZNF711	ZNF804B	ZSWIM8
PMC10335677-pbio.3002161.s012.xlsx-MLL_siRNA-Unnamed_1_KMT2A		KDM5A	SSRP1	ATR	TP53BP1	MIS18A	MIS18BP1	CENPN	CENPI	CENPO	CENPL	CENPT	AURKB	ZFAT	MEIS1	CD180	MYL4	APOL4
PMC10335677-pbio.3002161.s011.xls-SETD1A-KD_DEGs-Transcription_by_RNA_pol_II_AR		GTF2H5	PAAF1	FOS	MYOCD	TCEA2	PPARG	THRB	ABLIM3	ETV7	NFE2L3	PAX5	TAF4B	BMP2	HNF4A	NFATC2
PMC10335677-pbio.3002161.s011.xls-SETD1A-KD_DEGs-Unnamed_1_AR		GTF2H5	PAAF1	FOS	MYOCD	TCEA2	PPARG	THRB	ABLIM3	ETV7	NFE2L3	PAX5	TAF4B	BMP2	HNF4A	NFATC2
PMC10335677-pbio.3002161.s010.xls-SETD1A_KD-Cell_Cycle_AR		PDGFB	FOXG1	GJC2	SAPCD2	CD180	NPM2	ZNF503	WBP2NL	SEPTIN1	SYCE1L	SYCE1	RAD50	RPA3	NEK9	HYAL1	LRRCC1	CDKN2C	RGCC	CETN3	HAUS4	EME1	XPC	CDKN2D	KIFC2	PRDM5	ITGB3	E2F1	CDK5RAP3	TLE6	CENPH	PIMREG	IGF2	BANF1	OBSL1	KAT14	MBLAC1	TESMIN	TADA3	DYNC1I1	RECQL5	ING4	CPSF3	PIM1	DSN1	HES1	NUCKS1	NACC2	FBXL8	PRKCE	ANK3	BCL7A	IL1A	GPNMB	EREG	MYC	GEM	ABCB1	RNF103-CHMP3	HECW2	CYP1A1	RGS2	NABP1	EGFR	KLHL21	DPF3	TTN	BRINP2	BTG4	PPP1R1C	PIWIL2	INSC	FAM9B	FMN2
PMC10335677-pbio.3002161.s010.xls-SETD1A_KD-Unnamed_1_AR		PDGFB	FOXG1	GJC2	SAPCD2	CD180	NPM2	ZNF503	WBP2NL	SEPTIN1	SYCE1L	SYCE1	RAD50	RPA3	NEK9	HYAL1	LRRCC1	CDKN2C	RGCC	CETN3	HAUS4	EME1	XPC	CDKN2D	KIFC2	PRDM5	ITGB3	E2F1	CDK5RAP3	TLE6	CENPH	PIMREG	IGF2	BANF1	OBSL1	KAT14	MBLAC1	TESMIN	TADA3	DYNC1I1	RECQL5	ING4	CPSF3	PIM1	DSN1	HES1	NUCKS1	NACC2	FBXL8	PRKCE	ANK3	BCL7A	IL1A	GPNMB	EREG	MYC	GEM	ABCB1	RNF103-CHMP3	HECW2	CYP1A1	RGS2	NABP1	EGFR	KLHL21	NOX5	DPF3	TTN	BRINP2	BTG4	PPP1R1C	PIWIL2	INSC	FAM9B	FMN2
PMC10335677-pbio.3002161.s009.xls-MLL_siRNA_DEGs-Ensembl_ID_KMT2A		MYL4	NLRP2B	DCX	MYL1	OR7A5	FOLR1	ALPP	RNF175	CLIC5	APOL4	MS4A15	ITPRID1	CAPN6	FBN3	KLK3	STYXL2	RIPOR2	PRND	CXCL14	CLEC19A	PRAMEF12	KCNA1	SCEL	ABCB5	KIAA1210	TNNC1	FA2H	DENND2A	GABRR1	SEMA3G	RAB17	PRSS2	FGF21	CYP4F2	ERVV-2	SMOC1	CD180	CHAT	LBH	PLP1	TMEM130	KCNJ16	SBK2	SIGLEC1	LIMS3	DEUP1	TRIM29	ACSM1	SECTM1	TRIM43B	CST5	GGTLC2	KCNMB1	KLK15	SYNPO2L	MISP	CALY	CTLA4	IGFL3	DES	NXPH2	OR51E2	PCSK2	LRRC32	CEACAM20	ZBTB8B	PRUNE2	LGR5	CLSTN2	SLCO4C1	TNNT2	GALNT15	CD34	CRYAB	SDC2	SLC18A3	STMN2	MOB3B	LAMA4	LAD1	CRYBA4	RLN2	SPOCK3	SEZ6L	PDGFB	KRT222	MYBPC2	RUBCNL	FER1L6	ANO2	NYAP2	RNF150	WNT11	MYBPHL	COL3A1	PDLIM1	ACTBL2	PAMR1	EDN2	FGF9	KCNIP1	SLC25A48	ATP13A4	DIRAS2	KRT5	HTR2A	ATP10A	SGCA	F13A1	TCF21	PPP1R1A	PTP4A3	GFY	LLGL2	ST6GAL2	BCR	LOC124900467	CAVIN2	IGSF10	CFAP95	ALOX5	DCHS2	SLC52A3	BTBD16	SOSTDC1	ITIH3	ABLIM2	TTC9	ANKRD34B	NTN4	RCVRN	OLFML2A	C1orf116	ARPP21	NAALAD2	MB	CRYBB1	MMP24	MAP2	CDH6	ATP1B2	ATP1A2	LRRN1	VWA5B2	MLXIPL	PPP1R36	ROBO2	LOXL4	TTC24	C16orf96	TAF11L12	SSC4D	RDH8	CNTN6	AMOT	LCK	AFAP1L2	SLITRK6	PRKCB	DAB1	HMCN2	LUZP2	TMPRSS3	TMEM132C	RASSF6	FOXS1	GREM2	VWF	CLEC7A	ZNF385B	AOAH	GABRG1	HMGCLL1	LMCD1	LYPD5	GAL3ST1	LGR6	RGS7BP	TMEM139	MYO3B	TMEM45B	PLAC8	TOX3	SERTAD4	ZSCAN4	FRG2C	CFI	CCDC177	SLC7A10	KLK1	MAP1LC3C	LSP1	FRMPD1	KRT14	COL26A1	TMPRSS2	IKZF3	ITGB4	OLFML3	ACKR2	AFF3	MYOCD	TSPAN2	EDIL3	MAF	EPPK1	FAM178B	ANKRD24	KLK5	TCEAL7	SLC34A2	SLCO2A1	CRLF1	WNT5B	TMC3	EFHD1	MN1	CCKBR	PCDHB7	PPP2R2B	LDLRAD4	HAPLN1	ZNF648	EPHA10	APOD	C5orf46	PRR5-ARHGAP8	MSLN	PIEZO2	MATN2	TMEM45A	NEBL	ANXA8	DAPK1	GLP2R	SYK	MUC3A	TMEM255A	TRPV3	TYR	DYNC1I1	CRISPLD2	FSTL4	KCNMB4	BMF	GIPC3	VXN	ROR1	GPR132	MTUS1	IZUMO1	HTR3A	GATA6	RARRES2	SCN7A	BTNL3	SEMA3D	MYCL	SEMA3E	MAL2	DMRT1	TENM2	ADRA1A	OR7C1	ANXA8L1	CLCNKA	DRD2	CCIN	ABCG1	RBMS3	SCTR	TPM1	TMSB4X	SYNC	SESN3	GPR137C	TJP3	HID1	RASGRP4	JUP	INHBE	COL4A6	SLC7A8	CAMK2A	TNS4	SYNPO	MAP2K6	PLAC1	CFAP58	UNC5A	SEC14L5	DUOX2	ASXL3	ARHGAP28	WFDC2	JAKMIP2	SYT12	SYNDIG1	CERS3	LIMS2	CELF5	ACKR3	CREG2	DAAM2	TGFB2	TMEM176B	TLCD4	AGBL1	CALCRL	PRR16	NRXN1	FCER2	PRR36	SCIN	ABCA1	DYSF	ADAMTS5	PKP2	CPE	TMEM37	MTUS2	PRSS23	FBXO2	SULT1A1	HTRA1	DNAJC15	NTF3	STOX1	GRM1	SH2D3C	PRICKLE1	SLAIN1	TLE6	PKIB	MFAP5	KLF8	TMEM170B	GXYLT2	CUX2	KCNK2	KHDRBS2	VAMP8	WSCD2	PLXDC2	SELL	RBP1	MAP7	CCL21	PDE6A	STARD5	HLA-DQB1	SLC2A12	GPC4	STRA6	TPO	CPA5	XIRP1	NPY4R	KCNB2	PSG3	ACSM3	GAD1	IGFL2	SHISA9	KCNJ5	HMSD	KRT17	RASSF4	COBL	INPP4B	GPR17	PIGZ	MYCN	GADD45B	TMEM176A	LPAR5	F5	SCN2B	CTNNA3	ENPP5	ANK1	SLC4A9	WDFY4	IL15	NPTX1	PLSCR4	FAAH2	C4orf54	PEG10	ADAMTS2	SLC12A7	ACADL	CSRNP3	FIGNL2	HS3ST5	CRACDL	GOLT1A	REEP1	CCDC92	CYP2U1	DGKB	IL17D	MOXD1	ADAMTS20	CLEC4F	SPN	SHOC1	GAS6	F2R	TSPAN7	CD207	PSORS1C1	SHE	ADGRG4	EBF4	PCYT1B	NPFFR1	KLHDC7A	NEDD9	LEMD1	LGI3	GCNT1	RUNX1T1	SLC27A2	ASS1	CCR3	RGCC	NELL1	AQP1	ITIH5	ZNF540	GPM6A	FAM167B	RPH3A	ZMAT4	EGR1	ABLIM1	RCAN2	SLITRK3	TMEM59L	HS3ST4	LAMA5	TRABD2B	STAC2	CSGALNACT1	KLK13	CYP4F11	PCDH18	ZNF608	PLPPR4	PDE5A	SHC2	SMPDL3B	SKAP1	ZNF469	SCNN1A	TMT1B	CNFN	MAPK4	FAM131B	SOX8	ARMH4	CPXM2	ONECUT3	BRINP1	ANKRD62	SCUBE1	CDK15	FRY	FGFR2	GLT1D1	PCDHB10	EML5	EPHA4	TDRD6	CADM3	ABCD2	NTM	WNT6	RNF43	SLC9A4	YPEL1	RAPGEF5	BCAM	LRIG3	GRM5	COL11A1	TET1	NPTXR	KRTAP20-4	IP6K3	TTLL1	PLEKHA7	RAB11FIP4	HSF2BP	PALM	RFPL4AL1	KIF19	INSIG1	FXYD6	HES6	PIANP	SPTB	PCDH1	PKHD1	NCAM1	FGF17	ADCY2	C1QTNF2	TCF4	PPM1H	TSPAN8	MEOX1	CHST9	OR52A5	ARMH1	TTLL6	SCN3A	SHISA2	ACOXL	GPC5	LOXL1	GRID2IP	LPAR4	GALNT16	PRAG1	TMEM63C	B4GALNT3	DPYSL5	PCDHB14	SATL1	CA11	PLXDC1	EGR2	PLD5	ALPK2	ISM2	SBK1	MUC19	IGFBP5	CDKN2B	NXN	PCDHB11	CCN3	FOXN3	NPM2	RIMS3	PLEKHB1	FRRS1L	SYNPO2	TENM1	CCM2L	CGNL1	SLC8A2	HTR1D	BICDL1	PRSS16	ZNF610	HHAT	TPTE2	COLGALT2	NIPAL2	ABCA4	LRRTM4	BANK1	TMEM151A	PDGFRL	MEIS1	NRN1	CNN1	ZDHHC15	CRYL1	SHROOM3	UPB1	EFNA2	COL4A4	DDIT4	C1orf198	TMEM178B	RHOBTB1	SORBS2	KSR2	ZNF157	RAB7B	LGR4	MYORG	CACNG6	ZNF730	ZNF396	TIMP3	NUAK1	SLC25A35	ASCL3	DACT1	ITGA11	COL28A1	ITGB8	DOK5	FOXP2	KRT75	CTF1	DMBT1	SLC2A14	ELOA2	CCL26	POU6F2	JPH2	PLEKHG4B	TMT1A	CACNA1B	PACSIN1	PTGIS	TMEM38A	ANKK1	USH1C	TMEM86A	ATP2A3	LIN7A	ILDR2	LRRTM3	CACNA1C	CPM	PCDHB8	GPC3	NT5C1A	MAOB	ENPP2	CARNS1	AHR	TUBA1A	KCNH7	IL16	FUT1	ANKFN1	MYL9	FREM2	IGFL4	SCN5A	CACNA1E	OLFML1	SGSM1	EDN1	TBC1D10C	AIF1L	KCNJ3	CLIC3	AKIP1	CYP24A1	P3H2	SLC18A2	WNT10A	NTRK3	PALLD	ZNF454	SMIM10L2A	CAMSAP3	PCDHGA1	BMP4	SLC22A17	TCEAL2	IQCN	HEG1	PLA2G7	SH3BP5	AGT	PIP5KL1	GSN	SETBP1	EN1	HR	INTU	ZXDA	PLA2R1	OIT3	ATRNL1	LYRM9	ARID5B	PDPN	FGD3	CHD5	SNTG2	RAI2	SLC1A1	TMOD2	GNG7	HRK	UBE2QL1	KCNJ10	KCNQ5	PNO1	ATAD3A	QTRT1	CEBPB	PANX2	NQO1	POLRMT	DGKG	LETM2	PLOD3	TXNRD1	FOXD1	RIN1	CYP1A1	SPOCD1	NOS3	IL6	NDUFAF8	PIM3	CHST2	ADRB2	MXD1	NAPRT	BATF2	ADISSP	KIAA1549L	NIPAL4	OR2AT4	IKBKE	TNIP1	LHB	ARHGEF19	PLEKHF1	NEDD4L	CELSR1	TCN1	GADD45GIP1	IL18R1	NPAS2	MSX1	ARHGAP18	UFSP1	ESRRA	MTLN	IMPDH1	MILR1	HSPA5	PRELID1	PLEKHB2	TOMM40	GALNT14	ALKBH8	TOR4A	CD163L1	OLIG2	GRPEL1	LRFN4	TSPO	SLC25A19	CHI3L1	ABCC2	SDF2L1	TAF13	FTL	EBNA1BP2	CPLX1	MRTO4	COL27A1	WT1	OAF	ZNF296	SRXN1	AMH	TGM2	AREG	PLIN2	PDXP	IFFO1	AKNAD1	TXN	BMP6	SIGLEC15	RASL11A	EFHD2	VGF	RGS14	COTL1	DCLK1	WDR4	CTSE	SFXN4	CLUH	SYNE3	ADM5	TFRC	SESN2	MYO7B	OSGIN1	MAP6D1	NCLN	LYAR	WDR90	CCDC85B	SBSN	GSTO1	LIN28B	KCNJ14	BID	SNCB	SYT5	ARHGAP9	CDH4	NAMPT	ITGA6	FAM83B	HAS2	GGT5	PSMD2	SLC43A3	P2RX5	WNK4	TAF4B	DOCK4	TRMT1	TMEM244	FBXL13	NOC2L	ENDOG	ADGRL4	KATNBL1	ITPRIP	NOL6	CCDC86	MON1A	MYBBP1A	ADAMTS9	GADD45A	MRPL12	MET	SLC9B2	DVL1	HSD17B2	FAM9B	IL11	GALNT18	RRS1	PIK3CG	HACD4	HMGA1	ERRFI1	ADK	SLC25A22	BRINP2	CD82	EDNRA	DPH2	TRIB3	SLC5A6	OAS2	NALF2	HECW2	HHLA2	MRM1	CD274	UQCRHL	EREG	EFR3B	NCEH1	ARRDC4	GNG4	IFRD2	IQCJ	PTPRN	ADAMTS1	FOCAD	PDCD1LG2	UAP1	TMEM233	LAT	CCRL2	RPA4	SH2D2A	PLAUR	PNP	TRMT61A	MPZ	PITPNC1	HCN1	RNF225	SRM	SDC4	FJX1	SPNS2	PRKCE	RRP12	TCP11	MARCO	COLEC10	NPM3	ANGPT4	CHRNA9	MROH6	ACOX2	CACNA2D4	ARHGAP22	SERPINA1	TM4SF19	HMGA2	WNT10B	MGAT2	DDIT3	CHST4	BLID	RRP9	SEMA7A	MARS2	GABRA5	PFDN2	EPHB1	NFKBIZ	RAC2	RSPO3	ENAM	ABCG2	CHST15	MAP2K3	IL7R	NOS1	CD44	FLNC	RXFP4	RELN	ST6GALNAC4	SYP	STX1A	DCC	POLR3G	RP1	GABBR2	RNF103-CHMP3	FGF5	ARL14	KCNG1	NRP1	PEAR1	KCNQ3	COL13A1	SAXO1	ANOS1	MYCT1	ODC1	SRGN	NFKBIA	B4GALT6	UPP1	SERPINB8	SPP1	IL12A	CD3D	CEBPD	RELB	TNC	ACSL5	RGS4	AOX1	CNRIP1	HKDC1	SPHK1	DPF3	ITGA2	LCN2	MYC	YRDC	TMEM154	CAPN15	TMEM158	CD22	NAA11	CDH20	BHLHA15	CTSS	HEPACAM	ADAMTSL1	C1S	PPP1R15A	GBP5	HEY1	AKR1C8	SP140	SMAGP	GPIHBP1	MT1G	IGDCC3	LY6K	GPAT3	BEST3	SPINK1	LPXN	AMPD3	KLF2	GFPT2	DOCK10	GEM	SLCO4A1	BIRC3	OR5B21	TIE1	NR0B1	PPIF	TMEM212	IRAK2	TXNIP	ATAD3C	EMC6	SCG5	ELAPOR1	SPACA4	KRT79	IL15RA	BDKRB1	KLRC3	MT2A	MLKL	LAPTM5	RAD21L1	ANGPT1	ANKRD30B	PLAU	TNFAIP3	ADGRF5	ALOXE3	B3GALT5	TAGLN3	HMOX1	SLC16A9	MMP9	KLRC2	ZC3H12A	MYPN	IL4I1	VEPH1	HS6ST3	TNFRSF8	IQCF1	RFX8	POU2F2	ZNF804A	MYH15	SLC26A8	OSCAR	ANTXR2	HSPA6	ALOX5AP	PDE7B	SERPINB7	KLHL21	SULT1B1	ZPLD1	DGKI	OR4F15	KLF17	DNER	KLHDC7B	FOSL1	KLRC4	COL15A1	HRG	IL1RAPL1	ADPRHL1	CD163	TES	VHLL	INSYN2B	VNN1	LTF	FCRLA	MEFV	VEGFC	ACTC1	OR2B11	DAW1	PAPPA2	LCP1	CD53	NRIP3	IL6R	SLC16A6	FCRLB	NLRP3	KBTBD8	IL10	ELF3	TULP2	CCL20	INSC	IGF2BP3	ROBO4	HK2	DHRS9	TCIM	IL1A	COL6A5	PI3	OTOGL	OLAH	PIK3C2G	FMN2	TRPV2	KISS1	NEURL3	DCDC2C	PTPN22	AKR1C4	RERGL	ARHGDIB	MARCHF4	SLAMF9	PNLIPRP3	SCN4A	KRT34	SGIP1	MPP4	KRT15	MMP7	PDZK1IP1	IL19	AKR1B10	KCNU1	CD300LB	OR10J1	SPANXN1	COL19A1	C6orf58	ABCC9	CXCL5	BCL2A1	IL1RL1	C3	TNFSF14	CXCL3	PTX3	G0S2	ESM1	IL24	KYNU	OR10J4	SAA2	SLCO2B1	EFCAB3	PLCZ1	CAPZA3	CSF2	TREM1	GPR65	AADAC	MSR1	SLC28A3	IL36RN	AGXT	PRR9	ATP6V0D2	MMP1	IL36B	TREML4	FABP4	IL13RA2	IGFN1	CXCL8	MRGPRX4	ACTL8	TNFSF8	MMP3	SERPINB2	SPRR2D
PMC10335677-pbio.3002161.s009.xls-MLL_siRNA_DEGs-Ensembl_Symbol_KMT2A		MYL4	NLRP2B	DCX	MYL1	OR7A5	FOLR1	ALPP	RNF175	CLIC5	APOL4	MS4A15	ITPRID1	CAPN6	FBN3	KLK3	STYXL2	RIPOR2	RCAN1	PRND	CXCL14	CLEC19A	PRAMEF12	KCNA1	SCEL	ABCB5	KIAA1210	TNNC1	FA2H	DENND2A	GABRR1	SEMA3G	RAB17	PRSS2	FGF21	CYP4F2	ERVV-2	SMOC1	CD180	CHAT	LBH	PLP1	TMEM130	KCNJ16	SBK2	SIGLEC1	LIMS3	DEUP1	TRIM29	ACSM1	SECTM1	TRIM43B	CST5	GGTLC2	KCNMB1	KLK15	SYNPO2L	MISP	CALY	CTLA4	IGFL3	DES	NXPH2	OR51E2	PCSK2	LRRC32	CEACAM20	ZBTB8B	PRUNE2	LGR5	CLSTN2	SLCO4C1	TNNT2	GALNT15	CD34	CRYAB	SDC2	SLC18A3	STMN2	MOB3B	LAMA4	LAD1	CRYBA4	RLN2	SPOCK3	SEZ6L	PDGFB	KRT222	MYBPC2	RUBCNL	FER1L6	ANO2	NYAP2	RNF150	WNT11	MYBPHL	COL3A1	PDLIM1	ACTBL2	PAMR1	EDN2	FGF9	KCNIP1	SLC25A48	ATP13A4	DIRAS2	KRT5	HTR2A	ATP10A	SGCA	F13A1	TCF21	PPP1R1A	PTP4A3	GFY	LLGL2	ST6GAL2	BCR	CAVIN2	IGSF10	CFAP95	ALOX5	DCHS2	SLC52A3	BTBD16	SOSTDC1	ITIH3	ABLIM2	TTC9	ANKRD34B	NTN4	RCVRN	OLFML2A	C1orf116	ARPP21	NAALAD2	MB	CRYBB1	MMP24	MAP2	CDH6	ATP1B2	ATP1A2	LRRN1	VWA5B2	MLXIPL	PPP1R36	ROBO2	LOXL4	TTC24	C16orf96	TAF11L12	SSC4D	RDH8	CNTN6	AMOT	LCK	AFAP1L2	SLITRK6	PRKCB	DAB1	HMCN2	LUZP2	TMPRSS3	TMEM132C	RASSF6	FOXS1	GREM2	VWF	CLEC7A	ZNF385B	AOAH	GABRG1	HMGCLL1	LMCD1	LYPD5	GAL3ST1	LGR6	RGS7BP	TMEM139	MYO3B	TMEM45B	PLAC8	TOX3	SERTAD4	ZSCAN4	FRG2C	CFI	CCDC177	SLC7A10	KLK1	MAP1LC3C	LSP1	FRMPD1	KRT14	COL26A1	TMPRSS2	IKZF3	ITGB4	OLFML3	ACKR2	AFF3	MYOCD	TSPAN2	EDIL3	MAF	EPPK1	FAM178B	ANKRD24	KLK5	TCEAL7	SLC34A2	SLCO2A1	CRLF1	WNT5B	TMC3	EFHD1	MN1	CCKBR	PCDHB7	PPP2R2B	LDLRAD4	HAPLN1	ZNF648	EPHA10	APOD	C5orf46	PRR5-ARHGAP8	MSLN	PIEZO2	MATN2	TMEM45A	NEBL	ANXA8	DAPK1	GLP2R	SYK	MUC3A	TMEM255A	TRPV3	TYR	DYNC1I1	CRISPLD2	FSTL4	KCNMB4	BMF	GIPC3	VXN	ROR1	GPR132	MTUS1	IZUMO1	HTR3A	GATA6	RARRES2	SCN7A	BTNL3	SEMA3D	MYCL	SEMA3E	MAL2	DMRT1	TENM2	ADRA1A	OR7C1	ANXA8L1	CLCNKA	DRD2	CCIN	ABCG1	RBMS3	SCTR	TPM1	TMSB4X	SYNC	SESN3	GPR137C	TJP3	HID1	RASGRP4	JUP	INHBE	COL4A6	SLC7A8	CAMK2A	TNS4	SYNPO	MAP2K6	ELFN2	PLAC1	CFAP58	UNC5A	SEC14L5	DUOX2	ASXL3	ARHGAP28	WFDC2	JAKMIP2	SYT12	SYNDIG1	CERS3	LIMS2	CELF5	ACKR3	CREG2	DAAM2	TGFB2	TMEM176B	TLCD4	AGBL1	CALCRL	PRR16	NRXN1	FCER2	PRR36	SCIN	ABCA1	DYSF	ADAMTS5	PKP2	CPE	TMEM37	MTUS2	PRSS23	FBXO2	SULT1A1	HTRA1	DNAJC15	NTF3	STOX1	GRM1	SH2D3C	PRICKLE1	SLAIN1	TLE6	PKIB	MFAP5	KLF8	TMEM170B	GXYLT2	CUX2	KCNK2	KHDRBS2	VAMP8	WSCD2	PLXDC2	SELL	RBP1	MAP7	CCL21	PDE6A	STARD5	HLA-DQB1	SLC2A12	GPC4	STRA6	TPO	CPA5	XIRP1	NPY4R	KCNB2	PSG3	ACSM3	GAD1	IGFL2	SHISA9	KCNJ5	HMSD	KRT17	RASSF4	COBL	INPP4B	GPR17	PIGZ	MYCN	GADD45B	TMEM176A	LPAR5	F5	SCN2B	CTNNA3	ENPP5	ANK1	SLC4A9	WDFY4	IL15	NPTX1	PLSCR4	FAAH2	C4orf54	PEG10	ADAMTS2	SLC12A7	ACADL	CSRNP3	FIGNL2	HS3ST5	CRACDL	GOLT1A	REEP1	CCDC92	CYP2U1	DGKB	IL17D	MOXD1	ADAMTS20	CLEC4F	SPN	SHOC1	GAS6	F2R	TSPAN7	CD207	PSORS1C1	SHE	ADGRG4	EBF4	PCYT1B	NPFFR1	KLHDC7A	NEDD9	LEMD1	LGI3	GCNT1	RUNX1T1	SLC27A2	ASS1	CCR3	RGCC	NELL1	AQP1	ITIH5	ZNF540	GPM6A	FAM167B	RPH3A	ZMAT4	EGR1	ABLIM1	RCAN2	SLITRK3	TMEM59L	HS3ST4	LAMA5	TRABD2B	STAC2	CSGALNACT1	KLK13	CYP4F11	PCDH18	ZNF608	PLPPR4	PDE5A	SHC2	SMPDL3B	SKAP1	ZNF469	SCNN1A	TMT1B	CNFN	MAPK4	FAM131B	SOX8	ARMH4	CPXM2	ONECUT3	BRINP1	ANKRD62	SCUBE1	CDK15	FRY	FGFR2	GLT1D1	PCDHB10	EML5	EPHA4	TDRD6	CADM3	ABCD2	NTM	WNT6	RNF43	SLC9A4	YPEL1	RAPGEF5	BCAM	LRIG3	GRM5	COL11A1	TET1	NPTXR	KRTAP20-4	IP6K3	TTLL1	PLEKHA7	RAB11FIP4	HSF2BP	PALM	RFPL4AL1	KIF19	INSIG1	FXYD6	HES6	PIANP	SPTB	PCDH1	PKHD1	NCAM1	FGF17	ADCY2	C1QTNF2	TCF4	PPM1H	TSPAN8	MEOX1	CHST9	OR52A5	ARMH1	TTLL6	SCN3A	SHISA2	ACOXL	GPC5	LOXL1	GRID2IP	LPAR4	GALNT16	PRAG1	TMEM63C	B4GALNT3	DPYSL5	PCDHB14	SATL1	CA11	PLXDC1	EGR2	PLD5	ALPK2	ISM2	SBK1	MUC19	IGFBP5	CDKN2B	NXN	PCDHB11	CCN3	FOXN3	NPM2	RIMS3	PLEKHB1	FRRS1L	SYNPO2	TENM1	CCM2L	CGNL1	SLC8A2	HTR1D	BICDL1	PRSS16	ZNF610	HHAT	TPTE2	COLGALT2	NIPAL2	ABCA4	LRRTM4	BANK1	TMEM151A	PDGFRL	MEIS1	NRN1	CNN1	ZDHHC15	CRYL1	SHROOM3	UPB1	EFNA2	COL4A4	DDIT4	C1orf198	TMEM178B	RHOBTB1	SORBS2	KSR2	ZNF157	RAB7B	LGR4	MYORG	CACNG6	ZNF730	ZNF396	TIMP3	NUAK1	SLC25A35	ASCL3	DACT1	ITGA11	COL28A1	ITGB8	DOK5	ZNF117	FOXP2	KRT75	CTF1	DMBT1	SLC2A14	ELOA2	CCL26	POU6F2	JPH2	PLEKHG4B	TMT1A	CACNA1B	PACSIN1	PTGIS	TMEM38A	ANKK1	USH1C	TMEM86A	ATP2A3	LIN7A	ILDR2	LRRTM3	CACNA1C	CPM	PCDHB8	GPC3	NT5C1A	MAOB	ENPP2	CARNS1	AHR	TUBA1A	KCNH7	IL16	FUT1	ANKFN1	MYL9	FREM2	IGFL4	SCN5A	CACNA1E	OLFML1	SGSM1	EDN1	TBC1D10C	AIF1L	KCNJ3	CLIC3	AKIP1	CYP24A1	P3H2	SLC18A2	WNT10A	NTRK3	PALLD	ZNF454	SMIM10L2A	CAMSAP3	PCDHGA1	BMP4	SLC22A17	TCEAL2	IQCN	HEG1	PLA2G7	SH3BP5	AGT	PIP5KL1	GSN	SETBP1	EN1	HR	INTU	ZXDA	PLA2R1	OIT3	ATRNL1	LYRM9	ARID5B	PDPN	FGD3	CHD5	SNTG2	RAI2	SLC1A1	TMOD2	GNG7	HRK	UBE2QL1	KCNJ10	KCNQ5	PNO1	ATAD3A	QTRT1	CEBPB	PANX2	NQO1	POLRMT	DGKG	LETM2	PLOD3	TXNRD1	FOXD1	RIN1	CYP1A1	SPOCD1	NOS3	IL6	NDUFAF8	PIM3	CHST2	ADRB2	MXD1	NAPRT	BATF2	ADISSP	KIAA1549L	NIPAL4	OR2AT4	IKBKE	TNIP1	LHB	ARHGEF19	PLEKHF1	NEDD4L	CELSR1	TCN1	GADD45GIP1	IL18R1	NPAS2	MSX1	ARHGAP18	UFSP1	ESRRA	MTLN	IMPDH1	MILR1	HSPA5	PRELID1	PLEKHB2	TOMM40	GALNT14	ALKBH8	TOR4A	CD163L1	OLIG2	GRPEL1	LRFN4	TSPO	SLC25A19	CHI3L1	ABCC2	SDF2L1	TAF13	FTL	EBNA1BP2	CPLX1	MRTO4	COL27A1	WT1	OAF	ZNF296	SRXN1	AMH	TGM2	AREG	PLIN2	PDXP	IFFO1	AKNAD1	TXN	BMP6	SIGLEC15	RASL11A	EFHD2	VGF	RGS14	COTL1	DCLK1	WDR4	CTSE	SFXN4	CLUH	SYNE3	ADM5	TFRC	SESN2	MYO7B	OSGIN1	MAP6D1	NCLN	LYAR	WDR90	CCDC85B	SBSN	GSTO1	LIN28B	KCNJ14	BID	SNCB	SYT5	ARHGAP9	CDH4	NAMPT	ITGA6	FAM83B	HAS2	GGT5	PSMD2	SLC43A3	P2RX5	WNK4	TAF4B	DOCK4	TRMT1	TMEM244	FBXL13	NOC2L	ENDOG	ADGRL4	KATNBL1	ITPRIP	NOL6	CCDC86	MON1A	MYBBP1A	ADAMTS9	GADD45A	MRPL12	MET	SLC9B2	DVL1	HSD17B2	FAM9B	IL11	GALNT18	RRS1	PIK3CG	HACD4	HMGA1	ERRFI1	ADK	SLC25A22	BRINP2	CD82	EDNRA	DPH2	TRIB3	SLC5A6	OAS2	NALF2	HECW2	HHLA2	MRM1	CD274	UQCRHL	EREG	EFR3B	NCEH1	ARRDC4	GNG4	IFRD2	IQCJ	PTPRN	ADAMTS1	FOCAD	PDCD1LG2	UAP1	TMEM233	LAT	CCRL2	RPA4	SH2D2A	PLAUR	PNP	TRMT61A	MPZ	PITPNC1	HCN1	RNF225	SRM	SDC4	FJX1	SPNS2	PRKCE	RRP12	TCP11	MARCO	COLEC10	NPM3	ANGPT4	CHRNA9	MROH6	ACOX2	CACNA2D4	ARHGAP22	SERPINA1	TM4SF19	HMGA2	WNT10B	MGAT2	DDIT3	CHST4	BLID	RRP9	SEMA7A	MARS2	GABRA5	PFDN2	EPHB1	NFKBIZ	RAC2	RSPO3	ENAM	ABCG2	CHST15	MAP2K3	IL7R	NOS1	CD44	FLNC	RXFP4	RELN	ST6GALNAC4	SYP	STX1A	DCC	POLR3G	RP1	GABBR2	RNF103-CHMP3	FGF5	ARL14	KCNG1	NRP1	PEAR1	KCNQ3	COL13A1	SAXO1	ANOS1	MYCT1	ODC1	SRGN	NFKBIA	B4GALT6	UPP1	SERPINB8	SPP1	IL12A	CD3D	CEBPD	RELB	TNC	ACSL5	RGS4	AOX1	CNRIP1	HKDC1	SPHK1	DPF3	ITGA2	LCN2	MYC	YRDC	TMEM154	CAPN15	TMEM158	CD22	NAA11	CDH20	BHLHA15	CTSS	HEPACAM	ADAMTSL1	C1S	PPP1R15A	GBP5	HEY1	AKR1C8	SP140	SMAGP	GPIHBP1	MT1G	IGDCC3	LY6K	GPAT3	BEST3	SPINK1	LPXN	SOD2	AMPD3	KLF2	GFPT2	DOCK10	GEM	SLCO4A1	BIRC3	OR5B21	TIE1	NR0B1	PPIF	TMEM212	IRAK2	TXNIP	ATAD3C	EMC6	SCG5	ELAPOR1	SPACA4	KRT79	IL15RA	BDKRB1	KLRC3	MT2A	MLKL	LAPTM5	RAD21L1	ANGPT1	ANKRD30B	PLAU	TNFAIP3	ADGRF5	ALOXE3	B3GALT5	TAGLN3	HMOX1	SLC16A9	MMP9	KLRC2	ZC3H12A	MYPN	IL4I1	VEPH1	HS6ST3	TNFRSF8	IQCF1	RFX8	POU2F2	ZNF804A	MYH15	SLC26A8	OSCAR	ANTXR2	HSPA6	ALOX5AP	PDE7B	SERPINB7	KLHL21	SULT1B1	ZPLD1	DGKI	OR4F15	KLF17	DNER	KLHDC7B	FOSL1	KLRC4	COL15A1	HRG	IL1RAPL1	ADPRHL1	CD163	TES	VHLL	INSYN2B	VNN1	LTF	FCRLA	MEFV	VEGFC	ACTC1	OR2B11	DAW1	PAPPA2	LCP1	CD53	NRIP3	IL6R	SLC16A6	FCRLB	NLRP3	KBTBD8	IL10	ELF3	TULP2	CCL20	INSC	IGF2BP3	ROBO4	HK2	DHRS9	TCIM	IL1A	COL6A5	PI3	OTOGL	OLAH	PIK3C2G	FMN2	TRPV2	KISS1	NEURL3	DCDC2C	PTPN22	AKR1C4	RERGL	ARHGDIB	MARCHF4	SLAMF9	PNLIPRP3	SCN4A	KRT34	SGIP1	MPP4	KRT15	MMP7	PDZK1IP1	IL19	AKR1B10	KCNU1	CD300LB	OR10J1	SPANXN1	COL19A1	C6orf58	ABCC9	CXCL5	BCL2A1	IL1RL1	C3	TNFSF14	CXCL3	PTX3	G0S2	ESM1	IL24	KYNU	OR10J4	SAA2	SLCO2B1	EFCAB3	PLCZ1	CAPZA3	CSF2	TREM1	GPR65	AADAC	MSR1	SLC28A3	IL36RN	AGXT	PRR9	ATP6V0D2	MMP1	IL36B	TREML4	FABP4	IL13RA2	IGFN1	CXCL8	MRGPRX4	ACTL8	TNFSF8	MMP3	SERPINB2	SPRR2D
PMC4537001-oncotarget-06-13088-s001.pdf-11-Activators_of_AR_transcriptional_activity_AR		PXN	MCM7	JMJD1C	TRAM1	TMF1	STAT5A	PELP1	EP300	ENY2	RAN	KDM1A	SVIL	CARM1	ATAD2	PARK7	SRA1	NSD2	UBE3A	CTNNB1	PSMA7	PSMC4	PSMD10	PSMD14
PMC4537001-oncotarget-06-13088-s001.pdf-17-AHCTF1_AHCTF1		ANKRD10	CASP10	EEF1A1	EXOG	GIPR	GUF1	IGSF8	KIFC3	MRPS22	MTMR2	PCBP1	PRKAG2	RPL10	RTN4	SEC31B	SEPTIN5
PMC4537115-pone.0135720.pdf-0-EGR1_EGR1		CCR4	ARC	PTGS2	COLEC12	FOS	EGR4	LST1	DUSP2	CREB5	CCL20	ABL2	JUN	HOXA9	CALCB	LY6D	IL6	CXCL8	GAPDH
PMC9770089-fgene-13-1051269.pdf-1-TCF7L1_TCF7L1		ST8SIA1	SMO	TTYH1	VGLL1	EPHB1	MOB3B	RGMA	BCL11A	SOX8	MELTF	CRYAB
PMC9773133-DataSheet_1.pdf-0-CEBPA_CEBPA		CSF3R	CUX1	DDX41	DNMT3A	ETNK1	PTEN	PTPN11	RAD21	RUNX1	SETBP1	SF3B1
PMC9773133-DataSheet_1.pdf-0-ETV6_ETV6		EZH2	FLT3	GATA1	GATA2	GNAS	SMC1A	SMC3	SRSF2	STAG1	STAG2	TET2
PMC10335698-pone.0285806.s007.xlsx-DMKN-shRNA_KD_Vs_ShSrc-Unnamed_1_AR		ACTRT2	RNF207	PRAMEF20	GPR3	H2AC18	H2AC19	MEX3A	FCER1G	ZBTB18	ZNF670	DNAJC5G	FOSL2	CCDC142	LRRTM1	ZC3H6	TMEM163	ZRANB3	TYW5	PPIL3	NDUFB3	TIMP4	GPD1L	LZTFL1	SHISA5	TEX264	ABHD14A-ACY1	ACY1	GLYCTK	DNAJC19	TRA2B	ATP5ME	USP46	FNIP2	UBE2B	DND1	DPYSL3	EEF1E1	H4C7	ZKSCAN8	ZSCAN9	OR2H1	TRIM40	MRPS18B	LY6G5B	PACSIN1	CLPSL2	LGSN	TCF21	INHBA	BUD31	PDAP1	MOSPD3	LPL	DKK4	CHRNA6	UBXN2B	LACTB2	ZNF704	NSMCE2	CDC37L1	TMEM38B	ZNF248	PTPN20	P4HA1	BUB3	PPP2R2D	OR51D1	OR51F1	ADM	ZBTB3	CCS	PPP1CA	PAAF1	FZD4	IFT46	CAPZA3	ALG10	NDUFA4L2	RFX4	PTPN11	LHFPL6	KCTD12	MBNL2	GGACT	TMEM255B	METTL3	KLHL28	VCPKMT	RHOJ	ERH	NDUFB1	TCL1A	GOLM2	AFG2B	FLYWCH2	NPIPA2	NPIPA3	NPIPB3	NPIPB11	GFOD2	ESRP2	VPS4A	CRYBA1	PIGW	KRT33B	CCR10	FAM171A2	NAPG	MBD3	YIPF2	GMFG	KDELR1	RSPO4	DDRGK1	TUBA8	MAPK1	POLDIP3	APOO	MID1IP1	PIM2	KCND1	ARHGEF9	NONO	ETDB
PMC10335698-pone.0285806.s007.xlsx-DMKN-shRNA_KD_Vs_ShSrc-Unnamed_3_AR		VAMP3	CTNNBIP1	RSC1A1	MICOS10	CAMK2N1	AUNIP	STMN1	STX12	TSSK3	MANEAL	EFCAB14	SIKE1	CD58	RNF115	C1orf54	CD1C	DCAF8	CCDC190	B3GALT2	NAV1	GJC2	OR6F1	FKBP1B	TSN	RBM15B	RRP9	OR5H1	KLF15	DIPK2A	ETV5	SMIM14	LRRC66	EXOC1L	JCHAIN	RUFY3	ABRAXAS1	AP1AR	PDGFC	IRX2	ZNF622	OXCT1	FAM53C	JAKMIP2	SPARC	CCNJL	TMEM14B	OR2B3	PRRT1	RPS10	SRF	RSPH9	IL17F	RWDD2A	RIPPLY2	TUBE1	MTFR2	ULBP1	CCDC126	ATP5MF-PTCD1	PTCD1	ZSCAN21	TFEC	CALU	IFT56	CLEC2L	DEFB130A	DEFB130B	VDAC3	SNAI2	FABP4	CAAP1	MRRF	FAM163B	MARCHF8	FAM25C	PPP3CB	DUSP29	PCGF5	ATP5MK	SCT	MRPL16	PGA4	SCGB2A1	INTS5	CCDC85B	STARD10	COA4	CFAP68	NKAPD1	SPA17	FAM118B	PUS7L	PRPF40B	GLS2	DDIT3	GLTP	BRAP	RNASEH2B	HS6ST3	ARGLU1	GAS6	GARIN2	CTXND1	EMP2	NPIPB5	ZNF689	RIPOR1	RANBP10	RFWD3	BHLHA9	SOX15	MFSD6L	KRTAP4-5	HSPB9	HOXB9
PMC10335698-pone.0285806.s007.xlsx-DMKN-shRNA_KD_Vs_ShSrc-Unnamed_5_AR		ANKRD65	LZIC	LACTBL1	GPATCH3	TAF12	TSSK3	ZNF691	ERI3	CYP4X1	CYP2J2	ASB17	TLCD4	TAF13	OTUD7B	DENND4B	MEX3A	CD1E	MAEL	ANKRD45	OR14A2	ASB3	GPR75-ASB3	ERLEC1	C1D	STAMBP	CCDC142	KCMF1	LYG2	TSN	KCNJ3	CMC1	NAA50	PIK3R4	ZBTB38	ZIC1	MBNL1	ACTRT3	DNAJC19	ATP13A3	USP17L10	USP17L22	CNGA1	UTP3	PTPN13	RPL34	PGRMC2	SPCS3	HCN1	DEPDC1B	PRDM6	HINT1	PCDHGA11	ZNF300	NUDCD2	SNRNP48	H2BC14	H2AC14	CYB5R4	FAXC	WASF1	RBAK-RBAKDN	ZNF12	SPDYE10	SPDYE13	SPDYE14	SPDYE15	RUNDC3B	ZKSCAN5	ZSCAN25	LRRN3	AASS	TMEM229A	KDM7A	NDUFB2	TAS2R4	CASP2	ZNF786	GIMAP4	USP17L8	KCNU1	MYBL1	FABP4	NUDCD1	EBAG9	HRCT1	SPATA31A7	GNAQ	ZNF484	MFSD14B	MSANTD3	TMEM38B	CDC26	CFAP77	PRTFDC1	CXCL12	RHOBTB1	PPP3CB	LIPF	PCGF5	SFRP5	TALDO1	OR52K2	OR4S1	CBLIF	RBM4	PAAF1	UVRAG	PTS	IFT46	PARP11	C12orf4	SINHCAF	LMBR1L	PRPF40B	SMARCD1	NABP2	NEMP1	SLC25A3	ANKRD13A	HVCN1	TESC	DYNLL1	CDK2AP1	SCFD1	KLHL28	MIS18BP1	ARF6	TXNDC16	PPM1A	ERH	NDUFB1	EIF5	CKB	EMC7	PPP1R14D	EMP2	PLK1	RBL2	DOK4	GINS3	CIAO2B	RIPOR1	ST3GAL2	RFWD3	FBXO39	DHRS7C	ADPRM	NLK	KRTAP4-3	RPL38	VAPA	MAPRE2	ZBTB7A	YIPF2	DHPS	ZNF90	POP4	GRIK5	CNFN	PSG1	BCL3	CGB8	IRF3	BMP2	BPIFA2	GGTLC3	MAPK1	GRK3	XPNPEP3	TRMU	RS1	ZFX	RPGR	PIM2	FOXP3	GAGE2C	GAGE2D	GAGE2E	GAGE8	GAGE12B	GAGE12I	GAGE6	FGD1	GNL3L	MSN	NONO	ITGB1BP2	NAP1L2	TBX22	SH3BGRL	HNRNPH2	ESX1	RADX	FRMPD3	PAK3	WDR44	NDUFA1	NKAP	PABIR3	SPANXC	SPANXD
PMC10335698-pone.0285806.s007.xlsx-DMKN-shRNA_KD_Vs_ShSrc-Unnamed_7_AR		ST6GALNAC5	RBMXL1	SETSIP	JTB	DCST1	NIT1	ELK4	DNAJC5G	RBKS	C2orf92	MFSD9	SULT1C4	ACOXL	ZC3H6	DARS1	PMS1	UGT1A1	SETMAR	LZTFL1	HTD2	RPP14	TMEM212	IGF2BP2	LMLN	ATP5ME	USP17L19	EXOC1L	RUFY3	NKX6-1	NUDT9	FNIP2	TMA16	ZNF622	SERF1A	SERF1B	SMN1	SMN2	PAIP2	HRH2	FOXC1	H2BC11	KIAA1586	RIPPLY2	SPACA1	GTF3C6	VNN1	LTV1	TAGAP	PACRG	SLC25A40	MOSPD3	CUL1	XKR9	NECAB1	NOL8	ZNF189	RNF20	RBM18	EXOSC2	MARCHF8	MACROH2A2	PDLIM1	FHIP2A	BUB3	PGA4	PGA5	STIP1	DRAP1	PC	CFAP68	SPA17	CLEC4D	GDF11	STAT2	SLC35E3	UBE3B	SUDS3	GATC	RASL11A	HNRNPA1L2	MBNL2	ZIC5	ARGLU1	IRF9	PRPF39	PSMC6	GMFB	PPP2R5E	TTC8	EMC4	RMDN3	ONECUT1	TMEM202	NDUFAB1	SEPTIN1	ZNF48	PRR14	ENKD1	PRMT7	VPS4A	CRYBA1	RNF135	CCR10	CD300LG	COIL	EVPL	ANAPC11	SNRPD1	ABHD3	OR4F17	STK11	GAMT	UQCR11	LMNB2	OR7G1	ZNF846	DNASE2	ARRDC2	ZNF43	NFKBID	FAM98C	ARHGAP35	ZC3H4	RPL13A	SLA2	CBLN4	TCFL5	C20orf204	BACH1	TMEM191B	KLHL15	GAGE12H	NXT2	TEX13C	SLC25A14	RBMX2	IDS	MECP2	FAM50A	USP9Y
PMC10335698-pone.0285806.s007.xlsx-DMKN-shRNA_KD_Vs_ShSrc-Unnamed_9_AR		TNFRSF18	TAF12	TMEM269	PLPP3	LYSMD1	S100A4	CHRM3	PCARE	CRIPT	METTL6	TRMT10C	CDV3	LDB3	USP17L1	USP17L8	PARP10	TOPORS	SLC27A4	DEPDC4	SYNJ2BP	NPC2	DET1	KRTAP1-1	KRT31	CCR10	EMP3	KIR2DL4	LOC112268354	NDRG3	SLC32A1	OLIG1	DRICH1	UQCR10	OTUD6A	IRS4	TEX13C	ETDB	RBMY1E
PMC10335698-pone.0285806.s007.xlsx-DMKN-shRNA_KD_Vs_ShSrc-Unnamed_11_AR		MMP23B	HDAC1	TAF13	ATF3	SLC30A3	CIAO1	OR6B3	ACKR4	KLHL6	UBE2QL1	FBXW11	H2BC9	UPK3BL2	TMEM229A	RBM4B	DNAJC3	C2CD4A	FAM234A	DCTN5	NPIPB9	CFAP20	ADPRM	RDM1	WIPF2	FOXJ1	MCRIP1	WDR83	PSMD8	FAM98C	CNFN	PMM1	YY2	DDX3X	PIM2	NAP1L2	FRMPD3	SMARCA1	RPS4Y1	KDM5D	RPS4Y2
PMC10335698-pone.0285806.s008.xlsx-Cancer_driver_gene_in_KD_group-Gene_AR		HLA-A	SYNE1	CDK11B	PLEC	DDX11	SYNE2	NF1	ACTN2	FLNB	ADAM11	WRN	BLM	PDGFRA	ADAM33	DST	PREX2	DDR2	RB1	SF3B1	ACTN4	CIT	DDR1	SPRED1	MMP2	RAC2	TIE1	TNK2	ADAM9	MMP8	RECQL5	TYRO3	UTRN	FLNC	PRKCD	TP53	MMP17	MUS81	RECQL	SNX31	CDK7	CHD8	MOK	RAC1	STIM1	CAMK2G	CD82	FLNA	GNA11	ADAM2	BRSK1	GRK4	LATS2	PTEN	RYK	ACTN3	EZH1	GRK6	MAP2K2	MAPK15	MDM2	MELK	PCNA	SGK3	STK36	ACTN1	ADAM23	BRIP1	CDK1	MMP11	MMP14	MMP7	NUAK2	PTK7	RALB	RHEB	RIT2	RND3	STIM2	TERT	TOP3A	ADAM12	BRAF	CDKL2	CDKN2A	CSNK2A2	MMP9	PALB2	PLK4	PRKAA1	RRAS	SGK1	STK19	VEGFA	ADAM15	ARID2	MAP3K12	MMP15	MMP24	MMP25	MMP26	PAK1	RAP1A	RHOD	RIT1	RPS6KA3	STK38	SYK	TACC1	AURKB	CDK18	CDK19	CDK8	KIT	MAP2K1	MAP3K13	MITF	MRAS	RHOA	RND1	ADAM22	ARAF	ATRX	CDC42	GRK7	MAPK4	MMP1	MMP3	PKN1	PPM1D	RHOC	RHOQ	RHOU	CCND1	CDK4	EZH2	GNAQ	GSK3B	CILK1	MAPK6	ORAI1	PPP6C	RAC3	RAD51C	RAP2A	RPS27	SNRK	SPP1
PMC10333277-41467_2023_39253_MOESM4_ESM.xlsx-SD6-Supplementary_Data_6_Colocalization_results_for_heart_failure_Presented_for_results_that_pass_MR_P-value_0_0001_NR3C2		EBI3	ENPEP	NAE1	IL27	MAPK3	NTN4	MST1	ITIH4	DLL1	SIRPA	TNXB	TNFSF12	APOC3	APOH	ABO	B3GNT8
PMC4532141-13058_2015_619_MOESM2_ESM.pdf-17-HMGA1_HMGA1		MYH9	CYCS	ARCN1	SPAG9	GRB2	S100A16	SYTL2	FKBP3	CRKL	TGOLN2	TMOD3	SKP1	SH3BGRL3	OGFR	BID	PSMA6	ADGRG6	SEC24C	TXNDC12	PTPRJ	KARS1	CTSA	DDT	CCN1	PPIC	MET	PPP2CA
PMC4529346-cam40004-1079-sd1.pdf-7-HOXA11AS_HOXA11_HOXA11		CCNA1	PDPN	TWIST1	ZNF471	FHL3	CLDN6	EDNRB	FBRSL1	QPCT	SHISA3	SOX1	SPATA32	GAREM1	GRK7	POPDC3	HPDL	FAM162B	GFI1	EYA4	NID2	HOXD11	ERLIN2	NTM	CASR
PMC10333092-aging-15-204811-s008.xlsx-Sheet1-Supplementary_Table_7_20_genes_with_the_strongest_protein-protein_interactions_with_the_SP100_family_SP100		AURKA	CLPP	DAXX	DDX5	DNAJB1	H3-3B	HSPA4	NUP210	PIAS1	PML	RANBP2	RPA1	SIRT1	SP100	SP110	STUB1	SUMO1	SUMO2	TP53	UBA2	UBE2I
PMC10333092-aging-15-204811-s004.xlsx-Sheet1-Supplementary_Table_3_SP100_family_and_its_400_co-expressed_genes_SP100		SP100	SP110	IFI44L	PARP14	SAMD9L	XAF1	OAS2	IRF9	MX1	IFIH1	ZBP1	OAS3	IFI44	IFIT3	EPSTI1	STAT1	MX2	RIGI	IFIT2	LAMP3	UBE2L6	IFIT1	SP140L	CMPK2	DDX60	RSAD2	EIF2AK2	HERC6	SAMD9	ZNFX1	NMI	TRIM22	DAPP1	DHX58	OAS1	TRIM34	PSMB9	B2M	TRIM21	PARP9	BST2	HSH2D	TAP1	GBP4	TAP2	IFI27	ISG15	RNF213	LY6E	CASP4	CASP8	IFITM1	RTP4	PLSCR1	IFIT5	HELZ2	TRIM5	MAT2B	STAT2	CXorf38	RESF1	TRIM14	ANXA8L1	OASL	PLAAT4	HLA-F	CD80	DDX60L	DTX3L	SPATS2L	HLA-B	CFLAR	MYD88	IFI35	KLHDC7B	BTN3A3	NLRC5	IFI16	TEC	BTN3A1	RAP2C	IRF1	APOBEC3G	CASP1	RAD51B	TMEM140	PARP8	MITD1	CRLF3	LY75	ANXA8	ARPC2	TRIM69	PARP12	DGKA	ETV7	SUSD3	SP140	NECAP2	APOL3	CARD16	HERC5	LAP3	MCUB	HLA-E	MILR1	LILRA4	LPXN	GBP1	RHEBL1	IL12RB1	IL21R	RGS10	ICOS	AIM2	USP18	CD40	SIGLEC1	ARHGDIB	GBP5	EAF2	TIGIT	SIRPG	IL2RG	HLA-DOB	CYTIP	MAP4K1	CD27	P2RY10	IRF4	CD3E	TRAF3IP3	ACAP1	SH2D1A	TAGAP	SASH3	SIT1	LY9	BTK	CD48	SLAMF1	PYHIN1	IKZF1	PTPN7	FCRL3	CD37	CD3D	ITK	CD2	CD247	CD180	CD96	CD53	ITGAL	KLHL6	CCR7	BIN2	ARHGAP9	BTLA	WDFY4	WAS	CD52	PTPRC	STAP1	CTLA4	ARHGAP30	CORO1A	TESPA1	DOCK2	CXCL13	GPR171	LTA	EVI2B	GZMK	CD28	RCSD1	CD3G	HCLS1	CD69	TRAT1	ARHGAP25	RHOH	RIPOR2	FAM78A	PRKCB	CRTAM	NCKAP1L	PLA2G2D	PIK3CD	PLEK	RASAL3	TNFRSF13B	CSF2RB	SELL	ARHGAP15	IL10RA	CNR2	GPR174	CCL5	CD38	SNX20	PDCD1	CD79B	CD19	FCMR	IL2RB	ZAP70	TCL1A	TLR10	CR1	CST7	TNFSF8	CD8A	CXCR5	IL16	CXCR4	FAM111A	TNFRSF14	ZNF600	EXOC3L4	GSDMB	RIPK3	CACNA1F	PSMB8	RUFY4	OFD1	FCHO1	CCNL1	HDAC1	ATG16L1	LPAR5	MICALL2	ADPGK	ARHGAP27	ANKMY1	NFATC2IP	ANO9	SMAD3	UBA7	PGGHG	KCTD5	MXD1	PRR13	USF1	ZC3H12A	PML	ADAM8	PLEKHN1	PBX4	TRIM31	TTC31	PTMA	PSME3IP1	PRKD2	SH3D21	PCBP1	WHAMM	CCDC88B	SLC23A3	PERM1	SRC	UBQLNL	ZNF274	STYK1	BATF	AXIN1	SH3RF2	XKR9	CASP10	CLK2	EHD1	TNFRSF25	FANCA	GJB3	RHBDL2	CCDC88C	EPS8L1	RNF207	ORC2	NOP58	ALPK1	ERN2	DNAH3	STAT6	PARP3
PMC10333092-aging-15-204811-s005.xlsx-Sheet_1-Supplementary_Table_4_Distribution_characteristics_of_400_genes_co-expressed_with_SP100_family_SP100		RNF213	CASP4	PLSCR1	HELZ2	TRIM5	MAT2B	STAT2	RESF1	ANXA8L1	OASL	DDX60L	DTX3L	SPATS2L	CFLAR	MYD88	NLRC5	TEC	BTN3A1	RAP2C	RAD51B	PARP8	CRLF3	LY75	ANXA8	PARP12	ETV7
PMC10265544-supplementary_table_1.pdf-1-ZNF395_ZNF395		GPI	ALDOC	KLF4	GBE1	TIMP3	RIOK3	IGFBP5	STC1	RIMKLA	S100A10	BNIP3L	RORA	ZBTB43	SLC16A3	PRKCQ	P4HA2	GAPDH	WDR54	TMEM45A	TLCD3A	NOL3	FAM162A	PDK3	TSC22D2	SPAG4	PFKFB3	CTNNAL1	ERRFI1	AKAP12	PLOD2	FEM1C	CRABP2	PGAM1	AMPD3	MAFF	BHLHE40
PMC10265544-supplementary_table_1.pdf-2-JUN_JUN		SLC15A4	PIAS2	P4HA2	PYGL	ALOXE3	ERGIC1	ALDOA	ETS1	RTN4	PPP2R5B	KDM3A	JMJD6	NDNF	FSTL3	NGLY1	RIOK3	ZNF669	TSC22D2	OTUD1	PGAM4	EGLN3	MXRA7	RNF24	CTNNAL1	ENO1	SERTAD2	CLK1	SFXN3	FAM219A	SYT11	ADAMTS9	TP53BP2	ISG20	KMT2E	RASSF1
PMC10265544-supplementary_table_1.pdf-30-STAT1_STAT1		SDSL	NPL	CTPS2	IRX3	ATP5MC1	FANCL	PLA2G7	ALDH3A2	ESRRG	ACOT13	IDH1	SRSF7	HLA-DMB	CCL2
PMC4523944-DataSheet1.PDF-5-JRK_JRK		NFE2L1	MEMO1	SHARPIN	IQSEC2	FASN	ACAD9	EFEMP2	PIP4K2B	FXR1	HSPA5	RIOK3	YTHDF1	SATB1	CDK5RAP1	RPL23A	UBE4B	TESC	ANO10	SMC2	CCDC106	RNF130	TSR3	RAD54L	SLC35E2B	PXDN	GPANK1	ZNF71	ZFP36L2	C1orf56	LPCAT3	ALYREF	WIZ	COG1	CCDC61	LRP8	SLC25A51	TET1
PMC4523944-DataSheet1.PDF-12-ZNF497_ZNF497		PRKAG3	SPATA2L	GLS	RNF216	AS3MT	PCDHGB3	IL13RA1	HLA-B	NTN1	STRA6	OSGEPL1	CAST	EFNB1	GEMIN7	HERC3	ZC3HAV1	TP53I3	INCENP	DEXI	NXPE2	LCE1D	ELOVL6	SSR1	TRNAU1AP	TSSC4	XRCC3	GRK3	ABLIM3	RPL7	DIPK1A	ARPC4-TTLL3	SHOC1	GRK2	ZBTB43	WNT3	POLR3H	TOMM40	SEZ6L2
PMC4523944-DataSheet1.PDF-18-HMG20B_HMG20B		SPDYE3	MAPK15	LEMD1	TMEM62	TLR6	RPA3	AP1S3	STAP1	ASH1L	PROCA1	LIM2	MT1H	MOB3C	KBTBD12	HCAR1	PRR7	SPATA32	HIP1R	TEX35	HEXD	DBT	KRTAP5-3	ZMYM6	SYT1	DMKN	AIDA	CCDC83	KCNH5	GPRIN2	P2RY1	SLC25A15	TEKT4	SIRPB1	TLR3	SIX1	THPO	ANXA2	CTSZ	ZNF20
PMC4523944-DataSheet1.PDF-25-NFAT5_NFAT5		GTF2H5	CDAN1	CCDC93	TLCD3A	ACAT1	ZNF512	NFIB	DCAF13	NUP160	OSBP	GALNT1	ZZZ3	AUP1	LONRF3	SGTA	LIMA1	MCM3AP	SLC5A11	BICD2	NR5A2	ARID5A	KCNAB2	H1-10	BBX	MRPL46	GLRX2	PPP2R2A	UBN1	RECQL5	PER1	STX6	TIMP3	ACOT9	SLC16A14	DCTN1	SMARCA5	RBM8A	NETO2	F11R	MXD4	EIF4A2
PMC4523944-DataSheet1.PDF-33-MBNL2_MBNL2		COX7C	MGA	OR6K6	STAU1	DDX6	ATAD3B	HNRNPK	UQCC4	RHBDD1	CD63	CDK19	PSMC2	HBZ	PAF1	GSG1	CSTF3	FOXN2	EHD4	AGAP3	MAP1LC3B	TMEM89	SPP2	SFXN4	PPP2R5C	MZT2B	STX2	HELT	FAM3C	EIF3L	ATXN10	MT2A	JMJD7	NKX2-5	DIABLO	DNM1	HES4	BANF1	MUL1
PMC4524680-pone.0133751.s016.xlsx-SRF_binding_site_matching_with-S7_Table_A_list_of_SRF-regulated_proteins_identified_in_the_jejunal_smooth_muscle_from_SMC-specific_Srf_knock_mice_SRF		JPH2	SVIL	SMTN	DMPK	YWHAZ	PARVA	TNS1	FLNA	CKM	SYNPO2	MYL6	TGFB1I1	TAGLN	ACTA2	DSTN	BSG	DES	MYL9	TPM1	ACTN1	CNN1	CNN2	GAPDH	TLN1	ACO2	HACD1	CSRP1	EML1	PRKACB	TPM2	SORBS1	ANXA6	ACTN4
PMC4521181-oncsis201520x8.pdf-10-ARHGAP35_ARHGAP35		GSTT2	NBPF10	KCNJ8	AKT3	KCNMB4	ZNF587B	AR	PLCG1	ELK1	LRP2BP	PLSCR4	KRT76	DUSP5	TAOK1	GIGYF2	RELA	ZNRF3	PLXDC1	FAR2	TET1	SF3B1	CHD3	JMJD1C	SLC25A28	GOSR1	COL1A1	COL16A1	ULK4	CBFB	FGF9	SLC38A10	ETV1	ITCH	RPTOR	CCDC80	TRIM37	HOXB5	QSER1	ACTN1	ZNF469	USH1C	MYO9B	SP5	SALL2	MCMBP	HSP90B1	MYRIP	PRRC2A	ATN1	ZFR	BGN	GPR87	COL4A2	ZFAND6	SFPQ	SMS	NFRKB	CXCL8	IMPA2	ACOX2	ORC4	ROBO1	ATAD1	PDGFB	PATL1	TNS1	SHISAL1	COL12A1	MYH8	AFAP1L2	ARHGEF4	ZDHHC8	ACKR3	PDS5B	SCARA3	RFC3	RBPMS2	CTDNEP1	SGPL1
PMC4521181-oncsis201520x8.pdf-14-NFIA_NFIA		GATA3	PTGIS	N4BP2	CARD6	FKBP2	MFAP2	UBTF	EHD2	PER2	CBX5	FRS2	NAA50	PRRC2B	ZNF280B	DIS3	SERP1	REST	POU6F1	AMOT	SMCHD1	CRYBA4	DCAF6	CCDC17	COG1	CACNA1S	TP53	ZBTB2	TMEM200A	MAN1A2	ZNF614	SERHL2	RHOA	AK7	CCDC9	ZNF358	DCN	PDLIM2	RANBP2	NOS1AP	LZTS2	ADAM19	CASS4	SLC20A2	DRD1	EIF4A3	GPR52	KIZ	DAZL	HIPK3	CBX8	PMP22	MORC1	FGF14	POLR3A	JDP2	JRKL	ZNF543	TAF15	MSANTD4	MYH11	ZNF680	OSBPL8	SETD4	EVX1	SLC1A2	CCDC62	PLEKHG2	GORAB	MIA3	PATJ	NSL1	POU2F1	CCDC24	PAPOLG	TPM4	ZACN
PMC4521181-oncsis201520x8.pdf-15-ARNT_ARNT		ATAD5	KCTD3	KIFAP3	LOXL2	EMILIN2	GPS1	NBEAL1	FRY	RBM42	SERPINH1	PTPN23	TM4SF20	CSTPP1	ZNF207	ZNF572	HSPA5	GANAB	UBAP2L	H2BC21	TFAM	FAM149A	HBS1L	FUS	PTGFRN	TMPRSS3	DGKD	ZNF805	TLE1	BRSK1	FUT11	PRICKLE1	CABP7	BMP6	DYRK1A	TAS2R13	ARID4B	VTI1A	ZNF445	RPL32	IRX3	C19orf47	GLRA2	SRSF3	CAMTA2	MXD1	YES1	NOG	SNRNP70	FOXK2	PRM2	ASPRV1	GNB4	TNRC6B	HDGFL2	CAMK1G	PTHLH	RPS4X	ITGAV	SRCIN1	KIF26B	CDK12	ASPA	YAP1	TMTC1	SEMA4G	ADGRB1	NCOR1	LIN9	CREBZF	HOXB6	QRICH1	COL1A2	R3HCC1L
PMC4521181-oncsis201520x8.pdf-16-ZNF292_ZNF292		PDZD4	VGF	ACBD6	CPB1	ROCK2	PRPF8	EEF2	MAPKAP1	RIMBP2	PRCP	USP29	PTEN	SYNCRIP	CORO6	KCNMA1	XYLT1	GTF2F1	CXCL6	NR2C2	ACTR3	ITGA8	RPS24	TIMM22	PTGIR	SEC24C	TADA3	SERPINB9	GPATCH2	TRERF1	POLI	DDX11	SRPX2	MSL1	TACC1	MYH9	HELLS	MUC20	RUSC1	HOXB7	FAAP100	MIB2	SMAD7	USP3	SHROOM1	UNG	GDAP2	ABCG5	SIM1	PSMF1	PPP3R1	PDHA2	FEM1A	UFSP2	H1-2	SUZ12	CRTC3	TASOR2	ZNF709	SLC7A1	NANS	SULF1	CBX4	SH3KBP1	TP53I3	UBIAD1	ADAR	MAP3K12	TRA2B	PTPN7	MYO5B	CACNA2D2	ZNF516	LRRC3B	SRP72	WDR48	TMCC3
PMC4521181-oncsis201520x8.pdf-23-SON_SON		FBXO31	GPR18	POC5	TMCC1	MAP4K2	SLC22A16	MAL2	ITIH3	IGF2BP1	FBXO11	BDNF	LMNB2	RRN3	ZNF627	KLHL18	NBPF1	SNAP25	CEP57	TRAF3	SRRM2	ADAMTS5	CRYGC	TSPAN32	PHLDB1	ISM2	ALCAM	SPRY4	UBA1	PRDM16	ETV3	HSD11B2	PLD6	NUMA1	TMEM45B	SENP1	FOXB1	SLC47A1	FEM1B	RBM34	EDEM1	NTNG2	THUMPD3	CALML5	ACTA2	PCGF5	CLASP1	HIVEP2	CLSTN2	STON2	KANSL1L	FNDC3B	KIF1C	FAM107B	MB21D2	TBX2	VAX2	RIPPLY1	NUP88	XXYLT1	ADD3	EMSY	ADGRB3	SNAPC1	C14orf132	KAZN	RPL38	SPARC	CRKL	FAM172A	MAPK1IP1L	SEPHS1	DNAJC9	ALDH1A2	TAF9B	DHX36
PMC4521181-oncsis201520x8.pdf-29-TBX18_TBX18		SOCS3	WIPF2	GASK1B	SUGP1	LUC7L3	GRWD1	PLEKHA3	BPIFA1	SLC6A8	MDK	HMGXB4	ZNF536	ZNF594	CCDC43	PI4K2A	NUP35	CEP95	KLK6	MFAP4	RSPH9	CMTM6	OGA	ADRA2A	ZNF780B	MAS1	DRD4	HUNK	LENG1	FAM89B	LMNA	ZMYND11	CNN2	MEX3C	SUPT4H1	C1orf74	RALY	PGAM1	LEFTY2	PHC3	LYZL4	H2BC12	HRH1	MED13L	CIMAP1A	ADHFE1	TBCEL	SKP2	PDGFA	ZYG11A	NUP160	ADCY8	MAU2	LRRN4	QSOX1	NID2	CHRM5	CALHM1	POGLUT2	ANGEL2	TPR	PRRT3	KREMEN1	NUDT3	OR8D2	XPNPEP3	IFT46	PARM1	MED17	GYS2	NACC1	DHX57	EIF5B	LAMB4	DACT1	BTBD7	NSMCE4A
PMC4521181-oncsis201520x8.pdf-41-ZNF654_ZNF654		ENTREP3	RNF19A	ANGPTL1	DNAJC24	LPA	OR52A1	BTBD6	MFAP3	FEV	MED6	IAPP	TMEM14A	RPS19	RPL14	RTL8A	UBXN1	TMEM177	DLG2	MSX1	DHX8	TSR1	TRIM40	USP7	PCBP4	VEGFB	GSC	TGOLN2	USP6NL	TBX5	WNT8A	KRI1	SLC35F5	CCDC54	MMP19	NBAS	ZNF768	XRCC1	CT55	PHF13	VRK2	ATP9A	MTMR7	ADGRL3	KLHL34	MYBBP1A	HIF1A	FOXL1	MYH3	SNED1	TOX	ADGRF5	RASSF2	MXRA5	YTHDF3	NEK2	RAB11FIP5	BPNT2	ARL6IP6	FBXW10B	CTDSP1	SH3RF1	ZNF142	SEC24D	ZNF250	ZNF563	ANKRD2	CLCN3	GPX2	LRTM2	PTX3	CCDC65	NFKB1	NKAIN3	ERCC6L	PRIMA1
PMC4521181-oncsis201520x8.pdf-50-CSRNP1_CSRNP1		SLC12A3	DENND4B	CEACAM6	SPHK1	RASD2	HUWE1	TGM2	RNF175	IL17D	SLC1A5	EIF2A	PLXNA1	ZNF671	SETD1B	RELCH	DCAF13	FZD3	SLC22A11	TNFRSF10D	CNGB3	WIZ	ANP32A	PPP1R26	REC114	PLEKHO1	FNDC11	HOXB8	UMPS	ZNF302	TFAP2A	ZNF185	BEST2	PRRT2	PLEKHG7	PLK4	PNPLA3	GRM4	RAB5A	LYPLAL1	ALS2	ANKRD11	ARPP19	PLEKHB1	TUBG1	RIBC2	ZMYND15	PRKX	CNST	ISLR	ZSCAN12	PCDHB15	ROS1	SPMIP4	INTS2	XYLT2	C17orf80	PYGO2	EIF2S1	ALKAL2	TSPY1	ACACA	GRIN2C	NCOA4	NMD3	CFAP45	TMEM25	FUBP3	CSNK2B	DIAPH3	AGL	CAV1	PRIMPOL	MTMR4	HMGN1	FOXJ2
PMC4521181-oncsis201520x8.pdf-57-GLI1_GLI1		TIA1	SLC4A5	APOBEC2	CNTROB	PPOX	SYPL1	PIEZO1	HPSE	OSR2	SPRR4	HOXC12	AIP	OLFM4	DNMT1	SLC9B2	PLEKHA7	PKN1	CD19	CAND2	ZNF598	ASCC3	SCN1A	PRKCSH	KRTAP4-4	GPD2	BMP2	TRMU	IVNS1ABP	DDHD1	HSPB9	SLC24A1	FIGN	PBX4	AKR1D1	FUT4	HPCAL1	ZNF549	CD47	SDAD1	TMEM200B	FSHR	BORCS5	GSDMD	TAFA5	MICAL2	PPP4R3C	CDK16	ERVH48-1	TOR4A	SGSM2	TYW5	PGAP1	KCNG4	GPR20	GPR137C	SYNPO2	RIC8A	NVL	HNRNPA1	MPZL1	DDX27	RPS6KA3	RPL7	KCTD10	ENO1	MYD88	DCTN5	STAG2	PHYHIPL	ETNK1	RGCC	CCNB2	SAMD3	SAAL1	ZNF37A	TFG	AEN	SYCE2
PMC4521181-oncsis201520x8.pdf-58-HOXB13_HOXB13		PPP2R2D	MATN3	NEMP1	CCDC122	TRMT44	PGC	PPP1R16B	C10orf90	TMEM272	KRTDAP	ARK2N	GPR61	PAFAH1B3	ABHD2	SFR1	PLCB3	RPL35A	ST8SIA2	SPATA20	PCSK9	CACNA1D	NXPH1	TNIK	CSAD	PPP1R14C	DTX4	AWAT1	PREPL	TFAP4	KCNK1	ZBTB34	ZER1	MARK3	UGGT2	BLM	ARSJ	C16orf54	MRPL46	FIBIN	HOXA5	MARCHF10	LIG1	STK25	GABPB2	CEP128	QRICH2	TDRD3	SMAD6	NKPD1	TSC1	NUFIP1	TRPC5	B4GALT3	GSDMB	B3GNT2	RHBDL2	PATZ1	AQP6	POLR2E	FRMPD1	FHOD1	MOK	CCNL1	OASL	GRB14	CCDC144A	MED16	SPAG5	NUP214	GJB6	TEX19	DCAF8	CAPS	BSG	SLC47A2	FBXO21	PKN3
PMC4521181-oncsis201520x8.pdf-61-FOXE1_FOXE1		CUL3	SMG6	WFDC9	HTR1A	ZNF326	TBC1D4	SIX3	SCN10A	NRARP	MYG1	UBR1	MEX3B	WARS2	GPR82	WASF3	RTP1	DNAJB4	PTP4A3	RFX2	MCPH1	PIP5K1A	MLH1	ATR	ATP7A	CTDP1	ZNF112	ACE	ENDOV	PRKAR2B	HHLA2	KIFC2	ARHGEF10	BAG4	TMEM43	SLC2A2	CTR9	RTN4RL1	IMP3	DBR1	ZIC5	CCN1	ADM2	KLHL26	B4GALT5	RAF1	STXBP6	RFWD3	NEFM	UGDH	SERPINB13	VPS4B	SKA1	RRP12	MACROD2	TEAD1	RAB28	ANKRD27	ZNF574	CCDC91	VXN	FLVCR1	DNHD1	OS9	SIGLEC11	TENT4A	ZNF518B	TECPR2	FBXO5	PRR3	ZNF334	NEUROD1	CDC34	CCDC85B
PMC4521181-oncsis201520x8.pdf-67-ZNF80_ZNF80		PIK3CD	AXDND1	APOBEC1	FSTL5	ZNF496	SLC5A3	NFIL3	ZNF91	ATG7	FSIP2	PCNX3	CCNE2	RIOX1	PAPPA	GPI	NIPA2	AIFM3	HSPB3	PEX2	SMPDL3B	RPN1	TDP2	SBNO1	ZBED4	NUP93	SCEL	PF4	FCER2	LUC7L	MRPL38	CIAO1	ASPHD2	LIN52	EPSTI1	CNTNAP3	GSDMC	EFS	NDOR1	MAPKAPK2	TTC9	ZNF79	IRGQ	ENDOD1	ITM2C	ATG9A	CDH13	RAPGEF5	VPS36	GBP1	KCMF1	SLC4A10	STOM	WDR49	RGS22	C1orf127	PLAU	OLFML3	MYF5	ZKSCAN1	KCNA2	RNH1	NLRP8	TGM5	HEMGN	SLTM	PPP1R14D	RPS5	FIBP	ZNF281	FBLN2	KCNC4	MSANTD2	HAUS5	MED23	NCOA2	TMEM241
PMC4521181-oncsis201520x8.pdf-72-MYT1L_MYT1L		NOL8	NTN3	SIX1	SNX21	VIP	BARX1	ADORA1	FGF19	PAX9	TMEM109	MGAT2	MSH6	JUN	DSPP	ACOD1	ARL1	PLXNB2	PWP2	DNAJB7	SLIT3	ZNFX1	BSND	SLC22A12	POLR1D	NRIP1	TNFRSF4	FAM131A	MUL1	APOBEC4	ACTRT3	ASIC2	MAB21L3	CFAP73	RFT1	SPTY2D1	PCDHB8	KLHL29	FMNL3	RRM2B	ARHGEF2	RASGRP2	DNAJC14	ZFP3	CDH18	SUSD2	GPR6	GLIS3	GTF2E2	KIAA1586	ZNF225	HHAT	OR3A1	KIF2A	ANKRD16	ITGA7	MCM4	TRPM8	FGF18	ANP32B	SMARCAD1	PSAPL1	KLF13	DDA1	TRIM51	SPRR1A	RIC1	EMC1	STARD8	CEMIP	TMEM115	NR1H3	THAP4	ZMAT3	SPDYA	CDCA8	ADAMTSL4	OR10A5
PMC4521181-oncsis201520x8.pdf-89-TBX15_TBX15		FUCA2	SEC14L3	SECTM1	ALG13	TRMT10B	ZNF90	PCDHB1	DTNBP1	CPXM2	OR2L13	ALDOC	ELP1	SUV39H1	MMP25	FBXO42	FGF21	RAD1	TMIGD2	GOLGA1	CITED4	QSOX2	KLHL17	GNB1	PARP4	TUT1	BRINP3	CROT	HAPLN4	RBM33	NKX6-2	ZNF319	KCNT2	PARD3B	ZDHHC22	AP4S1	SLC52A1	PPP2R3C	ZBTB32	CASQ2	SLAMF1	ABL1	FOCAD	CRTAM	IFITM2	RNF141	FUT5	GOLGA3	NT5C	GPRASP1	ZNF785	RFX1	IBTK	FGF23	IL15	TTPA	RAD51	NLGN4Y	ZNF544	ZBTB25	MCHR2	GZMB	BACH2	LGALS12	HTR2B	SGCZ	RASGEF1A	GYS1	OR1F1	PDCL	SRSF5	CARD10	FAM83C	SCAP	AFF4
PMC4521181-oncsis201520x8.pdf-106-THAP10_THAP10		OAS2	SNRPD1	ZNF233	JCHAIN	PANX3	FOXJ1	ZHX3	GARIN4	CYLD	CFHR2	KRT15	TTLL6	GPR156	ANAPC11	HEATR5A	KLHL4	NOBOX	RFTN1	CAB39L	DUS3L	USP51	WRAP53	NEDD9	COL19A1	CCDC153	ZNF256	AHNAK2	BCAS4	TBXT	SMG9	ANKRD52	SPARCL1	ATP1B1	CRELD2	HDHD2	CYP2W1	ATP6V0D2	CYB5D2	TNFRSF13C	CHGB	PEF1	CYP2U1	POLR3F	BANF1	PTPRT	C4orf19	HEATR3	CEP152	LMO1	SCAPER	PKHD1	GTF2I	PPT1	ARF1	GPR174	MRAS	GYPB	TAF1C	DRAP1	RHBDL1	ADAMTS20	L3MBTL1	RIMOC1	BMAL1	BOD1L2	NMNAT3	GCNT1	RBM24	AKAP8L	IDE	AFF2	HBEGF	LPP	TMLHE	CCDC197	PON3	RAB3IL1	PAK5	CD200
PMC4521181-oncsis201520x8.pdf-112-SPDEF_SPDEF		RGS20	BRCA2	FOXA2	HSD17B3	GRIK5	MCF2L	SPMIP2	CTH	PMP2	MTHFR	CHID1	MAP9	ANK2	CYB561D2	SLC28A2	GPANK1	HSF2	PHTF1	CA5B	CCDC136	PKD1L2	PRPF40B	ECRG4	SULT1E1	RAB7A	IL1B	DYRK1B	ZNF577	NHLRC4	GPR50	ALDH1A1	UBQLN3	THAP9	TMEM40	NIBAN3	ABCD4	VAMP7	CD163L1	SPEG	HNF1B	ALPP	LOX	BORA	TLE6	RBM22	SSX1	LPIN3	CAPN12	APOE	UNKL	TIPARP	MRPL42	PKD2L1	SH3TC1	STYK1	TAPBP	GPD1L	ALKBH7	GABRR3	DMRT3	STK17B	GPSM3	CNKSR2	HPS6	POMZP3	BCCIP	HAS1	GPHN	BCAP31	CPM	ALDH3A2	F2RL3	CD2AP	DTYMK	STX8
PMC4521181-oncsis201520x8.pdf-131-SETBP1_SETBP1		OCLN	YIPF2	FAM117A	CEP41	NT5E	SH2D1A	ZFP90	OPA1	POLM	PRSS58	SRBD1	MTCH2	ZNF22	AMELY	ANKRD46	ZNF697	BRF2	HRK	CYTL1	CDH9	SLC39A13	DSCAML1	IL33	CSF2RB	DIPK1A	UBE2V2	IMPDH1	NIPA1	SNAPIN	TIPIN	PTGER4	SLCO1C1	ADPGK	SLC16A8	CCDC117	CD3D	MUC19	GLUL	LPAR3	ALDH4A1	DNAH7	TRRAP	ZBTB48	SCRG1	CADM3	ARHGAP29	DHRS12	MAST1	FAAP24	SCGB3A1	HCCS	ATP6V1H	KRT13	NUDT16L1	NRM	PRSS50	ABCC11	NKG7	SOX6	C1orf210	GSC2	SPINT1	ABCB7	TOLLIP	C7orf50	CCDC47	SLC10A7	FEZF2	MBP	SOX3	PRR18	ACAD9	TLR2	UBE2M
PMC4521181-oncsis201520x8.pdf-141-ZGPAT_ZGPAT		PRKCE	CYP2A13	UBOX5	PSMA4	WASHC2C	TUT7	DNAI7	LIMD1	FMO1	PRSS37	MRPL2	USP30	SLC16A9	UNC5CL	REEP4	CMTR2	C22orf42	GEN1	TRAPPC2L	WNT9B	ZNF483	IFIT1	FGF4	LIMA1	PIGR	FAM20A	SKP1	GAS2L2	ADCK5	ITPRID1	TTI2	ZNF382	COPS4	ALDOA	TGIF2LY	DNASE1L3	KIFC3	CCL17	TMEM33	CREG2	DAND5	PPP1R27	MACROH2A1	CAMTA1	NOD2	PHB1	ACR	HAMP	CCR3	USP42	FBRS	GALNT17	RTRAF	AKNAD1	ERCC8	AKAP4	ELANE	INSM2	SLC26A7	SLU7	CST9	NOS3	DNAJC5B	EIF1B	ZNF396	NR1I2	OR1D5	NRG1	MANBAL	FDXR	SNX9	HSD17B7	ZNF133	OPA3	SLC13A4
PMC4521181-oncsis201520x8.pdf-149-RREB1_RREB1		KIF27	COL5A3	IL21R	HES2	RSRP1	CACNG6	MEIS1	NMRAL1	TSPAN15	MZB1	LRRC75B	GOT1L1	ARFGEF3	CERS3	ITIH5	CHI3L2	CSH1	MOGAT3	ACSL3	NABP1	IL12RB1	ACRBP	TRIM41	POC1A	ZNF18	LAMA5	PLA2G2D	S100A13	CYP7B1	RHO	ING2	STAMBP	CAMLG	COPS3	SHISA9	SKIDA1	ZFYVE21	MACIR	RCSD1	MCAT	MYBPH	UPP1	PTPMT1	ENTREP1	WAS	TXNDC16	P2RY6	C4orf33	PPP1R16A	ASNSD1	TMEM187	QDPR	IFT80	CYP19A1	TMEM11	ZXDA	VAT1	HTR6	FSCN2	BLTP3A	MRPL17	RAB11FIP3	LVRN	NR3C2	PCDH19	AGBL3	LHFPL4	FURIN	MAP1LC3C	AACS	TAAR2	TMCO1	PRR5L	NMNAT2	MLPH	TREM1
PMC4521181-oncsis201520x8.pdf-150-MTERFD3_MTERF2		C11orf71	IL1R2	SH3BGRL	TRIM69	TNFAIP8	ZNF704	CCL20	ATP8A1	ZCCHC17	TMEM198	ZMIZ2	HCK	DDX60L	PPA1	ACBD5	UTS2R	GNL2	FAAH	CAGE1	RNF186	WFDC10A	DLGAP3	C5	CCDC113	HPF1	PARP8	SLC9A1	F9	SMAP2	TPSB2	PPP2R3A	RGS19	MGAM	TYW1	EFCAB3	HNF1A	NRP2	ARHGEF38	MPP3	CD53	HLA-DQB2	ZMIZ1	TIGAR	PSMD1	IRF8	CDH26	NRBP1	APOLD1	TOM1L2	C8B	SAP18	NT5C2	TTK	CFAP53	UBE2A	GPHA2	GLMN	ALG5	PHF11	ODAD1	ADGRE1	LMX1A	AZI2	DUSP2	UROS	KBTBD12	TOP1	ZNF691	SACM1L	NPAS4	ZNF524	ZMPSTE24	CCHCR1	SBNO2	CHMP2A	SLC13A5	TRNAU1AP	KRT18
PMC4521181-oncsis201520x8.pdf-170-E2F2_E2F2		TRIAP1	ABCF3	PRAMEF10	PSMG3	GIMAP4	RPF2	EZH1	OR1I1	TMPRSS4	NHP2	SLC4A7	FCRL3	RUBCN	ZFTRAF1	DAAM1	FSD1L	BTBD8	KLHDC10	FAM133A	COX5B	ANKRD9	GPR180	GNRH1	STAC	LRRC14	DNAAF3	PCARE	UROD	ASAP3	PPP1R11	KRT33A	AP1M2	MBL2	EEF1AKMT1	ZDHHC12	SCN4A	PDCD2L	KDELR2	NABP2	ZSWIM1	DCAF10	TSKS	FAM81A	ETHE1	B9D2	CRCP	MRPS34	TPRKB	GLDN	NAALAD2	MYO1E	BDH1	ETFBKMT	ADAM30	CDK5R2	DDC	PACSIN1	SERPINB11	ZNF311	C1orf50	SLC37A2	HLA-DQA1	MAGEC3	CCR4	MPDU1	HSPA12B	ATP2A1	PCBP3	R3HCC1	DTWD2	DNAH5	PRODH2	WDR81	PRKCD	B3GNT4	BRMS1
PMC4521181-oncsis201520x8.pdf-205-MLXIPL_MLXIPL		CPLANE2	GTF2H5	AGTPBP1	PRELID1	HNF4A	B2M	CHCHD6	VAMP5	TJP2	ABHD14B	GLRX2	SLC22A1	SGMS2	JPH1	INTS10	SCPEP1	YRDC	SRPK2	KLF9	PIEZO2	TM2D2	NXPH2	SYTL3	CCDC171	S100A12	NDUFS7	ACSS2	RBBP7	LSM10	EBP	PCYT1B	MASP1	PCBD1	JADE2	KDF1	ZCRB1	DYNLRB2	YKT6	OSGIN2	ATPAF1	NDUFB3	PPCDC	MTCP1	PTAFR	FAM3A	DDX28	FGFR4	CMAS	M6PR	MRPS28	PSMA7	WIPF3	ADAM9	STYXL1	CDCA7L	SDHB	PPARGC1B	DEFB123	TNFRSF12A	NR0B1	CD59	EAF2	TSEN15	SLC26A2	STARD10	PIK3R1	AGK	CCDC25	PDAP1	CASP6	DPP3	HCN3	TTC1	MRPL18	PRKAG3	TBCA	TMEM184A	HPGD
PMC4521181-oncsis201520x8.pdf-207-CEBPA_CEBPA		MAP3K15	CCBE1	CCDC69	CD58	TMEM120A	SPATA33	SLC25A5	PPP1R3B	SLC41A2	TMT1A	GPD1	CHRNA6	USP2	ENPP4	PTRH1	COQ9	FGD4	SLC14A2	FANK1	MMAB	DUSP10	RNF44	BSDC1	SSBP1	GADD45G	NLRC5	FAM200A	CIAO2B	SERPINI1	TMEM205	ATP5MC1	RALGDS	MLIP	DUS4L	IRF5	RWDD1	MRPS17	TSPAN17	COX7A2L	POP7	PNLIPRP3	PRKAA2	RNASE2	THUMPD1	PMPCB	ELOB	RTN4	COX7C	IDH3A	HLA-C	CABLES2	TMEM209	NDUFA5	TMED4	RABGGTA	MRPL13	FBXO15	ANKRD7	FCER1A	FUCA1	HLA-E	ARSK	ACADL	MYO7A	CLDN12	PXN	LACTB	LEPROTL1	VEPH1	FAM53C	HEBP1	PARD6B	F8	RNF14	PPIF	UQCRB
PMC4522966-12864_2013_7082_MOESM16_ESM.doc-0-FOXG1_FOXG1		GTF2I	FOXP1	PAX5	RREB1	TFAP2B	NANOG	REST	MAFB	MAZ	YY1	ZBTB6	TFDP1	SPI1	ZNF384	POU5F1
PMC10331420-NIHMS1908116-supplement-supplemental_figures_files_included.pdf-10-ZNF24_ZNF24		EBLN2	DVL2	DEK	NUFIP2	ITPR1	PTPN6	RELA	MED29	ING3	VPS37C	APOBR	TM2D3	PLPBP	PLEKHO1	PDE4DIP	CD300LB	HSPA8	SGK1	CXCR4	RIOX1	RHOV	KLHDC8B	ZNF70	CD109	C17orf58	AMIGO2	ZNF443	PCED1B	PLK1	SMPDL3A	B4GALT2	NET1	ZNF780A	INHBA	ZBTB10	MSL3	C3orf38	LYRM1	PGD	TMEM252	MGME1	GAB3	NFE2	EIF4G2	MAP3K11	ARF6	EIF2S3	SIGLEC5
PMC10331420-NIHMS1908116-supplement-supplemental_figures_files_included.pdf-11-ZNF263_ZNF263		POLR1H	NFKBIL1	STX1A	DNASE1L1	SMIM13	EVA1B	ZNF778	DUSP28	GPR4	TRNP1
PMC10330983-ab-22-0432-Supplementary-Table-11.pdf-67-RARB_RARB		RARB	RASGEF1B	RASGRF2	RBBP8	RBFOX1	RBM11	REEP3	RFT1	RFX3	RGS7	RHBDD1	RIMS2	RNF10
PMC10330983-ab-22-0432-Supplementary-Table-11.pdf-113-FOXP2_FOXP2		FOXP2	FRAS1	FRY	FRYL	FUS	GABRA6	GABRB1	GABRR2	GADL1	GAP43	GDAP1L1	GINS1	GLIPR2	GLRA2	GLRA3
PMC10330983-ab-22-0432-Supplementary-Table-11.pdf-165-ZHX3_ZHX3		ZIC3	ZNF25	ZNF300	ZNF346	ZNF391	ZNF507	ZNF536	ZNF697	ZNF774	ZNF846	ZNFX1	ZNHIT6	ZNRF4
PMC10330983-ab-22-0432-Supplementary-Table-9.pdf-18-GK5_TFDP2_TFDP2		GLI3	GLP2R	GPC6	GPHN	GPM6B	GPR61	GPRIN3	GRAMD2B	GRIA3	GRIA4	GRIK4	GRM7	GSG1L	GSTK1
PMC10330983-ab-22-0432-Supplementary-Table-9.pdf-81-CAMTA2_INCA_CAMTA2		CASK	CBLIF	CCDC102B	CCDC112	CCDC177	CCDC62	CCDC92B	CCL26	CCPG1	CCSER1	CDC25A
PMC10330983-ab-22-0432-Supplementary-Table-9.pdf-85-SMAD1_SMAD1		SLTM	SLITRK6	SLIT2	SLC4A7	SLC4A10	SLC45A3	SLC44A2	SLC44A1	SLC38A9	SLC38A2	SLC35F2	SLC24A3	SLC19A1
PMC10330983-ab-22-0432-Supplementary-Table-9.pdf-86-DACH1_DACH1		DACH1	DCTN6	DDR2	DECR1	DEF8	DENND2C	DGKB	DGKH	DHX15	DIP2C	DKK3
PMC10330983-ab-22-0432-Supplementary-Table-9.pdf-91-ESS2_GSC2_TS_GSC2		EVI5	EXD3	EXOC1L	EXT1	EYA4	F5	ATOSA	FAM240B	FARP2	FBLIM1	FBXL17
PMC10330983-ab-22-0432-Supplementary-Table-9.pdf-115-MITF_MITF		MITF	MKNK1	MMP28	MMP7	MMRN1	MON2	MPP7	MROH2B	MRPL30	MTOR
PMC10330983-ab-22-0432-Supplementary-Table-9.pdf-135-TFCP2L1_TFCP2L1		TFCP2L1	TFF1	TFPI	TG	TGIF1	THSD7B	TLN2	TM2D1	TMC5	TMCC1
PMC10330983-ab-22-0432-Supplementary-Table-9.pdf-170-GLI2_GLI2		GLI2	GLRA2	GLRA3	GP6	GPC4	GPC5	GPR132	GRAMD1B	GREB1	GRHL2
PMC10330983-ab-22-0432-Supplementary-Table-9.pdf-209-SOX5_SOX5		SOX5	SOX6	SPAST	SPECC1L	SPESP1	SPIDR	SRC	SREK1	SRFBP1	SSBP3
PMC10330983-ab-22-0432-Supplementary-Table-9.pdf-220-ZFAT_ZFAT		ZFAT	ZFYVE28	ZMAT4	ZMPSTE24	ZNF292	ZNF322	ZNF385D	ZNF41	ZNF469	ZNF782	ZRANB1
PMC10330983-ab-22-0432-Supplementary-Table-10.pdf-30-ATF6_ATF6		ATF6	ATP11A	ATP2B2	ATP8B4	ATRX	AZIN2	B3GALT5	B4GALT5	BACH2	BCL2L14	BCL9
PMC10330983-ab-22-0432-Supplementary-Table-10.pdf-59-KCMF1_KCMF1		KCMF1	KCNA2	KCNB2	KCND2	KCNIP4	KCNK13	KDM6A	KHDRBS3	KIAA1549L	KIDINS220
PMC10330983-ab-22-0432-Supplementary-Table-10.pdf-73-MTERF1_MTERF1		MTERF1	MTMR7	MYH7B	MYLK3	MYO10	MYO16	MYO1E	MYO5A	MYO5B	MYOD1	NACC2	NBDY
PMC10330983-ab-22-0432-Supplementary-Table-10.pdf-93-SOX1_SOX1		SOX1	SOX11	SOX6	SOX9	SPATA6L	SPDL1	SPIRE2	SPON1	SPTA1	SS18L1	SSH1
PMC10330983-ab-22-0432-Supplementary-Table-8.pdf-20-OVOL2_OVOL2		OVOL2	ASAP2	PALS2	PARD3	PARVB	PAWR	PBRM1	PC	PCBP3	PCCA	PCDH15	PCSK1	PCYT1B	PDE1C	PDE3B	PDE9A	PECAM1	PELI2	PEX5L	PHC3	PHF14	PHGDH	PHLDB3	PI4K2B	PIK3C3
PMC10330983-ab-22-0432-Supplementary-Table-8.pdf-42-ERG_ERG		ERGIC1	ERICH1	ERMP1	ERO1A	ERP27	ESRRB	EXD2	EXOC6B	EXOC7	EXOSC10	F8	FAM13A	FAM163A	FAM172A	FAM184B	FAM20B	ATOSA	FAM234B	FAM241A	FAM43A	FBRSL1	FBXO43
PMC10330983-ab-22-0432-Supplementary-Table-8.pdf-47-INTS1_MAFK_MAFK		INTS6	IQCG	IQCM	IQGAP3	IQSEC2	IQSEC3	ISLR2	ITGAE	ITPR2	ITSN1	JAK2	JARID2	KAT2B	KCNAB1	KCND2	KCNH5	KCNH8	KCNIP4	KCNK10	KCNN2	KCNQ1	KDM6A	KHDRBS2	KIAA0319L	KIAA1549L
PMC10330983-ab-22-0432-Supplementary-Table-8.pdf-56-NR3C2_NR3C2		NRDE2	NRG3	NRK	NRXN1	NT5C2	NT5C3A	NUP153	ONECUT1	OSBPL1A	OSBPL6	PAFAH1B1	ASAP2	PAQR5	PAWR	PCBD2	PCDH15	PCOLCE2	PDCD1LG2	PDCL3
PMC10330983-ab-22-0432-Supplementary-Table-8.pdf-62-SMAD1_SMAD1		SMC1A	SMC5	SMIM10	SNCA	SND1	SNX16	SORCS2	SOWAHA	SOX5	SPATA22	SPTBN1	SSBP2	ST7	STARD13	STARD3NL	STARD8	STAU2	STEAP4	STK24	STOX2	STXBP2	SUGCT	SULF1	SV2A
PMC10330983-ab-22-0432-Supplementary-Table-8.pdf-64-TCF12_TCF12		TCF12	TCF25	TCF7L1	TDRD15	TDRD7	TENM1	TESC	TET1	TEX11	TEX22	TFEC	TG	THADA	THSD4	TIAM1	TLK2	TMEFF1	TMEM117	TMEM178A	TMEM182	TMEM248	LYSET	TMEM71	TMOD1	TMPRSS13
PMC10330983-ab-22-0432-Supplementary-Table-8.pdf-80-HSF5_HSF5		HSF5	HSPA12A	HSPA6	HTR3B	IFRD1	IGDCC3	IL1R1	IL22RA1	IL27RA	IMMP2L	IMPG1	IMPG2	IQSEC3	IRS4	ITGA4	ITGA8	ITPR2	ITPRID1
PMC10330983-ab-22-0432-Supplementary-Table-8.pdf-97-SOX5_SOX5		SOX5	SOX9	SPDL1	SPG21	SPICE1	SPTLC2	SPTLC3	SRRM4	ST3GAL1	ST8SIA1	ST8SIA4	STARD3NL	STARD8	STAT3	STK32A	STMN4	STOX2	STPG4	STX2	SUGCT	SULF1	SYT1	SYT10	SYTL5	SYVN1	TAAR8	TAF2
PMC4506435-13018_2015_Article_236.pdf-2-MAFB_MAFB		IFI16	MMP13	COL21A1	EIF4A1	SELENOP	APOE	RUNX2	PTGFR	OLFML2B	INHBA	WSB1	GOLGA8A	STMN2	PLPP3	PWP1	IQGAP1	COMP	RGCC	STC1	PGK1
PMC4501087-12967_2015_596_MOESM1_ESM.pdf-0-CDX2_CDX2		CEBPA	CEP76	CHCHD7	CHD8	CHEK2	CHIC2	CHN1	CIC	CIITA	CLP1	CLTC	CLTCL1	ACKR3	CNOT3	COL1A1	KLF6	COX6C	CREB1	CREB3L1	CREB3L2	CREBBP	CRLF2	CRTC3	CSF3R	CTNNB1	CYLD	CCDC6	DAXX	DDB2	DDIT3	DDR2	DDX10	DDX5	DDX6	DEK	DICER1	DNER	DNM2	DNMT3A	DUX4	EBF1	ECT2L	EGFR	EIF4A2	ELF3
PMC4501087-12967_2015_596_MOESM1_ESM.pdf-0-ELF4_ELF4		ELK4	ELL	ELN	EML4	EP300	EPS15	ERBB2	ERC1	ERCC2	ERCC3	ERCC4	ERCC5	ERG	ETV1	ETV4	ETV5	ETV6	MECOM	EWSR1	EXT1	EXT2	EZH1	EZH2	EZR	ACSL6	NUTM2A	NUTM2B	TENT5C	FANCA	FANCC	FANCD2	FANCE	FANCF	FANCG	FBXO11	FBXW7	FCGR2B	FCRL4	FEV	FGFR1	CEP43	FGFR2	FGFR3	FH	FHIT	FIP1L1
PMC4501087-12967_2015_596_MOESM1_ESM.pdf-0-HOXD13_HOXD13		HRAS	HSP90AA1	HSP90AB1	IDH1	IDH2	IGH	IGK	IGL	IKZF1	IL2	IL21R	IL6ST	IL7R	IRF4	IRF6	ITK	JAK1	JAK2	JAK3	JAZF1	JUN	KCNJ5	KDM5A	KDM5C	KDM6A	KDR	KIAA1549	KIF5B	KIT	KLF4	KLK2	KRAS	KTN1	AFF3	LASP1	LCK	LCP1	LHFPL6	LIFR	LMO1	LMO2	LPP	LRIG3	LYL1	SMAD4	MAF
PMC4501087-12967_2015_596_MOESM1_ESM.pdf-0-MAFB_MAFB		MALT1	MAML2	MAP2K1	MAP2K2	MAP2K4	MAP4K3	MAX	MBD1	MDM2	MDM4	MECOM	CRTC1	MED12	MEN1	MET	MGA	MITF	MRTFA	MLF1	MLH1	KMT2A	KMT2C	MLLT1	MLLT10	MLLT11	AFF1	MLLT3	AFDN	MLLT6	FOXO4	MN1	MPL	MSH2	MSH6	MSI2	MSN	MTCP1	MUC1	MUTYH	MYB	MYC	MYCL
PMC4501087-12967_2015_596_MOESM1_ESM.pdf-0-MYCN_MYCN		MYD88	MYH11	MYH9	MYOCD	KAT6B	NACA	NCKIPSD	NCOA1	NCOA2	NCOA4	NDRG1	NF1	NF2	NFE2L2	NFIB	NFKB2	NIN	NONO	NOTCH1	NOTCH2	NPM1	NR4A3	NRAS	NSD1	NT5C2	NTRK1	NTRK3	NUMA1	NUP214	NUP98	OLIG2	OMD	P2RY8	PAFAH1B2	PALB2	PAX3	PAX5	PAX7	PAX8	PBRM1	PBX1	PCBP1	PCM1	PCSK7
PMC4498179-srep11671-s1.pdf-117-ZNF99_ZNF99		SCN8A	CREG2	KRTAP3-2	UMODL1	CLDN1	MAGEA2B	SEMA4B	PRRX2	ERICH5	TENM2	GATA4	MUCL1	OR5A2	SPRR2E	OR13C8	SLC35F3	CYP4F11	NRXN1	SBK1	MARCKSL1	BEND6	SMCO2	BICDL1	PTPRZ1	OR2B2	LKAAEAR1	ZNF667	CSN3	ZNF703	SOX4	OR5H1	DEFB103B	COL19A1	CYP2C9	HS3ST6	VWDE
PMC4498179-srep11671-s1.pdf-131-IRF6_IRF6		WDR62	TMEM40	COX6B2	SULT4A1	CAGE1	CKAP4	FERMT1	NECTIN4	BOLL	STAP2	NIPSNAP1	DTL	OR5L1	RASAL1	SOX21	SPTSSB	CDH3	COA6	UNC45A	FAP	WASF1	TOP6BL	FSIP2	WNK2	LRATD1	HOXD10	LGR4	SLCO5A1	NRARP	CYCS	GJB4	ZYG11A	TMEM14A	SMS	GINS3	SUMO2	FAM9C	SUSD4	NETO1	MXRA5	TMPRSS11E
PMC4498179-srep11671-s1.pdf-178-PRDM5_PRDM5		LAMC3	ENG	GFOD1	SULT1A4	CRTAP	RSU1	GIMAP1	FOLR3	SEC14L4	ELMO1	C1orf115	RAB11FIP2	NAPSA	DDX3Y	AXIN2	PRRG1	GMFG	NR4A2	SORBS2	ZNF366	EMP2	PRELP	RAPGEF2	LRP2BP	EEF2K	BCHE	PLA2G10	SIRPD	TMEM139	JUNB	PGC	MAOA	PPP1R12B	SDR16C5	SLC4A4	PURA	CCDC7	GATA5	FARP1	RHOU	DAPK2	NRGN	EPB41L4A	IL6ST	DENND3	NFIB	PCDHAC2	FERMT2	TREM1
PMC4498179-srep11671-s1.pdf-191-TAL1_TAL1		SCN7A	QKI	NEXN	UNC13B	PALMD	ARHGAP44	ITIH5	PECAM1	JHY	SECISBP2L	CTSO	ADGRL2	SLIT3	PRX	PXDC1	SNX25	RBMS2	NTNG1	CCL14	LIMCH1	C7	RRAS	SYT15	CABCOCO1	CLIC3	CFL2	ADGRF5	SHANK3	FEM1C	RILP	MYH10	JCAD	AGER	GCOM1	PDLIM3	PPP1R15A	VWF	FOS	HTR1F	FOLR1	ADGRG6	SVEP1	FRY	AKTIP	TNXB	RPS6KA2	TNS1	MXD4	AOX1	VEGFD	TDRD10
PMC4498179-srep11671-s1.pdf-225-HOXA13_HOXA13		KRT75	H2BC21	NEMP1	TMEM201	TONSL	SLC7A5	MARK1	FAM83B	CDC7	MIX23	E2F7	RCC2	IGFL2	HASPIN	TBC1D31	NRTN	MAGEA1	PROM2	PLK1	PAX9	PDCD2L	H3C12	EDARADD	NCAPD2	SNRPF	C5orf46	CST2	UGT2B15	CTSV	HMGA2	NXPH4	RCCD1	HYLS1	PUS7	PFN2	PITX1	C1orf74	TIPIN	DIO2	TMPO	MRPL12	PIK3R2	KNTC1	RHOV	RFWD3	SPC25	EIF4EBP1	CENPH	CHTF18	IL11	CDCA4	DEPDC1	PDK1	ZNF367
PMC4498179-srep11671-s1.pdf-234-POU6F2_POU6F2		UMPS	MSH2	PRSS27	BZW2	POLR2H	ZFP69B	FAM83A	GRHL3	RUVBL1	FSCN1	E2F8	FAM83C	BEND3	CXCL14	RFC3	CST1	FIGNL1	NLN	LIN9	TMPRSS4	TYMS	FAM72A	PAK6	HOXD11	IL4I1	DONSON	LRRC15	CHRNA5	RBBP8	OCIAD2	KIF20B	CSE1L	MAPK8IP2	TP73	BMP8A	TUBB3	MCM10	CABYR	SULF1	CCDC150	ACTL6A	ADGRB2	ZNF786	H2AC6	PMAIP1	CKMT1A	ADAM12	COL7A1	ALDH18A1	IGF2BP3	DUSP14	MPHOSPH9	ADAMDEC1	IGSF9	PRR11
PMC4498179-srep11671-s1.pdf-246-SOX7_SOX7		STS	MSRB2	LPCAT1	RND1	FAM229B	SYNPO	CA3	SGCG	MYL9	PLEKHO2	FBXL7	HEYL	PNPLA2	VAT1	ASAH1	ACACB	UPK3B	OPHN1	MAL	WFDC1	TNFRSF10D	KIAA0040	SYDE1	FLI1	UTRN	TMEM37	GNA14	ADAMTS7	MYO5C	UACA	APLP2	DUSP6	ZCCHC24	WTIP	IRAG1	AQP1	TRPV2	ANKRD1	CAPN3	MEIS1	AKAP12	TTC28	PDCD6IP	FBP1	CALCOCO2	GNG7	SELPLG	EDN1	SIK2	TNS1	REEP5	RIN3	RSU1	CHRDL1	CAMK2N1
PMC4495416-srep12003-s1.pdf-23-ZNF385A_ZNF385A		ZNF654	TUBB6	LOXL2	EIF4EBP1	FEM1C	ASL	FBN1	FRMD6	TSGA10	PGAM2	TNIP1	BHLHE40	AGPAT5	LRP1	HDAC9	LRRC7	SLAMF8	PTGS2	F11R	ALOX5AP	KDELR3
PMC4495416-srep12003-s1.pdf-46-HOXA11_HOXA11		RFC3	SOX12	CHAC2	SLC5A6	BFSP1	GEMIN6	TUBG1	FAM78A	TSPAN15	PFAS	HS3ST1	SUOX	KYNU	KLHL23	PTGER2	SLC20A1	KIF11	TBXAS1	ST6GALNAC4	DLX1	TIMM10	RUNX3	GABRG2	CEP41
PMC4495416-srep12003-s1.pdf-55-TCF12_TCF12		NUF2	PTGR1	SYNM	COL24A1	PRR3	GALM	HCFC1	ZDHHC14	GRWD1	GTF2H4	CENPM	MNS1	SETD9	MED30	PRDM8	USP46	PITX1	DHX30	TMEM140	PHF14	TAF6L	BCL2L12	NCAPD3	TOX2
PMC4495416-srep12003-s1.pdf-64-MYPOP_MYPOP		GPATCH4	SSBP4	NOL11	METAP1D	TOMM22	COMMD8	ECHDC1	H2AZ1	SYNE3	MGST1	NRGN	CHORDC1	CEP70	E2F8	GPD2	FAM81A	NMRAL1	RAVER2	TRMT1L	PABIR2	RRM2	HOXC13	RHBDL3
PMC4495416-srep12003-s1.pdf-66-PBX1_PBX1		EIF2B3	MCM4	ZNF792	SEMA3A	ADAMTS3	AFP	SCFD2	RSRC1	HNRNPA1	HSP90AB1	FGB	ABHD11	FARSB	IRF1	POLD1	NRDE2	NR1I3	SRSF1	SOX4	DLAT	MXD3	NUP85	HNRNPDL	CREB3L4
PMC4495416-srep12003-s1.pdf-79-TCF7L2_TCF7L2		ISOC2	GON7	RPUSD4	CLDN22	ESPL1	SF3A2	SALL1	GTPBP6	MYO18A	CYC1	TREX1	RRM1	CEP57L1	DNMT1	C1orf216	DUS3L	SETD1B	PCCA	KLHL38	HGH1	USP1	EXOSC9	TSFM	CCDC89
PMC4493987-12863_2015_240_MOESM1_ESM.xls-Samples-MECP2_e2_DNA_sequences_used_for_analysis_of_selection_MECP2		RPS13	RPS15	RPS16	RPS17	RPS18	RPS19	RPS20	RPS21	RPS23	RPS24	RPS25	RPS26	RPS27	RPS28	RPS29	FAU
PMC4490555-ncomms8289-s8.xls-PRISM_Site_Overlap_Matrix-Gene_names_PRDM6		BRD4	CCAR1	HNRNPM	PML	RANGAP1	RSF1	SAFB2	SART1	SNIP1	SUMO2	TRIM24	TRIM28	TRIM33	ZBTB2	ZNF280C	ZNF800	ACIN1	ANXA5	BRD8	FLNA	FOS	FOSL2	NFIL3	NR3C1	NUMA1	PARP1	SF3B1	SUMO3	TOP2A	NSD3	ZBTB38	ZNF451	ATRX	BCLAF1	BEND3	NCBP3	HMCES	CBX3	CBX5	POLR1G	CDK1	CTCF	ELF2	EXOSC10	GTF2I	GTF2IRD1	HNRNPA0	HNRNPC	HNRNPK	HNRNPU	HNRNPUL1	HSF2	IFI16	JUNB	MATR3	MECOM	MORC3	MYBL2	NCL	NCOA2	NELFE	NONO	NPM1	NSUN2	PHF21A	PIAS1	PIAS2	POLD1	POLR3D	RANBP1	RBM14	RNF40	RUVBL1	SCML2	SMARCAD1	SMARCE1	SP100	SPRTN	TARDBP	TCF12	TMPO	TOP1	TRPS1	TYMS	UHRF1	XRCC6	ZC3H11A	ZEB1	ZHX1	ZMYM2	ZNF106	ZNF281	ZNF326	ZNF462	ZNHIT6	ZSCAN31	AHNAK	AHNAK2	ANAPC4	ANLN	ANP32E	ARID5B	ATF4	BARD1	BAZ1B	BBX	BLM	BMS1	BRD7	CCT5	CEBPB	CENPC	CIZ1	CRTC3	DAXX	DDX5	DHX38	DNTTIP2	DPF2	MIDEAS	ESF1	ETAA1	EXOSC9	FAM50A	FEN1	FIP1L1	FOXC2	FOXM1	FOXP4	GATAD2A	GNL3	IK	IRF2	KIF23	KRT7	KRT8	LIN54	LMNA	MAP4	MAP7	MCM10	MDC1	MGA	MKI67	NIFK	MSH2	NCOR1	NFAT5	NFATC2IP	NOLC1	NOP58	NRIP1	NUP153	PHF14	PNN	POLR3E	PRC1	PRPF3	PRPF6	PTBP1	CAVIN1	QSER1	RAD18	RANBP2	RAVER1	RBBP8	RBM25	RBM28	RBM6	RBMX	RCOR1	RNF216	RRP15	RSL1D1	RSRC2	SCAF11	SF3B2	SLX4	SPEN	SUPT5H	TADA3	TFPT	THOC1	THRAP3	TOP2B	TOPORS	TP53BP1	UIMC1	VRK1	WDR70	WIZ	ZBTB10	ZBTB20	ZC3H18	ZCCHC7	ZFP62	ZKSCAN1	ZKSCAN8	ZNF148	ZNF280D	ZNF335	ZNF460	ZNF644	ZNF687	ZNF827	ADNP	AKAP8	ANP32A	ANXA4	ARFGEF3	ARHGDIA	ARID4A	ARID4B	ASXL2	ATXN7	BCL7B	BOD1L1	BRCA2	BRMS1L	C10orf67	SPINDOC	NOL4L	C9orf78	CANX	CCDC180	CFAP45	CENPB	CHAF1A	CHD3	CHD4	CHD9	CKB	CMBL	CUX2	DDX17	DDX21	DDX52	DLD	DLGAP5	DNAH5	DNAJC8	EHMT1	ELF1	EME1	ERF	ERI1	FASN	FTSJ3	GATAD2B	GBP2	GINS2	GPATCH4	GPKOW	GRN	GTPBP4	H4C1	HMGB1	HOMEZ	HP1BP3	HSPA1L	HSPA8	INO80E	IRF2BP2	KANSL2	KIF17	KIF22	KIF4A	KLF5	KMT2A	KMT2C	KMT2E	KRR1	LAMA2	LRIF1	MBD1	MCM3	MCU	MEF2D	RIOX2	MKX	MLLT6	MPHOSPH10	MPHOSPH6	MSANTD4	MSH6	MYBL1	MYH7B	MYO18A	MZF1	NAB2	NBN	NSRP1	NUFIP2	PHF10	PHF12	PHIP	POLD3	PPIG	PRDM11	PRDM2	PRPF4B	RAD50	RAD51AP1	RBBP6	RBM26	RBM5	RFC1	RNASEH2B	RNF20	RPS6	RREB1	SAFB	SAP30BP	SETDB1	SETX	SF3A2	SIRT1	MTREX	SLC39A10	SMC4	SMC5	SNRNP200	SON	SPATA21	SPART	SRRT	SRSF1	SSB	SSRP1	STAT1	STIP1	SYF2	TAF7L	ELOA	TCF3	TCOF1	TDP1	TPR	TRAIP	UTP11	UTP14A	UTP18	VPS72	WDR33	XBP1	XPC	XRCC1	XRCC5	ZFC3H1	ZFP91	ZMAT2	ZNF202	ZNF263	ZNF318	ZNF639	ZSCAN29
PMC4490691-13045_2015_154_MOESM1_ESM.docx-0-FKHRL1_FOXO3		FLI1	FLT3	FLT4	FLVCR2	FOXC2	FTL	FTMT	FXN	FXYD2	G6PC3	G6PD	GAR1	GAS1	GATA1	GATA2	GCLC	GFI1	GGCX	GK	KLF4	GLRX5	GNAS	GP1BA	GP1BB	GP9	GPI	GPRC5A	GPX1	GSR	GSS	HAMP	HAX1	HBA1	HBA2	HBB	HBG1	HBG2	HCFC2	HFE	HJV	HIF1A	HK1	HMBS	HOXB4	HPD	HRG	HSCB	HSPA9	IDH1	IDH2	IKZF1	IKBKG	IL6	IRF1	ISCA1	ISCA2	ISCU	ITGA2B	ITGB3	ITK	ITPKC	JAK1	JAK2	JAK3	JARID2
PMC10114496-mmc3.xlsx-DAXX_WT_vs_SIM_vs_control-Unnamed_13_SIM2		ADNP	SDC4	CSNK2B	FGF2	CBX5	ATRX	CBX3	DAXX	NOLC1	LAMC1	CBX1	CHAF1A	GPC5	RNPS1	LAMB1	SDC1	GPC1	HADHB	AGRN	UBTF	FXR1	SLIRP	GPX1	CHAF1B	LRIF1	HADHA	GTF2I	LOXL2	CHD4	PHF6	TFG	ATP5PO	LIN7C	UBQLN2	TRIM24	UHRF1	ATP5PD	NPM1	SRRM2	CCAR2	EIF3G	FMR1	BAZ1B	LAMA3	LAMA5	C1QBP	CSE1L	UBA1	HUWE1	POGZ	TFRC	EIF3D	DLG1	PSMD7	EEF1D	TRIM28	EIF3F	EIF3C	EIF3H	EIF3M	COPA	SNRPD2	EIF3K	HSPA9	CCT6A	PRDX5	EIF3B	EIF3I	FUBP3	BAG2	EIF3A	NPM3	PPP2R1A	POLR3D	EEF1B2	IPO7	RBM17	POLR3A	COPB1	HDAC2	RAN	HNRNPU	H2BC12L	TOP1	U2SURP	DDX41	PSMD2	EIF3L	SEPTIN9	SF3A3	ACLY	SRP14	CHERP	ALYREF	EEF1G	SF3A2	USP9X	PRPF19	ERH	SKIC8	PSMD3	RPN1	XRCC5	ARRB2	PSMD1	RBM25	SAP18	SF3B1	MFAP1	C6orf58	TNPO1	SFPQ	HNRNPR	XRCC6	XPO1	PUF60	SNRPD1	TRAF3IP2	TUSC1	APEX1	NONO	CDYL2	DDX5	EIF3E	PRDX3	PRDX1	PTH	POLR3E	RTRAF	NUFIP2	DHX15	MCM7	MCM6	CAPZB	BRD2	MATR3	G3BP1	RCC2	POLR3B	KPNB1	HNRNPK	LPP	ILF3	COPS6	PSMD5	PCBP2	SF3B5	SNRPD3	POLR3C	PHGDH	ICAM5	DDX21	HMGB1	CSN2	FLNA	ELOB	CD44	SF3A1	HNRNPD	SNRPA	RBBP7	THOC3	PPIF	HMGN4	EEF2	PCBP1	ELOC	ACTG1	G3BP2	SYK	SET	DHX9	IPO5	SF3B3	DDX3X	CSRP1	TMA7	AP3B1	PPP1CB	FUS	SMC3	ILF2	MYL6	BOLA2	CAP1	HSD17B10	SAFB	PDCD6	NASP	PRDX6	LSM12	RBKS	PARK7	CUL4A	CALM3	PPIA	DKC1	SDHA	PPM1G	FLNB	SEPTIN7	PRMT1	COPB2	ATOX1	PLIN3	HSPB1	OGA	CBR1	HMGN2	ACAA1	PPIB	COPS5	GRN	COX17	GANAB	ANXA2	CHD1	CAND1	PRDX2	MCM4	CORO7	PGK1	MAP4	MCM2	PDIA3	NKTR	RB1	ALDOA	RBM14	LMO7	ANXA1	BUB3	ASF1B	RGS11	C9orf78	RASA1	KLK7	PPP6R1	AZGP1	IDE	CLIC4	RPAP3	CAPG	FAS	SF3B2	NID1	SBSN	TGM3	ACBD3	AURKA	SRRT	SPAG9	DSC1	FABP5	NOSIP	PIP	DCD	DNMT1	DSG1	CPNE3	KPRP
PMC4488231-pone.0131141.s003.pdf-0-JUN_JUN		FOSB	PHLDA2	FOS	JUNB	BCL6	ABL1	CBL	RAF1	LYN	MET	ITGA2	EGFR	CREBBP	PIK3R1	PPARG	TGFBR2	FGFR2	JUN	TFPI2	AKT3	PLD1
PMC10322668-Table_7.xlsx-DE_genes_at_early_infection-List_of_de-regulated_genes_at_early_interaction_time_point_of_Dm28c_T_cruzi_THP1_infected_cells_From_Libisch_2020_GLI2		CCL4	CXCL2	CXCL1	TRAF1	CCL20	CXCL3	TNFAIP2	CCL3L3	CXCL8	ABTB2	CCL23	SERPINE2	MCOLN2	NRG1	CCL3	SOD2	SLC7A11	IFIT3	TNF	KYNU	SAT1	NFKBIA	SLC2A6	IER3	BCL3	DUSP1	SRC	CXCR4	RIGI	KCNN2	CD70	NAMPT	GBP2	DRAM1	ACSL1	DUSP5	BHLHE41	NANOS1	OLIG1	PTAFR	CLUH	P2RX7	IL7R	NFKB2	NMT2	ZC3H12C	PLK2	MYB	RND3	IFITM1	PRSS36	DUSP16	COG8	PTGER4	IRF7	ISG20	SIK3	ATF3	WT1	TNFRSF1B	PXYLP1	SRGN	FLYWCH1	DUSP2	IRAK3	PIK3C2B	SPAG9	BHLHE40	SQSTM1	CFP	NCF1	HES4	SLC35B1	PRKCH	FBXO32	LRG1	ZC3H12D	MAVS	MS4A14	PRKAG2	ABTB1	ARHGEF19	SIPA1	ACSL5	PIGX	PAQR6	SGK1	G0S2	CHD7	CPEB2	NECTIN3	SPSB1	PFKFB3	HES1	UGCG	PLK3	FAM110B	PPARGC1B	CDK6	CASP7	ZNF234	CCSER2	ANKRD18A	MAP2K3	MED13	DDIT4	PLEKHF1	TICAM1	B4GALT5	IL23A	GFPT2	RRAD	IFIT1	ADORA2A	ITGB8	GJB2	RSAD2	CKB	OASL	SLC43A2	ELOVL7	EHD1	MX1	TFPI2	MT2A	NEDD4L	CD44	IL15RA	TNFAIP3	FCAMR	EDN1	STK26	TNIP1	RFTN1	MARCKS	NR4A3	MT1G	ITGA1	MT1H	AK4	XAF1	EBF1	TIAM2	ANKRD33B	MT1X	ABCA1	CD40	PTX3	CXCL12	MGLL	IGFBP3	CHST2	SOCS1	PTGER2	CFLAR	MT1HL1	REC8	ETV3L	USP12	MPZL1	PCDH17	NUB1	PKIG	POPDC3	HS3ST3A1	RAP2C	IFIT5	MT1B	FJX1	WTAP	MT1E	AMPD3	EBI3	RIN3	PIM2	PBX4	IFI44	PTGIR	ATP2B1	SERPINB2	OGFRL1	ABCA5	PARM1	PVR	SAMD9L	LRIG1	PLCL2	TENM3	RHOQ	RASSF8	CYRIA	FGF2	MX2	TGM2	STARD4	DACT3	SMIM3	REL	BCL11A	GBP5	VMP1	IRF9	FKBP5	N4BP2L1	TRIP10	BATF2	EMP2	ZC3H12A	CNKSR3	RNF19B	ADA	MSC	POLR1F	ICOSLG	PCDH20	HCK	VEGFC	ETV3	PPP3CC	FOSL2	MREG	TJP2	CPM	ISG15	HYCC1	KITLG	EZH2	TNFAIP8	EMX1	NAV3	RIPK2	TNFRSF10B	GLTP	PCGF5	SLAMF7	STAT1	TRMT61A	PIK3R3	ARHGEF1	GPR132	GADD45B	TNFRSF9	STAT5A	ORM1	SLC39A14	OAS2	NFKB1	SSH1	LHX2	SP100	MT1A	OAS1	PSD3	BAHCC1	LYN	CD82	ICAM1	ELOA	ROBO1	SRXN1	NFKBIB	TXNRD1	BASP1	DEFB4A	PHACTR4	SLC41A2	MLLT6	POPDC2	CDON	HS3ST3B1	BTG2	SIK1	GRK3	SDC4	POU2F2	BCL2	ASCC3	HDAC4	MAP3K5	HPDL	EIF5	ASAP1	LRP12	RCN1	CYB5A	ZNFX1	NOL3	ZNRF2	P3H2	GPD1	SEMA3C	MT1M	GCLM	PML	MYO1B	DIDO1	UXS1	NREP	CHST7	ORM2	NLGN4Y	GABPB1	DST	RDX	GRAMD2B	IGSF8	FXR1	RBFA	PNPT1	PLEK	IRF1	SINHCAF	ZP3	RAP1B	PHLDA3	RFFL	OSGIN2	MFSD2A	NINJ1	SERF1A	RTP4	NRCAM	B2M	SLC5A2	SMUG1	MEIOB	SWAP70	BVES	BTG3	MED14	RELB	KMT5B	LMO4	PIM3	SGTB	RASD1	GADD45G	ZC3HAV1	CLIC6	SNX5	LAX1	SPATA13	UBE3C	GATC	GBP4	SLC2A1	MET	TRIM47	NFE2L2	BAALC	ARFGAP3	GOLT1B	RHOF	PTPRJ	USP13	IL10RA	ATAD3B	RBM19	GBP1	PRDM2	TMEM138	SAMD9	IFIH1	ETS2	PRXL2B	IL1B	CSRP2	FAIM	ADGRA3	LYRM4	MAFF	SYTL3	GTDC1	PTPRK	EIF2AK2	OAS3	EDNRB	PARP9	SPRYD4	ARMC8	CYB5R2	APOBEC3G	DUSP10	STK17A	TSPAN1	ALDH1B1	RALA	S100A12	STAR	EPB41L3	NR1H3	FCHSD2	RCSD1	TLE1	APOL6	PLEKHM3	TPRA1	FZD4	PERP	CLIC4	ASAP2	SSU72	SLC6A6	HSPA1A	DTX3L	SLC11A2	ANKLE2	MICALL1	PARP14	MT1F	CYLD	RASL12	BCAT1	TRIM69	RHO	SLC25A45	TIFA	CNOT6	PPM1K	C21orf91	CDKN2AIP	SARDH	GIMAP8	BMP1	RBBP6	ATP2C1	RILP	PRSS23	NBN	CXCL14	RIF1	ELN	TAP1	AHR	HIVEP1	ZHX2	MSANTD3	LAMC2	PLAAT5	PAPSS2	LAMA4	RBBP9	DESI1	BLVRA	CLDN11	PNMA5	TRIM36	TMEM123	MS4A7	TRAF3IP2	MAPK11	HUWE1	FGL2	NCOA7	TBX1	OPTN	TLE4	CLEC2D	KLF6	FNIP2
PMC10328386-DataSheet_1.pdf-0-ADNP_ADNP		ALOX12B	APOL2	ASXL1	AXIN1	BBC3	BCORL1	BRCA2	CAP2	CCND2	DAXX	FANCG	H3C7	KMT2D	DNAJB1	FGF4	HLA-B	CD274	EGFL7	FLG	IDH1	CDK12	EP300	FOXP1	IL10	CDKN2C	ERBB2	GEN1	INSR	CNBD1	ERRFI1	GPS2	ITGB7	CSF3R	EZR	HDAC2	KDM6A	CYP17A1	FANCF	H3C6
PMC10197896-ijbsv19p2613s1.pdf-3-HNF4A-AS1_HNF4A		AKR1D1	CFAP57	CFHR3	FETUB	ACSM2A	TMSB4Y	HORMAD2	REN	IL27	FGF21	BCHE	ACSM5	F9	ADH1A	ANO1	MBL2	SSTR1	NR1I3	DAO	CYP4A22	TCP10L	ESR1	CYP3A7	CUX2	GDPD4	PLIN1	HAO2	SLC6A1	IGFALS	ABCA8
PMC10328805-mmc3.xlsx-ST7-Supplemental_Table_7_Summary_of_estimated_Mendelian_randomization_MR_effects_of_drug-targeted_genetically-predicted_gene_expression_GPGE_on_natural_hair_color_NR3C2		ACE	KCNJ11	TH	CACNA1A	GCK	HCN3	SCN3A	MAPK3	BCL2	IKBKE	TAP2	OPRL1
PMC4484475-oncotarget-06-11547-s001.pdf-0-EGR1_EGR1		DHRS2	HAS2	XK	ZACN	AMIGO2	TM6SF2	ANGPTL4	FEM1B	HTR1B	IGFBP3	OR14J1	FOSL1	CCN2	ARRDC3	AMBP	BACH1	ZNF121	IL7R	REST	TNFRSF10D	EID3	SERPINE2	RND3	HMGA2	TIPARP	CA9	RELB
PMC10326603-cd-22-0620_supplementary_tables_s1-s24_suppst1.xlsx-Table_S18-Supplementary_Table_S18_Patterns_of_gene_alterations_in_TP53_and_or_RB1_mutant_and_wild-type_cohorts_TP53		ABL1	ACVR1B	AKT1	AKT2	AKT3	ALK	ALOX12B	AMER1	APC	AR	ARAF	ARFRP1	ARID1A	ASXL1	ATM	ATR	ATRX	AURKA	AURKB	AXIN1	AXL	BAP1	BARD1	BCL2	BCL2L1	BCL2L2	BCL6	BCOR	BCORL1	BCR	BRAF	BRCA1	BRCA2	BRD4	BRIP1	BTG1	BTK	CARD11	CASP8	CBFB	CBL	CCND1	CCND2	CCND3	CCNE1	CD274	CD79A	CD79B	CDC73	CDH1	CDK12	CDK4	CDK6	CDK8	CDKN1A	CDKN1B	CDKN2A	CDKN2B	CDKN2C	CEBPA	CHEK1	CHEK2	CIC	CREBBP	CRKL	CSF1R	CTCF	CTNNA1	CTNNB1	CUL3	CUL4A	CYP17A1	DAXX	DDR1	DDR2	DIS3	DNMT3A	DOT1L	EGFR	EMSY	EP300	EPHA3	EPHB1	EPHB4	ERBB2	ERBB3	ERBB4	ERCC4	ERG	ERRFI1	ESR1	ETV4	ETV5	ETV6	EWSR1	EZH2	TENT5C	FANCA	FANCC	FANCG	FANCL	FAS	FBXW7	FGF10	FGF12	FGF14	FGF19	FGF23	FGF3	FGF4	FGF6	FGFR1	FGFR2	FGFR3	FGFR4	FH	FLCN	FLT1	FLT3	FOXL2	FUBP1	GABRA6	GATA3	GATA4	GATA6	GID4	GNA11	GNA13	GNAQ	GNAS	GRM3	GSK3B	H3-3A	HGF	HNF1A	HRAS	HSD3B1	IDH1	IDH2	IGF1R	IKBKE	IKZF1	INPP4B	IRF2	IRF4	IRS2	JAK1	JAK2	JAK3	JUN	KDM5A	KDM5C	KDM6A	KDR	KEAP1	KEL	KIT	KLHL6	KMT2A	KMT2D	KRAS	LTK	LYN	MAP2K1	MAP2K2	MAP2K4	MAP3K1	MAP3K13	MCL1	MDM2	MDM4	MED12	MEF2B	MEN1	MERTK	MET	MITF	MKNK1	MLH1	MPL	MRE11	MSH2	MSH6	MST1R	MTOR	MUTYH	MYB	MYC	MYCL	MYCN	MYD88	NBN	NF1	NF2	NFE2L2	NFKBIA	NKX2-1	NOTCH1	NOTCH2	NOTCH3	NPM1	NRAS	NTRK1	NTRK2	NTRK3	PALB2	PARP1	PARP2	PARP3	PAX5	PBRM1	PDCD1LG2	PDGFRA	PDGFRB	PDK1	PIK3C2B	PIK3C2G	PIK3CA	PIK3CB	PIK3R1	PMS2	POLD1	POLE	PPARG	PPP2R1A	PRDM1	PRKAR1A	PRKCI	PRKN	PTCH1	PTEN	PTPN11	QKI	RAC1	RAD51	RAD51B	RAD51C	RAD51D	RAD52	RAD54L	RAF1	RARA	RB1	RBM10	REL	RET	RICTOR	RNF43	ROS1	RPTOR	RSPO2	SDHA	SDHB	SDHC	SDHD	SETD2	SF3B1	SMAD2	SMAD4	SMARCA4	SMARCB1	SMO	SNCAIP	SOCS1	SOX2	SOX9	SPEN	SPOP	SRC	STAG2	STAT3	STK11	SUFU	SYK	TBX3	TEK	TERT	TET2	TGFBR2	TIPARP	TMPRSS2	TNFAIP3	TNFRSF14	TP53	TSC1	TSC2	TYRO3	U2AF1	VEGFA	VHL	WT1	XPO1	XRCC2	ZNF217	ZNF703
PMC4470057-12943_2015_398_MOESM7_ESM.xls-probes_KD_inh_in_common-SYMBOL_AR		A2M	ASIC1	ASIC4	ACOX2	ACTA2	ADAM19	ADCY1	AFAP1L1	AHR	AIG1	AIRE	AKAP7	AKR1D1	ALCAM	ALDOC	ALPP	AMOT	AMPH	ANKDD1A	ANKRA2	ANKRD30B	ANTXR1	ANXA1	APBB3	APOD	APOE	ARHGEF6	ASCL1	ATL1	ATP1A2	ATP2B4	ATP6V1B1	B3GALNT1	BAMBI	BASP1	BBOX1	BCAN	BCL6	BHLHE40	BIRC5	BLZF1	MPC1	BRWD1	BTG2	BUB3	INSYN2A	RGCC	TEDC1	DRAXIN	NIBAN1	DNAJC28	C21orf58	MAP3K7CL	C2orf69	C2orf80	GASK1B	TMEM267	MRAP2	SLC18B1	NAT16	TCIM	MCMDC2	INIP	CACNG7	CADM4	CAT	CATSPER2	CCBE1	YJU2B	CCDC86	CCL2	CD44	CD68	CDAN1	CDH4	CDK5RAP3	CDK6	CDKN1A	CEND1	CENPM	CENPV	CGNL1	FOXN3	CHL1	CHRNA9	CITED2	CLASP2	CLEC11A	CLEC2D	CLIC4	CLYBL	CMTM7	CNR1	CNRIP1	COBL	COL11A1	COL16A1	COL1A2	COL20A1	COL5A1	COL5A2	CPE	CPNE4	CRABP2	CREB1	CSF2RA	CSPG5	CSRP1	CSRP2	CCN2	CTHRC1	CTNNAL1	CTNND2	CUEDC1	CCN1	CYTH2	DAPP1	DDAH2	DDIT4	DDIT4L	DEF8	DENR	DKK3	DLL1	DLL3	DMC1	DPF3	DPP7	DTL	DUSP23	DUSP5	DUSP6	DYNLT3	E2F7	LPAR2	EDNRB	EEF1A2	EIF1AX	EIF1AY	EIF2AK4	ELMO1	EMP1	ENC1	ENSA	ERBB3	EZH2	FAM107B	ABHD17C	FAM156A	FAM162A	TENT5C	SINHCAF	MIGA1	LRATD2	FAM89A	FCRLA	FEN1	FEZ1	FGFR3	FGFRL1	FIBIN	FJX1	FKTN	FNBP1	FOS	FOXO4	FRZB	FST	FYN	FZD4	FZD7	GABBR1	GABBR2	GAD1	GALC	GAS7	GDF15	GJA1	GLRX	GNB4	GNG2	GOLIM4	GPC2	GPM6A	CMKLR2	ADGRG6	WLS	ADGRG1	ADGRV1	GPX7	GRB10	GRIA2	GRIK1	GSTM1	GSTM2	H1-0	HAGHL	HAPLN1	HEPACAM	HERC5	HES5	HEY1	HEY2	H2BC5	HLA-DRA	HMGN2	HOMER2	HOPX	HRK	HSD17B7	IDS	IFFO1	IFI44L	IFI6	IFIT1	IGFBP3	IGFBP5	IL10	IL11RA	IL13RA2	IL17RD	IL18	INPPL1	ITM2C	JAG1	JMJD1C	KAT2B	KBTBD11	KCND2	KCNJ10	KCNJ16	KCNJ2	KCNMA1	CEMIP	SHISAL1	CFAP74	LAMB1	LEP	LGALS3	LILRB1	LILRB3	LINGO1	LIPG	LMO2	LMO4	LPAR4	PLPPR1	LRIG1	LRRN1	LRRN3	LY96	LZTS1	MAF	MALT1	MAP1LC3A	MAPT	MASP1	MATN2	SLC25A51	MCM8	MDK	TMT1B	MFSD3	MGP	MKLN1	MMP9	MRPL1	MST1	MTMR11	MYL12A	MYO1B	MYT1	NBPF20	NBPF8	NCAN	NCAPG	NCKAP5	NDRG1	NDRG2	NETO2	NKAIN4	C2CD4B	NLRP8	NMRAL1	NPTX2	NRCAM	NT5E	NTRK2	NUBPL	NUP188	OCIAD1	OCIAD2	OLFM1	P2RX7	PABPC1L	PCDH17	PCDHB5	PCNA	PCYOX1	PDE4C	PDPN	PILRB	PIP4K2B	PITPNM1	PKIB	PLCG1	PLP1	PLS3	PMEPA1	PMP22	PNCK	PNPT1	POFUT1	POLA2	POSTN	PPA2	PLPP2	PDP1	PPP2R2B	PPP2R3B	PRCP	PRIM1	PROM1	PRPF3	PRPF4B	PRRX1	PRSS23	PSMG1	PTGFRN	PTPRO	NECTIN3	QPRT	RAB32	RAB3IL1	RAPGEF4	RAPGEF5	RBM3	RFTN2	RHBDF1	RLBP1	RNF182	RPE65	RPL39L	RPS4Y1	RTN1	S100A10	SAMD9	SAT1	SCD5	SCG2	SCRG1	SEMA3A	SEMA5A	SFRP2	SHC2	SHC4	SHCBP1	SHROOM2	SIRT2	SLC10A4	SLC11A2	SLC12A2	SLC16A12	SLC1A3	SLC35E1	SLC40A1	SLC44A1	SLC44A4	SLC47A1	SLC4A4	SLC4A5	SLN	SMARCA5	SMARCD3	SNAP25	SNRPB2	SOCS2	SORBS2	SORL1	SPARCL1	SPOCK1	SPON1	SPP1	SPTLC1	SRI	SSPN	ST6GAL1	STK36	STMN4	SUB1	SULF2	SULT1A1	TAF15	TAGLN2	TBX2	TCEAL7	TFPI	TFPI2	TGFA	TGIF1	THBS2	TLE4	TMEM178A	TNC	TNFAIP6	TNFRSF12A	TNFRSF21	TNFRSF25	TNFSF14	TPM2	TRIB3	TSHZ2	TSPAN33	TSPAN7	TUBA1C	TXNIP	TYMS	UBE2D4	UBE2E2	UGP2	UHRF1	ULK1	UPF2	UPP1	USP49	VARS2	VCAM1	VSTM2B	POC1B	CCN4	WSB1	WWC1	ZDHHC11	ZFPM1	ZSCAN9	ZNF22	ZNF337	ZNF430	ZNF436	ZNF486	ZNF518B	ZNF652	ZNF692	ZNF738	ZNF786	POLR1H
PMC4468903-ncomms8330-s1.pdf-5-RFX3_RFX3		CDC37L1	CHD1	RASA1	GNAQ	HNRNPK	NFIL3	KCMF1	RNF38	FEM1C	ZFAND5	ZNF462	ARRDC3	CKMT2
PMC4454399-cas0105-1384-sd1.pdf-55-PURB_PURB		PXDN	PYGB	PYGL	PZP	QDPR	QPCT	QPCTL	QPRT	QSOX1	RAB10	RAB11A	RAB11B	RAB13	RAB14	RAB15	RAB17	RAB18	RAB19	RAB1A	RAB1B	RAB21	RAB22A	RAB25	RAB27A	RAB27B	RAB2A	RAB31	RAB33B	RAB34	RAB35	RAB39B	RAB3A	RAB3B	RAB3D	RAB3GAP1	RAB43	RAB4A
PMC4459818-emmm0007-0788-sd2.xls-Table_S1-Table_S1_Correlation_of_AR_and_UPR_gene_expression_in_the_TCGA_prostate_cancer_cohort_AR		ERN1	MBTPS2	ATF6	MAPK8	EIF2AK3	EDEM1	UGGT1	EDEM3	UGGT2	UBXN4	HSPA4	DNAJC3	DNAJC10	USP14	SREBF2	CANX	ERO1A	PFDN5	DNAJC4	PFDN2	ATF4	DNAJB2	PRKCSH	UBE2J2	BAX	NUCB1	DERL2	PPIA	UFD1	HTRA2	CEBPB	RNF5	SIL1	DDIT3	CCT7	SELENOS	HSPA2	FBXO6	RPN1
PMC4459818-emmm0007-0788-sd2.xls-Table_S2-Table_S2_P_values_of_Figure_1_Differential_expression_of_UPR_genes_in_AR_high_AR_medium_and_AR_low_samples_from_TCGA_provisional_prostate_cancer_cohort_AR		AR	ERN1	DNAJC10	DNAJC3	EDEM1	EDEM2	EDEM3	EIF2A	EIF2AK3	ATF6	ATF6B	SEC62	SEC63	SEL1L	MBTPS1	MBTPS2	NDRG1	GANAB	GANC	HERPUD1	MAPK8	UGGT1	UGGT2	USP14	MAPK10	AMFR	SREBF2	SYVN1	TCP1	TOR1A	ATF4	ATXN3	BAX	CALR	CANX	CCT4	CCT7	CEBPB	CREB3L3	DDIT3	DERL1	DERL2	DNAJB2	DNAJB9	DNAJC4	ERN2	ERO1A	ERO1B	ERP44	FBXO6	FKBP5	HSPA1B	HSPA1L	HSPA2	HSPA4	HSPA5	HSPH1	HTRA2	HTRA4	HYOU1	INSIG2	MANF	MAPK9	NPLOC4	NUCB1	OS9	PDIA3	PDIA5	PFDN2	PFDN5	PPIA	PPP1R15A	PRKCSH	RNF139	RNF5	RPN1	SCAP	SERP1	SGK1	SIL1	SREBF1	UBE2G2	UBE2J2	UBXN4	UFD1	VCP	SELENOS	XBP1
PMC4459818-emmm0007-0788-sd2.xls-Table_S3-Table_S3_Correlation_of_AR_and_UPR_gene_expression_in_the_MSKCC_prostate_cancer_cohort_AR		GANAB	VCP	MBTPS2	OS9	CCT7	TOR1A	SERP1	MAPK9	CALR	RNF5	SREBF2	PRKCSH	TCP1	ERP44	CCT4	HYOU1	USP14	DNAJC3	EIF2AK3	NUCB1	RPN1	ATF4	EDEM3	PPIA	HSPA4	CANX	PDIA3	HERPUD1	DERL1	UFD1	UGGT1	NPLOC4	PDIA5	DERL2	SELENOS	MBTPS1	HSPA5	NDRG1	ERN1	UBXN4	EIF2A	ATF6	RNF139	EDEM1	DNAJC10	MANF	SEC63	MAPK10	UGGT2	ATXN3	ERN2	HTRA4	CREB3L3	FBXO6	DDIT3
PMC4455986-12967_2015_534_MOESM1_ESM.docx-1-Table_S2_Rare_variants_MAF_0_1_observed_in_proband_and_genotyped_in_father_to_confirm_paternity_1_MAF		PRRC2C	CCDC74B	TOPBP1	LYAR	AGXT2	RNGTT	DOCK5	IL11RA	BLOC1S2	CRTAM	TSPAN9	AKAP11	GALNT16	HERC2	GCNT3	PSTPIP1	PDE8A	VWA3A	MINK1	DSG3	PSG11	PWP2	RFPL3	XPNPEP2
PMC4457140-Data_Sheet1.PDF-31-PRDM1_PRDM1		PAPPA	PNOC	PCOLCE	PROK2	PRR16	PPBP	PCSK1	PCSK9	PTGS2	PSMB9	PROCR	CAVIN3	PRKD1	PRKAR2B	PDP1	PTPN13	PTPRG	HACD4	PCDH18
PMC4454074-srep10806-s1.pdf-16-MYNN_MYNN		MYOCD	MYOD1	NAPA	NAV1	NCOR2	NDST4	NDUFC2	NDUFS4	NET1	NFATC1	NIPSNAP1	NKD1	NOVA2	NPTN	NR3C1	OASL	CIMAP1B	OPRL1	ORAI2	P2RY10	P4HA2	PAH	PAOX	PCDHB13	CDK16	PDE1B	PDE6C	PDIA3	PDLIM1	PEX12	PGC	PITPNC1	PKD2L1	PLAGL1	PLD1	PLEKHA1	PLEKHA5	POLR3D	POU2F2	PPM1H	PPP1R7	PRICKLE1	PRKCA	PRMT2	PRR16	PSD3	PSMB5	PSPN	PTHLH	PYGM	RAB24	RAB32	RAB4A	RASSF5
PMC4454074-srep10806-s1.pdf-17-ETS1_ETS1		ETV5	FAM107B	PIEZO2	RIPOR2	FBH1	FGF11	FNDC3A	FOXP1	FOXP3	FSTL1	FUT8	GALNT3	GFI1	GGH	GLDN	GPBP1L1	GPR183	GPR75	GRIA3	GRID2IP	GRM3	GRM5	HIRA	ZNF875	HNRNPLL	HOXD4	HRAS	HSPA4
PMC4445043-srep10645-s1.pdf-2-STAT3_STAT3		CALCA	PTPN11	BRD2	GHR	DKC1	TERT	DDX20	TRNAU1AP	NCBP2	KPNB1	COIL	TGS1	PPP6C	SNRPC	HNRNPA2B1	RBMX	FTSJ1	CHAF1A	NONO	RBMX2	ATP6AP2	RPL10	UXT	VBP1
PMC4443289-molce-38-5-466-supplementary.pdf-8-LHX6_LHX6		RC3H2	GOLGA1	ZBTB43	SLC27A4	ABL1	LAMC3	GTF3C4	PMPCA	SEC16A	EXD3	FREM2	C1QTNF9	PARP4	UPF3A	SKIDA1	C10orf67	CUBN	PCSK2	SLC24A3
PMC4443289-molce-38-5-466-supplementary.pdf-1082-ZNF438_ZNF438		ZNF438	SVIL	JCAD	MTPAP	MAP3K8	LYZL1	WAC	MPP7	ODAD2	MKX	RAB18	PCSK2	BANF2
PMC4443289-molce-38-5-466-supplementary.pdf-1107-ZFHX4_ZFHX4		PEX2	MRPL33	PKIA	IL7	STMN2	HEY1	MRPS28	TPD52	ZBTB10	ZNF704
PMC4437475-mmc1.pdf-4-GCM1_GCM1		ISLR2	CDK5R2	GNAQ	CACYBP	INPP5D	FOXS1	ELAVL2	DRD3	FADS2	PPDPF	LSM11	CDK11B	ALOX5AP	HRK
PMC4437475-mmc2.pdf-15-GCM1_GCM1		ISLR2	CDK5R2	GNAQ	CACYBP	INPP5D	FOXS1	ELAVL2	DRD3	FADS2	PPDPF	LSM11	CDK11B	ALOX5AP	HRK
PMC4429043-NIHMS635275-supplement-supplement_1.pdf-8-SKIL_SKIL		RHOB	IER3	TP53I11	CYP26B1	SMAD3	APOBEC3B	PPP1R13L	GLTP	PDGFA	PPP1R14C	CCND1	LTB4R	ARHGEF3	PDZD2	ABCC2	TMEM54	KRT6B	ULK1	CTSH	CLCA2	PLXNA2	MKNK2	NFKBIA	AGR2	CTSD	TCAF2	ARTN	DOK4	CALR	KIAA0513	SLC1A3	TUBB4B	INAVA	GJB5	SIPA1	TUBB6	CD82	IER5	CDC42BPG	PHLDA3	ARHGEF16	PDLIM7	C6orf132	FOXF2	SFN	IRX4	KLK6	NHERF1	PIM1	KIF26A	MTURN
PMC4429043-NIHMS635275-supplement-supplement_1.pdf-9-FOSL2_FOSL2		POLD4	PPFIBP2	MBOAT2	BMP1	CAMK2G	HSPA1B	GAS2L1	PITPNM1	JUN	MDFI	SLC16A3	MISP	CA2	MEF2A	PLEC	RIN1	TMEM19	RAP2B	MVK	EVPL	S100A2	ZMIZ1	DENND3	USH1G	PLAU	ZNF185	HRH1	HSPA1A	LPAR5	ACOT11	PTTG1	ELFN2	KLHL2	SERPINB8	TGFBR2	CSRP2	SQOR	FXYD3	CCDC80	KLK8	ATP1B3	IL6R	IGFBP2	DUSP9	YPEL3	CALHM2	ZC3H12A	CDC42EP4	KCTD11	ADIRF	TUBA4A
PMC4429043-NIHMS635275-supplement-supplement_1.pdf-10-JUNB_JUNB		EPHB3	TUBG2	DLL1	PTPRJ	DSC3	KRT19	OLFML2A	C1orf116	HIVEP1	RTN4R	RHOBTB3	RHOD	ID3	DKK1	TP53INP1	RGCC	SMTN	HOXC13	CMKLR2	HSPB1	CLDN1	MYORG	TYMP	COL5A2	NECTIN4	B3GNT3	SMAD7	GRHL3	MARCKS	EFNB1	PCDH7	MTSS1	CAPNS2	KLF10	SOX7	TSPAN1	ARHGAP29	EPHA4	TNFRSF12A	S100A4	TRAPPC14	ATP2B4	GRB7	IGFBP6	PLEKHA6	RHOV	KRT13	MYEOV	MATN2	PLA2G4B	EPAS1
PMC4429043-NIHMS635275-supplement-supplement_1.pdf-13-DLX3_DLX3		CACNG4	METRNL	HR	KLK10	CRIP2	MAFB	MSX2	VSIR	EVPLL	SNCG	GDPD2	NMNAT2	FIBCD1	BDKRB1	NR4A1	ULBP3	HPGD	NIPAL4	CYP27C1	PTGS2	KLK13	TGM1	PHLDA2	MMP10	LRATD1	FXYD6	KRT14	BMF	L1CAM	IGF2	FGFR3	GPER1	LETM2	IER5L	MGLL	FLRT2	RASA4	DLX5	PLAT	GATA2	LYPD3	AKR1C2	ZNF703	NBPF11	CRYBG2	INHBA	ALPG	EDIL3	IRS1	ACHE	IL11
PMC9638944-gkac943_supplemental_file.pdf-2-c-MYC_MYC		CCND1	CDK6	NFKB2	FOS	SKI	MED15	BCL6	HOXA3	APOE	TAF6	MLLT3	CBX4	KIF1B	VDAC1	SMAD2	MED12	CDKN2B	KLF5	PCNA	EAF1	EAF2
PMC4416014-pone.0125585.s010.xls-d_-BNC_network-Interactor_A_BNC1		ABCC5	NR1H3	ARL4C	RASGRP1	NAMPT	TOB1	CDK2	CDK4	CALCRL	CDK6	TRIB1	CALCOCO2	SPRY2	CDKN1A	CDKN1B	RGS19	CDKN2A	PAK4	SNAPC5	LANCL1	NCOA2	CEBPA	CEBPD	PAICS	TRIM16	CES1	RRAGA	PLK4	NES	CFTR	CGA	PPARGC1A	BLCAP	MAN1A2	PRDX3	PNRC1	KIF2C	CHAT	UBE2C	PRSS23	PRDM5	CHEK1	BAZ1A	CHN1	PDCD10	PDAP1	CHRNA4	CHRNA7	MAL2	CHUK	CKB	ADD2	CLU	CLK2	CCR5	CCR7	COL1A1	ADH5	COL6A1	COL7A1	COMT	KLF6	MAP3K8	ADM	CPT1A	CR1	CREB1	CREBBP	CREM	CRKL	CRP	SRXN1	PARP1	PARP4	MAPK14	CSF2	ADRA1B	CST3	CST6	CTF1	CCN2	CTNNB1	CTSL	CX3CR1	CYC1	CYP1A2	CYP2A6	CYP2C19	CYP2C9	CYP2D6	CYP2E1	CYP3A4	CYP11A1	DCK	AKR1C1	GADD45A	DDIT3	DDX3X	DHCR24	NQO1	DKC1	AFP	AGER	DNMT1	DNMT3B	DOCK2	DOCK3	ABAT	AGT	DSG3	DUSP1	DUSP4	DUSP5	DUSP6	E2F1	E2F2	E2F3	E2F4	E2F5	E2F6	ABCA1	EGF	EGFR	EGR1	AHR	AHSG	ENO1	ENO3	EPAS1	DMTN	ERCC1	AKT1	ERF	ESR1	ESR2	ESRRA	ESRRB	ESRRG	ETS2	ALAS2	EVI2A	ALB	F2	F2R	F2RL1	F8	F9	F13A1	FABP1	ALDH2	FABP3	FASN	FBN1	FBN2	HNRNPA3	FCGR2A	FCGR2B	FDPS	FGA	FGF1	FGF2	FGF4	FGF5	FGF7	FGF10	FGFR1	FGFR2	FGFR4	FGR	ITGA11	ELL2	PTGR1	NINL	AKR1B1	FLT4	DENND5A	SIRT1	TARDBP	ABCA6	HEY1	HEY2	FOS	PRAME	FOSL2	BACE1	SLC7A11	MAFF	PRPF6	MTOR	FTH1	ABL1	ALPP	FTL	G6PD	GABBR1	GABPA	GABRA1	GABRA2	GABRA4	GABRB3	GABRG2	GAD1	PRDX5	TXN2	GALK1	IRF2BP1	FBXW2	GATA1	GATA2	GBA1	GBE1	DAZAP1	GFAP	GH1	ABL2	TNFRSF21	GCLC	TMEM97	STK39	HTRA2	POLM	GLRX	GNAI3	GNAS	GNS	CXCR3	GPX2	GRB2	GRB7	GRN	MCTS1	NR3C1	GRM7	CXCL1	GSK3B	GSR	GSTA1	GSTP1	REPIN1	GUCY1A1	LMCD1	GZMK	H2AX	HDAC1	HFE	HGF	HIF1A	HLA-B	HMBS	HMGB1	HMGCR	HMGCS1	HMOX1	FOXA1	APAF1	HNF4A	HNRNPH2	ACACB	APCS	HPRT1	HRAS	HES1	BIRC2	BIRC3	HSPA1B	HSPA5	XIAP	HSPB1	BIRC5	HSPE1	APOA1	APOB	ICAM1	ID2	APOC1	IFI27	IFIT2	IFIT1	IFIT3	APOC3	IFNG	IGF1R	IGFBP3	APP	KLK3	FAS	IKBKB	IL1A	IL1B	IL2	FASLG	IL2RB	IL4	IL5	IL7R	CXCL8	IL13	AQP3	INS	INPPL1	INSIG1	ITGA6	IRS1	AR	ITGAM	ITGAX	ITGB1	ACADVL	JUN	JUND	KCNA5	KPNA4	KRT5	RHOA	KRT18	RHOB	RHOC	LDLR	LEP	ARHGDIA	LIPE	LMNB1	LRP1	LRP5	LYN	MXD1	SMAD2	SMAD3	MAFG	MAPT	MCL1	DNAJB9	MDM2	ME1	MAP3K1	MET	MGMT	MIPEP	MKI67	MMP1	MMP2	MMP7	MMP9	ASNS	ASS1	MT1X	MT2A	MTHFD1	ND4	MX1	MYB	MYBL2	MYC	SERPINC1	MYL1	NCF2	ACLY	ATM	NDUFV1	NEDD9	NFE2	NFE2L1	NFE2L2	NFKB1	NFKBIA	NFKBIB	NFYA	NKX3-1	NOS3	CNOT2	NOTCH1	NPY	NOTCH3	ATP2A2	NUP88	RRM2B	NOX4	PRDX1	SERPINE1	ATP5F1B	F11R	PCNA	HERC5	SCAND1	PCYT1A	PDGFRA	DNAJB11	PDZK1	PECAM1	RAB8B	PF4	PGD	PGR	ABCB1	ABCB4	ATP6V1E1	PIM1	PLAT	PLAU	PLAUR	PLD1	PLD2	PLK1	PLOD2	PMAIP1	PNN	CYCS	POLB	POLD1	SLC38A2	POR	ATR	ING3	PPARA	UGT1A1	PPARD	PPARG	MARCHF1	ARHGAP17	CDCA8	PPP2R5E	MFN1	SEPTIN11	PRKCA	PRKCD	DCP1A	ADAP2	SLC22A11	PRKCZ	PRKDC	MAPK1	MAPK3	MAPK8	MAPK9	MAP2K1	MAP2K2	PRNP	PROC	DIABLO	PSEN2	B2M	PSMB5	PSMD2	PELI1	PTEN	PTGDS	PTGS2	PTK2	ALS2	MARK4	BAK1	PTPRK	BAX	RAB5A	RAC1	RAD9A	RAD23A	RAP1A	RARA	RB1	RBBP8	CCND1	BCL2	BCL2A1	RELA	RELB	BCL2L1	BCR	RPL27A	RPS6KA1	RPS6KB1	RXRA	S100B	SAT1	SCD	CCL2	CCL3	CCL5	BID	SDC2	CXCL12	SELE	ABCG5	SRSF1	SCG5	SLC2A1	NCF1	BMP6	SLC8A1	SLC16A1	BMPR2	SNCA	SOD1	SOD2	SP2	BRCA1	SREBF2	SRP54	STAT1	STAT3	STAT5B	SULT1A3	TAF7	BTG1	BUB1	BUB1B	TERF2	TFAP4	NR2F1	TFRC	TGFB1	KLF10	TJP1	TK1	TLR2	TLR4	TNF	TNFAIP3	TOP1	TOP2A	TP53	C3	TRAF1	TTN	TXN	TYR	UBE2D1	UCHL1	NR1H2	VCAM1	VCP	VDR	VEGFA	VRK2	VTN	XBP1	ZFP36	CXCR4	MAFK	TAS1R2	MAP1LC3B	NRIP1	NAA10	PICALM	CASP1	CASP2	CASP3	DYNLRB1	SESN2	CASP7	CASP8	NR0B2	CAT	ENC1	CAV1	NCOA1	TNFSF10	TNFRSF10B	TNFRSF10A	CCNA2	CCNE1	KIF20B	DLGAP5	CDK1	CDC42
PMC4416014-pone.0125585.s010.xls-d_-BNC_network-Interactor_B_BNC1		AHR	TRPV3	UGT2B15	CASP3	TRPA1	CDK2	CDKN1A	CDKN1B	CRP	CYP1A2	FASN	GPX4	ENPP7	APP	PLPP6	NOX4	PAFAH2	PCYT1A	ABCB1	ABCB4	PTEN	BAX	CCND1	BCL2	SFTPA1	TNF	TP53	SFTPA2	TXN	CASP8	CASP9	CCNE1	AIFM1	CYP3A4	AGER	HDAC1	HMGB1	ICAM1	MET	NFE2L2	PRDX1	MAPK1	MAPK3	SELE	TOP1	TOP2A	VCAM1	CAT	PPARGC1A	CYP4Z1	PPARA	SLC13A3	RASGRP1	SPRY2	PAK4	SNAPC5	LANCL1	CAP2	CGA	CHN1	ADORA2A	ADRA1B	FGFR1	DDAH1	PPP1R16B	ABL2	GLRA1	POLM	CXCR3	GRM7	GUCY1A1	IGFBP3	FAS	LYN	POLB	POLD1	PPP2R5E	PRKAR2B	ADAP2	PAG1	PSEN2	PTPRK	RAB5A	RAD9A	RAD51C	RPS6KA2	BID	MS4A6A	SCG5	BMPR2	SRP54	STAT3	TACR1	TEK	TGFB1	TYK2	VCP	XRCC4	OR51E2	DGKZ	KRIT1	SMC3	COPS2	EI24	TP53I3	RAPGEF2	FMO3	TAAR5	CALCOCO2	WFDC2	NES	CLU	COL6A1	PARP4	CST6	CYP1A1	DCK	DUSP5	ERCC1	ETS2	F2RL1	ACSL1	ALDH1A3	ALDH3A2	FOS	PRPF6	GBA1	GFAP	GRB7	NR3C1	GSTP1	BIRC3	BIRC5	ID2	APOC1	CXCL8	INPPL1	ITGA6	ISG20	ITGAM	ACADVL	RHOC	LRP1	LRP5	MAOB	MAP3K1	MIPEP	MMP7	ASNS	ASS1	MYBL2	MYC	MYL1	CEACAM6	NDUFB2	NDUFV1	NOS3	ATP6V1E1	ATP6V0B	PLOD2	APOM	PSMB5	PSMD2	PTGS2	BCKDHB	SP2	TESK1	TFAP4	TK1	LRP8	FLAD1	NAA10	DUSP11	ENC1	DYRK4	HDAC3	NR1I2	PCSK7	CD33	NR1I3	TRIM16	SLC35D2	CLK2	CCN2	AKR1C2	DNMT3B	DUSP6	FGFR2	SLC7A11	FZD2	GCLC	GCLM	HMOX1	HPRT1	HSPA1B	INSIG1	JUND	MT2A	DDIT4	UGT1A10	UGT1A8	UGT1A7	UGT1A3	PPP1R10	MAP2K2	MARK4	TGFB1I1	UGP2	CA1	CA2	CHRNA5	CHRNB1	ABAT	ESR1	GABBR1	GABRA1	GABRA2	GABRA4	GABRA5	GABRA6	GABRB1	GABRB2	GABRB3	GABRD	GABRE	GABRG2	GAD1	SLC6A1	SLC6A11	SLC6A13	GABBR2	REN	ST3GAL4	CFTR	CYP11B1	APOC3	ATP2A2	ASIC3	ACHE	BCHE	CYP2B6	MAFF	RHOA	RHOB	RAP1A	KEAP1	CYGB	COL1A1	DSG3	EGF	FBN1	FBN2	FGF1	GRN	HAS1	HSPB1	IL1A	AQP1	AQP3	AR	KRT5	MC1R	ACLY	PGR	PPARG	RAD23A	RARA	RXRA	SOD3	SRD5A2	TPT1	TYR	TYRP1	PLOD3	CD44	CDH1	DDIT3	HSPA5	INS	PIGV	MAP1LC3B	HRAS	NPY	SERPINE1	PLAT	PLAU	ESR2	TFF1	SRXN1	AKR1C1	NQO1	FECH	PTGR1	AKR1B1	FTL	G6PD	GSR	GSTA1	MAFG	ME1	MT1A	PGD	AKR1B10	SLC16A1	TXNRD1	AKR1C3	F8	F9	BHMT	SLC22A5	CTNNB1	CYP2D6	CYP2E1	ALB	IL1B	F11R	CX3CL1	COMT	ALAS2	GATA1	HBB	HMBS	IL10	CCL2	CCL3	CCL4	CCL5	CCL11	SULT1A2	SULT1A1	SULT1A3	SULT1C2	TFRC	CASP7	CYP2A6	KIF20A	RGS19	PEMT	CHEK1	PDAP1	CHRNA4	CHRNA7	CHRNB2	MAL2	CSF3	CST3	CTSL	CX3CR1	DOCK2	PRAME	GBE1	GZMK	FOXA1	IL2RB	MGP	MMP2	MTHFD1	NFKBIA	KLRF1	PLAUR	MARCHF1	CDCA8	CHDH	RNPEPL1	PTPRCAP	SFRP1	ARHGAP9	SMARCA1	BUB1B	TERT	TNFAIP3	COLEC12	UCK1	ALDH1A2	SLC7A7	MYOM2	CD163	CD36	KIF23	PARP1	CYP2A13	CYP2C9	HSD17B1	VKORC1	ARL4C	NAMPT	CALCRL	TXNRD2	PAICS	PRDX3	SLC16A10	CCR5	CCR7	EMB	CREB1	CREM	CYP1B1	CYP27A1	DKC1	E2F1	E2F2	E2F3	E2F4	E2F5	E2F6	EGR2	F13A1	HNRNPA3	FCGR2B	ABCA6	FOSL2	ALPL	TXN2	IPCEF1	FBXO9	GPX3	MCTS1	CXCL1	GSK3B	GSTM1	GYPB	HIF1A	HLA-B	IBSP	IDI1	IL7R	ITGB1	KCNA5	KCNJ2	MXD1	MGST1	MT1X	MYB	NFKB1	NUP88	RRM2B	MRPL35	PDE4B	PMAIP1	HEATR5B	UGT1A6	UGT1A9	UGT1A1	ARHGAP17	SEPTIN11	B2M	C12orf4	PTGER3	MS4A7	RELA	RGS1	RPL27A	SAT1	CCL3L1	CCL13	CCL19	SDC2	SLAMF1	SLC2A3	BMP6	SOD1	SOD2	STAT1	STAT4	STAT5B	BUB1	TLR4	TNFAIP6	CCR2	UGDH	UGT2B17	VDR	ZBTB17	IL1R2	CXCR4	MAFK	PICALM	TP63	CD86	BCLAF1	DLGAP5	SLC22A7	SLC22A9	IL4	SLC22A11	SLC22A6	SCN4A	SLC22A16	CHUK	AKT1	ABL1	GABPA	GRB2	XIAP	APOB	IKBKB	FASLG	IL6	LDLR	MGMT	MMP9	ATM	NFKBIB	CYCS	ATR	PRKCA	PRKDC	MAPK8	MAPK9	MAP2K1	RAC1	BCR	RPS6KA1	SNCA	TRPC5	VEGFA	RPS6KA5	CDC42	BNIP3	SLC5A1	BACE1	PTGS1	RB1	SCD	APAF1	ADH5	EPO	ABCC1	NCOA2	CREBBP	CYP2C19	ABCA1	EDN1	FABP1	FABP3	APOA1	IFNG	IL2	IL5	ASCL2	NCF2	PLD2	PON1	PPARD	NCF1	NCOA1	FADS2	ABCG1	XPC	SLCO1B1	CYP51A1	DHCR7	FDFT1	FDPS	HMGCR	HMGCS1	ACAT2	SC5D	SQLE	SREBF2	TIMP1	DIO2	SIRT1	ABCC5	CDK4	ABCC4	PNRC1	CHAT	PRSS23	BAZ1A	CKB	ADD2	CPT1A	CYP19A1	CYP21A2	DOCK3	DUSP4	EGFR	ENO3	EPHA1	ESRRA	ESRRB	ESRRG	ATP6V0A2	ALPG	IRF2BP1	KCNG2	LAMP3	STK39	HSD3B2	IGF1R	IGFBP4	KLK3	JUN	ARHGDIA	NKX3-1	PCNA	PDZK1	PNN	POU4F2	PRKCD	FMN2	OLFML3	PTK2	RBBP8	BCL2L1	RPS6KA3	BGLAP	CXCL12	PDLIM2	SLC2A1	SLC12A2	BRCA1	STC1	TACR3	TPD52L1	UCHL1	IFRD2	SLC7A5	SGPP1	NRIP1	ESPN	CCNA2	EBAG9	COX7A2L	TP53I11	GREB1	DNMT1	PARG	ALOX15	CSF2	NFE2L1	ATP7A	ATP7B	CASP2	TNFSF10	TNFRSF10B	TNFRSF10A	F2	HRH1	HPSE	CR1	F2R	FCGR2A	FGA	FGF2	FGF4	FGF5	FGF10	FGFR4	GNS	HGF	APCS	HRG	ITGAX	KRT18	MAPT	MMP1	SERPINC1	PDGFRA	PF4	PPBP	PROC	SELL	SELP	C3	C5	CD40LG	FGF19	FGR	MTOR	STS	PLD1	PRKCZ	RPS6KB1	RPS6KB2	SLC2A7	HNF4A	ACACB	APOA4	KHK	PAIP2	SLC2A9	SHBG	SLC2A2	SLC2A4	SLC2A5	SLC2A11	NR2F1	XDH	SLC39A4	TAS1R2	TAS1R3	NR1H3	CEBPA	CES1	CYP46A1	CYP7A1	CYP11A1	DHCR24	FGF7	TMEM97	GNAI3	GNAS	HCAR2	IRS1	LCAT	MSR1	NPC1	ABCG5	ABCG8	STAR	NR1H2	CAV1	CAV3	GALK1	ND4	CDK6	CDKN2A	MKI67	NBPF10	LHFPL6	HTATIP2	IFI44L	PRDM5	SLC2A13	SLC26A7	COL7A1	ADK	ADM	CRKL	MAPK14	ABHD12B	RTN4RL1	EGR1	EPAS1	DMTN	ITGA11	NINL	ATP11A	FMO5	FTH1	STAU2	TNFRSF21	HTRA2	GLRX	GPR21	GPX2	SNX24	CD274	LRP12	LMCD1	HFE	BIRC2	ZDHHC21	IFI27	LTA	SMAD2	MCL1	MDM2	ZNF506	MX1	CNOT2	NOTCH3	ZNF639	CRIM1	PDE3B	SUFU	POR	THNSL2	EAF2	BCAP29	DIABLO	PANX2	ARHGAP23	ALS2	SGCD	SLC1A2	SLC8A1	SLC14A1	TBXA2R	PHLDA2	TTN	UBE2D1	UNG	MAGIX	ZNF442	CASP1	DYNLRB1	STK24	PPFIBP1	PIR	MAPKAPK5	ABCC3	ADAM23	FCGR2C	CCDC34	SRSF11	CDC25B	LMNB1	CYC1	BCL2A1	TRAF1	ABCB11	CBR3	CFLAR	CDK1	NR1H4	BAK1	HEY1	HEY2	HES1	NOTCH1	AKR1A1	SLC29A3	GSTA2	IL13	DPYSL4	PLK4	KIF2C	UBE2C	PDCD10	SFXN4	CTF1	DAP	STK32A	ERF	FLT4	FLRT2	ATP6V0D2	PRDX5	CXCL2	HSPE1	NDP	IL21R	DNAJB11	PLK1	MFN1	MAP2K5	KIF15	PTX3	ELMO2	HSP90B1	MRPL45	MRRF	KIF20B	CDC20	ENO1	NFAT5	FILIP1L	USP18	MAP3K8	CTH	GADD45A	EGR3	EVI2A	DENND5A	RNF149	HIVEP2	IFIT2	IFIT1	IFIT3	IFNGR2	DNAJB9	NEDD9	NFIB	HERC5	RAB8B	SLC38A2	ZCCHC2	CHRNA9	PRNP	ZC3HAV1	CHRNA10	PELI1	PTGER2	RELB	BCL6	BTG1	XBP1	ELOVL6	SESN2	STX11	HNRNPLL	ALDH2	ALPP	CCL27	TLR2	ZFP36	SOCS3	TPO	SMAD3	S100B	CEBPD	CPT2	AGT	AHSG	GCG	GH1	LEP	LIPE	LPA	ATP5F1B	PECAM1	PRKAA2	RETN	PTGDR	PTGDS	VTN	PLA2G7	DGAT2	HCAR3	ADIPOQ	SCARB1	TOB1	TRIB1	TIMM17A	RRAGA	TCFL5	BLCAP	MAN1A2	PNPLA6	ACOT2	KLF6	SIK1	DDX3X	AFP	DUSP1	SEPHS2	ELL2	TARDBP	BAMBI	FBXW2	GATA2	DAZAP1	HAVCR1	REPIN1	H2AX	HNRNPH2	ID3	KPNA4	CYP4F3	MGAT2	MPO	MT1H	NFE2	NFYA	SS18L2	SCAND1	PIM1	PIK3CD	ING3	DCP1A	SRSF1	SRSF5	TAF7	TERF2	TGIF1	KLF10	TJP1	TUFT1	UGCG	MRPL49	VRK2	FOSL1	CALU	NR0B2	PPM1D	BHLHE40	PER2	VNN1	CLDN1	PNMA1	GTF3C4	RAB9A	CHST3	SLC12A6
PMC4404314-pcbi.1004161.s004.docx-0-SLUG_SNAI2		SOX9	GATA3	MSX1	MSX2	LEF1	SOX5	RUNX1	RB1	CEBPB	RBPJ
PMC4404314-pcbi.1004161.s004.docx-0-SREBF1_SREBF1		SRF	PBX1	HOXA5	TCF3	MAF	SP1	HIF1A	NFE2L1	AHR	MYB	GABPA	CEBPA
PMC4404314-pcbi.1004161.s004.docx-0-POU2F1_OCT_1_POU2F1		USF1	NF1	STAT5A	XBP1	EGR1	NFYA	BPTF	ETS1	ARNT	STAT1	YY1	E2F4
PMC4404064-12885_2015_1212_MOESM2_ESM.pdf-2-MTERFD3_MTERF2		SHMT2	CDK2	CHFR	HSP90B1	FLT3	ARG2	PCK2	DICER1	TCL1A	CCNB2	IQGAP1	CDH13	PHLPP2	MRPL27	CYB5A	FECH	BCL2	PHLPP1	TIMM50	CCNE1	CEBPA	CYP4F3	GDF15	TGM2	E2F1	GART	SOD1	ADAMTS1	GCAT	TIMP3	ABCB7
PMC4399223-12885_2015_Article_1187.pdf-2-NR1I3_NR1I3		GATA6	MTA3	CLOCK	NR2C1	E2F6	NR2F2	HNRNPAB	NAT8L	PROX1	MAFB	ASB4	ANKRD46	HOXD8	NR1I3	PAX8	GCDH	VDR	CERS4	GTF2H4	MYC	PYCARD	TBX20	PPP1R16B	OTX1	HOXA5	IRX6
PMC4395341-pgen.1005111.s013.pdf-1-CEBPB_CEBPB		ZBTB7A	E2F1	MEF2A	YY1	SIX5	SMARCC1	SETDB1	TAF7	FOXA2	CHD2	NFYA	E2F6	FOSL2	ZNF143	GATA3	USF2	HNF4G	POU2F2	USF1	BATF	HNF4A	CTCF	TBP	JUND	MAFF	GATA1	MXI1	MAX	REST	EGR1	SMARCB1
PMC4392212-gutjnl-2013-306620-s9.pdf-4-SMAD4_SMAD4		SLC2A14	KLHL28	RET	CAMK4	SPTA1	CDH12	TRIM59	PLP1	CLCA1	CTH	CLCA4	SCLT1	NCOA4	TMEM52B	SMC5	RBM12	C2orf15	TM9SF2	S100A4	SLC35F6	MAGI2	SLC25A40	LAMA2	GRID1	ZNF83	OR6K2	PPEF2	LEPR	SS18	MBNL1	ALG12	TMEM63A	NEXMIF	OR9I1	ZFYVE26	GPR155	APBA2	F8	SUCLA2	TAS2R5	NTN4
PMC4392212-gutjnl-2013-306620-s9.pdf-7-ZNF331_ZNF331		CDH8	NAALAD2	RELN	MTMR9	CDH7	SMIM15	SPATA32	MRPL37	NCKIPSD	PLBD1	OR51I1	MCHR2	XYLT1	UTP14A	REV3L	KIRREL2	MICU2	KIFC3	STK17A	SYT9	LRRC4C	ARID1A	NRXN3	ZNF280B	APOL1	LSAMP	GATAD1	WNT7A	TMEM40	FOXP2	FOXP1	TRPC4	ALG3	CNTN3	NOS3	CNTN4	ADAM7	OR4C13	LHCGR	CABIN1	MTCL1
PMC4392212-gutjnl-2013-306620-s9.pdf-12-SETDB1_SETDB1		CUL2	MAPRE2	KIAA0319L	ERBB3	PRMT8	HUWE1	CASZ1	ZNF200	FPR1	IDH1	FPR3	CDH26	POSTN	TRPS1	ERBB4	MTPAP	FNDC3B	ADCY6	RBM43	ADCY2	SLTM	KIF5A	MYLK	RNF182	UTRN	PKD2	RNF213	DMD	CFAP299	GRIA4	NTSR1	CRTC3	CDYL2	FAM13C	SEPTIN6	XRCC5	ERAL1	PCDHB8	PCDHB3	ADAD1
PMC4392212-gutjnl-2013-306620-s12.pdf-3-BACH2_BACH2		CASP8	CBL	CD44	CDC27	CPXM1	CREBBP	DCT	FGF13	GLB1L2	INS-IGF2	KIR2DS4	MTMR8	MYH2	NCOA4	NCOA6	NLRP13	NOX5	NTN4	OR2M5	PAK1	PAXIP1	PCDHA12	PCDHA6	PCDHA8	PCDHA9	PCDHB14	PCDHB15	PCDHB2	PCDHB5	PCDHB6	PDGFRA	PHKA2	PIK3R3	PLAU	PRPF8	PSG1	PSG3	RPS6KB2	RSPO2	SH3KBP1	SHC3
PMC4391941-ppat.1004737.s012.pdf-1-IRF6_IRF6		IRF7	IRF8	IRF9	JUN	JUNB	JDP2	MAP3K1	NFKB1	NFKB2	RARA	RARB	RARG	SCPEP1	REL	RELA	RELB	RNF139	RXRA	RXRB	RXRG	SARM1	SMAD3	SMAD7	SOCS1	SOCS2	SOCS3	SOCS4	SOCS5	SOCS6	SOCS7
PMC4391941-ppat.1004737.s012.pdf-2-SOX1_SOX1		SOX10	SOX11	SOX12	SOX13	SOX14	SOX15	SOX17	SOX18	SOX2	SOX21	SOX3	SOX30	SOX4	SOX5	SOX6	SOX7	SOX8	SOX9	SP2	SP3	SP4	SP6	SP7	SPIB	SRF	STAT1	STAT2	STAT3	STAT4	STAT5A	STAT5B	STAT6	TBP	TLR4	TLR8	TP53	TRAF6	YAF2	YY1	IGF2BP1
PMC4391941-ppat.1004737.s013.pdf-2-SOX6_SOX6		SOX30	IRF1	SMAD7	STAT2	SOX8	SOCS4	SOX14	TLR8	IRF2	EGR3	SOX1	SOX3	IRF9	IRF3	SOX9	TLR4	SOCS3	SOCS7	YY1	IRAK4	YAF2	SOX13	ELK1	AIM2	SRF	IRF6	TBP	RXRA	SP7	SOCS5	FOS	IRAK2	NFKBIB
PMC4391941-ppat.1004737.s013.pdf-3-RELA_RELA		RNF139	SOCS4	SARM1	E2F1	SOX6	IRF7	SOX7	TLR8	MAP3K1	IRF8	SMAD3	SOX12	SPIB	TLR4	SP4	TRAF6	SOX8	SOX15	NFKB1	STAT5A	CITED2	RARB	SOX11	STAT3	CITED1	EGR3	SOCS1	IRF9	RXRG	STAT5B	SOX18	IRF1	SOX2	RARA	SOX5	FOSL2	STAT2
PMC4391941-ppat.1004737.s013.pdf-4-IRF2_IRF2		NFKB2	ELK3	SCPEP1	SOX4	SOCS6	CITED4	EGR1	ATF4	RXRB	SP2	RARG	ATF6B	JUNB	IGF2BP1	CREB3L1	SOX30	ATF5	SP3	SOX10	ATF6	SOX21	ATF3	SOX3	CREB3	EP300	SOX9	SOX17	CREB1	CREB3L4	JDP2	TP53	ATF1	SOCS2	CREBBP	JUN	ATF2	REL	ATF7
PMC4391941-ppat.1004737.s013.pdf-4-IRF2_1_IRF2		NFKB2	ELK3	SCPEP1	SOX4	SOCS6	CITED4	EGR1	ATF4	RXRB	SP2	RARG	ATF6B	JUNB	IGF2BP1	CREB3L1	SOX30	ATF5	SP3	SOX10	ATF6	SOX21	ATF3	SOX3	CREB3	EP300	SOX9	SOX17	CREB1	CREB3L4	JDP2	TP53	ATF1	SOCS2	CREBBP	JUN	ATF2	REL	ATF7
PMC4390530-NIHMS667786-supplement-1.xlsx-Sheet1-Supplementary_Table_2_Genes_closest_to_AR_induced_ASH2L_peaks_AR		AJAP1	TNFRSF9	RERE	MTHFR	TMCO4	HSPG2	ASAP3	WASF2	PHACTR4	KIAA1522	PHC2	THRAP3	TRIT1	CAP1	TMEM125	CCDC17	CYP4B1	OMA1	HOOK1	AK4	DDAH1	CYB561D1	OVGP1	DCLRE1B	TCHHL1	IL6R	DCST1	ADAM15	RXFP4	CFAP45	IGSF9	PPOX	FCRLB	NOS1AP	CREG1	STX6	GLRX2	AVPR1B	IKBKE	CR1L	WDR26	EPHX1	LEFTY1	FAM89A	PCNX2	IL15RA	NEBL	ITGB1	RASSF4	SAR1A	USP54	BLNK	CNNM1	GBF1	WBP1L	HABP2	OR52K1	CCKBR	MICAL2	PTPN5	FANCF	ELP4	LDLRAD3	TNKS1BP1	CPSF7	TUT1	ZBTB3	SCYL1	CDK2AP2	MRGPRD	PICALM	C11orf54	SIDT2	TMPRSS4	MPZL2	UBE4A	TBRG1	SLC37A2	VPS26B	ACAD8	RAD52	PRH1	H2AJ	RAPGEF3	ASB8	RND1	ATF1	KRT8	GPR182	LRP1	MDM1	LGR5	ACTR6	WASHC3	PAH	ISCU	IFT81	TRAFD1	TESC	CAMKK2	VPS37B	ABCB9	CDK2AP1	KMT5A	UTP14C	SLAIN1	NDFIP2	DOCK9	CCNB1IP1	RNASE12	SLC7A8	JPH4	EGLN3	FERMT2	LGALS3	CCDC177	MIDEAS	ZNF410	ZC2HC1C	GPR65	RYR3	THBS1	TGM7	HYPK	DUOX1	POLR2M	TPM1	PLEKHO2	SPG21	CSK	SAXO2	BNC1	MESP2	SEMA4B	LRRK1	PGAP6	JMJD8	TMEM204	THUMPD1	ZNF768	C16orf86	ATXN1L	PITPNA	ZNF18	MMP28	CCR7	KRT28	KRTAP9-6	IFI35	SPATA32	ITGB3	TTLL6	SPOP	XYLT2	TMEM100	MRPS23	DYNLL2	MKS1	PRPSAP1	ST6GALNAC1	TMEM235	CBX4	DUS1L	NARF	B3GNTL1	METRNL	YES1	GNAL	KCTD1	DSC1	LOXHD1	CCDC102B	CYB5A	MBP	ZNF563	GIPC1	CYP4F8	TPM4	DPY19L3	ANKRD27	FAAP24	LGI4	ZNF875	ZNF527	C19orf33	DYRK1B	BCL3	HIF3A	BCAT2	KLK2	FPR3	GP6	ZNF579	ZNF211	SNTG2	KCNS3	MFSD2B	STRN	EML4	PPP1R21	AFTPH	SFXN5	TPRKB	RPIA	FAM178B	LIPT1	BUB1	CHCHD5	LY75-CD302	CFAP210	TNP1	AGFG1	UBE2F	PRR21	TBC1D20	GPCPD1	PLCB4	OTOR	RIN2	ABHD12	BPIFB2	ASIP	ADIG	FITM2	WFDC12	BCAS4	EDN3	HRH3	CLDN8	EVA1C	ABCG1	GATD3	KRTAP10-1	TMEM121B	CLDN5	ASPHD2	GAS2L1	C22orf42	MCM5	MYH9	CYTH4	RPS19BP1	TNRC6B	POLDIP3	CYB5R3	TTLL1	VGLL4	NUP210	NEK10	CCR1	CAMP	ZNF589	GNAT1	PRKCD	DNAH12	FAM107A	TAFA4	RYBP	MYLK	TXNRD3	EFCAB12	NUDT16	TRIM59	ATP11B	HTR3C	ST6GAL1	SPON2	HAUS3	ADRA2C	PPP2R2C	S100P	CCDC149	APBB2	SHISA3	HOPX	UTP3	CXCL6	PF4	NAAA	MAPK10	EIF4E	SCOC	C4orf51	KLHL2	IRF2	SRD5A1	DAP	C1QTNF3	PRLR	PLK2	RGS7BP	RHOBTB3	TSSK1B	KCNN2	TNFAIP8	SLC27A6	LYRM7	SHROOM1	SMAD5	PPARGC1B	PDE6A	SLC34A1	PROP1	CBY3	TBC1D9B	TRIM52	SCGN	BTN3A3	CDSN	MICB	PHF1	FKBP5	TMEM217	PGC	COX7A2	PGM3	SESN1	IL20RA	RAET1E	AKAP12	CHST12	AGR2	ITGB8	IKZF1	AUTS2	ABHD11	GTF2I	STEAP4	CDK14	AZGP1	SYPL1	IFRD1	LEP	AKR1B1	CREB3L2	ZC3HAV1	MKRN1	TRPV5	GIMAP5	PRKAG2	LMBR1	MTMR9	EBF2	ANK1	POMK	LYN	TP53INP1	TSPYL5	MAL2	FBXO32	KCNQ3	GPIHBP1	ZNF696	ZDHHC21	PLIN2	C9orf72	B4GALT1	NPR2	GNE	FXN	MAMDC2	ANXA1	RFK	GADD45G	BICD2	PTPN3	RGS3	TTLL11	NEK6	NIBAN2	MIGA2	AIF1L	RAPGEF1	NTNG2	AGPAT2	PAXX	ASB9	BCAP31
PMC4384327-12859_2014_432_MOESM6_ESM.pdf-2-STAT2_STAT2		CSNK2B	XPO5	IKBKG	AKAP8L	FBXO7	RFWD3	SMAD3	GRB2	SUMO1	CLTC	HSPH1	PLCB3	MAP2K6	PIK3CG	ARRB2	CDK1	CDC34	IL7R	CHUK	RUVBL1	SYVN1	COPS6	SAFB	RARA	HDAC5	ARRB1	SMAD2	CREB1	SMC4	SQSTM1	VCP	FSCN1	WDR5	COIL	A2M	ARHGDIA	CKAP4	ITCH	MAGED1	MAPK3	MVP	TGFBR1	TRIP13	DTNBP1	CPSF6	TP63	ATXN3	BCR	DDX19B	SUPT20H	GADD45G	HUWE1	MEN1	MOB4	MRPS22	PAICS	PPP2R2B	RRBP1	SMURF2	TBC1D15	TCERG1	UBE2H	UBE2N	UFD1	XBP1
PMC4384327-12859_2014_432_MOESM6_ESM.pdf-2-DNMT1_DNMT1		APOA1	ATF2	UNG	VHL	RPL26L1	HSF1	RPS27A	ECT2	FAF1	RBM8A	TRAF6	DIABLO	RACGAP1	IKBKE	YWHAE	UNC119	PSMA8	RPA3	ODF2	POLR2D	LMNA	DCC	RAE1	VCAN	GABARAP	CEP76	TCP1	MAP2K6	USP11	HLA-B	MYB	RNF139	COIL	NHERF1	EGR1	CFLAR	PLK4	U2AF2	RAD23B	ELF3	IKBKG	HDAC1	BRD7	CDK6	SMAD2	PCBD1	CEP78	SSR1	CKS1B	CD99	MSN	PPP2R1B	APH1B	PRKD1	STX7	TRAF2	CUL4B	PRMT5	CCL27	CD46	MAGI1	CDKN1A	C3	PIAS2	UBE2K
PMC4384327-12859_2014_432_MOESM6_ESM.pdf-3-FOS_FOS		APLP2	SIAH1	CDC37	RBM8A	MEF2D	PPP2R1B	FKBP4	SNRPD3	POT1	USP1	DIABLO	TFDP2	S100A11	CASP6	MAGI1	PRMT5	ECT2	CCNB2	IKBKG	SNCA	NUP88	HDAC1	RDX	CKS2	PPP5C	NUP62	NUP155	SNRPF	POLR2D	MAP1B	XIAP	UBE2K	NFKB2	CBX3	CCT8	SMC3	GTF2E2	DAXX	STAM2	SOX9	CDKN1A	KNL1	TCP1	KIF11	BAG2	HSPH1	ERG28	NASP	SNRNP200	TP53BP1	CENPN	CDCA8	LYN	CCT2	PSEN1	AHR	FAF1	NFKBIA	TRAF6	CCT5	COIL	PRPF8	EIF4G2	CNOT7	BARD1
PMC4384327-12859_2014_432_MOESM6_ESM.pdf-6-JUND_JUND		KLK13	MAPKAPK2	MDM4	MRPS31	MYD88	NCK1	NFATC3	NR3C1	NR5A1	PAFAH1B3	RYK	SMARCD3	SOD1	TP53BP2	UCHL5	LPAR2	BRF2	DNMT1	TCP1	YWHAG	YWHAB	PPP2CA	SPTAN1	BAZ1B	BARD1	ADAM9	ADD1	AIFM1	ANXA2	ATF4	BABAM1	C9orf78	CAPZA1	CDC73	CETN3	DGCR8	DLG1	DNM1	FBXO25	FHL5	GANAB	GRIN2B	GSR	HDAC7	H2AC11	HSD17B3	HSPE1	HTRA2	IFT57	ITPR2	ITPR3	MAST1	NUDT1	PCID2	PKN1	PLD2	PPIB	PRRC2A	RAP1A	RNF32	RPL10L	SARNP	SERPINA5	SERPINB9	SMC3
PMC4384327-12859_2014_432_MOESM6_ESM.pdf-8-MEF2C_MEF2C		BCL2	CDC27	SYK	EIF2AK2	CDCA8	CASP1	MYH10	VAMP2	MOB4	CNOT7	ERBB2	NFYA	NEDD1	CRYAB	KALRN	CCNB2	KPNA1	HMGCS1	DHX30	CHD3	KRT18	RACK1	DNAJB6	SOD1	GABARAPL2	DYNLL2	FRS3	PTPN11	MAPK3	TP53BP1	INSL3	UBE2U	GFAP	HDAC3	MMEL1	CEP126	SKP2	PTK2	GRK4	ATR	DTNBP1	ANAPC11	G6PD	ARHGEF1	TSC22D1	TRIO	GNA12	TNFRSF1B	UBE2E1	TNIK	KIF15	NAXE	SOX9	MBD1	PYGL	GABBR1	KCTD13	MED26	F10	TEX10	NEDD8	CDC34	ACTG1	GABBR2
PMC4384327-12859_2014_432_MOESM6_ESM.pdf-33-POU2F2_POU2F2		POU5F1	PPA1	PPARG	PPIB	PPM1B	PPM1G	PPP1R13B	PPP1R15A	PPP2R1B	PPP2R2A	PPP2R2B	PPP2R2D	PTPA	PPP4C	PRDM4	PRDX1	PRKAA1	PRKAA2	PRKACB	PRKCB	PRKCG	PRKCI	PRNP	PROS1	PRPF40A	PRR5	PRSS21	PSAT1	PSMG1	PTDSS2	PTGES3	PTPN13	PTPN9	PXDNL	PYGL	QRICH1	RAB11FIP5	RAB24	RAB28	RAB2A	RAB3GAP2	RAD21	RAD52	RALGPS2	RANBP9	RAPGEF2	RARA	RBBP6	RCN2	RCOR3	RECQL	RELA	RFWD3	RIBC2	RICTOR	RIF1	RIOK1	RIPK1
PMC4384327-12859_2014_432_MOESM6_ESM.pdf-44-RAG1_RAG1		RAG2	RB1	RBBP4	RBL1	RBL2	RBM48	RECQL4	RECQL5	RFC1	RFC4	RNF185	RPA1	RPA2	RPA3	RRM2	RSBN1L	S100A7	SAP130	SEZ6L2	SMC3	SMC6	SPAG1	SSRP1	SUMO2	SUPT5H	TARDBP	TDRD7	TERF1	TERF2IP	TERF2	TFDP1	TFDP2	TKT	TLE1	TMPO	TOP2A	TOPBP1	TOR1AIP1	TP53BP1	TRAF3IP1	TSPYL5	UBA3	UBE2A	UBE2T	UBE3A	UBN2	UBTF	UCHL5	UHRF2	UIMC1	UNG	USP1	USP25	USP7	DCAF1	WAPL	BUD23	WDR5
PMC4377576-srep09463.pdf-1-NFKB2_NFKB2		JUN	GRM1	CD4	CHRNB2	CHRM1	CHRM3	PTGS1	PTGS2	AKR1B1	OPRM1	OPRK1	OPRD1	SCN10A	TACR1	NR1H4	NR3C1	CNR1
PMC4371880-12885_2015_Article_1101.pdf-13-SIX2_SIX2		SKA3	SLAMF7	SLC12A2	SLC12A4	SLC14A1	SLC15A2	SLC1A1	SLC1A3	SLC22A5	SLC25A37	SLC25A41	SLC25A5	SLC26A9	SLC27A6	SLC29A1	SLC2A1	SLC2A5	SLC37A4	SLC39A2	SLC4A11	SLC5A1	SLC5A3	SLC5A5	SLC6A3	SLC7A2	SMAD2	SMC4	SMG1	SMPD2	SNIP1	SNRPA1	SNRPC	SNRPD3	SNX13	SNX19	SNX7	SOAT2
PMC10305740-pwac061_suppl_supplementary_table_s1.xlsx-FOXO3-knockout_bulk_RNA-seq-Differentially_expressed_genes_identified_in_bulk_RNA-seq_of_FOXO3-_-_vs_FOXO3_hMyotubes_FOXO3		TFPI	CAMKK1	SOX8	BAIAP3	SYN1	CYB561	IL32	GPRC5A	NLRP2	GRAMD1B	FAS	DAPK2	CYP46A1	MRI1	GOPC	RRM2B	PHPT1	CYFIP2	PKP2	LAMC2	LIMCH1	BCAS1	NTN1	DGKA	PRKCQ	FAM107B	FGFR3	PYGM	SDK2	ABCC9	DRD4	SCT	SPTB	ASNS	VASH1	PTGS2	CLNS1A	NUP37	GTSE1	ZNF37A	KLHL20	NMRK2	TIGAR	SLC1A3	KIF22	SESN1	ZNF506	EPDR1	MYBPC2	BAX	TPX2	CPXM1	YPEL3	MYH7	ADA2	KRT31	CDC6	PSMD5	TLL2	IL11	ARVCF	TBC1D10A	PIK3IP1	TTC28	TIMP3	SUN2	RASL10A	ITPK1	PCK2	MYBL2	RIMS4	DOK5	HRH3	TRIB3	PAK5	KLHL4	ZNF629	QPRT	MAZ	BMF	DECR1	STMN2	ASF1B	ATP1A3	MEIS3	CLEC11A	RASA4	TFPI2	NOD1	EPHB6	PTGR1	AK1	GLIS3	PTGDS	SPOCK2	ACTA2	PITX3	SH3PXD2A	EBF3	RASD1	CCL2	CACNG1	NCAPG	PPARGC1A	TSPAN11	CUX2	GSG1	OAS3	COL12A1	MTRF1L	BACH2	E2F3	LAMA4	HBEGF	CDH6	LMNB1	UNC5A	SMC4	WNT5A	COL7A1	GNB4	EFCC1	CCL20	OTOF	CYTIP	APC2	RMDN2	TFAP2E	HSD11B1	CENPF	FOXO3	IFI27L2	NEK9	TGFB3	PPP1R3C	KCNJ5	KIAA1217	DNAJC15	TEX14	NCAPH	ECHDC2	CXCR4	ZWINT	ITPR2	CENPK	COL10A1	AMD1	SLC36A1	PTGIS	USP9X	CDKN1A	CPNE5	NRN1	HS3ST3B1	SRMS	FOSB	MCM8	CHTF18	FGL2	ATP6V1F	STRIP2	PUS7L	MIS18BP1	CDKN1C	SAT1	GADD45G	KIF1A	ARPC1B	GDF15	IQCN	SESN2	EPS8L1	NFATC1	RAB11FIP4	KCNC3	KRT34	KRT33B	TOP2A	TRIM22	JCHAIN	PCNA	MYH8	POSTN	MYO18B	AMPD3	SBF2	DUSP26	CCNB1	IAH1	DDB2	FHOD3	TBX3	CD36	AHI1	MDM2	KIAA0513	AGT	PAX3	ARHGEF4	PLXNC1	DRAM1	ALPK3	DAB2IP	TEX10	MRPL50	FOXP4	SLC22A23	TCF19	KNL1	STRA6	KIF11	CALHM2	CEP55	SEMA7A	CENPE	KIF21A	PRICKLE1	COL2A1	LUM	GAS2L3	FAM222A	JDP2	NEIL1	ARRDC4	FANCI	ZNF710	ST8SIA2	TTYH2	MIEN1	IGFBP4	CACNG8	TINAGL1	SLC44A3	CRABP2	RGS16	CDCA7	ESPNL	LRTM1	PHLDB2	TAGLN3	TCTA	SLIT2	SCD5	PLAC8	CCNA2	MARCHF1	PIK3R1	ZNF300	TENM2	MYLK4	HIGD2A	SCUBE3	ZC3HAV1L	SHROOM2	ITGB1BP2	IGSF1	ALAD	LCN9	MKI67	ITPRIP	ADM	PAMR1	PLCH2	FEZ1	DCUN1D2	TMCO3	TMEM218	ADRA2A	DLG5	NCAPD3	GFRA1	INO80C	LPCAT1	PLEKHG4B	LGI4	ABI3BP	PPP1R3A	SKA1	FZD7	ELMO1	PXYLP1	TMBIM4	ATAD2	BUB1B	ST3GAL2	CCNB2	PWWP3B	ETS2	TSPAN18	GAREM2	RNF207	GPRASP2	H4C8	TSPAN33	CSRP1	CBR1	TPPP3	HSF2BP	ICOSLG	AIRE	SLX9	VAV2	FDXR	CYGB	EMC10	JOSD2	SHANK1	RACGAP1	DHRS3	CAMK2N1	ALPL	WNT4	MXRA8	MEGF6	HENMT1	KCNF1	ACTG2	SPATA18	XIRP2	SLC22A15	FBLN2	SPRY1	PRSS12	ASB5	HHIP	CMBL	RAET1E	GPR85	HEY1	TMEM184A	CTHRC1	ABCA1	DACT1	ABTB2	NETO1	MCM7	PLK1	ELFN2	ENGASE	TUBA1A	TMEM88	RAB26	FADD	SAC3D1	SCARA3	UQCC5	RFWD3	MYL1	NPNT	NSG1	VAMP5	INPP5D	LGALS9	FAM110B	HSPB3	COL22A1	BUB1	LRRC45	SIK2	VGLL2	CDK1	KRT8	LONRF2	SERPINB9	CDH2	SIX2	CDCA4	HTRA3	TRIAP1	CAVIN3	SHCBP1	CHST11	KRT19	APLN	PDE7B	ZBTB26	COL8A2	ANGPTL7	RRM2	ADRA1D	SCG2	LRRC20	SPTBN2	UBE2C	DES	SCUBE2	CLTB	MCTP1	A2M	ARL4D	PLEKHD1	TYMS	DPP7	EPS8L2	LRRN4CL	IRX3	PGBD5	CCDC184	PARD6G	MAF	ERN1	SELENOW	IGSF22	WSCD1	GATA2	EGR3	H2AC6	GPR157	GREM2	PITPNB	AEN	AATK	RAP2B	MAB21L2	ATP6AP2	COL18A1	PYCR1	TEKTIP1	RFLNB	IQGAP3	PRKX	TBX1	CLDN5	IRAK1	RPS27L	GALNT17	TMT1A	SH3BGR	IRF7	DLK1	NAP1L3	ARAP1	FAM9C	MAGEH1	THSD4	TMEM72	FANCM	H1-2	PALM3	NANOS1	TMEM198	TMEM201	FAM111B	PCDH18	BLOC1S2	S100A4	NUDT11	RFX8	SULF2	ARID5A	ZFP28	ANXA4	GAL3ST4	SLC25A29	MYO5A	MFAP5	S100A10	ADAMTSL2	IRAK4	TMEM229B	ZNF568	ARHGAP11A	RBM20	TCEA3	HSPA1A	IPO7	PRR13	CCDC85C	CDPF1	ZNF316	LCNL1	C6orf226	NPTXR	PROB1	PRSS56	PDXP	APOBEC3C	PTCHD4	ZNF585B	PCDHGA10	PCDHGB4	PCDHGB7	SLC22A31	CORO7	SPIB	SMIM32	SPMIP1
PMC10305740-pwac061_suppl_supplementary_table_s1.xlsx-FOXO3-knockout_bulk_RNA-seq-Unnamed_1_FOXO3		TFPI	CAMKK1	SOX8	BAIAP3	SYN1	CYB561	IL32	GPRC5A	NLRP2	GRAMD1B	FAS	UHRF1	DAPK2	CYP46A1	MRI1	GOPC	RRM2B	PHPT1	CYFIP2	PKP2	LAMC2	LIMCH1	BCAS1	NTN1	DGKA	PRKCQ	FAM107B	FGFR3	PYGM	SDK2	ABCC9	DRD4	SCT	SPTB	ASNS	VASH1	PTGS2	CLNS1A	NUP37	GTSE1	ZNF37A	KLHL20	NMRK2	TIGAR	SLC1A3	KIF22	SESN1	ZNF506	EPDR1	MYBPC2	BAX	TPX2	CPXM1	YPEL3	MYH7	ADA2	KRT31	CDC6	PSMD5	TLL2	IL11	ARVCF	TBC1D10A	PIK3IP1	TTC28	TIMP3	SUN2	RASL10A	ITPK1	PCK2	MYBL2	RIMS4	DOK5	HRH3	TRIB3	PAK5	KLHL4	ZNF629	QPRT	MAZ	BMF	DECR1	STMN2	ASF1B	ATP1A3	MEIS3	CLEC11A	RASA4	TFPI2	NOD1	EPHB6	PTGR1	AK1	GLIS3	PTGDS	SPOCK2	ACTA2	PITX3	SH3PXD2A	EBF3	RASD1	CCL2	CACNG1	NCAPG	PPARGC1A	TSPAN11	CUX2	GSG1	OAS3	COL12A1	MTRF1L	BACH2	E2F3	LAMA4	HBEGF	CDH6	LMNB1	UNC5A	SMC4	WNT5A	COL7A1	GNB4	EFCC1	CCL20	OTOF	CYTIP	APC2	RMDN2	TFAP2E	HSD11B1	CENPF	FOXO3	IFI27L2	NEK9	TGFB3	PPP1R3C	KCNJ5	KIAA1217	DNAJC15	TEX14	NCAPH	ECHDC2	CXCR4	ZWINT	ITPR2	CENPK	COL10A1	AMD1	SLC36A1	PTGIS	USP9X	CDKN1A	CPNE5	NRN1	HS3ST3B1	SRMS	FOSB	MCM8	CHTF18	FGL2	ATP6V1F	STRIP2	PUS7L	MIS18BP1	CDKN1C	SAT1	GADD45G	KIF1A	ARPC1B	GDF15	IQCN	SESN2	EPS8L1	NFATC1	RAB11FIP4	KCNC3	KRT34	KRT33B	TOP2A	TRIM22	JCHAIN	PCNA	MYH8	POSTN	MYO18B	AMPD3	SBF2	DUSP26	CCNB1	IAH1	DDB2	FHOD3	TBX3	CD36	AHI1	MDM2	KIAA0513	AGT	PAX3	ARHGEF4	PLXNC1	DRAM1	ALPK3	DAB2IP	TEX10	MRPL50	FOXP4	SLC22A23	TCF19	KNL1	STRA6	KIF11	CALHM2	CEP55	SEMA7A	CENPE	KIF21A	PRICKLE1	COL2A1	LUM	GAS2L3	FAM222A	JDP2	NEIL1	ARRDC4	FANCI	ZNF710	ST8SIA2	TTYH2	MIEN1	IGFBP4	CACNG8	TINAGL1	SLC44A3	CRABP2	RGS16	CDCA7	ESPNL	LRTM1	PHLDB2	TAGLN3	TCTA	SLIT2	SCD5	PLAC8	CCNA2	PIK3R1	ZNF300	TENM2	MYLK4	HIGD2A	SCUBE3	ZC3HAV1L	SHROOM2	ITGB1BP2	IGSF1	ALAD	LCN9	MKI67	ITPRIP	ADM	PAMR1	PLCH2	FEZ1	DCUN1D2	TMCO3	TMEM218	ADRA2A	DLG5	NCAPD3	GFRA1	INO80C	LPCAT1	PLEKHG4B	LGI4	ABI3BP	PPP1R3A	SKA1	FZD7	ELMO1	PXYLP1	TMBIM4	ATAD2	BUB1B	ST3GAL2	CCNB2	PWWP3B	ETS2	TSPAN18	GAREM2	RNF207	GPRASP2	H4C8	TSPAN33	CSRP1	CBR1	TPPP3	HSF2BP	ICOSLG	AIRE	SLX9	VAV2	FDXR	CYGB	EMC10	JOSD2	SHANK1	RACGAP1	DHRS3	CAMK2N1	ALPL	WNT4	MXRA8	MEGF6	HENMT1	KCNF1	ACTG2	SPATA18	XIRP2	SLC22A15	FBLN2	SPRY1	PRSS12	ASB5	HHIP	CMBL	RAET1E	GPR85	HEY1	TMEM184A	CTHRC1	ABCA1	DACT1	ABTB2	NETO1	MCM7	PLK1	ELFN2	ENGASE	TUBA1A	TMEM88	RAB26	FADD	SAC3D1	SCARA3	UQCC5	RFWD3	MYL1	NPNT	NSG1	VAMP5	INPP5D	LGALS9	FAM110B	HSPB3	COL22A1	BUB1	LRRC45	SIK2	VGLL2	CDK1	KRT8	LONRF2	SERPINB9	CDH2	SIX2	CDCA4	HTRA3	TRIAP1	CAVIN3	SHCBP1	CHST11	KRT19	APLN	PDE7B	ZBTB26	COL8A2	ANGPTL7	RRM2	ADRA1D	SCG2	LRRC20	SPTBN2	UBE2C	DES	SCUBE2	CLTB	MCTP1	A2M	ARL4D	PLEKHD1	TYMS	DPP7	EPS8L2	LRRN4CL	IRX3	PGBD5	CCDC184	PARD6G	MAF	ERN1	SELENOW	IGSF22	WSCD1	GATA2	EGR3	H2AC6	GPR157	GREM2	PITPNB	AEN	AATK	RAP2B	MAB21L2	ATP6AP2	COL18A1	PYCR1	TEKTIP1	RFLNB	IQGAP3	PRKX	TBX1	CLDN5	IRAK1	RPS27L	GALNT17	TMT1A	SH3BGR	IRF7	DLK1	NAP1L3	ARAP1	FAM9C	MAGEH1	THSD4	TMEM72	FANCM	H1-2	PALM3	NANOS1	TMEM198	TMEM201	FAM111B	PCDH18	BLOC1S2	S100A4	NUDT11	RFX8	SULF2	ARID5A	ZFP28	PCDHB16	H3C6	ANXA4	GAL3ST4	SLC25A29	MYO5A	MFAP5	S100A10	ADAMTSL2	IRAK4	TMEM229B	ZNF568	ARHGAP11A	RBM20	TCEA3	HSPA1A	IPO7	PRR13	CCDC85C	CDPF1	ZNF316	LCNL1	C6orf226	NPTXR	PROB1	PRSS56	PDXP	APOBEC3C	PTCHD4	ZNF585B	PCDHGA10	PCDHGB4	PCDHGB7	SLC22A31	CORO7	SPIB
PMC10319804-41467_2023_38747_MOESM10_ESM.xlsx-circARID1A_KD_genes_up-gene_name_AR		ARHGAP36	DCLK3	GGT5	SUSD2	ALK	MARK4	MPZ	NAV2	PMEL	PXDNL	ADPRHL1	SEMA5B	MPP2	THSD7B	DRAXIN	GPX3	NEFM	NWD2	MAST3	ETV4	KIF21B	CHGA	EGR1	APBA1	GATA2	RYR2	PTGFR	SARDH	DLK1	CDH6	MGAT5	FMNL3	ARHGEF10L	CKM	ISL1	SLITRK6	ASIC1	SH3D21	CCND1	GPR89B	SERINC5	ANKFN1	KLHL21	KALRN	PLTP	HYOU1	ATP6V1G1	GALNT16	NLGN4X	HARS1	SIRT2	PLBD2	PRCD	SHC1	TOM1L2	BMERB1	ZNF587	CGN	FRMD3	GPR3	FAIM	PITPNA	ZNF84	TUBA4A	KCNN1	INKA2	B4GALNT1	USB1	BMP1	CCNE1	ZNF268	PRDM11	PRPH	MCF2L2	TEX19	MAPK4	PHC2	LRIF1	CHRNA1	SLIT3	NOP9	OAZ1	NKAIN3	FADS3	ANGPT2	GM2A	SEMA6C	MEPCE	CLSTN2	ATP6V0D1	MAGI2	SLC38A3	ACACB	ENO2	SIGMAR1	DACT3	SCUBE1	HEXIM1	ZNF850	SAMHD1	NACAD	ZIC3	PLEKHG2	KREMEN1	NLGN2	IGSF8	GFRA2	EFR3B	ANK1	NEUROD1	APLP2	MICAL2	CORO6	CTSF	SNN	FLOT2	PRKACA	ASF1B	KCNH7	PPP1R18	FOXO3B	LDB3	ARHGAP9	EHD4	SLC2A11	BRPF3	MMP2	ZDHHC18	ZHX2	DCXR	TUBA1C	RHOBTB2	GRIN2D	STRIP2	RPS6KL1	TRIM71	MAP6	ATP8A2	ZNF26	PCNX2	ZBTB8B	MT2A	LAMTOR1	PDE4D	OST4	NRBP2	GRK6	TPM4	DENND2C	CHST15	SMG6	NRM	ATP6V0E2	P2RX3	RNF157	CDR2L	SALL2	FIGNL2	FNDC4	CLSTN1	EIF3CL	ZFYVE27	OTUD3	POLR2A	SMPD4	ROGDI	FN3KRP	STC1	ASXL3	QSOX1	CNN2	BCAT2	CEP68	ARMC9	SLC25A29	CLSTN3	CDK2AP2	NUMBL	ECEL1	MTARC1	RPS6KA2	DPF1	VSTM2A	IQGAP3	TBC1D19	IGSF1	ENPP2	MKS1	SHMT1	PPARD	PSMC3IP	LLGL2	SPINDOC	KIAA1671	F3	CELF3	POLR2J3	ACBD7	CORO1A	RPS6KA1	SYT11	INPP5J	AGPAT1	C9orf78	SHROOM1	ODC1	GTPBP1	SLC43A2	GNL1	ARNT2	SERPINH1	CRELD2	TG	MARCHF11	OGG1	PLD2	AGBL5	RHBG	PIK3C2B	TTC39A	MAP1LC3C	DNM1	JUP	HS6ST1	ZSCAN25	RERE	BDH1	PIANP	EXOC7	LIMK2	DPYSL2	SMPD1	STS	AQP3	ANKRD42	PEA15	ASCL1	TMEM150A	MAGED1	CEP170B	PASK	SOX4	TRIM26	STX1B	ZNF419	TIMP1	MFGE8	STK36	NEU1	PKDCC	KLHL13	B3GAT2	TLE4	HAUS5	ZFYVE26	MORC2	MAMDC2	GCAT	RAB40B	GRINA	STAT2	ODF2	GNG4	UNC45A	PIK3R3	STMN3	FGFRL1	NAPA	SNAI2	TRIM3	RAB5C	PRDM2	POLE3	CNTN2	SPC24	DHRS1	TSPYL2	MAFG	ATP6V0A1	GSTM4	EPHX1	NAGA	E2F2	SHANK3	IQSEC1	RFXANK	NKD1	SPRY4	ULBP3	TRIOBP	COL13A1	NRXN2	VPS53	HAGH	GRIPAP1	MAVS	PSTPIP1	SLC9A5	HACD3	UBXN11	CADM2	FLYWCH2	OS9	POLR1G	TXLNA	ASAP3	FANCG	TCF7	SLC27A1	NANS	ZNRF3	PLEKHM1	G6PD	HDAC6	TBC1D13	CBX8	PHYH	PRXL2B	PPP1R15A	GLIPR2	ITM2C	GBA1	TBC1D8	FADS2	ADGRF1	ABCA9	ZBTB39	SH3PXD2A	ESYT1	BSCL2	ADCY6	SESN2	ELOF1	SEZ6L2	NPC2	DIDO1	NEK10	PTGES3L	LCT	TUFT1	ARRB2	RIPOR1	METRN	CERK	ADAM11	FHIP1B	MED29	ZNF548	PTPA	STRA6	CES2	KCNC3	SH3BP2	ZNF789	HPS6	IP6K3	DBF4B	ARHGEF11	GADD45A	SH2B3	USP49	HYKK	ATP9A	CCDC113	FRMPD2	CFAP119	PABPC1	KIF7	SIX5	KIF5A	TMEM164	HOMER3	SLC2A6	IDH2	DUSP4	NXF1	TMEM97	BAG3	NEFL	SV2A	LAMP1	DNMBP	TACC2	MEIS3	TPP1	ROBO2	ORC1	SLC35F2	ERV3-1	WDR1	ZNF417	CIT	AOPEP	INAFM1	BEX1	CTNNBIP1	BRCA1	FLYWCH1	SNX8	GCHFR	VAC14	RPA2	PAX1	NNAT	HCN4	PIGT	COMMD7	LRP1	DNM3	RCN3	CYFIP1	ATP1A3	STAT5A	INSM2	PTPN1	DESI1	ZNF792	SPARC	IGF2R	CALR	BRPF1	HAND1	RBM8A	FBXL18	MAPK8IP2	VAMP2	ZNF304	MAP3K11	KBTBD7	SHPK	AACS	MBOAT7	PABPC3	MAP3K14	ZNF830	AGFG2	CAMK1	ATXN7L2	P4HB	STK33	COL5A1	FDXR	AZIN2	NUP62	NOSIP	ALAD	ZNF460	AUNIP	CAMK2N2	FAM222A	ATF6B	SCN5A	BCL2L2	ARHGAP1	ZBED3	ASL	TBC1D16	TPD52L2	PCYT1A	GBF1	TAF1	CHD1L	APLP1	ZNF551	PDPR	CHID1	CDC45	INTS5	PRDM8	CLN6	MXRA8	ZNF17	HECW1	PHKG2	TEX261	NUP214	L3MBTL2	PHETA1	RAB27B	CISH	SARM1	DNAAF11	SIVA1	THRA	CES3	WASHC2C	WHRN	SFXN5	G6PC3	PEDS1	DEF8	CREB3L2	PRDX2	SAMD15	CALM3	PCED1A	ACP6	SHANK2	ZNF136	SCAMP5	MSRB1	CREG1	SPATA31E1	ARMCX4	AP2B1	NPC1L1	PRTG	STIMATE-MUSTN1	SATB1	ARHGAP35	GYS1	DHX16	CCS	PNPO	OPHN1	ARVCF	ALDH6A1	CLEC16A	SCARA3	CLCN2	ZC3HAV1	HLA-A	ORMDL3	BCL9	ADIPOR1	MYL6	RPS15	CACNA2D1	SSUH2	RAB3A	UAP1L1	TM7SF2	ULK4	RECQL5	GPCPD1	ARFGEF2	ACSF2	ZNF749	BSDC1	SFXN2	ZNHIT1	GCH1	TMUB2	CORO7	PLSCR3	ZNF519	MTCL1	EVI5L	EGFLAM	PIGM	ACADVL	CCDC180	ZNF646	ADAMTS17	RNASEH2C	CDH20	MOK	GRM2	MIGA2	CTSV	CST3	YLPM1	URGCP	KLHL26	LANCL2	SPTAN1	ZNF738	UBTF	CDH24	ABCA7	NATD1	NHERF1	MGAT4B	TIAM1	COQ4	AKR7A2	ZNF777	IP6K1	ZNF587B	ZNF428	TMEM205	COL3A1	CRTAP	HEYL	EIF4E3	SLC2A8	BCL7C	TMEM63C	GIPR	ABCB9	GNPDA1	ASB13	RNF31	PDXDC1	PORCN	VAV2	ZNF543	RELT	RNFT1	KMT5C	TTC28	VAPB	FARP2	WARS1	TNS3	ETFB	NKX3-1	QRICH2	BICDL1	MAN2B2	AP3D1	GNPTG	PES1	PARP3	AIF1L	NRARP	STIMATE	GSTO2	GSK3A	EPB41	ZNF703	ST6GALNAC2	CHAF1A	NKIRAS2	TMEM179	BRME1	BCAP31	AP3B2	GLTP	PLEKHH2	SRF	PDIA4	MANEAL	PTPRN	HDAC11	VAMP1	DBH	CIB1	POM121C	PPP1R37	GASK1A	TSPAN11	KIFC2	SYDE1	ZNF557	MFAP4	DLL3	ZNF625	ATG9A	MAP4K2	UBE2O	UBAP2L	ZNF574	SLC25A42	FTL	SRRT	NPR2	REEP6	SAE1	ATRN	BLOC1S3	STX5	RPS6KB2	SNAP29	POM121	PYCR2	HCFC1R1	TP53I3	MAGOH	CEP164	PCK2	SYBU	ST6GALNAC4	REX1BD	SELENOM	H3-5	GTF2F1	PPFIA1	PIAS4	RILPL2	RPAP2	EHD1	RAB11FIP1	RPRD2	ABHD11	C21orf58	ATP2A1	COL2A1	INPP5A	VPS18	DNMT3B	UROD	DDX51	BCAS3	EFCAB11	MEGF9	TMEM50B	MAN2B1	TRAPPC9	OTUB1	R3HDM4	GLDC	APBB3	DNM2	SETD1B	SHF	TLX2	CD276	CERS1	NIN	URM1	PLCD1	IDUA	FLNB	UBL5	TROAP	CYP20A1	NDUFA3	ULBP2	NPHP4	PI4KA	PODN	ZNF805	ATOSA	NDUFB10	AFAP1	CNTNAP1	LPCAT3	CDK16	TMEM67	TRPM3	TTC38	PDXK	PACSIN2	SMTN	WFS1	PELP1	TOR1AIP1	ZNF549	PPP2R5D	COL4A2	AFAP1L2	PBXIP1	PLK3	HIVEP3	PRADC1	CRTC2	MFAP2	PCBD1	CDCA5	CRAMP1	PLEKHM3	PCSK6	ESS2	ARRDC2	RCBTB2	STK10	ST6GALNAC6	MT1X	NEU3	CHST8	DIRAS3	FLT3LG	ARRDC3	RRP7A	FHIP2B	WDR91	PRKAR1B	SEMA4B	XRCC1	LSM10	RTL10	ACTMAP	MAFF	TRIM17	SLC25A16	FARP1	CCHCR1	VWCE	SQSTM1	MPP1	ISG20L2	GRN	NAIP	CUTA	CAMK2B	ZNF500	EIF2AK1	PDXP	PRR36	DUSP7	ABCD1	ZDHHC12	ICA1	GOLGB1	DNAJC4	BRD3OS	SNX29	SPP1	GPR173	ZNF724	MCOLN1	CADM4	TBC1D2	ZNF746	MAST1	VKORC1	WBP1	DUSP5	PPARGC1B	HRK	CPT1C	DBNL	TFPT	C17orf49	ZNF318	TTBK1	ERVK3-1	ABCA6	SKI	PPP6R2	TRRAP	TMEM151B	BLTP3A	ELP5	SNW1	BLVRB	LAS1L	SLC8B1	PYCR3	CTNND2	ATP6AP1	GAN	ZNF217	IKZF4	TRIM9	TNPO2	TP73	UBA1	INPPL1	CYTH2	CENPT	CCN1	OTUD5	WDR45	TADA3	CARS2	NSMF	FBXO25	NSF	PREX1	STIM1	KCTD5	ZNF140	IL17RC	SNPH	MARCKSL1	C19orf53	RXRG	SPN	BRD2	CENPM	GDF1	DMWD	PARP1	SF3B4	SIPA1	NDUFA7	SLC12A9	NYNRIN	CPLANE1	PNPLA2	DISP3	RIOX1	JAGN1	SNCG	EIF5AL1	NUMA1	EIF3C	ANKS1A	FN3K	ANKRD65	SLC6A2	MYH9	PPP1R13B	PRAF2	MCM10	LOXL1	MFSD12	CPS1	TRIM24	TIMM50	PLPPR4	LSM14B	MCHR1	UBALD1	FHL3	DCAF11	APC2	HNRNPF	GLA	ZBTB7A	PHKA2	DACH1	ERCC2	FAM193A	CHMP6	CHAF1B	RAD54L	C1orf54	ZNF880	CXXC1	TNFAIP2	PATZ1	SP2	C19orf47	C14orf93	RRP9	GPRIN1	CYB5R1	ZNF790	RGS2	MROH1	SCRN2	LAMTOR2	CSTB	PNMA8B	ARHGEF19	NPEPL1	PPDPF	DDX24	HLCS	TET3	PLEKHA4	THY1	CDC37	FIBP	AMBRA1	POLR3A	FBXL14	PITRM1	BIN3	GDE1	TBC1D10A	ARHGEF2	PLEKHB1	BAG6	PELI3	GAL3ST4	KIF1C	NR4A1	UPF1	LFNG	SLC25A23	FEV	SAPCD2	MRPS11	SIN3B	KCNT2	TNRC6C	MEN1	FAM219A	POLM	OGDH	NBPF20	ADSS1	ZNF773	PARN	LDB1	RBM19	TICRR	ZNF687	NDUFV3	PISD	SAMD14	REEP1	TRAPPC12	NRIP1	RNPS1	APEH	ZNF552	YBX1	RUSC1	COL18A1	INAVA	IGSF11	THOP1	ARID3B	ATP6V0C	IBA57	GORASP1	XPC	SKIC2	RBCK1	PPT2	DNASE1L1	MFSD13A	YIPF3	CNNM4	QPRT	AMOTL2	AAMDC	TCTN2	FAHD2B	LRPAP1	USP12	SSH2	SELENOW	ZNF345	TRAIP	PAIP2B	TESK2	MYO9B	TBCB	DHFR	TEX264	ALKBH6	GDPD5	P2RX4	C11orf68	ARHGAP39	FBXO46	FAM229A	HMCN2	RUSC2	BMP8B	CCDC137	EDARADD	GREB1	NAGS	SGF29	ZSWIM4	DAXX	MFSD2A	RNF19B	EDC3	WASHC2A	SHD	CDC25C	ORAI1	HGSNAT	HRC	SAMD4B	ATP6V1F	NFKB2	MAPKAPK2	GREB1L	LGMN	EPHA2	CDC6	TP53	ACD	AP2A1	ALDH16A1	MLEC	CARD19	DCAF15	CDK2	POMGNT1	ICAM3	FRMD8	ZFPL1	H4C12	AARS2	CDK20	ZFTRAF1	SYT6	ESPL1	ZBTB40	GPR4	RPL3	DGCR8	PAQR4	COMMD4	GSTT2B	PHF12	NAA80	CYFIP2	RNF216	THOC3	P4HTM	PIN1	SLC35C1	DRC3	TRIM35	LIG1	TMEM198	GPX4	MAPK7	TSR2	SNRK	NADSYN1	KRBA1	CNIH2	TANGO2	NTNG2	PLEKHH3	CHST10	APBA2	ZER1	DCTN1	NBPF12	HR	KDELR1	HEY1	FAM3A	TSNAXIP1	IFT22	TMEM175	RNF112	TOLLIP	ETHE1	CAPN5	PLEKHG4	DPP9	ZFPM1	STK35	OLFML3	SORCS2	ZNF592	REEP2	USP36	TCOF1	SMARCD2	PPP1R3E	MYL6B	UQCRHL	GPATCH3	ZNF667	SLC35F6	ANKRD36C	HGH1	GLB1	MXD1	RHEBL1	ZNF610	KIFC1	NAB2	IRGQ	ZNF622	TMEM134	PGBD2	AP2S1	CTU2	BCL2L12	GGT7	CACNA1B	PPP1R26	SSBP3	TMEM254	ATP6V1G2	RPS6KA4	RAD9A	SURF4	PGS1	PHGDH	RANBP10	CRAT	USP20	TCF19	PEX19	SCARB1	ABHD14B	ZNF180	PSTPIP2	EPS15L1	ZNF408	AP4B1	ATP5ME	GCDH	RAB11FIP3	CNPY2	NINJ1	IL4R	PIERCE1	AMIGO3	RHPN2	MAP3K6	CCNE2	PFKFB3	LMNB2	ATF5	KCTD8	LRRC14	UQCC5	NUDC	COX8A	FLAD1	GDAP1L1	FAM161B	SORT1	SF3A3	NHLH1	CYB5D2	THEMIS2	UTP3	MDK	MAD2L2	APOL2	ABT1	DCTN3	ST8SIA2	CSRNP2	METTL26	SOGA1	SLC4A8	CYP7B1	GPR137	AURKB	ZNRF1	RNF40	EEF1G	LAMB2	CCNL2	SUFU	CAPS	SEC16A	CLSPN	WDR6	SLC25A28	EEPD1	ATXN1L	ORC6	BCL2L11	SLC25A14	DYNLRB1	PCOLCE	ZNF442	GPR89A	SLC35A2	WDTC1	ANKRD44	NFATC2IP	SYS1	ANKRD52	ADPGK	TRIM62	PEX5	CTSA	MGST3	ULK3	PXN	RTN2	RENBP	ACADS	C9orf43	PTPRN2	HPSE	IRF3	GDI1	MORN1	IFI27L2	AVPI1	ATCAY	AAMP	SF3A1	JARID2	PRAG1	EPB41L1	TMBIM6	RARS2	SORBS3	POLR3C	FOXRED1	TDRKH	ZBTB1	ARHGAP33	LDLRAP1	KCNMA1	MIB2	ZNF275	CORO7-PAM16	LOXL3	LHX6	RAB12	NDUFA2	DTX2	PBLD	MAP1LC3A	DGAT1	NCKIPSD	CTNS	CYSTM1	ACOX3	TSC22D4	TMPPE	IFFO1	HPCAL1	EPB41L5	ABCC10	VANGL2	RRBP1	MUS81	PTPN5	TUBB2B	FAM53C	MRPS25	LSM11	ZNF16	CHPF2	ATAT1	BEX3	CLIP3	DPCD	ZMIZ1	TSPAN9	ULK2	DMPK	RGS12	PRPF6	SNX33	PMM1	KDM4D	ST6GALNAC5	DUOXA1	SNX15	LMTK2	SPSB3	TALDO1	ARL8A	GNAO1
PMC10319804-41467_2023_38747_MOESM10_ESM.xlsx-cARID1A_KD_genes_down-gene_name_AR		MAPK6	IFI44L	PRRX1	ESRRG	ANXA2	NRP2	FLRT2	TENM3	KCTD12	DACT1	SYT2	RRN3	BDNF	HMCN1	PSMA3	ACSL1	TBC1D1	CSRNP3	TNIK	AKT3	MECOM	ADGRL3	AMMECR1	KCNQ5	AFF1	GABRB2	CFL2	VCAN	CHL1	GPSM2	RBMS3	PTCHD1	BCL2	SEMA5A	TBC1D4	TOX3	PLOD2	ANK3	FAT3	GABRA2	DPYD	CDH11	BNC2	CXCR4	STARD4	SCN9A	PCDH7	PDK1	UBE2Q2	USP32	MYO5B	CA12	PTBP3	PDLIM3	PTPN14	HSDL2	HHIP	CHRM3	ADGRL2	MLLT3	ERBB4	LTBP1	SLIT2	CHRM2	PDE3A	ROR1	SLITRK5	FAT1	RAB31	DCAF6	BAZ1B	CDK8	PPP2R3C	MAP2	NPTN	HECA	ZFPM2	POU4F1	CAMK2D	SULF1	PTPRG	AFDN	AGL	PARM1	NPR3	ADCYAP1	AIMP1	RELN	PLXDC2	ARID5B	SEMA3C	INSIG1	VGLL3	PDE1C	RNF152	FBXO45	TMTC1	CRYBG3	NXPE3	COL12A1	RERG	CRABP2	PCDH11X	SELENOF	ZHX1	SLC7A2	KIF26B	LEPR	LAMC1	CDC40	AHNAK	CPE	MRPL24	PRKG2	PKNOX2	NDNF	DLC1	PTPRD	TRHDE	PTGFRN	PCDH19	ROBO1	CLMN	SLC39A10	ZNF521	TOX	DIPK1A	MFF	ZNF146	GNAQ	BMP2K	NEK7	EFNB2	STON1	TAPT1	TMED8	NRSN1	PLAGL2	VIM	LRATD1	YAP1	HSPA4L	SEMA3A	AHCTF1	FHIP1A	ELK3	SLC6A6	ENOX2	MDM4	SH3BP5	HLTF	TTL	MARCKS	MAPK10	IFI44	GCLM	MSMO1	DDAH1	NDUFA5	EYA4	SLITRK4	SORCS3	AMN1	PICALM	CRB1	TSR1	ESD	SULF2	ATP2B1	DNHD1	PAPSS1	ANP32E	FAT4	SLC7A14	C6orf120	ZFHX4	E2F5	CDH8	DMD	ALPK2	GOLPH3	TMEM200A	OPRD1	PAPOLA	NPM1	LIN7A	PTCHD4	TEX15	PTGR3	GCFC2	CYRIA	NGFR	ARSJ	MYEF2	EID1	ARRDC4	PALMD	DSEL	H1-0	C1QBP	NETO1	IQGAP2	KLHDC10	LNPEP	IGF1R	PLEKHA5	FAM171B	AFF3	CFAP97	ANO5	COX15	DAB1	STT3B	MDGA1	PFDN4	ARL10	SLITRK1	GPM6A	STK39	CCDC167	YY1	CTBP2	GRK3	DENND1B	KPNA5	PLPPR5	RHOU	KCTD20	USP25	LRCH2	UBXN7	ABCF1	ALDH1L2	SYT4	IARS2	STXBP5	PPP1CC	TPBG	HAND2	MTUS1	SLC5A3	NFIA	SNAPC3	TMEM64	ABCE1	DARS2	PDCD4	BTN2A2	ZNF385D	MAP3K21	SNX4	LRP1B	PPP2R2A	RRP15	ATP5F1A	ADSL	BMAL2	DCP1A	HMGN4	RDH14	MRPL19	WWC2	BBX	ABCD2	NTRK3	JAG1	RHOA	NDC1	PRR3	PRKCH	TBL1X	IGSF10	PRKCE	FUNDC2	SCRN1	ZNF397	TMT1A	SNX5	TCF4	MCUR1	PALM2AKAP2	PTP4A2	TDG	TMX1	LIMA1	GNG2	PRDX3	CCDC88A	TMEM65	STK26	LDB2	CHODL	PRKAA2	ZC3H11A	ARL6IP5	METTL4	MFN1	TIAM2	ABHD13	MFAP3L	AKNAD1	TMEM131	ZBED6	CMIP	SFRP1	FERMT2	GPR161	ZBTB41	PLSCR5	UBE2E1	BEND4	PPEF1	COQ3	B3GNT5	CCDC80	PEAK1	HERC4	GMEB1	BTN3A1	RAB5IF	CHN1	RASSF3	MYLIP	GNA13	CNTN5	THUMPD2	ITPR2	SYNE1	ZEB2	RHOBTB3	TEAD1	SNX18	KBTBD11	BTN3A2	CDS1	NRCAM	TASOR	CBFB	CDC42SE2	BAG2	TSPAN18	ELAVL4	YWHAZ	PTGES3	LANCL3	EFR3A	GNPAT	ALCAM	SLC2A13	PLS1	DCX	EPHA6	GABRA5	CNR1	FKBP4	MCC	ZCCHC2	BEND7	GAS2L3	TENT5A	HS3ST3B1	PHF10	NRXN1	CDH7	CACNG4	ZNF639	RNF182	RPL21	PPP4R3A	TIPARP	MGST1	KCNJ3	UBE2V2	GSTA4	SLC35F1	USO1	ELP2	LPAR3	DOCK5	SOX2	MTSS1	TRMT9B	MKKS	GUCY1B1	DOCK11	TIPIN	ADAMTS5	PCNX1	MRPL58	PKIA	COX20	RAB11FIP2	SEMA3D	RIOX2	SLC38A2	EPS15	SNX7	BNIP3L	SNRNP40	AURKA	KRAS	ARHGAP28	LIN7C	PTPN13	MRPS6	PCNP	TBL1XR1	NEDD4	SEMA6D	TAF1B	LHX4	PAM	ZCCHC4	PRELID3B	TGFBR3	ARHGEF28	GPD2	FRA10AC1	MMADHC	CHPT1	COL19A1	ZBTB5	HADHA	SVEP1	PAQR5	TENM1	GGPS1	DNM1L	NKAP	AGO2	C18orf54	NEDD4L	TMEM209	LIN28B	USP9X	ATP2B4	SCML2	BAALC	ABCA5	DBF4	RAVER2	MRPS27	LPCAT2	BNIP3	SECISBP2	SLC6A15	KDM1A	TGIF2-RAB5IF	ELAVL2	OGFRL1	PBX1	SCFD1	TMEM170B	CCNY	NCKAP5	SLAIN1	SGCD	DHX35	STON1-GTF2A1L	PRKCA	NSUN2	DEPDC1	PALLD	UBE2G1	PLK2	ATRNL1	GALNT7	NRG3	TMEM255A	PRR16	LHFPL6	LHX9	RYR3	ZNF664	GNPDA2	VAV3	SIM1	ANKRD40	CACYBP	S1PR1	GRSF1	ELMOD2	LGR5	MRPL42	RNF217	TRIM13	ARHGAP31	YES1	CD302	UBE2E2	ATP10D	SLC24A2	AIDA	PDGFRA	EIF4E	KLHL5	HSPD1	CBX5	VDAC2	USP40	STK17B	TMEM117	SC5D	SCRG1	DCLRE1A	IGF2BP2	CNRIP1	PRKAR2B	LONRF1	PRDM6	TMOD3	CDK18	RNF150	DESI2	HNMT	NR2C2	FAM114A2	TUT4	GPR12	NLN	NGF	BCL6	IKZF5	LMO3	DTD2	CALM2	SOX9	SYT14	TCF12	RCN1	RPS27A	BCL11A	TMX4	MAML3	SNX25	RAP2A	DIAPH2	FBXO9	LPIN1	RAPGEF5	ARSK	DMRTA1	BROX	ARL4A	HOXD10	ZDHHC5	MZT1	TMEM126A	C8orf88	ZFAND5	KITLG	NRP1	TXNL4A	NEK3	ATP1B3	RBM20	EGLN1	MTA3	SPIN1	SQLE	MARK3	CLPX	CD46	AHI1	NDUFAF4	NAV1	GUCY1A1	TTC8	JPH1	STEEP1	ZC3H6	PM20D2	TMEM106C	CUL3	IKZF1	TRAPPC3	RTN4IP1	WDR26	USP34	SMIM30	PDE10A	MOB4	CAST	KCTD9	TRDMT1	FSD1L	PTDSS1	NXPH2	TNFAIP8	ITGA6	PAFAH1B2	CDC23	DCAF13	SLITRK3	ME2	GABPB1	SEMA6A	VPS54	SUMO2	RGS17	RPS6KA3	SLC36A4	C1GALT1	ST3GAL6	XPO1	FAM89A	STON2	KIF27	PHF21A	COL6A6	GRIK2	NCAM2	RHOT1	CPEB2	ACVR2A	FOXO1	HCN1	CHSY1	COMMD8	RETREG1	TMPO	SMAD9	SLAIN2	VAT1	RASEF	CAMK4	YOD1	EIF2A	CACNB4	UBE3A	EML4	UNC5C	TANC1	FBXO36	IFRD1	CSNK1G3	LGR4	TMEM168	EIF5A2	SNAPC1	ETFDH	PTPRK	SCML1	UQCRFS1	FN1	FOXJ3	SCAMP1	YARS1	TAF5L	PUS7	CLASP2	ELF1	RGMB	ZDHHC22	EGFR	SVIP	MTDH	PLAGL1	TNFRSF11A	RAN	METTL9	GRIP1	PGRMC2	VDAC1	SLC8A1	NT5DC3	DDX3X	ADCYAP1R1	HNRNPH3	CC2D2A	PLCB4	SNRPE	HIPK3	SYNPO2	XPO4	CRACD	SFXN4	S1PR3	SLC1A2	RSBN1L	ZC3H15	FAM78B	TMEM69	NDUFS2	MAGI3	SSB	MPZL1	ARHGAP20	RAC1	DLD	POU4F2	CPSF2	DPY19L1	SPOCK3	RALYL	TMTC2	ASXL1	ITGB1	MAP3K20	DIPK2A	EPB41L4A	NAA15	PIGW	NAB1	HS6ST3	ELP4	EIF1	PDGFC	CHRNA9	YRDC	BCAT1	UBE2D2	PLAAT1	C3orf52	HDAC9	EPHA4	LRRC3B	GSDMB	SPOPL	MIER1	TCF7L1	THSD7A	NUS1	ATP1A1	B3GNT2	SACS	HDAC2	PRSS35	MRPS10	CD47	HSD17B7	VEZT	USP6NL	PPIE	RASSF8	SYT1	KCNK2	GDNF	ZNF143	GRB14	RARB	PRKD3	FMR1	CKS1B	NUCKS1	DUSP16	RAPGEF2	LPL	CDC42BPA	GGH	NELL1	ZNF92	MAOA	CCN3	MAL2	SRGAP1	DNAJA2	ARHGAP19	LSM14A	LARS1	GART	KIAA0319L	LHX8	UBA3	DEGS1	ZWILCH	TENM2	GTF3A	IWS1	CAB39L	GTF2A1	PRKAR1A	PREX2	NEK6	UNC5D	FAM72C	BATF3	HPF1	SLC25A15	PPARA	SETD5	CHML	BMI1	ABCB1	RNF2	SLC1A3	BCL11B	GUCY1A2	USP1	METAP1	DDHD2	STEAP3	THRB	TRAPPC8	SHOX2	ELF4	TRMT10B	DDX21	NANP	TGFBR2	SENP6	MAP1B	AGFG1	USP16	TIPRL	SDC2	INTS8	LDHA	SLC25A33	NLGN1	NSD1	OPN3	FRMD4B	CBX3	PDS5A	DIS3	MAP3K1	KLF6	EIF2B5	HMGN3	PPP3R1	MTX3	EPHA5	PRR14L	SRL	JAZF1	ATP11C	KCNQ3	NCKAP1	CDK6	PLEKHG1	FAM210A	DPH5	PTAR1	RFK	DNER	SET	SLC17A5	CASP6	RB1	AK6	TMCC3	DNAJC13	PEX2	PRMT3	AMD1	ALKBH8	PLPPR1	CEP85L	CA8	SLCO5A1	FAM133B	EPS8	BZW2	DOCK4	TRIM67	RDH11	DYNLT3	SRI	NGLY1	NUP37	ZFP91	OTUD4	SULT1C4	KCTD3	GAB2	PRDX4	MRPS18B	L3MBTL3	SLC35B3	SERTAD4	CCSER2	DCP2	MXRA7	NFIB	TMED7	LRATD2	KIF20A	ABI2	SLC25A40	SLC19A2	TBCA	FHIP2A	NR3C1	TLL1	ZBTB8OS	DAAM2	PAXIP1	PMPCB	NR2F2	EBPL	GRIN3A	SALL1	LCORL	CTHRC1	PIK3CA	FMN1	PRIM1	FEZ2	TRNAU1AP	SNX2	NEDD1	GATM	USP45	CNN3	GPN1	PRXL2A	UTP18	TBPL1	RASGRF2	CCBE1	ACTR3	UBA2	NIPSNAP3A	DUSP12	GLIS3	BICRAL	TRIM2	TMEM123	ENC1	ARHGEF12	DHX32	ITSN2	MLH3	TMEM41B	SINHCAF	MDGA2	PNRC2	DOC2B	SIX1	POLR3G	TCP11L1	LTA4H	SLC19A3	RPL7L1	EPB41L3	SYPL1	CNST	EML1	TAF5	GET1	PPM1A	SSPN	PPP2R5C	EIF2S2	SLC4A7	MRPS15	RHOQ	PPID	SLC44A5	ELAPOR2	PCDH18	NRAS	PWP1	LDLRAD4	PROSER1	PI4K2B	KHDRBS3	DGKG	METAP2	WDR3	EIF2S1	IL17RD	ARPC3	LRRC8B	DIMT1	BNIP2	PANK3	SESN3	FAM13A	ZMYM1	PPP1R17	TMEM263	FXR1	SGCB	ANO3	FAF2	STOX1	ME1	TBC1D5	PARPBP	RAB6B	PCCB	ADGRA2	TRAF6	PCID2	CCDC85A	NARS2	SLC39A8	ZCRB1	CHMP2B	DHX15	PARP8	BICC1	RFESD	KIF23	MBOAT2	FAM149A	EMILIN2	ATP1B1	MRGBP	MRRF	SATB2	SHLD2	RAF1	MYH10	JAM2	ACVR2B	BTBD3	FOXN2	AFF2	KLF12	PTPN3	TSEN15	SLC30A9	ZDHHC17	ESR2	SIX4	FST	DLGAP1	CWC22	DCAF10	CELF2	CLCN3	FAM107B	DZIP3	SMPDL3A	DHFR2	AGTPBP1	SH3D19	SLC27A2	RYBP	MYRIP	PDE3B	CLK1	GAD1	EIF4E2	GNL3	OSGEPL1	RSAD1	HOXD13	ZFP36L2	CCT8	SMIM15	SAYSD1	CARNMT1	ATP8A1	NUP205	AKR1C3	CAPZA2	COASY	PID1	TIMM17A	CD2AP	CNOT6	DNAJA1	CHORDC1	SELENOT	SLC35E3	REV1	WDR27	PLS3	UBE2Z	DARS1	STAG2	CLIP4	HSF2	EIF4G3	MTPAP	IFNAR1	PROS1	CSRP2	CDC25B	ST8SIA3	FGF10	C1orf21	NUP35	BNC1	ZDHHC21	HMX3	SH3BGRL2	NIPA2	LCA5	UGCG	TRAK1	SDCBP	APH1B	CCNG2	MARF1	TOMM20	GJA1	P2RY1	MEIS2	RLF	BMPR1B	H2AC21	ZNF618	SLC16A7	TRPS1	IVNS1ABP	IPO8	SMIM14	MELK	HACD1	MPPED2	TOP2B	ARL15	RAPGEF4	SCO1	METAP1D	TOMM7	SLC35A5	ZMPSTE24	COPS7A	RSL24D1	AFTPH	GTDC1	EMC2	DDR2	LGALSL	OCIAD1	RAB29	CGNL1	PAICS	HMGB1	RAP2C	IL12A	MAP4K5	ABRACL	SCARB2	MAK16	NSL1	EXOSC8	PIR	HS3ST3A1	ATPSCKMT	AGO4	CAMKV	LSMEM1	GABRA1	CD9	CDKN1A	TMEM74	ATG12	ITGA4	TFDP1	ZBTB44	YPEL5	NUDCD2	P4HA1	METTL5	NPTX1	FHL1	TMEM167B	CBLB	RNF125	TATDN1	SAMD3	OPA1	TRAM1L1	HSPA9	GTF2H2	DMTF1	ETV1	LRRN1	BMT2	COMMD2	HBP1	ERBIN	ROCK1	SBNO1	ERLIN2	FRRS1	AEBP2	OAZ2	TFDP2	HNRNPK	NDRG3	CNTN4	ATF7IP	DPYSL3	MORF4L1	HEATR1	PSMA2	DRAM2	PLXND1	PHIP	C1orf43	RAB1A	RAB5A	UNC80	PLD6	SNX16	USP46	NAA25	SLC20A1	LARGE2	SMG1	IFTAP	CDV3	DCLK1	CREB5	HDGF	NDUFS4	RPS27L	ACTN2	METTL8	RNF130	FOXN3	VPS13A	VLDLR	EIF3E	CERS6	ADCY1	RHOB	SH3KBP1	CNOT7	PAK1	TMEFF1	ZSWIM7	RAB11A	PPAT	RCL1	NMNAT3	PCDH10	PPP4R3B	DNAJB4	PTCD3	NME2	SERF2	SMARCAL1	GAREM2	GKAP1	POLG2	AGPS	TRIQK	CAB39	GAB1	PYURF	CYB5R4	CSNK1A1	HOXD8	ENO3	NTRK2	NIPSNAP1	LRIG1	CORO2A	DPY19L4	CPT1B	PARL	TMEM59	C4orf46	UBE2R2	ERO1A	MRPL39	SMARCA1	NAA16	UCHL5	CEP44	MICU2	SLC39A1	FAM200B	SUMO1	ADAM17	PDHB	KAT2B	FGFBP3	CDHR3	OSBPL10	AK4	TIMM9	TMEM269	PRRG1	DSE	ZNF714	C9orf153	TMED3	EIF3F	PGAP1	SERP1	ODF2L	EBAG9	ZNF354A	GPM6B	GLRB	TBC1D15	CLIC4	SH3RF2	KLHL11	LBR	AZI2	COPS2	NSUN3	GDF7	GNAI1	LDHB	USP15	COQ5	EYA3	UBA6	TAF1D	LYRM1	SUMF2	NAF1	KIF16B	PSD3	C6orf89	KYAT3	CRY1	EIF1B	CENPH	ACTR6	CAP1	SHISA2	EXPH5	MRPS23	RWDD2A	RPL41	PIK3CB	KCNH1	FCHO2	PPP4R2	ENOPH1	ECPAS	TRIO	NPY1R	DPH1	UPF3A	SYTL2	TUSC3	WWC3	HLF	RASA2	C17orf75	RNF19A	NDUFB5	NSA2	SYT16	MBTPS2	TBK1	DHX36	ARPIN-AP3S2	SPART	EBF2	KLHL23	ARHGAP24	NTAN1	CASP7	ADAMTS19	FBXW11	CIBAR1	ZNF438	UBE2E3	RRAGC	CWC27	EEF1E1	CRYZ	CCDC47	VBP1	ATXN7L3B	ELP3	CMAS	ZFP62	GLS	SCOC	AP3S2	EIF3H	BMPR2	LHFPL2	ZBTB2	SERPINI1	CCDC50	KIF13A	RBPJ	ANXA5	FAM171A1	CCNG1	LRIG3	SNTB1	PNPT1	MRPL48	SUMO3	STX16	HNRNPA2B1	ADGRB3	USP28	BTBD1	YWHAH	ASPM	WSB1	SSR3	DENND5A	ATP11B	GPBP1	MTAP	DNAJC24	RAB4A	KICS2	PPP2R5A	ANKIB1	KDM7A	MSANTD3-TMEFF1	HDDC2	AHCYL1	CNOT8	TYW3	ANKS6	MSRB2	RNF13	RGS20	GNE	C2orf69	CDC37L1	PMS1	PARD3	ZNF22	CCDC126	ZNF133	IAH1	ATG4C	ZNF138	DYNLT2B	RAB6A	AMMECR1L	TAB2	RMND5A	PIK3AP1	WDR43	DCUN1D4	GPR180	EIF3J	WASHC4	AK9	NACA	CPEB4	LGI2	NRDC	SLK	HSPH1	TRPC3	CNOT9	EIF4G2	AASDHPPT	MRPL1	ZNF25	SLC11A2	HTATSF1	VAPA	BHLHE40	BOD1	KLHL12	PPA1	NPIPB4	NDUFAF5	LIPG	LIG4	KCMF1	SNRNP27	LRRK2	CYCS	USP47	EIF4A1	AP1AR	EIF4B	FRY	ITGB3BP	GNPNAT1	SNCA	NRG1	DDX18	COL25A1	DLG1	TSPAN12	PPIL6	LRRC1	PSMA1	NCK1	DDX50	TARDBP	PURG	NSG2	CRLS1	GEM	GOLM2	IMPDH2	NHLH2	NCR3LG1	UBE2D3	PAK1IP1	KLHDC3	TRPM7	WDFY3	ACVR1C	STARD13	UGT8	DYRK2	ITGAV	ATXN10	RABEP1	IARS1	LATS1	PIP4P2	ACSL3	CHEK2	PHLPP1	ARAP2	ATP5PO	PPP3CB	H2AZ1	GPR137C	CYRIB	PAIP2	STK17A	POU2F2	LSG1	TAFA2	TCP1	FNDC3A	WDFY2	UTRN	SENP7	WNT10B	LMBRD2	COX10	CABLES1	TMEM126B	TMEM192	MDH1	SRSF1	RICTOR	SAV1	TLCD4	TSNAX	ZNF655	UBE2Q1	CD101	SAR1B	GPC4	SLC39A14	U2SURP	MRAP2	TIAL1	GUCA1B	GOT2	TMEM169	TCAIM	NCBP2	WASL	PBX3	GPR37	QRSL1	SLC12A6	SLC25A3	MORF4L2	FAM124A	GOPC	MMS22L	CXXC4	NEPRO	VDAC3	FAM104A	GALNT5	NIPSNAP2	SSX2IP	CCDC90B	UTP20	BTG3	GDPD1	USP24	GNB1	AMOT	STX7	SLTM	ST8SIA4	OSBPL1A	APCDD1	CEP55	WDR48	ANGEL2	RPS6KA6	CEBPG	TMEM68	FANCL	KPNB1	CPOX	ZNF280D	CCDC169	RNF11	SPRY1	TMED5	TRA2A	TTBK2	CUTC	DGKB	NBEA	ANKRD6	HSPA14	HNRNPAB	FAM163A	NOPCHAP1	COA7	ARID4A	FBXW8	CPSF3	SRP9	TOMM70	GCLC	BRIX1	KNSTRN	UQCC2	TTC21B	PNPLA8	ZC3H10	ADAM23	SDHAF4	NSRP1	ANLN	EIF1AX	CNBP	EID2	KDELR2	NIPSNAP3B	SNCAIP	ELOVL2	OLFM1	FGF11	PLSCR4	PDHX	ATM	SLC25A12	MYB	ANAPC1	UBR1	EXTL2	GTPBP10	MMS19	FBXO30	DPAGT1	SP8	SH3GLB1	FBXL5	CDK2AP1	SCYL3	CGGBP1	LEO1	ZFP90	NDUFV2	NET1	CACUL1	MTERF3	NAA20	PPP6R3	B3GLCT	UTP11	RHEB	MAPK8	PPP2CA	OARD1	BCKDHB	NDUFS1	WDR36	RASGRP1	KLRG1	FSTL5	OTULIN	CETN3	RPS15A	DOCK10	TMCC1	ING1	CROT	BPNT1	SLC7A11	EIF3M	ABRAXAS1	UMAD1	AHR	CDK14	ASNSD1	LMBR1	CAVIN4	C5	LYPLA1	RAB3IP	PTGER3	PGK1	SEH1L	ZRANB1	KIF2A	WNT5A	PIGF	NFKB1	NEGR1	CACHD1	MAD2L1	GNPTAB	TSC22D2	FANCI	ABRAXAS2	USPL1	POLI	KLHL24	TCERG1	ELAVL1	HEG1	RNF170	LEPROTL1	UBE2K	MYOCD	PEX13	EIF4A2	UBE3D	FNDC3B	FAM72D	ANOS1	SNUPN	CDCA7L	G2E3	TVP23B	NFYA	KIRREL1	ARL5B	RNF14	VOPP1	CTPS1	NARS1	MAP3K7	LARS2	GABRB3	TARS1	MRPL50	CRYZL1	PTPN12	NDUFAF2	ZCCHC8	KLF9	COMMD6	ZNF277	TRMT10A	SLC15A4	PTCD2	XPO7	PAFAH1B1	KIF5B	SNX6	MTX2	TOP6BL	UIMC1	TAF9B	MSANTD4	DMXL1	MDH2	STAMBPL1	GIN1	CILK1	PTP4A1	SAP30	ADH5	ZBTB26	THAP5	PLD5	GABRA3	THOC7	INSIG2	SMAD4	STX8	CDC27	FAM204A	GOLIM4	TBCEL	SNX14	TMEM70	SMAP1	ZFYVE16	BAG4	CXADR	SESTD1	C11orf54	WAC	RPS12	HS3ST5	TCEA1	THOC1	VWA8	IREB2	RPL7	C4orf19	LZIC	ALG6	NME1-NME2	RRM2B	MED12L	FAM72B	CCNK	SRR	PTPN9	KIT	PPM1B	POLR2B	C1S	PPIA	SUDS3	TBCE	FGF5	RSRC2	FOCAD	TNPO1	L3MBTL4	PHACTR2	RAD50	TAS2R4	CRADD	DOCK7	PSMB6	ARHGAP32	FSTL1	MOXD1	SWT1	C1orf52	TRABD2A	MRPL35	SGO2	ZDBF2	PTPDC1	TM9SF3	CCSAP	ARCN1	TCF20	MAPRE1	GUF1	N4BP2L2	NT5C3A	TTC33	DCC	TRAM1	DENND6A	HIBADH	HIVEP2	C9orf40	TSHZ2	LRRC42	SPPL2A	PMP22	FZD8	ENOX1	SFT2D2	PAPSS2	SLC18B1	MGLL	CALU	ZC3H7A	CHD1	ADPRM	C2CD3	C14orf119	PPIC	RBM6	MRPL45	ORC2	NTAQ1	COIL	PRKG1	DNAJB6	MBNL2	WTAP	AMPH	C3orf38	ALDH5A1	XKR7	RPRD1A	HEXB	ARGLU1	AKAP10	KLHDC2	MAN2A1	PDCD10	SCAI	RPS23	RASL10B	ATR	PPP6C	MFSD14A	TMEM19	RAPGEF6	APPBP2	MIX23	C15orf40	SUZ12	KIAA1522	RPS13	ALG8	CPVL	MRPL47	ACTR2	NUDCD1	NUDT15	WDR45B	CDH10	MARCHF1	SLC44A1	PITPNB	LACTB	RRAGA	DLGAP5	CEP170	RLIG1	KLC2	MXI1	USP38	SAR1A	NCOR1	NDRG4	RAD17	GAR1	CAPRIN2	SURF1	SPG11	UHRF2	RWDD4	REST	PRDM5	CDC123	PAK2	TAFA4	MIB1	B3GALNT2	PDLIM1	ESF1	RIDA	FAM131B	STX2	RMDN1	HOXD11	ITPKB	ABCD3	ATPAF1	ECT2	EIF3L	MLF2	PDHA1	NUP54	PPM1E	KPNA1	KLHL8	TAB3	IDI1	FAM76A	ACAP2	GRIA2	TSHZ1	RDH10	NTPCR	PPP1R21	TMEM158	CCT6A	BTN3A3	SLC29A2	STAU2	ARL3	SNX13	WDSUB1	GPR26	ATG5	RAB2A	TANK	ATP5MC2
PMC10319804-41467_2023_38747_MOESM9_ESM.xlsx-KHSRP_KD_genes_up-gene_name_AR		ABCC1	TSPAN11	EPHA2	DAZAP2	CAMKV	KIF26B	RIMBP2	ELAVL4	ETV4	TMOD1	PHLDA3	ADGRB2	SYNPO2	LBH	NOA1	SULF2	SPOPL	IGFBP3	ZMAT3	SERPINF1	MAPK8	CPE	ADCYAP1R1	EGFR	MXRA7	NDEL1	TMEM63C	TENM4	LRP1	TMT1A	SESN1	ATXN7L3B	DLGAP2	DRAM1	DAB1	ELAVL2	SARAF	SPRY2	PTPRN	MAN2A2	SMAD9	NDRG4	ARHGAP6	BAMBI	SFRP1	HIVEP2	OPRL1	PFKP	CHRM2	ARRDC3	SH3BP5	SCN5A	SPTAN1	SPATA18	CTIF	DDN	CYFIP2	SELENOF	ITPR1	ZBTB7B	ETV5	SLC6A17	EZH1	CACNA1B	SLC4A2	SEMA6A	TBX3	IDS	SUMF1	EEF1A2	MCF2L	FOXO3	GRIP2	PIANP	TNFRSF10B	PRKAR1B	UNC13B	NADSYN1	PLEKHG4	ISLR2	TRIL	ARRB1	PGF	PLK2	MAP1LC3B	FEV	SHC3	ITGB5	GPRC5C	RUFY2	PLD5	MAOA	ISCU	ST3GAL1	C1orf216	IRS2	IQSEC1	LMNA	CLIP4	RAB6B	CSNK1E	BRI3BP	AMER1	TUB	PRKCA	BACH2	PFKFB3	SRCIN1	ENPP2	SELENON	VWCE	GRN	VGF	FNDC3A	CHST8	DUSP4	ENO2	FAS	FTL	RAB36	SLC12A4	TSPO	RPS27L	WBP1L	NRP1	GALNT6	NFASC	HSF4	LIF	NTPCR	ADAMTS7	PTCH1	FBXO41	MARK4	GARNL3	VEGFA	ZNF605	SLCO5A1	ABCA2	NFE2L1	CCDC74A	EDA2R	RBM19	RASSF2	ARC	PACS2	SLC6A9	BNC2	HOXD10	TMEM130	TNNI1	SLC43A2	KIFC3	RHBDF2	KLHL30	WDR86	MAVS	UNC5C	CREB5	PNMA8A	NACC2	EPDR1	RHPN1	PCMTD2	FHIP2A	MGAT4B	HGSNAT	ITGA2	SEMA7A	ALCAM	SMAP1	FTCD	AGRN	LENG8	MARCHF11	NCS1	RUNDC3A	GRINA	SHC2	PRUNE2	CLSTN3	DUSP8	FRMPD2	FDXR	BMF	RPS6KA1	MAPK8IP3	TBX20	TRIM44	SNN	PPM1D	DNM1	GAS6	ARHGAP26	SLC4A8	GRK3	BAX	STEAP3	ARL8A	ZNF33B	WDR59	DUSP6	ZBTB40	BBC3	SLC2A11	GRIA3	HTRA1	PLXNB2	CRTAP	IDUA	FRMD4B	CHST12	MAMDC4	NCR3LG1	NPDC1	YPEL5	IL17RD	TMEM199	GNS	CDK2AP1	PTPRS	CAMKK2	KHDC4	DCAF4	GOLIM4	BAHCC1	LRP8	CCN3	PFKM	PRICKLE1	CCDC57	UCHL1	ACTA2	ADCY6	FADS3	SLC12A7	NOTCH3	CLCN2	TMEM108	ATP11A	B3GNT9	GALNT7	KREMEN2	TMEM129	H6PD	GADD45A	FAM3C	ZNF71	FOXO6	JAK1	ZNF549	DUSP3	RAMP2	DSE	SGSH	HAGHL	DNASE1L1	STUM	ARHGAP23	RUSC2	HEXA	HSBP1L1	SV2C	SLC26A11	PTPRM	TMEM151B	MKNK2	DCLK1	LDLRAD4	LHX6	ARL10	ZNF580	TMEM30A	CAPN5	FKBP1A	TRIO	RNF24	CIART	B3GAT3	PI4KA	PTCHD4	SEC24D	VPS36	BACE1	SLC9A7	SPHK1	SPRY4	ARAP3	ACE	FUBP1	PINK1	CAMSAP2	GOLGA3	PGPEP1	KIF1B	GPR107	DPP6	ERCC6	DPP7	ALDH2	WNK2	SEMA5A	ZNF84	BID	C12orf57	ZNF441	BCOR	PEG3	PALM2AKAP2	SLC2A4	KIAA0930	AP1S1	LHFPL2	TBC1D9B	NR1D2	TAPBP	DNAJC16	MGRN1	ZNF875	FAM210B	PIDD1	CDHR1	KSR1	DUSP26	TOB1	MADD	RELL2	IQCN	FURIN	FKBP9	PRRT2	N4BP2L1	CLINT1	FAM131B	LRPAP1	CACNG4	CDC37L1	ING4	FAXDC2	DDR1	NREP	CLN8	CERS2	IQCE	NPLOC4	PDK2	CHRNA7	ZNF419	ZSCAN18	PRXL2A	TPTEP2-CSNK1E	TLE4	RNF207	MDM2	EXD3	CHPF2	LTBP3	RIMS3	TP53I3	SLC22A5	AGPAT3	CGREF1	CTSF	MAFF	BLVRA	ZNF783	HRH3	SCRT1	CLU	SEZ6L2	THBS3	AEBP1	DOC2A	RCBTB2	ZFP62	CEP170B	SLC38A3	C2CD2	GREB1	SPRED2	B4GAT1	PRPH	SLCO3A1	TMC6	PIK3IP1	RGS14	MYT1	CDK18	BLTP2	PCNX1	TCTA	NDRG2	STX1B	CPT1C	ALDH5A1	LONRF2	MICALL1	ATP6V0E2	NRBP2	PHPT1	MINDY4	SQSTM1	EEF2	C5orf24	SPATA20	TNRC6B	GDF15	SCRN2	WSB1	NCKAP5	PDP2	RASA3	MEF2A	FAM13C	PLD3	USP32	ASPHD1	MBLAC2	MAP3K1	NHERF2	ATG16L1	SLC10A4	RNF157	BMPR2	PRCD	MMP17	PCSK1N	DPYSL4	NIPSNAP1	PLCB4	RFK	TSNARE1	CAMK2G	CCDC184	PGGHG	FAT4	AMIGO1	RIN1	RHOBTB1	ZBED3	GAL3ST3	TMEM120B	CLCN7	SLC9A5	OXLD1	TNFRSF1A	BEGAIN	AOPEP	TMEM88	ITGA3	MOB3C	GPR146	L3MBTL1	ARHGEF12	TMEM38A	NDUFAF6	TRIM17	VEGFB	GPRASP1	TMEM178B	CARMIL2	YJEFN3	MFGE8	MAST3	GCN1	HTT	RELB	SLC19A1	CACNB1	ADARB2	CADM4	AHNAK	SYNGR1	P4HTM	OPRD1	COX10	PYROXD2	RAP1GAP2	FBXL2	WDR81	SHROOM3	GMIP	SDC3	TLE6	WDR73	RHBG	ATG9B	SMAD1	GPAM	PCNX2	CLBA1	ANO6	ABCB8	MRPL51	PRKCD	ZFP28	HDAC10	FOXL2NB	PARP8	KLHL22	DTX3L	H2BC5	PLXNB3	SLC8A3	MXD4	ZNF627	GALNS	MUC19	TRIM2	ZNF461	ABCC5	GTF2IRD2B	ACVR1B	PLPPR3	RND2	MAST4	PEX6	CLCC1	ARFGEF2	CPNE1	ALDH3A2	TP53BP1	MPP3	TMEM25	NECTIN4	PLTP	NQO1	MYO9A	PPT2	BGN	RFX5	ZNF552	RIT1	TMEM63A	PIGQ	P2RX5	ZNF75D	MFSD10	ATE1	PRMT2	RPS6KL1	ANGEL1	SLC6A15	HMGXB3	SRC	MICAL2	RSRP1	EGFL7	TNS2	PIGT	DGKQ	KIF5A	SLC35B2	MANEAL	IGDCC4	COQ8A	MGAT3	POLH	FAM163A	CHD5	CAPN1	KIF3C	ZNF470	MAPK10	TBX2	LINGO1	AIF1L	FAM229A	ATP6AP1	ADGRG1	MAN2B2	ZFHX2	CELSR3	HCCS	KCNAB2	GABRE	OR11L1	MPV17	ATG16L2	JADE3	TTBK1	HHAT	HEXD	PSMG4	PER2	LEFTY2	RAB3A	BDNF	LMF1	QSOX1	ZNF181	ZNF83	STOX2	SCAMP5	PLEKHA4	FN3K	DCHS1	HOXD9	JPH3	RNF123	VAMP2	SLC44A5	PNMA3	INPP4A	CEP170	EOGT	MIB2	RBM20	ZNF550	PLPPR1	GPX1	ASIC1	AGBL5	RIC1	POLR3E	TSPAN17	GALT	CDK19	INPP5J	FSCN2	SLC35C2	ZNF682	PMEPA1	SPACA6	INSR	KLF10	ST3GAL3	NMNAT2	LRFN4	SPTBN1	B4GALNT1	TRIM46	BCL2	DGAT2	ACP6	KIDINS220	PALM	OSGIN1	LRRC75B	CFAP251	PLK3	DNAJC6	TBC1D16	DGKE	PNRC1	FOXC1	BMP1	UQCRQ	ISYNA1	HSD11B2	MID1	KIF17	TMEM80	APOL2	MECOM	NPTXR	PALM3	ELK3	EME2	KBTBD11	SLC25A26	ETV1	SEMA4B	NR4A1	ANTXR1	ZNF169	SCML1	FYCO1	TP53INP1	KCNJ11	KLF15	RASGRP2	TSPAN3	NAT14	HSPA4L	STON2	IFT140	OR14A16	SOX12	METAP1D	ARID3A	ZNF750	RETREG3	YPEL3	LSM14B	INPP1	OLFM2	SH2D3C	RPS24	CEL	WTIP	MIGA1	ATP7A	TYSND1	PRR7	ELAVL3	GRIK3	TAC3	MNT	ZFPM1	TEF	AP1G2	PKIA	CYP4V2	BLOC1S2	CRACD	ADAM10	ST6GAL1	SRGAP3	HMBOX1	RALGAPA2	SUSD6	NDFIP2	PLXNC1	SPRTN	PLSCR3	IFT70A	SERINC2	SALL2	EPB41L1	ZMAT4	ZNF610	ITSN2	ZNF141	PNCK	PACC1	DENND6B	PROCA1	MARVELD1	CPT1B	B4GALNT3	CHCHD6	AMER3	CYB561D1	TNRC6A	ZC4H2	HBP1	PARP9	FKBP11	ANKMY1	VSIG10	BTN3A1	ALG3	CASKIN1	KCNIP3	PHYKPL	ATP6V0A1	PLXNA2	NEFH	EVPL	TMEM9	SNUPN	SPATA2	SFMBT1	TFDP2	ZNF417	ST3GAL5	KDM4B	RAB11FIP2	KLHL3	RTL6	STK35	TLCD5	BLOC1S3	SUSD1	BBX	ZNF587	SLC12A6	IGF2	ZNF425	ADAMTS9	DPH1	CSDC2	KLHL24	MANSC1	ARPC1B	EYA4	FAT3	GLI4	PCDH17	RNPC3	PALD1	N4BP3	RRP12	SECISBP2L	CUX2	ZNF232	PLEKHM3	SESN3	KCNIP2	CCP110	MOAP1	THSD7A	CAMK2B	CAMKK1	JRK	PCED1A	SLC20A2	STK10	DENND4B	CBARP	RHEBL1	CYTH1	ZNF382	FAM216A	ZFP14	LAPTM4A	SYNPR	EXTL1	PCBP3	INPP5D	HSD11B1L	KCTD20	ZNF652	SHISA2	H2AC25	CTSD	IGF2R	NAB2	SHANK3	ZNF891	SEMA4F	CXCR4	EEF1G	JAG1	TMEM181	CACNA2D2	CABIN1	ZNF529	FSTL4	RSPH3	PACS1	PLXNB1	ZNF532	ISL1	ZNF276	MINDY1	KCNMA1	NRSN1	TMEM240	CALML6	KATNIP	ZNF217	TRIM66	RICTOR	ZNF749	SYT11	CTSL	EPOP	FOSL1	TMEM231	AP5B1	RFPL2	MAMLD1	FXYD6-FXYD2	SCART1	PPM1A	IRGQ	SHANK2	IGSF9B	PLPP5	AVL9	ZNF263	ANK1	SNAP91	TRANK1	PHYHIP	HAS3	PRKCZ	KANK3	DNAJC12	ALS2	PNPLA3	GAD1	DAAM1	HS3ST4	LRP10	ZNF337	STK11IP	CC2D2A	POLL	BMP8B	TWF1	CTSB	ATF5	HMOX1	SAMD15	TMEM86A	ZNF274	WDR27	SPG21	PPP2R2C	LIMD1	ABCC8	GTPBP3	DOCK4	ZFTRAF1	MTHFD2L	MDGA1	STAC	GTF2IRD2	PTPRK	ID2	KCNC4	REXO2	DHX40	ABAT	LZTR1	METRNL	SIGMAR1	S1PR2	SSC5D	LGR5	DENND3	GCLC	ARAP1	ATXN1	ARSG	GAA	STK32C	SPATA25	C21orf58	RALGDS	BHLHE40	GDF1	VIP	ATP9A	PDZD2	MZF1	FXYD6	NEDD4L	FECH	TSPAN7	RAI2	KCNK6	SPAG7	SYT5	TM7SF2	FLYWCH1	MPST	SMAD6	BDKRB2	LZTS3	FIG4	GOLGA8A	SH3PXD2A	TRIM23	ZSWIM8	CCDC9B	LASP1	FBLL1	PAFAH2	SCG2	SPG7	PDE2A	KLRG2	SEC14L1	ABTB1	AFF4	EXOC7	EPHA5	ZNF667	ADCY5	RNF208	ZNF75A	ANGPT2	GRIN2C	KIF3A	SH3D19	ZNF703	CSF1	ZNF420	CERS1	SCHIP1	RIN2	FHIP2B	SUN1	PDE10A	ZNF275	COL18A1	PLA2G3	LRRC8B	ACBD7	TMEM248	HIBADH	ITM2B	ZNF785	SEMA3B	SLC30A3	UNC13A	CACNA2D1	BIVM	WDR47	PROB1	FRRS1L	SLC6A6	GATD1	MTR	PTPRO	ARMC12	ATPAF1	NIPAL4	EXOC4	NEURL2	SLC44A2	CASTOR2	XPC	MEGF6	ABR	STX6	UCN	ZBTB4	FHIT	ZNF12	PRKG1	NOVA2	GPATCH1	PLEKHH1	VPS37D	GPR173	LAMB2	LAMC3	HIPK3	AKAP9	GAMT	LRP5	PRDM11	ARSA	USP2	AUH	MMP11	LAYN	ISLR	LOXL4	C6orf120	LRRC74B	SYNGR2	FAXC	SCAMP1	ZNF320	VGLL4	RFNG	TMED4	ARHGDIG	ST6GAL2	C6orf163	KIAA1522	HLA-A	PCYOX1L	C15orf40	CRIP2	KLF3	BCL11A	EFEMP2	LHX8	MTCL1	PRR19	ZNF778	SS18L1	CHD3	ORAI3	FIS1	PRSS3	PRNP	CDC14B	PGM2L1	NKPD1	GRAMD1A	TM9SF4	PLEKHA6	ATXN2	MAST1	ZFHX4	AACS	LPIN3	BCL2L2	C4orf50	TGIF2	RNF5	B3GALT6	ANKRD42	CNKSR1	GOLM1	CDS2	ZIC4	PRR5	AMPD3	TSPYL1	FAM167A	DOCK5	CUL4A	HIP1R	MAN1C1	REM2	MC1R	DLC1	ZNF140	TIGD7	NUMA1	FLRT1	NXPE3	TSPAN4	TMEM268	ZNF514	SMIM10L2A	GPR35	SLC2A6	TBC1D20	PTEN	ANK2	CSNK1D	LYRM1	TMEM63B	ANKH	SEC61A1	SPATA6L	VAV2	C6orf118	DUSP2	PHLDB3	ZNF248	MYL5	CHDH	NUDT15	VASH1	CRTC1	ZCCHC18	SH2D5	LTBP2	MCFD2	RSKR	ZDHHC14	ADGRF3	CPEB1	CTF1	CYBRD1	ERAP1	MST1R	DIPK1A	SEMA3A	PMAIP1	ST6GALNAC4	ZNF17	SLC39A13	TMEM170B	ZNF773	ZNF584	CADM1	PSMD2	P2RY6	ADGRB1	NINL	IFITM10	UAP1L1	FBXL7	SAMD10	SNX32	TMEM81	PLEKHG1	PXDN	ZBTB9	STAG3	FHL3	CYBC1	BTN3A2	NEDD9	CLASP1	OSCP1	PLEKHA2	DMTN	CCDC78	ZFC3H1	NRG1	SLC6A20	PNPLA7	SHC1	CTSA	ZNF211	SMPDL3A	CLDN15	FJX1	CPEB2	DTNA	UNC80	ARMCX4	HDAC4	MAP7D2	ZNF428	ZNF345	FOXJ1	SLIT2	REEP1	DICER1	JAG2	LCN12	SPRED3	ZNF527	MAP3K20	E2F5	CDC42SE1	IRF6	SORL1	SLC48A1	ZNF587B	BTBD9	PRSS53	SLC1A2	ARHGEF4	C15orf62	ZNF571	REEP2	AQP11	ZNF25	DISP2	PARP3	IRF5	SLC29A3	PROS1	MEGF8	AKT2	DNAJB5	ZNF79	EIF3F	ATP10D	MAPK6	SEMA4G	TRAF4	LANCL1	AEN	ATF3	HOMEZ	RPSA	COBL	VAMP1	ZNF589	SLC6A8	ANXA4	GABRA2	IGF1R	MAN2B1	IKZF5	IGSF8	PPL	TSEN2	PODXL2	MAN1A2	GUCY1A1	SEMA4A	MFSD3	MAN2C1	KAZN	PPIC	SOX11	AK1	VIPR1	CCDC40	SRXN1	ZNF81	JADE2	ZYX	AMDHD2	CCDC127	JSRP1	IRF2BPL	NQO2	KMT2E	TMEM249	RCN3	CEP44	SAR1B	KLHL15	C19orf73	TNS1	SYTL3	RGS11	TCAF1	ZNF174	PRR14L	KLLN	PHF23	BTBD19	SHISA5	STX4	PLPP6	ZNF548	ZNF468	CDON	VLDLR	ZNF500	ZNF692	LCAT	ASIC3	PROC	ZNF160	CLIP1	CRTAC1	CRY1	FKBP10	NOL4L	ATP6V0B	GOLM2	TIGD1	SMARCC2	CTC1	COMMD5	SH3YL1	LIG3	ZNF774	ZNF704	TMEM117	LPAR2	ANKRD33B	ZNF264	RNF227	ARRDC1	MAGI3	GNPTAB	CATSPERG	CST3	STC2	GBA1	FKBP1C	AVIL	APLP2	CD8A	NOS1AP	WDR97	TSC22D3	FAM149A	TRIM67	WHRN	ACSF3	TRAF3IP2	ZDHHC8	MROH6	MAPK12	LIMD2	RRM2B	TMEM42	ZNF469	PILRA	ZNF606	TGFBR1	PPP1R3F	PBXIP1	FAM110B	EFR3B	ZNF839	ZNF251	HCRTR1	BMERB1	RHBDL1	PHACTR1	C1QL4	AIFM2	HYAL3	KLRG1	NPB	GSS	APBA1	HYAL2	CABLES1	TBCD	TAP2	HOXD3	ZNF792	FAM171A2	IKBIP	UBE3C	LHFPL4	MB21D2	MAPT	ZFYVE26	ZDHHC11	HSD17B11	CROT	EMID1	PCMTD1	ABHD14A	DDB2	FUOM	FBXL20	CCDC74B	TXNRD2	LRIG3	TUBB2B	NRCAM	KCNK1	KLHL20	H3-3A	ADAMTS14	ZNF304	URGCP	RAB3B	GPLD1	ZNF234	NLN	DNPEP	VPS39	PCDH8	GALC	ZNF440	ASTN2	GAL	ADAMTS17	CDK20	EPM2AIP1	TRIOBP	RASGRF2	DYNC1H1	CUTA	HAGH	CRYBA2	PLEKHB1	BTN3A3	DOK4	TIGD5	SACS	AGPAT4	CHKB	G6PC3	ANKRD9	EPHA8	FXR1	NCOA7	ZNF33A	ANAPC2	ZBTB20	VPS33A	HMCN2	GSTM2	ABHD14A-ACY1	EFCAB2	ZXDC	C1orf226	CALCOCO1	ARHGAP22	IZUMO4	RAP1GAP	EVA1B	BTN2A1	SLC25A53	HIF3A	FGF2	GFOD2	RUNDC3B	QRICH2	ITGA1	SLC7A14	KCNS2	ACY1	TRAP1	AQP1	TGFB1I1	TSPAN2	NFIA	INF2	PDPR	TIMP2	GPC3	HECTD4	NTRK3	ZNF776	STK17A	ZNF594	LRFN2	LRRC24	ZNF398	CITED4	ANKRD34A	LGALS3BP	STYX	SLC41A3	ACBD5	NDUFAF7	SLC1A1	ABHD4	PATJ	GDI1	LIN7B	HPS6	LUC7L3	CNOT6L	HLF	LRRC61	KIFC2	HID1	MORN4	PPARA	WDFY3	ZNF599	ANXA11	ANKEF1	FBXO25	DOCK11	MOK	GSDMB	VARS2	VPS4B	C2orf81	CDKN1A	YIPF6	IQCJ-SCHIP1	BEND7	HEMK1	SAMD11	PIGW	FAM163B	PISD	PDIA2	STX12	ULK2	SMIM45	ITGB8	MYT1L	FAM221A	SCNN1D	DUSP10	MPP2	MKRN1	ZNF595	MEIS3	PIGV	SEL1L3	CACUL1	ANTKMT	CDK3	SULT4A1	ANKZF1	FBF1	TMEM120A	OBSCN	EPS8L2	FERMT1	SLC4A3	SMAD2	ETS2	ARVCF	KLHL7	DACT1	MPZ	GLYCTK	MICAL1	PAGR1	ZNF614	ULBP1	GREB1L	WDR45	RNF38	CHRNB2	CCDC50	INSM1	RAPGEFL1	UHMK1	VASN	SLC30A1	TM2D1	PPP1R3E	SERPINF2	TAFA2	FAHD2B	ATG2B	CLIC2	CDH20	COL2A1	SH3RF1	AQP3	FRAT2	MFSD2A	SNAP25	PITPNM1	GPR3	LRRIQ1	IRF2BP2	RNF187	FRMD5	NRSN2	ZNF791	STK36	CYB561A3	MAB21L2	ZC2HC1C	SMPD3	ATP6V1C1	SBK1	ADAM17	NYNRIN	RNF150	ATF7	NME3	ZNF471	APEH	FOSL2	KCNF1	TEKTIP1	OCRL	GGT1	MXI1	SLC4A7	ANKLE1	MYCN	PLB1	LYPD1	HCN4	MAP3K10	USP53	TTC23L	AOC2	SLC38A10	KIF6	ZNF880	PCDHAC2	NPIPB13	BBS2	ZNF623	USP19	PER3	DYNLT1	TBKBP1	AKAP12	EMC7	LTB4R	DGKG	CCNP	CNTNAP1	CD2AP	C1orf56	DELE1	RHBDF1	OGT	OGDHL	LIME1	HES7	GAS8	RCN1	RPAP2	SSC4D	ENHO	BICD2	BATF3	LRRC27	IP6K3	KANTR	TCEA2	FNDC3B	ACBD4	UNC5B	NFIX	ZNF852	HPDL	SOX8	RHOF	DDHD2	PELO	FOXO3B	IL11RA	CRYBG2	ZNF789	DIP2A	RSAD1	BTN2A2	TUNAR	LDOC1	AGO3	SESN2	FAM219A	MARCHF4	PITPNB	HAPLN3	ACP2	IL27RA	PITPNC1	PDE3A	MADCAM1	AMER2	EIF4G3	MDN1	SIX6	CD164	UPP1	PROCR	LRRN2	RNF220	UNC79	LDB1	RENBP	DNASE1L2	CCND1	CHL1	ADAMTS13	RPS10-NUDT3	KCNV1	CEP89	MICAL3	DOK7	TAGLN	TMEM91	ASAH1	ASPSCR1	ERMAP	DNAH1	ABCA7	EMILIN2	CILP2	EIF2AK2	KLF9	MFSD9	SH3TC1	ZNF487	GLG1	CMBL	TBX1	TCTE1	ACBD6	KHK	FST	APBB1	WNT2B	PROX1	ADAM23	FBXW7	CCDC24	SUN2	KIF7	ITGB1	TUBB2A	SEMA3D	CTRL	ATP2A1	TGFBRAP1	FRAS1	AKAP11	CPXM1	MYO5B	SFXN3	ACOT8	ANKRD18A	POLR3H	OGFR	CC2D1B	BTG2	SYT16	COL6A2	SEPHS2	HERC5	RPS5	LRRC73	CUBN	FCHO2	HS6ST3	ABCD1	TAOK1	FOXRED2	MACROD2	ANKRD50	ZNRF2	SOX9	ELAPOR1	MFSD14A	NEURL1	TAPBPL	ZNF570	KCTD13	FAM110D	RIBC1	CAPS	PACSIN1	FNIP1	ANKRD46	BRINP1	C2orf92	CERS5	TMEM121	TRIM56	FBXO32	HSD17B1	CLIP3	PDXK	MMP24OS	RBAK	PRTG	LIAT1	TRAPPC6A	CCDC159	FHOD3	PPEF1	FZD4	NLRC5	RNF122	COL5A1	TRIM8	PI15	TTC34	ARRDC4	NELL1	TTC39C	FNDC4	SLX1A	FAM171B	CCDC103	SLC41A1	SCN11A	RTCA	KIF26A	FAM187A	KCTD7	SYN1	ST6GALNAC6	HERC4	GRIPAP1	CRABP1	AUP1	CHSY3	SLC22A17	MCF2L2	ZNF568
PMC10319804-41467_2023_38747_MOESM9_ESM.xlsx-KHSRP_KD_genes_down-gene_name_AR		KHSRP	CDCA7	GKAP1	ZFPM2	ST6GALNAC5	TIMM50	E2F2	STXBP1	TMEM109	PSRC1	QKI	LFNG	ADH5	RANBP1	SKP2	CYB5B	LMNB1	PALM2AKAP2	ILF2	E2F1	UTP4	HDAC1	MCM6	MAGI1	E2F8	ASF1A	LRFN1	SREBF2	IGF2BP1	INSIG1	MDC1	EIF5	TK1	DDX50	EIF4A3	MAMDC2	BLMH	TPM3	CTDSPL	FAM120A	OLFM1	DHTKD1	KIFC1	ZWINT	CHRAC1	PSMG1	RBPMS	FAM117A	HNRNPF	FGFR2	PDGFC	SQLE	TCF19	DPF1	RBM17	SYTL4	GID8	CTNNBL1	FDFT1	HMCES	CERKL	HNRNPH1	NAPA	HTATSF1	INCENP	HPCA	RNASEH2B	TRA2B	GTSE1	PPP1R17	EIF4E3	FH	PAXIP1	HSPA8	KHDRBS1	PRC1	ZNF385D	ACAT2	SLC35B1	GINS4	AKIRIN1	PSMD1	C1QL1	STAT5B	MYBL2	PIMREG	CENPU	NONO	YLPM1	TSPAN15	NR3C1	CKS1B	RRM1	VEGFD	HNRNPA3	CCT6A	RUNX1T1	FBXW8	PLEKHM2	MARCKS	EIF4G2	BZW2	KPNA2	PSMB2	ALYREF	CREB3L2	CCNF	RCC1	TOMM5	UHRF1	NR3C2	H2AZ1	KIF4A	RABEPK	EIF5A	NRM	ATIC	LUC7L2	NEUROD4	INHBE	ILKAP	SOCS2	NIP7	ASF1B	PCDH19	ARL4D	DNAJA1	CXXC5	RNF20	SFPQ	ROCK2	PCSK5	CFDP1	PSMC5	RFC2	LRRC59	GTF2E2	KPNB1	GMNN	MATN2	P3H1	NCAPG	PDIA6	TYMS	PHF19	PLAGL2	AURKA	ZDHHC18	CTR9	NUDCD1	SNX5	KCTD2	DPH5	TADA3	RFC4	PSMD6	DECR1	PCLAF	TIAM2	PDHA1	PTGFR	MFAP2	FAM104A	SPOP	DTD1	EIF2S2	FIGNL2	GPM6B	H3-3B	OLFML3	CLSPN	RTCB	LMAN1	FTSJ3	CPSF6	CDCA3	CCT4	TPM1	EPB41L5	CCT8	CCDC97	SKA1	UBR7	SNX8	VGLL3	RPF2	SOD2	CPSF3	HNRNPK	FGD6	CDH10	GFRA1	DIAPH1	CDK2	TMX1	CHAF1B	C5orf22	DYNC1LI1	IDI1	CCT5	PLSCR1	MECR	MCM5	CHMP7	IGFBP5	LSS	HNRNPL	ZNRF3	FANCA	TUBA1B	FAM78B	CIP2A	KIF15	HMGN1	DESI1	DPYD	ECRG4	TARDBP	HNRNPU	GNAI2	POM121C	ENO1	PKDCC	PROKR1	CEP152	ADD3	ALKBH5	GATAD1	FBXO33	ARL1	EXOSC9	NGFR	ACTB	CCNJ	NDC80	FGFBP3	HNRNPC	USB1	RBM15B	PIK3C2B	JPT2	NUP93	UPF3B	BCL2L1	MSI1	CORO1A	CLCN5	TIPIN	VPS29	SSRP1	C8orf88	RPRM	TMED2	BAIAP2	TCP1	STIP1	STX1A	DDX39A	COPB2	CDH7	PATL1	GGCT	CCNB1	CORO1C	ATG3	MLH1	KATNA1	HADH	TUBB4B	PITRM1	SSBP1	PPID	HNRNPA2B1	SMU1	PDRG1	TBC1D10B	ODC1	SNX3	DUT	MAD2L1BP	EBF2	SLC6A2	HSPA14	CCDC117	TBP	OSGEPL1	MAPK1	METAP2	AK5	MTFR1	ANP32E	NCAPD3	FABP5	PPIL1	TMX2	KIF14	MLXIPL	SRSF1	CDC5L	AURKB	BCL7B	PPP2R2B	TTI2	EXOSC2	FANCG	SAR1A	EIF3A	EIF3B	SEC61B	MMADHC	TXNIP	PDE5A	SRSF6	PYGB	RSRC2	COL14A1	HTR3A	MNAT1	CEP63	GRM4	PPIL2	UBE2L3	TEX261	CACYBP	HNRNPM	KIF5B	RBM24	HNRNPA1	ALX4	RTN4RL2	CMTR1	RNASEH1	SERTAD3	SNCG	PPIH	DLAT	CKS2	IGDCC3	MKI67	PTPN2	ARL2	COA4	THYN1	TEAD4	PSMD10	CEP85	HSP90AB1	THOC1	ZNF326	HNRNPD	CRYBG3	GABRQ	CDC23	ALKBH2	EIF2S1	RAN	KCNG1	BARD1	RASSF3	ANP32A	ODF2	UBE2D3	RPA2	ESPL1	RBM14	PIGS	ARHGAP28	MPV17L2	KLHDC3	LUC7L	AMZ2	NTAQ1	RGS7	RRP7A	BCL7A	FDPS	TPP1	ACIN1	RASL11A	ZEB1	ZDHHC12	C17orf49	ITSN1	NEK2	POLA2	NRDC	RIOK2	PPWD1	CEP55	LOXL2	RBMX	TAF15	TRPM3	ELP5	PDAP1	PARL	HNRNPA0	TIMM17A	MAPRE1	MGME1	CENPA	HAUS1	BASP1	GTF2H5	FMC1-LUC7L2	EFNB2	TEDC2	PTTG1	NANS	TMEM74	FANCE	ARHGAP19	FILIP1L	EED	NARS1	TNKS1BP1	NUCKS1	RAD1	ADPRS	UBAP2	PXDNL	EZH2	PPIA	GOT1	HAT1	MRPS16	SCLT1	CCNQ	CDC25C	CINP	RND3	SRSF3	CNTNAP2	PLXNA4	KIAA1191	TANC1	ATAD2	KIF22	FKBP5	ITPRID2	ARF6	ATP5F1B	CELF3	YWHAE	ARSJ	NECTIN1	ASPH	RNF31	KIF23	SF1	POLD3	TRIM4	CHTOP	TRIM28	CIT	DLG4	SURF4	CDC25B	DCAF13	AFF2	RTF2	RCC1L	ILRUN	SART1	DHX9	MRPL47	CELF1	CENPI	GPATCH3	GEM	KAT7	RELN	TMCO1	SULF1	PHF3	BZW1	SET	GTF3C1	CDKAL1	NDUFV2	SLAIN1	POLR3C	DCTD	IRS1	NUSAP1	HNRNPAB	POLA1	APCDD1L	ARID1A	PLGRKT	TGFBR3	SH3BP4	ATP5MC3	HAUS4	CTNND2	RAB1B	MYCL	SYT6	DLGAP5	PNRC2	NUFIP1	BPGM	LARP1	LDLRAD3	RNF114	HELLS	HMGB2	GPN3	POLR1H	DDX56	DHFR	PHF10	TMPO	PRADC1	NT5DC3	ENDOG	MED20	NFATC2IP	ATP5PB	MIS12	RBM22	HDAC2	UMPS	LYN	CDK2AP2	MRTO4	CCNL1	CCAR1	PSMC3	ZNHIT6	P4HB	TTC38	PDIA4	DRAXIN	PRPF38A	NUP155	CAPRIN1	MACROH2A1	DRD2	TBC1D31	FBXO21	SLC25A32	FRRS1	RAD51AP1	AGPS	WDR76	ZFYVE21	AP3S1	DRG1	EIF6	SERPING1	EIF5B	AP1S2	KRI1	H2AZ2	ARK2N	ARFGAP2	ARPC4-TTLL3	AUTS2	YKT6	SF3A1	MYDGF	RNF34	GLI1	TDP2	MYOG	CDCA8	FAM222B	SP1	SNRNP40	PPM1E	SMARCAL1	FGFR1OP2	PPP1CA	HSPH1	MRPL37	UQCRC1	KIF20A	MCRS1	IRAK1	GTF3C3	TRMT6	DVL2	DSN1	NF2	NDUFB6	SHD	CHCHD3	CDKN2D	RRM2	ALG2	C14orf93	SAE1	STMN1	UGDH	NGLY1	RNASEH2A	KCNH3	SEM1	RHOB	KIRREL2	CCDC28B	TSHZ1	DONSON	PSME3	THSD8	ROCK1	EIF2B1	ANAPC4	LRR1	CEP76	SECISBP2	ABHD10	LEO1	MRPL20	NRP2	GABPB1	ACP1	DNMT3B	DARS2	LYPD6	REEP6	CWF19L1	PPP4R2	FANCI	PROSER1	CSK	WAPL	RBMX2	PSMD14	DRAP1	WNT5A	SHMT1	HMGCR	RBIS	RAPH1	MCM8	TOX4	TBCK	CDC20	SLC17A7	DPF2	NOM1	COLEC12	LIG1	LSM2	PSMA3	MAGOH	GAS1	HNRNPA1L3	POLR2C	BCL2L12	CPOX	RTTN	NRF1	ACSS2	SYNGAP1	FAM107B	HIKESHI	INTS8	EPAS1	HRAS	SEC61G	PSMD7	FYN	PSMC2	CDK4	EZR	KIAA0586	SGO1	GUF1	NT5C3A	SP3	SENP3	TSR2	PPP2R5D	MRPL9	ATG4C	SAFB	ALDH9A1	DET1	AS3MT	PPIG	SEC23A	EIF4E2	MRPL42	TPI1	C8orf76	SRD5A3	IFRD2	PPP2R1B	PSMD13	MED19	CDK1	TACC1	ORC1	UCP2	NES	SMC3	MRPL18	CWC27	DTNBP1	UBE2T	RWDD1	SRSF10	POGZ	SRSF7	SETMAR	DNAJC9	TYW1B	HOXD13	COA1	STAM	SUGT1	ISG20L2	SNAI1	PRR5L	NSL1	NBN	USP1	IMMT	ZCCHC24	NFATC3	MIS18A	TOMM22	DDAH2	CCDC85C	MTBP	SAV1	DDX46	DSCC1	UBE2R2	EIF1	AGTPBP1	EIF5AL1	SOAT1	PSMB3	NECAB1	TOP1	MAP1LC3C	FSTL5	XRCC4	NCAPG2	FUBP3	DNA2	KIF3B	PXN	SERP1	HSDL2	GEMIN2	PSMC3IP	CADM2	METTL13	IFFO2	NUP37	HS3ST5	CHCHD2	BANF1	SDHB	TLN1	PSMA1	NAP1L1	RFTN1	TACO1	ZDHHC6	SPC25	DDX39B	ECI1	STIL	UBE2S	TXNDC9	GLTP	PTGES3	LAS1L	EYA3	FKBP3	RNF2	NHSL1	CCT2	TMEM141	FEM1A	GINS1	YARS2	RHOU	STOML2	ARPC4	MTHFD2	COX11	CDK16	SIPA1L2	ROBO2	NPC2	PRIM2	SPARC	PRPF19	DHCR24	SKA2	CTNNAL1	RBM12	CHD7	CENPN	SRF	EMC1	SNRPF	ALDH7A1	NOP56	GLA	VRK1	CDCA2	NXT1	RAPGEF5	C17orf58	DGUOK	SYNE2	BIRC5	COG4	ALDOC	GSE1	TCEAL9	RARS1	RPA3	CAPZA1	MED6	PINX1	KIAA1217	CNTLN	TMEM79	CHRNB4	AGO2	MBD4	STK24	CYCS	FIRRM	EIF4A1	CITED1	SHF	SPAG5	NUP43	TBC1D19	MCM9	NOL9	DNAJB11	U2AF2	SLC25A15	RAB29	APLF	SHROOM1	COMMD4	XRCC6	NUB1	ERCC6L	ZNF100	MRPL2	PRDX4	NIPA2	PHC2	HUNK	SSB	DOCK9	SRPRA	DCP1A	KLHL14	TDG	NUF2	STRAP	TMEM97	MRPS22	ATP5PO	POP5	MRPL35	NCL	DDX52	SRP19	AKIRIN2	PDLIM3	SYAP1	TSN	SMYD5	TROAP	COL12A1	PSMA2	MDM1	CWC15	NOP58	DNAJB1	FUS	SZRD1	PSMC1	SEH1L	RYBP	GFM1	MAD2L2	LNX2	MUTYH	PCBP1	TPX2	FEN1	VAT1L	CDK6	AP2S1	IPO11	CENPJ	MCM2	PIGU	BMAL1	TMEM104	TADA2A	CD302	ITPRIPL2	VCPKMT	PLPBP	POLR2H	MCM4	TENM2	SNRPD1	RBM39	TIGD2	DNAJC7	HMGCS1	PCNA	ATP2A2	LPIN2	NFATC4	RNF185	SHQ1	AMD1	MAPKAP1	IFT52	SNRPE	GGT1	MRPS9	BOD1	AUNIP	CPSF4	MTMR10	HSPE1	TNIP2	BUB1	UTP11	NFYC	PSMD11	CCNB2	PSMC6	NAA15	HILPDA	SAFB2	RAP1A	OMA1	RMI1	CIBAR1	ABI1	MARCHF8	GRAMD1C	ABRAXAS1	DLD	RAB32	NDE1	YTHDF2	CCDC15	SART3	EWSR1	MRPS10	CMC2	PPM1G	CTDNEP1	HSP90B1	LRRC40	KIF2C	PHF14	CDKN2AIPNL	GLRX3	TAPT1	CIRBP	PDE7A	COL13A1	LYAR	SHCBP1	GTF2F2	NAA40	MSH2	MCUB	ARHGEF10	APOO	PEX2	MAP7D3	RECQL	LIX1	IKZF4	NUDT1	MINPP1	PPP4R3A	DAD1	PRMT5	AP2B1	ZMIZ1	EXOSC3	RTKN2	GNL2	OPA1	PREX1	NXPH1	SRSF2	CEP78	GUSB	HRK	HSD17B7	TDP1	POT1	RIIAD1	TXNL1	TMSB15A	TMEM51	CCDC138	FIGNL1	WRAP53	PITHD1	GLO1	SEMA3C	ARG2	SYT7	CCDC88B	METTL16	PDCD5	NME7	DCTN1	AKR1A1	PPP4C	RNF26	PPARG	MCM10	PBK	MED27	GNA13	NUP107	AGTR1	PHF12	ZNF503	SH3GLB2	E2F7	GTF3C6	COLGALT1	IKZF1	LRWD1	TACC3	NSUN5	SUCLG1	COBLL1	HNRNPLL	GIPC1	XRCC3	FARSA	EIF4E	CLPP	IFI44L	BBS4	RAB8A	SEZ6	PRKACA	RDX	CTPS1	LAGE3	BMP2	ABHD17C	SEC13	ERI1	PAICS	RPP30	NRARP	BCKDK	CCNE1	GMPPA	TMEM256	DCLRE1A	GK	RNF17	CHRND	MYL12A	CIB2	MLF1	MRPL13	APEX2	RAE1	ARHGAP11A	OXR1	TARS2	DNTTIP2	KNTC1	CCNA2	TALDO1	FBXL18	TJP2	ARHGAP33	GLMN	FCF1	PRDX3	RBM28	HSPA1B	NDUFC2	SENP1	PHB1	TATDN1	NCAPH2	PGM2	ARPC5	PCBP2	TBCE	AKAP7	DCAKD	STK40	MKKS	PUM3	PPP2CA	UBE2I	BTF3	INTS5	ACTR5	FHL2	SVEP1	ALG5	NOTUM	RAD9A	NUP214	RPA1	PAK4	FOXK1	HSPD1	SMC4	PRPF4	PSPH	AFAP1	HAUS3	KLF12	MDH1	GNAI3	RCC2	RPP25	CDKN2C	FANCC	HOMER3	NOP14	WBP4	MTCH2	ORC3	NCALD	ENOX2	RNF168	PIM1	COPS3	FAM120AOS	HAUS6	MPRIP	VAPA	UQCRFS1	PSMB1	GCAT	GM2A	SLK	GSR	CARD10	POM121	TUBD1	POLE2	RTN3	PSMD8	RHBDL3	WDCP	MASTL	SMARCA5	POLR3F	SNF8	NOC2L	CLTCL1	SURF2	CHAF1A	DHRS7	CLTA	CHCHD7	CTDSPL2	PBX2	SUV39H1	NTAN1	ISY1-RAB43	GLRX2	CD38	MELK	PAK1IP1	CORO6	LHX9	TP73	TRMT10C	BAG5	MITD1	MPP1	NABP2	SNAPC3	RUVBL1	NSDHL	APOLD1	ADIPOR1	ITGA9	METTL23	UNC119	RAP2C	NSA2	MRPL21	UGP2	HJURP	PCNT	TWF2	IGSF11	NUP205	RNGTT	MMACHC	ZDHHC3	CSTF3	YWHAH	XPO7	ACOT11	LHX2	CAPZB	ZCRB1	CITED2	DNAJC11	TTC9C	PLCE1	KCTD17	DNMT1	ASGR1	CHRNG	MMUT	TTLL7	RFC1	CSNK2A2	SKA3	POMP	PGM3	SIX1	CZIB	MAT2B	KIF18A	C1D	KLHDC10	POLR3G	CFAP20	BUD13	ITGAE	BLM	MVK	QRSL1	SF3B3	SLBP	TET3	NIN	PPARD	LSM5	TMEM39A	RBX1	PRIM1	BRIP1	CYB5R3	WDFY4	PGK1	ATP5F1C	NASP	POLR2G	MEX3C	SSR3	LSM8	PPP2CB	TMTC1	PRX	SNRPA1	ZNF207	IGFBPL1	NHLH1	MAPK3	CNOT9	GAR1	MIX23	FKRP	FARSB	ANP32B	PLRG1	MGAT2	CSDE1	PEX19	SUB1	DDX18	SREK1	RPF1	LSM3	RIMOC1	WIPF2	ISOC1	THAP1	STRN3	CDC25A	TCF12	MMS22L	DSEL	RBM3	NSMCE1	CNOT10	NPM1	TCOF1	RANGAP1	HMBS	OXTR	DPM1	VIRMA	NPEPPS	VSTM2A	TFAM	NECTIN3	FAM98B	PREX2	ABCA10	AP1B1	CECR2	MCMBP	TRMT13	NOL6	PHLDB2	HMGB1	MYCBP	CDK9	SEPHS1	SMARCD1	SLC2A1	ISY1	DNAJC8	NR2F2	KNL1	APTX	DCAF12	SCN3B	C12orf75	LDHA	ACO1	G3BP2	SNRPB2	GEN1	UFM1	TUBG1	GATM	RNF13	DGKZ	DAP	ITCH	POLE3	ZNF384	SLC31A1	PLPPR4	MRAP2	TBPL1	CRNKL1	IDH1	FBXO5	GLOD4	MSH6	CENPQ	C12orf4	TMCC3	ANAPC11	SSR2	PHF21B	NDUFA8	ZCCHC17	COPB1	SYPL2	YAE1	DNM2	HES6	CGGBP1	DIMT1	NCBP2	MED29	EIF3H	MATR3	FTO	MED10	CKAP2	PRIMPOL	ABCB10	PMVK	EEA1	ZPR1	NTMT1	FIP1L1	CLTB	CNBP	DDX1	TMEM161A	CTDP1	TPRKB	PARK7	TPM4	ACTR1A	CDC7	SMC2	CDC6	YWHAQ	CWC22	COMMD3-BMI1	CPLX2	PRSS35	AZI2	KDM1A	IRAK4	AHDC1	RAD51C	KNSTRN	DERA	AHCYL1	PDPK1	ABI2	CSNK1A1	CTCF	TOR2A	PGAM1	HOXD8	RAD51	APIP	RAD17	TNFAIP8L1	KIAA1586	ARPC5L	MRFAP1	PECR	UCHL3	LRRC42	COPA	GTF2H2	TSPAN18	IARS2	STAC3	ZNF143	ZNF507	SAAL1	EPS8	METTL2B	SEC11A	CEBPG	TAFA3	MRPL3	TRHDE	RAB10	RNF4	PGBD5	FUT8	BORA	LTV1	ZW10	KIFBP	CMC4	KIAA1614	RMDN3	ARHGAP42	CDADC1	CENPE	DENND2B	POLR3K	SF3B4	GRPEL2	CDC45	MZT1	NLE1	RDH10	XRCC5	INPP5F	PLK1	BCAS2	XBP1	REEP3	ZFAND2B	GYG1	ATP5F1A	CFL2	KRT10	ERH	ASTE1	ATG12	TSNAX	DISP3	DIABLO	PPIL3	CYP51A1	ZNF22	TMEM216	ZNF367	NUP88	CSE1L	VPS4A	TXN2	SLC7A5	NUDT4	AK6	ALKBH1	RBBP4	PRPSAP2	C16orf87	SLC35G1	LIAS	FBXO30	DDX47	L3MBTL3	NFIL3	TERF2	PIN4	ALDH18A1	CMTM4	NCOA5	EIF4EBP2	LACTB2	COPS8	PGM1	RIDA	MAGOHB	PHB2	CHAMP1	TYW3	SCAPER	CXorf38	ARHGAP10	PKMYT1	CDO1	CNTRL	OXNAD1	NCK2	MKLN1	EIF4H	CDH18	NIPSNAP2	KRAS	BEND3	ING3	PARP1	SERTM1	WIPF1	MORF4L2	CERT1	SYNCRIP	KLHL18	DDX10	SWAP70	NEK9	ZNF343	SMS	TIMM9	GOLPH3L	PMM1	WDR89	UBQLN1	PLEKHF2	LIN52	EML3	CCDC59	LRRC28	ABCA5	ZNF609	ATP5MG	FAM133A	RAB1A	GADD45GIP1	PPP2R5E	GPRC5B	CRB1	EHD2	CSRP2	PHAX	SMARCD2	RABGAP1L	PAG1	SMG7	GMPS	SMAD5	DCTN2	ARHGAP24	NIBAN1	RAB5IF	CHEK1	MRPL22	COPRS	ANXA6	MTCP1	DLL1	NAF1	CCDC18	NOC3L	XPO1	RRH	MUC5AC	NTNG1	MYG1	FRG1	IQCB1	GINS2	TFG	HSP90AA1	SF3A3	SUPT16H	ZBTB14	MTIF3	SCN3A	MIDN	MLLT1	DMAP1	COQ5	ECD	VPS25	SEC22C	NMU	RPRD1B	ALG6	GGPS1	ACTR3	TRMU	COX8A	TBC1D2B	GPSM2	CALR	BAG3	CTNNB1	GTF2A2	C1QL3	RNF8	NEUROD1	ZSCAN21	ATP5MK	MRPS23	PSMA6	PRELID3B	PCF11	CNOT1	ENTPD6	MON1B	CTH	GTDC1	JMJD8	BRCA1	MARK2	TRMT2A	ZNRD2	SMTN	RFC3	MANEA	HSPE1-MOB4	MCTS1	TSPAN9	RMDN1	UBN1	SRI	DNASE2	KCNH7	VRK3	CPSF7	POU4F1	CCNC	ZDHHC13	GTPBP4	KIN	RBM10	C5orf34	GTPBP8	ARF5	MALSU1	TP53BP2	SRRT	MME	CDC40	SRRM4	SMG8	PKD1	API5	EPB41L4A	SP8	KMT5A	EIF3M	TOMM70	EME1	PEA15	YAP1	SLC25A28	RTRAF	EFHD2	SNRPD3	NEIL3	RESF1	RAB27A	MIS18BP1	FAM72D	EBNA1BP2	ILF3	BTBD1	PPP4R3B	DCLRE1B	HS3ST3A1	PPP1CB	MYO16	UBA1	DENND2C	PRKRA	EIF3E	GUCY1A2	ZC3H13	CELF4	TRA2A	HNRNPR	CAP1	GGH	CENPO	NOL10	HYOU1	SPCS2	DYNLRB1	GLYR1	ZZEF1	PFN1	PTX3	DR1	PSMA4	HDGF	HPRT1	ARHGDIB	GPS2	PRKCI	VPS37B	GTF2F1	SLC25A12	CYB5A	TRPC3	PEF1	KARS1	HAUS2	RHOA	AGO1	PRPF40A	METTL17	KLF6	SPC24	STAG2	EMC2	EEPD1	YME1L1	RDH11	SRRM1	CEP290	SNW1	PIGP	SRR	MRM3	NEK4	ZHX1-C8orf76	SIAH1	ANXA5	SRSF11	TRNAU1AP	SF3B2	PEX3	TMEM39B	HAND2	BAZ1B	RAB33B	NRIP1	TAF1B	PRMT9	ZCCHC9	ABCD3	VAMP3	PSMB7	SNRPC	CGN	GMEB1	DCAF15	NKX6-1	PSMD3	ASIC4	BBS10	AGPAT5	SERPINE2	PLAA	SAPCD2	SGO2	TMEM222	UCK1	CTNNA1	STX18	SLC9A1	SNRPG	RWDD4	RERG	SLIRP	CKAP4	AFG2B	GABPA	CTNNBIP1	GFER	USP14	CSTF2T	TRPA1	HDAC3	SDHD	ACTR6	NOL11	IFT46	NFKB2	INKA1	COA6	ERI3	PTPRF	FZR1	RGS2	PLEKHO2	CENPS	GPATCH4	WDHD1	GPATCH11	PCGF3	MRPL15	SNRPD2	SLC25A37	GDI2	FAM83D	ZNF410	UBE2V2	SMARCA4	PARP2	STIMATE-MUSTN1	MYB	UBAP2L	RNF139	NCOR2	CUL4B	FAF1	PRKDC	PA2G4	ATOH8	MCM7	LDHB	TICRR	NANP	POLR1F	NDUFB8	MAGED1	ADRM1	TMEM45A	NSUN2	CS	SLC39A7	ARL8B	MTX2	ABCD2	RORB	NGF	RBM42	MFAP1	UBE2F	PHF1	RWDD2B	PTCD1	TMSB15B	SMC1A	SF3B1	KCNJ2	TTK	RAD23B	CEP70	CLP1	RECQL4	CEP295	QSER1	PHF5A	DLGAP3	EEIG1	EFNA5	ARL4A	R3HCC1	PPRC1	STT3A	CCDC28A	BRIX1	CENPS-CORT	GEMIN6	TRAM1	SDK1	NGRN	RBM34	NCOA6	RNH1	WDR75	MAPKAPK2	FMN2	RAC1	C1QBP	PTPA	GTPBP10	NIFK	NT5DC2	GLRX5	NVL	MTCH1	SALL1	ORC5	FADS1	CKAP5	RFC5	SUV39H2	ACTR2	INPP5A	CBLN2	LARP7	NDUFAF4	LDLR	TGFBR2	ANKRD52	CXXC1	FAM136A	MLST8	HYCC1	PLOD2	INTS6L	HOMER1	MTFR2	PCSK6	IFT25	SAP18	SMN1	ASNSD1	PABPN1	ANKRD49	CEP112	TRAIP	PPFIA4	CKAP2L	PCDH18	PUF60	RFXAP	ACAA2	FBXO45	OAZ2	PSPC1	KIF18B	DDX20	CEP20	GINS3	NET1	DHX8	SIVA1	EIF2S3	ATXN2L	MTERF3	NDUFS8	USP24	MPHOSPH10	TOP3A	NUP62	MAP1A	RAD54B	PLCB3	EXOSC8	NXF1	DEPDC1	XPOT	KIF20B	PRKD3	TUBGCP2	MPC2	FASTKD1	IFI44	PPP6C	ZC3HC1	ZNF273	SINHCAF	CDC42	TIMM44	OSTC	SLC25A10	POLR2E	UQCRC2	DTNB	PLK4	HSCB	COL1A1	UTP18	IPO7	AQR	POLQ	PPP1R7	DPP9	CTSV	FAM72B	NAA10	CDCA4	PPP1R35	ABCF2	PLEKHO1	MCRIP1	TIPRL	S100A13	TAF2	DCAF6	PDLIM1	PSMF1	PODNL1	RSL1D1	VCL	DOLPP1	LLPH	SVBP	SLC25A48	HCFC1R1	SNRPB	MRPS33	FAM72A	GALNT13	RPL36AL	CPLX1	SUPT4H1	FAM184A	SIX2	GPBP1	DOHH	AKR7A2	MOB4	SLC25A3	TLK2	HIRIP3	RACGAP1	TXLNG	PYM1	TRMT1L	PLAC8	DPY30	NAA30	APCDD1	PAIP1	PPIB	ACLY	HSPA1A	SETD5	CDCA5	PRPF38B	CEP95	DTYMK	CDC27	ELAVL1	RAB28	H3-5	TRIM13	ENOPH1	MYL12B	ZNF267	SRFBP1	EYA2	ZBED5	XPO6	GCDH	GEMIN8	DAP3	SPRYD7	PSIP1	HIC2	ELMOD1	CAND1	YIF1A	FNBP4	C18orf54	BMI1	SNAPC5	TNPO3	LRRCC1	ESF1	SENP7	LRRC20	PPP5C	AAMDC	PUS3	UBA2	RBBP7	PPP1R2	NIF3L1	USP7	RBFA	MFNG	HMOX2	TMEM70	CDIPT	ADGRD1	MEA1	TOP2A	CMTM7	MCM3	RBL1	SAMD1	KIRREL1	CARMIL1	SRSF4	PTPN14	MRPS18C	MED18	C11orf58	STK3	KANSL2	MUL1	CCDC121	LDB2	OSGEP	SMC6	C14orf119	GPAA1	FARP2	PGAM5	CDT1	FN3KRP	SPDL1	RMND1	GLUL	EMC8	GLUD1	ARNT	DDX27	ZFAND6	CAB39	UBE2L6	EFCAB11	MTRFR	CEP192	DBR1	PABIR2	ERBIN	TAMALIN	RAD21	ZNF787	EMB	ARRB2	CWF19L2	UBFD1	PPARGC1A	ATP1B3	UBTF	PTP4A2	SIRT1	CDC123	STIMATE	CASP8AP2	SIPA1L3	UNC119B	PIGA	TMEM43	UTP6	HPF1	LARP4	G2E3	BTBD2	MYEF2	HELZ	DERL1	FAM72C	CNOT11	COG1	TMEM11	PPA2	BRMS1	MED16	SLC25A33	SMN2	SIKE1	VEGFC	POU2F1	FBXL14	TP53I11	CENPM	ARL5B	RARS2	LIMS1	ZNF106	HMMR	MTFP1	UPF1	MSMO1	ALG8	ZNF438	MED9	AKIP1	MRPL44	LRRC1	ATRAID	FHIP1A	POGLUT2	SHB	MTRR	PSMB4	WDR41	EEF1E1	CACHD1	CFAP20DC	ASRGL1	MRPL11	AP2M1	SMIM15	ABHD11	NGDN	PEDS1-UBE2V1	GRK6	CBX1	NAA50	KMT2D	PRCC	CYREN	KCNS3	RAB15	IFRD1	PREP	NIT2	NDUFAB1	SLC66A3	ELOVL5	TMEFF2	CRLF3	NBPF1	BAG4	ING5	KIF21A	GALNT5	TMEM126B	GUCY1B1	INTS13	SDHC	MED8	TRMT61B	MRPS30	LSG1	RANGRF	RBM14-RBM4	ARL6IP1	DYNLL1	ALG12	DHCR7	DYRK4	CYC1	SMC5	PRDM8	TGFB3	STYXL1	CHERP	PIF1	SRP9	L3HYPDH	TMEM126A	MRPL4	TRIM24	TIA1	DDX23	RNPS1	FOSB	XKR8	C11orf87	H1-10	NFYB	PAPSS1	HAUS5	TMOD3	GRK5	ZCCHC7	ZNF92	ZNF423	NEXN	WRAP73	FOXM1	CCAR2	RLIG1	CBX5	SMARCE1	GNG5	PEG10	SLX9	GNB1	RFX2	R3HDM2	FLNB	MANBAL	CUL3	LOC102724594	ATP5MJ	SRCAP	CBX4	TFAP4	DTL	EPHA3	SMTNL2	HAUS8	SUCLA2	TIMM23	LRRC49	INPP5E	DBN1	LPIN1	FKBPL	THOC7	HACE1	FAM120B	GCA	RAB9A	PAF1	VDAC3	YWHAG	POLR2B	ATRX	SPDYA	PELI2	HSPA9	TTC23	PAPOLA	DZIP3	GGA3	CASC3	WDR17	CAP2	PRPF4B	MBIP	USP47	POLR2D	NPRL3	GTF2H2C	MRPL1	ETFA	HMG20A	KAT5	GLIS1	ELOF1	DCAF16	SNRNP25	TATDN3	CENPC	HM13	CCM2	HTR7	ERP44	SNTB1	COP1	MSL2	HNRNPUL1	STAMBP	CDK11B	ANKLE2	USP39	NFKB1	TREX2	HAPSTR1	MCAT	YEATS4	KCTD3	KDR	YWHAB	RRP1B	PGP	REXO5	TAS2R3	DGCR8	USP22	GLIS2	FAM89B	ICE1	MORC3	OLFML2B	RAD18	GGCX	ECPAS	PSMB6	ATXN1L	DGKB	EEF1AKMT2	RCOR2	PFDN1	AKT1	BMS1	SPRY1	NUP85	ATXN10	TAF5	MBD6	C4orf33	DNTTIP1	EMC3	SBDS	NEMP2	NOD1	C3orf70	DAB2IP	MRPL12	GPC6	ELL2	APMAP	SRSF12	SNX11	THSD7B	UTP20	COPS2	EXOSC10	SLC44A3	DLG2	PDCD11	UBE2V1	ACTL6A	CDK7	CWC25	PSMC4	UBE2M	DDIAS	NUP160	NDUFAF5	SLC5A3	RAB35	EIF2B3	NSD2	TAF1A	ZCCHC3	CDKN3	NAIF1	TFDP1	RNF121	CDC26	SLTM	PRELID1	UFSP2	ADD1	UCHL5	PIGO	NETO2	CHD8
PMC10319848-mmc1.pdf-3-HEYL_HEYL		SPARC	LPAR1	TNC	ATP1A2	AEBP1	FSTL1	LTBP1	CCN2	LFNG	ISLR	FRZB	DPYSL3	GPC3	EMILIN1	APOE	TIMP1	VSTM4	NGFR	GSN	TPM2	NR2F1	INHBA	DCLK1	DHRS3	SFRP1	MMP14	COL4A2	DAAM2	COL4A1	CSPG4	TGFBI	MYL9	NES	ATF3
PMC10319848-mmc1.pdf-3-SOX8_SOX8		SPARC	LPAR1	TNC	ATP1A2	NCALD	CCN2	LFNG	PTPRZ1	FRZB	TUBB3	APOE	KIF1A	IER3	NGFR	GSN	NR2F1	OLIG1	S100B	SOX10	DCLK1	SFRP1	TUBB2B	GAP43	DAAM2	COL4A1	MAP1B	ADGRB1	CD9	NES	ATF3
PMC10319848-mmc1.pdf-3-FOXS1_FOXS1		IFITM3	SPARC	ITGB3	LPAR1	TNC	TNFAIP2	AEBP1	FSTL1	LTBP1	CCN4	CCN2	ISLR	EMILIN1	TIMP1	IER3	GGT5	PLAUR	ISG15	INHBA	NGF	RUNX1	HEYL	MMP14	COL4A2	COL4A1	CSPG4	TGFBI	MYL9	NES	ATF3
PMC10319848-mmc1.pdf-3-PRRX2_PRRX2		IFITM3	SPARC	LPAR1	TNC	AEBP1	FSTL1	CCN4	CCN2	CNN2	ISLR	CSRP2	FRZB	STC2	DPYSL3	EMILIN1	TIMP1	IER3	GSN	TPM2	NR2F1	INHBA	DCLK1	RUNX1	SFRP1	MMP14	COL4A2	COL4A1	CSPG4	TGFBI	MYL9	ATF3
PMC4342183-dddt-9-1103.pdf-23-ZNF12_ZNF12		ZNF148	ZNF25	ZNF35	ZNF350	ZNF426	ZNF445	ZNF558	ZNF562	ZNF594	ZNF652	ZNF763
PMC4342183-dddt-9-1103.pdf-33-ZNF121_ZNF121		ZNF132	ZNF148	ZNF180	ZBTB18	ZNF25	ZNF30	ZNF35	ZNF350	ZNF426	ZNF445	ZNF558	ZNF562	ZNF594	ZNF644	ZNF652	ZNF700	ZNF703	ZNF711	ZNF763
PMC10323888-MOL2-17-1356-s001.pdf-3-ZNF669_ZNF669		THBS2	KIAA1217	TMEM158	ZNF773	CROCC	P3H3	NUCKS1	FCAR	AGO2	HTRA1	WDFY1	NOX4	P3H1	ZSWIM4	MAGT1	COL5A1	ANGPT2	COL7A1	SPOCD1	MFSD11	PPEF1	TDRD1	MMP11	ANTXR1	SHROOM4	SERPINH1	ERAP2	SLC38A7	ZNF600	COL6A3	PIGX
PMC10323888-MOL2-17-1356-s001.pdf-4-GLI3_GLI3		ZNF577	BRD3	LPP	SOX11	HNRNPU	MBTD1	CTSB	NCKAP5L	ZNF148	KANK4	ALPK2	IGFBP3	NPR3	CMKLR2	COL6A1	ARL16	GDI1	QRFPR	MEIS3	SGIP1	XRCC2	ATXN3	DLG4	TWIST1	FZD2	APIP	SDHA	TBL2	MRPS18C	NHP2	MRPS27	SRSF8
PMC10322841-41598_2023_38117_MOESM7_ESM.pdf-9-FOXF1_FOXF1		FOXK2	FOXM1	FOXRED1	FRMD5	MRM2	FXYD1	FXYD6	G2E3	GABPB1	GAPDH	GAR1	GART	GATC	GDF10	GEMIN6	GEN1	GFM1	GGA2	GGCT	GGH	GINS1	GINS2	GINS4	GJC2	GKN2	GLRX3	GMCL1	GMNN	GMPS	GNL2	GNL3	GOLT1B	GORASP2	GPD1	GPIHBP1	GPM6A	GPN1	GPR146	GPR162	SLC52A2	GPR19	HASPIN
PMC10323240-develop-150-201071-s1.pdf-0-TFAP2B_TFAP2B		SLC2A3	ARHGAP29	DDIT4	FTL	S100A11	SLC2A1	CXCL14	KRT8	DSC2	SELENOP	SEMA3A	EGLN3	C4orf3	UPP1	CRABP2	WSB1	PPP1R3B	PGK1	KRT19	RPS13	NDRG1	FTH1	RPL9	RPS16	RPS19	SLC16A1	CD24	NMB	DCN	HAPLN1	RPS20
PMC4352712-NIHMS656781-supplement-1.pdf-12-ZNF567_ZNF567		ZNF721	ERMN	UGT3A2	DSG4	ZNF385B	MC1R	SPR	TNF	HSPG2	BDH1	HIF3A	NECTIN2	TM4SF20	MKNK2	ZNF483	IRAG1	CMTM2	CXCL5	CTNNB1	GNAS	VDR	MATN2	ZNF563	LRRC40	PLEKHO1	BCAP29	SLC7A1	OR10H4	CD96	IFNAR1	HDX	XIRP2	ZNF493	CCDC183	HECA	SLCO1A2	MYH14	CEBPG
PMC4348661-srep08748-s1.pdf-37-FOXO4_FOXO4		TTC28	HIF1AN	CSF1R	PDGFRB	HMGXB3	KREMEN1	BCAR3	CLUH	TBC1D9B	USP8	PCMTD2	SEC61A1	KBTBD12	BTBD8	ADAMTS2	PRPF6	PIMREG	ZNF644	PABIR2	DIP2B	GGA2	SLC9A6	TBC1D20	ANKRD11
PMC4348661-srep08748-s1.pdf-166-SCMH1_SCMH1		CTPS1	ZBTB44	SENP1	STX12	HECTD4	JAM3	KDM1A	FICD	LDB3	CLMP	ISCU	PPP2R3A	TENT5B	WDTC1
PMC4338251-pone.0118453.s016.xlsx-Table_S3-Tables_S3_Differential_expression_analysis_of_tumor_suppressor_genes_and_transcription_regulators_that_showed_promoter_HMR_expansion_or_contraction_NR4A1		ABI3	ANKIB1	ANKRA2	ANKRD10	SLF1	ANKRD42	ANKRD49	ANKRD52	APC	ASB3	ASCC1	ATF2	ATF7IP	BATF3	BDP1	BMI1	BRD7	ABTB3	BTF3	BUD31	URI1	CADM3	CAND2	CBFA2T2	CBFA2T3	CBX5	CCAR1	CCNT2	CD82	CEBPB	CNTRL	CLPB	CNOT8	CREB3L4	CREM	CRTC1	YBX3	CTBP2	CUX1	CXCL14	CYLD	DEPDC1	DKK1	DLC1	DMTF1	DR1	DSC3	E2F6	EGR1	EGR2	EGR3	EID1	ELF2	ELK3	ELL2	ELL3	EPHB3	ETS1	ETS2	ETV1	ETV3	ETV4	FAM172A	FAS	FOXJ2	FOXN3	FOXP1	GABPB1	GAS7	GLI2	GLI3	GRHL1	GTF2B	GTF2H1	GTF2IRD1	GTF3C1	GTF3C6	H2AX	HCFC2	HDAC11	HDAC2	HDAC9	HEY2	HIF1A	HIVEP3	HLF	HMG20A	HMGB2	HMGN1	HOMEZ	HOPX	HOXA1	HOXA4	HOXB4	HOXD9	HSF2	ID1	IFI16	IKZF2	IKZF3	ING4	IRF1	IRF2	IRF2BP1	IRF5	IRF6	JMY	AJUBA	KAT2B	KCNIP3	KCTD1	KHDRBS1	KLF11	KLF5	CERS4	CERS6	LDB1	LHX6	LYL1	MAFK	MAGED1	MAX	MDM2	MED1	MED12	MED14	MED16	MED17	MED23	MED27	MEF2B	MEF2D	MEN1	MESP2	MGA	MITF	MLLT10	MLXIPL	MMS19	MPHOSPH8	MSX1	MTDH	MTERF1	MTERF2	MTF2	MXI1	MYCBP	MYCL	MYCN	MYEF2	NACA	NCOA2	NCOA4	NEGR1	NEO1	NFAT5	NFATC1	NFE2L3	NFIC	NFIX	NFKB1	TONSL	NFXL1	NKX3-1	NLRC5	NOSTRIN	NOTCH2	NOTCH4	PA2G4	PBX3	PDGFRL	PDLIM1	PER2	PEX14	PHB2	PHC1	PHC3	PHTF1	PIAS1	PIR	PKNOX1	PLAG1	PLAGL2	PML	POLR2J2	POLR2J3	POLR3E	POU2AF1	POU2F2	PPARGC1A	PRDM1	PRDM2	PRDM4	PRDM8	PRRX2	PSMD10	PSMG4	RASSF1	RASSF4	RASSF5	RBM39	RBFOX2	REL	REST	RFX3	RFXAP	RNF14	RNF2	RNF4	RNF43	RUNX1T1	SALL2	SAP30BP	SATB1	SBNO2	SCMH1	SCML2	SERTAD2	SFRP4	SIX2	SKP1	SMAD1	SMAD3	SMAD5	SMARCA2	SMARCA5	SMARCC1	SMARCD1	SMARCD2	SOX17	SOX18	SOX8	SP1	SP100	SP2	SRA1	SREBF1	SREBF2	SS18	ST14	ST7L	STAT3	STAT5A	STAT6	SUB1	SUPT16H	TAF12	TAF13	TAF1B	TAF7	TAF9	TBX1	TCERG1	TCF12	TEAD1	TEAD4	TEF	TET2	TFAM	TFB1M	TFDP2	TGFB1I1	THAP7	TLE1	TLE2	TP53	TP53BP1	TRIM16	TRIM22	TRIM25	TRIM27	TRIM33	TRPS1	TRRAP	TSG101	TUSC2	UBE2V1	UBP1	WNT5A	YWHAB	ZBTB48	ZC3H8	ZDHHC13	ZFP91	ZFPM2	ZFX	ZHX3	ZKSCAN1	ZKSCAN2	ZKSCAN5	ZMYND8	ZNF134	ZNF136	ZNF148	ZNF154	ZKSCAN7	ZNF18	ZKSCAN8	ZNF197	ZNF211	ZNF213	ZNF217	ZNF24	ZNF253	ZNF256	ZNF274	ZNF281	ZSCAN31	ZNF33A	ZNF33B	ZNF35	ZNF354A	ZNF397	ZNF444	ZNF483	ZNF488	ZNF496	ZNF668	ZNF675	ZNF83	ZNF85	ZNF90	ZNF92	ZNF93	ZNFX1	POLR1H	ZSCAN16
PMC4339807-srep08542-s1.doc-0-EGR3_EGR3		EIF4A2	ELF3	EP300	EPHA3	EPHB6	EPPK1	ERBB2	ERBB4	ERCC2	EZH2	AMER1	FBXW7	FGFR2	FGFR3	FLT3	FOXA1	FOXA2	FOXL2	FUBP1	GATA1	GATA2	GATA3	GNA11	GNAQ	GNAS	H3-3A	H3-5	HGF	H1-2	H2BC5	H3C2	HNF1A	HRAS	IDH1	IDH2	JAK1	JAK2	JAK3	KDM5C	KDM6A	KEAP1	KIT	KLF4	KRAS	LIFR	LRRK2	MAP2K1	MAP2K4	MAP3K1	MAPK8IP1	MECOM
PMC4335056-pone.0116726.s005.xlsx-Biol_FT_NOT_QE-GENE_Official_symbol_NR4A2		ABHD10	ACADM	ACOT9	COQ8A	ALDH1B1	ALDH7A1	ATP5F1C	BCKDHA	C1QBP	CAPZA2	CARS2	COPA	DAP3	DHX30	EIF3C	EIF3L	ETFB	EZR	FH	GART	GRPEL1	HIBCH	HNRNPM	HSP90B1	HSPA4	IDH2	KIF5B	KPNB1	LAP3	LARS1	LDHA	MCM7	MRPL38	MRPL43	MRPS2	MRPS22	MRPS23	MRPS25	MRPS27	MRPS6	MTHFD2	MMUT	MYH10	MYO5B	NDUFS2	NDUFS3	NT5DC2	OAT	PCBP2	PCCA	PDHB	PDK3	PHB2	PSMA7	RPL12	RPL7A	RPN1	RPS23	RPS9	RUVBL2	SCYL2	SF3B3	SOD2	SUCLG2	TLN1	TRIM28	TRMT10C	WARS1	XPO1	YWHAE
PMC4335056-pone.0116726.s005.xlsx-Biol_2_QE_NOT_FT-GENE_Official_symbol_NR4A2		ACSF2	ACSF3	ACSS1	ADD1	ATIC	ATP2A2	ATP5F1A	ATP5F1B	ATP5PB	ATP5MF-PTCD1	BCKDK	CAD	CAND1	CAP1	CAPZB	CCT2	HDHD5	CFL1	COPS4	CSE1L	DBN1	DPYSL3	DYNC1H1	ECI2	EIF2S1	EIF4G1	ELAC2	ERAL1	ETFDH	FAHD1	FDXR	FKBP4	GFM2	GSR	GSTK1	HARS2	HSP90AB1	HSPE1	HSPH1	IARS2	IMPDH2	LDHB	LETM1	LRRC47	MAP4	MCCC1	MIPEP	MRPL46	MRPS18B	MRPS26	MRPS7	MTPAP	NDUFAF7	NFS1	NME1-NME2	NNT	NSF	NUBPL	PCCB	PDCD6IP	PFDN2	PFKP	PGD	PGK1	PLS3	PMPCB	PPA1	PPP2R1A	PRKDC	PSMC6	PSMD1	PSMD11	PSMD3	PSMD7	RARS2	RPL11	RPS13	SDHB	SHMT2	SLIRP	SMC4	SND1	SUCLG1	THNSL1	TKT	TPI1	TXNRD2	UBA1	VARS1	VARS2	WARS2	XPNPEP3	YWHAQ
PMC4335056-pone.0116726.s005.xlsx-TX100_NOT_X-ChIP_QE-GENE_Official_symbol_NR4A2		ACLY	ACOT2	ADD1	AHCY	AKR7A2	ATIC	ATP2A2	ATP5F1A	CAD	CAND1	CAP1	CAPZB	CCT2	CCT3	CCT5	CCT7	CDK1	HDHD5	CFL1	COPS4	CSE1L	DBN1	DPYSL3	DYNC1H1	EEF2	EIF2S1	EIF3A	EIF4G1	EPRS1	ETFDH	FASN	FKBP4	GSR	HSP90AA1	HSP90AB1	HSPH1	IARS1	IMPDH2	IQGAP1	KCTD12	LDHB	LRRC47	MAP4	MTHFD1	MYH9	NME1-NME2	NSF	NSUN2	NUDT19	PDCD6IP	PDE12	PFDN2	PFKP	PGD	PGK1	PLS3	PPA1	PPP2R1A	PRKDC	PSMC6	PSMD1	PSMD11	PSMD3	PSMD7	RPL11	RPS13	SDHB	SMC4	SND1	TCP1	TKT	TPI1	UBA1	UQCRC2	VARS1	VCL	WARS2	XPNPEP3	YWHAQ
PMC4335056-pone.0116726.s005.xlsx-X-ChIP_NOT_TX100_QE-GENE_Official_symbol_NR4A2		AASS	ABAT	ABCB10	ABHD10	ABHD11	ACAD10	ACAD9	ACADM	ACADVL	SDHAF3	ACOT1	ACOT13	ACOT9	COQ8A	COQ8B	ADPRS	AFG3L2	AK3	ALDH1B1	ALDH2	ALDH4A1	ALDH6A1	ALDH7A1	ALDH9A1	NAXE	ATP5F1D	ATP5PD	DMAC2L	ATPAF1	ATPAF2	BCAT2	BCKDHA	DGLUCY	C1QBP	CARS2	CBR4	KYAT3	CCDC51	CDK5RAP1	CENPV	CHCHD2	CLU	CLYBL	COQ5	COQ6	CORO7-PAM16	COX2	COX4I1	COX5A	COX5B	CPOX	CPT2	CRYZ	CSRP2	CSTA	CTSD	DAP3	DBT	DCXR	DDX28	DHTKD1	DHX30	DLAT	DNLZ	DTD1	EARS2	ECI1	ETFB	FAHD2A	FARS2	FASTKD2	FASTKD3	FASTKD5	FECH	FH	FLAD1	FUS	GADD45GIP1	GATC	GCAT	GLDC	GPT2	GRPEL1	GRPEL2	GRSF1	GTPBP10	GTPBP3	GTPBP8	GUF1	HADHB	HAGH	HIBCH	HINT1	HINT2	HMGA1	HMGCL	HSCB	MRPL58	IDE	IDH2	IDH3G	ISCA1	PRORP	L2HGDH	LAP3	LRRC15	LTF	LYPLA1	LYPLAL1	LYRM2	LYRM4	LYRM7	LYZ	MACROD1	MARS2	METTL15	MPST	MRPL1	MRPL10	MRPL11	MRPL12	MRPL13	MRPL14	MRPL15	MRPL17	MRPL18	MRPL19	MRPL21	MRPL22	MRPL23	MRPL24	MRPL27	MRPL28	MRPL37	MRPL38	MRPL39	MRPL4	MRPL40	MRPL41	MRPL43	MRPL44	MRPL45	MRPL47	MRPL48	MRPL49	MRPL53	MRPL55	MRPL9	MRPS10	MRPS11	MRPS12	MRPS14	MRPS15	MRPS16	MRPS17	MRPS2	MRPS21	MRPS22	MRPS23	MRPS25	MRPS27	MRPS28	MRPS34	MRPS35	MRPS36	MRPS6	MRRF	MTERF1	MTERF4	MTFMT	MTG1	MTHFD2	MTIF2	MTRF1	MMUT	NDUFA12	NDUFA13	NDUFA6	NDUFA9	NDUFAF3	NDUFAF4	NDUFB10	NDUFB5	NDUFB8	NDUFS2	NDUFS3	NDUFS7	NDUFS8	NDUFV1	NDUFV3	NIPSNAP1	NIPSNAP3A	NLN	NME4	NME6	NOA1	NT5DC2	NT5DC3	OAT	OGDH	PARS2	PCCA	PCK2	PCMT1	PDHB	PDK2	PDK3	PDSS1	PDSS2	GATB	POLG2	PPA2	PPTC7	PRDX5	PREPL	PSMB1	PUS1	PYCR1	QTRT1	QTRT2	RBFA	RCC2	MRM3	RPS10	RPUSD3	RTN4IP1	SEC63	SELENBP1	SNRPE	SOD2	SPR	SUCLG2	TACO1	TBCB	TEFM	TFB2M	TIMM13	TIMM44	TMLHE	TOP3A	TRMT10C	TRMU	TRNT1	TST	TUFM	TXN	UQCRC1	UQCRFS1	VSIG8	RCC1L	YBEY	PTGR3
PMC4333416-supp_gku1375_nar-02461-x-2014-File012.xlsx-AR-reg_genes_imapcted_by_siPIAS-Symbol_AR		ABHD2	ACAD8	ADAMTS1	ADM	AFF3	ALDH1A1	ALDH1A3	ANXA2	ANXA2R	ASB9	ATP1A1	ATP1B1	ATP5F1D	BCL6	BHLHE40	BTG1	C11orf54	C15orf48	REX1BD	CBLL1	CCNO	CDC45	CEBPD	TMEM121B	CMTM3	CNKSR3	CRELD2	CXADR	CXCL10	DPY19L2	EFNB2	ELL2	ELOVL5	ERRFI1	ENTREP1	DIPK1A	FBP1	FICD	FZD8	GK5	GLUD1	ADGRG2	HERC3	HERC5	HES1	HK2	HMGCS2	HOMER2	HPGD	HS6ST1	IDH1	IFRD1	IGFBP3	KCNQ3	KCTD12	KCTD3	KLK2	LRRFIP2	LTA4H	MAF	MAFB	MALT1	MAP1B	MSRB2	MT2A	MYC	MYOF	NCALD	NCAPD3	NEFH	NETO1	NTN4	OPRK1	ORM2	OVGP1	PACSIN1	PDLIM3	PDZRN3	PFKFB4	PGC	PIK3C2A	PLEKHH1	PLPP1	PLPP3	PPFIA2	PPM1B	PPM1E	PRR15L	PTGER2	PTGES	PXMP2	RASD1	REEP1	REXO2	RGS10	RNF145	RRM2	RUSC1	S100P	SEMA3C	SERPINA3	PRAG1	SLC26A3	SLC2A3	SLC30A2	SLC44A3	SLC4A4	SLC4A7	SORD	ST6GAL1	ST6GALNAC1	STARD3NL	TACC2	THBS1	THOC5	THYN1	TMEFF2	TMEM106C	TMEM45B	TMPRSS2	TPD52L1	TRIM48	TRIM51	TTR	UAP1	VAV2	YIPF1	ZNF385B	ZNF83	CEMIP
PMC4330252-gni-12-181-s004.pdf-26-ZFHX4_ZFHX4		ZFHX4	LCP2	FNIP1	ACSL6	CDC42SE2	RAPGEF6	KLF12	ATP1A1	GBP2	GBP7
PMC4330252-gni-12-181-s004.pdf-124-GZF1_GZF1		NAPB	NXT1	CSTL1	GZF1	CLEC2A	CEP162	BAALC	PKHD1L1	TRHR	SYBU	ENY2	NUDT13	P4HA1	DNAJC9	FAM149B1	CFAP70	USP54	PPP3CB	ANXA7	ECD	ANO2	IQGAP1	CSH2	LIMD2	PSMC5	FTSJ3
PMC4330385-supp_gkv024_nar-03005-x-2014-File010.pdf-20-ASH1L_ASH1L		YY1AP1	GON4L	KHDC4	SLC25A44	PMF1	SMG5	NAXE	GPATCH4	MRPL24	INSRR	PEAR1	SPTA1	TAGLN2	KCNJ10	CASQ1	NHLH1	SLAMF6	ARHGAP30	ADAMTS4	MPZ	FCGR3B	FCGR2B	OLFML2B	SPATA46	UAP1	DDR2
PMC4330385-supp_gkv024_nar-03005-x-2014-File010.pdf-49-LCORL_LCORL		LCORL	PDS5A	APBB2	ATP8A1	CORIN	FRYL	LNX1	TMEM165	SRP72	ARL9	ADGRL3	TECRL	CENPC	UGT2B17	MUC7	AMTN	GC	AFP	BTC	FRAS1	ANXA3	SCD5	COQ2	ABRAXAS1	SLC10A6
PMC4330385-supp_gkv024_nar-03005-x-2014-File010.pdf-58-HAND1_HAND1		HAVCR2	NIPAL4	ADAM19	CLINT1	EBF1	ATP10B	CCNG1	TENM2	WWC1	FBLL1	PANK3	SLIT3	KCNMB1	GABRP	STK10	MSX2	KIAA1191	GPRIN1	UIMC1	RAB24	F12
PMC4330385-supp_gkv024_nar-03005-x-2014-File010.pdf-70-ZNF467_ZNF467		ZNF862	KCNH2	ATG9B	FASTK	GBX1	WDR86	CRYGN	PRKAG2	KMT2C	DPP6	PTPRN2
PMC4330385-supp_gkv024_nar-03005-x-2014-File010.pdf-82-ZBTB34_ZBTB34		RALGPS1	ANGPTL2	GARNL3	SLC2A8	NIBAN2	SH2D3C	AK1	ST6GALNAC6	PIP5KL1	GOLGA2	ENDOG	SPOUT1	PHYHD1	SH3GLB2	MIGA2	DOLPP1	C9orf50	FNBP1	NCS1	ASS1	QRFP	FIBCD1	FAM78A
PMC4330385-supp_gkv024_nar-03005-x-2014-File010.pdf-84-LHX3_LHX3		LHX3	SNAPC4	INPP5E	SEC16A	NOTCH1	EGFL7	EDF1	FBXW5	ENTPD2	LRRC26	ANAPC2	TPRN	EXD3	ENTPD8	NSMF	PNPLA7	DIP2C	LARP4B	IDI2	ADARB2	PFKP
PMC4330385-supp_gkv024_nar-03005-x-2014-File010.pdf-93-IRF7_IRF7		IRF7	CDHR5	DEAF1	GATD1	MUC6	MUC2	MUC5B	TOLLIP	BRSK2	MOB2	TNNT3	MRPL23	INS-IGF2	CD81	TRPM5
PMC4330385-supp_gkv024_nar-03005-x-2014-File010.pdf-113-PROX2_PROX2		MLH3	FLVCR2	VASH1	ANGEL1	NGB	NRXN3	DIO2	STON2	GALC	NRDE2	CALM1	TTC7B	RPS6KA5	CCDC88C	PPP4R3A	TRIP11	SLC24A4	LGMN	ITPK1
PMC4330385-supp_gkv024_nar-03005-x-2014-File010.pdf-119-SMAD3_SMAD3		SMAD3	AAGAB	PIAS1	CALML4	ANP32A	KIF23	TLE3	GRAMD2A	HIGD2B	HCN4	CCDC33	CYP11A1	CPLX3	ULK3	C15orf39	GOLGA6C	GOLGA6D	COMMD4	MAN2C1	SIN3A	UBE2Q2	FBXO22	TSPAN3	PEAK1	LINGO1
PMC4330385-supp_gkv024_nar-03005-x-2014-File010.pdf-135-TBX2_TBX2		TBX4	NACA2	EFCAB3	MRC2	KCNH6	TACO1	CSHL1	SCN4A	LRRC37A3	GNA13	CACNG5	CACNG4	HELZ	NOL11	ABCA5	KCNJ16
PMC4330385-supp_gkv024_nar-03005-x-2014-File010.pdf-149-ZNF160_ZNF160		ZNF525	PRKCG	CACNG7	CACNG8	CNOT3	LENG1	LILRB5	LILRB2	TTYH1	LENG8	LENG9	LILRB4	FCAR	NCR1	GP6	PPP1R12C	PPP6R1	TMEM150B	UBE2S	SHISA7	NAT14	EPN1	NLRP11	NLRP13	NLRP5	ZNF787
PMC4330385-supp_gkv024_nar-03005-x-2014-File010.pdf-150-ZNF787_ZNF787		ZNF787	ZNF444	ZIM3	DUXA	ZNF460	ZNF551	ZNF814	ZNF135	ZNF497	ZNF132	ZNF324	CHMP2A	SIRPG	SIRPA	PDYN	TGM3	UBOX5	DNAAF9	ADAM33
PMC9767930-41398_2022_2279_MOESM1_ESM.pdf-2-ZNF260_ZNF260		ZMYM2	SRP72	TNPO1	RSBN1	PRRC1	ZNF420	RLIM	SLC36A4	ZNF644	MAPK6	DDX21	PHF6	BCLAF1	STAG1	XRCC5	VIRMA	KLHL9	CREB1
PMC4311259-srep08153-s1.pdf-43-CAA_TSHZ1		QPCT	GUCY2C	GLS	TGM2	TSHZ1	UGT8	GLYAT	ATM	DOCK11	MPG	SFXN1	ITGA2B
PMC10260721-43657_2023_100_MOESM11_ESM.xlsx-MR_for_UKB_diseases_FDR_0_05-Gene_NR3C2		CX3CR1	CYP21A2	DYNC2LI1	C4B	SPG7	DEF8	TXNDC2	SPATA33	MICA	RPP21	CRHR1	MOG	KANSL1	ECE1	CREBBP	LST1	RFC1	CATSPER2	EPHX1	CNIH4	MSTO1	GUCY1B1	WEE1	SRGAP3	TNXB	CMTM1
PMC10260721-43657_2023_100_MOESM10_ESM.xlsx-MR_for_neuro-traits_FDR_0_05-Gene_NR3C2		CRHR1	KANSL1	CCN6	MRPS21	ARL6IP4	ECE2	TNXB	SLC35E2B	ZFP91	SHMT1	LRRN3	MRPL11	RAD51D	HES4	FAM228B	CUTA	PPA2	NUDT1	CGREF1	CYP2D6	C4B	ACADVL	CRELD2	DCUN1D4	OS9	RFC1	GAB2	SLC5A10	MDH2	CATSPER2	RABEP1	EFNA1	ITM2C	MMAB	ZBTB1	MRPL43	C7orf50	CYP21A2	YWHAB	PLIN3	THAP3	DDHD2	FAIM	DCAF5	NPIPA3	PIGQ	NAT1	TMEM138	ULK3	GATC	RUBCNL	ERBB4	DEF8	XPNPEP3	CEP120	SETD3	RBIS	IGSF3	ATP6V1G2	CNPY2	RPGRIP1L	ATP5MC1	DMAC2	TPTE2	RPS10	ERBIN	MGST2	TRMT2A	SNCA	ITPA	CREBBP	GHRL	ATP5MK	SPG7	FAM221A	NQO2	MRPL55	KCNMB3	EFS	ADAM15	ETV7	CPNE7	RPP21	PTK7	GOLGA6L9	ZNF419	TCP11	MICA	ENTPD4	RNF182	ACRV1	TMEM91	MRPL24	ACADM
PMC10318747-12864_2023_9472_MOESM2_ESM.xlsx-OCI-AML3_30min_vs_Control-Unnamed_1_RUNX2		EGR2	EGR3	BTG2	CCL3	CCL3L3	NR4A1	ADAMTS1	OSM	JUN	DEFA4	C3AR1	EGR1	KCNJ2	NR4A2	TNF	LIF	ALKAL1	IL1B	HBEGF	SNAI1	MPO	NR4A3	MSC	BDNF	ZFP36	ERGIC1	C3orf62	FOSB	IER3	PMAIP1	DUSP1	SLC9A9	PLK2	RGS2	SNAI2	AP1S3	PRSS12	PTGS2	RHOB	VWCE	TWIST1	DUSP2	MYRF	CXCL8	SFRP2	NFKBID	IER2	RUSC2	JUNB	INPP5D	GALNT3	ATP6V1C2	PHLDA1	MTARC1	ATP4B	TTYH1	CCDC51	NDST3	IL10	NRN1	CCL2	KIAA2026	TECPR2	TRIB1	TSTD3	SUCNR1	ASRGL1	NFKBIZ	DTD2	ACTRT3	DYRK1B	CCDC3	SOWAHC	KRT84	NISCH	EVX2	SLC10A6	ICAM5	IQCA1	GH2	ZC2HC1C	TMEM47	FOS	CSRNP1	CTSO	CD79A	EIF3F	TSTD1	ZNF568	FMN1	PIM3	DCUN1D4	GLIS2	LOX	SERPINA3	CAMKMT	SCARF2	MYADML2	ARL4A	LAMTOR3	GRAMD1B	SPRY2	BTN2A2	MEAK7	C5orf34	ZFP36L1	DTHD1	EGR4	TBC1D30	CBY2	NKX2-8	TRAPPC13	GPIHBP1	ZNF566	PGAM4	IFIH1	C12orf76	IBA57	FAM135A	CLDN12	WDR47	OAS3	PARP16	HRK	MICALL2	AQP7	SETSIP	CD80	ITPR2	ABCC3	GZMK	TMEM25	OR2V1	WDR72	OR6B2	PNOC	TRAF3IP2	SLC41A3	DCANP1	GCHFR	RSPH9	DCHS2	WNT4	OR4D9	NEXMIF	DLX6	OR2G3	OLFML1	RTBDN	HMBS	SPDYE1	ZG16	DND1	GRB7	DNAI3	EPHX2	ACKR3	PITPNM3	TBC1D9	NPY4R	CCDC159	GNG8	PTPN3	CCDC144A	MFAP4	CLDN6	PRAM1	KIF26B	NUTM2D	MEIOC	CUEDC1	RSAD2	SCN4A	RTL5	FAM217A	BSND	PLEKHG6	VCY	KRTAP10-5	PSG6	OR51M1	NHS	SPMAP2L	DLG5	PRAME	KRT26	TXNDC2	IL32	C12orf54	BMP6	FAM110B	CYP2D6	SHISAL1	PPP1R1A	TNP1	FOXJ1	NUP188	RNF32	DENND2B	SPACDR	SMIM14	TP63	TBXA2R	KDM4C	OR10AG1	PRRT1	RNF175	IKZF2	VIM	PRMT8	SPARC	SBSPON	LCN15	FAM167A	LIX1	C8orf74
PMC10318747-12864_2023_9472_MOESM2_ESM.xlsx-OCI-AML3_3h_vs_Control-Unnamed_1_RUNX2		EGR3	NR4A3	NR4A1	CCL3	JUN	GNLY	MAFB	IER3	C3AR1	CHAC1	BTG2	IL7R	RGCC	EGR2	PRR16	IQCN	GPR183	CD83	NRG1	ATF3	NR4A2	ADAMTS1	CEMIP	EGR1	CXCL10	THBS1	INSIG1	IL1B	TTC28	TRIB1	IGFBP3	MSC	DUSP1	RHOB	RGS2	FLT1	ARHGAP31	PAQR5	IL2RG	LDLR	PDGFA	TNFAIP3	DUSP8	HIVEP2	NFKBIZ	STC1	PMAIP1	PTGS2	CXCL8	MMP12	NFKB2	JUND	HGF	FOS	HMGCR	FOSB	BMAL2	CXCL3	OSM	INHBA	BCL3	DUSP6	RELB	SLC10A1	CYTIP	EBLN2	PPP1R15A	ZSCAN5A	HOXA4	MMP9	HMOX1	MYO1E	RAB38	PI15	MSMO1	PHLDA1	NAV1	BCL6	IDI1	PPARD	SLC6A11	PADI6	SERPINB2	HMGCS1	IL6ST	CCL2	C2CD4A	CYP17A1	CEP85L	HTR7	FN1	YWHAG	TNIK	LRG1	ST3GAL5	KRTAP9-8	SAT1	HTR3A	SEMA3B	OR1L6	GRAMD1B	BCL2A1	FCAR	ZFP36L1	DKK2	GPR52	TATDN2	ZNF436	ICAM2	GARRE1	OXCT2	TREM1	KDM6B	CDKN1A	C14orf132	SLCO4C1	GTPBP1	IL27RA	HSD17B7	ACVR2A	DDIT4	DRC7	FABP3	CXXC5	SLC9A7	TFEB	SPSB1	DST	USP50	DLX2	CAV1	NFKBIA	HIVEP3	CHST15	PLEKHN1	PER1	HMBS	OTUD1	LIF	KBTBD8	HHLA1	ZC4H2	PEG3	ZKSCAN7	ZNF853	TNF	PTPN14	JUNB	SQLE	MMP1	RPA4	H2AB3	CITED1	GJB6	COL28A1	SEMA5A	LENEP	RAB3IP	ANKRD33B	STC2	AFF3	SERPINE2	LHX9	AHDC1	VIM	EGFL6	HIVEP1	LPL	TPD52L3	PTX3	LONRF3	ABTB3	BAIAP3	SLC30A1	OR4F3	APLF	SYTL2	PLEKHO1	ARHGAP20	PPARG	HNRNPH1	RAB7B	ICAM1	PHF6	NUMBL	JPH1	CCDC159	BAIAP2	PRR35	MPRIP	MROH2B	TNFAIP6	RRP36	FZD7	TPRG1	NFIL3	ABTB2	FYN	ZFP36	VENTX	TNKS1BP1	HID1	CDKN2B	GFOD1	ZNF566	CCN5	SEMA5B	HBEGF	GADD45B	CDKL2	BTG3	CLASRP	TEAD3	NBPF3	FBXO25	SUMF1	KLHDC2	ACADSB	IRAG2	CAMSAP2	FZD6	MTLN	SIPA1	C9orf40	SLC1A6	NFE2	DPH5	USP28	TBC1D30	MED20	MAG	SLC2A1	ZNF501	ACVR2B	HUNK	MTRF1	DGKG	PLEKHM3	CR2	FAM114A2	SLC25A45	TENT5C	HEATR5B	SLC44A1	SLC35B3	SCARF2	SLX4IP	GPALPP1	MVB12B	HARBI1	VPS13D	ANTXR2	PAX8	FIG4	GPBAR1	EXOC3L4	FIGN	KLHL23	TAF1A	YBEY	APOBEC3F	DYNLT2B	PAX9	TAC3	HEATR5A	TNFSF13	CCDC148	DCT	PERP	C5orf63	PLCH1	FANCF	IL18RAP	TET1	CELSR3	ST3GAL6	C12orf76	GDPGP1	SAA2	TMEM229B	TSPAN7	FOXI1	SLC10A5	MANSC1	RTN4IP1	VSIG10	RAB33A	AMN1	ZNF32	GOLGA8J	SCUBE3	THAP2	ITIH4	MBNL2	YPEL3	TMEM128	H1-1	FCRL1	RNF125	MGAT4A	ZC3H6	OFD1	CREB3L4	FMO5	TP53INP1	ZNF546	CCDC187	DLX5	CXCR2	SCIMP	UNC5C	RMDN2	ZFP14	ARHGAP5	TCEAL3	KAT6B	TCEANC	ATOSA	TFEC	NPY1R	NPL
PMC4304173-12920_2014_63_MOESM2_ESM.pdf-2-NR2F2-AS1_NR2F2		OLFM4	OPHN1	OR10A4	OR10A5	OTUD6B	P2RY13	PDE6C	PF4	PF4V1	PIF1	PPBP	PPP1R3B	PRAME	PRF1	PTGS2	PTPN12	PTPRO	RHOBTB1	RPS12	RUNX1	S100A8	S100A9	S100A12	SCD5	SCGB3A2	SLFNL1	SLITRK6	SMOX	SOD1	SON	SOSTDC1	SPATA1	SPINK2	SPINK7	SPRR4	SPSB4	SPTLC3	ST18	TAL1	TEK	TERT	TMEFF2	TMEM241
PMC4290621-1471-2164-15-S9-S7-S12.xls-Sheet1-HOXD-AS1_KD_AR		TTC28	SNN	PTGS1	ZNF304	TMEM86A	CNR1	MAGEA9B	VIPR1	ADAMTS3	CREM	SMCHD1	TSPAN2	ATF6B	SLC35F1	PROX1	PDLIM4	CBLN2	LOX	ZNF641	DDX19A	TNNC1	PGAM2	BCL11A	GDF15	RAB26	SPATA18	SIRT2	TNF	IQGAP3	CCL20	CX3CL1	AMDHD2	PYROXD1	TGDS	RIPK4	S100A1	GET3	H2AC6	CPA4	S100A3	VTN	SOCS7	ANG	HINT3	ZNF467	CAMK1G	AFAP1L1	GDPD4	GLB1L2	TMEM215	ZNF324B
PMC4282444-mec0023-4256.pdf-8-IKZF3_IKZF3		MARCHF1	DNTT	TFB2M	KAT2B	PHACTR3	DIAPH3	WDR26	SF3B3	POGK	SDHA	LARGE1	PPARGC1A
PMC4283159-ajas-28-2-158-supplementary.pdf-24-MYC_MYC		DKK1	CACNA2D3	UCP3	VCPIP1	ASB5	NFAT5	ASS1	STC1	GLCE	HDAC9	ITGB6	SLC27A6	MAST4	FRZB	LPIN1	CTXN3	RPS6KA3	ABHD4	HPCAL4
PMC9746906-jciinsight-7-156485-s140.pdf-5-CXXC1_CXXC1		DPY30	DYDC1	DYDC2	E2F6	EED	EZH1	EZH2	HCFC1	HCFC2	HDAC2	HDAC9	INO80C	JARID2	KANSL1	KAT8	KDM6A	KDM6B	KMT2A	KMT2B	KMT2C	KMT2D	LAS1L	MAX	MCRS1	MEN1	MGA	NCOA6	PAGR1	PAXIP1	PELP1	PHF20	PRDM4	PRMT5	PRPF31	RBBP4
PMC9753996-jci-132-160767-s182.xlsx-EBF1_associated-A1BG_EBF1		AAMDC	AARSD1	ABCA1	ABCA7	ABCC10	ABCF3	ABI2	ABL1	ACAD11	ACADSB	ACBD3	ACLY	ACO2	ACOX3	ACTB	ACTL6A	ACVR1B	ACY3	ADA	ADAM15	ADAM17	ADAM22	ADAP1	ADARB1	ADARB2	ADD2	ADNP2	ADO	ADORA1	ADORA2A	ADRB2	ADSL	AGA	AGBL5	AGO2	AGPAT2	AHCYL1	AHCYL2	AHDC1	AIDA	AK4	AK7	AK9	AKAP13	AKAP5	AKAP8L	AKNA	AKR1B1	ALDH16A1	ALDH3B1	ALDH5A1	ALDH9A1	ALOXE3	AMACR	AMD1	AMPD3	AMZ2	ANGEL2	ANKLE2	ANKMY2	ANKRD13B	ANKRD13D	ANKRD16	ANKRD33B	ANKRD36	ANKRD45	ANKRD65	ANP32E	ANXA2	ANXA6	AP1G1	AP3S1	AP4M1	AP5S1	APBB1IP	APBB3	APIP	APLP1	APOBEC2	APOC2	APOO	APRT	ARF4	ARF5	ARFGAP1	ARFIP1	ARHGAP30	ARHGAP4	ARHGEF17	ARHGEF3	ARID3A	ARID5A	ARIH1	ARL11	ARL14EP	ARL3	ARL6IP1	ARL6IP5	ARL8A	ARMC2	ARNT	ARPC1B	ARPC4-TTLL3	ARRB2	ARSG	ASB10	ASCL2	ASF1A	ASPSCR1	ASXL1	ATAD3A	ATF2	ATG16L2	ATG3	ATL3	ATP11B	ATP2A3	ATP5PB	ATP5ME	ATP6V0E1	ATP6V1G1	ATP8B2	ATP8B3	ATXN2L	ATXN3	ATXN7L2	AUH	AURKAIP1	AVPI1	B3GALNT2	B3GNT7	B4GALT1	B4GALT3	BABAM1	BAD	BAHCC1	BATF2	BATF3	BAX	BAZ1A	BAZ2A	BAZ2B	BBIP1	BCAP31	BCAT2	BCL2L1	BCL3	BCL7B	BCR	BGLAP	BHLHE40	BIN2	BLNK	BLOC1S6	BMP8A	BMP8B	BNIP2	BOLA1	BOP1	BORCS6	BPGM	BPHL	BRI3BP	BRINP2	BRINP3	BRMS1L	BROX	BRPF3	BRWD1	BSPRY	BST2	BTF3L4	BTG2	BTN2A1	BUB3	BVES	TMEM273	ZFTA	C14orf28	TEDC1	C15orf62	C16orf54	HAPSTR1	C16orf74	C16orf87	UQCC4	C16orf96	C17orf58	CYBC1	EPOP	LIAT1	MICOS13	TEKTIP1	C1GALT1	SPMIP3	AIRIM	RHEX	CFAP276	C1QTNF8	RAB5IF	ADISSP	GATD3	C21orf58	C22orf39	C2CD4A	C2orf42	C2orf69	PCARE	DIPK2A	SPMIP2	C5AR1	C5orf15	CPLANE1	CYREN	FMC1-LUC7L2	C8orf44-SGK3	CACFD1	CACNG8	CACYBP	CALCOCO2	CALR	CAMTA2	CAND1	CAND2	CAP1	CAPN1	CAPN10	CAPRIN1	CARD19	CARHSP1	CARM1	CARS1	GOLM2	CASP6	CASP7	CASP8	CBFA2T3	CBFB	CBLL1	CBLN3	ZNG1A	CBX3	CBX4	CCDC102A	CCDC107	ODAD1	CCDC146	CCDC154	CCDC159	CCDC167	CCDC184	CFAP119	CCDC40	CCDC69	CCDC78	CCDC85C	CCDC88C	CCL3	CCL4	CCM2	CCND1	CCNDBP1	CCNE2	CCNG2	CCNL1	CCR10	CCSAP	CD164	CD19	CD22	CD244	CD248	CD38	POLR1G	CD55	CD59	CD70	CD72	CD74	CD79A	CD79B	CD99L2	CDC20	CDC20B	CDC25C	CDC42BPB	CDC42EP2	CDC42EP3	CDC42SE2	CDC73	CDHR2	CDK10	CDK13	CDK17	CDKN1B	CDKN1C	CDKN2AIP	CDKN2D	CDON	CDS2	CDV3	CEACAM5	CELF1	CENPM	CEP126	CEP57L1	CEP76	CEP85	CFAP126	CFDP1	CFLAR	CHAC2	CHAF1A	CHCHD10	CHCHD3	CHIT1	CHPT1	CHRAC1	CIB1	CLASP2	CLCN4	CLIC4	CLN3	CLNS1A	CLPX	CLTC	CMTM5	CMTM7	CMTM8	CMTR2	CNKSR2	CNN3	CNNM2	CNOT1	CNP	CNPY4	CNST	COA6	COA7	COCH	COL20A1	COL9A2	COLGALT1	COMMD5	COMMD8	COPG2	COPS7B	COQ10A	COQ9	CORO1C	CORO2B	COX14	CPNE2	CPXM1	CRACR2B	CRAT	CREB1	CREB3	CREB3L2	CREM	CRIP1	CRIP2	CRIP3	CRY1	CRY2	CRYGN	CS	CSK	CSNK1G2	CTBP2	CTBS	CTDNEP1	CTDSP2	CTNNA1	CTSZ	CUL1	CUX1	CWC25	CXCR4	CYB561D1	CYB5D2	CYBA	CYP2W1	CYTH1	D2HGDH	DAG1	DAP	DAZAP1	DCAF11	DCAF16	DCAF17	DCAF4	DCAF6	DCAKD	DDB2	DDIT3	DDIT4	DDTL	DDX20	DDX31	DDX55	DEF8	DEGS1	DENND3	DENND4A	DENND4B	DENND6A	DEPTOR	DERL3	DESI2	DEXI	DGKH	DHFR2	DHX35	DIAPH2	SLC49A4	DIS3L	DIS3L2	DISC1	DLL1	DLL3	DLL4	DLST	DLX2	DNA2	DNAJB2	DNAJC17	DNAJC27	DOCK9	DOK3	DPM2	DPYSL5	VPS26C	DSTYK	DTNBP1	DTWD1	DTX1	DTX2	DUS1L	DUSP1	DUSP10	DUSP12	DUSP18	DUSP22	DUSP5	DVL3	DYNC2LI1	DYNLT1	DYRK1B	E2F1	E2F2	EBAG9	ECI2	EDEM3	EEF1A1	EEF2K	EEF2KMT	EEPD1	EFCAB2	EFCAB6	EFNA3	EGR1	EHBP1L1	EHD1	EIF1AD	EIF2B1	EIF2S2	EIF3B	EIF3D	EIF3G	EIF4G2	ELL	ELP5	EMB	EML3	ENAH	ENPP7	ENTPD6	EPB41L2	EPB41L5	EPHB2	ERGIC1	ERLIN1	ERMAP	ESAM	ESR2	ESYT2	ETFA	ETV5	EXO1	EXOC5	EXOC6B	EXOSC4	EXOSC5	F8	FAIM	FAM117B	FAM118A	NIBAN3	FAM135A	FAM163B	ATPSCKMT	ABRAXAS1	FAM185A	ENTREP3	FAM200B	FAM204A	FAM20B	FAM227B	FAM234B	TENT5B	TENT5C	DIPK1A	FAM72A	FAM72B	FAM72D	FAM76A	FAM86B1	FAM86B2	FAM91A1	CIBAR2	FANCE	FANCG	FASTKD1	FBRS	FBXL17	FBXL4	FBXL6	FBXL8	FBXO22	FBXO3	FBXO31	FBXO46	FCER2	FCGR2B	FCGR2C	FCMR	FCRLA	FDX1	FERMT3	FGD2	FGGY	FHIT	FHL1	FHOD1	FKBP7	FLCN	FLOT2	FLT3LG	FMNL1	FNDC11	FNDC3A	FNDC5	FNTA	FOXE1	FOXH1	FOXK2	FOXP1	FTH1	FUS	FUT10	FUT7	FXYD2	FYCO1	FYN	FZD1	G6PD	GAB1	GAB3	GABARAPL2	GADD45A	GADD45B	GALK1	GALNT1	GALNT10	GALNT14	GALNT7	GALT	GATAD2B	GBA1	GBA2	GBE1	GCC2	GCSAM	GDF11	GEN1	GFPT1	GGA1	GGT5	GGTA1	GH1	GIGYF1	GIMAP8	GINM1	GJA5	GLI4	GLRX	GLTPD2	GLUL	GMIP	GMPR2	GNAI3	GNAZ	GNB1	GNB2	GNG13	GNG7	GNGT2	GOLGA1	GOT2	GPAM	GPATCH8	GPBP1L1	GPER1	GPM6A	GPR146	GPR148	GPR155	GPR63	GPSM1	GPT2	GRAP	GRAP2	GRAPL	GRHPR	GRWD1	GSAP	HASPIN	GSK3B	GSTM2	GTDC1	GTF2F1	GTF2I	GTF2IRD2	GTF2IRD2B	GTF3C2	GTSE1	GYG1	H3-3A	H3-3B	H6PD	HACD3	HBEGF	HBP1	HCFC1	HCFC2	HCST	HDAC1	HDDC3	HDGF	HECTD4	HEMK1	HERPUD1	HES1	HEXIM1	HIP1	H2AC21	H2AC20	HIVEP2	HMCES	HMGB2	HMGN3	HMOX2	HNRNPA2B1	HNRNPH1	HNRNPL	HPD	HPS1	HPS6	HSD17B12	HSF1	HSPA9	HSPH1	HUS1	HUWE1	HYAL4	IBA57	ICMT	IDE	IDH2	IFITM1	IFNAR2	IFNLR1	IFT20	IFT57	IFT81	IGF2BP1	IGFN1	IGLL1	IGLL5	IKBIP	IL17C	IL21R	IL6ST	IMMT	ING1	INO80E	INPP5D	INPPL1	INSC	INSR	INTS1	INTS3	INTS6	INTS6L	INTS7	IPMK	IQCE	IQGAP2	IQSEC1	IRF1	IRF2BPL	ITFG2	ITGA4	ITGB2	ITM2B	ITPK1	ITPR2	IVNS1ABP	JADE2	JAM2	JSRP1	JUNB	JUND	KANK1	KANSL1L	KATNBL1	KAZALD1	KCNJ12	KCNMB3	KCNMB4	KCTD13	KCTD17	KDM6B	KIAA0319	TMEM131L	WASHC4	DENND11	MYORG	KIAA1191	ELAPOR2	RELCH	CIP2A	KIF13A	KIF21A	KIFAP3	KLF12	KLF13	KLHDC10	KLHDC2	KLHL18	KLHL24	KLHL30	KLHL9	KNL1	KPNA1	KRBOX4	KRI1	KRTAP10-3	KRTAP5-1	KTI12	L2HGDH	LAGE3	LAMA5	LAMC1	LAMTOR2	LAPTM5	LARS1	LBR	LCK	LCN12	LCN15	LCN6	LCN8	LCORL	LDB1	LDB3	LDLR	LEFTY1	LENG9	LETMD1	LFNG	LGALS3BP	LGR6	LIG3	LILRA4	LIME1	LIMK2	LIN9	SMIM45	C10orf143	LIX1L	LMBR1	LMNB1	LNPEP	LONRF3	LPCAT3	LPGAT1	LRCH3	LRCH4	IRAG2	LRPAP1	LRRC14B	LRRC26	LRRC31	LRRC32	LRRC34	LRRC37A3	LRRC42	LRRC56	LRRC73	LRRC74B	LRRC8B	LRRFIP2	LRRK2	LRWD1	LSP1	LTK	LY86	LYL1	LYSMD1	LYSMD3	LZTS2	LZTS3	MAD2L1BP	MAD2L2	MADCAM1	MAFA	MAMSTR	MAN1A1	MAP1B	MAP1LC3B2	MAP2K3	MAP3K3	MAP3K4	MAP3K5	MAP4K1	MAP4K2	MAP9	MAPK10	MAPK12	MAPK1IP1L	MAPK8	MAPK9	MAPKBP1	MARCKS	MARCKSL1	MARVELD1	MAX	CGAS	MBD6	MBTPS1	MCL1	MCOLN2	MDM1	MED14	MEF2B	MEF2D	MEGF8	MEIG1	MELTF	EEF1AKMT2	METTL21A	METTL23	MFGE8	MFN1	MFSD14A	MICU2	MIER1	MKNK2	MKRN1	MLEC	MLF2	MAP3K21	MLLT1	MLX	MNT	MORC3	MOSPD1	MPHOSPH6	MPHOSPH9	MPP7	MPV17L2	MPZ	MRM1	MRPL24	MRPL34	MRPL42	MRPL55	MRPS12	MS4A1	MSANTD3	MSANTD4	MSN	MTCH1	MTF1	MTFR1	MTHFD1	MTHFD1L	MTMR1	MTMR12	MTMR14	MTMR4	MTMR6	MTSS1	MTX1	MUL1	MXD1	MXI1	MYADM	MYBL1	MYBL2	MYBPC2	MYBPH	MYH6	MYH9	MYL4	MYO15A	MYO1G	MYO3A	MZB1	MZT1	N4BP1	N4BP3	NAA16	NAA25	NAA30	NAA35	NAAA	NAB2	NACA	NACC1	NADK	NAGA	NAGLU	NAPA	NBEAL2	NBPF10	NBPF15	NCBP2	NCBP2AS2	NCF4	NCLN	NCOA2	NCOA3	NCOR2	NCSTN	NDRG4	NDUFA10	NDUFA4	NDUFA4L2	NDUFA5	NDUFAF3	NDUFAF4	NDUFB2	NDUFC1	NDUFV1	NECAP1	NEIL1	NEIL2	NEK7	NEK8	NEMP2	NEURL1B	NEURL2	NEURL4	NFATC3	NFATC4	NFKB2	NFYA	NHLRC2	NHLRC4	NIN	NKD2	NKX2-3	NLRC3	NLRC5	NMD3	NME4	NOCT	NOTCH1	NPTX1	NQO1	NR2C2	NR2F6	NRP2	NRROS	NSD1	NT5DC3	NTMT1	NTN3	NTPCR	NUCKS1	NUDT17	NUDT19	NUDT4	NUDT7	NUMB	NUMBL	NUP62	NUP88	NUTF2	OAZ1	ODF2	OGDH	OGFRL1	OGG1	OIP5	OPN3	OPRK1	OR2L13	OSBPL3	OSCP1	P2RX4	P2RX6	P4HB	PABPN1L	PACS1	PACSIN2	PACSIN3	PADI1	PADI2	PAG1	PAGR1	PAK2	PALB2	PAN2	PANK2	PAPOLA	PAPOLB	PAPOLG	PAQR4	PARN	PARP1	PARP15	PARP16	PARP8	PATZ1	PAX5	PCGF1	PCGF2	PCGF3	PCK2	PCMT1	PCNX4	PCSK4	PCSK7	PDCD1	PDE4A	PDE9A	PDIA4	PDXDC1	PDXP	PEA15	PELI3	PERM1	PEX10	PEX2	PFAS	PFKL	PFKM	PGBD2	PGLS	PGPEP1	PHACTR4	PHB2	PHF23	PHF3	PHLPP1	PHYH	PHYHD1	PI4KB	PIAS3	PIBF1	PICALM	PIGF	PIGO	PIGS	PIGV	PIGZ	PIH1D1	PIK3AP1	PIK3C2A	PIK3R2	PIK3R3	PIK3R5	PILRB	PIM3	PIP5KL1	PITPNB	PKN2	PLA2G1B	PLA2G6	PLD4	PLEC	PLEKHA1	PLEKHA2	PLEKHA3	PLEKHA8	PLEKHG2	PLEKHH3	PLEKHM2	PLGRKT	PLS1	PLSCR3	PLXNA2	PLXNA3	PLXNB2	PMEPA1	PMS2	PMVK	PNKD	PNPLA6	PNPT1	PNRC1	POC1A	POC5	POFUT1	POGK	POGZ	POLD4	POLDIP3	POLL	POLR2J	POLR3E	POMP	POMT1	PON2	POP7	POU2AF1	POU2F1	POU2F2	PPEF2	PPFIBP2	PPIG	PPIL1	PPIL2	PPM1B	PPM1G	PPP1R15B	PPP1R21	PPP1R35	PPP1R3D	PPP1R9B	PPP2CA	PPP3CB	PPP4R2	PPP6C	PPTC7	PRAME	PRC1	PRCD	PRCP	PRDM10	PRDM15	PRDM7	PREX1	PRKAG1	PRKAG2	PRKAG3	PRKCD	PRKCG	PRKCSH	PRKD2	PRKRIP1	PRKX	PRMT1	PROCA1	PLPBP	PRPF38B	PRPF39	PRPF6	PRPSAP2	PRR14	PRRT2	PSMA4	PSMB3	PSMD4	PSRC1	PTGES3L	PTP4A2	PTPN2	PTPRCAP	PTRH2	PUM1	PUSL1	PWWP2A	PWWP2B	PXMP4	PYGO2	QPCTL	QPRT	QTRT1	R3HCC1	R3HDM1	RAB10	RAB1B	RAB26	RAB29	RAB36	RAB3A	RABEP2	RABGAP1L	RABIF	RABL3	RAC2	RACK1	RAD9A	RALA	RAN	RAP2B	RAPGEF1	RASAL2	RASGEF1B	RASGRP1	RASGRP2	RASSF1	RASSF2	RAVER1	RB1	RBCK1	RBFA	RBL1	RBM38	RBM39	RBM4	RCOR1	RCSD1	RELL1	REXO1	RFC2	RFTN1	COP1	RFX5	RGS16	RGS19	RHOC	RHOG	RHOQ	RIC1	RIMS3	RIN1	RINT1	RNASEH2A	RNF114	RNF13	RNF144B	RNF212	RNF34	RNF41	RNF44	RNPEP	RPL13A	RPL27	RPL27A	RPL32	RPL7	RPL7L1	RPRD2	RPS11	RPS13	RPS3	RPS6KB1	RPUSD4	RREB1	RRM2	RRM2B	RRP1	RRP7A	CPLANE2	RSL24D1	RTBDN	RTCA	RTF2	RTKN	RTN3	RTN4	RXFP4	S100A11	S100A13	S1PR4	SAMD9	SAP30BP	SAPCD2	SASH3	SAYSD1	SBF1	SCAMP2	SCD	SCMH1	SDCBP2	SDCCAG8	SDE2	SDHC	SEC11C	SEC14L2	SEC61B	SECISBP2L	SELENOI	SELPLG	SEMA4A	SEMA4B	SEPHS1	SERF2	SERGEF	SERHL2	SERPINI1	SERTAD3	SESN2	SETD1B	SETDB1	SF1	SF3A1	SF3A2	SF3B2	SF3B4	SFT2D2	SGMS1	SGSH	SH2B2	SH2D3A	SH2D4B	SH3GLB1	SH3TC1	SHANK1	SHB	SHC1	SHKBP1	SHMT2	SHOC2	SHPRH	SIDT1	SIDT2	SIPA1	SIT1	SKA3	SKIL	SLAIN1	SLC16A11	SLC16A6	SLC17A7	SLC17A9	SLC22A4	SLC23A1	SLC25A1	SLC25A19	SLC25A23	SLC25A42	SLC25A44	SLC26A6	SLC29A1	SLC30A5	SLC35D1	SLC35F2	SLC35F5	SLC38A1	SLC39A6	SLC39A8	SLC44A2	SLC4A1AP	SLC9A6	SLFN5	SULT1A4	SMN1	SMAD6	SMAD7	SMARCC1	SMARCD1	SMARCD2	SMIM11	SMIM7	SMPD3	SMYD5	SNAI3	SNIP1	SNN	SNRNP35	SNRPC	SNRPD3	SNU13	SNUPN	SNX17	SNX22	SNX3	SNX6	SOCS1	SOD2	SOS2	SOX18	SPACA4	SPAG4	SPAG9	SPATA2L	SPATA4	SPATA7	SPG21	SPI1	SPIB	SPIN4	SPN	SPR	SPRED2	SPRTN	SPRY2	SPSB2	SPX	SRBD1	SRGAP1	SRP9	SS18	SSBP2	SSBP4	ITPRID2	SSH2	SSR4	ZNRD2	ST3GAL3	ST6GALNAC4	STAM	STARD9	STAU2	STEAP3	STIM2	STK35	STK39	STPG2	STRN	STX1A	STX7	SUCLG1	SUCO	SUN1	SUPT20H	SUSD2	SUSD3	SUSD4	SUSD6	SWSAP1	SYAP1	SYCE2	SYDE2	SYK	SYNGR4	SYNRG	SYPL1	SYT3	SYT5	SYVN1	SZRD1	TAB1	TAF13	TAF4B	TARP	TATDN2	TATDN3	TBC1D10C	TBC1D13	TBC1D22A	TBC1D23	TBC1D9	TBPL1	TBX6	TBXA2R	TCEA2	TCEANC2	TCF3	TCF7	TCFL5	TCHP	TCIRG1	TCP11L2	TDG	TESK1	TET3	TEX19	TFF3	TFR2	TFRC	TGFB1I1	TGIF2-RAB5IF	THAP1	THAP3	THAP5	THEM4	THEM6	THOC5	THOC6	THSD7A	TIFAB	TIMM10	TIMM13	TIMM44	TIPARP	TIPRL	TK1	TLCD1	TLE6	TLR10	TLR9	TM2D3	TM9SF1	TMBIM4	TMCO1	TMED10	TMEM116	TMEM129	TMEM130	TMEM161A	TMEM165	TMEM167B	TMEM18	TMEM184A	TMEM199	PACC1	TMEM242	TMEM243	TMEM267	TMEM35B	TMEM37	TMEM38A	TMEM42	TMEM50A	TMEM54	TMEM88	PGAP6	TMPRSS3	TNFAIP3	TNFRSF13B	TNFRSF14	TNFRSF18	TNFRSF1B	TNFSF9	TNRC18	TOB2	TOM1	TOMM20	TOR1B	TOR3A	TOR4A	TP53BP2	TPD52L2	TPMT	TPP1	TPRN	TRAF4	TRAFD1	TRAIP	TRAPPC2	TRAPPC4	TRIB1	TRIB3	TRIM33	TRIM38	TRIM4	TRIM72	TRIM8	TRIO	TRIP10	TRIP6	TRMT61A	RO60	TRPT1	TSC1	TSC22D1	TSC22D2	TSC22D4	TSEN34	TSPAN12	TSPAN3	GFUS	TTBK2	TTC16	TTC17	TTC7A	TTC8	TTC9C	TTYH3	TUBA1A	TUBA4A	TUBA4B	TUBB2B	TUBB4A	TXNDC11	TXNDC16	TXNIP	TYROBP	U2AF2	UBA1	UBALD1	UBAP2	UBAP2L	UBC	UBE2A	UBE2Q1	UBE2Q2	UBE2R2	UBE2V2	UBE2W	UBIAD1	UBN1	UBR4	UBR5	UBXN1	UCKL1	UCP2	UGP2	ULK3	UMODL1	UNC13D	UNC45A	UNC50	UPF3A	UPF3B	UPP1	UQCC2	UQCRC2	USB1	USF1	USP16	USP3	USP31	USP53	USP9X	UXS1	VAPA	VASN	VASP	VAV1	VDAC3	VEGFB	VIM	VPREB3	VPS28	VPS37C	VPS45	VPS4B	VTN	VWA1	INTS14	WAPL	WASF1	WBP4	WDFY2	WDFY4	WDR13	WDR17	WDR18	WDR3	WDR37	WDR48	DYNC2I1	WDR76	WDR77	WDR81	WDR82	WDR90	WEE1	NSD3	WNT3A	WWOX	XPR1	XXYLT1	YAE1	YARS1	YBX3	YDJC	YEATS2	YKT6	YTHDF2	YWHAE	YWHAG	YWHAZ	ZBED4	ZBTB18	ZBTB2	ZBTB21	ZBTB26	ZBTB37	ZBTB4	ZBTB48	ZBTB7B	ZC3H12D	ZC3H15	ZC3H4	ZC3HAV1	TUT4	ZCWPW1	ZDHHC4	ZEB1	ZFAND3	ZFP3	ZFP62	ZHX1	ZHX2	ZMAT3	ZMIZ1	ZMYM5	ZMYND12	ZMYND8	ZNF12	ZNF124	ZNF143	ZNF160	ZNF202	ZNF254	ZNF267	ZNF274	ZNF296	ZNF317	ZNF333	ZNF335	ZNF341	ZNF345	ZNF383	ZNF425	ZNF428	ZNF432	ZNF438	ZNF449	ZNF473	ZNF48	ZNF496	ZNF512	ZNF518A	ZNF527	ZNF546	ZNF555	ZNF583	ZNF584	ZNF589	ZNF593	ZNF605	ZNF639	ZNF646	ZNF652	ZNF7	ZNF732	ZNF764	ZNF768	ZNF77	ZNF771	ZNF775	ZNF785	ZNF823	ZNF837	ZSCAN21	ZSWIM6	ZSWIM8	ZYG11A
PMC9753996-jci-132-160767-s182.xlsx-IRF4_assciated-ABCA7_IRF4		ABCB8	ABCD1	ABHD18	ABL2	ABT1	ACBD3	ACBD6	ACTB	ACTR3	ADA	ADAM10	ADAM15	ADAM22	ADAP1	ADCK1	ADGRG5	ADK	ADORA1	ADSS2	AFF3	AGAP3	AGBL2	AGO3	AHCTF1	AKAP11	ALOX5	AMPD3	AMZ2	ANGEL2	ANKFY1	ANKLE1	ANKRD11	ANKRD12	ANKRD13A	ANKRD13D	ANP32E	ANXA2R	AP1G1	AP5S1	APH1A	APOBEC3B	APOL2	APOL6	AQP7	ARF1	ARF4	ARFIP1	ARHGAP11B	ARHGAP22	ARHGAP30	ARHGAP45	ARHGDIB	ARID4B	ARID5A	ARNT	ARPC2	ARPC3	ARSB	ARV1	ASCC1	ASF1A	ASPHD2	ASXL1	ATAD2B	ATF4	ATF5	ATG3	ATIC	ATP11B	ATP13A1	ATP8B2	AZI2	B3GALNT2	BAG1	BARD1	BAZ1B	BBS10	BCAP31	BCL11A	BCL2L1	BCL7A	BCL9	BCR	BHLHE40	BIRC2	BLZF1	BNIP2	BOLA1	BOLA2	BPHL	BRCA2	BRCC3	BRI3BP	BRK1	BSDC1	BSG	BST2	BTAF1	BTBD7	BTG1	BUB1	BUD31	BZW2	TMEM273	C11orf24	DGLUCY	ARMH4	C16orf74	HROB	CYBC1	C18orf21	SHFL	C1GALT1	SPMIP3	RHEX	CFAP298	C21orf91	DIPK2A	SPMIP4	CYREN	C8orf44-SGK3	CACYBP	CALCOCO2	CAMK1D	CAMKK2	CAMTA1	CAPN10	CAPN8	CARHSP1	CASP7	CASP8	CBFA2T3	CBLL1	CBX3	CBX4	CCDC134	CCDC71L	CCDC88C	CCL3	CCNG2	CCNI	CCNL1	CCNT2	CCSAP	CD164	CD1D	CD28	CD2AP	CD300C	CD38	CD55	CD68	CD70	CD74	CD79A	CD99L2	CDC20	CDC73	CDK13	CDK2	CDK20	CDKN1B	CDKN1C	CDKN2C	CDKN2D	CDR2L	CDS2	CEBPG	CEBPZ	CENPN	CEP170	CEP350	CEP76	CFAP61	CHML	CHN2	CIITA	CIRBP	CKS1B	CLASP1	CLK1	CLTC	CMPK2	CMTR1	CNOT4	CNP	CNPY3	CNST	COA4	COA6	COG1	COG8	COQ8B	COX20	CPQ	CPSF4	CPSF6	CRB1	CRCP	CREB5	CREBBP	CREBZF	CRIP1	CSNK1G3	CTBP2	CTDP1	CTDSP1	CTSS	CTSZ	CUL1	CXCR4	CYB561D1	CYBA	CYCS	CYP4V2	CYTH1	CYTH2	DALRD3	DAZAP1	DCAF17	DCAF6	DCTD	DDB2	DDIT4	DDX3Y	DDX42	DDX47	DDX5	RIGI	DDX6	DDX60	DDX60L	DEF8	DEGS1	DENND1B	DENND4A	DENND4B	DENND4C	DENND5A	DESI2	DGKG	DHX37	DHX58	DHX9	DIABLO	DIMT1	DLST	DMXL1	DNAJA1	DNAJC19	DNAJC3	DNASE2	DOCK9	DOK3	DOT1L	DTX2	DTX3L	DUSP10	DUSP12	DUSP5	DYNLT1	E2F5	EBF1	ECD	EEF1A1	EEFSEC	EFCAB2	EHD1	EIF1AY	EIF2A	EIF2AK2	EIF3D	EIF3M	EIF4A2	EIF4EBP1	EIF4ENIF1	EIF5	ELL	ELMO1	EMD	ENAH	ENOPH1	EPRS1	EPSTI1	ERLEC1	ERO1B	ERP29	ETV1	ETV3	ETV6	HYCC1	NIBAN1	FHIP2A	FAM20B	FAM220A	TENT5C	FAM72B	FAM72D	FAM91A1	FASN	FBXL17	FBXO11	FBXO4	FBXO45	FBXO5	FCER2	FCGR2B	FCGR2C	FCRLA	FDX1	FES	FGD2	FLAD1	FMR1	FNDC11	FNDC3A	FOSB	FOXC1	FOXN2	FOXP1	FTL	FUS	FYCO1	FYTTD1	GAB1	GAB3	GABPB2	GADD45A	GALNT7	GANC	GDAP2	GDI2	GEN1	GGCT	GGPS1	GLS	GLUL	GM2A	GMNN	GMPS	GNAI3	GNB2	GOLIM4	GPATCH8	GPBP1	GPR18	GPR89B	GRAP	GRN	GRSF1	GRWD1	GSAP	GSK3B	GTF2A1	GTF2B	GTF2F1	GTF2I	GTF2IRD2B	H3-3A	HACD2	HACD3	HACE1	HADH	HARS2	HBP1	HDGF	HELZ2	HERC1	HERC4	HERC6	HEY2	H4C8	HIVEP1	HK2	HMGA1	JPT1	HNRNPA1	HNRNPA2B1	HNRNPC	HNRNPD	HNRNPU	HPSE2	HS6ST1	HSP90AB1	HSPB1	ID2	IER5	IFIT1	IFIT2	IFIT5	IFNLR1	IFT122	IFT57	IGF2BP1	IGF2BP3	IGFBP7	IGLL1	IL10	IL23A	IL6R	IL6ST	ILF2	ILF3	INO80	INSIG1	INTS1	INTS6	INTS7	IPMK	IPO11	IQGAP2	IRF2	IRF2BP2	IRF4	IRF7	IRF9	ITGB1	ITSN2	IVNS1ABP	JMY	JOSD2	KAZALD1	KCTD12	KDELR1	KDM2A	KDM3A	KIAA0040	ECPAS	WASHC4	KIF11	KIF20A	KLF6	KLHL12	KLHL15	KLHL18	KLHL6	KLHL7	KMO	KMT2B	KMT2E	KPNA5	KRTAP5-3	L3MBTL3	LAMA5	LAT2	LBR	LCOR	RTL6	LFNG	LGALS3BP	LGR6	LINS1	LLGL1	LNPEP	LPCAT4	LPGAT1	LRCH4	LRIF1	LRIG1	LRP6	LRRK2	LSM8	LSP1	LY86	LYL1	LYSMD1	LZIC	LZTS2	MACC1	MAD2L1BP	MAGEF1	MALT1	MAN1A1	MANBAL	MAP2K2	MAP2K7	MAP3K5	MAP4K1	MAPK1	MAPK8IP3	CGAS	MBD2	MBNL3	MCL1	MCM4	MCOLN2	MCU	MCUB	MDM2	MED4	MEF2D	TLNRD1	METTL1	METTL26	MFSD3	MGAT2	MGME1	MGP	MGST3	MIS18BP1	MKNK2	MKRN1	MLEC	MLLT11	MOB1A	MOCOS	MOV10	MPC2	MPZL1	MRFAP1	MRPL24	MRPL42	MRPS18A	MRPS24	MS4A1	MT1A	MTFMT	MTG2	MTMR1	MTX1	MX2	MYBPH	MYC	MYNN	MYO1G	N4BP2L2	NABP1	NADK	NAMPT	NASP	NAXD	NBPF10	NCEH1	NCF2	NCOA2	NCOA3	NDUFB5	NDUFS5	NEK7	NEK8	NEUROG3	NFKBIA	NLRC3	NLRC5	NLRX1	NMI	NOCT	NOTCH2	NRDC	NRGN	NRROS	NSMCE4A	NUB1	NUCKS1	NUDCD3	NUDT17	NUDT4	NUDT7	NUP153	NUP160	NUP210L	NUP54	NUP42	NVL	OAS1	OASL	OAZ1	ODF2	OGDH	OGFR	OMA1	ORAI2	OSBPL3	OTUD4	PABPC1	PADI1	PAFAH1B2	PAIP1	PANX1	TENT2	PAPOLA	PAPOLB	PARP10	PARP12	PARP8	PATZ1	PAX5	PBLD	PCBP1	PCGF2	PDCD1	PDE3B	PDLIM1	PDLIM2	PDXK	PEA15	PFKFB3	PGGT1B	PGRMC2	PHACTR4	PHF11	PHF12	PHF6	PHIP	PHTF2	PIAS1	PIEZO1	PIK3AP1	PIK3CA	PILRB	PKM	PLA2G2D	PLCL2	PLD4	PLEKHA1	PLEKHA3	PM20D1	PMAIP1	PML	PNN	PNPT1	PNRC1	PNRC2	POC5	POLD4	POLH	POLI	POLR2A	PON2	POU2F1	PPAT	PPFIBP2	PPIAL4E	PPIG	PPM1E	PPM1G	PPM1K	PPP1R15B	PPP1R9B	PPP2R5A	PPP2R5C	PPP2R5E	PPP4R3A	PPP6R1	PRCC	PRCD	PRKAB2	PRKRIP1	PRNP	PRPF4B	PRRC2C	PSEN1	PSMA3	PSMG4	PTCD3	PTDSS1	PTGER4	PTK2	PTPRC	PTPRZ1	PTTG1	PURA	PVRIG	PYGO2	QPCTL	QRICH1	QRSL1	R3HCC1L	R3HDM1	RAB4A	RABIF	RAC1	RAC2	RAF1	RAI1	RALY	RAP2B	RASGEF1B	RASGRP2	RASSF2	RASSF3	RB1	RBCK1	RBX1	RCOR1	RCSD1	RFC2	COP1	RFX5	RGS19	RGS2	RHEB	RHOF	RHPN2	RIC1	RICTOR	RIMS3	RITA1	RNASE6	RNASET2	RNF11	RNF122	RNF139	RNF213	RNF214	RNF34	RNF41	RPL12	RPL15	RPL22L1	RPL27A	RPLP0	RPS12	RPS15	RPS27	RPS6KC1	RPSA	METTL25B	RSL1D1	RTP4	RWDD1	S100A11	S100A13	S1PR2	S1PR4	SAMD9	SAP30L	SBNO1	SBNO2	SCAMP1	SCAMP4	SCMH1	SDCBP	SDCCAG8	SDE2	SEC23B	SEC63	SECTM1	SELENOT	SELPLG	SERBP1	SERHL2	SERPINC1	SERTAD2	SETBP1	SF3B4	SFRP4	SFT2D2	SFT2D3	SGMS1	SH2B2	SH3GLB1	SH3TC1	SHKBP1	SIAH2	SIN3A	SLBP	SLC16A1	SLC23A1	SLC25A1	SLC25A22	SLC25A23	SLC25A39	SLC30A1	SLC35F5	SLC39A6	SLC39A8	SLC9A8	SLC9B2	SLFN11	SLX4	SMAD7	SMAGP	SMARCAL1	SMARCD2	SMDT1	SMG7	SMIM14	SMOC2	SNAPIN	SNRNP70	SNX10	SNX17	SNX2	SNX25	SNX5	SOCS1	SPATS2	SPCS3	SPEN	SPG21	SPIB	SPOP	SPTLC2	SPTLC3	SRP54	SRP9	SRSF4	SRXN1	SS18L2	SSR2	ST6GALNAC4	STARD9	STAT1	STAT2	STIM2	STK24	STK26	STK40	STRN3	STT3B	STX4	STX5	STX6	STX7	SUB1	SUCO	SUMF1	SUN1	SUV39H2	SYNCRIP	SYPL1	TAB1	TAF13	TAF15	TAF4	TAF4B	TAF5	TAGLN2	TAPBPL	TBC1D4	TBC1D7	TBK1	TCERG1	TCF3	TCIRG1	TCP1	TDRD7	TERF2IP	TESK1	TFRC	TIFA	TIMM44	TIPARP	TLE4	TLN1	TLR6	TMA16	TMCO1	TMED5	TMED7-TICAM2	TMEM106A	TMEM109	TMEM168	TMEM18	TMEM243	TMEM248	TMEM30A	TMEM37	TMEM62	TMEM63A	TNFRSF17	TNFSF9	TNRC18	TOB2	TOMM20	TOMM5	TOR1AIP1	TOR3A	TP53BP2	TP53RK	TPD52L2	TRA2B	TRADD	TRAF5	TRERF1	TRIB1	TRIM25	TRIM56	TRIM59	TRIM69	TRIM8	TRIO	TRMT112	RO60	TSC22D4	TSTD1	TTC17	TTC21A	TTC9C	TTF2	TUBA1A	TXNIP	U2AF2	UBAP2	UBB	UBE2D1	UBE2J1	UBE2L6	UBE2W	UBE3B	UBR2	UBR4	UBXN4	UCHL5	UFSP1	UGP2	UHRF1	ULK4	UMAD1	UMODL1	UNKL	URB2	USF1	USP1	USP13	USP18	USP33	USP42	UTY	VANGL2	VOPP1	VPS45	VWA8	WBP4	METTL27	WDFY2	WDFY4	WDR26	WDR54	WDR89	WHAMM	NSD3	WNK1	WTAP	XRCC6	XXYLT1	YIPF1	YKT6	YWHAG	YY1	ZBP1	ZBTB18	ZBTB37	ZBTB42	ZBTB5	ZBTB6	ZC3HAV1	ZCCHC3	ZCCHC8	ZCWPW2	ZFAND2B	ZFAND5	ZFP36	ZFY	ZHX1-C8orf76	ZMAT3	ZNF101	ZNF107	ZNF131	ZNF143	ZNF217	ZNF296	ZNF326	ZNF384	ZNF394	ZNF419	ZNF428	ZNF516	ZNF639	ZNF70	ZNF763	ZNF775	ZNF800	ZNF862	ZNRF2	ZSWIM6	ZZZ3
PMC4273554-TSWJ2014-186508.pdf-8-CDX2_CDX2		DACH1	DLX1	DLX2	DNMT3B	EGR3	ESR1	EZH2	FOXA1	FOXA2	FOXP1	FOXP2	FOXP3	GATA1	GATA6	GLI2	HAND1	HOXA10	HOXA11	HOXA2	HOXA3	HOXA7	HOXA9	HOXB1	HOXB13	HOXB3	HOXB5	HOXB8	HOXC10	HOXC12	HOXC4	HOXC5	HOXC6	HOXC9	HOXD1	HOXD10	HOXD4	HTR7	IRX4	ISL1	JUN	KLF2
PMC4273554-TSWJ2014-186508.pdf-8-KLF4_KLF4		LIN28B	LMX1B	MSX2	MYC	NANOG	NEUROD1	NFATC1	NKX2-2	NOTCH2	NR2F2	OLIG2	PAX1	PAX5	PAX6	PAX9	PCNA	PITX2	PITX3	POU4F1	POU4F2	POU5F1	PPARG	RB1	RUNX1	SIX2	SMAD2	SOX2	SOX6	SOX9	SP1	STAT1	STAT3	TBX5	CRIPTO	TERT	TLX3	VDR	WRN	WT1	ZFPM2	ZIC1
PMC4269325-NIHMS634665-supplement-supp_table4.xls-H3K27me3_TRIM37_KD-Unnamed_2_AR		ZBTB16	CNTFR	MYT1	BIRC2	RORA	ZFP30	TSPYL2	B3GNT6	ZNF215	NRN1	TSPEAR	TGOLN2	ARPP21	DUSP22	KEL	RSRC1	LHX5	HLX	CXCL13	RIPPLY3	XAGE3	KCNG1	LHFPL3	FEZF2	DPEP1	PEX10	BSX	CPNE8	TSPAN10	WDHD1	SSTR2	SIGLEC8	S100A7	FES	TBX15	ACOXL	RAB29	C1orf131	GPR174	SRRM4	DPH3	ENGASE	MCTP2	HSPB1	PAX2	MAP2K5	HDC	RBBP6	ACOT9	PTPRZ1	NKAIN2	SBSPON	ADGRA1	DHPS	ZC3H12D	DNAJC22	FOXB1	CENPV	LAPTM4A	HHIP	CXCR3	ZNF536	NECTIN1	PITX2	DEFB125	HMX3	PHOX2B	MBNL3	RAD21	SPINK1	GAA	CITED1	EDC3	DAPK1	TARBP1	OR2V2	ERG	PCSK2	R3HDML	EOMES	TLR1	PDE10A	HDAC6	MYBPH	BRINP1	ARL13A	SGPP2	LRRC55	B3GAT1	TMEM145	CSMD2	NCAN	SLC9A3	LRRC9	NIPSNAP3A	DHDH	SERINC3	LPAR1	MAGEA1	RTN1	TSSC4	NIBAN1	PLEKHG4B	SEMG2	FOXQ1	SLC52A1	PPP4R4	ARHGAP4	JUP	NEU4	WAS	CDKL5	ARHGEF15	MYL7	ZNF521	TTYH3	AASS	ALKBH7	ETV1	CABP1	CIITA	ARRDC4	MRC2	CST4	TASOR	MSH6	NHLH2	RXFP2	SLC29A4	ROBO4	TMEM41A	RTKN	CASP14	ADAMTS20	SPATA7	MRGPRX2	DACT1	ADARB2	MAZ	KCNH2	NCOA6	HAUS8	PWP1	SHISA7	WIPF1	DEFA3	SCNN1G	LPO	GARIN4	KLHDC1	CATSPERD	SOX14	CA10	CHD4	TCERG1L	THEM6	RASGRF1	VAX1	FAM24A	PALS2	PPP1R17	GRID2	SLC24A4	GPC2	ACTN2	CALB1	NTNG1	ZFHX3	SMARCD3	TMEM100	MRAS	DENND2C	PLD6	LRP2	CYP27C1	REN	OSBPL6	SAP18	SCN1B	FBP1	DPYSL3	TSPO	OR52M1	ZNF587	RAD21L1	WNT9A	ARFGEF2	OR2W1	ST8SIA2	MINAR1	PLD5	DEK	MMP2	CFAP58	IGF2BP2	DGKZ	CACNA1A	TNMD	ABCA9	PNPLA3	RYR3	ZC3H4	ASPDH	CLSTN2	WNT10A	SALL1	IPO8	RBM42	KCNC3	CALD1	OR7A17	PDE1B	C14orf28	LRRTM3	ZC3H12B	COL9A1	KRTAP9-3	RAB37	EGFR	CCL7	UTRN	TUBA3C	TRIM22	SMIM29	CCKAR	THEMIS2	OR1G1	CLIP1	CFAP65	RBMS2	OPRM1	CCDC62	CSRNP2	CHST15	MYO1C	BSPH1	RIOK3	CENPS	PATE1	OR2AG2	DEFB131A	YWHAZ	PKM	YPEL4	MYH10	CLPP	KIR2DL1	RSPO1	OR10H2	DNER	A2M	KRT77	CHST8	FASN	DCLK3	FOXO4	PIWIL1	FGA	TMCO5A	ZKSCAN1	WDFY1	ERO1B	PEX5L	ROS1	TCF25	HRC	MS4A10	GRAMD1B	PKD2L1	CCN6	POTEC	CACNA1B	SYPL2	PSMD7	CCDC9	ATP6AP2	ZFAND4	PSMF1	ADCY2	SETX	IFNGR1	FUS	IFNA16	OGDH	DNAH17	STX1B	PARP6	KDM6B	FAM168A	GATA1	PPM1E	A2ML1	BATF3	CACNA1H	SNCG	RGS6	SNX22	SNX12	NPHS1	LYRM7	OPCML	SLC37A3	MED6	OGDHL	LAMC1	HMOX1	PALLD	CDKN3	TMEM200A	TNFRSF14	KCNJ15	CPSF4	ZCCHC12	KRTAP19-8	SUMO4	AGXT	CLDN16	SLC7A14	KASH5	KBTBD8	IL6	CWH43	HRK	STAB1	ADAMTSL3	SCIN	PSD3	SV2B	GPR143	EPB41L3	DNAJC8	TRA2A	SUV39H1	ABCA6	DYNC2H1	KCNH5	TECPR1	HEY1	HHLA2	STK38L	HAT1	DIS3L2	SYNGR1	UBE2U	CAMSAP2	RAD52	IFNA2	KLK1	LHX8	IGFL3	PDE2A	CPNE2	GRTP1	NEFM	EPB41L2	CTNNBL1	RMC1	PAGE4	GALNT16	TLK1	AK9	SLC24A2	DMRTA1	TAF9B	PDX1	C16orf92	TSKS	XPO7	FBN3	EMX1	ACSL1	FGFBP1	OR5AC2	HOXB4	ABCA3	OR2C3	USP43	BDNF	AHCY	ROBO3	ZNF185	AGO2	INHBC	COX7B2	IL20RA	HMGN5	LASP1	ZNF629	PYGM	RAP1GAP	FAM227A	CLCN4	DCAF12	SLA2	KRT83	TMEM132B	TNFSF18	TPSD1	TSPYL6	LRRC14B	ATP6V1G3	ZNF180	APBA3	DRD3	MC3R	RPS6KA3	KCTD1	EIF4ENIF1	SYDE1	MMP10	SIRPG	SALL2	KBTBD3	RPS11	STC2	CACNG4	DENND10	MAMDC2	WSCD1	ITGA4	ISLR	UBTD2	PHF21B	FANCB	ZDHHC1	CACNA2D1	OR1J1	CD177	NPAS4	PVR	DDX39A	BICDL1	DHTKD1	SMTNL2	ZNF133	DESI2	IL20	CHST4	USH1G	HTR2A	RPA2	SGCB	ANKLE1	NKAIN4	DLGAP2	HYKK	GPR173	CLEC3B	CFAP77	CFB	CNFN	MEGF8	TMEM270	SLC28A1	CEP72	MRS2	PRAME	METTL25	ARHGEF40	FBXO28	IGF1	CEACAM4	CCZ1B	ADAMTS18	C1GALT1C1	LAMA1	MFSD4A	ITPR3	WFIKKN1	ATP7B	TOX3	LUZP1	TEKTL1	PLA2G4D	CUL4A	ITGB7	CPNE4	IGLON5	NAA40	ITGA9	CCDC175	ZNF618	B3GNT2	FAM83G	SLCO2A1	RD3L	TLX3	PRR29	CDH26	MCF2L2	RRAGB	ARRB1	SLC25A51	CD300E	ABCG1	PDZD4	DNAJC5G	TXNDC5	CAPN2	ADGRG1	RBM19	CA2	HMG20A	PPRC1	SMARCA2	CNPY1	RXFP3	PEX6	PCSK7	GUCD1	IFNA6	ZNF614	C4orf19	ADAMTS14	MAFA	SLAMF1	ASRGL1	RAB40A	GRB10	SLC9B2	BCAS2	EXD2	BLVRA	KCNN3	PIRT	ANGPTL2	ATMIN	TDRP	VPS37D	MFSD2B	FAT4	HDAC1	KLHL33	ZNF599	OR51M1	DPF1	HMG20B	TP53INP2	TMEM132D	C14orf180	SPRR2A	IL5RA	CLDN18	SLC38A10	SSTR1	B4GALNT1	RAB24	KRT72	HNRNPA1L2	MS4A7	RNF41	ATRNL1	TP53	WDR17	STX2	EXT1	COL2A1	HIVEP3	MXRA5	XPOT	ZNF114	MOB1A	EPDR1	SLC22A13	ZNF148	ZNF616	SMIM15	CLINT1	IMPG1	ATF7IP	POLR1A	NUMBL	CCDC198	MDM2	SEMA4G	PLA2G4C	RAB9A	ZDHHC18	CEACAM19	NAV2	LGALS12	NCOR2	PDK1	ASPH	ASTN2	PROCR	MYL6B	RNF150	RBP7	FCMR	DAZL	TAMM41	HSD17B6	TRPC4AP	POU6F1	BARX1	REEP4	LGMN	PRKG1	ADCYAP1	AGBL3	CRY2	TRIQK	GNB4	FBLN5	HNF1A	THAP1	NIPA1	PLEKHF1	PLXND1	POLDIP2	ZBTB14	DIRAS1	CDH2	AMOTL1	FFAR1	TMEM220	NFATC2	ANO3	GDPD2	SLC4A4	DNM1	OSBPL2	IFI27	AICDA	SLC8B1	AKNA	VAMP2	PAQR5	TLDC2	ABL1	COL1A1	C1QC	C3orf70	FAM111B	SMUG1	SLC16A11	CADM1	ZNF483	RAB3A	MON1A	NUDT17	IMPA1	TPD52L1	SLC27A2	ARRDC1	WDR7	DBX2	APOBR	KLHL20	NEMP1	ALDOA	OR5M8	ZNF843	NRAP	SLC12A4	CIDEC	FGFRL1	TSHZ2	SLC39A12	TWF1	RFXAP	EIF4G1	KDM4C	CXCL6	NKX2-2	OR2T34	CACTIN	AVPR1A	ASPHD1	PCSK1N	MNT	AIPL1	ABCC1	ZNF283	NDRG3	COX7A2L	PLXNC1	CATSPER1	ASCC2	SLC25A23	COMT	CCDC89	LRRC8B	CDIP1	CD3E	AKAP4	SPTBN2	ARID2	HEYL	HMGB3	GRWD1	PROKR2	MMP17	GSTO2	FANCM	SAA2	SLIT3	PPARA	HSBP1	ATP2A2	CLC	ITIH5	FZD7	SPHK1	ZNF750	DHRS2	OTOG	RGS3	SUCO	SLC38A5	RASSF9	BFSP1	CLEC12A	TUBA3E	SYT5	EP400	VCX	SCN3B	GPR37L1	MUC16	DDX1	PNOC	OCIAD1	SIPA1L3	KBTBD11	TNNT3	CCL22	CRYGB	NLRP12	FAM118A	OR7C2	BBS2	MS4A2	IGF1R	TLK2	IRF3	IQCA1	PIK3R5	LILRA1	MAU2	UQCRC2	ZXDA	DZIP1	TLE5	ANKRD34B	TATDN2	PDLIM3	GEMIN4	CA3	LRAT	CST6	RRP8	FOXC2	AKAP7	RNF19B	RPS21	CCL8	OR52A5	ABRA	MLKL	ANLN	ZBTB8A	L3MBTL4	AMIGO1	CEL	EHD2	MAP3K7	RIMS4	ARHGAP29	STXBP5	ZNF556	CD180	PAQR7	C1QA	MRPS12	SUZ12	USP18	PRR19	SMARCA4	SYNDIG1L	TMOD2	CLDN12	TMOD3	PCID2	CUL7	CDK18	TRAPPC8	NCAPG	FSTL4	SIGLEC7	CCL1	XYLT1	FBXO5	CCDC91	FAM47B	AHSG	NUCKS1	HMGCL	DDX51	C20orf144	C12orf42	USP19	IFIT3	TXNDC8	PRELID3A	NUBP1	KCNJ1	SQOR	B9D2	DOLPP1	EPB41L5	GNG5	C1S	KDM8	OR5A1	USHBP1	TFCP2L1	CCDC112	SEMA5B	CAPS	MYL4	GAL	ALDH1L2	TNIP3	BIK	FGF1	OR10V1	MVB12B	ZDHHC11	ZNF596	DIAPH3	HVCN1	RPP30	COQ6	PLA2G2E	KRT4	LANCL3	TAS2R4	TRIM28	MFAP5	SSX2IP	PMPCB	RPS6KL1	PRSS12	NBEA	PHYHD1	HHLA1	RERGL	RGS12	RD3	TFPI	PCDHGC4	R3HDM4	CPNE5	CKMT2	CBS	COMP	LCTL	ZNF365	FBXL13	GALNT18	AQP9	IRGQ	LIPM	MTFMT	METTL24	AGO3	WFDC1	PDCD1LG2	PACC1	PDK2	PTPRJ	NDP	SORCS2	LRRCC1	LIME1	NMRK2	ZNF3	HRH2	LMO4	SPANXD	TPD52L3	KAT6B	FUT6	PANX1	ATP2B3	LYSMD2	CCDC167	GRIN3B	WFDC10A	RPRML	A4GALT	DKK3	GNAT3	EBF3	LORICRIN	PROM2	RAD18	DGKI	MRPS17	SMR3A	RCAN1	CCL24	FREM2	ADGRE3	FUBP3	BEND5	ACP2	ZNF808	CELA2B	DDC	MEOX1	RPL24	FOXK2	POP7	DDX46	ERCC2	ZNF845	NFKB2	RLBP1	DHX30	GDF15	CLRN3	PIPOX	COL6A1	HTR3B	RNF128	PTGS1	TYK2	JAGN1	MYL1	MRPS18A	NEU3	MEPCE	EIF3B	VSTM1	MKRN1	OASL	MEIOB	P4HA2	GFRA4	SERPINE1	USP28	TAFA1	KIR2DS4	KLRG2	PODXL2	IGFLR1	MARVELD1	BID	DNASE1	TAF12	DMBX1	ARHGEF11	CALML6	DNAJC13	ZNF667	RGMA	NTPCR	CFAP92	ZFAT	METTL21A	MPZL1	SCAND1	RPL32	PHF10	KIF7	WWOX	OR6K2	ACSL5	KLHL2	ARL6	NLRC5	PALM	ZNF441	AHSP	JAM2	CC2D1A	BMF	RAF1	TACC2	OBP2A	COCH	KRBA2	EXT2	INPP5D	LSM6	SPRYD3	MAP7D2	CKM	FLNB	ZSCAN18	SUN1	CCDC86	IQUB	TP53I11	PLXDC2	PRRX2	PRSS56	LRPPRC	REG1A	ARMH3	NOTUM	OR4X1	GNPAT	DPEP3	LRFN1	C19orf25	SLC45A3	CIBAR1	TMEM184A	DDR2	VTCN1	RAB3IP	PMEL	NDNF	CCDC69	GOLT1A	ZNF609	ATRAID	RPS6KC1	SERAC1	SULT1C3	FBXO30	KRT20	COBL	WIZ	OCEL1	CCDC170	LDHAL6B	TGM6	PPL	ACAT1	KITLG	TEX22	RIMS1	AADACL3	ADNP2	ENTREP1	DNAH10	STARD3NL	PDCL2	AGPAT2	MAP3K6	PDHA1	GBX1	HTR4	NIBAN3	MAP7D3	ACSL3	OR2Z1	GSDME	SEM1	EXOSC2	NPPA	TBL2	UBE2I	TSPAN9	TBC1D31	RHOF	TENM3	LGALS7	PBDC1	SLC6A8	CCT4	CD8A	DCAF10	NAT10	SSH1	OR5H2	GLA	INSL6	MYL10	ZNF385A	TRIM47	CCL19	SLC6A16	CNTN1	CISD2	MTUS2	SEC61G	NELL1	SAGE1	ZNF605	PAWR	ID1	SIRPD	GLYR1	MYCN	RFPL1	PFDN4	MCRS1	CLEC4C	NR1H4	PIK3CD	RNF223	IL17RE	XRN2	WNT5B	MEN1	LIPN	TRAF1	CBARP	TSR2	INSYN1	CACNG7	ATP5MJ	CLU	SNRPD2	MIER2	TGFB1	GRM4	RCHY1	SGCG	ANKRD50	POLR2D	CNDP1	THBD	MRGBP	BCL2L10	CABP2	XPNPEP2	DAO	PLEKHG5	OR8I2	MAP3K10	KLF15	METAP1	TRAPPC9	LCE1E	KCNK1	PEAR1	CDV3	GJC1	TFDP3	BLTP1	OR4X2	PTPRA	CD300LF	PHLDB3	BACE2	RFXANK	SNX20	ZNF579	SKAP1	RYR1	ANAPC5	EEF1E1	ZWILCH	TCEAL4	FOXRED2	C6orf132	KRTCAP2	TOR1B	TMCC1	C16orf78	GRM1	ZSCAN25	ZNF554	DMAP1	TFAP4	PSD2	ADCY9	ITPKA	SPACA3	ZNF85	RBPJ	PRRT3	KLHL38	VN1R2	CLSTN3	TPST2	DEFB119	MAGEA11	AHRR	TRPV4	KRT79	TBC1D10A	ACMSD	LGALS9	GALNT12	IFNL1	CAMLG	CES4A	GJB1	FXN	FAM135B	RSAD2	TTC19	KCNN4	ZNF737	FBXW12	GHDC	ZFP1	KDM5A	TBC1D32	OR1I1	NFKBID	BCL2L2	TPGS1	SORBS1	B4GALT6	MAP3K21	WDR43	ELMOD2	B3GNTL1	KIR3DL1	SLC9A4	APP	GADL1	HAO1	ANXA11	INMT	SCGB3A1	MFGE8	SMAD6	FGD4	NR2C1	FYN	ACAN	RAB32	DUSP9	LRRC25	ARMC9	PKN1	ZNF415	ADAMTS10	PRR13	NONO	BCAS4	ZNF543	TRPC1	TAS2R41	TMC5	CTPS1	HIPK4	SPATA3	NMRK1	PITPNA	PPM1K	TROAP	PARVB	NUP93	CCDC113	C10orf88	RUNDC3B	PSTPIP2	NMRAL1	CNTNAP2	BTN2A1	SH3BP2	AMFR	TMTC1	BFSP2	IFNA7	SMAD1	PAFAH1B2	TCEAL7	CTNNA1	PON2	SH2D4A	DCLK1	PDGFRL	AMBP	REC114	IL17RD	GDPD5	EPG5	SP6	CALCOCO1	C4orf3	AFMID	MTMR9	REX1BD	CSRNP1	SPR	TERT	GRIK3	MTUS1	PAM16	MMD2	NAGLU	SMPDL3B	HCRTR2	COL6A6	BRSK1	LAT2	ADGRA2	OLFML3	NRF1	CDKL1	PRKAA1	BBOX1	RAB27B	CDC42EP1	BIN1	C10orf120	ZNF317	FLRT2	DHRS7C	VPS51	FGR	SUB1	USF2	UNC119B	PRH1	CRISPLD2	CZIB	SESTD1	CNGA2	GDF7	RC3H2	CUX2	C6orf118	ZNF572	NEIL3	ELAVL3	CYSTM1	RPSA	NTM	BBX	LMAN2L	EIF3F	CLEC7A	C21orf58	INHA	SERPINB6	SUPT3H	SUCLG1	UPF3A	ANXA13	NRCAM	MED28	ZNF668	CER1	SWSAP1	SNU13	ZNF396	CASP4	KRTAP8-1	ZNF518B	CD200R1	KAT5	TMEM177	C5AR1	TCEA1	RDX	REXO5	HUS1B	NME6	GTF2IRD1	CNOT1	SLC23A2	EIF3E	MAPK15	UBE2V2	COMMD7	SELENON	PIWIL4	ZNF131	ACSBG1	DCP1B	YLPM1	AK1	AP2M1	UXS1	FGD3	SATL1	DCSTAMP	HMGB2	ZEB1	CAMKK2	MYOZ3	FBXO25	ZNF490	TXNDC11	KCNIP4	GCSAM	GBP6	HMGCS2	VGLL3	SPRR2G	ADCY7	TXLNG	SLC6A9	CEP170	CEP170B	SCARA5	CADPS	MORN4	TEX11	RPAIN	ARHGAP39	DHRS7B	TNFRSF10D	OR8K1	DCAF7	TRPV2	VEZF1	CSF1	METRNL	DNAH9	GAL3ST4	RGS9	SHD	ANKEF1	MPV17L	GRID2IP	C1orf21	TFRC	RPTN	TNS4	CEP290	NOVA2	FZD9	PLCZ1	PTK2B	ZNF334	NOTCH3	GABRA3	ADIG	PDZD7	SLC15A1	ACKR3	DYRK1B	RSL1D1	C5AR2	CBFA2T3	USP14	SEC31A	SLCO2B1	NENF	BTRC	FNDC9	DNAJC15	ZNF16	RETN	INTS13	ADISSP	ADGRD1	DOK7	PROX2	ZNF420	GALNT2	PMM1	HSPA12B	PPARG	NPHP4	ORAI3	NFX1	PEDS1-UBE2V1	KPNA7	POR	ESCO1	GCKR	CMPK1	MS4A12	TMSB4X	BEND3	SOX5	LDLR	CCDC70	SCN4B	TMEM182	CRNKL1	TMEM255B	ANKRD40CL	PGPEP1L	VPS54	NECAP2	PNPLA1	WDR91	CXCL14	ENPP7	PRSS54	IGF2R	COLEC11	APOA4	STAMBP	PROZ	RPL3L	SLC49A3	CLIP3	ADGRE2	ADAM18	MOB3C	AWAT1	BATF2	DSCAML1	AVPR2	RGS10	SLC25A16	PPP2R2C	LTBP4	RP9	SLC25A18	CST5	KANSL1	TRAF5	KLK7	TXNRD1	S100PBP	UBE2Z	CD226	SHISA6	FOXJ2	RSAD1	UTS2R	MLN	WFDC12	OSCAR	IP6K3	TRPC5	VANGL1	MGST3	ZNF280D	LACRT	NACAD	CNRIP1	HIP1R	MTM1	RAB11A	ENTPD3	PLXNA1	BAALC	MKI67	C17orf58	NLRP11	CDK20	ZNF558	BANF2	AK2	ZNF322	CIB3	TMEM241	PCSK4	OGFOD2	BTBD16	FCRLB	HAS1	RAVER1	ITGB5	MAVS	ZNF135	UST	NXPE1	MROH5	GRPEL2	AGRP	PLAT	MAGEB6	LACTB2	TDRKH	MLXIPL	C12orf43	ELF4	PTPN18	CFAP126	RAB1A	PTBP1	FGD2	C15orf48	PLEKHF2	FAM107B	GRIK5	ANGPTL4	SPATA31F1	PRR12	MTHFD2L	KCNMA1	COA1	DTD1	PTGES2	LRG1	ATP6V1C1	DCAKD	TBC1D25	TDRD10	MT2A	KLHL24	UNC13D	AP2S1	OR10AG1	RARS1	PGLYRP4	ELL	C1orf159	RMND5B	OSBPL11	PPP2R2B	CIB4	KLF11	MATCAP2	ITGAE	PLAU	ABHD1	ODF2	BBOF1	CAB39L	SLC6A7	WAC	NR5A1	SRC	ACTL6B	THPO	PTPN9	SIVA1	TRAF3IP1	PIN4	ELK1	HAUS6	PCYT1A	CYP1A2	ARL6IP4	SYT10	CORT	LYG2	FBXO15	KCTD7	SYF2	H2AC21	EEFSEC	MTERF4	CBLN3	PLAC8	FHIP2B	UBE2N	C8orf33	MINDY4	RET	PLEKHA7	CALN1	ARRDC3	VIPR2	OR4N2	NEK3	CLEC4F	GALP	PTF1A	C8orf74	LBR	SH3KBP1	SERPINA9	NAXD	UNC13A	CCDC102A	ST8SIA3	MPPED1	OLFM1	EN1	SPMIP7	CNN1	CD248	DPPA4	MAFF	TSC22D1	PLVAP	TEDC2	TOB1	PHF19	ANKRD60	SARDH	POLR2E	VPS35L	OPN3	ADCY5	FAM184B	CREB5	SERPINA6	LHFPL2	TOM1L1	MOK	FER1L6	SMU1	SSBP2	ZC3H7A	CYP7A1	NFRKB	PITPNM3	TMEM161A	RUFY1	ASB8	GAL3ST1	COL27A1	UTF1	SLC7A10	TMEM69	FADS6	RELB	POU2F1	PIK3C3	SLC2A1	TRIM71	SLC38A4	PSMG3	PROP1	DENND1A	GUCA2A	ACOT1	TAS2R42	PAPPA2	CLCNKA	TMEM169	OR9Q2	CRYGN	TRIM21	PCDH8	AMTN	ANKRD40	ASAP2	SESN1	RARS2	FXYD6	GPR68	SLX4	SERPINA12	FEZF1	PCK1	CCR1	KLK14	ACADVL	TUB	PIM2	FKBP15	CMSS1	LOC124900467	DNAI7	GINS2	PRNP	CLCC1	TPM2	UMPS	GDNF	ANGPT4	NPBWR2	CNGB3	NLRC4	TRIM58	TRIM33	SRPRB	BMPR1B	CCDC149	KCNS3
PMC4263976-jpm-04-00282-s001.pdf-14-FOS_FOS		GAPT	GFRA1	GJB2	ADGRG1	ADGRG3	HCST	H4C3	HLA-DQA2	HNRNPD	JCHAIN	IKZF3	IL1A	IL1B	IL6	IL6ST	IL7R	CXCL8	INHBA	IPCEF1	RESF1	KLF9	KLRD1	KRT23	LCNL1	LGR6
PMC10274745-media-4.xlsx-S3A-Table_S3_Reanalysis_of_publicly_available_data_to_identify_AR_and_ER_direct_target_genes_related_to_Figure_1_AR		MAF	FKBP5	NDRG1	TUBA3D	UGT2B11	SGK1	RHOU	ODC1	ACSL3	ELOVL2	NCAPD3	ERRFI1	CHRNA2	SOCS2	ELL2	CCDC141	SMS	UGT2B28	NNT	DIPK2A	TRIM36	SAT1	GASK1B	CTNNA2	MICAL1	STK39	ACKR3	GNMT	TNFAIP8	MBOAT2	ST6GALNAC1	ELOVL7	PHLDB2	NKX3-1	SPTLC3	ATP1A1	PMEPA1	NR4A1	CCDC80	MYOF	PLPPR1	TBRG1	HOMER2	NDFIP2	SLC2A3	EAF2	KCNN2	PRUNE2	PTPN21	GRB10	KLK2	DDC	SLC38A4	MALT1	CDC42EP3	KCNMA1	GMNC	GREB1	RUNX1	SNAI2	SORD	ABCC4	LRIG1	SLC38A2	PRKD1	MTMR9	TGM3	HERC3	PER1	IGF1R	KRT8	CENPN	EPHA7	DHCR24	LRRN1	HMGCS1	ANGPT2	BCHE	INPP4B	OTULINL	SLC15A2	ASRGL1	IRS2	MAP7D1	ZBTB16	FADS1	BICD2	CCNG2	FOXD4	GC	SLC35F2	GLYATL3	ACP3	TSKU	ID2	TUT7	TBC1D4	KLF5	PIK3AP1	KDM7A	KRT18	TSPYL2	VLDLR	ABCC1	GADD45G	MLPH	LONRF1	TUBA3E	ADD3	NAT1	ERN1	TMCC3	BMPR1B	ADH1C	MERTK	ARHGAP28	CDH26	STK17B	TBC1D1	TNFAIP3	LRRFIP2	CSGALNACT1	MOGAT2	SLC43A1	SEMA6D	CDYL2	GOLIM4	SEC24D	ST7	DNAJB9	ELK4	PTPRM	KLF4	STARD4	MYBPC1	EXTL2	MAK	MAPK6	ZNG1A	TOX3	OTUD7B	FOLH1	LIFR	AFF3	NFKBIA	PMP22	FRYL	FOSL2	EML1	MPC2	TMEM79	PPM1K	TIPARP	B2M	TMPRSS2	CA8	HMGCS2	PCDH1	PLPP1	ATP8B2	TNFAIP2	TBX15	HIPK2	PAK1IP1	WIPI1	PRAG1	RASSF5	NCAM2	UBE2J1	STXBP6	PITX1	CYTH1	ZBTB10	L3MBTL3	DNM1L	PACS1	WWC1	ZNF703	CHKA	KLF15	TP53INP1	LGALSL	TPD52	TLE3	RAB3B	ADAM7	MMP16	RAB4A	IRX2	CAPZB	LPAR3	GCLC	ZBTB24	FADS2	TMEM164	BARD1	KIF5C	TES	CHST2	ROR1	C1orf21	BMX	CAMKK2	KLHL29	CNDP2	RIN2	C9orf152	MMAA	MCTP1	ELOVL5	MAP2K6	CREB3L4	B3GNT2	GFM1	RASL11A	SOWAHB	MYLK	CBLL1	SLC30A4	ANKH	NOVA1	BEND4	MKLN1	EDEM3	KCTD3	PTGER4	PGM3	LDLRAD3	LIMCH1	ATP2B1	PTPRN2	CLDN12	ARFGAP3	PFKFB2	ATG101	IL6R	PLCH1	DSC1	DBI	CITED2	STYK1	OSR2	STEAP1	TMEFF2	CNKSR2	KCTD1	BCL2L1	LRCH1	ANXA2	C1orf116	POP1	ADCY1	MAOA	REEP1	ACVR2A	LGI2	NEDD4L	SLC16A10	SLITRK6	NNMT	HES6	IL17RD	DNAJC10	MAN1A1	ATP8A1	HOXC9	PIAS1	ST3GAL4	SNX25	COLEC12	CD24	MYZAP	CNKSR3	SUSD4	ZC3H14	BCAP29	AGR2	APPBP2	VEGFA	POLR2M	MACIR	PTPRU	RTN4RL1	SLC30A7	FRMPD2	EDEM1	KCNS3	PHF8	VGLL4	PBX1	RASSF3	CANT1	ORC5	PPFIBP2	ITGAV	TIMP2	ANKHD1-EIF4EBP3	AR	CCNYL1	ACTA2	CADPS2	GOLGA3	WNT5A	PSMD8	SIPA1L2	SFXN5	DEPTOR	PWWP3B	CDC42EP2	CD83	DGAT2	SPCS3	OTULIN	SASH1	PPP1R15B	PAG1	SPATA13	FAM217B	ZIC5	MON1B	F2RL1	TRPM8	FDFT1	RDH10	HMGCR	MAP9	MRPS18A	PKIB	GLUL	CDCA7L	PICK1	GOLGA4	MTOR	ALDH1A1	MPZL1	PYGB	CFAP69	NAMPT	CDKN1A	THRAP3	PPP2CB	RNF144B	UGT8	HEXIM1	USP10	RHOB	STXBP5L	BHLHE41	SSR1	EYA2	FRY	MANBA	MAMLD1	ISG20	TNFRSF10B	FGD4	FLNB	VOPP1	MYC	GLRX2	MFSD2A	SEC14L2	JAKMIP1	SELENOS	CROT	GTF2E2	PDLIM5	CDK6	COPG1	MAN1C1	AASS	C2orf76	SAR1B	ENPP5	FAM81A	DPYSL2	PICALM	SSR3	KLK3	HBEGF	LARP1B	FNDC3B	WWP1	FBXO31	WDR41	G3BP2	AHNAK	DCAF6	CTSH	FIGNL1	PLPP6	ADAM9	TRIB1	FOXD4L1	CARTPT	GDF15	RHOBTB3	ATP1B1	CCDC83	MXI1	CALU	IQUB	FAM111A	RETREG1	HS3ST4	TM4SF18	VSIG10	NCOA7	NSDHL	TMEM87B	STX1A	ACAD8	LIN7B	GLDC	ANTXR1	HMGXB3	HSD17B11	BCL2L14	TRERF1	CADM1	ELAPOR2	CD9	ARF4	FNBP1L	GRHL2	CMC2	SELENOP	FAM234B	SLC2A1	ENTREP1	BTG2	TRAM1	MEAF6	TM4SF1	CMPK2	SEPTIN11	ZNF518B	GPCPD1	BAMBI	SMOC2	ACAA1	TBC1D8	CORO2A	KCNH2	MICOS10	ABHD2	ATP10A	CAMK2B	SORL1	TNS1	PTK7	LRP11	PPP1CB	AEN	SLC9A7	PPM1D	SNAPC1	SERP1	CPEB4	LRRC20	ZBTB7C	HID1	KDM6A	ZHX1	SEC61A1	EPS15	HK1	PLPP5	IRF2BPL	LACTB2	TNKS1BP1	GTF3C6	SGK3	GLRX	PSME4	PURA	SPOCK1	THUMPD1	IGFBP3	RNF144A	NRP1	CSRNP1	ARHGEF26	PIK3R3	NUAK2	TEX2	SLC38A1	DPYSL5	DNAL1	FAM174B	SHROOM3	NIPA2	VPS26B	PRKCH	PLEKHB2	SYTL2	UBE2N	CAP2	TMEM117	PGM5	GRAMD2A	NEDD9	DCUN1D3	CDON	ABHD3	EXOC8	ZNF764	SLC25A33	CDCA7	PPFIA2	BMP6	TMTC2	ASIC1	KCTD9	AKAP1	IP6K3	GRIP1	SMPDL3A	FKBP14	ELMO2	KBTBD11	MAP7	SLC7A2	SC5D	CERS4	TNFRSF1A	MIA3	PPP2R2A	P4HA2	SYNJ1	AK4	FECH	CDK2AP2	ITPR1	SLAIN2	SCAP	SUN2	TUBG1	CMBL	CPEB3	SYT17	PNPLA8	PARVA	USP18	ASAH1	YOD1	TARBP1	ATOSA	ACOX3	MAP2K4	CCDC149	SPRY1	ENTPD7	ZFAND3	CTTN	EPN2	HSD17B4	ARAP2	FXR2	EEF2K	KCTD21	FAM177A1	ATOSB	PDIA5	MYL12A	CDC42SE1	DNAJC12	CAPN2	CDR2	H4C8	VMP1	SSBP3	TACC2	SLC36A4	KDELR2	CEMIP2	SQOR	KIF13B	MARCKS	SPRYD7	B3GAT1	TSPAN3	MARCHF5	FOXO3	B4GALT1	SRPX	ZBTB1	RHOBTB2	CXXC5	RASL11B	SLC10A7	TMOD2	ALB	BRD2	CCDC69	TPM1	APLN	ADRB1	ARHGAP26	ZMYND15	SCYL1	TSPAN8	WLS	DDB2	ADAM23	PYROXD2	PKNOX2	TULP4	PRDX6	NEURL1	IGSF3	RREB1	ATG13	MAP1B	TNFSF15	RASSF8	ACOT9	GSPT1	NT5DC3	TMEM62	VTA1	NTAQ1	ALDH1A3	RAVER2	CCNI	SPRY2	CYP2J2	NDEL1	UAP1	SGMS1	EIF2AK3	RPN1	SEC24A	C16orf74	SLC26A2	TIMM23B	DNAJC17	SMOX	TAX1BP1	PTPN1	STK3	THRB	OGFRL1	S100P	GOLGA2	MGAT4A	ADORA1	GORASP2	CAB39L	KLF6	ZDHHC9	UGDH	TRPM2	ABTB2	TMEM184A	PIK3R1	NUDT9	PSMD11	TMEM181	FUT8	FAM110B	DYNC1LI1	ABCC5	EPHX1	SEC24B	RBM45	IMPDH1	RDH16	PCBD2	GALNT3	MEAK7	GOT1	RGS10	MCPH1	FSBP	ERGIC2	SRCIN1	NBPF14	SMAD3	ASAP2	COL2A1	ERMP1	DENND2B	TCIM	GPC3	DNAJC1	HSD3B1	SLC35F3	TSHZ3	CDK14	EXPH5	SUCO	PASK	ACACA	PRKAB2	TMEM65	CRAT	GXYLT2	EDN2	DOCK4	FHIP2A	GOLPH3	CDK18	GLCCI1	TLE1	GRHL1	TOM1L2	LRRC8A	IDH1	TM7SF3	COG3	RNF4	PPP1R14C	FBXW2	GALNT7	ZNF18	HEBP2	ESRP2	SEPTIN9	GLUD1	CRY1	ERP44	FAXC	PLEKHH1	LAPTM4B	VCL	BMF	DAP
PMC10274745-media-4.xlsx-S3B-Table_S3_Reanalysis_of_publicly_available_data_to_identify_AR_and_ER_direct_target_genes_related_to_Figure_1_AR		GREB1	SLC7A5	XBP1	CTSD	TMEM164	CELSR2	PGR	IGFBP4	SYTL5	PRSS23	RAB31	MGP	EGR3	MYBL1	NT5E	CD24	RET	TP53INP1	ZNF217	RAPGEFL1	ACHE	FKBP4	TPD52L1	PKIB	MME	N4BP3	TOM1L2	PDZK1	NHERF1	AREG	ITGB6	BAK1	CDV3	SEMA3B	SERPINA3	ARHGAP36	CCN5	TUBA1B	MYBL2	MYB	CDH26	KRT13	PPIF	STC2	RBBP8	HSP90AA1	RAB3D	MUC3A	TMEM64	SYNPO	TNS3	DOK7	CCND1	NQO1	ATP2A3	ENC1	BCAM	RERG	SGK3	AGR2	DEPTOR	ECE1	C1QTNF6	TMEM120B	PPL	SELENBP1	BMF	ERBB2	TPBG	SH3BP4	NPNT	CCNG2	MYO1B	BCAS3	TFPI	TBC1D9	SULF2	LONRF2	PGM5	EFNA1	BTG2	DLG5	PMP22	HSPA8	HIF1A	ATP9A	FOSL2	ST8SIA4	TACSTD2	COX6C	CA12	NCOA3	FLNB	L1CAM	AMZ1	FMN1	FRK	DHCR7	BMP7	CALCR	RHOBTB3	ATP6V0A4	CAV1	ADORA1	NOTCH3	SPIRE2	TLE2	C6orf141	GRIK3	SYTL2	FOXC1	LRIG1	EFEMP1	ZDHHC7	SMAD3	CRABP2	SVIL	IFITM10	BUB3	EPAS1	CLU	RAP1A	KPNA2	MXD1	DDIT4	HSPB1	CSRP1	KCNK6	ZNF703	KIAA1522	BCL9L	YPEL2	PKM	NAV2	TSC22D3	CDK6	H2BC21	TRIP13	TCOF1	C5AR2	EMP2	ITPK1	ABCC5	BCAS1	HID1	FAM107B	CTSH	CGN	SDK2	RAB27B	SALL4	TACC1	DYNLT3	AHRR	DSCAM	TST	TMEM150C	BRIP1	SLC1A5	SCNN1A	OXTR	TIPARP	TGFB2	HSPE1	RNF43	RRM2	PTPRF	MTHFD2	CLDN9	GFRA1	ABHD2	ARL3	MYO6	NRBP1	UBE2H	IL1R1	HMGB1	ZKSCAN1	CXXC5	GDAP1	SLC3A2	PRDX1	TET2	PMEPA1	TIAM1	KIFC3	PRICKLE2	DKK1	MYC	CACYBP	CTNND2	LAMB2	FBP1	APBB2	SLC35C1	TLE1	DMRTA1	ID3	SIAH2	ARNT2	SLC29A1	PIK3R3	MCM4	GALNT10	ATP8A1	TXN	FHL2	KCNJ3	LIMA1	FAM171B	PDIA6	KDM6B	CLDN4	DHRS2	FDFT1	SOX4	PCP4	MATN2	STK26	AQP3	NPM1	ST3GAL1	SRM	TNFRSF11B	SEPTIN9	NT5DC3	STON1	FDPS	PLXNB2	ANK3	PBXIP1	PRELID1	TUBA1C	PCSK2	WFS1	LMNB1	SEPTIN5	MKI67	SRSF2	CALM2	RBM24	ATP8B2	ELOVL2	S1PR3	RHOD	PCSK6	BCL2	PGAM1	SLC12A2	HSPB8	FKBP5	GAB2	H2AC6	GINS2	MAT2A	RNF223	ANP32E	KYNU	GRAMD1A	SMTNL2	NRIP1	SOX3	LIN7A	FAM83B	KCNK5	EEIG1	TSC22D1	ASS1	ABCC3	ADCY1	PLOD2	THSD4	ARHGAP12	DDX39A	PLEC	UHRF1	TFAP2C	PIK3C2B	TMTC2	SEMA4C	DUSP5	DRAM1	PRC1	XPOT	E2F6	LTBP3	TAOK3	VXN	CKS1B	CMYA5	JUNB	TRERF1	ERMP1	TIMELESS	FAXDC2	ABCG1	PCMTD2	ESR1	SYBU	PFKP	SERPINA1	CDYL2	MYH9	ELOVL6	CDH1	ECH1	SHROOM3	ARSD	TTC7A	LPCAT1	EPS15L1	FADS1	WNT2B	HDAC7	CA8	PUS1	KLF4	SLC25A5	NT5C2	SCD	PTGES3	KRT86	CTNND1	IGFBP5	JARID2	PPFIA4	KRT18	ZNF704	KLF10	CAP2	AMD1	NEDD9	TPM3	BACE1	CPT1A	BRCA1	KPNB1	GAPDH	TRAFD1	CUEDC1	ZNF710	ULK1	NOMO2	ACKR3	MAB21L4	PSD3	RNF213	NECAB1	ZFP36L1	ATOSA	KITLG	WDR77	DBF4	PROM2	SHANK2	PIK3IP1	SLC44A2	ISG20	BTG1	INHBB	RAP1GAP2	SERPINB1	BAMBI	RAP2C	ZWINT	TRIM16	DNMT1	DTL	LAMA3	NKAIN1	PTPRJ	CTDSP2	COL12A1	COMT	UGT1A6	APOBEC3B	RBBP8NL	RUVBL1	RXRA	SGSM2	STMN1	SH3BGRL	PCDH7	PRKCD	PRDX6	KNTC1	NUMA1	MCM5	CENPN	RGL2	POLR1G	EIF3B	TXNDC5	GINS1	ALDH3B1	SERPINA5	TUBG1	RHBDF1	ARFGEF3	XRCC5	RCL1	CALM1	PLAT	FAM110C	EFHD1	SPDEF	S100A16	SCARB1	TNRC18	RECQL4	CYP26B1	HSPA4	CENPP	SYTL4	NUP205	TP53I11	PACS1	PPP1R37	SCNN1B	HIGD1A	MAL2	CAPN13	SHISA9	CYP24A1	MTHFD1L	CAMK1D	MARCKS	WNT7B	DAAM1	TUFT1	RAP1GAP	ARPIN	SH3BP5	SUSD4	RARA	SAMD11	NLN	MASTL	NBR1	CEP85	RNF207	FAM174B	RARG	NBEAL2	HSPA5	ATP2B4	ACSL3	HOXC13	CMSS1	CDH3	PLXND1	NCOA7	SLC22A5	SCNN1G	LAPTM4A	RRP12	SLC12A7	ID2	HK2	CREBRF	ADCY9	GRM4	RAD54L	ST3GAL4	LRRFIP2	IRF2BPL	RDH11	NCOA2	ENTREP1	RBL2	SLC9A1	TIMP2	MISP	PAWR	FYCO1	SEC14L2	MYEOV	ENDOD1	OSGIN1	CHST8	SASH1	SF3B3	HNRNPD	CSTA	UGCG	KIF5C	IL4R	DOCK8	NUP210	JPT1	PXDN	ATG2A	HR	ALAD	FUT9	AGR3	NCAPH	SGCG	PLAC1	PPRC1	TSPAN15	NTN4	MYO19	ZNG1E	MED13L	ELF3	FOXI1	TMED8	GPR160	NEDD4L	AKAP9	CHAF1B	SNX33	MYOF	LDOC1	FZD2	RRP1	PCLAF	WBP1	TOMM5	NOL6	CERK	NAA50	TFRC	NFAT5	UBE2QL1	P4HA2	ADRA2C	PCDH1	AIF1L	ASF1B	KSR1	SEMA5A	SKIL	PTDSS1	CRIM1	INPP5J	SLC39A6	TRIQK	TMPRSS2	TOPBP1	ABCA2	DYNLL1	SPOCK1	GRHL1	PTP4A1	RRS1	MB	APOD	LRP5	ATP2B1	SLC25A30	GDPD3	GPR68	PXN	DDAH1	SNX29	TTC39B	HDAC5	BCL2L1	ZBTB42	PDCD4	PSMB2	CDCA4	IDH3A	ADCY6	RHOC	SYDE2	CCDC117	GP1BB	PIK3R2	FAM20C	KIF11	ACSS3	GADD45B	NHSL1	FHL1	HNRNPL	PTPRK	LFNG	GALNT4	TSPAN1	FSTL4	TOP2A	GABBR2	NECTIN4	NATD1	FHIP2A	SERHL2	BIRC5	CAPN8	PPP1R14B	PRKDC	CEBPB	HOMER2	NOS1AP	ASAP1	ARHGEF37	CADM1	SEH1L	INPP4A	EPHA4	TIFA	RUNX1	AHNAK	PSD4	BRWD1	CAPN5	TMPRSS3	FAM53B	GAL	COPS9	PTPRS	AKAP1	CHPT1	INSIG1	UGDH	ZNF367	TMEM97	SMOX	HDAC11	TP53INP2	TPM1	KRT80	METRNL	MTUS1	FREM2	NUDT16	PTP4A2	TBX3	DRD1	CDC123	ATP2C2	RNF144B	NIBAN2	ANAPC7	A4GALT	RBM28	PSCA	ALDH1A3	TIMP3	TCEAL4	JAK1	FOXK2	CLIP4	XRCC2	PGP	MICB	DDR1	FAM110B	TM4SF1	TMEM45B	TMA16	WWC3	ITGA3	MREG	TRAM2	ALG8	JUND	GTF2I	NACC2	TFF3	ASB13	ADK	ARHGAP8	CDCA7	PSMA3	HMCN1	BCAR1	TMEM150A	SYNJ2BP	ACSS1	HIPK2	SLC16A1	LARP1	CORO2A	LAPTM4B	CDKN1A	GATA2	OSTF1	ASPH	NCAPD3	TGFA	CLSPN	GRB7	SLC38A1	COL9A2	E2F8	GINS3	GTF3C6	GAA	TRIM24	TGIF2	ACTN1	CKS2	RHOBTB2	SPTBN1	LPIN3	KLHDC2	NUP93	FBXL18	BLVRA	ALYREF	NAA15	PRPF19	C11orf24	DPP9	CTR9	SH3GLB2	NCS1	POP1	ADCY3	PIM1	DSN1	KIF20B	NUDT19	NTN1	NDRG1	LDLRAD3	PTPRU	TCF7L1	SLC25A1	NFKBIA	KLHL5	ABHD11	DPAGT1	HDGF	CHEK2	MBNL2	PSMD1	PFN2	ZNF488	RPRM	PITPNC1	SSR3	TLE3	MAGI1	B3GALNT1	LMCD1	SNX24	IQSEC2	PLEKHF2	VASN	LRRC1	SNX5	RAB11FIP4	RACGAP1	PHLDA1	U2AF1	MTFP1	CAB39L	AMMECR1	BCAS4	CHCHD3	IPO5	ISOC1	STC1	E2F2	BICRA	HEY2	SEMA6C	ADAMTS19	PNPLA6	PAPSS2	UBQLN4	C6orf132	TAGLN2	RPF2	CDKL5	NBPF4	LHFPL2	PLLP	GRAMD4	RTN4	ENO1	WDR75	NDUFB6	SMIM5	AFAP1	COA1	VPS13B	ZNF862	MBTPS1	KAT2B	MAD2L1	FBLIM1	SLC7A11	ABCD1	DIAPH3	HIVEP2	ORAI3	MALL	UBA2	VDAC1	DNASE1	SRPK1	TEX2	CALB2	NDST1	NUDCD1	EPHB3	HYPK	LOXL2	YWHAE	CANT1	GPR157	INSR	SEMA3F	MTCL1	DTX3L	SET	PACSIN1	PGM2L1	MACROH2A1	LRBA	LIPH	JUN	SMAD6	DLGAP5	CCDC74A	SMS	ELF1	BCAR3	RAB5B	CYFIP2	DENND11	SCCPDH	TTC9	IER2	CYTH2	MAST2	MLLT6	BBC3	CLDN3	SGK1	AFAP1L2	SFXN3	TGFBR2	SLC31A2	GTPBP4	CLUH	PRAG1	SYNPO2	SLC9A7	GDF15	ZFHX3	ANXA9	SLC10A3	SLIT2	STAT3	BARD1	GATA3	TCP11L2	AKR1C2	MICOS10	DYRK2	CNP	TBC1D2	SAE1	LMNB2	PIP4K2A	CXCR5	ABAT	METAP2	PARD6B	STK24	TTC39A	ANO6	MRPL15	EEF1E1	CBLB	C11orf98	SYNJ2	TSKU	LMTK3	TENT5C	TRAK1	DAXX	AP1B1	SLX9	BMPR2	C1orf21	CDH11	CHSY1	APP	MUC5B	IFT140	ZNRF1	LDLRAD4	SLC1A4	NXT1	RPS3	UFD1	ICMT	SPC24	SYT7	PSMC4	MANEAL	PLXNA4	HES1	BMS1	MRPS23	SERINC5	WASL	CSRNP1	SLC43A2	TMEM237	PIEZO1	TMEM104	AXIN1	SLC25A29	GPRIN1	SIDT2	DHX9	HNRNPDL	ACLY	EXOC6B	ROBO1	CACNG6	ATF6B	SLC26A11	DOP1B	TJP2	FAM89B	PELP1	FEZ2	GINS4	OVOL2	RERE	DLAT	KRT8	EPN3	WWP1	TTL	NCAM2	MSX2	TBCA	BAG3	DGKD	NEIL2	FOS	SKA1	CYC1	PNPLA7	UACA	KRT15	IGF1R	NXNL2	PBX3	MAPKAP1	RAI14	CLEC2D	ICOSLG	MGAT5	FGD3	PPT1	LYPD3	ARHGAP35	FGFR2	RFTN1	PLEKHH2	PPA2	TMEM38B	ACOX1	TMEM63A	ADRM1	TNFAIP1	ABR	POLA1	PCMTD1	NSDHL	PSAP	HSPG2	THOP1	RAB20	SLC27A2	BCL2L12	NCKAP5L	ZNF185	IRX3	HUNK	AP3S1	CITED4	RHEB	LAMC2	PPM1J	ZMIZ1	NBPF10	POLQ	PLEKHA7	SAMD12	ONECUT2	EIF5	PDSS1	CLMN	USP18	SLC44A1	SLC29A3	RBX1	CLIP1	RPL32	RAPGEF1	UBR7	ZNF362	PTK6	MEAK7	MRPL42	SLC19A2	MAPT	CRKL	NR2F2	BSDC1	CDKN2AIPNL	FAM234B	NINJ1	RPA3	HSPA12A	DGKZ	DDX10	SLC27A4	PSMD3	ATIC	C8orf33	CDYL	CRACDL	SPTSSA	PLCD3	CCDC47	MYO18A	COA7	FRMD6	SCUBE2	CHTF18	HEG1	MAP3K2	RMI2	GIPC1	JUP	C12orf75	SH3YL1	GCLM	ELOVL7	TIMM17A	MAPK6	EXT1	BARX2	FOXA1	ESYT2	FOXN3	SYT8	PTMS	SLC4A10	USP10	DDX18	CDK19	GLIS2	CLTB	NBPF1	MAPK1IP1L	MT2A	EIF4A2	ZNFX1	MGAT4A	SBK1	H6PD	MPST	NOTCH2	CDK2AP1	MEF2D	FCHO2	SCIN	RB1CC1	CHD3	CISH	FNBP1L	PFKFB3	MRPL14	WWC1	VPS41	IKZF2	POLR3K	HECTD4	LUZP2	ETF1	TRIM62	WDR5	PPP1R3C	AIDA	MAPK8IP3	RPL36A-HNRNPH2	TMBIM1	ADGRV1	KIAA0586	CCNYL1	ZBTB22	CILP2	PTPN14	DMKN	ZFPM1	SULF1	CD9	DUSP1	LETM1	ZNF277	RND1	MBP	TMED10	H4C8	RAD23B	CREB3L2	OTULINL	H1-10	BZW2	SLBP	ARL8A	VIRMA	GJB3	AK2	BOD1	APPBP2	PFN1	CHST12	PLXNB1	BMP4	VAV2	DNAH14	INTS7	MARVELD1	SLC11A2	DNAJB6	GDI2	OCLN	NPAS3	ID1	TEP1	ODC1	SREBF1	MECOM	SUV39H2	POLR1A	MEAF6	DEPDC1	NBPF19	RAB30	RPS6KA5	FN1	ATP1B1	BRD3	MOAP1	CEBPG	HOMER3	MED24	SAMD4A	TEAD3	NCOR2	ARHGAP26	CAPN1	ERO1A	CARD10	POC1B	PPP1R2	CITED2	ATRIP	BCKDHB	MCEE	EPHB4	ETS2	ERAP1	RNF19A	DYM	TLN1	MEGF9	UBE2G2	COBL	NHERF2	CYP1A1	RAI1	ARHGEF16	COBLL1	MIDN	FOXP4	SH3RF2	ABHD4	OBSL1	KCTD17	MUC20	VOPP1	DSP	PHACTR2	ABCA12	SRSF10	AGFG1	SOCS3	ABTB3	ARHGAP5	PARP9	LAMA5	CDK5RAP2	ADAM10	MKRN1	WDR45	H2AC25	LASP1	SFXN4	CCDC68	ARMCX6	MANEA	ETV3	TNS2	DNTTIP2	MTFR1L	EIF4B	TRIM29	GULP1	GMDS	MARK2	NR3C1	SLC25A10	COL18A1	DAP3	NECTIN3	HNRNPR	DNMT3A	NDUFAF3	SOCS2	SEMA3E	WWOX	BOLA3	DPY19L1	FCMR	ELAPOR1	HACD2	EZR	FAM161B	PDLIM1	EIF4H	IDH1	LATS2	TNIK	RASSF8	VAMP5	MMP15	RPL3	POLE2	ACTN4	HES6	RASEF	SLC22A23	KCNE4	OSBPL7	CSGALNACT1	OSR2	TRPS1	ALDOA	TFAP4	ARL15	CACNG4	MRTFA	SH2D4A	RALY	TMSB4X	ADAT2	HMGN1	ARMCX3	EPS8L2	MAN2A1	CRISPLD2	ST7	TARS1	UBQLN1	MAU2	PAK2	F2RL1	SUCO	VPS13D	LMX1B	RALGDS	SF1	CAMTA1	EML2	SLC35D2	POLI	PAXX	LYSMD3	RHBG	LCOR	BOD1L1	TOP2B	POMT2	TRA2B	SND1	CDC7	JAG1	SSBP3	ZNRF3	FLOT1	SNX10	KIAA1549	SMARCA2	FTO	LYRM9	LARP1B	PLCB1	TNS4	BAZ2A	OLA1	PPFIBP2	PRR5-ARHGAP8	ERBB4	UBE2K	ECE2	MACC1	GASK1B	SELENOI	MAP3K14	ADGRG6	CNTROB	COPS8	TNPO2	BPTF	PPM1E	ZNF444	SUGP2	YEATS4	UTRN	UTP15	SLC35E1	SEC23B	PATJ	CRELD2	SEMA3C	MRPL38	SIPA1L2	EVL	PRKD2	SLC39A14	SERINC1	PRKCH	SECISBP2L	ARHGEF39	MICAL2	SLC12A4	RPL39	ZBTB10	NCOA1	IGF2R	SH3GL1	TECPR1	USP31	ALS2CL	TSFM	SORBS3	SYNE2	MRPL16	MTIF2	HDHD5	DYNC2I1	NOA1	ABLIM3	TNFRSF12A	VMP1	LSM3	AFF4	PLPP3	CD81	TUBB2A	SSR1	HMMR	QSOX2	CNST	MACROD2	MCTS1	TSTD1	TMEM63B	SLC4A2	PIGU	SGPL1	KIF13B	RBPMS	TFAM	PNN	ENPP1	ERN1	GPD2	GAB1	RNF114	TGIF1	ZNRF2	RALGPS1	NARS2	HSD17B12	DDI2	VPS37C	ACOX3	ACSF2	BMP5	PGPEP1	PTBP1	SH3BGRL2	MRPS27	RTN3	STK32C	CEP43	PRKAR1B	IPO11	NTSR1	TBCD	BCAS2	OAZ1	LYN	NUAK2	PKD2	PPP1CC	FKBP1A	PRKCZ	PTGES	ITGAV	MLPH	SLC2A10	DPYD	MRPL48	GPR137B	PREX1	COTL1	HSD17B7	MAMLD1	CCDC88C	NLGN2	PTPN12	CHN1	EPPK1	AUTS2	CHST10	MTRR	HSPBP1	LDLR	GDF1	DMXL2	RIPOR1	PPP2R2A	P4HA1	MRPS5	IFT43	ARID4A	FAM217B	ZNF623	NMRK1	NDRG4	ADAMTSL5	RGS12	TENT4A	UBP1	TNPO1	CPEB4	ANKRD40	MIDEAS	PLEKHB1	EIF3C	PRRT3	LY6E	HEBP1	RPL39L	PKP2	THOC3	FHOD1	MAML1	MAST4	TTI1	ENTPD5	MRPS11	CEP128	PWWP2B	VIPR2	ST6GALNAC4	C16orf74	ADD1	CTSB	EEF2KMT	BTBD9	RCC1L	ITPR2	MIGA1	UBA5	CERS4	STK10	ADIPOR2	NDUFS8	TMEM135	TGFBI	MRPL39	MATK	PTK2B	SPRING1	NIFK	SCFD1	ANKRD18B	CCDC18	ZBTB37	HNRNPF	NOL10	UBE2V2	RAB15	RGS6	LMBR1	ANGPTL4	PLEKHA2	CABLES1	FZD4	SLC16A7	MCM3AP	CEP135	GHR	MZT2B	IRX5	ALDH3B2	UPK3BL1	ARMC6	FTSJ3	MAML2	EMC8	APLP2	BOLA2	SPINT2	CEMIP2	MRPS25	PUF60	PMM2	EPS8	RECQL5	ARID5B	TATDN2	ADCY5	EBF4	OGFOD3	GNL1	MAGI3	PRIM2	EPS8L1	ACAD9	MYL6	TAB3	GPC4	ATP5PB	SIN3B	CCSER1	BIK	DDX47	MEGF6	NHS	SMIM12	MND1	MRPL36	MLYCD	CHST15	POLD3	ZNF251	ADAM9	RFC1	SUMF1	MPP7	SPATA20	NBPF15	AHR	SIMC1	CENPF	RUNX2	LRATD2	TMED2	DOCK1	NTAQ1	PMEL	TSPYL2	SIGMAR1	RSBN1	RABEP1	FUNDC2	ANKRD18A	TMEM127	IER5L	SFMBT2	TTYH3	RIN2	STAP2	HMCES	RWDD2A	EPHA10	MAN1C1	TP73	METTL21A	PRPS1	PLEKHM1	FAM172A	EEF1G	PPFIA1	IL1RAP	APC	CRAMP1	DHX34	TMEM123	TOM1	CARD19	HYCC1	MRPS7	VTCN1	TXNRD1	RRP8	CCDC124	NIPA2	UBE2I	TLN2	DDX55	ELP6	MORF4L1	BDKRB2	ZBTB46	CYTH1	RIPK4	UBAP2	CD58	RHPN1	CIPC	ABLIM1	DCP2	DHX40	TMC6	NFIC	REEP3	CEP57L1	INHA	NBPF6	PRELID3B	CEP97	EIF2S3	RABL2A	MYLIP	TCF7L2	LRRC56	RPL14	HELZ	IFFO2	POLR3A	H2BC11	FBRS
PMC9061815-41422_2022_635_MOESM8_ESM.pdf-0-HES4_HES4		HES5	ENO1	PDPN	HMGN2	RCC1	CLSPN	CDCA8	CDC20	KIF2C	NASP	CDKN2C	MAGOH	IFT25	PLPP3	NFIA	USP1	ITGB3BP	AK4	DEPDC1	GNG5	CCN1	PSRC1	RHOC	SLC16A1	PHGDH	NOTCH2	ANP32E	RAB13	CKS1B	FDPS	NES	NUF2	ILDR2	PRDX6	ASPM	KIF14	UBE2T	NUCKS1	NEK2	DTL	CENPF	RPS7	RRM2	CENPA	ATRAID	ZFP36L2	SNRPG	NCAPH	SEPTIN10	BUB1	CKAP2L	DBI	MCM6
PMC9061815-41422_2022_635_MOESM8_ESM.pdf-8-ASCL1_ASCL1		PEX2	PEA15	TGIF2	TEAD2	HNRNPF	RFC5	MFAP2	FABP5	ZEB1	CENPL	FAM83D	PLIN2	MRPL11	SRSF7	ANAPC11	LMNB2	SPTSSA	SEMA5A	DPM3	SNRPD3	MRPL51	GSX2	SAE1	EZR	MZT2B	FGFR3	H2AC4	NENF	INTU	HNRNPD	GSTO1	PTGES3	RPA2	CD63	LIMS1	EFCAB2	TMEM14C	GPSM2	LIG1	BBX	OSTC	CMTM6	TSPAN6	CD82	TCIM	RPL23A	SSB	PSME1	DCTPP1	NDE1	RBMX	RAD21	MID1	ENY2	LMO1	CNN3
PMC9748417-DataSheet1.pdf-13-FOS_FOS		JUN	MEF2C	H2AZ1	SPI1	NUCKS1	CEBPB	NFE2L2	STAT3	STAT1	FOS	CHD1	JUND	CHD2	EGR1	ELF1	IRF1	ETS2	REL
PMC10311050-mmc2.pdf-22-MEIS1-AS2_MEIS1		PIGV	DLX2	LTBP3	PICALM	ATOH8	H4C11	TRAF3IP2	PANX1	RNF217	RASSF1	NAV2	ABCC4	GASK1B	PACSIN2	FLNB	SNX6	H4C8	SERTAD1	NAV1	SEC14L2	SOCS5	ARSJ	PRR16	CXCL1	LAYN	MSN	ST6GAL2	TPCN1	ETV6	PIEZO1	KANK1	CDCA4	PTP4A2	CDIN1	RBM39	PKNOX2	PHACTR1	ANKRD28	CTTNBP2NL	EGLN1	EID3	FHOD1	PRSS23	PNRC2	GADD45B	MNT	ESYT2	ARK2N	GFPT2	CAP1	ARHGEF2	MDM2	PDCD6IP	MXRA8	ZNF436	YWHAZ	LUZP1	ACTR3	ADAMTSL1	DOT1L	DOCK10	NR1H3	ENO1	SGK1	PPM1J	DAPK3	GPRC5A	EHD1	APBB2	ATG7	PFKFB3	CSRNP1	TMEM30B	ARHGAP1	AZIN1	PCSK7	FGD6	DOCK2	SLC6A6	UBE2H	VAMP3	PGRMC2	COL1A2	FGF20	CHSY1	GSAP	GALNT10	TENT5B	TIGD6	CCDC97	NBPF8	CSF2	INHBA	MAP3K14	CENPT
PMC10311050-mmc2.pdf-40-TBX2-AS1_TBX2		ASTN2	NEUROG2	ACSL1	DACH1	PMP2	ATP2B4	ZNF486	SCML4	ACLY	SCD	PMEPA1	MAPKAP1	H4C11	MRPS23	GHR	ZNF704	RASA4	CALM2	DIABLO	FUT10	STAC	CLSTN2	TNS1	SEMA6D	MBNL2	MACROD1	KIF26A	NTMT1	ZFHX3	KRT80	NRSN1	PRR16	CLDN20	PDZRN3	SLC2A1	MEGF9	RGP1	THADA	LRRC30	CCDC182	IGFBPL1	FMN1	COL21A1	NFE2L1	CFAP20	EYA1	TRIM2	DCP2	MAB21L2	TMEM132D	ZNF423	ACOT12	ROR1	MEIS2	RPS23	TMOD1	GALNT17	PDE8B	KCTD16	NRIP1	SSBP2	BCL2	SLC24A2	PGAP1	NDUFAF2	ENO4	KIF26B	CADPS	PANK3	SCARB2	NFIB	ASPH	TBX4	KLHDC8A	NES	TPK1	EBF1	SLC28A3	DPYSL2
PMC10311050-mmc2.pdf-41-NEUROD4_NEUROD4		SYN3	ITGA1	DCLK2	CLIP4	AQP1	ZFAND3	DUSP4	SPOCK1	SV2C	ANKRD46	YIPF5	TLX3	HS3ST2	ADGRB2	STMN4	GHRH	PCDH1	MFAP4	CTNNBL1	LBR	SYNGAP1	GDF6	LPAR1	DDIT4	PRAG1	TEAD1	SRRM3	ACVRL1	GALNT2	GFRA1	TMEM196	BOD1	KICS2	NEK1	C1D	SRCIN1	PTPRC	HPGDS	SHQ1	PKIA	PLXNA2	TCF4	SEMA4B	PDE4B	NFIB	TRIM2	HDGFL1	KIAA0040	PRDM14	KCND2	KCNAB2	ZBTB18	AGER	DPYS	TULP4	ETAA1	MAML3	RYBP	TWIST1	MAP3K14	LIMS1	SEZ6L	SPEG	SEMA6D	NDRG1	VPS13D	MAGI3	ARL4C	PRSS12	MCTP1	CTIF	CSMD1	DGKB	NCAM2	AKAP6	ATP1B1	PDGFRB	RIMS2	LIN28B	KIAA1958
PMC10311050-mmc2.pdf-43-PHOX2B_PHOX2B		ASPSCR1	SSBP2	NR1D1	NBAS	KIF21A	KLF7	MYT1L	GBA1	PCDH1	RHOU	GPR137	GALNT6	ARL4D	DDIT4	HSP90AB1	MCC	POPDC2	CDC42EP4	AP1G2	TEAD1	MAP7	TRIM7	TWIST1	TTC8	AGAP4	TFAP2B	SKIDA1	ATP1A3	CXXC5	PCDHAC2	NOL4L	IGSF9B	SAMD14	H3C12	CISD3	CELF3	INPPL1	DMRTB1	CADM1	CCDC167	NSG2	GNAS	NCOR2	PROX1	RFTN1	CCDC85C	LMNA	LMO1	EYA1	ARHGAP23	CREB3L4	OTULINL	HEXIM1	TUBB2B	MFAP4	CCND1	TOB1	ACTN1	CDC42SE1	NRP2	ALDH1B1	ELAVL4	RPH3A	CHGA	CTBP2	SH2D6	MAPK8IP1	ITPR1	MED27	MAZ	ACVRL1	KRT19	APOLD1	PIK3R1	DCLK1	ARHGEF2	RBMS3	MYRF	NPRL2	KANSL1	KCNQ2	CHD2	CHRNB4	PSMB5	ZBTB38	DPAGT1	UNC5A
PMC10311050-mmc2.pdf-46-LMX1B_LMX1B		G2E3	PRDM1	PDCD6IP	SMCO4	IL17RD	CEP44	KCNH1	TMEM132E	KIF26B	ZNF831	FOXN3	FAM184A	SCHIP1	RBKS	PLD5	CBLB	CYRIA	DHFR2	NARS2	CYB561	IER5	PRCD	EML6	PPP1R12B	KRTAP19-8	BEND5	RBFOX2	UNC5C	TSPAN9	PLCB4	ANKRD60	IRF2BPL	TSPAN18	MAB21L2	FAM78B	SLC10A4	CDKN2C	PRSS12	PDIA5	MTSS1	CABLES1	PRKD1	KIAA1549	CDC42EP3	FIGNL1	PIK3R1	OTULINL	C14orf180	GPR22	ELAVL4	CLSTN2	LRRN2	LMNA	CCDC182	MBNL2	PKIA	DCLK1	AKAP13	MFHAS1	POPDC2	CYB561D2	PDE4B	RFC3	ANK2	ASTN2	DLG2	CREB1	SUGCT
PMC10311050-mmc2.pdf-62-MAZ_MAZ		MMD	RARA	DOK2	HAND2	SHC1	DNAJB8	CREB3L4	IRF2BPL	FAM163A	CCDC190	MLF2	PNPLA2	ENO3	NOS3	ALK	UNC5C	ABCC8	H4C11	MIDN	PLCB3	SV2A	CELF3	FBP1	MCC	ELAVL4	MXRA7	FAIM2	PSMB5	PDZD7	TUBA1C	TLE3	SYTL3	ATP6V0C	PCDH1	CDC25B	ZFHX3	SCGB1A1	PHOX2A	ZMYND8	WDR90	MEIS2	CLIP4	ARVCF	DCLK1	H3C12	SAMD11	VWF	SYN2	NARS2	CD180	PHOX2B	H2BC3	RCOR2	GPR19	MCHR1	INSM2	NCOR2	ARHGEF28	ACVRL1	DNAJB12	CDC42SE1	GALNT2	ASPSCR1	RPS21	LMNA	ZNF217	SATB1	LYN	CEP295NL	MGST2	PCM1	ID3	GLI2	IGF2BP1	PEMT	NDRG4	TEAD1	TBX4	C14orf132	GRK5	RUFY4	GIT1
PMC10311050-mmc2.pdf-63-ZNF423_ZNF423		PXN	CDC42EP4	SPIRE2	CHST15	HSP90AB1	FAM184A	MC1R	CRB2	TOM1L2	LDB1	PYGB	CCND1	C1orf54	TNRC18	RAMP1	FAM167A	OPRD1	EPAS1	NAB2	CIC	ADAMTS2	RHOBTB1	ANTKMT	NES	FADS2	RAI1	HSD17B1	IRF2BP2	SMCO4	ZBTB7B	SYT1	JUNB	MBNL2	NAIF1	TAS1R2	IGF2BP3	CBX5	CD63	SYNPO2	ASCL1	RALGDS	EEIG1	TBX3	RSPRY1	CNTN1	DST	PLEKHH3	AHNAK	RBFOX2	CXXC5	ZCCHC3	LRRN3	PSAP	EYA4	GAL	MSL1	DCP2	DHX35	GDF6	KDM6B	ATP1A1	SHD	EYA1	FOXN3	RNF182	TRIM8	CSGALNACT1	DDIT4	ZNF608	MTA2	LIFR	SH2D6	PARD3B	EGFR	RBMS1	ABCA4	UCKL1	ITPR1
PMC10311050-mmc2.pdf-65-NFIB_NFIB		TESC	ATP5F1D	MMD	RNF182	KIF26A	H2BC14	PPIF	ZNF804A	BICD1	MGST2	ATOH8	MTUS1	FIGN	NDRG4	ZMYND8	E2F1	FAM167A	BMP7	ASCL1	MAZ	TUBA1C	C14orf132	PIP5KL1	ARVCF	TOB1	SKIDA1	IRF2BPL	RSPRY1	KLF7	ARL4D	RIMBP2	ELAVL4	CDC25B	VEGFD	SMIM20	ALK	TWIST1	ACY1	NFIB	SYT1	PRMT3	PNPLA2	MYO18A	CXXC5	MAB21L2	SPSB4	CDC42EP4	AKNAD1	ZNF608	CHD7	DLGAP1	DOK2	CHD2	VWF	SYTL3	DNAJB12	PPP1R9B	DCLK1	PTMA	SATB1	HEXIM1	GFRA2	NRIP1	SULF2	LYN	RPA3	VAV2	TEAD1	RHOU	EPHA7	ADAMTSL2	FAIM2	NXPH1	EYA4	ZNF598	NACC2	HDGF	TCF4	HSP90AB1
PMC10311050-mmc2.pdf-107-ENSG00000171223_JUNB		SMARCAD1	PABIR2	CPT1A	PDLIM1	ATG9B	FADS1	PPM1K	SF1	STRADB	DPCD	DDX6	FAM72B	SNRNP200	LRRC42	MRPL19	WDR86	DEDD	ROR2	MARCKSL1	NOP53	CEP78	CDC34	BABAM2	APCDD1L	DYNC1LI1	PIK3R1	EDNRA	TXNRD2	PIP4P2	FEZ2	HEG1	SPATS2L	C21orf91	TTLL11	SH3BGRL	IGSF8	SIK1	SMYD2	ZMAT3	PARP3	PAPSS1	KPNA3	ANKRD40	MRPS25	KRIT1	SEC24D	MRPS27	CDK16	CKB	TEAD3	NAV2	EGLN1	LIAT1	SLC29A3	EIF2S2	VSTM4	RPS4Y1	TTC3	CHIC1	KLHL42	UBA5	RIF1	ERI3	LRRC23	SH3BP1	MTA3	ZC3H7A	DENND4C	TAF15	COX11	RFK	CARTPT	MATR3	NUP188	IRF2BP2	NDUFA11	RAB36	MRPL58	YEATS2	C15orf39	DNM1	TLN2	MSN	CAMKV	MFSD10	RSPH3	REEP5	ATR	CAPN6	ARID1B	RBCK1	PIAS1	IPPK	PRKD3	AP2S1	TSPAN5	ATAD1	LRRC73	RGS3	ZNF703	NECAB3	STX7	IFT81	HTATIP2	MGAT5	GOLM2	EFNB1	BMAL1	TMEM39A
PMC9550218-mmc2.xlsx-AAV_RAG1-Unnamed_2_RAG1		SCG2	KCNIP4	SHROOM3	PRDM8	XKR9	RAG1	GRM5	PPFIA2	NRXN3	TIMM22
PMC10300023-41598_2023_37266_MOESM1_ESM.pdf-5-ZNF398_ZNF398		KMT2D	TTN	SAFB	AP2M1	VPS52	NEB	MKI67	ADCY1	MUC5B	ALMS1	FSIP2	ADAM30	FBXO34	BDP1	CTTNBP2	STT3A	LRRIQ1	DST	CCPG1	HNRNPF	CNTNAP2	OR13D1	DNAH12	KDM1A	EEF2	UBQLN3	HYDIN	HMCN2	DNAH8	HSPG2	CKAP2	TRPM7	PPM1E	DNAH7
PMC10314436-12864_2023_9491_MOESM1_ESM.xls-Sheet1-NFE2L2_NFE2L2		NLRP3	ATP7B	ATP7A	SLC31A1	FDX1	LIAS	LIPT1	LIPT2	DLD	DLAT	PDHA1	PDHB	MTF1	GLS	CDKN2A	DBT	GCSH	DLST
PMC10313451-NIHMS1821833-supplement-Supplementary_Material.pdf-15-ZNF703_ZNF703		CD74	H3C10	GCNT1	ARMH4	EFNB2	DEF6	CENPW	CDH24	CHRDL1	BIRC5	CDKN3	B4GALNT4	NASP	C1orf21	C5orf34	GPER1	CFAP119	TGFB2	RBMS2	CDCA7L	PITPNM3	SEMA6B	KIF4A	SREBF1	GALNT2	SNRPA	MYLK	SPAG5	TUBB	ERMP1	EGLN3	SKA2	PARP1	PECR	CTNNBIP1	IFFO2	CCDC34	HMGB1	B3GNTL1	NUP85
PMC10313451-NIHMS1821833-supplement-Supplementary_Material.pdf-17-DNMT1_DNMT1		SEMA4D	MRPL16	S100A10	DPF3	CCDC85C	H2AZ2	TOPBP1	GRAMD1C	DEK	ACTN4	F2R	APAF1	KRT18	HS6ST1	ITGB2	KCTD12	SYNPO	CHTF18	SASS6	NEU1	SNAI1	HDAC5	SLC6A6	ANG	SMIM14	C16orf46	POU2F2	ATF3	LONRF3	VPS8	ATOSB	CA5B	CYLD	CPEB3	GTPBP2	MAP3K10	TIPARP	ZNF697	RUSC2
PMC10313451-NIHMS1821833-supplement-Supplementary_Material.pdf-19-NFKB2_NFKB2		ASAH1	SYVN1	METTL27	ZSCAN20	MOCOS	STEAP1	GPCPD1	PRSS3	PRSS16	ABTB2	PAFAH2	LZTFL1	RBCK1	CLHC1	ARMC9	CNNM2	CTSS	RB1CC1	PWWP2B	FNIP2	ZBTB43	CASP4	TPRG1L	ERO1B	RRAGD	NAV2	STX3	MCOLN3	SRXN1	SAMD5	HSPB8	WDSUB1	TMEM45A	C17orf100
PMC10313451-NIHMS1821833-supplement-Supplementary_Material.pdf-22-HOXD1_HOXD1		N4BP2	UGDH	KCNAB2	CHMP4C	TSSK6	TMC7	FAM167A	SPIRE1	MYC	GNPDA1	SAMD12	TAF1D	ZNG1F	IQCK	PSORS1C1	GYPC	CTNS	ZFAND2A	CSGALNACT2	PSEN2	GSDMB	ITPKC	DUSP8	GUCA1B	WDR81	ZNF267	AP5Z1	CACNB1	JUNB	GABARAPL1	CPEB2	CYSTM1	KLF15
PMC10313451-NIHMS1821833-supplement-Supplementary_Material.pdf-45-ATF4_ATF4		CCNB1IP1	CERS4	DNAJB9	PIM3	KLHL5	LAMA3	GFPT1	CYSTM1	SESN2	TNFRSF21	PHF21A	RPL22L1	RRAGC	FMNL2	ENPP1	PPT1	MCOLN3	CRACD	CYFIP2	PLEKHH2	BCAS3	FAM20C	TRIM2	CALU	PCSK1N	CDK6	KCNK15	SFXN3	S100A14	TMEM150A	PLD3	CDK18	GRN	MYO15B	FLCN	LGALS3BP	CDK20	GNPDA1	MAP3K12
PMC10315050-12920_2023_1588_MOESM2_ESM.pdf-12-SKOR1_SKOR1		TMEM202	GOLGA6B	PML	CLK3	CSK	COX5A	IMP3	CSPG4	PSTPIP1	PEAK1	DNAJA4	CHRNA3	MINAR1	IL16	AP3B2	ALPK3	SLC28A1	ACAN	MFGE8	SEMA4B	RCCD1	VPS33B	CHD2	ATF7IP2	TEKT5	CIITA	CLEC16A	BAIAP3	BFAR	MAPK8IP3	ERI2	DNAH3	TSC2	VWA3A	USP31	GTF3C1	NPIPB6
PMC10315050-12920_2023_1588_MOESM2_ESM.pdf-18-ZNF223_ZNF223		ZNF229	ZNF296	ERCC1	SIX5	SYMPK	MYPOP	HIF3A	DACT3	CABP5	PPFIA3	KASH5	PRR12	IRF3	CPT1C	KDM4B	KCNC3	EMC10	SYT3	CLEC11A	KLK4	VSIG10L	PPP2R1A	NLRP12	CACNG7	CACNG8	PRPF31	LAIR1	LILRB4	KIR3DL2	NLRP7	PPP6R1	TMEM150B	ZNF579	FIZ1	ZNF580	NLRP11	NLRP5	ZNF787	SAFB	USP29	AURKC	ZSCAN4	ZNF671	ZNF587B	ZNF135	ZSCAN18
PMC10315050-12920_2023_1588_MOESM2_ESM.pdf-27-THAP9_THAP9		LIN54	WDFY3	CPZ	PTPN13	AFF1	GRID2	ATOH1	PAM	FBXL17	SLC12A7	PJA2	TSLP	CTNND2	FAM170A	FTMT	CSNK1G3	SLC12A2	SLC27A6	MACROH2A1	BRD8	DNAH5	APBB3	PCDHA11	PCDHA13	PCDHAC1	PCDHB8	PCDHB16	PCDHB10	PCDHB11	PCDHB12	PCDHB13	PCDHGA5	SPRY4	DPYSL3	SH3TC2	PPARGC1B	TIGD6	FAT2	LPCAT1	HAVCR1	ADAM19	SOX30	EBF1
PMC10315050-12920_2023_1588_MOESM2_ESM.pdf-30-ZSCAN23_ZSCAN23		SERPINB9	HLA-DQA1	GRM4	TCP11	DEF6	FANCE	BRPF3	RAB44	PI16	ZFAND3	KCNK16	KIF6	FAM217A	UNC5CL	PRPH2	CUL7	XPO5	TMEM63B	CAPN11	ENPP4	CYP39A1	CDYL	TRAM2	HMGCLL1	DST	ZNF451	PHF3	EYS	ADGRB3	COL19A1	DSP	HTR1B	PHIP	DOP1A	RIPPLY2	ZNF292	GABRR1	MDN1	EPHA7	UFL1
PMC10275585-sciadv.adf3120_sm.pdf-15-RUNX3_RUNX3		PNRC1	H1-5	TK1	ZFP36L2	GNPTAB	SRPRA	PPP1R15A	TPX2	TUBB	HSPE1	HSPA4	ITGA4	BTG2	USP1	RFC1	IL2RB	H2AZ1	ADGRE5	KLF2	NPM1	CENPF	RAN	TUBB4B	FOS	TIMP1	GAPDH	TPI1	HUWE1	BHLHE40	TXN	YBX1	GPRIN3	RANBP1	PRNP	PGAM1	RPLP0	HSP90AA1	PTPN22
PMC10275585-sciadv.adf3120_sm.pdf-22-XBP1_XBP1		HCST	DDOST	LGALS3	PNISR	ARGLU1	CCT3	IFI16	SARAF	FUS	SPN	SELL	EIF3G	GYPC	RBM39	PDCD5	H1-4	ACTN4	STAT1	SRSF7	COMMD6	H4C3	SLC2A3	CTSW	SH3BP1	SELPLG	TNFSF10	HMGB2	ATP6V0C	GBP2	NFKBIA	DDX17	BZW1	RPN1	CALM2	HNRNPDL	BST2
PMC10273062-JCMM-27-1708-s001.xlsx-Sheet_1-BRCA_AND_CESC_NOT_UCEC_NOT_UCS_NR4A2		PAX7	GABRA3	CCNP	ATP1A3	SYNGR4	TFR2	H1-3	SYNGR3	E2F8	EMX1	ITPKA	CXCL9	NT5DC4	TDO2	ADGRF4	CD1A	PGLYRP4	CRYBA2	CAMK2N2	GJB2	NGB	A2ML1	MMP10	CXCL10	CXCL11	PLAC1	CHRNA9	CNIH2	TMEM270	PSAPL1	SOX2	TCF24	GABRQ	H4C5	RDM1
PMC10273062-JCMM-27-1708-s001.xlsx-Sheet_1-BRCA_AND_UCEC_NOT_CESC_NOT_UCS_NR4A2		EPHA8	CHGA	EEF1A2	CST4	CEACAM5	FGF21	GABRG2	ACTL8	NXPH1	SPINK4	HOXC12	MAGEA10	DEFB126	NKX2-2	CSTL1	LIN28A	CFHR4	CGA	DMRT1	MMP13	SIX3	IL19	CPLX2	KLHL1	LYZL2	MAGEC1	ALPP	S100P	CDC20B	SOHLH1	LRTM2	MS4A15	BPIFB6	TBX10	OR1F1	CST2	CST1	COX7B2	CDK5R2	INSM1	FOXG1	SOX11	ZFP42	ZNF716	TEX19	MAFA	TCHHL1	CNGA2	OR56A3	LIN28B	HMX3	CLPSL2	MAGEA6	H3C4	LHFPL5	BPIFA1	MUC2	GLYATL3	CT83	TRIM15	PRSS1	MUC5AC	MAGEA3	PAGE2	ITIH1	MAGEA9B	CSAG2	CT45A1	ERVV-2	H3Y1	CT45A10	H3C11	H2AC4	H4C1
PMC10273062-JCMM-27-1708-s001.xlsx-Sheet_1-CESC_AND_UCEC_NOT_BRCA_NOT_UCS_NR4A2		KRT33A	E2F2	PRSS3	CLCA4	ZIC2	ROS1	POLQ	FSTL4	SERPINB3	DLX3	ATP12A	PKP1	ORC1	AQP6	TMPRSS11E	SULT2B1	LHX5	DLL3	CLSPN	KRT31	PLA2G3	MIOX	LIPG	TGM5	RHOV	CA2	KLC3	AMH	GRIN2D	CYP2C18	UPK2	NR2E1	TLX2	OTX1	DLX2	KIF18A	HOXC13	KCNS1	ARHGAP40	SOX21	SRMS	FAM83C	SLURP1	AUNIP	FEZF1	GAD1	FOXA1	FIBCD1	F12	RHBG	ALDH3B2	SPINK5	VAV3	DSG3	ELF5	SCEL	NKX2-8	IL36G	IL36RN	TMPRSS13	KNL1	CLCA2	GPR87	DIAPH3	TTC6	RHCG	ZNF750	PADI3	PADI1	DMRTA2	NECTIN4	S100A8	ABCA12	SLC10A4	SPINK7	MTFR2	GSDMC	INA	SYT8	ANKRD22	TMPRSS11D	RAET1L	GRHL3	PLA2G2F	CLDN14	SPRR2G	ISL2	KRT84	FGF19	SPRR3	SPRR2D	S100A9	TERT	SP8	E2F7	HTR3A	B4GALNT2	UGT1A6	NLRP7	LY6D	PLA2G4F	PCSK9	SPRR1B	SPRR1A	KRT78	KRT6C	KRT83	ESCO2	KRT15	OVOL1	MYEOV	LIPM	NWD2	DSG4	SFN	GRIN1	HASPIN	SPINK6	CALML3	GLDC	ERFE	C5orf46	FOXE1	LGALS7B	LBX2	PHLDA2	GALR2	NKX2-5	H2AC21	MROH2A	H2BC13	KRT6B	KRT79	KRT5	KRT3	KLK12	KRT16	KRT14	ERCC6L	C1QL4	AMTN	MESP2	IGFL1	GPR15LG	NCCRP1	KLRG2	ANKRD34B	KRT77	GJB5	GJB4	SERPINB13	AKR1B10	KRTAP4-1	PAX9	SPRR2E	ZYG11A	PSORS1C2	LGALS7	MT1H	KRT6A	ONECUT3	SERPINB5	FOXI3	GCGR	RPTN	AKR1B15	NKX1-2	CKMT1B	PRSS56	SPRR2A	GFY	MMP12	FAM72C	MSMB	CCL18
PMC10273062-JCMM-27-1708-s001.xlsx-Sheet_1-CESC_AND_UCS_NOT_BRCA_NOT_UCEC_NR4A2		MAD2L1	KIF11	KIF15	RAD51	PRR11	JPT1	BLM	TRIP13	CDC25A	GINS1	CENPM	CKS2	PODXL2	LMNB1	ORC6	CENPU	RAD51AP1	CDKN3	TLCD1	GGH	CENPN	RMI2	MCM2	INAVA	SOX9	TYMS	GINS2	RAC3	HMGA1	FAM83H	NUP210	SUSD4	LYPD1	PSAT1	MYH14	NETO2	WNT10A	SMPDL3B	IQANK1	DBNDD1	RIPK4	APOC1	HK2	EFNA3	SPP1	LAD1	SLC7A5	TREM2	IGSF9	LAMB3	BCL11A	PPP1R14C	FNDC10	EGFL6	MAL2	MYO5B	CDH1	BARX2	ESRP1	ERBB3	LARGE2	IGLON5	CLDN4	SIX2	RAB25	S100A14	FXYD3
PMC10273062-JCMM-27-1708-s001.xlsx-Sheet_1-UCEC_AND_UCS_NOT_BRCA_NOT_CESC_NR4A2		PRSS8	NKAIN4	SIX1	BARX1	KANK4	TMPRSS4	CHRNA1	NKD2	LCN2	ZIC1	SST	COL26A1	AQP5	CRABP1	HOXB9	NOTUM
PMC10273062-JCMM-27-1708-s001.xlsx-Sheet_1-BRCA_AND_CESC_AND_UCEC_NOT_UCS_NR4A2		IBSP	MAGEC2	CEACAM6	CASP14	LHX2	TLX1	NEIL3	CDCA3	ULBP1	PRDM13	KISS1R	KIF14	ONECUT2	OR2B6	GNG13	GNGT1	MNX1	RTBDN	ADAMDEC1	PDX1	ZIC5	HORMAD1	S100A7	DQX1	HAPLN1	MAGEA4	VAX1	POU4F1	PGLYRP3	IVL	CAMP	TLX3	RAB26	GBX2	KRT75	MAB21L4	CRYBG2	CALML5	CCR8	RIPPLY3	S100A7A	H1-5	ISG15	FAM25A	HMX2	SBSN	H2AC13	H2AC7	H3C12	DMBX1	MAGEA1	MUC21	SPDYC	H2BC14	H3C8	H2BC17	H2BC9	H2AC14	H2AC16	H4C4	H2BC7	H3C7	H2BC10	H2AC17	H3C10
PMC10273062-JCMM-27-1708-s001.xlsx-Sheet_1-CESC_AND_UCEC_AND_UCS_NOT_BRCA_NR4A2		NCAPH	NEK2	TTK	SPC25	CCNB1	BUB1B	SAPCD2	MND1	CCNE1	OIP5	RAD54L	ZWINT	DEPDC1B	CDT1	POC1A	CDCA2	CDC45	TEDC2	TACC3	E2F1	ESPL1	CDKN2A	CTSV	NXPH4	SHCBP1	SDC1	SPAG5	ECE2	SBK1	SEPTIN3	RECQL4	DUSP9	DLX4	IGF2BP3	HMGA2	KRT17	TFAP2A	MMP9	MT1G	S100A2	PI3	PITX2
PMC10273753-12920_2023_1570_MOESM1_ESM.docx-0-HNF1A_HNF1A		HOXB13	HRAS	HSD3B1	HSD17B4	HSP90AA1	HSPA4	ICOSLG	ID3	IDH1	IDH2	IFNGR1	IGF1	IGF1R	IGF2	IGF2R	IKBKE	IKZF1	IL7R	IL10	INHA	INHBA	INPP4A	INPP4B	INSR	IRF2	IRF4	IRS2	JAK1	JAK2	JAK3	JMJD1C	JUN	KDM5C	KDM6A	KDR	KEAP1	KIAA1549	KIF1B	KIF5B	KIT	KLF6	KLHL6	KLLN	KMT2A	KMT2B	KMT2C	KMT2D	KMT5A	KNSTRN	KRAS	LAMA2	LATS1	LATS2	LHCGR	LIFR	LIG4	LRP1B	LRRK1	LRRK2	LTK	LYN	LZTR1	MALT1	MAP2K1	MAP2K2	MAP2K4	MAP3K1	NFKBIA
PMC10273753-12920_2023_1570_MOESM1_ESM.docx-0-POU5F1_POU5F1		PPARG	PPM1D	PPP2R1A	PPP2R2A	PPP4R2	PPP6C	PRDM1	PRDM14	PREX2	PRKAR1A	PRKCI	PRKD1	PRKDC	PRKN	PRPF40B	PRSS1	PTCH1	PTCH2	PTEN	PTGIS	PTP4A1	PTPN11	PTPRD	PTPRO	PTPRS	PTPRT	QKI	RAB35	RAC1	RAC2	RAD21	RAD50	RAD51	RAD51B	RAD51C	RAD51D	RAD52	RAD54B	RAD54L	RAF1	RARA	RASA1	RB1	RBBP8	RBM10	RECQL	RECQL4	REEP5	REL	RET	RFC4	RHEB	RHOA	RICTOR	RIT1	RNF43	ROS1	RPS6KA3	RPS6KA4	RPS6KB2	RRAGC	RRAS	RRAS2	RSPO2	RTEL1	RUFY4	RUNX1	TAP1
PMC3766006-1756-8722-6-62.pdf-4-ESR2_ESR2		EZH2	FAS	FCER2	FCGR3A	FGF2	FHIT	FLT3	FSCN1	GATA3	GFAP	GGT1	GHRL	GPX1	HLA-A	HMGB1	HP	HSPA1A	HSPA4
PMC9722939-41467_2022_34460_MOESM12_ESM.xlsx-fig_5b_5c_5f-TFE3_partner_TFE3		CLTC	EIF4A2	ACTB	VCP	U2AF2	SFPQ	RBM10	PRCC	PARP14	NONO	MED15	MATR3	LUC7L3	KHSRP	EWSR1	ASPSCR1
PMC9716379-supplementary_table_1.pdf-0-OTX2_OTX2		OBSL1	PAPPA2	PAX6	PITX2	PNPLA6	POU1F1	PRKG2	PROKR2	PROP1	PTCH1	PTPN11	RAF1	RASA2	RAB3IP	RIT1	ROR2	RNPC3	RUNX2	SHH
PMC3737318-NIHMS474659-supplement-1.pdf-27-ETV1_ETV1		ABCC4	ACSL3	ADAM7	C1orf116	CENPN	EAF2	ELL2	FKBP5	GNMT	HERC3	KLK2	KLK3	MAF	MED28	MPHOSPH9	NKX3-1	NNMT
PMC3737318-NIHMS474659-supplement-1.pdf-216-SIX1_SIX1		SIX1	KRT4	TREH	ABCD3	TNFSF10	CXADR	F2RL1	SLC9A2	ADCY8	ASPA	MUC1
PMC3738137-bjc2013359x6.pdf-3-NFKB2_NFKB2		DBF4B	PKP4	TBC1D9	CIT	NLRP2	RPGRIP1L	DDR1	KIF3A	TET2	CFLAR	TRPM3	KIF15	TLL1	DIS3L	ZNF614	ABCA4	HIF3A	ADAMTS9	VWA8	BRPF1	DENND3	PDZD7	TOGARAM2	SHROOM3	TNXB	PLA2G4A	PIAS1	XPO7	USP54	FLNB	RGPD4	EFTUD2	ZBTB18	STAB1	VPS11	TRIT1	GANAB	SYVN1	ABLIM1	SMTN	XIRP1	PI4KA	PARD3B	TMEM131L	ARHGEF40	ECPAS	ARHGAP21	STAG2	TRIM4	ZAN	PLEKHG5	SCFD1	HTT	EVC2	BLTP3B	FBXO40	ZFPM2	BDP1	MTOR	ARMC2	GPR179
PMC3738137-bjc2013359x6.pdf-4-TRPS1_TRPS1		BRPF3	RNF213	EHBP1L1	ZNF644	XAB2	USP54	BTBD7	ADAR	CPSF1	CCDC27	IGSF22	MIA3	SLIT3	C5	DIDO1	ZNF518A	MYO16	PDCD11	GLI3	SPTBN1	ARID4A	MUC5AC	FLNB	HAL	PTPRF	EML5	GTF2IRD1	TOGARAM2	NSD1	MACF1	PLK4	KRT1	CAPRIN2	PHEX	PTPRB	DGKQ	LATS2	TMC7	PTGS1	ODF2	FLNA	FAM83C	AKAP9	TEX14	UNC13B	MMS22L	PRDM2	ASTN1	RPRD2	KIF15	IFT172	TBL3	HEATR1	RRBP1	GLG1	ZYG11B	KNL1	HEATR5B	DOCK10	MDM1	PAF1
PMC3738137-bjc2013359x6.pdf-7-DMTF1_DMTF1		CHGA	DDX4	CEP57L1	CEP290	ELP3	CDC40	WDR26	CELF2	PTGIS	MAT2B	PIAS2	TBC1D24	TEKT4	GRK7	KRT10	KDM4D	KRT9	KANSL1L	PPP2R1B	ABLIM2	DLGAP5	TSGA10	TRPC6	FAM120B	SFXN1	POC1A	ACTRT1	CLASP2	MMP16	SNX13	POLK	RASSF6	TRIM17	SHC4	NRG1	TRO	MVK	DPCD	CLEC4A	KIF13B	TTC17	SUCO	NAA16	ATP9A	AMPD3	NRP1	EXOC1	CHSY3	RHBDF2	TPCN1	DICER1	AFG2A	HGF	CUL1	ZNF229	RHOBTB3	DDHD2	PGM2L1	SYTL3	VPS53
PMC9724253-12920_2022_1407_MOESM1_ESM.pdf-8-PBX4_PBX4		COL19A1	OR11A1	GOLT1B	TSPO2	OR2S2	ABCD2	ATP6V1G2	HBQ1	IRF7	ZDHHC11	SHANK2	ADAMTS14	RFXAP	SIGLEC9	ATP4A	TSLP	PCBD1	SGTB	FUNDC1	IFT70A	NMUR1	OR2B3
PMC9724253-12920_2022_1407_MOESM1_ESM.pdf-55-ZNF776_ZNF776		SLC5A10	ZNF821	TBR1	OPCML	HTR3A	PITPNB	TOP1MT	SMR3B	ABRA	GPER1	MYORG	NUDT9	H2AB3	POM121C	ADHFE1	SETD1A	DNASE1L2	RIC1	RAB42	INHBB	MOGAT2	SH3KBP1	SUPT6H
PMC9724253-12920_2022_1407_MOESM1_ESM.pdf-68-NFIA_NFIA		ETFBKMT	CERS4	PEX19	AP2A1	C8orf82	SLC52A2	PLA2G4D	NDUFAB1	SH2D2A	KNDC1	TMCC2	LRRC8D	OR5P3	MYCN	KRT35	EFR3A	GNGT1	VAMP2	TPRN	FAM168B	PPP1R14C	SQOR	NKD1	MN1	WDR76	CTSK	ZNF395	GPR65
PMC9724253-12920_2022_1407_MOESM1_ESM.pdf-143-DZIP1_DZIP1		E4F1	EBF1	ECSIT	EDC4	EDEM3	EDNRA	EDNRB	EEF1D	EEFSEC	CLXN	EFCAB11	EFCAB5	EFCAB6	EFHD1	EFTUD2	EGLN2	EGR3	EHBP1	EHD1	EHMT2	EIF1	EIF2B4	EIF3CL	EIF3G	EIF3J	EIF3L	EIF3M	EIF4A1	EIF4E2	EIF4G1	EIF4G2	EIF4G3	EIF5AL1	EIF5B	ELAVL2	ELAVL4	ELF1	ELF2	ELK1
PMC9724253-12920_2022_1407_MOESM1_ESM.pdf-144-ELK4_ELK4		ELMOD1	ELOF1	ELOVL5	ELP2	ELP5	EMC10	EMC6	EMC8	EML2	EML3	EML5	EMSY	ENAH	ENAM	ENC1	ENGASE	ENKUR	ENOSF1	ENTHD1	EOGT	EPB41	EPB41L2	EPB41L5	EPOR	EQTN	ERCC6	ERCC6L2	ERG	ERGIC1	ERGIC2	ERI3	ERICH3	ERLEC1	ERLIN1	ERRFI1	ERVW-1	ESAM	ESR2	ESRRA
PMC9724253-12920_2022_1407_MOESM1_ESM.pdf-152-HIVEP3_HIVEP3		HJURP	HK1	ZNF875	HMGB3	HMGCL	HMGCR	HMGN2	HMGXB4	HMMR	HMOX2	HNF1B	HNF4A	HNRNPC	HNRNPD	HNRNPF	HNRNPL	HNRNPU	CYRIB	HOXA1	HOXC4	HOXC6	HOXD9	HPD	HPS1	HPS4	HRAS	HS2ST1	HSD17B4
PMC9724253-12920_2022_1407_MOESM1_ESM.pdf-188-TET2_TET2		TEX15	TEX2	TEX264	TEX29	TEX35	TEX36	SPMIP9	TEX38	TFAP2A	TFCP2L1	TFDP2	TFG	TFRC	TGFB2	TGFBR3	TGIF1	TGOLN2	THADA	THAP5	THAP6	THG1L	THTPA	THYN1	TICRR	TINF2	TIPARP	TJP1	TJP2	TKT	TKTL1	TLE3	TLR1	TLR3	TLR7	TM2D2	TM9SF1	TMC2	TMC5	TMCC1	TMED10
PMC9724253-12920_2022_1407_MOESM1_ESM.pdf-197-ZNF20_ZNF20		ZNF200	ZNF207	ZNF213	ZNF219	ZNF222	ZNF226	ZNF23	ZNF232	ZNF236	ZNF248	ZNF250	ZNF251	ZNF257	ZNF274	ZNF280B	ZNF286A	ZNF3	ZNF302	ZNF304	ZNF331	ZNF33B	ZNF346	ZNF362	ZNF382	ZNF383	ZNF384	ZNF385B	ZNF385D	ZNF407	ZNF415	ZNF416	ZNF426	ZNF433	ZNF439	ZNF44	ZNF440	ZNF451	ZNF461	ZNF473	ZNF479	ZNF490
PMC9724253-12920_2022_1407_MOESM1_ESM.pdf-198-ZNF506_ZNF506		ZNF510	ZNF521	ZNF528	ZNF534	ZNF552	ZNF555	ZNF57	ZNF574	ZNF585A	ZNF587B	ZNF600	ZNF607	ZNF608	ZNF615	ZNF638	ZNF653	ZNF655	ZNF678	ZNF705B	ZNF732	ZNF772	ZNF778	ZNF780A	ZNF783	ZNF789	ZNF791	ZNF8	ZNF800	ZNF808	ZNF816	ZNF83	ZNF84	ZNF845	ZNF850	ZNF853	ZNF93	POLR1H	ZPR1	ZSCAN32	ZSWIM8
PMC9724253-12920_2022_1407_MOESM1_ESM.pdf-229-ZNF180_ZNF180		ZNF319	ZNF365	ZNF385A	ZNF385C	ZNF410	ZNF444	ZNF500	ZNF512	ZNF518A	ZNF540	ZNF559	ZNF568	ZNF570	ZNF573	ZNF586	ZNF618	ZNF669	ZNF683	ZNF688	ZNF706	ZNF710	ZNF746	ZNF821	ZNF831	ZNHIT3	ZPBP	ZSWIM4
PMC9724253-12920_2022_1407_MOESM1_ESM.pdf-236-ZNF362_ZNF362		FZD6	DVL1	CLTCL1	RSPO4	FZD4	CMTR2	CERCAM	NCKAP5	GRHPR	BTBD9	SUCLG2	SCAMP3	LPAR1	CTTN	AKT1	NSUN2	EIF3C	IMPDH1	RPL39	RRP12	ZNF146	PYGM	GLO1	TAF1C	CTDP1	POLD1	MSH4	ELN	USF1	HYDIN	PEPD	ACACA	SYF2	SLC6A9	IL4I1	ODAD2	GTF2I	BBS7	LINGO1	CD4	HPD
PMC3729040-NIHMS474885-supplement-1.pdf-19-SMAD1_SMAD1		SPTBN1	ZNF516	PAIP2B	GRB10	ZNF45	COL5A2	ZFP36L2	SNAP25	LY6E	MAVS	UCP2	VAV3	SYNGR3	SPARC	OGFOD3	CKS1B	ARPP21	CPE	PPP1R16B	LRIG1	H2AC6	ENPP4	SETBP1	H2BC12L	APC2	ABHD2	KLF9	HTATIP2	LST1	ATP10D	ENSA	EFNB2	MBP	SEC14L1	GREM1	HOXB6	CDC14B	PIPOX	HNRNPA3	TAC3	LCAT	ANGPT2	EIF5B	COA1
PMC3729040-NIHMS474885-supplement-1.pdf-29-ZEB1_ZEB1		WWTR1	PRL	AQP9	CDH4	NOVA1	BGN	ANP32A	CTDSP2	TRIO	PILRA	TRPM3	SQOR	KCTD14	TMEM151B	FERMT2	TNFAIP6	CREB5	EDNRA	ADGRL2	NR3C2	GRM3	TRA2A	IL1R2	ABAT	VEGFA	ALDH6A1	SLC35F2	MAFF	AKAP13	TNIK	STXBP1	LEF1	PTP4A3	GLS	SH3GL2	PLAU	LAMC1	NBL1	FOLR2	HS3ST2	ID4	CKS2	GATM
PMC3729040-NIHMS474885-supplement-1.pdf-30-FOXG1_FOXG1		RNASE6	GMFG	RGS5	PCP4	LIF	PDE4B	CKB	OS9	FBXO2	UGT8	TRAM2	STMN2	CDH10	GRIA2	DGKG	ETV1	PHLDA1	ST18	CAVIN1	TRIO	PLAU	SLC4A4	ISG15	TNC	ABCB1	EFEMP2	OASL	CAPG	NR0B1	NMRK1
PMC3729750-NIHMS493477-supplement-1.doc-3-Supplementary_Table_4_Whole_exome_sequencing_of_individual_patients_without_SETBP1_mutation_1_SETBP1		EZH2	SGPP2	TET2	CSF3R	DNMT3A	LUC7L2	U2AF1	SF3B1	PCBP2	PRPF8	RIT1	STAG2	RAD21	ASXL1	CBL	PTEN	RUNX1	SRSF2	CDH23	ADGRV1	TP53
PMC3729750-NIHMS493477-supplement-1.doc-9-Supplementary_Table_10a_Comparison_of_gene_expression_profiles_between_cases_with_activated_SETBP1_high_expression_and_mutation_and_SETBP1_lower_expression_SETBP1		SETBP1	SDK2	CARD11	PPP1R16B	JCAD	BCL11A	TCF4	HMGA2	FMNL3	DNTT	GBP4	NRIP1	ATP10A	PRKD2	STRBP	GNG11	JAKMIP2	SMAD1	EVL	MLLT3	SIPA1L1	CHRDL1	TNFRSF21	IRF7	OSBPL3	SLC37A3	DLG3	RMC1	SYNE1	SPON1	FUCA2	LRRN2	NPR3	MTMR1	GZMB	TTC28	ARPC5L	WWTR1	SPTBN1	OPTN	DEPP1	RIMKLB	CLEC4C	BAALC	MST1R	SH3BP4	LILRA4	TNRC6B	ETS1	PPM1J	RUBCNL	CCDC50	TSPYL2	ZC3H12C	HLF	COBLL1	SLC38A1	MAML2	CYTH4	ISG20	FLNB	SLC25A30	BLNK	MAN1A1	DLGAP2	SPANXA1	PPP6R2	RERE	PRKCB	PTK2	ZNF154	UGCG	IL16	SNED1	LOC728743	YPEL1	GBP2	DGKE	TAP2	PPP3CC	PCDHGA1	DTX3	SNRPN	TNFSF4	ST3GAL1	AJAP1	STMN3	SELL	GPRASP1	SLC44A3	FAR2	IFNLR1	CAND2	IQGAP2	ADGRL1	PROM1	CD5	CCDC183	C12orf75	SLC2A5	ADGRG1	PRKCH	DLL1	TCF7	CREBBP	UBASH3B	HEG1	GSTA4	GCOM1	C1orf21	VAV3	SLC15A4	ANKRD6	GNB5	ANKRD13A	PDE4DIP	MEF2C	TFPI	PARP12	TMEM63A	TMEM268	CACNA2D2	PAN3	ERN1	AMIGO2	PHF11	PLCL2	KAT6A	PAQR6	CXXC5	CREBRF	SP4	DMRTC1	HELZ2	AFF3	PYCR2	MAP3K14	TSPAN7	PAXX	ZNF496	PLCXD2	GIMAP2	STAMBPL1	DLK1	SDE2	DAPK1	NSUN3	LYSMD2	ZNF530	STARD9	PLCG1	KLHL6	SCN3A	TMEM263	TMEM204	INHBA	KLHL3	MEF2A	CEP135	APOBEC3G	PLCB1	MAST4	CDH4	RETREG1	ADI1	AKAP13	PTAR1	NIPAL2	SH3TC1	ERICH1	ZNF418	HOOK1	HLA-DRB3	DDR1	LIMS1	RGPD1	CBX7	S1PR5	SHANK3	NOVA1	BEND7	MARCHF9	FCMR	YWHAZ	NCOA7	C17orf58	LRMDA
PMC3728595-srep02327-s1.pdf-9-ATF5_ATF5		DERL3	NT5DC2	HDLBP	SELENOK	GLRX	TXNDC15	EPB41L2	CREB3L2	TRIB1	PSAP	FNDC3A	IFI35	WIPI1	HM13	ADA	WDR45	TMED9	SEMA4A	SLC7A11	MGAT1	SGK1	CALU	ALDH1L2	SEL1L	SLC7A5	MALT1	LMAN1	EDEM2	RPN2	ARMCX3	EDEM3	SRPRA	MEI1	DDOST	PCCB	HAX1	TMCO1	COPG1	NT5E	MOXD1	GLCCI1	DNAJC1	VKORC1	B9D1	ERGIC3	MAPK1	ITM2A	ABCC4	DNAJC3	SEC11C	ARFGAP3	RGS16	SDC1	TMEM214	PDIA5	RNF122	FKBP2	ACAD8	FKBP11	SLC39A9	DERL2	KLHL14	MAGED1	ETS1	MFF	KDM2B	GFI1	ERAP1	VEGFA	CTSD	OS9	MYDGF	PRKCSH	NUCB1	SSR2	KDELR2
PMC3728595-srep02327-s1.pdf-11-DRAP1_DRAP1		RBM41	CTDSPL2	CDK2AP2	CFAP418	TAGLN2	NUCB2	SOCS4	FOXK2	RBM26	REX1BD	YIF1A	RNF6	TMTC3	MMP17	STT3B	SPATS2	SLAMF7	LARS1	CHMP1A	ANKRD12	USP33	JAK2	SEL1L	CCAR1	ZBTB38	CNN2	PRCC	TOP2B	MRPL28	RBM42	USP16	ZNF655	LIMD2	TXNRD1	ZNF638	TLR6	EPN1	STOML1	EML4	UBE2A	IGFLR1	TYSND1	DBT	WDR83	ACTN4	MRPL12	HSPA13	GLDC	DNM2	SACS	LY6E	UCP2	ALKBH7	TSEN54	CHCHD10	TMOD2	DYRK1B	NCOR2	SPINT2	CSK	ISYNA1	TMEM222	RC3H1	ARL6IP4	TCF3	HCFC1R1	BRWD3	CALM3	FCGRT	GOLGA4	LAP3	PIK3R2	IDH3B	DDX60L
PMC3728595-srep02327-s1.pdf-15-ZNF527_ZNF527		CLSTN3	ZYX	CD93	WDR90	STARD3NL	MZT2A	THEMIS2	SMG6	RXRA	OSER1	RALY	YWHAE	PAG1	BARD1	LAPTM4A	FAM120B	MMACHC	PLXNA3	PLD3	VPS13A	RNF146	ARL8A	SLC39A10	LYZ	C3orf62	UQCRFS1	SLC18B1	HCCS	TMEM230	PRDM1	PDE1B	ATG2B	PSMB6	ZNF799	TIGD5	HMGN4	PARP15	HGSNAT	PUM1	KCND1	DZANK1	FKBP2	CKS1B	LMAN2	BNIP1	SPIB	WHRN	KIFC1	UBC	LSM11	KCNAB1	TSEN34	ESF1	SFPQ	ZNF532	CHCHD2	FAM89B	PEX1	SAMD4A	FPGT	PLOD1	MTFR2	BNIP3L	STRADB	NCOA2	MAGED1	ATP6V1E2	TUBA1A	LYRM1
PMC3728595-srep02327-s1.pdf-16-IRF4_IRF4		CASP3	CEPT1	GATD1	RNF44	TIMM17A	TMEM214	CCDC167	PRKCE	GIPR	ARHGAP4	PARM1	SLC39A7	BIN1	MORF4L2	COL9A2	NUDCD3	RFX5	CD74	KCTD13	NUP214	SMCR8	ZNF516	NT5C	TXNDC17	TPCN1	LIMS1	SNX22	MTSS1	LMAN2	PSMA4	SLC1A5	PRRC2B	MRPL13	APMAP	ZNF548	DYNLL2	GPR180	BMP6	GGH	RASSF1	ERN1	UBA5	GNB5	TRAK1	UTP25	EHD1	TP53INP1	UBXN4	TGFB1	XYLT2	LRPAP1	SGCE	CBX7	SRPRA	SF1	ERO1A	UNC119	MYO1E	PRKCB	XKRX	GGA2	PPP1R12C	SIPA1L1	ELF4	RGS19	IDI1	MDM2	BCAS4	NANS	ALG14	CRLF3	DAGLB	METTL4	EBF1	GPRC5D	ORAI3
PMC3728595-srep02327-s1.pdf-17-POU2F2_POU2F2		KLHL2	ATP2A2	SIDT2	TMEM258	SARM1	CYBB	PAPOLG	TRAF3IP2	SNX1	ARHGEF1	USP38	UBTF	IFI35	CR1	GNAS	SRRM1	GRB2	MAP4K2	GBA1	FAHD2A	CCNL2	POU2AF1	PLOD1	GOLGB1	SYTL3	SLC41A2	SERPINB9	CLTC	NCOA3	LCK	MMP11	KMT2E	FOXJ2	LBH	INTS14	HTT	PRDM4	EIF2S2	ZNF786	ZNF335	C2orf88	GPR132	PAPSS1	KCNG1	SFMBT1	CRAMP1	TSPAN33	CNTRL	TRIM65	POLR1E	PPM1F	KDELR2	RERE	MBTPS1	CRTC2	TMEM184B	SLC38A5	PWWP2B	CLPTM1L	CARNS1	CIITA	XPOT	CLCN7	DLAT	SPINT1	RSAD1	PDIA3	VCP	RAB37	ZSCAN18	PCF11	ANK1	MAU2	PSTPIP1	MPC1
PMC3728595-srep02327-s1.pdf-18-KDM2B_KDM2B		LARGE2	STIM2	SLC17A9	LPCAT4	PKD1	NAT10	AGA	LYN	SMOX	TBC1D22A	HSF4	ZNF768	TXNDC5	NEK2	RINL	SRA1	CCDC88B	STAP1	CYP51A1	ACSS1	CCDC93	SLC35B1	HHEX	TMBIM1	IGLL1	EPAS1	RGCC	ZMPSTE24	TBP	JUP	PIK3AP1	ZBTB8OS	UBALD2	EMC7	COPS2	LHFPL2	PSMC2	ERP44	MAP2K6	PLEC	UBAP2	FOXJ3	IFNAR1	SORBS3	RUFY1	PLEKHO1	SURF4	TRAPPC2	PSMB1	SPG11	DCK	PDIA6	ARGLU1	ABCB4	GIT2	STAT5B	CROCC	FGD3	FCGRT	ELMO1	KTI12	LDB1	B4GALT4	ERP29	CXorf38	CDK13	CR2	PIK3CG	ZC3H12B	MCUR1	YARS1	UFC1	FUT8
PMC3728595-srep02327-s1.pdf-18-ZMAT1_ZMAT1		STX7	ZNF395	MIEF1	EMC10	CTSD	BCL2	CDKN2C	LY86	PSME1	TMEM64	CHD7	CBR1	MIF	CSRP1	PRPF4B	MPHOSPH8	ATP5MC1	SLF2	COPS2	RUFY1	GCA	CRTC2	AFF3	INTS6L	DENND6B	NUP160	KRTCAP2	RHOB	COX6B1	NFKBID	MRPS16	TTC12	REL	CELF1	RAPGEF2	PTTG1	AVEN	SCAF4	C5orf24	MYADM	NAA25	IFNAR1	PDXK	PTPRG	DCAF10	CHML	HNRNPH1	NDUFA1	ARK2N	NETO2	ECH1	MCAT	SFT2D2	USPL1	SLC35B2	ZNF440	SLAMF1	GINS1	ELOVL5	LAMTOR2	CDC14B	SFSWAP	LRRK2	CITED2	FSIP2	R3HCC1	SLCO5A1	SPTSSA	CCDC17	PSTPIP1	ZBTB18	EARS2	DTX3	PAQR8	EIF3I
PMC3728595-srep02327-s1.pdf-25-SPIB_SPIB		ITPR1	RHOQ	EIF3A	OSM	ANKIB1	EFHD2	CELSR1	ZNF226	PSMA3	ZNF264	LGALS1	MIER1	ABHD3	USPL1	CCDC88A	ARSD	MMP17	NADSYN1	NUDT16	ST3GAL1	ITGA4	MAGEH1	CAPN2	SMIM15	DDX60	PI4KA	PTK2	EIF4G1	MOGS	ARAP2	CCDC14	NDUFS5	REXO1	LAT2	EZH1	ZNF711	DYRK2	CRTC1	GSAP	TLN1	DENND2D	TNFSF12	DENND2C	SLC10A7	RAPGEF1	RABEP2	NUP153	KANSL1	STK26	ZFAND5	PRR11	DVL2	HEXD	CNOT8	ZNF268	ELF2	NCR3	MIEF1	S1PR2	COPS6	CCDC90B	MGAT1	BST2	KLF2	ENTPD4	PSMA2	PRKCSH	MGA	CBFA2T2	DECR1	ESF1	MTMR4	CHAC2
PMC3728595-srep02327-s1.pdf-27-VDR_VDR		MBNL3	ZNF33A	RELT	PDCL3	NUF2	ZNF512	SNED1	NUAK2	PSMD11	PPP1R14A	ATPAF1	ZNF593	UBE2E1	ABCB1	DENND1C	LGALS9	FGFR1	TRIM56	PRDX1	KCP	PCGF3	CDK5RAP2	KLF8	WRNIP1	SYTL1	GATAD1	ATP6AP2	PCNX2	ZNF395	TPP2	ARF1	CHMP7	ZNF737	ARHGEF6	GCA	PGAP3	CAST	FBRSL1	GSTM2	CHMP1B	CEP97	SELL	CERK	EZH2	INTS9	SLAIN2	UCHL1	COX6B1	CXXC5	CLCF1	TBRG1	GPR137B	GOLPH3	DCLRE1A	ZYX	UBXN1	SOX12	NBEAL2	DELE1	L3HYPDH	GRAP2	PACSIN2	MED23	RECK	CYP2U1	RNF135	EIF2AK2	POMP	AQP3	SSBP2
PMC3728595-srep02327-s1.pdf-27-ZBTB1_ZBTB1		SEMA3G	KCNIP2	PEA15	PASK	GSPT1	CASK	NPHP1	KIN	STX6	ZNF318	YIPF3	SKAP2	ZYG11A	CSTB	SIK2	THAP2	IKBIP	SDK2	EIF2AK4	FAH	SCAF11	SNX13	RBM3	LRRC8C	NAA35	PIK3AP1	ZNF721	ENC1	LYST	WDR5B	MAT2A	ZNF274	RELCH	ETFA	PLXNA3	CCT8	ZNF875	TSPYL4	GAPDH	ANKS6	FCGR2B	MINPP1	CD99L2	ZNF808	XPOT	IGSF8	MIB2	MMACHC	RALGPS2	USPL1	ABCB4	MAPRE2	BBX	NUFIP2	ALOX5	MINAR1	SDHA	AP1S2	PTPRF	GAPT	ARHGAP17	UFD1	ROMO1	SGSH	CCR9	PSMD8	SPN	POMP	ZNF333	CYBA	DPPA4	FAM117A	CDC14A	YLPM1	NEK6
PMC3728595-srep02327-s1.pdf-1613-IRF8_IRF8		ISG20	ITM2C	ITPR1	JUP	KCNN3	KDELR1	KDELR2	MARF1	WASHC4	DENND11	KIF13B	KMO	KRTCAP2	L3MBTL3	LAX1	LDLRAP1	LMAN1	LMAN2	LRPAP1	LRRC59	LRRK2	LY86	MAGED1	MAGEH1	MAGT1	MAN1A1	MAN2A1	MANEA	MANF	MAP2K6	MBNL2	MCEE	MEI1	TMT1A	MGAT1	MGAT2	MLEC	MS4A1	MTDH	MTHFD2	MZB1	NANS	NCOA3	NDUFA1	NDUFA13	NDUFB8	NDUFS5	NET1	NEU1	NT5DC2	NUCB2	NUP160	NUP88	NUS1	OFD1	OS9	OST4	P4HB	PARP15	PDE7A	PDIA4	PDIA5	PDIA6	PDK1	PDXK	PGRMC2	PIGK	PIK3C2B	PIK3CD	PINK1	PLAGL1	PLEKHA2	PLEKHF2	PPIB	PRDM1	PRDM15	PRDX4	PRDX5	PREB	PRRC1	PSMB6	PSMC2	PSMD7
PMC3728595-srep02327-s1.pdf-1619-SP110_SP110		VAMP4	RALGPS2	CLMN	ZBTB24	HGSNAT	TLR6	HLA-DRB1	ZNF493	CEP135	SERPINB9	PLXNA3	ZNF512	PAN3	TMC8	CD19	ZC3H12D	MSL3	HERC4	RSBN1	KRI1	FHIP2B	RNF146	ITSN2	MBTD1	SMC6	CARMIL2	ZNF418	MARF1	ZBED5	GGA2	CHML	WASHC4	ZNF821	PRDM2	USPL1	SMAD4	IKBKB	WDR11	HERC3	TAF4	TRIO	HNRNPDL	ZNF783	MBNL3	NXF1	CBFA2T2	PCF11	FAM111A	TIA1	CDCA7L	NUFIP2	KCTD7	ZSWIM7	RSRP1	TRMT13	NR2C2	RYK	PAN2	SNX1	PCMTD2	FCHSD2	ATG12	PBX2	ASB1	PHKA2	RERE	MPHOSPH8	NUP160	CEP295	HDAC1	NAA25
PMC3728595-srep02327-s1.pdf-1622-RORA_RORA		PLXND1	MEGF6	FAM107B	GOLGA8B	HIP1R	GATAD2B	SLC7A6	RPL36	TNRC18	CBX7	ARRB1	DOP1B	EVL	ITK	VASP	SYK	FOXO1	RIPOR1	PPM1F	FCGRT	DIDO1	ABR	SFI1	LIMK2	SATB1	ADARB1	S100A9	LRRC25	HVCN1	FCER2	PICALM	CYP1B1	SRSF5	UBTF	SNN	PAN2	ABHD2	TET2	CPPED1	SLC38A1	EEIG1	ZRANB2	LEF1	PAX5	GRK3	CASP8	ANPEP	TRAF1	DOK3	TUBGCP6	PRAM1	WASHC4	NELL2	VIM	PTAFR	SIGLEC10	CHMP7	ABLIM1	RELT	MAP4K1	ITGB2	IMPDH1	RASGRP4	CUL9	GCC2	FCRLA	TNRC6C	DYRK2	ESYT1	STX7	PTPRCAP	SH2B3	FCHO1	ANKH	GRAMD1A	RPL32	QSOX2	ZNF266	ZMIZ1	ANO9	KDM3A	PHF1	NFE2	ZNF516	CDC25B	SESN1	PNPLA6	MAP4K2	ITGAM	NADK	USP20	CR1	CD6	HK3	PLEK	NLRC3	SGSM3	SBF1	FMNL3	ITGA6	BCL11B	ARHGAP26	WDFY3	TC2N	PPP1R3E	FAM117A	HMOX1	FCHSD1	WDR6	RXRA	PCMTD2	JAML	MGAT4A	PLPPR2	COLGALT1	STMN3	ITPR3
PMC3728595-srep02327-s1.pdf-1622-AHR_AHR		MARCKS	MAPKAPK3	LILRB3	LGALS9	C9orf72	CIITA	CREG1	HLA-DMA	SLC43A2	PEA15	NAGK	GNB4	LILRB1	NUDT16	JUP	ARHGAP26	KLF4	DAPK1	SCARB2	SLC24A4	PLAGL2	SLC20A1	SEMA4A	MAFB	PILRA	DOK3	CNDP2	HMOX1	WDFY3	BTK	NOD2	LILRA1	SIRPB2	DAPP1	KDM1B	TBXAS1	CD33	RCBTB2	OSCAR	SLC2A3	ALDH1A1	EPB41L3	RP2	CD1D	VAMP3	LGALS3	NDST1	FGD4	CEBPA	ADAMTSL4	LILRA3	CLMN	ARHGEF40	SLC16A3	BMF	STX7	GCH1	SHTN1	PLSCR1	PLXDC2	ZNF710	FES	ETV6	DUSP3	LILRA2	SLC8A1	BRI3	YBX3	RTN1	TNS3	CYBRD1	P2RX7	NLRC4	HK2	IER5	NLRP12	LPCAT2	ARHGAP31	C19orf38	NIBAN2	B4GALT5	SPOPL	GLB1	KCNE3	RAB24	TLR7	ALDH3B1	PHF21A	RIN2	LTBR	SRC	HHEX	RNPEP	LGALS2	LEPROT	DENND1A	ADGRE1	CARD16	IFIT3	CIDEB	SLC27A3	TLR5	ANKRD50	SCRN1	WSB2	KYNU	APOBEC3A	SMARCD3	LILRB4	MYCL	ITPRIPL2	KIF13A	SUSD1	SIGLEC1	MS4A14	NDUFS1
PMC3728595-srep02327-s1.pdf-1622-ZBTB7B_ZBTB7B		PYHIN1	FBXW5	C1orf21	UBXN11	PKN1	SZT2	KIAA0930	TRPV2	ELL	DEF6	RAB27A	ZYX	CPD	USP20	DOK2	DDX60	ST3GAL2	ELF1	WWP2	NUP214	INTS1	MYO18A	GZMM	SH2D1B	TGFBR1	SLC25A11	PPP6R2	SYT11	MGRN1	BRAT1	ATP13A3	PIP5K1C	SDF4	CORO1B	KDM6B	MAP7D1	CYRIB	MAP3K11	ZSWIM8	ARID5A	CDK17	SCRIB	MAPK1	PPP1R9B	KLRF1	LMAN2	SLC12A9	ADAMTSL4	PISD	CHMP1A	IDS	KLRG1	ID2	CLCN7	ARHGEF11	STK26	HFE	OTUB1	GNB2	ABR	MID1IP1	RB1CC1	SMARCA5	PRR12	FZR1	ESRRA	RAP2C	MFN2	SNRNP70	ATG2A	FKBP8	TNK2	KLHL22	ARHGDIA	ADAP1	CBFA2T3	SYMPK	GRINA	DR1	TBC1D9B	DOT1L	FLII	GTPBP2	LTBP4	MOGS	PLD3	AP5Z1	EPS15	CAPN15	STXBP2	PKM	STRN4	ZNF646	FBRS	FBXO44	SYTL2	SLC12A7	ZC3H3	HPS6	LMF2	METRNL	MSL2	TTYH3	MFSD10	P2RX1	PTGDR	VCPIP1	MED25	DLG4	TARP	SELENOO	RABEP2	MTCH1	PNPLA6	GNG2	GLCCI1	PKD1	FGD3
PMC3728595-srep02327-s1.pdf-1622-IRF3_IRF3		TNFRSF25	FAM117A	ANKZF1	TSPYL2	THEM4	LAT	GPRASP1	ARHGAP15	GZMK	TOMM7	TESPA1	FLT3LG	ZNF83	RPL36AL	SH3YL1	GRAMD1A	LRIG1	FOXO1	FCGBP	DPP4	BCR	SETD1A	DNMT3A	PRPF39	P2RY10	LOC728743	CEP120	OSBPL10	MYO19	USP36	CD38	TCOF1	DENND5B	SNED1	COBLL1	BICDL1	TXLNG	ABHD14B	ZNF721	POU6F1	ZNF737	ANKRD36	OXCT1	ZDHHC2	FBXW4	GRAP	PLEKHG4	COX7C	ZNF766	COMMD6	KCTD7	SORBS3	LYRM7	AGAP2	SIRPG	ATIC	FBXL16	KLHL14	SKAP1	INPP5E	ZNF559	UNC119B	HABP4	UTP14A	REX1BD	SMYD5	THBS3	HAUS5	ACSL6	DZIP3	ANK3	ACACB	SLC39A8	CENPK	MFGE8	DDX11	NOG	SLC5A6	LRATD2	GPR180	DPH5	TUBE1	SH2D3A	PLCD1	TSHZ2	EXOG	ZNF805	LMO7	NT5E	HOOK1	PLXNA1	NPDC1	PCYT2	C14orf132	RABL2B	TCEA3	VSIG1	DHRS13	BCAS4	SLAMF1	TSSK3	NPHP3	HPCAL4	SNRPA1	AKTIP	AK5	CTLA4	NLGN2	NSG1	HADH	OCIAD2	SEPHS1
PMC3728595-srep02327-s1.pdf-1623-ZEB2_ZEB2		FOXP1	GAPT	CFD	TET3	MPRIP	HDAC7	RNPEP	FAM219B	PDCD4	LST1	SLAMF6	KANSL3	CARMIL2	DDHD2	SULF2	ETS2	PASK	PSIP1	VAV2	ZNF33B	RPS15A	PLXNB2	FHIP2B	NEK6	TRAF5	NCF2	SQSTM1	ZNF337	NT5E	DCAF8	ATP11A	SNX22	SLC16A3	CARD11	OFD1	CLEC2D	CLCN7	GLIPR1	TAGLN	ASXL1	BTLA	MAPK14	LOC728392	SLC24A4	FOSL2	RALGDS	NR2C1	GOLGA8A	RNF144B	PLPP5	FCRL5	VASH1	KIAA0513	ZNF529	HLA-DQB1	MAP3K3	AGAP2	COL18A1	PDE3B	TLR2	MAP3K8	DEF6	INPP4B	DENND2D	TTC9	RTKN2	TIGIT	ZNF117	PDE4DIP	IL11RA	COL19A1	ZEB1	NPL	SH2D1A	ZC3H12D	UNC119	ZNF737	AP2A1	LTBP4	CYLD	KIF2A	HOOK3	CUX1	ANKZF1	DENND1C	SYNGAP1	VAMP2	TNFRSF25	SPIN3	TBC1D4	SLC26A11	DTX4	IFNGR1	RRP12	PLEKHA1	FAM110A	TTC3	PYGL	ADAP1	POU6F1	TUT4	RNF130	NFRKB	CHST15	TSPYL2	DPP4	LILRB3	CACNA1I	ZNF83	DCAF16	RHPN1	WDR59	BIN1	LYL1	STK35
PMC3728595-srep02327-s1.pdf-1623-MAPK13_RFX3_RFX3		ENTPD7	ZNF121	LY9	SLC35B4	MUC20	LCORL	CD2	GPM6B	RHOH	CPM	FCGR2C	GPR141	CLTCL1	RTL5	C9orf72	SLC25A16	MOB3B	ADAM9	CDKL5	TFEC	CSPP1	ZNF608	HARS1	ZNF785	RBMS2	ST14	PRKAG2	BBOF1	ZNF93	SPECC1	FER	GNAL	MAGEF1	C5orf15	LY75	ZNF484	YWHAE	LETM2	RBPMS	CARD6	NEDD4L	P2RX7	LRP12	CORO1C	FGD4	RPS12	KRT18	SESTD1	SLC24A4	SLC35A1	GCNT2	GCSAM	FBL
PMC3728595-srep02327-s1.pdf-1623-MAML3_DBP_DBP		C11orf68	ATG7	EVI5	FAM118B	GCNT1	NUDT19	ITGAV	JDP2	NRG1	ASGR1	SLITRK4	HOMER3	RETN	P2RY12	RSAD2	MAP3K8	ITSN1	RAB34	KCTD21	GUCY1B1	HGF	UBTD1	VENTX	SLC4A8	TMED8	MMP17	CLEC12B	AIFM3	CACNA2D3	MILR1	SPRED2	AFMID	KCNC3	NOPCHAP1	CCDC9B
PMC3728595-srep02327-s1.pdf-1624-ARID3A_ARID3A		MED25	AURKAIP1	RBM42	ABCD1	IMP4	HOMER3	SLC25A29	RGS12	RABEP2	TSSC4	BCL3	CAST	S1PR4	SLC19A1	OPLAH	SLC35A2	LAMTOR2	MEN1	WDR18	PIGQ	SPSB3	GPAA1	ATG2A	LTBP4	GTPBP2	DNM2	MOGS	FGFRL1	CYP2S1	BTBD2	CCDC9	SIVA1	HECTD3	ZC3H3	PDLIM7	MID1IP1	FUOM	KATNB1	DDR1	GSK3A	G6PC3	CDK2AP2	IER5L	ERF	DPP4	SLC52A2	BANP	AMDHD2	KLHL17	SPATA2	EHMT2	SAMD1	IRF2BP1	KPTN	TMEM129	ZNF688	NOTCH1	ABCF3	USP35	C1orf159	LRWD1	L3MBTL1	ZDHHC24	FBXL15	EFNB1	LCAT	ABTB1	ROMO1	MICALL1	MAEA	EEPD1	HPS6	PYCR3	IGSF8	ZNF574	CLDN15	ZNF703	MAP3K10	RALY	RPP25	FBXL8	CCDC142	ATOH8	PDCD1	POLR2J	SCO2	NT5C	ZNF444	NUBPL	LINGO3	ZNF189	FBXO44	GLUD1	CHPF	BRF1	TUT1	FAM204A	MPHOSPH6
PMC3728595-srep02327-s1.pdf-1629-ZNF181_ZNF181		ALG5	ZNF614	TNFRSF13C	SALL2	CENPV	ELAC1	CNKSR1	IGF1	EML6	ATP1A3	NBPF3	DNAJC1	ZNF208	CELSR3	COL6A1	CMSS1	IDE	SELENOM	MRPL46	CACNA1F	RFC3	MCOLN3	GPRC5D	MED7	MECR	GNRH1	CCNB1	PFN2	IQCG	CNKSR2	PSMD8	ZNF256	ZNF616	KCNH8	KRT1	HAGHL	NUP37	FBLN2	LMNTD2	AGAP1	ARMH1	PKHD1L1	SLC30A4	PHLDA1	CDHR3	EMC7	DBH	PALD1	MIEF2	PYCR1	DPYSL4	CADM1	BHLHA15	SLC2A5	ELOF1	ZSWIM5	SLC16A14	HLF	RILPL1	RPGRIP1L	PXMP2	NTN4	EPPK1	NUS1	EBF1	ACAD11	NPAS2	IFI27L1	TMSB15B	NHLRC4	BCAR3	PLAAT2	ZCCHC17	S100B	RAPGEF5	SEMA7A	GALK2	TXNL4A	KCNN3	RBM11	POLR2L	NEK8	RASSF6	PKIG	WNT7A	AJM1	PAX5	LRRC59	ZNF117	VPREB3	KDELR1	POLR2D
PMC3720655-pone.0069473.s007.pdf-10-E2F5_E2F5		KRTAP21-2	ZNF57	CCL25	ROCK1	JRKL	DGKD	ZNHIT3	FAM13C	SLTM	ADAMTSL1	IGF2R	DMTN	ACSM3	S100A16	TAS2R50	HOXB5	PRDX4	H3C6	CAD	UCKL1	TMEM187	PAWR	ARL4D	KIF11	ECM1	DHRS7	TMED6	ZSWIM8	ABRAXAS2	PIGM	KIAA1522	MT1E	SRRM2	MYO1C	NAV1	ZDHHC20
PMC3712200-584604.f1.pdf-6-MBNL2_MBNL2		POLI	NAALAD2	HINT3	CDH19	UBL3	C20orf144	BBIP1	IL17B	BCAP29	C1GALT1C1	TUBE1	RHOF	NLRC3	MTHFD2	WNT4	CHST7	ZNF506	TNPO1	PDIK1L	ARL6	PYROXD1	NT5E	SCG5	PAQR5	OR8H3	CMPK1	STAMBPL1	TRAPPC13	ANAPC10	SLC36A4	CWC27	TWSG1	CDSN	SOGA3	GKN2	CSAG3	BCL2A1	MPP3	IKBIP	H2AC25	RESF1	STX16	AMN1	HSPA13	FAM72D	EPN2	OXR1	OR7C1	PCMTD1	INPP4A	EDEM1	ULK1	CD68	SNORC	TM2D1	KCTD16	RAP1GAP2	C9orf40	PLAU	KYAT1	TBRG1	C18orf32	BGLAP	VAV1	RSL24D1	TMEM216	RANGRF	ULBP1	DISP3	GREM2	PODXL
PMC3712200-584604.f1.pdf-12-ZNF721_ZNF721		MAP3K15	TM4SF1	STK3	BHLHE40	POU5F1	GGNBP2	TAPT1	OTUD3	PHIP	MAPK8IP3	GPN3	MINDY2	ZNF34	RNF112	PUM2	LSMEM1	LTN1	GAD1	ZBTB1	KLB	DNAJC3	SELENOT	KLHL24	DOT1L	ZGLP1	RC3H1	CREBRF	BIRC2	SGPP1	SCML2	LSM1	TCERG1	CPNE8	ZNF460	TNFRSF10B	PLK3	ZMYM2	TMEM184A	SREK1IP1	H2AC19	SBDS	TCF7L2	MAG	IRAK2	RC3H2	JMJD1C	SLTM	EZH1	KAT2B	HCN3	FBXO36	CLDND1	CXADR	ARG2	PLAUR	BAZ2B	KCTD9	CENPQ	ZBTB18	DDX10	CD274	DUSP5	EXOC8	DOHH	CPEB2	CNOT8	UPF3B	PIBF1	SLC39A7	MNT	DIAPH1	CCDC47	RASSF1	TNFRSF12A	PDGFB	VSTM2A	LAT	SLC16A1	E2F4	PBDC1	INPP1	CCDC28A	SNX16	E2F5
PMC3712200-584604.f1.pdf-22-ZIC2_ZIC2		MED10	CDC42EP1	PHLDA3	AIFM2	RAB32	C11orf68	ITGA5	TAF1A	HAS2	NECAP1	EHD1	ARID3A	CLTRN	UGCG	SPEN	GEM	CEP43	RBM18	NR1D2	FAM83G	BTN2A1	ZFP36L1	THAP1	LATS2	CHD7	ZNF529	TXNL4B	SMN1	NUDCD3	SBNO2	BACH1	NFKBIB	CTDSPL2	TUBA4A	RRAS2	PDPK1	TICAM1	TBX2	HOXC13	BNC1	JUNB	UBTD1	FAF2	ACSL4	PARD6B	SPRY4	POLH	MEX3C	DUSP1	KLF7	KCNF1	TAF13	PI4K2A	SNX9	SFXN1	MAFF	ZNF143	RIOK3	CDK6	TGM2	DNAJB9	CLCF1	MXD1	MTX3	PTRH2	ATG12	VKORC1L1	COQ10B	CCNJ	CDK17	NOC3L	JAZF1	DUSP6	ZNF383	PRDM1	LDLRAD3	ZCCHC8	TFAM	SBSN	PRR4	ZNF267
PMC3712200-584604.f1.pdf-28-GRHL1_GRHL1		FUBP1	PLCL2	NMT2	EGR4	RRAGC	H4C16	PRB4	EIF1AD	ZFYVE1	H2BC26	WDR97	DIDO1	ZNF155	NWD1	DCTN5	CNKSR1	ZNF8	GUCY2D	CDC25A	STXBP6	KCNJ9	PPRC1	H4C11	ZNF16	KMT2E	LAG3	ZKSCAN5	IRF1	NUFIP1	CWC25	NUP153	ARIH1	KRT27	GNLY	NPAT	ZNF317	IPMK	ALS2	TNF	PNN	PLCB4	ZNF764	XAB2	KLHDC10	INO80	RRN3	FOXR1	TRAPPC14	ATP6V1D	CCKBR	WAPL	USP43	C10orf62	TOR1AIP2	C1orf52	IL6	ZFP36	F3	ZC2HC1B	SF3B4	PASD1	CLEC4A	YY1AP1	TAS2R10	NOCT	FOSL2	ARAP2	SOCS1	RBM48	UBXN7	HUS1	FLCN	KLHL36	BAGE4	BMP2K
PMC3712200-584604.f1.pdf-38-BBX_BBX		PIK3R1	SMARCA2	RSPO3	ANKEF1	HMMR	SDS	PGM2L1	SMAD6	ANG	RAB27B	NIN	STN1	HLTF	DDIT4	IGFBP1	C12orf76	PARD6A	SFRP1	ITPRIPL2	PPARGC1B	PABPC4L	KLHL3	PRIMPOL	TRIM65	THBD	LRFN4	PCMTD2	SDHAF3	CETN3	PLD1	RDH10	ATP11A	MIPOL1	ANO5	LETMD1	C11orf86	IFT80	GPRIN3	FANCL	LGR4	CAVIN2	SKIC3	MPHOSPH9	FLRT3	EHBP1L1	SLC35B3	CHML	SLC10A4	CASP4	CAD	TMEM62	NPM3	CCDC92	KCTD21	PRDM13	HPR	NIBAN1	ARGFX	PCDHB7	LYSMD4	CFAP43	TMEM213	MS4A10	FMNL3	CD86	PSD	EXO5	CAMSAP1	C3AR1	MAGEA8	NDUFS2	DECR2	TM4SF20	RFX2	CREB3L2	SLC17A3
PMC3712200-584604.f1.pdf-43-THYN1_THYN1		NAT1	KRTAP19-8	STAT4	PLEKHG4	FBXO9	FAH	PBLD	GDPGP1	TLE6	PTOV1	CCT3	MNS1	EPHX2	FAAP100	PCSK1	DZIP3	CYP2S1	BRME1	SLC22A3	GMPPA	NTNG2	BMP4	NLE1	MAP2K6	EXOC3L4	SKIDA1	IFIT1	C2CD4B	NUDT18	RITA1	ADCK5	PDLIM1	MAGED4B	PRKD1	APC2	ADORA2B	PCYT2	C3orf18	USP9X	TMEM37	GPR162	AP1G2	SLC38A6	KCTD18	LMNTD2	VASH1	SIDT2	MYOM3	PON3	CCDC34	RIBC2	KCNJ8	FNDC4	CD99L2	AGTRAP	FOXRED1	NOA1	BAAT	TBXAS1	SYT3	CLDN2	BCKDHB	SELENBP1	PLAAT4	TMEM80	FDPS	CCDC153	UGT1A6	MYO3B	GCNT3	THRA	SYT12	PAFAH1B3	CIMAP1C	MAP4K2	RHPN1	HSD17B4	SGK2	FCGBP	PEX11B
PMC3712200-584604.f1.pdf-44-SPDEF_SPDEF		SLC38A10	TMBIM4	KRT19	CDH1	MBD4	BCAS1	RSPH14	MAOA	EME1	PRY2	PGD	B3GALT4	BANK1	PCDHA4	GABRA5	AP2M1	TMC5	MEGF9	PTPN6	NOVA1	VAV3	SLCO3A1	KCNMB4	DSP	DIS3L	TOP6BL	BCL2L11	ARHGAP1	UROS	MAP2	ZC4H2	TCF19	GATB	ECHDC2	TTC39C	S1PR5	CIPC	IL22RA1	BABAM2	EVC	ASRGL1	SOX4	DACT2	PRICKLE2	CLDN3	LRRC3	RRP36	KRT222	APEX2	SH3GLB2	STOX2	WNT6	KIF26A	MUS81	AMDHD2	VPS33A	HSPA2	CDKN2A	RAB15	NDUFAF3	LRRC23	AHSA1	TRMT2A	RAD51D	MEX3B	AFAP1L2	MSH6	HMGB3	SALL2	MREG	GCLC	ZFP69B	ZNF575	MSRB1	RIMKLA	PCYOX1L	CALCOCO1	GSR
PMC3712200-584604.f1.pdf-47-MYPOP_MYPOP		WASHC2C	ZNF703	PGM2	PSME3IP1	AVIL	ZNF397	RTN4RL1	MYOM2	GTF2A1	SEPTIN5	PGAP2	LRRIQ3	ELAC1	KBTBD7	ARHGEF10L	POC1A	TMEM86B	HSPA8	EXOC4	TET1	RGS9BP	SRD5A1	MMACHC	ORC3	MYB	MGAT3	AK8	KRBA1	GPS2	IRF2BP2	CDC123	HOXC6	ANO7	NSDHL	C17orf100	B4GALNT1	PRODH	APBA2	GAREM1	DDX28	SEC14L4	SURF1	SLC3A1	CCDC125	APEX1	OLFM1	MRPL20	GMPS	RNFT2	CDCA7L	B4GALT7	MTHFD1	VPS35L	ACD	PNPO	PAOX	PALM	MOCS1	GNG2	ZNF324B	NELFCD	PLA2G2E	MAPKAPK3	ANKAR	TP53I3	PRMT7	GYS1	MCRS1	G6PD	YPEL4	COMMD7	RNF222	MROH7	ADPRH	KPRP	MYBL2	KCTD14	RCOR2
PMC3712200-584604.f1.pdf-59-CREB3L4_CREB3L4		ZNF395	SQOR	LFNG	SLC22A18	NXPE3	ZMYND8	GALT	DYRK4	RSPH3	ARHGAP44	HEXIM1	MEGF8	GSDMD	FAM81A	CD44	MDP1	HEXIM2	AMACR	LDAF1	C2orf74	OSBPL1A	NIPSNAP3A	PHKB	MTUS1	CDON	SRI	KBTBD3	DEPTOR	ZNF483	AKR1C3	RBL2	P2RY6	MSH2	PWP2	RBBP7	IMPDH2	FASTK	ENTREP3	EIF2B3	RHOBTB1	CNPY2	ARSL	SNX7	HAUS4	FECH	GARIN5A	SPATA20	DDIT4L	BRD3	TACC2	ZNF18	LRRC73	NPHP1	TWF2	STEAP3	PEX6	DTWD2	PYGB	ATG4C	ACOT13	OSBPL7	PYROXD2	MYO19	HS3ST1	DPH5	DALRD3	ATP7B	FAM167A	PDK4	LIMK1	CAPN5	MAML3	RSAD1	MRPS26	FAHD2A
PMC3709966-pone.0068376.s002.xls-HIF1A_Table_3-Unnamed_2_HIF1A		HSPA5	TFRC	ITGB2	HK2	CTSD	MMP1	ALDOC	GAPDH	TPI1	ACTA2	ALDOA	NPM1	VIM	GPI
PMC10273900-pat-0090-0166-s01.pdf-2-TP53_TP53		KRAS	PIK3CA	BRAF	TP53	FBXW7	FGFR1	DDR2	MAP2K1	FGFR3	SMAD4
PMC10273900-pat-0090-0166-s01.pdf-5-TP53_TP53		KRAS	TP53	MET	BRAF	APC	IDH2	PIK3CA	FBXW7	STK11	CTNNB1	DDR2	FGFR1
PMC10273900-pat-0090-0166-s01.pdf-6-TP53_TP53		KRAS	TP53	ERBB2	FGFR3	BRAF	FBXW7	ERBB4	PIK3CA	AKT1	SMAD4	MET	PTEN
PMC10273900-pat-0090-0166-s01.pdf-7-SMAD4_SMAD4		TP53	BRAF	KRAS	PIK3CA	SMAD4	ERBB2	NRAS	FBXW7	PTEN	DDR2	FGFR3
PMC10273900-pat-0090-0166-s01.pdf-14-SMAD4_SMAD4		TP53	KRAS	FBXW7	STK11	BRAF	MAP2K1	PTEN	NRAS	FGFR2	NOTCH1	AKT1	DDR2
PMC10273900-pat-0090-0166-s01.pdf-19-TP53_TP53		APC	ATM	FBXW7	NRAS	PTEN	KRAS	PIK3CA	TP53	AKT1	MET	SMAD4	BRAF
PMC10273900-pat-0090-0166-s01.pdf-20-TP53_TP53		KRAS	PIK3CA	SMAD4	TP53	APC	BRAF	MET	SMO	NRAS	PTEN	ERBB2
PMC3708595-NIHMS474972-supplement-1.pdf-6-FOXO3_FOXO3		FOXP2	FRAS1	FREM2	FSD1	FSIP2	CMTR2	FUT6	GABRA1	GABRA3	GABRB1	GBP5	GCK	GCN1	GEMIN5	GLB1L	GNAI2	GNB4	GPATCH4	GPATCH8	ADGRF3	GPR119	GPR20	ADGRG2	GRIA2	GRIN2B	GRM4	GSTM4	GTF3C1	GUCY1A2	HARS1	HAUS7	MROH2B	HELT	HEPH	HERC1	H1-4	H2AC16	HOGA1	HOXB3	HRAS	HRC	HSD17B13	HSD3B2	HSPG2	HTR6	ICAM4	IDH1	IGFBP2	IGSF9B	ELP1	IL17A	IL17F	IL17RD	INO80D	INSRR	INTS2	INTS4	IQGAP2	IRAK1	IRF7	ITGA8	ITGB8	ITIH3	ITM2B	ITPRIPL2	JMJD1C	KCNH6	KCNJ10	KDM6A	KDM6B
PMC3708595-NIHMS474972-supplement-1.pdf-8-MYB_MYB		MYBL1	MYCBP2	MYCN	MYH1	MYOM2	KAT6A	N4BP1	NAA16	NAB2	NAP1L3	NAPSA	NCAM2	NCAPG	NDUFS3	NFIB	NFIX	NLGN2	NLRC3	NLRP12	NOTCH1	NOTUM	NPC1	NR1H3	NRCAM	NSD1	NT5C3A	NTNG1	NUP50	NXPH4	OBSCN	TENM2	TENM4	OPN3	OPRK1	OPRM1	OR10A2	OR10H5	OR10J1	OR11H1	OR13C4	OR13D1	OR2W3	OR5D16	OR5L2	OR6K3	OR8B8	OSR1	OTP	OVOL1	PABPC3	PAPPA2	PAX2	PC	PCDH18	PCDHA2	PCDHB10	PCDHB11	PCDHGB4	PCDHGC3	PCF11	PDE3B	PDE8A	PDZD2	PGR	PHC2	PHF2	PHF20	PHOX2B	PIGO	PIK3CA
PMC3702285-cddis2013211x6.pdf-2-ZNF484_ZNF484		KATNBL1	PHTF2	CACNA1G	PGM5	MBNL2	SLC43A2	RMDN2	PAPPA	DDAH1	CHM	SCAF11	XG	SUGCT	EPDR1	DPH3	SEC62	ANTXR1	MYOZ3	CAB39L	ARMCX3	SLC22A23	SERINC1	DNAJB14	H2BC13	MID1	PRRG1	SCOC	H2BC9	TXNDC16	H2BC12	NSRP1	H2BC17	AGL	KATNAL1	RNF141	PBLD	SCAMP5	UACA	PLEKHA1	FAM107B	TMEM106B
PMC3702285-cddis2013211x6.pdf-4-ZNF563_ZNF563		GSTM3	AGMAT	YPEL5	TMEM123	RABGAP1L	FER	DDHD2	HSD17B12	MSANTD4	MAN2A1	GNPDA2	PGM5	TUBB2A	GSTM1	LYRM7	GNAQ	SATB1	ZNF14	SSB	EPAS1	H2BC3	ENPP4	H2AC8	GALNT5	CFAP206	ZNF415	PBLD	RAB18	FHOD3	JUP	ATRX	LBH	H1-2	COBLL1	PITPNC1	SUSD5	PGM2L1	ODR4	IGFBP7	ENAH
PMC3702285-cddis2013211x6.pdf-9-ZNF813_ZNF813		TM9SF3	FBXL2	ARID4B	ZNG1B	HPS5	EIF5B	MID1	MPC2	SYNPO2	PCSK1	EPDR1	BPTF	SCAMP1	MBNL1	PPFIA3	ZNF285	GALNT7	TBC1D19	FAM172A	SLC40A1	POLR1F	ATP5IF1	EIF4A2	PTAR1	MOB4	SERINC3	EVI5	REEP5	ZFP90	HIGD1A	GFM2	NET1	TEAD1	LSP1	PDPN	HCLS1
PMC3702285-cddis2013211x6.pdf-21-ZNF439_ZNF439		LRP12	NFYB	REEP3	NUCB2	MMP23B	FKBP1B	BHLHE23	FAM199X	CHMP2B	ZDHHC13	DNAJC25	CSNK1G3	SLU7	MGST2	RAB18	TMEM30A	AK3	MAP1B	SETD7	PJA2	ZNF567	DOCK9	ZNF761	CYBRD1	PLXNB3	MYL4	SERINC2	TGFBR1	TRMT11	RPS6KB1	ATP2C1	SREK1IP1	SMAD9	AASDHPPT	GTF2A1	STRN3	C3orf18	PPP2R2D	NIPA1	DCUN1D1	SPAG9	GCC2	SCYL2	PCDHB16	OXR1	USP47	TIGD2	MIA2	DLD
PMC3702285-cddis2013211x6.pdf-29-ZNF268_ZNF268		PRKACB	POLK	AP1S2	IGF1R	BHMT2	CFAP97	ZNF84	MYO6	STOX2	RIF1	FOXO1	HLTF	MINPP1	PAPSS2	ANKRD29	PDE1A	JHY	PDCD4	BOD1L1	SKAP2	ATE1	ZNF365	BIRC2	TSNAXIP1	ZNF638	ISCA1	CAPRIN1	TMCC1	CDC40	CRYBG3	YME1L1	CREM	TRUB1	ABAT	FBXO30	CARF	ATAD1	LARP1B	CLK1	ITGB1
PMC3702285-cddis2013211x6.pdf-36-ZNF667_ZNF667		EXOC6B	TTC33	ZDHHC2	EIF4EBP2	OSBPL1A	DICER1	C4orf33	NSUN6	IVNS1ABP	DCP2	IDI1	ANKRD12	CPD	TASOR	PDE1A	TXNDC9	ZHX1	XRN1	MFSD14A	FZD6	CARNMT1	ATP9A	KCND2	KCNAB1	VGLL3	DAPK1	ZNF461	GOLT1B	CERT1	IQCG	RASA1	BBX	CEP97	AP5M1	LIN7C	ANXA3	PMF1
PMC3702285-cddis2013211x6.pdf-46-PLAG1_PLAG1		RHCE	QPCT	TMEM68	BEX3	HELB	PRR16	SAMD4A	DNAI3	CFAP206	ADAM9	ATP6V1C1	UBA6	TSPAN3	YTHDF3	EAF1	NIPAL2	KLHL2	SC5D	SPIN3	NCF2	SNX3	VPS13B	GABPA	SACS	TRAF3IP1	ADK	RASSF4	ATG5	PRKAB2	LPCAT2	SAT1	OBSL1	DUSP1	ZNF219	THUMPD1	RAB2A	SLK	TMEM167B	CCDC7
PMC3702285-cddis2013211x6.pdf-63-SNAPC4_SNAPC4		ADAMTSL1	MKNK2	GSDMD	ZBTB24	MLKL	SF3B3	TIMELESS	KLHL7	ZMIZ2	UHRF1	HAS2	PRKDC	RPL39L	ILF3	NFKBIZ	PRG4	STK24	RHBDL2	CAMSAP1	HYI	IL1A	JMJD6	WWC3	L3MBTL2	GADD45G	MTFR2	OSR1	PAN2	NLRC5	MCF2L	HNRNPA1	SALL2	DHPS	CYP21A2	ENPP1	PTN
PMC3702285-cddis2013211x6.pdf-73-ZNF409_ZFHX2		ALKBH2	AARS2	LARGE1	TNC	DEPDC1	KRTAP5-8	BANF1	C21orf58	RHBDL2	PIEZO2	TNXB	DMKN	STOML2	BBC3	MCM3AP	UNK	TLE3	NCKAP5	TTC21A	BRD1	DVL3	METTL1	NFX1	FOXE3	FBXW9	LIG3	KRT8	LRRC75A	MKS1	FAM120A	ADAR	LENG1	TXN2	PRDM8	CIC	SERPINB6	CLCF1	MCRS1	SLC39A14	SMAD1	PTGER2	H3C11	FAM107A	MAST2	BAALC	DPYSL3	H3-3B	OR1N2	INTS4	MAZ
PMC3702285-cddis2013211x6.pdf-101-ZNF433_ZNF433		NDUFS5	H1-8	SLC4A1AP	DYNLL1	PBDC1	EEF1D	SLC41A3	LTA4H	ZNF622	TPGS2	ZNF706	EID1	GALC	POLR2D	TDRD7	PSMC6	C9orf78	UPRT	ZNF79	APH1B	SMAD5	TTC31	ERP29	CD99	SPINK1	APOL4	SNU13	PC	SMIM3	CHD4	POLA2	PTHLH	SGCD	ADISSP	PLA2G4C	COX19	ELL	FAM209A	MYLIP	XRCC6	RNF40	CBR3	CAMKK2	FKBP9
PMC3702285-cddis2013211x6.pdf-116-TBX18_TBX18		RELA	FKBPL	HLA-DOA	PPP1R9B	FIBP	P4HTM	WDR1	FIZ1	TSC22D4	DDX23	ASNS	LTBP2	ARG2	CAMTA2	ARAF	RBM23	DHX8	MAPK14	POLR3H	RTL10	NUMA1	ZNF629	DCAF1	KLF2	PSMB7	RBM19	CEMIP	FAM20C	YLPM1	RBMX	XRCC1	EHBP1	ILK	TXNL4B	CCDC85B	SOAT2	TRIM6	SART3	ENPP1	ZNF513	DRAM1	NOP53	PHLDB1	LAMA2	CLTCL1
PMC3702285-cddis2013211x6.pdf-159-MITF_MITF		BTN3A2	RNF41	POLR1B	KATNB1	C4B	ERI3	TBXA2R	PHF6	NOS3	EVA1C	CST6	FBXW2	PICK1	SLC22A12	NUDT21	ARMC5	XPO6	JADE1	KAT8	RGS12	ITPKB	MISP	MYBBP1A	PSG8	LATS2	HM13	SLC35C2	FAM120AOS	MATN2	ATG4B	RPS15A	IGFBP3	PANK4	LUZP1	IGFLR1	MAGI3	BGN	TRAFD1	RPS19BP1	RUVBL1	ORMDL2	TERF1
PMC3702285-cddis2013211x6.pdf-296-ATF2_ATF2		SLC38A4	PHF20	VCY	HSPE1	MYO9A	SCAF8	YTHDF2	SUMO2	CRB3	ELF1	PPIC	SDC3	PRADC1	CCDC50	TCF12	FCRLA	KLF15	AP4E1	ABAT	RNF146	CCDC43	RTN3	HNRNPA3	TMT1A	TTC9	LRRC23	OGFRL1	PCP4L1	XPR1	RUFY1	KRBOX5	CEACAM3	ZNF75D	ATP6V0B	FRRS1L	ALKBH6	CILK1	CLEC2B	SEC22A
PMC3702285-cddis2013211x6.pdf-300-TPRX1_TPRX1		DDR2	NAPG	PPP1CC	PBRM1	PROKR1	LAT	EN2	COMT	ZMYND8	NNMT	TM6SF2	CAV1	ALOXE3	RBBP4	GPR25	SNRPD3	MYO18A	HMOX1	DDA1	LUM	CBLL1	ALAS1	NECTIN2	ARF5	STX16	IMMP1L	IL6	MAPKBP1	AHRR	NDOR1	NBPF3	RPL21	RIPK1	SEC63	COTL1	EVL	MAPK8IP3	POLR3K	MPP4	MAGEA6	BIVM	KIF3C	TUBGCP2	GFER
PMC3702285-cddis2013211x6.pdf-313-INSM1_INSM1		CHGA	TTL	CAV3	CLMP	JADE1	PREB	MCRIP2	DDX24	FMN1	SYNJ2	CDC34	MOCOS	GATA6	SLC22A1	CDC40	HOXB3	BAGE	GPSM3	PFN2	SSTR1	FAM98A	STARD13	PAQR7	SEC31B	AFDN	SYT2	LRRC18	C6orf89	TEX30	ACAD8	LRRN2	TECR	HDAC5	ZC3H7B	MT1A	FLNC	COL5A2
PMC3702285-cddis2013211x6.pdf-339-FOXP1_FOXP1		GZF1	HGS	ADPRM	TCF25	FAM104B	CREBBP	LURAP1	NNAT	GPX5	TBL1Y	P2RY4	MUC2	RABL2A	SOCS5	PEX6	TPMT	ARID3A	METTL9	MET	IQGAP3	RAD51B	ZFP69B	KRT14	ZFP41	CCNK	JAGN1	TLCD5	CHST2	GALR3	LARS1	ATP6V0C	RTN3	ABHD16A	NR4A1	NUCKS1	ARL5B	FAM90A10	C19orf44	RABL3	MPND	VMP1
PMC3702285-cddis2013211x6.pdf-343-KLF6_KLF6		RPIA	ATF6	CNOT6	PLCB1	SERPINB8	CYP3A43	MRPL43	ECI1	COX15	UPP1	ACVR1	RPA2	NKD2	NCOA7	TOMM20	HMGN4	BPTF	ARHGEF17	SERF2	ZSCAN1	LOXL3	ABLIM3	PMAIP1	TRAPPC2B	CYP3A5	PANK3	CLDN9	CYB5D2	BRCC3
PMC3702285-cddis2013211x6.pdf-353-IRX3_IRX3		PPFIA1	SEPHS1	NAPG	SMN1	BNIP3L	PSMD7	FOXQ1	FCF1	RPS26	DLGAP4	LSM3	TSEN34	CTNNB1	DPH7	RPLP1	TRIM69	HMOX2	POLR3B	NIPAL3	SAP30	ARHGAP20	MRFAP1	TMEM200A	TYSND1	SAMD3	TMED9	PHF8	INTS8	YEATS4	SQLE	C1orf174	LMAN1L	MRPL53	FYN	ATAD2	VGLL3	AK2	TRAPPC10	DR1	LASP1	NT5DC3	PCDHGA2	TIMP4	PLIN2	HSP90AB1	HPS1
PMC3702285-cddis2013211x6.pdf-355-ZNF35_ZNF35		NUDCD3	NPTX1	MPHOSPH8	PAM	IFIT2	CRYM	RNF151	TENT5B	POLR2C	EGLN1	KLHL18	ABHD17C	ALDH1L2	SRI	MESD	SLC26A11	EPN2	CDV3	IGF2BP3	IRS2	RNF214	NKX1-2	FBLIM1	PACSIN1	ACTR1A	CCNJL	MEX3A	KAT6A	PERM1	PARPBP	PPP1R13L	AGPAT4	AGGF1	EXOC4	ELP2	BRK1	EML4	PTPRK	EEF1E1	CHCHD2
PMC3702285-cddis2013211x6.pdf-370-ZNF167_ZKSCAN7		PRRT3	TIMM8B	SAAL1	TRMT13	AQP1	ZDHHC11	ABCG2	TMEM167A	RASA2	AASDH	PLXDC1	FIP1L1	NUDT22	PTGS2	DUSP22	DUSP16	FUT6	PCMT1	RBBP9	TPM4	HMX2	MALSU1	DCP1B	CTNND1	BRI3	TPT1	TMEM14C	COX6C	ZNF630	FBXO34	LETMD1	GNPTG	PPIA	PALM	FBXO22	PSMD6	ANXA2	CDK16	PMS2	TSPAN10	WDR53	PHF6	RAI1	TFCP2	MRPS35	ORC5
PMC3702285-cddis2013211x6.pdf-407-ZNF226_ZNF226		PARN	VTI1B	ICAM3	CASKIN1	TEX101	DCST2	NUCKS1	KIAA1549L	AGFG1	KIAA0319L	ADAMTS13	HLA-E	HBQ1	PANK2	VDAC3	PCDHB7	COX7A2L	RPS2	ALAS2	SETX	ADD3	SYNPO	IMPDH1	MRPS11	C1orf56	BPNT1	KHK	TGM2	FBXL17	PAFAH1B1	MEIS1	SEMA4A	DROSHA	NEK11	TINAGL1
PMC9714264-DataSheet_1.pdf-3-STAT4_STAT4		NUSAP1	HELLS	CKS1B	RGS5	CLSPN	STMN1	DEK	RANBP1	HJURP	CDCA8	FN1	ESCO2	TMPO	TACC3	MCM3	FOXM1	BTN3A3	KIF23	ARID5B	KLF6	THBS1	RCAN1	GADD45A	CALD1	LDLR	TACSTD2	TPM4	SERPINB5	TRIB1	ERRFI1	TES	RTN4	EDN1	TM4SF1	NEDD4L	RAP2B	EZR	COL4A1	CSNK1A1	COL4A2	EGR3
PMC9662277-AD-13-6-1939-s.pdf-17-PRRX1_PRRX1		PCOLCE	VEGFA	CP	LAMC3	LGALS3	AQP1	REM1	COL1A1	RARRES2	NDUFA4L2	MGP	FRMD3	GNG11	C1orf54	DDIT4	ANXA2	ADGRF5	ADAMTS1	HIGD1B	S100A5	RGS5	FXYD6	IL1R1	GADD45A	CXCL12	H2AZ1	C7	NFKBIA	PI3	CLU	C1R	FGF7	TIMP3	MDFIC	C1S	VTN	SPTBN1	EDNRB	DNAJB1	EPHA2	RALGPS2	RHOJ	ARHGAP45
PMC9712781-Table1.XLS-Supplementary_Table_1-NFE2L2_NFE2L2		NLRP3	ATP7B	ATP7A	SLC31A1	FDX1	LIAS	LIPT1	LIPT2	DLD	DLAT	PDHA1	PDHB	MTF1	GLS	CDKN2A	DBT	GCSH	DLST
PMC3698521-supp_jem.20120812_JEM_20120812_sm.pdf-18-ZNF765_ZNF765		MGST1	SCNM1	FFAR2	FBXL20	PIERCE1	SPC25	CCNL2	EDN1	FUNDC1	IER3IP1	TRIM38	MIS12	BET1	ASF1B	POLD3	AADAT	ATP6V1E1	PRY	SAMD8	SLU7	PTRH2	LSM1	ZNF222	IL1RAP	ACSF2	RMDN1	MMP19	TCTN1	NUDT5	CHCHD2	GLCE	ZNF28
PMC3698521-supp_jem.20120812_JEM_20120812_sm.pdf-26-HOXB6_HOXB6		SAT1	RAB5C	APH1A	RPS23	WIPI1	SEC22A	APOBEC3C	PRAF2	MYL6B	CHST12	BTNL8	NDUFA13	CNIH2	C1GALT1C1	MTA1	PABIR3	CSNK2B	BBS1	KIFAP3	TPTE2	RUNDC1	TUBA1B	CLEC5A	ZBTB44	PCGF3	PRKCA	PCMTD1	RNF185	BCCIP	PGRMC1	LCN2
PMC3698521-supp_jem.20120812_JEM_20120812_sm.pdf-27-ZNF655_ZNF655		ENPP1	CYTH2	KBTBD4	DCTN6	PICK1	SLC16A9	RRM2B	TNNC1	FASN	SGK3	AGPAT5	GLMP	SLC22A5	CAVIN1	TMEM9B	KDM2A	PAICS	SLC46A3	SLC11A2	SELENBP1	GSTM1	NPLOC4	LARP1B	KCNJ5	NR2F6	KLHL12	HPS3	LDLRAP1	POLQ	SPOP	HYOU1	PIGW	PPIC	DDX1
PMC3698521-supp_jem.20120812_JEM_20120812_sm.pdf-33-ZNF672_ZNF672		LCE1F	ITSN2	GART	DEPDC1B	GOLT1A	PTPN6	OAS1	ELP2	ITGB5	BAK1	C1GALT1	PPM1F	CHDH	ANXA9	CNDP2	VARS1	SLC7A1	ACBD5	FDFT1	SH3BP4	CSF1	HMGN3	HSPA1B	TRMU	CCM2	EPS15	NUP133	ABR	RWDD2B
PMC5972004-NIHMS70782-supplement-Supplementary_tables.xlsx-ST12-Unnamed_3_KLF6		MECOM	FGF5	EBF1	HOXA3	NOS3	ADM	OR5B12	ADAMTS8	SH2B3	NFAT5	GOSR2	SETBP1	RGL3
PMC10269832-spectrum.04292-22-s0001.pdf-6-XBP1_XBP1		COPB1	HLA-E	MSN	RPLP1	IFITM2	H3-3B	RPL35A	RPS7	RANBP2	RPL35	HSP90AA1	CIMIP1	STK17B	FAM107B	RPL7A	PELI1	CHD1	RPS27	ELOVL5	CSF3R	RPS10	RPL11	SORL1	VPS13C	RPS13	B4GALT5	RPS3	RPS15A	GDI2	BACH1	H4C5	UBB	RPL41	LYST	CAPZA1	EIF3L	TNFSF10	MNDA	CASP4
PMC10202647-cvad010_supplementary_data.pdf-7-ZSCAN1_ZSCAN1		TSEN15	PIP5K1A	NQO1	TUFT1	A2M	TINAGL1	MNS1	RNF115	VPS72	SPRY2
PMC3686578-1471-2105-14-178.pdf-1-SOX9_SOX9		STC1	TGFBR3	TMEM164	TNFAIP6	TNFRSF11B	TRIB2	TSC22D3	CCN4	ZBTB16	ZNF189
PMC3683358-NIHMS463907-supplement-2.pdf-5-EPAS1_EPAS1		ERAP1	SLC6A6	RAB4A	TGFA	PTPRR	ACYP2	LEPR	ZNF268	PSG5	MMP13	ZNF23	BACE2	TIMP3	BIRC3	OPN3	GJB3	NFKBIE	MRS2	CLIC2	SPANXA1	SPANXB1	SPANXC	PSG4	SLC35F5	AP5Z1	FGF5
PMC3680531-cc-12-1510-s01.pdf-20-ZNF655_ZNF655		GSKIP	PGD	PAIP1	CLYBL	CD2BP2	UBFD1	PHF20L1	GGN	SCFD2	CTSC	VWA8	BACE1	APH1A	RNF41	POLI	MTMR1	ZNF22	FLVCR2	C8orf58	COX10	ACO2	SCAI	PCNX2	LYPLAL1	PDLIM1	NDFIP1	ZBTB6	CD3D	PPP3CA	LRRC8A	ASPHD2	CWC15	AGTPBP1	EGR2	ARHGEF6	SLC22A1	TKT	TNKS	UBE4A	RSL1D1	PLPP5	TBC1D17	KCTD10
PMC3680531-cc-12-1510-s01.pdf-24-SP100_SP100		PPARA	ZSCAN21	MSC	AIMP1	GID8	RAD1	ORAI3	PLEKHA1	GSE1	PLA2G12A	SNAP23	UQCR10	ANKRD10	FOXRED2	MFAP3	ATP10D	BICRAL	LHPP	EIF4EBP2	UQCC4	MPC1	ESCO1	RNPEP	SAXO2	TFEB	CLNS1A	MSI1	TRMT10B	MAU2	CRTAP	RRM2B	WBP1	LPIN3	CBFA2T2	MAN2A2	YIPF2	PRSS23	PUM1	PHF14	ZSCAN29	XAF1	KDM7A
PMC3680531-cc-12-1510-s01.pdf-32-CREB3L1_CREB3L1		ZBTB42	TTC17	SPTSSA	LYRM7	RALGPS1	AVPR2	TRIM66	MRGPRF	PRUNE1	ZKSCAN1	TIMM8B	SGSM2	RXRA	RPS6KA1	DIRAS3	PODXL	C6orf226	COL5A1	TMEM258	SIPA1	KLF9	SMARCC1	UBTF	FAM8A1	TNS3	PSMA5	MTHFS	CTSF	COA5	MLLT6	FAM43A	GALNT1	CSTF3	CNST	MT1E	CYTH3	RBM47	ATXN3	MCTS1	TTC28	GSN	MBD1	RGL2
PMC3680531-cc-12-1510-s01.pdf-43-FOXO1_FOXO1		KIT	TNFRSF9	CD33	EPHA3	ALX4	CALCA	QPRT	CELF2	CBLN2	SULF2	CCN5	MGAT4A	ARHGAP28	CGNL1	MAF	RCAN2	COL1A2	GPM6B	CTNNA2	SOX4	CSAG1	FAT3	UBE2QL1	SULF1	PRL	LRRC17	APOE	COL4A1	NUP210	MTUS1	COL3A1	CCDC3
PMC3680531-cc-12-1510-s02.pdf-23-ZNF655_ZNF655		GSKIP	PGD	PAIP1	CLYBL	CD2BP2	UBFD1	PHF20L1	GGN	SCFD2	CTSC	VWA8	BACE1	APH1A	RNF41	POLI	MTMR1	ZNF22	FLVCR2	C8orf58	COX10	ACO2	SCAI	PCNX2	LYPLAL1	PDLIM1	NDFIP1	ZBTB6	CD3D	PPP3CA	LRRC8A	ASPHD2	CWC15	AGTPBP1	EGR2	ARHGEF6	SLC22A1	TKT	TNKS	UBE4A	RSL1D1	PLPP5	TBC1D17	KCTD10
PMC3680531-cc-12-1510-s02.pdf-27-SP100_SP100		PPARA	ZSCAN21	MSC	AIMP1	GID8	RAD1	ORAI3	PLEKHA1	GSE1	PLA2G12A	SNAP23	UQCR10	ANKRD10	FOXRED2	MFAP3	ATP10D	BICRAL	LHPP	EIF4EBP2	UQCC4	MPC1	ESCO1	RNPEP	SAXO2	TFEB	CLNS1A	MSI1	TRMT10B	MAU2	CRTAP	RRM2B	WBP1	LPIN3	CBFA2T2	MAN2A2	YIPF2	PRSS23	PUM1	PHF14	ZSCAN29	XAF1	KDM7A
PMC3680531-cc-12-1510-s02.pdf-35-CREB3L1_CREB3L1		ZBTB42	TTC17	SPTSSA	LYRM7	RALGPS1	AVPR2	TRIM66	MRGPRF	PRUNE1	ZKSCAN1	TIMM8B	SGSM2	RXRA	RPS6KA1	DIRAS3	PODXL	C6orf226	COL5A1	TMEM258	SIPA1	KLF9	SMARCC1	UBTF	FAM8A1	TNS3	PSMA5	MTHFS	CTSF	COA5	MLLT6	FAM43A	GALNT1	CSTF3	CNST	MT1E	CYTH3	RBM47	ATXN3	MCTS1	TTC28	GSN	MBD1	RGL2
PMC3680531-cc-12-1510-s02.pdf-46-FOXO1_FOXO1		KIT	TNFRSF9	CD33	EPHA3	ALX4	CALCA	QPRT	CELF2	CBLN2	SULF2	CCN5	MGAT4A	ARHGAP28	CGNL1	MAF	RCAN2	COL1A2	GPM6B	CTNNA2	SOX4	CSAG1	FAT3	UBE2QL1	SULF1	PRL	LRRC17	APOE	COL4A1	NUP210	MTUS1	COL3A1	CCDC3
PMC3660188-1471-2164-14-323.pdf-4-TGIF2LY_TGIF2LY		PCDH11Y	AMELY	TBL1Y	USP9Y	UTY	TMSB4Y	NLGN4Y	KDM5D	EIF1AY	RPS4Y2
PMC3654875-1755-8794-6-S2-S2-S1.pdf-12-NCOA1_NCOA1		NDC80	NDN	NDUFA7	NDUFAB1	NDUFAF4	NDUFB11	NDUFB3	NEFL	NEK2	NES	NFIB	NHP2	NID1	NIP7	NIPSNAP1	NISCH	NIT2	NKAIN1	NME1	NME5	NMU	NOC2L	NOL11	NOP16	NPM1	NPR2	NPTX2	NPY1R	NR2F2	NR3C1	NR3C2	NR4A1	NRN1	NRP1	NT5E	NUDT21	NUP155	NUP37	NUP43	NUP98	NUSAP1	NXF1	NXN	OGN	OIP5	OLA1	OLFML1	OLFML2B	OLFML3	OPTN
PMC3643591-supp_gkt178_nar-00084-n-2013-File008.pdf-5-TSC22D1_TSC22D1		ZBTB43	CCDC71L	SLC52A1	RAPGEF3	H2AC20	GADD45A	MED26	DENND2D	NAPRT	HS3ST1	PLEKHF1	ZNF771	PRDM7	ADM	FBXO6	KRT17	BMP7	XBP1	TMEM116	XAGE1B	ZNG1F	ZNF846	DDIT4	BMF
PMC8858874-NIHMS1764275-supplement-Supplemental_Table_2.xlsx-R1_SOX2_bound_genes_5000bp_6-9--Gene_Name_SOX2		A4GALT	AATK	ABL1	ABLIM1	ACAP3	ACHE	ACTR10	ACVR1	ACVR1B	ACVR2A	ACVR2B	ADAM11	ADAMTS10	ADAMTS14	ADAMTSL3	ADAMTSL4	ADD1	ADD2	ADGRG2	ADGRL2	AHCTF1	AHNAK2	AIG1	AKAP7	ALPL	AMER3	AMFR	AMIGO1	AMIGO2	AMMECR1	ANKH	ANKLE2	ANKRD12	ANKRD13D	ANKRD29	ANKRD40	ANKRD60	ANKS1B	ANKS6	AP2A2	APBA1	ARAP2	ARFGEF3	ARHGAP8	ARHGEF16	ARHGEF28	ARHGEF3	ARID1B	ARID3A	ARRB1	ASPG	ASPHD2	ATL2	ATP10A	ATP1B3	ATXN7L1	B3GNT2	B4GALNT3	B4GALNT4	B4GALT5	B4GALT6	B4GALT7	B4GAT1	BAAT	BARX2	BBC3	BCAR1	BCAS4	BICC1	BICD2	BMI1	BMP1	BMPR1B	BOC	BRD7	BRI3	BVES	TOP6BL	C15orf61	C16orf74	C17orf113	C1QL1	C2CD2	C2CD4C	C2orf88	C3orf70	C9orf72	CABLES2	CACNA2D3	CACNG7	CAMK2N2	CAMKK1	CAMKK2	CAPN5	CASK	CAV2	CBARP	CBFA2T2	CBFB	CBX3	CBX4	CBX6	CCDC117	CCDC149	CCDC62	CCDC88C	CCM2	CCND2	CD24	CD83	CDC20B	CDC34	CDH2	CDH24	CEACAM16	CELF2	CELF4	CELF5	CELSR2	CENPV	CEP170B	CERK	CERS1	CFLAR	CGREF1	CHRDL2	CHST8	CHTF18	CKB	CLIP1	CLUH	CMTM4	CNKSR2	CNNM4	CNOT6L	CNTFR	COBL	COL8A2	COLEC12	COMMD3-BMI1	COPZ2	CORO1A	CORO2A	COTL1	COX19	CPM	CPNE2	CPNE7	CPT1B	CRAMP1	CRIP2	CRTC1	CSK	CSNK1E	CSNK1G2	CTNND2	CTXN1	CUEDC1	CUL4A	CYB5R3	CYP2C8	CYTH1	CYTH3	DAGLA	DAPK2	DBN1	DBNDD1	DCTD	DEDD	DENND5B	DENND6B	DEPDC7	DEUP1	DGLUCY	DIDO1	DIS3L	DISP3	DLGAP4	DMGDH	DMTN	DNAH10	DNAJA4	DNMBP	DNMT3B	DOCK5	DOCK6	DOK6	DPF1	DRD2	DTNB	DUSP7	DVL3	DYNC1H1	DYNLL2	ECE1	ECEL1	ECHS1	EFNB2	EGLN2	EIF5	ELK3	MIDEAS	ELOB	ELOVL2	EMID1	EML4	ENPP1	ENTPD5	EPB41L1	EPHX4	ERFE	ESRRA	ESRRG	F2R	EEIG2	FAM124A	FAM131B	FAM131C	FAM149A	FHIP1A	FHIP2A	FAM20B	FAM222A	FAM241B	CYRIA	FAM53A	TLCD3A	DIPK1B	DIPK1C	FAM78A	FAM81A	FAM83F	FAM83G	FARP2	FBLIM1	FERMT2	FGFR2	FHL1	FHL3	FHOD3	FILIP1L	FLNC	FN3K	FNDC5	FOSL2	FOXA1	FOXC1	FOXC2	FOXJ2	FOXJ3	FOXN3	FOXN4	FOXO3	FOXP1	FRMPD1	FSTL3	FTCDNL1	FURIN	FZD10	FZD4	GAB2	GABRA5	GABRG3	GAL3ST1	GALNT10	GAREM1	GAREM2	GAS6	GDI1	GFI1	GFOD1	GJC1	GLI3	GLRB	GLTP	GLUD1	GMPR	GNAI1	GNAO1	GNB2	GNG7	GNPDA1	GNPTAB	GOLM1	GPC3	GPR137B	GPR157	GPR161	GPR75	GPRC5B	GPRIN1	GRAMD2A	GRIK4	GRIN2C	GRK6	GSG1L	GSK3A	GTDC1	GTF3A	GUCY1A1	HAUS7	HDAC9	HES1	HGSNAT	HIPK3	HIRA	HIVEP1	HLCS	HOMER2	HOMER3	HP1BP3	HRH1	HS6ST1	HSPA12B	HTATSF1	HTR7	IFNAR2	IFT81	IGF2BP2	IHH	IKZF1	IKZF2	IL17RC	IL1R1	ILDR2	IMPDH1	INAFM2	INPPL1	IQSEC2	IRAK1	IRF4	ISM1	ITPKA	ITPR2	JADE1	JPH1	JPT1	KCNB1	KCNC1	KCNC4	KCND2	KCNH1	KCNH3	KCNIP4	KCNJ4	KCNK1	KCNK2	KCNK3	KCNK7	KCNK9	KCNQ2	KCNQ4	KCNS3	KCTD6	KHDC1	KIAA0930	CRACDL	ELAPOR2	KIAA1522	KIF1C	KL	KLF14	KLF15	KLF3	KLHL2	KLHL29	KMT2B	LAMA5	LARP6	LCOR	LEPR	LGALS3	LGI3	LHFPL4	LINGO1	LINGO2	LINGO3	LMF2	LMNB2	LPAR1	LPCAT4	LPIN1	LPIN2	LRBA	LRRC10B	LRRC8A	LTBP2	LTBP4	LUZP2	LYN	LYPD6	LYRM9	LZTS2	MAL2	MAP3K10	MAP3K15	MAP3K9	MAP4K2	MAP6D1	MAP7	MARK1	MATK	MBD3	MBD6	MDK	MED13	MEF2A	MEGF8	METAP1	METRN	MEX3D	MGAT5B	MGLL	MIF4GD	MOSMO	MRPS15	MSL3	MTF2	MTSS1	MTSS2	MTURN	MXI1	MXRA7	MYCL	MYLK	MYO18A	MYO1C	MYO5B	MYO9B	MYOZ3	MYRF	MYRIP	NAB1	NACC1	NADK	NADK2	NATD1	NAV2	NCAM2	NCOA6	NDRG1	NDRG3	NECAB3	NECTIN1	NELFB	NENF	NETO1	NFATC1	NFIA	NFIB	NGEF	NIN	NINJ1	NIPA1	NIPSNAP2	NKAIN2	NKD1	NME4	NOVA2	NPR2	NPTX1	NR2F2	NR4A1	NREP	NRIP1	NSMF	NT5DC2	NTNG2	NUDT14	NUDT8	NUP210	NXPH4	NYAP1	ONECUT2	ORAI1	ORAI2	OSBP2	OTUD4	OTUD7A	PACS1	PACS2	PALM	PANX1	PAQR7	PAQR9	PARD3	PARD6G	PARP8	PARVB	PATZ1	PAWR	PAXIP1	PBRM1	PCBP4	PCDH1	PCSK2	PCYT2	PDE2A	PDE4A	PDLIM4	PDZD2	PELI2	PER2	PER3	PEX5L	PFKP	PGAM1	PGAM5	PGP	PHACTR3	PHC2	PHF19	PHF21A	PHF21B	PHF24	PID1	PIGQ	PIGY	PIGZ	PINK1	PIP4K2A	PIP5K1C	PITPNA	PITPNM3	PKN1	PLAG1	PLCE1	PLCL2	PLD2	PLD5	PLEC	PLEKHA2	PLEKHA5	PLEKHA7	PLEKHG5	PLEKHO1	PLXNA3	PMPCA	PNCK	PODXL	POLR2H	POMGNT1	POPDC3	PPARA	PPARG	PPIF	PPL	PPM1M	PPP1R12C	PPP2R1B	PPTC7	SLC66A2	SLC66A3	PRAG1	PRDM2	PRICKLE1	PRKACA	PRKACG	PRKAG2	PRKAR1B	PRKAR2B	PRKCQ	PROK2	PROZ	PRRG3	PTHLH	PTK2	PTOV1	PTPN12	PTPN14	PTPN21	PTPRM	PTPRN2	PUF60	PURB	PXN	PXYLP1	QDPR	R3HDM4	RAB11FIP5	RAB15	RAB22A	RAB26	RAB40C	RAB42	RALGDS	RAMP1	RAP1GAP	RAP1GAP2	RAP1GDS1	RAPGEF5	RARG	RASA2	RASGEF1C	RASSF3	RBBP7	RBCK1	RBFOX2	RBM24	RCC2	RCN1	RCOR2	REEP1	RELB	RELN	RERE	REST	RFX7	RGS11	RGS17	RHBDD1	RHBDL1	RHOT1	RIMS1	RIPOR1	RND2	RNF126	RNF144A	RNF145	RNF152	RNF182	RNF208	RNF215	RNF24	ROCK2	RP9	RPS19	RPS29	RPS6KA3	RTN4R	RUNX2	RYBP	RYK	SAMD10	SAMD4B	SAP25	SBK1	SBSPON	SCAF4	SCAMP5	SCARA3	SCARF2	SCN1B	SCRT1	SDK1	SDK2	SEC61A1	SEMA7A	SEPTIN3	SEPTIN5	SERPINB6	SERTAD2	SET	SETBP1	SETD1B	SF1	SGPP1	SH2B2	SH2B3	SH3BP2	SH3BP4	SH3GL1	SH3GLB2	SH3PXD2B	SHB	SHISAL2A	SIK3	SIMC1	SIRT3	SLC15A4	SLC16A3	SLC22A15	SLC23A2	SLC25A10	SLC30A4	SLC35B2	SLC35D2	SLC35E1	SLC37A1	SLC39A13	SLC41A2	SLC48A1	SLC4A3	SLC7A5	SLC8A1	SLIT3	SMAD2	SMAD7	SMARCC2	SMARCD3	SMURF1	SNCAIP	SNED1	SNN	SNX10	SNX12	SNX30	SORL1	SOS1	SOX1	SPACA4	SPAG9	SPIRE2	SPRY1	SPTBN4	SPTSSA	SREBF1	SRM	SRRM4	SRSF12	SSBP3	SSU72	ST3GAL4	ST6GALNAC6	STAU2	STIM1	STK17B	STRN4	STX1A	STX2	STXBP1	STXBP5	SYDE1	SYNC	SYNDIG1L	SYNGR1	SYT12	TAC4	TACC1	TBC1D10B	TBC1D14	TBC1D2B	TESK1	TEX10	TEX2	TEX261	TFAP2A	TFAP4	TGIF2	THAP11	THBS4	THRA	THUMPD2	TJP2	TM9SF3	TMCC2	TMEFF1	TMEM121	TMEM130	TMEM131L	TMEM132A	TMEM132C	TMEM151A	TMEM184A	PEDS1	TMEM266	TMEM37	TMEM38A	TMEM44	TMEM54	TMEM59L	TMEM80	PGAP6	TMOD1	TNFAIP8	TNFAIP8L3	TNFRSF11A	TNFRSF25	TNFRSF4	TNK2	TOP1MT	TOX2	TP53BP2	TP53I13	TPK1	TPPP3	TRABD	TRABD2B	TRAF4	TRAF5	TRAM2	TRAPPC10	TRPS1	TSEN54	TSKU	TSPAN5	TSPAN7	TSPAN9	TST	TTC28	TTLL12	TTYH3	TUB	TVP23C-CDRT4	UBE2Q1	UBL4A	UBR3	UBTD2	UBTF	BLTP3A	USP13	UST	UXS1	VAMP5	VAV3	VEGFC	VEZF1	VIPR1	VIRMA	VOPP1	VPS13D	VPS37D	VSNL1	VSTM4	WASF3	WDR24	WDR5	WNT9A	WSCD1	WWC1	ZBTB34	ZBTB39	ZBTB42	ZBTB7C	ZCCHC24	ZDHHC23	ZDHHC5	ZDHHC8	ZFP28	ZFPM2	ZFYVE28	ZMIZ1	ZMIZ2	ZMYM2	ZMYM4	ZNF358	ZNF385B	ZNF514	ZNF541	ZNF580	ZNF660-ZNF197	ZNF839	ZSWIM6	ZSWIM7	ZYG11B
PMC8858874-NIHMS1764275-supplement-Supplemental_Table_2.xlsx-R1_SOX2_bound_genes_5000bp_6-9--Nearest_Ensembl_SOX2		A4GALT	AATK	ABL1	ABLIM1	ACAP3	ACHE	ACTR10	ACVR1	ACVR1B	ACVR2A	ACVR2B	ADAM11	ADAMTS10	ADAMTS14	ADAMTSL3	ADAMTSL4	ADD1	ADD2	ADGRG2	ADGRL2	AHCTF1	AHNAK2	AIG1	AKAP7	ALPL	AMER3	AMFR	AMIGO1	AMIGO2	AMMECR1	ANKH	ANKLE2	ANKRD12	ANKRD13D	ANKRD29	ANKRD40	ANKRD60	ANKS1B	ANKS6	AP2A2	APBA1	ARAP2	ARFGEF3	ARHGAP8	ARHGEF16	ARHGEF28	ARHGEF3	ARID1B	ARID3A	ARRB1	ASPG	ASPHD2	ATL2	ATP10A	ATP1B3	ATXN7L1	B3GNT2	B4GALNT3	B4GALNT4	B4GALT5	B4GALT6	B4GALT7	B4GAT1	BAAT	BARX2	BBC3	BCAR1	BCAS4	BICC1	BICD2	BMI1	BMP1	BMPR1B	BOC	BRD7	BRI3	BVES	TOP6BL	C15orf61	C16orf74	C17orf113	C1QL1	C2CD2	C2CD4C	C2orf88	C3orf70	C9orf72	CABLES2	CACNA2D3	CACNG7	CAMK2N2	CAMKK1	CAMKK2	CAPN5	CASK	CAV2	CBARP	CBFA2T2	CBFB	CBX3	CBX4	CBX6	CCDC117	CCDC149	CCDC62	CCDC88C	CCM2	CCND2	CD24	CD83	CDC20B	CDC34	CDH2	CDH24	CEACAM16	CELF2	CELF4	CELF5	CELSR2	CENPV	CEP170B	CERK	CERS1	CFLAR	CGREF1	CHRDL2	CHST8	CHTF18	CKB	CLIP1	CLUH	CMTM4	CNKSR2	CNNM4	CNOT6L	CNTFR	COBL	COL8A2	COLEC12	COMMD3-BMI1	COPZ2	CORO1A	CORO2A	COTL1	COX19	CPM	CPNE2	CPNE7	CPT1B	CRAMP1	CRIP2	CRTC1	CSK	CSNK1E	CSNK1G2	CTNND2	CTXN1	CUEDC1	CUL4A	CYB5R3	CYP2C8	CYTH1	CYTH3	DAGLA	DAPK2	DBN1	DBNDD1	DCTD	DEDD	DENND5B	DENND6B	DEPDC7	DEUP1	DGLUCY	DIDO1	DIS3L	DISP3	DLGAP4	DMGDH	DMTN	DNAH10	DNAJA4	DNMBP	DNMT3B	DOCK5	DOCK6	DOK6	DPF1	DRD2	DTNB	DUSP7	DVL3	DYNC1H1	DYNLL2	ECE1	ECEL1	ECHS1	EFNB2	EGLN2	EIF5	ELK3	MIDEAS	ELOB	ELOVL2	EMID1	EML4	ENPP1	ENTPD5	EPB41L1	EPHX4	ERFE	ESRRA	ESRRG	F2R	EEIG2	FAM124A	FAM131B	FAM131C	FAM149A	FHIP1A	FHIP2A	FAM20B	FAM222A	FAM241B	CYRIA	FAM53A	TLCD3A	DIPK1B	DIPK1C	FAM78A	FAM81A	FAM83F	FAM83G	FARP2	FBLIM1	FERMT2	FGFR2	FHL1	FHL3	FHOD3	FILIP1L	FLNC	FN3K	FNDC5	FOSL2	FOXA1	FOXC1	FOXC2	FOXJ2	FOXJ3	FOXN3	FOXN4	FOXO3	FOXP1	FRMPD1	FSTL3	FTCDNL1	FURIN	FZD10	FZD4	GAB2	GABRA5	GABRG3	GAL3ST1	GALNT10	GAREM1	GAREM2	GAS6	GDI1	GFI1	GFOD1	GJC1	GLI3	GLRB	GLTP	GLUD1	GMPR	GNAI1	GNAO1	GNB2	GNG7	GNPDA1	GNPTAB	GOLM1	GPC3	GPR137B	GPR157	GPR161	GPR75	GPRC5B	GPRIN1	GRAMD2A	GRIK4	GRIN2C	GRK6	GSG1L	GSK3A	GTDC1	GTF3A	GUCY1A1	HAUS7	HDAC9	HES1	HGSNAT	HIPK3	HIRA	HIVEP1	HLCS	HOMER2	HOMER3	HP1BP3	HRH1	HS6ST1	HSPA12B	HTATSF1	HTR7	IFNAR2	IFT81	IGF2BP2	IHH	IKZF1	IKZF2	IL17RC	IL1R1	ILDR2	IMPDH1	INAFM2	INPPL1	IQSEC2	IRAK1	IRF4	ISM1	ITPKA	ITPR2	JADE1	JPH1	JPT1	KCNB1	KCNC1	KCNC4	KCND2	KCNH1	KCNH3	KCNIP4	KCNJ4	KCNK1	KCNK2	KCNK3	KCNK7	KCNK9	KCNQ2	KCNQ4	KCNS3	KCTD6	KHDC1	KIAA0930	CRACDL	ELAPOR2	KIAA1522	KIF1C	KL	KLF14	KLF15	KLF3	KLHL2	KLHL29	KMT2B	LAMA5	LARP6	LCOR	LEPR	LGALS3	LGI3	LHFPL4	LINGO1	LINGO2	LINGO3	LMF2	LMNB2	LPAR1	LPCAT4	LPIN1	LPIN2	LRBA	LRRC10B	LRRC8A	LTBP2	LTBP4	LUZP2	LYN	LYPD6	LYRM9	LZTS2	MAL2	MAP3K10	MAP3K15	MAP3K9	MAP4K2	MAP6D1	MAP7	MARK1	MATK	MBD3	MBD6	MDK	MED13	MEF2A	MEGF8	METAP1	METRN	MEX3D	MGAT5B	MGLL	MIF4GD	MOSMO	MRPS15	MSL3	MTF2	MTSS1	MTSS2	MTURN	PWWP3A	MXI1	MXRA7	MYCL	MYLK	MYO18A	MYO1C	MYO5B	MYO9B	MYOZ3	MYRF	MYRIP	NAB1	NACC1	NADK	NADK2	NATD1	NAV2	NCAM2	NCOA6	NDRG1	NDRG3	NECAB3	NECTIN1	NELFB	NENF	NETO1	NFATC1	NFIA	NFIB	NGEF	NIN	NINJ1	NIPA1	NIPSNAP2	NKAIN2	NKD1	NME4	NOVA2	NPR2	NPTX1	NR2F2	NR4A1	NREP	NRIP1	NSMF	NT5DC2	NTNG2	NUDT14	NUDT8	NUP210	NXPH4	NYAP1	ONECUT2	ORAI2	OSBP2	OTUD4	OTUD7A	PACS1	PACS2	PALM	PANX1	PAQR7	PAQR9	PARD3	PARD6G	PARP8	PARVB	PATZ1	PAWR	PAXIP1	PBRM1	PCBP4	PCDH1	PCSK2	PCYT2	PDE2A	PDE4A	PDLIM4	PDZD2	PELI2	PER2	PER3	PEX5L	PFKP	PGAM1	PGAM5	PGP	PHACTR3	PHC2	PHF19	PHF21A	PHF21B	PHF24	PID1	PIGQ	PIGY	PIGZ	PINK1	PIP4K2A	PIP5K1C	PITPNA	PITPNM3	PKN1	PLAG1	PLCE1	PLCL2	PLD2	PLD5	PLEC	PLEKHA2	PLEKHA5	PLEKHA7	PLEKHG5	PLEKHO1	PLXNA3	PMPCA	PNCK	PODXL	POLR2H	POMGNT1	POPDC3	PPARA	PPARG	PPIF	PPL	PPM1M	PPP1R12C	PPP2R1B	PPTC7	SLC66A2	SLC66A3	PRAG1	PRDM2	PRICKLE1	PRKACA	PRKACG	PRKAG2	PRKAR1B	PRKAR2B	PRKCQ	PROK2	PROZ	PRRG3	PTHLH	PTK2	PTOV1	PTPN12	PTPN14	PTPN21	PTPRM	PTPRN2	PUF60	PURB	PXN	PXYLP1	QDPR	R3HDM4	RAB11FIP5	RAB15	RAB22A	RAB26	RAB40C	RAB42	RALGDS	RAMP1	RAP1GAP	RAP1GAP2	RAP1GDS1	RAPGEF5	RARG	RASA2	RASGEF1C	RASSF3	RBBP7	RBCK1	RBFOX2	RBM24	RCC2	RCN1	RCOR2	REEP1	RELB	RELN	RERE	REST	RFX7	RGS11	RGS17	RHBDD1	RHBDL1	RHOT1	RIMS1	RIPOR1	RND2	RNF126	RNF144A	RNF145	RNF152	RNF182	RNF208	RNF215	RNF24	ROCK2	RP9	RPS19	RPS29	RPS6KA3	RTN4R	RUNX2	RYBP	RYK	SAMD10	SAMD4B	SAP25	SBK1	SBSPON	SCAF4	SCAMP5	SCARA3	SCARF2	SCN1B	SCRT1	SDK1	SDK2	SEC61A1	SEMA7A	SEPTIN3	SEPTIN5	SERPINB6	SERTAD2	SET	SETBP1	SETD1B	SF1	SGPP1	SH2B2	SH2B3	SH3BP2	SH3BP4	SH3GL1	SH3GLB2	SH3PXD2B	SHB	SHISAL2A	SIK3	SIMC1	SIRT3	SLC15A4	SLC16A3	SLC22A15	SLC23A2	SLC25A10	SLC30A4	SLC35B2	SLC35D2	SLC35E1	SLC37A1	SLC39A13	SLC41A2	SLC48A1	SLC4A3	SLC7A5	SLC8A1	SLIT3	SMAD2	SMAD7	SMARCC2	SMARCD3	SMURF1	SNCAIP	SNED1	SNN	SNX10	SNX12	SNX30	SORL1	SOS1	SOX1	SPACA4	SPAG9	SPIRE2	SPRY1	SPTBN4	SPTSSA	SREBF1	SRM	SRRM4	SRSF12	SSBP3	SSU72	ST3GAL4	ST6GALNAC6	STAU2	STIM1	STK17B	STRN4	STX1A	STX2	STXBP1	STXBP5	SYDE1	SYNC	SYNDIG1L	SYNGR1	SYT12	TAC4	TACC1	TBC1D10B	TBC1D14	TBC1D2B	TESK1	TEX10	TEX2	TEX261	TFAP2A	TFAP4	TGIF2	THAP11	THBS4	THRA	THUMPD2	TJP2	TM9SF3	TMCC2	TMEFF1	TMEM121	TMEM130	TMEM131L	TMEM132A	TMEM132C	TMEM151A	TMEM184A	PEDS1	TMEM266	TMEM37	TMEM38A	TMEM44	TMEM54	TMEM59L	TMEM80	PGAP6	TMOD1	TNFAIP8	TNFAIP8L3	TNFRSF11A	TNFRSF25	TNFRSF4	TNK2	TOP1MT	TOX2	TP53BP2	TP53I13	TPK1	TPPP3	TRABD	TRABD2B	TRAF4	TRAF5	TRAM2	TRAPPC10	TRPS1	TSEN54	TSKU	TSPAN5	TSPAN7	TSPAN9	TST	TTC28	TTLL12	TTYH3	TUB	TVP23C-CDRT4	UBE2Q1	UBL4A	UBR3	UBTD2	UBTF	BLTP3A	USP13	UST	UXS1	VAMP5	VAV3	VEGFC	VEZF1	VIPR1	VIRMA	VOPP1	VPS13D	VPS37D	VSNL1	VSTM4	WASF3	WDR24	WDR5	WNT9A	WSCD1	WWC1	ZBTB34	ZBTB39	ZBTB42	ZBTB7C	ZCCHC24	ZDHHC23	ZDHHC5	ZDHHC8	ZFP28	ZFPM2	ZFYVE28	ZMIZ1	ZMIZ2	ZMYM2	ZMYM4	ZNF358	ZNF385B	ZNF514	ZNF541	ZNF580	ZNF839	ZSWIM6	ZSWIM7	ZYG11B
PMC10261041-41467_2023_Article_39020.pdf-80-MYC_MYC		CRIP1	CCL27	TSC22D1	CXCL14	ZFP36L1	FTH1	CLDN1	APOE	CYP1B1	LSP1	MT1X	ADRB2	SNAI2	CYP1A1	S100A2	CRABP2	SPRR1B	SPRR2E	SERPINB4	PI3	SPRR2A	KRT6C	KRT16	FABP5	KRT6B	KRT6A	S100A7	S100A8	S100A9
PMC10260405-41588_2023_1409_MOESM6_ESM.xlsx-ST12-Supplementary_Table_12_Most_likely_causal_genes_KLF6		A4GALT	AACS	ABCA7	ABCB1	ABCC1	ABCC2	ABCC4	ABCG2	ABO	ACAD8	ACADL	ACADM	ACADS	ACADSB	ACOT2	ACOT4	ACOX1	ACSF3	ACSM1	ACSM2A	ACSM2B	ACSM3	ACSM5	ACSM6	ACY1	ACY3	ADH1A	ADHFE1	AFMID	AGA	AGMAT	AGPAT1	AGXT	AGXT2	AKR1A1	AKR1C2	AKR1C4	AKR1D1	AKR7A2	ALDH1L1	ALDH4A1	ALDH7A1	ALDH9A1	ALPL	ANGPTL3	AOC1	AOX1	APOA5	APOC1	APOE	AQP7	ARSA	ASL	ASNS	ASPG	ASRGL1	ATIC	ATP10D	ATP13A4	BAAT	BBOX1	BHMT2	BLMH	BST1	C2	C4orf33	CARNS1	CBS	CCNT2	CDA	CERS4	CES1	CETP	CFAP157	CNDP1	COMT	CPS1	CPT1A	CPT2	CRAT	CTH	CYP11B2	CYP2A6	CYP2C8	CYP2C9	CYP2D6	CYP3A43	CYP3A5	CYP3A7	CYP4A11	CYP4F11	CYP4F2	CYP4V2	DDAH1	DDC	DDT	DECR2	DEGS1	DGLUCY	DHTKD1	DLST	DMGDH	DNAJA4	DNPEP	DPEP1	ECI2	ENOSF1	ERO1A	ETFA	ETFDH	FAAH	FADS1	FADS2	FDPS	FDX1	FMO3	FMO4	FN3K	FOLH1	FOXRED2	FUT2	FUT3	GADL1	GATM	GBA3	GCDH	GCH1	GCKR	GGT1	GLB1L	GLDC	GLS2	GLYATL3	GNMT	GNPNAT1	GNPTAB	GOT2	GSTM1	HACL1	HAL	HAO2	HDAC10	HIBCH	HMGCS2	HOGA1	HPD	HSD17B12	HSD17B14	HSD17B4	HYKK	IDI2	IVD	KCTD8	KMO	KYAT1	KYAT3	KYNU	L2HGDH	LACTB	LCT	LDHA	LIPC	LIPF	LPL	LYPLAL1	LYRM7	MAPK3	MBOAT7	MCCC1	MPV17L2	MRI1	MYL2	NAALAD2	NAT16	NAT2	NAT8	NFRKB	NIT2	NQO2	NT5C	NTAN1	NUDT19	NUDT8	OPLAH	PAOX	PAQR9	PCCA	PCMT1	PDLIM5	PECR	PHGDH	PHYHD1	PKD1L2	PKD2L1	PM20D2	PNLIPRP2	PNMT	PNP	PON1	POR	PPDPFL	PRODH	PSPH	PTER	PYCR3	PYROXD2	RMDN1	RNPEP	SARDH	SAT2	SCD5	SGPP1	SHMT1	SIVA1	SLC10A2	SLC13A3	SLC13A5	SLC16A9	SLC17A1	SLC17A2	SLC17A3	SLC17A4	SLC1A4	SLC22A1	SLC22A10	SLC22A16	SLC22A2	SLC22A4	SLC22A5	SLC25A45	SLC25A48	SLC27A2	SLC28A1	SLC28A2	SLC34A1	SLC36A2	SLC39A8	SLC45A4	SLC5A11	SLC5A9	SLC6A12	SLC6A13	SLC6A19	SLC6A20	SLC7A5	SLC7A6	SLC7A9	SLCO1B1	SLCO1B3	SPTLC3	SRD5A2	SRR	SUCLG2	SUGCT	SULT1A1	SULT1A2	SULT2A1	SUSD2	THEM4	TIGAR	TKT	TMEM176B	TMEM229B	TTC38	TYMP	UGT1A4	UGT1A6	UGT2B11	UGT2B15	UGT2B17	UGT2B7	UGT3A1	UMPS	UNC93A	UPB1	XDH	XKR9	ZDHHC19	ZNF675	ZNF680
PMC4962915-NIHMS739693-supplement-supp_tables.pdf-1-ZBTB32_ZBTB32		ACTR2	TSPAN4	SPOP	KAZALD1	OGFOD2	RHBDD3	ARID2	TICAM1	HOXA10	TAF12	PAX2	ANXA2R	ZMYM2	CFAP20DC	SEC14L2	COG4	HGS	GET1	SIX3	TCF19	CCDC93	PLEKHG2	RGL2	OSM	MDK	OMG	STOX2	WASHC3	COG1	SLC39A7	TP53I13	GTF2I	KDM2B	DNAJC30	TMEM253	SCFD1	MKX	IRF2BPL	EIPR1	RAB2A	CIZ1	INCA1	SERPINB7	FBXW5	FAM110D	DOP1B	NOL3	SPHK1	SND1	ZNF436
PMC3527296-1742-2094-9-141-S1.pdf-11-MAFB_MAFB		MAN2B1	MANF	MAPK3	MAPRE2	MEST	METRNL	METTL2B	MMP12	MMP27	MPEG1	MPZL2	MRC1	MRS2	MS4A7	MS4A8	MSI1	MTHFS	MVD	MX2	MYO1F	NAA38	NAGPA
PMC10265161-ACEL-22-e13841-s002.pdf-488-TP53_TP53		FBXO11	FBXO22	FBXL3	CUL1	COMMD6	FBXO4	COMMD4	LMO7	COMMD9	DCUN1D1	FBXO21	DCUN1D5	COMMD5	BTRC
PMC10262980-NIHMS1793749-supplement-6.pdf-0-TP53_TP53		ATRX	ATM	BRCA1	BRCA2	CHEK2	MRE11	NBN	RAD51	FANCA	FANCD2	PALB2	APC	CTNNB1	RNF43	CCND1	CCND2	CCND3	CDKN2A	RB1	AKT1	PIK3CA	PIK3CB	PIK3R1	PTEN	TSC1	TSC2	AR
PMC10262980-NIHMS1793749-supplement-6.pdf-0-TP53_1_TP53		ATRX	ATM	BRCA1	BRCA2	CHEK2	MRE11	NBN	RAD51	FANCA	FANCD2	PALB2	APC	CTNNB1	RNF43	CCND1	CCND2	CCND3	CDKN2A	RB1	AKT1	PIK3CA	PIK3CB	PIK3R1	PTEN	TSC1	TSC2	AR
PMC10262980-NIHMS1793749-supplement-6.pdf-0-TP53_2_TP53		ATRX	ATM	BRCA1	BRCA2	CHEK2	MRE11	NBN	RAD51	FANCA	FANCD2	PALB2	APC	CTNNB1	RNF43	CCND1	CCND2	CCND3	CDKN2A	RB1	AKT1	PIK3CA	PIK3CB	PIK3R1	PTEN	TSC1	TSC2	AR
PMC10262980-NIHMS1793749-supplement-6.pdf-0-TP53_3_TP53		ATRX	ATM	BRCA1	BRCA2	CHEK2	MRE11	NBN	RAD51	FANCA	FANCD2	PALB2	APC	CTNNB1	RNF43	CCND1	CCND2	CCND3	CDKN2A	RB1	AKT1	PIK3CA	PIK3CB	PIK3R1	PTEN	TSC1	TSC2	AR
PMC10262980-NIHMS1793749-supplement-22.pdf-3-IKZF1_IKZF1		INPP4B	IRF2	IRF4	IRS2	JAK1	JAK2	JAK3	JUN	KDM5A	KDM5C	KDM6A	KDR	KEAP1	KEL	KIT	KLHL6	KMT2A	KMT2D	KRAS	LTK	LYN
PMC10262980-NIHMS1793749-supplement-22.pdf-3-TET2_TET2		TGFBR2	TIPARP	TNFAIP3	TNFRSF14	TP53	TSC1	TSC2	TYRO3	U2AF1	VEGFA	VHL	NSD2	NSD3	WT1	XPO1	XRCC2	ZNF217	ZNF703
PMC10261916-2324.pdf-8-AR_TOTAL_AR		KLK2	KLK3	TMPRSS2	HOXB13	FOLH1	NKX3-1	SYP	CHGA	CHGB	MYCN
PMC10260402-41588_2023_1399_MOESM4_ESM.xlsx-G_STAT3_x_T21_RNAseq_HSA21-Gene_name_STAT3		MX2	ITGB2	ETS2	SLC19A1	KCNJ15	IFNAR1	IFNGR2	APP	PTTG1IP	ABCG1	IL10RB	TRPM2	BACH1	ITSN1	MX1	TSPEAR	CSTB	RIPK4	DOP1B	SCAF4	LOC102723475	PDXK	COL18A1	KCNE1	PFKL	PKNOX1	LRRC3	ERG	IFNAR2	TFF3	OLIG1	AGPAT3	SYNJ1	PCBP3	LOC102724594	OLIG2	TIAM1	MCM3AP	SIK1	CYYR1	PWP2	ICOSLG	SON	SPATC1L	MAP3K7CL	RRP1B	GART	BACE2	SLC37A1	USP25	ADAMTS5	CHAF1B	RUNX1	GATD3	LOC102724023	U2AF1	TMPRSS3	VPS26C	DYRK1A	AIRE	ADAMTS1	S100B	EVA1C	URB1	C21orf58	COL6A1	CBR1	PDE9A	LSS	PCNT	TTC3	TRAPPC10	UBASH3A	CCT8	MORC3	COL6A2	NDUFV3	RRP1	ADARB1	NRIP1	HLCS	GET1	SAMSN1	C2CD2	POFUT2	DIP2A	CFAP410	YBEY	CBR3	ZBTB21	LTN1	WDR4	MRPS6	RWDD2B	PRDM15	SLX9	RBM11	C21orf91	PRMT2	GABPA	RCAN1	DNAJC28	SLC5A3	DONSON	SETD4	BRWD1	HSPA13	SUMO3	UBE2G2	CRYZL1	BTG3	PAXBP1	MIS18A	CFAP298	N6AMT1	SOD1	USP16	PIGP	ATP5PF	ATP5PO	MRPL39	TMEM50B	HMGN1	PSMG1
PMC10264401-41467_2023_Article_38238.pdf-50-TCF7_TCF7		IL24	CCR7	IL7R	GPR183	CD27	TNFRSF25	ICOS	VPREB3	CD40LG	ETS1	CCR4	CXCR5	HLA-DQA1	SUSD2	HLA-DRB5	MS4A2	HLA-DRB1
PMC10264249-41587_2022_Article_1551.pdf-11-TBX18_TBX18		POU3F2	LIN28B	PRDM1	NR2E1	FOXO3	HSF2	HEY2	L3MBTL3	TCF21	MYB	ZBTB2	ESR1	TFB1M	ARID1B	TULP4	TBXT
PMC3634502-ijms-14-05633.pdf-0-ZBED4_ZBED4		MTF1	CALD1	FNIP2	CNN2	ZDHHC16	HNMT	GBP1	NEXN	ZNF565	PANK3	TPM4	PWWP2A	CASP7	PLA2G12A	NRXN3	C4orf46	STK38L	MBOAT7	PDGFB	BCL11A	SLC7A2	PALLD	ZNF17	PSMC3IP	PDCD1LG2	TNFSF15
PMC3634502-ijms-14-05633.pdf-3-TFDP2_TFDP2		RAMAC	GTDC1	FAM13A	KLF7	MAPRE1	VOPP1	ANXA6	ITGAV	ZCCHC3	MT1E	G3BP2	SIK1	CORO1C	ZDHHC18	TMEM216	CASP7	MPZL2	LDLR	GLIPR2	GFPT1	JAG1	RAB23	MSRB3	ZW10	ACBD5	C12orf75	WBP4
PMC10258330-Table_2.xlsx-Sheet1-BATF2_BATF2		CCR1	CMPK2	RIGI	DDX60	DDX60L	EPSTI1	ETV7	HERC5	HERC6	HESX1	IFI35	IFI44	IFI44L	IFI6	IFIH1	IFIT1	IFIT2	IFIT3	IFIT5	IL1RN	IRF7	ISG15	LAMP3	LY6E	MX1	OAS1	OAS2	OAS3	OASL	PARP9	PLSCR1	PNPT1	RSAD2	RTP4	SAMD9L	SCO2	SERPING1	SIGLEC1	SPATS2L	TRIM6	USP18	XAF1	ZBP1	ZCCHC2
PMC9203980-NIHMS1797220-supplement-Supplementary_Table_1-5.xlsx-S2-Supplementary_Table_2_Differentially_expressed_genes_in_Control_and_NFIA_depleted_HUDEP2_cells_NFIA		SLC28A3	HBE1	CCR4	PSD3	SERF1B	CYRIA	HMCN1	IGF2	FILIP1L	DSP	TRPS1	IL18	SH3BGRL2	CDH6	SLC30A10	HBG1	LMO3	MYT1	GNG2	SORD	GLUD2	TRPV2	THBD	HBG2	MYO18B	TXK	CA3	APPL1	SLC2A14	STX1A	TANC1	CMKLR1	CPED1	GLCE	HBZ	LRRC2	ZNF850	RALGPS2	RNF168	YES1	MFAP3L	UGCG	CASS4	LGR4	VCL	IMPA2	FMNL3	SLC50A1	APOL4	ORAI3	HSPA6	H1-6	KLHDC8B	INF2	A4GALT	TAGLN2	SOGA1	FGFRL1	TMSB10	CAVIN1	ITGA5	GPT	VSIR	PRX	JAKMIP1
PMC7610386-EMS118040-supplement-Supplementary_Note.pdf-3-IKZF1_IKZF1		PILRA	EPHA1	ECHDC3	CCDC6	TSPAN14	SPI1	MS4A4A	PICALM	SORL1	FERMT2	SLC24A4	SPPL2A	ADAM10	APH1B	VKORC1	PLCG2	SCIMP	TSPOAP1	ACE	ABCA7	CD33	CASS4
PMC7610439-EMS118016-supplement-Supplementary_Tables.xlsx-ST12-Unnamed_1_KLF6		SCMH1	CEP97	ARHGAP31	PHC3	NR3C2	PDE3A	TBX5	HEATR5A	SOS2	NEK7	GATA5	ATP6V1G3	TSPAN5	EIF4E	DEPTOR	AP4S1	CDH4	TAF4	MCL1	EXO1	ADH1B	HSPA4	FAM13B	SLC29A1	DOCK4	PLCB3	TRAFD1	TMC3	GTF3C1	ZFHX3	LAMA5	NPPA	LDAH	AGPS	SLC25A20	CHDH	CACNA1D	ATP1B3	SLC9A9	IGF2BP2	HTRA3	CEP120	EEF1E1	SUGCT	NOS3	GEM	ENPP2	ZFAT	PLXDC2	PLCE1	PDE3B	NOX4	PPTC7	RILPL1	UBL3	HHIPL1	NHERF2	STX4	FBXL19	TANC2	RAB3D	SCAF1	MYLK2	FOXS1	NPHS2	ZNF142	STK36	HAUS3	DUSP1	SLC39A8	SLC7A2	ZBTB10	PLEC	OPLAH	SHARPIN	ANAPC5	MMP14	EPS8L2	ALKBH8	RAPGEF3	HDAC7	MYO1C	LTBP4
PMC6813882-NIHMS1526297-supplement-2.pdf-5-CCDC17_CCDC17		CCDC68	CCHCR1	CCL25	CCNDBP1	CCNI2	CCNL1	CCR7	CCS	CCT6B	CCZ1B	CD163L1	CD226	CD300LB	CD34	CD37	CD8B	CDC26	CDC42BPG	CDH17	CDH4	CDH5	CDK3	CDK5RAP1	CDK5RAP3	CDK7	CDON	CEACAM1
PMC6813882-NIHMS1526297-supplement-2.pdf-13-FOSL2_FOSL2		FOXD4L6	FOXJ3	FOXN4	FRAS1	FRMPD4	FSHR	FSIP1	FTSJ3	FUBP1	FUS	GABARAP	GABRA4	GAD2	GAGE1	GALNT13	GALNT6	GARNL3	GART	GATA2	GATM	GBA1	GCLM	GCNT7	GDAP2	GDPD2	GEM	GFPT1	GIPR
PMC6813882-NIHMS1526297-supplement-2.pdf-18-KLF6_KLF6		KLF8	KLHDC8B	KLHL42	KLK10	KLRC3	KRI1	KRTAP5-9	KRTCAP3	L1TD1	L3MBTL2	LAG3	LAMC3	LAMTOR2	LAS1L	LBHD1	LCK	LCMT1	LEMD3	LENG8	LEPROTL1	LGMN	LGSN	LHFPL5	LIG1	LIMA1	LIMD1	LIMS4
PMC6813882-NIHMS1526297-supplement-2.pdf-22-NANOG_NANOG		NAPRT	NAPSA	NBAS	NBEAL2	NCAPD3	NCR3LG1	ND2	ND4L	ND5	NDST2	NDUFB11	NDUFB9	NDUFS3	NECAP2	NEFM	NELL2	NEUROD1	NFATC2	NFKBIZ	NFYA	NHLH1	NID2	NINL	NIPAL4	NIPSNAP1	NKX2-8	NLN
PMC6813882-NIHMS1526297-supplement-2.pdf-39-ZFP42_ZFP42		ZIC4	ZIC5	ZMYND15	ZNF114	ZNF133	ZNF141	ZNF165	ZNF208	ZNF211	ZNF251	ZNF30	ZNF366	ZNF429	ZNF559	ZNF568	ZNF587	ZNF619	ZNF638	ZNF652	ZNF655	ZNF676	ZNF688	ZNF691	ZNF714	ZNF750	ZNF835	ZNF839	ZNF845
PMC6042247-NIHMS966841-supplement-Sup_Table_2.xlsx-Gene_Sets-NEUROD1_NEUROD1		APOA1	CDKN3	TFF3	OLFM4	AVIL	AFAP1	BASP1	GSTA3	NOTCH1	CDC5L	TFPI	EXOSC4	NFKBIA	SMURF2	PIAS2	SOD1	RAB14	NFKBIB	ACSL1	NKX2-2	CCNG1	SDHA	APH1A	MYH3	TFB2M	SET	HK2	KIF23	HBEGF	SIDT1	MX1	IFI44	CCL20	CSF2RB	TNFRSF4	PFKL	HMBS	NRP1	TPI1	CCNB2	ACOT8	PRSS23	ANXA9	FBN1	CKS2	POLR2E	SERPING1	DHCR7	HSD3B7	CASP7	PKHD1	CLDN19	STC1	TMPRSS2	CD28	DGAT1
PMC6042247-NIHMS966841-supplement-Sup_Table_2.xlsx-Gene_Sets-RFX6_RFX6		IL18	KIF22	PDIA5	RGS13	ARHGEF4	SFTPD	ITLN1	ASL	PSEN2	ALAS1	MAP2K5	EXOSC9	CXCL1	SKIL	ACRBP	GPX4	LAMP2	AKT1	GSTK1	DCX	GADD45A	NDUFS4	FZD1	CASQ2	NOC4L	STARD7	CTSC	MYO9B	ETV4	MAST3	IRF7	RSAD2	CXCL11	OSMR	RRAGD	PGM1	SELENBP1	UNC5C	ALDOB	CDC20	ALDH3A2	CELSR2	PDZK1	COL6A3	DONSON	POLR2C	LGMN	CTSO	NSDHL	PEX1	PMAIP1	SHROOM2	COL17A1	THBD	MAF	CD36
PMC6042247-NIHMS966841-supplement-Sup_Table_2.xlsx-Gene_Sets-FEV_FEV		BIRC5	SPDEF	PRELP	MATK	CASP12	SYT16	GSS	MAML1	ATF3	ATRN	DNAJB9	KLF6	FURIN	HSPA2	MBP	CLTC	AKT1S1	HSD3B7	AKT3	DDIT4	ATP5F1A	WNT5A	TNNT1	DDX18	CCT3	PSAT1	KIF2C	IRF8	ALOX12B	TNFSF10	USP18	ICAM1	IL1R2	DHRS3	ENO1	MPP1	TLE1	PYGB	AURKB	HIBCH	NPY1R	TPD52L1	LAMC1	MCM5	POLR2I	KLK1	LGMN	LPL	CROT	BIK	GAS1	NECTIN3	COL3A1	ABCC4	CD80	SORBS1
PMC6042247-NIHMS966841-supplement-Sup_Table_2.xlsx-Gene_Sets-NEUROG3_NEUROG3		CDCA3	MUC2	SLC1A2	CDC42EP1	IL33	ARG1	NCOR2	TAP1	ATXN1	KHSRP	ICAM1	BMPR1A	CCT6B	GLRX2	ARF1	HRAS	HAO2	SYT13	FDXR	NDUFA1	PPARD	CSRP3	HSPD1	SSBP1	FADS2	CEP250	INHBA	GAMT	SP110	LGALS3BP	C3AR1	MYD88	HIPK2	TPI1	ANK1	ETS2	EGLN3	CENPF	MGLL	IL17RB	TFF1	TAGLN	NUDT21	GTF2B	LAP3	TIMP1	ANXA13	PIPOX	GADD45A	ATP8B1	THY1	PDGFA	ABHD2	IL4	DECR1
PMC6042247-NIHMS966841-supplement-Sup_Table_2.xlsx-Gene_Sets-PAX4_PAX4		SLC3A1	TPX2	SCNN1A	NOXA1	TUBA1A	CGNL1	ALDH9A1	NUMB	CCND3	SDC2	ATF6	IL1B	KLF10	HSPA1L	PFKP	MON2	ACTR3	IDH1	CHGA	PPM1D	COX7B	ARRB1	SVIL	RCL1	PSMD14	P4HA1	KIF3B	ADAM8	GPR19	LGALS3BP	GBP2	PTGER4	ITGB3	PHTF2	LDHA	MAP2K3	MYH9	IGFBP3	KIF23	RETSAT	TFF3	ABAT	COL6A2	PLK4	GTF2F1	CTSO	MMP10	ACSS2	GNPAT	TNF	GSTM3	ZYX	PGLYRP1	DHCR24	IL2	TST
PMC6042247-NIHMS966841-supplement-Sup_Table_2.xlsx-Gene_Sets-ISL1_ISL1		LIPH	CLPS	FFAR3	CLCA2	IGFBP7	UPB1	PPARD	CDKN2B	GCNT1	CNOT4	SOD2	APC	CAMK4	CDKN2D	NAPG	ITPR2	ABCB4	INSM1	SLC19A2	NDUFA6	DTX2	CKMT2	TCOF1	APEX1	SLC2A1	CNTROB	MMP11	GPRC5C	PSMB9	ITGB8	CSF2RA	NCOA3	ANGPTL4	TRAK2	PML	CHST12	MCM3	VNN1	SEMA3B	CELSR2	COL16A1	RFC2	ERCC1	GP9	GSN	ETHE1	PEX16	CASP6	IL2RB	ITGA3	MSX1	TPD52	INHBA	REEP5
PMC6042247-NIHMS966841-supplement-Sup_Table_2.xlsx-Gene_Sets-FOXA2_FOXA2		SPC24	GALNT3	LAMB3	ITPRID1	EPHB3	ANXA3	HACL1	MMP14	FZD2	EIF2AK3	LIF	PPP1CA	CDKN3	NDUFS2	STX16	VAV3	IDE	CCND2	NDUFB3	MYLK	PUS1	RUVBL2	SSR1	ARHGEF11	EMP1	SNCB	EPSTI1	RNF31	LDLR	TNF	CAPG	ISG20	H1-0	PRPS1	CCNF	MCEE	PKP3	RASGRP1	TFPI2	BUB1B	TAF13	CTSD	PREP	TRIB3	HSD17B6	CREBBP	THBS3	SELENOP	TLR6	ACADL
PMC6042247-NIHMS966841-supplement-Sup_Table_2.xlsx-Gene_Sets-PAX6_PAX6		HSD17B6	TSPAN13	NR2E3	CHN2	PLEKHS1	SLC27A2	LPIN2	BMP2	PTPN21	EIF4A1	CFLAR	GMCL1	ANP32E	SFN	IDI1	STOM	ATP6V1F	GJA5	RPS3	ELOVL6	INCENP	GUCY1A1	ZBTB16	PARP14	TRIM5	OLR1	LEPR	MXD1	ALDOB	CTSE	GAPDHS	CDKN2C	MDH2	SLC1A4	SLC22A5	BMP1	H2AX	AAAS	IRF1	MST1	GLDC	NR3C2	BTG2	TSC1	SOCS1	ACO2
PMC6042247-NIHMS966841-supplement-Sup_Table_2.xlsx-Gene_Sets-MYT1_MYT1		GPD1	GCNT3	KLF15	PRSS23	A4GALT	GRAMD1A	SLC4A11	PDGFA	RAP1GAP	RRAD	BCKDHB	XPOT	NR4A3	DBF4	SCRN1	CLTC	ABCC8	CASP1	NDUFS6	AEBP1	SSB	PSMA4	NET1	TOR1AIP2	MEFV	PLSCR1	NCOA7	MYC	CXCL3	CTSZ	ENO3	MKRN1	EXT2	NASP	UROS	IMPA2	WWC1	TIMP3	BRCA1	ITPA	PIK3CA	ITGB3	TMEM97	PECR	CTNNA1	IQGAP2	CD7	IFNGR1
PMC6042247-NIHMS966841-supplement-Sup_Table_2.xlsx-Gene_Sets-PEG3_PEG3		UGT2A3	SAMHD1	SYNC	NCF2	MSI1	IGF1	CDO1	PTEN	POP4	TRIB1	TNNI3	ADAM10	PPP2R1B	ALDH1A1	ABHD4	OPA1	HSPB2	KARS1	ENO1	CEP57	IGF2	MACROH2A2	CD274	CASP8	SELL	IL12RB1	DCPS	GAA	GAPVD1	UGP2	ILF3	HMGCS1	PAPSS2	PRSS23	BASP1	NCAPD2	PDE4B	LTA4H	MAFF	LCK	RETSAT	MDK	ACTN1	TIMP1	ALDOA
PMC6042247-NIHMS966841-supplement-Sup_Table_2.xlsx-Gene_Sets-INSM1_INSM1		AGMO	SDF2L1	DKK3	SLC19A2	PHLDB2	PSCA	SOCS2	HMOX1	IL6ST	VLDLR	SHC1	INHBA	TALDO1	RPS6KA3	DAPP1	ATXN1	RGS16	VDAC3	KCNH2	PSMA7	PIK3R3	WASL	TLR8	TNNI3	SOD2	CCRL2	CDKN1A	CCL7	CD81	LARGE1	H4C3	TGFA	CCND1	TDO2	ACOX2	AQP3	PCOLCE	CCNE1	AK1	DGKH	RAPGEF3	NUDT12	GCH1	MAP4K2	AKAP12	MMP9	ADCY6
PMC6042247-NIHMS966841-supplement-Sup_Table_2.xlsx-Gene_Sets-AKNA_AKNA		PDIA6	LANCL1	CAMK2B	PTPRO	EREG	RORC	PINK1	PRPF3	MTA1	YWHAZ	PHLDA2	CFTR	SSPN	PIN1	CACNA1B	NOL8	TIMM17A	PDLIM7	VBP1	TM7SF2	RANBP9	IL1RL2	AKR1B10	PTPN6	TLR3	GPR65	DUSP1	RAP1GAP	EFNA3	BARD1	EPHX1	PLAC1	SLC7A5	TNFRSF11B	SPAG5	UPF3B	CD46	PECAM1	AR	DCN	DMP1	AKT1	ETS1	ATP1B3
PMC6042247-NIHMS966841-supplement-Sup_Table_2.xlsx-Gene_Sets-NEUROD2_NEUROD2		SLC15A1	PLCB1	MN1	VANGL1	ATP1A1	IRF8	IL15RA	TSPYL2	POR	DTNA	VDAC3	BUB1	ARHGEF7	GNG11	ZNFX1	SLC28A2	RABGAP1L	KIF5A	ALDH9A1	DMD	PLK4	IL6ST	TNFAIP3	CDKN2A	CAP1	CIDEA
PMC6042247-NIHMS966841-supplement-Sup_Table_2.xlsx-Gene_Sets-LHX1_LHX1		TMCO3	SLC4A7	FAR1	RNF152	DUSP4	IRAG2	LRPPRC	PHB1	SKAP2	SORBS2	MYCN	FOSL2	ARTN	PURA	TST	ADCY1	CXCL12	LYAR	PECAM1	UBQLN1
PMC6042247-NIHMS966841-supplement-Sup_Table_2.xlsx-HALLMARK_IL6_JAK_STAT3_SIGNALIN-PROBE_STAT3		SOCS1	CXCL9	SOCS3	STAT2	HMOX1	TNFRSF1B	STAT1	TNFRSF12A	CXCL10	MYD88	STAT3	IL15RA	BAK1	JUN	TLR2	LTBR	IL17RA	CD9	PTPN11	TNF	HAX1	PTPN1	TNFRSF21	CD44	PIM1	PLA2G2A	IFNAR1	IL6ST	CBL	CD14	CSF1	TNFRSF1A	TYK2	GRB2	PTPN2	IRF1	STAM2	CSF2RA	IL13RA1	CD38	FAS	IL10RB	IFNGR1	IFNGR2	ACVR1B	ITGA4	CD36	IL17RB	PIK3R5
[truncated: 11,430,789 more chars]
