# Supplementary material for: Rummagene: massive mining of gene sets from supporting materials of biomedical research publications
Source: Commun Biol. 2024 Apr 20;7:482. doi: 10.1038/s42003-024-06177-7 (PMC11032387; doi:10.1038/s42003-024-06177-7)
Supplement: Supplementary file 6 — Supplementary-Data-4 [file 42003_2024_6177_MOESM6_ESM.xlsx]

## Sheet: A) GO_BP
	Gene 1	Term	Gene 3	Gene 4	Gene 5	Gene 6	Gene 7	Gene 8	Gene 9	Gene 10
'De Novo' AMP Biosynthetic Process (GO:0044208)	GUK2	LOC102724334	OSTCP2	LOC105376722	PPAT	SSU72L3	SSU72L2	SSU72L4	MTHFD1	MAP1LC3BP1
'De Novo' Post-Translational Protein Folding (GO:0051084)	LOC128125822	C8orf90	TAF11L14	LOC128092252	ERVFC1	SSU72L5	LOC112267897	FAM246A	PEPC	HNRNPCL2
2-Oxoglutarate Metabolic Process (GO:0006103)	LOC102724474	CP20	P3R3URF-PIK3R3	LOC100129098	LOC105375434	ERVFC1	OR5D3P	OTC	LOC101929614	LOC107987462
3'-UTR-mediated mRNA Destabilization (GO:0061158)	RBMY1E	C17orf114	RBMY1D	RBMY1B	DAZ3	RBMY1A1	NCBP2L	HNRNPCL1	PABPN1L	RBMY1J
3'-UTR-mediated mRNA Stabilization (GO:0070935)	RBMY1E	RBMY1D	RBMY1A1	RBMY1B	RBMY1J	RBMY1F	BPY2	BPY2B	BPY2C	TP53TG3F
3'-Phosphoadenosine 5'-Phosphosulfate Metabolic Process (GO:0050427)	SPDYE11	FAM246C	FAM246B	OR4N4C	LOC112267897	FAM246A	USP17L19	UGT1A4	UGT2B28	OR11H7
5S Class rRNA Transcription By RNA Polymerase III (GO:0042791)	DUX5	DUX3	LOC101929805	LOC112268145	LOC112268260	LOC107987067	LITAFD	LOC102723728	OR2B8P	PPIAP60
7-Methylguanosine RNA Capping (GO:0009452)	RBMY1C	RBMY1E	RBMY1D	SCYGR1	NCBP2L	RBMY1B	PABPN1L	LOC100653049	FAM90A10	LOC128125822
7-Methylguanosine Cap Hypermethylation (GO:0036261)	RBMY1C	SF3B6	SF3B5	SNRPB2	SNRPC	ERH	SNRPB	RBMY1E	LSM3	MAGOH
7-Methylguanosine mRNA Capping (GO:0006370)	RBMY1D	RBMY1B	TPRX2	RBMY1C	RBMY1E	LOC128031837	LOC128125814	RBMY1J	CCDC92B	RBMY1A1
ADP Transport (GO:0015866)	SPEGNB	LOC128031837	MPC1L	H3Y2	SLC35G4	C8orf90	NOTCH2NLR	SLC25A52	USP17L21	TAF11L14
AMP Biosynthetic Process (GO:0006167)	GUK2	LOC102724334	OSTCP2	TP53TG3F	GOLGA6L19	MTHFD1	PPAT	ITPA	LOC105376722	NUDT5
AMP Metabolic Process (GO:0046033)	GUK2	LOC107987020	LOC105377805	LOC107987269	LOC107983989	LOC107985149	LOC101929601	LOC100507703	OCTN3	SEA
ATF6-mediated Unfolded Protein Response (GO:0036500)	TGIF2LY	LOC101060212	ASCL3	LOC105371253	YY2	SPZ1	TFDP3	ZNF157	FOXR2	NOBOX
ATP Biosynthetic Process (GO:0006754)	COX7A2	NDUFB4	UQCR10	NDUFB2	UQCRQ	NDUFB1	COX6C	NDUFS5	NDUFAB1	NDUFB11
ATP Metabolic Process (GO:0046034)	LOC101060212	ERVFC1	DEFB109B	LOC102724474	EEF1AKMT4-ECE2	H3Y2	MYH1	P3R3URF-PIK3R3	MYH2	USP17L8
ATP Synthesis Coupled Electron Transport (GO:0042773)	NDUFB11	NDUFS4	NDUFS7	NDUFS8	NDUFB8	NDUFS6	NDUFB4	NDUFB7	NDUFA7	NDUFB9
ATP Transport (GO:0015867)	SLC35G4	MPC1L	SLC25A52	SPEGNB	EBLN1	NOTCH2NLR	LOC105379561	SLC35G6	SLC22A24	LOC124904411
AV Node Cell Action Potential (GO:0086016)	LOC128125816	ZNF475	OR2T7	OR4E1	LOC122513141	KCNE2	CACNA1S	CACNA1F	KCNE1	DUS4L-BCAP29
AV Node Cell To Bundle Of His Cell Communication (GO:0086067)	OR2T7	OR8U9	OOSP4B	OR4E1	OR4K3	OOSP3	C19orf85	LOC102723451	KCNJ18	OR2AE1
Arp2/3 Complex-Mediated Actin Nucleation (GO:0034314)	LOC102725035	ERVFC1	LOC128092252	TAF11L4	OR2B8P	LOC122455342	LOC124903759	CLEC20A	POTEB2	ARL4AP5
B Cell Activation (GO:0042113)	LOC105379528	IFNA13	KIR2DS3	IL9	IL21	IL3	IL25	KIR2DL5A	KIR3DL3	IL2
B Cell Activation Involved In Immune Response (GO:0002312)	ICOS	LILRA4	BTLA	CD80	CD27	CD1C	TLR8	KIR3DL3	TNFRSF17	CCR8
B Cell Chemotaxis (GO:0035754)	LOC128706666	LOC102724474	LOC107987457	LOC107987462	LOC105379504	LOC107987423	LOC101929614	LOC107987425	LOC105378947	LOC110384692
B Cell Differentiation (GO:0030183)	IFNA13	LOC105379528	IL9	IL25	IL21	IL3	KIR2DS3	DEFB105A	DEFB130B	IFNL2
B Cell Homeostasis (GO:0001782)	SASH3	ARHGAP11A-SCG5	CLEC4A	SCIMP	LAX1	FCRL1	LOC102723750	LILRA4	C1orf232	H3Y2
B Cell Mediated Immunity (GO:0019724)	KIR3DL3	LOC105379528	CCR8	TIGIT	KIR2DS1	TNFRSF17	KIR2DS5	ICOS	CXCR6	CCR4
B Cell Proliferation (GO:0042100)	IFNA13	LOC105379528	IL9	IL25	DEFB130B	IFNL3	IL31	DEFB105A	IL21	KIR2DS3
B Cell Receptor Signaling Pathway (GO:0050853)	LOC105379528	TRB	LOC102725035	CD27	KIR3DL3	CD3E	CD3G	ICOS	SH2D1A	ZAP70
BMP Signaling Pathway (GO:0030509)	LOC105379528	DEFB130B	DEFB105A	IFNA13	DEFB107A	DEFB105B	OOSP1	DEFB131B	IL25	IFNA5
C-terminal Protein Amino Acid Modification (GO:0018410)	TSPY9	CP20	LOC107987067	LOC112268260	LOC112268145	LITAFD	PEPE	C1orf232	SPEGNB	LOC124902436
C-terminal Protein Deglutamylation (GO:0035609)	OR51C1P	LITAFD	LOC112268260	LOC112268145	LOC107987067	SMIM47	TSPY9	LOC101926994	MAP1LC3BP1	LOC101929805
C-terminal Protein Lipidation (GO:0006501)	OOSP4A	ATG10	ATG12	PYDC5	KLRF2	KIR3DL3	ATG4D	TRG	LOC122513141	TAFAZZIN
C4-dicarboxylate Transport (GO:0015740)	SLC35G4	SLC25A2	LOC102724474	LRRC51	LOC107984876	OCTN3	LOC107987479	CHD9NB	SLC2A7	FAM90A17
CD4-positive, Alpha-Beta T Cell Activation (GO:0035710)	LOC124902436	GZMH	TIGIT	LAG3	KLRF1	GNLY	CXCR6	ICOS	XCL2	GZMK
CD40 Signaling Pathway (GO:0023035)	OR8U9	LOC105379561	PYDC5	CD80	LIPB	ICOS	RBMY1C	IL21	IL4	KIR3DL3
CENP-A Containing Chromatin Assembly (GO:0034080)	LOC128031837	ARHGAP11A-SCG5	CENPH	MTFR2	SPC25	CDCA8	SKA3	LOC100653049	SKA1	CDCA5
COPI Coating Of Golgi Vesicle (GO:0048205)	LOC101060212	SCYGR10	MSANTD5	ARL4AP5	SSU72L3	SSU72L4	SSU72L2	LOC122455342	SSR4	LOC100996709
COPI-coated Vesicle Budding (GO:0035964)	LOC101060212	SCYGR10	MSANTD5	ARL4AP5	SSU72L3	SSU72L4	SSU72L2	LOC122455342	SSR4	LOC100996709
COPII Vesicle Coating (GO:0048208)	MSANTD5	SCYGR10	LOC101060212	TSPY9	TEX54	LOC102724200	CRYZL2P-SEC16B	KRTAP9-7	SMIM40	PMIS2
COPII-coated Vesicle Budding (GO:0090114)	MSANTD5	LOC101060212	SMIM40	TSPY9	ERVFC1	PEPC	LOC102724474	SCYGR10	TEX54	OR9H1P
COPII-coated Vesicle Cargo Loading (GO:0090110)	LOC102724474	PEPC	PYDC5	SMIM40	H3Y2	GOLGA6L19	LOC101060212	ERV3-1-ZNF117	TBC1D3I	OR4M2B
CRD-mediated mRNA Stabilization (GO:0070934)	HNRNPCL3	PEPC	HNRNPL	HNRNPM	ALYREF	HNRNPA0	SRSF9	PTBP1	RBMY1E	RTCB
Cdc42 Protein Signal Transduction (GO:0032488)	SAGSIN1	LOC124909439	LOC102723564	SPRR5	TMA7B	LOC105379199	MARCOL	ERV3-1-ZNF117	OR8G3P	LOC124904542
DNA Alkylation (GO:0006305)	TAF11L8	TAF11L3	CDY2A	DUX3	CDY1B	USP17L23	KDM4E	HNRNPCL4	SPRR5	CDY1
DNA Biosynthetic Process (GO:0071897)	SLX1A	ARHGAP11A-SCG5	DUS4L-BCAP29	EME1	PALB2	SLX1B	RPA4	XRCC2	FANCG	POLE2
DNA Catabolic Process (GO:0006308)	FAM90A26	TCP11X1	FAM90A22	SLX1A	FAM90A23	FAM90A14	FAM90A9	ERV3-1-ZNF117	FAM90A8	LOC114841035
DNA Conformation Change (GO:0071103)	LITAFD	LOC107987067	LOC112268145	LOC112268260	DUX5	HSD3B2	AVPR1B	CA7	CIMIP3	KCND1
DNA Cytosine Deamination (GO:0070383)	ARHGAP11A-SCG5	LOC105379528	KIR2DS5	LOC124903759	KIR2DS3	GPR33	KIR2DL5A	OR2I1P	PATL2	DEFB105A
DNA Damage Checkpoint Signaling (GO:0000077)	SLX1A	PALB2	RAD51D	SLX1B	LOC112268145	LOC107987067	LITAFD	LOC112268260	XRCC2	EME1
DNA Damage Response (GO:0006974)	PALB2	SLX1B	ARHGAP11A-SCG5	EME1	FAAP24	FANCB	ERCC5	FANCM	PMS2	LOC124902694
DNA Damage Response, Signal Transduction By P53 Class Mediator (GO:0030330)	LOC100507703	ARHGAP11A-SCG5	OCTN3	TRAP	SEA	SPRR5	PALB2	LOC128706666	MLH1	PMS2
DNA Damage Response, Signal Transduction By P53 Class Mediator Resulting In Cell Cycle Arrest (GO:0006977)	ARHGAP11A-SCG5	LOC100507703	TRAP	OCTN3	SEA	LOC102725035	PWWP4	PTTG1IP2	TRB	PRAMEF33
DNA Damage Response, Signal Transduction By P53 Class Mediator Resulting In Transcription Of P21 Class Mediator (GO:0006978)	LOC105376722	C17orf114	LOC128706666	DUX3	LOC100507703	LIPB	SCYGR1	RBMY1C	SRY	H3Y2
DNA Damage Response, Signal Transduction Resulting In Transcription (GO:0042772)	LOC105376722	TRIM51G	LOC100507703	C17orf114	OCTN3	LOC128706666	SEA	TRAP	DUX3	SPDYE11
DNA Dealkylation (GO:0035510)	LOC107987479	LOC124902436	SLX1A	LOC114841035	H3Y2	DUX3	RPA4	SLX1B	ZNF765-ZNF761	OR1R1P
DNA Dealkylation Involved In DNA Repair (GO:0006307)	LOC107987479	LOC124902436	SLX1A	LOC114841035	H3Y2	DUX3	RPA4	SLX1B	ZNF765-ZNF761	OR1R1P
DNA Deamination (GO:0045006)	RBMY1E	ARHGAP11A-SCG5	LOC124903759	RBMY1D	NCBP2L	PEPC	LOC105379528	RBMY1J	RBMY1C	KIR2DS5
DNA Double-Strand Break Processing (GO:0000729)	SLX1B	RPA4	PALB2	RAD51D	FANCM	RAD51C	RAD9B	XRCC2	EME2	RNF8
DNA Double-Strand Break Processing Involved In Repair Via Single-Strand Annealing (GO:0010792)	SLX1B	RAD51D	PALB2	RPA4	HELQ	EME2	C17orf114	FANCM	MUS81	XRCC3
DNA Duplex Unwinding (GO:0032508)	LOC128031837	XRCC2	EME1	PEPC	FANCG	SLX1A	PALB2	POLE2	EXO1	ARHGAP11A-SCG5
DNA Geometric Change (GO:0032392)	PALB2	SLX1A	XRCC2	FANCM	RAD51D	PMS2	MUTYH	LOC128031837	EME1	LOC128125816
DNA Integrity Checkpoint Signaling (GO:0031570)	SLX1A	EME1	LOC112268145	LOC112268260	LITAFD	LOC107987067	XRCC2	SLX1B	FANCG	RAD51D
DNA Ligation (GO:0006266)	SLX1A	RPA4	TRIM51G	SLX1B	RAD51D	POLM	FAAP24	MUS81	POLN	RAD9B
DNA Metabolic Process (GO:0006259)	SLX1B	PALB2	EME1	FANCB	FAAP24	FANCM	FANCF	FANCE	RNF8	NHEJ1
DNA Methylation (GO:0006306)	DUX3	CDY2A	TAF11L8	TAF11L3	CDY1B	SPRR5	ZNF765-ZNF761	LOC105371253	USP17L23	HNRNPCL4
DNA Methylation Involved In Embryo Development (GO:0043045)	TOMT	OR8G3P	OR56B2P	PERCC1	ZNF735	DPEP2NB	SULT6B1	LOC100996709	PRH1-TAS2R14	SMIM39
DNA Methylation-Dependent Heterochromatin Formation (GO:0006346)	SSU72L4	SSU72L2	SSU72L3	SSU72L6	TRIM51G	CDY2A	SSU72L5	CT47A2	CDY2B	SSU72L1
DNA Modification (GO:0006304)	SLX1A	SLX1B	RPA4	POLL	FAAP24	RAD51D	TREX2	POLM	MUS81	EME1
DNA Recombination (GO:0006310)	SLX1A	PALB2	SLX1B	RPA4	FANCM	FANCG	EME1	PMS2	MUTYH	FANCB
DNA Repair (GO:0006281)	SLX1B	PALB2	HELQ	FAN1	DMC1	SPO11	TREX2	POLM	RAD1	GEN1
DNA Repair-Dependent Chromatin Remodeling (GO:0140861)	CDY1B	CDY2A	CDY1	MSANTD5	KDM4D	TAF11L14	CDY2B	GOLGA6L19	SLX1A	SSU72L5
DNA Replication (GO:0006260)	PEPC	SLX1A	LOC128031837	EME1	ARHGAP11A-SCG5	EXO1	XRCC2	FANCG	LOC100653049	SLX1B
DNA Replication Checkpoint Signaling (GO:0000076)	EME1	LOC128031837	XRCC2	EXO1	POLE2	RAD54L	RPA4	FANCB	LOC107987067	LOC112268145
DNA Replication Initiation (GO:0006270)	POLE2	LOC128031837	LOC102725035	PEPC	ARHGAP11A-SCG5	H3Y2	RFC5	LOC100653049	EXO1	RAD51AP1
DNA Replication-Dependent Chromatin Assembly (GO:0006335)	LOC101060212	LOC128031837	ARHGAP11A-SCG5	CDCA5	LOC100653049	GINS2	RAD51AP1	CDCA8	MCM10	CENPH
DNA Strand Elongation (GO:0022616)	PEPC	RFC5	POLD1	LOC128031837	RFC2	LOC100653049	LOC102725035	POLE2	SLX1A	PALB2
DNA Strand Elongation Involved In DNA Replication (GO:0006271)	LOC128031837	PEPC	POLE2	RFC5	RFC2	LIG1	LOC100653049	POLD1	PRIM1	POLA2
DNA Strand Resection Involved In Replication Fork Processing (GO:0110025)	PALB2	RAD51D	PMS2	RAD51C	MLH1	SLX1A	MUTYH	BRCA2	FANCM	XRCC2
DNA Synthesis Involved In DNA Repair (GO:0000731)	SLX1A	ARHGAP11A-SCG5	LOC128031837	SLX1B	RPA4	PTTG1IP2	PWWP4	EME1	DUS4L-BCAP29	XRCC2
DNA Topological Change (GO:0006265)	HSD3B2	AVPR1B	CA7	CIMIP3	KCND1	CLCN2	KCNK10	NPC1L1	SCTR	TRPV1
DNA Unwinding Involved In DNA Replication (GO:0006268)	LOC128031837	PEPC	POLE2	MCM10	EXO1	RAD51AP1	ARHGAP11A-SCG5	CDCA5	ORC6	OIP5
DNA-templated DNA Replication (GO:0006261)	LOC128031837	PEPC	EME1	ARHGAP11A-SCG5	EXO1	LOC100653049	SLX1A	RAD51AP1	XRCC2	LOC124902694
DNA-templated DNA Replication Maintenance Of Fidelity (GO:0045005)	SLX1A	LOC100653049	XRCC2	FANCB	PALB2	SLX1B	FANCG	RPA4	FAAP24	HUS1B
DNA-templated Transcription (GO:0006351)	DUX3	DUX5	TGIF2LY	SRY	ASCL3	FIGLA	SPZ1	GSX1	ZSCAN4	NOBOX
DNA-templated Transcription Elongation (GO:0006354)	DUX3	RBMY1C	USP17L1	ATF7-NPFF	OR2B8P	GMCL2	CDY2A	HAPSTR2	DUX5	USP17L4
DNA-templated Transcription Initiation (GO:0006352)	DUX3	DUX5	LOC102723728	OR2B8P	H3Y2	RBMY1C	TGIF2LY	USP17L1	GMCL2	LOC112268260
DNA-templated Transcription Termination (GO:0006353)	RBMY1C	RBMY1E	DUX3	RBMY1D	LOC102723728	TGIF2LY	LITAFD	LOC112268145	LOC112268260	LOC107987067
ER Overload Response (GO:0006983)	SMIM39	SCYGR2	LOC105371253	LOC128125822	DUSP13B	LOC107987479	LOC128092252	OR52P1	PPIAP60	LOC112267992
ER-associated Misfolded Protein Catabolic Process (GO:0071712)	MMP24-AS1-EDEM2	FAM246A	LOC112267897	SSU72L5	LOC124903759	SSU72L2	SSU72L3	SSU72L4	PPIAP60	SSU72L1
ERAD Pathway (GO:0036503)	MMP24-AS1-EDEM2	TAF11L14	MS4A18	USP17L4	SSU72L5	USP17L12	LOC100996709	SSU72L1	CRYZL2P-SEC16B	LOC102723728
ERBB Signaling Pathway (GO:0038127)	LOC105379528	P3R3URF-PIK3R3	DUSP13B	LOC102725035	KIR2DL5A	KIR2DS3	FGF4	SPRR5	IL2	IFNA13
ERBB2 Signaling Pathway (GO:0038128)	IL2	REN	FGF4	HSD3B2	RET	IL4	IL5	PIK3CA	SLC6A4	AVPR1B
ERBB2-EGFR Signaling Pathway (GO:0038134)	HSD3B2	AVPR1B	CA7	REN	KCND1	GUCY2C	CLCN2	SCTR	TRPV1	NPC1L1
ERK1 And ERK2 Cascade (GO:0070371)	DUSP13B	SPRR5	CP20	AVPR1B	HSD3B2	CA7	LOC105379528	REN	LOC100507703	KCND1
ESCRT III Complex Disassembly (GO:1904903)	ERVFC1	CHMP1A	CHMP3	CHMP4A	CHMP6	MAP1LC3BP1	UBE2L5	ARL4AP5	OOSP4B	CHMP4B
ESCRT Complex Disassembly (GO:1904896)	ERVFC1	CHMP1A	CHMP3	CHMP4A	CHMP6	MAP1LC3BP1	UBE2L5	ARL4AP5	OOSP4B	CHMP4B
Fc Receptor Mediated Stimulatory Signaling Pathway (GO:0002431)	LOC102725035	GRK7	SRMS	LOC105379528	GRK1	BTK	TSSK1B	WEE2	MOS	AURKC
Fc Receptor Signaling Pathway (GO:0038093)	DUSP13B	LOC102725035	GRK7	PRKACG	TSSK1B	SRMS	BTK	GRK1	CHUK	LOC105379528
Fc-epsilon Receptor Signaling Pathway (GO:0038095)	DUSP13B	LOC102725035	GRK7	PRKACG	TSSK1B	SRMS	GRK1	CHUK	BTK	CSNK1A1L
Fc-gamma Receptor Signaling Pathway (GO:0038094)	LOC102725035	GRK7	LOC105379528	BTK	SRMS	KIR2DS3	KIR2DL5A	GRK1	TSSK1B	ZAP70
Fc-gamma Receptor Signaling Pathway Involved In Phagocytosis (GO:0038096)	LOC102725035	GRK7	SRMS	GRK1	TSSK1B	BTK	WEE2	MOS	AURKC	HIPK4
G Protein-Coupled Acetylcholine Receptor Signaling Pathway (GO:0007213)	OPRD1	HTR1A	TAAR1	SSTR4	DRD2	HTR2B	HTR1D	AVPR1B	KDM4E	VN1R3
G Protein-Coupled Glutamate Receptor Signaling Pathway (GO:0007216)	OR2T7	SSTR4	GNG14	OR1D4	HTR1A	MRGPRX1	VN1R3	MRGPRX4	DRD3	CHRM5
G Protein-Coupled Receptor Internalization (GO:0002031)	RBMY1C	G6PR	LPAL1	OPN1MW3	LOC100507703	OPN1LW	SUPT20HL1	OR5BS1P	ZNF475	OCTN3
G Protein-Coupled Receptor Signaling Pathway, Coupled To Cyclic Nucleotide Second Messenger (GO:0007187)	SSTR4	TAAR1	TAAR8	MRGPRX1	HCRTR2	VN1R3	MRGPRX2	NPBWR2	MRGPRX4	TAAR9
G Protein-Coupled Serotonin Receptor Signaling Pathway (GO:0098664)	TAAR1	SSTR4	OPRD1	HTR6	DRD3	HTR4	LOC107987479	CHRM1	TAAR9	DRD2
G-quadruplex DNA Unwinding (GO:0044806)	LOC128031837	TBCEL-TECTA	LOC128706666	DUS4L-BCAP29	SLX1A	EME1	XRCC2	RECQL4	FANCB	RBMY1C
G1/S Transition Of Mitotic Cell Cycle (GO:0000082)	GRK7	TSSK1B	TSSK3	CSNK1A1L	AURKC	WEE2	SRMS	TSSK2	MOS	HIPK4
G2/M Transition Of Mitotic Cell Cycle (GO:0000086)	HASPIN	SRMS	CHEK1	GRK7	TSSK1B	TTK	NEK2	PLK4	LOC128031837	BUB1
GDP-mannose Metabolic Process (GO:0019673)	P3R3URF-PIK3R3	TOMT	LOC107987479	LOC128125816	LRRC51	ERVFC1	LOC102724474	C8orf90	LOC105371253	H3Y2
GMP Biosynthetic Process (GO:0006177)	GUK2	OSTCP2	PEPC	LOC102724334	LOC124903759	SSU72L2	SSU72L4	SSU72L3	MTHFD1	PPAT
GMP Metabolic Process (GO:0046037)	GUK2	OSTCP2	PEPC	LOC124903759	GOLGA6L19	SSU72L4	SSU72L3	SSU72L2	LOC102724334	TP53TG3F
GPI Anchor Biosynthetic Process (GO:0006506)	PWWP4	PTTG1IP2	PRAMEF33	PRAMEF27	PPIAL4H	POTEB2	PRAMEF26	P3R3URF	PRH1-TAS2R14	PRR23D2
GPI Anchor Metabolic Process (GO:0006505)	PTTG1IP2	PWWP4	PRAMEF33	PRAMEF27	PPIAL4H	POTEB2	PRAMEF26	P3R3URF	PRH1-TAS2R14	PRR23D2
GTP Metabolic Process (GO:0046039)	GUK2	HSD3B2	AVPR1B	CA7	GUCY2C	KCND1	CLCN2	KCNK10	NPC1L1	SCTR
Golgi Disassembly (GO:0090166)	LOC441239	OR2B8P	TMEM275	SSU72L2	SSU72L4	SSU72L3	LOC102723553	LOC122455342	ATF7-NPFF	GRK7
Golgi Inheritance (GO:0048313)	OR2B8P	GRK7	SRMS	ATF7-NPFF	TSSK1B	TSSK2	TSSK3	HIPK4	LOC102724334	CSNK1A1L
Golgi Lumen Acidification (GO:0061795)	LIPB	LOC441239	ATP6V0D1	ATP6V1E1	ATP6V1G1	TAF11L14	ARHGAP11A-SCG5	ATP6AP1	ATP6V1B2	ATP6V1E2
Golgi Organization (GO:0007030)	POTEB2	TSPY9	USP17L17	GOLGA6L1	USP17L19	SPATA31A5	GOLGA8F	USP17L13	TP53TG3F	USP17L21
Golgi Ribbon Formation (GO:0090161)	OCTN3	SEA	LOC100507703	OR2B8P	PPIAP60	LOC102724334	LOC100129098	ERV3-1-ZNF117	TMEM275	PEPC
Golgi To Endosome Transport (GO:0006895)	LOC100996709	LOC105369669	LOC102723382	ARL4AP5	OOSP4A	MAP1LC3BP1	TBCEL-TECTA	CNPY3-GNMT	ERV3-1-ZNF117	LOC124902436
Golgi To Lysosome Transport (GO:0090160)	SSU72L5	C1orf232	SSU72L2	SSU72L4	SSU72L3	SSU72L1	SEA	ERV3-1-ZNF117	LOC112268076	LOC100996701
Golgi To Plasma Membrane Protein Transport (GO:0043001)	LOC102723728	TSPY9	SPEGNB	LOC114841035	AQP7B	SCYGR10	LOC128125816	LIPB	TP53TG3F	LOC112267992
Golgi To Plasma Membrane Transport (GO:0006893)	TSPY9	ERV3-1-ZNF117	LOC102723728	ARL4AP5	FAM240A	SCYGR1	ABCF2-H2BK1	ATF7-NPFF	LOC128125816	P3R3URF-PIK3R3
Golgi To Vacuole Transport (GO:0006896)	SSU72L5	LOC124903759	LIPB	CNPY3-GNMT	SSU72L3	SSU72L2	SSU72L4	LOC107987545	SSU72L1	LOC107987067
Golgi Transport Vesicle Coating (GO:0048200)	LOC101060212	SCYGR10	MSANTD5	ARL4AP5	SSU72L3	SSU72L4	SSU72L2	LOC122455342	SSR4	LOC100996709
Golgi Vesicle Transport (GO:0048193)	TSPY9	MMP24-AS1-EDEM2	CRYZL2P-SEC16B	ARL4AP5	PYDC5	USP17L19	PMIS2	ZNF765-ZNF761	SSU72L5	LOC102723728
His-Purkinje System Development (GO:0003164)	TGIF2LY	GSX1	SRY	GSC	FIGLA	HOXC12	ASCL3	TBX20	FERD3L	HOXD12
I-kappaB kinase/NF-kappaB Signaling (GO:0007249)	LOC105379528	PYDC5	IFNB1	IFNA2	KIR3DL3	TICAM1	IL21	IFNA1	IL2	KIR2DL5A
I-kappaB Phosphorylation (GO:0007252)	TLR8	SPRR5	IFNB1	TLR6	IFNA2	TICAM1	TLR1	IL21	IL17A	IFNA1
IMP Biosynthetic Process (GO:0006188)	GUK2	OSTCP2	LOC124902694	SSU72L4	SSU72L3	SSU72L2	LOC102724334	MTHFD1	PEPC	PPAT
IMP Metabolic Process (GO:0046040)	GUK2	LOC107985149	LOC107987020	LOC107987269	LOC105377805	LOC107983989	OSTCP2	LOC101929601	LOC100507703	LOC101926994
IRE1-mediated Unfolded Protein Response (GO:0036498)	OOSP4A	TEX54	PMIS2	PWWP4	PTTG1IP2	FAM90A17	LOC102723564	PSKH2	GRK7	CP20
ISG15-protein Conjugation (GO:0032020)	IFI35	HERC6	RTP4	LOC102723728	IFI44	USP17L1	OAS2	IFIT3	DHX58	USP18
JNK Cascade (GO:0007254)	DUSP13B	GRK7	TSSK1B	SRMS	TSSK3	GRK1	HIPK4	CSNK1A1L	TSSK2	WEE2
L-alanine Transport (GO:0015808)	OCTN3	SLC35G4	SLC2A7	SLC25A2	MPC1L	SLC22A25	C3orf84	ETDB	SLC28A2	SLC6A18
L-alpha-amino Acid Transmembrane Transport (GO:1902475)	OCTN3	SLC35G4	OR2T7	SLC2A7	MPC1L	IGBP1C	SLC22A25	SLC36A3	SLC28A2	OR4K3
L-amino Acid Transport (GO:0015807)	OCTN3	SLC35G4	SLC2A7	OR2T7	SLC6A5	SLC22A25	SLC22A13	SLC28A2	KDM4F	SLC22A24
L-arginine Transmembrane Transport (GO:1903826)	SLC35G4	CCDC183	CHKB	TSEN34	CHCHD10	USP17L23	HAPSTR2	LOC101929805	MPC1L	OOSP4B
L-ascorbic Acid Metabolic Process (GO:0019852)	TXN2	SCAP	OCTN3	STS	TICAM1	RALBP1	TBX18	SGMS1	SCARA5	TIE1
L-aspartate Import Across Plasma Membrane (GO:0140009)	OCTN3	LOC124904411	IGBP1C	CHD9NB	OR8G3P	LOC128706666	LOC107987479	LOC102723750	MYMX	TEX50
L-aspartate Transmembrane Transport (GO:0070778)	OCTN3	LOC124904411	IGBP1C	CHD9NB	OR8G3P	LOC128706666	LOC107987479	LOC102723750	MYMX	TEX50
L-fucose Catabolic Process (GO:0042355)	KDM4F	H2AL3	G6PR	LPAL1	B3GALT9	FUT3	LOC102723750	A3GALT2	GCNT7	MARCOL
L-fucose Metabolic Process (GO:0042354)	KDM4F	H2AL3	G6PR	LPAL1	B3GALT9	FUT3	LOC102723750	A3GALT2	GCNT7	MARCOL
L-glutamate Import (GO:0051938)	SLC35G4	OCTN3	LOC124904411	CP20	GNG14	SLC2A7	LOC102723750	SLC32A1	SLC18A3	SLC25A2
L-glutamate Transmembrane Transport (GO:0015813)	OCTN3	LOC124904411	SLC35G4	LOC102723750	IGBP1C	GNG14	SLC2A7	NOTCH2NLR	SLC17A6	OR2T7
L-methionine Salvage (GO:0071267)	LOC107987479	LOC102724474	DMGDH	B3GALT9	C8orf89	ACSM2B	AGXT2	LOC107984876	SULT2A1	MAGEB6B
L-ornithine Transmembrane Transport (GO:1903352)	C1orf232	CT47C1	SLC35G4	OR5BS1P	OR2T7	CENPVL2	ETDB	LOC122394732	FOXL3	MPC1L
L-phenylalanine Catabolic Process (GO:0006559)	LOC102724474	OTC	SULT2A1	LOC107987479	PRODH2	HAO2	ACMSD	LOC128125816	CYP8B1	HPD
L-phenylalanine Metabolic Process (GO:0006558)	LOC102724474	OTC	SULT2A1	LOC107987479	PRODH2	HAO2	ACMSD	LOC128125816	CYP8B1	HPD
L-serine Metabolic Process (GO:0006563)	LOC102724813	LOC102724474	PPIAP60	SPDYE11	TAF11L14	CP20	LOC102723553	FOXL3	PRAMEF33	LOC107987479
MAPK Cascade (GO:0000165)	DUSP13B	GRK7	TSSK1B	SRMS	CP20	GRK1	TSSK3	WEE2	HIPK4	SPRR5
MHC Class II Protein Complex Assembly (GO:0002399)	HLA-DQB3	HLA-DQB1	HLA-DPB1	LOC105379528	KIR2DS5	KIR2DS3	KIR3DL3	KIR2DS1	KIR2DL2	KIR2DS2
MyD88-dependent Toll-Like Receptor Signaling Pathway (GO:0002755)	TICAM1	DUSP13B	IFNA2	IFNA1	IFNB1	IL21	CHUK	PYDC5	KIR3DL3	TBK1
MyD88-independent Toll-Like Receptor Signaling Pathway (GO:0002756)	TNFRSF9	IFNA1	TNFSF11	IFNA2	IFNB1	TLR8	TLR7	TNFRSF8	LOC122513141	IL21
N-acetylglucosamine Metabolic Process (GO:0006044)	CHD9NB	A4GNT	PYDC5	SMIM41	B3GALT9	OPN1MW3	TAF11L11	OR8J2	OOSP4A	P3R3URF-PIK3R3
N-acetylneuraminate Catabolic Process (GO:0019262)	P3R3URF-PIK3R3	LOC102723750	LIPB	FOXL3	LOC100996709	ERVFC1	CHD9NB	OR9H1P	ETDC	UGT2A2
N-acetylneuraminate Metabolic Process (GO:0006054)	P3R3URF-PIK3R3	LOC128092252	LOC102723750	LOC100996709	LOC122513141	LOC102724474	SMIM40	UGT2A2	LIPB	FOXL3
N-acylphosphatidylethanolamine Metabolic Process (GO:0070292)	PWWP4	PTTG1IP2	PRAMEF33	PRAMEF27	PPIAL4H	POTEB2	PRAMEF26	P3R3URF	PRH1-TAS2R14	PRY
N-glycan Processing (GO:0006491)	LOC124903759	SPDYE12	OR9H1P	A4GNT	H3Y2	P3R3URF	LOC102723451	LOC105379199	OR8G3P	G6PR
N-terminal Peptidyl-Methionine Acetylation (GO:0017196)	TMEM275	AQP7B	OR4M2B	USP17L4	LOC114841035	LOC100996709	USP17L5	LOC128125816	CLEC20A	LOC122539214
N-terminal Protein Amino Acid Acetylation (GO:0006474)	AQP7B	LOC122539214	TMEM275	LOC105371253	LOC114841035	ARL4AP5	TP53TG3C	TAF11L4	USP17L30	SPDYE12
N-terminal Protein Amino Acid Modification (GO:0031365)	AQP7B	TMEM275	OR4M2B	C1orf232	LOC101929937	LOC114841035	TLE7	TEX48	USP17L5	TSPY10
NAD Biosynthesis Via Nicotinamide Riboside Salvage Pathway (GO:0034356)	PWWP4	PTTG1IP2	PRH1-TAS2R14	TAF11L8	TAF11L3	SLC35G4	OCTN3	LOC107987545	PPIAL4H	PRAMEF27
NAD Biosynthetic Process (GO:0009435)	LOC102723713	LOC102723750	LOC112267881	TAF11L8	TAF11L3	LOC100996696	PRH1-TAS2R14	TAF11L5	TAF11L9	TAF11L7
NAD Metabolic Process (GO:0019674)	LOC102724474	LOC102723750	CP20	PEPE	LOC102725191	CIST1	OR9H1P	LOC122539214	LOC122526780	SPDYE12
NADH Dehydrogenase Complex Assembly (GO:0010257)	NDUFA7	NDUFS6	NDUFV1	NDUFA12	NDUFV3	COX7A2	UQCRQ	COX14	UQCR11	NDUFV2
NADH Metabolic Process (GO:0006734)	LOC102724183	LOC102723750	FAM90A19	LOC102725191	LOC107983987	DUS4L-BCAP29	LRRC46	SMIM39	SPDYE18	NFILZ
NADP Metabolic Process (GO:0006739)	TAF11L14	OR9H1P	SMIM44	LOC101926994	LOC114841035	OR1R1P	MYL12BP2	TAF11L3	TAF11L8	AQP7B
NADPH Regeneration (GO:0006740)	P3R3URF-PIK3R3	PEPC	LOC102724474	ERVFC1	LOC114841035	PPIAP60	TOMT	SMIM44	PRPS1L1	AQP7B
NIK/NF-kappaB Signaling (GO:0038061)	TRAP	IFNB1	H3Y2	IFNA2	LOC100507703	SPRR5	IL2	SEA	IFNA1	PYDC5
NLS-bearing Protein Import Into Nucleus (GO:0006607)	LOC128125822	RGPD6	TBC1D3I	RGPD2	LOC102724334	BCLAF1P2	TP53TG3F	FAM246A	LOC112267897	CT45A7
Notch Receptor Processing (GO:0007220)	CP20	MS4A18	OR2T7	PEPE	PRAMEF27	H3Y2	OR2A42	OR8B2	SCYGR10	OR2L5
Notch Signaling Involved In Heart Development (GO:0061314)	TGIF2LY	FIGLA	SRY	GSX1	YY2	ZSCAN4	KLF14	RAX2	GBX1	GCM2
Notch Signaling Pathway (GO:0007219)	TGIF2LY	SPRR5	DUX3	CP20	OOSP4B	FIGLA	GSX1	SRY	ZSCAN4	GBX1
O-glycan Processing (GO:0016266)	A4GNT	B3GALT9	LOC100996696	LOC100129098	B3GNT6	GCNT7	LOC105375434	B4GALT3	OOSP3	CIST1
P-body Assembly (GO:0033962)	RBMY1E	RBMY1D	RBMY1A1	RBMY1B	PABPN1L	ETDC	DAZ3	NCBP2L	RBMY1C	CPSF4L
PERK-mediated Unfolded Protein Response (GO:0036499)	ZNF660-ZNF197	LOC105371253	LOC128092252	DUSP13B	CP20	MMP24-AS1-EDEM2	SPDYE10	LOC128125822	SMIM39	PPIAP60
PML Body Organization (GO:0030578)	TAF11L4	OOSP4A	SSU72L3	SSU72L4	SSU72L2	SSU72L1	TMEM275	LOC124902436	SSU72L5	DUX3
R-loop Processing (GO:0062176)	PERCC1	LOC101929937	MSANTD5	SSU72L4	SSU72L2	SSU72L3	PEPC	ZNF765-ZNF761	PYDC5	CLEC20A
RIG-I Signaling Pathway (GO:0039529)	G6PR	LPAL1	OOSP4B	HERC6	ZNF511-PRAP1	IFIH1	OAS2	USP18	OAS1	DDX60
RISC Complex Assembly (GO:0070922)	RBMY1E	RBMY1D	RBMY1A1	RBMY1B	PYDC5	RBMY1J	LOC101929937	RBMY1C	CIMIP3	NCBP2L
RNA 3'-End Processing (GO:0031123)	RBMY1E	RBMY1D	RBMY1C	NCBP2L	RBMY1B	RBMY1A1	RBMY1J	DAZ3	PABPN1L	RBMY1F
RNA Biosynthetic Process (GO:0032774)	DUX3	TGIF2LY	DUX5	ASCL3	SPZ1	NOBOX	ZSCAN4	ZNF157	POU5F2	FIGLA
RNA Capping (GO:0036260)	RBMY1C	SF3B6	SF3B5	SNRPB2	SNRPC	ERH	SNRPB	RBMY1E	LSM3	MAGOH
RNA Catabolic Process (GO:0006401)	RBMY1E	RBMY1D	RBMY1C	NCBP2L	RBMY1B	RBMY1A1	RBMY1J	PABPN1L	DAZ3	RBMY1F
RNA Decapping (GO:0110154)	RBMY1C	SSU72L2	SSU72L4	SSU72L3	ERV3-1-ZNF117	TEX54	SSU72L5	SMIM39	NCBP2L	SCYGR2
RNA Destabilization (GO:0050779)	RBMY1E	RBMY1D	RBMY1C	DAZ3	RBMY1B	NCBP2L	RBMY1A1	PABPN1L	RBMY1J	RBM15B
RNA Export From Nucleus (GO:0006405)	RBMY1E	RBMY1D	RBMY1C	NCBP2L	RBMY1A1	RBMY1B	DAZ3	RBMY1J	RBMY1F	PABPN1L
RNA Metabolic Process (GO:0016070)	RBMY1E	RBMY1D	RBMY1C	NCBP2L	RBMY1A1	RBMY1B	RBMY1J	DAZ3	RBMY1F	PABPN1L
RNA Methylation (GO:0001510)	RBMY1C	RBMY1E	RBMY1D	NCBP2L	RBMY1B	RBMY1J	RBMY1A1	RBMY1F	DAZ3	METTL2A
RNA Modification (GO:0009451)	RBMY1E	RBMY1D	RBMY1C	NCBP2L	RBMY1J	RBMY1B	DAZ3	RBMY1A1	RBMY1F	RPUSD2
RNA Phosphodiester Bond Hydrolysis (GO:0090501)	RBMY1E	RBMY1D	NCBP2L	RBMY1B	PABPN1L	RBMY1A1	CPSF4L	RBMY1J	RBMY1C	DAZ3
RNA Phosphodiester Bond Hydrolysis, Endonucleolytic (GO:0090502)	RBMY1E	NCBP2L	RBMY1D	PABPN1L	RBMY1B	PERCC1	EIF2S3B	CPSF4L	RBMY1A1	DAZ3
RNA Polyadenylation (GO:0043631)	RBMY1C	RBMY1E	RBMY1D	RBMY1B	NCBP2L	RBMY1A1	RBMY1J	RBMY1F	PABPN1L	OR2B8P
RNA Polymerase II Preinitiation Complex Assembly (GO:0051123)	DUX3	DUX5	OR2B8P	TAF11L8	USP17L23	TAF11L7	TAF11L10	BPY2C	USP17L3	SSU72L1
RNA Processing (GO:0006396)	RBMY1C	RBMY1E	RBMY1D	RBMY1A1	RBMY1B	NCBP2L	RBMY1F	RBMY1J	HNRNPCL1	DAZ3
RNA Secondary Structure Unwinding (GO:0010501)	CIMIP3	RBMY1E	RBMY1D	RBMY1C	RBMY1A1	RBMY1B	RBMY1J	NCBP2L	OR2B8P	LOC122513141
RNA Splicing (GO:0008380)	RBMY1C	RBMY1E	RBMY1D	RBMY1B	RBMY1A1	NCBP2L	RBMY1F	PRPF38A	RBMX2	CWC15
RNA Splicing, Via Endonucleolytic Cleavage And Ligation (GO:0000394)	RBMY1C	RBMY1E	RBMY1D	RBMY1B	NCBP2L	LOC101929805	RBMY1A1	LITAFD	LOC112268145	LOC112268260
RNA Splicing, Via Transesterification Reactions (GO:0000375)	RBMY1C	RBMY1E	RBMY1D	RBMY1A1	RBMY1B	NCBP2L	PRPF38A	CHERP	BUD13	CWC15
RNA Splicing, Via Transesterification Reactions With Bulged Adenosine As Nucleophile (GO:0000377)	RBMY1C	RBMY1E	RBMY1D	RBMY1A1	RBMY1B	RBMY1F	CHERP	HNRNPCL4	HNRNPCL1	SMNDC1
RNA Stabilization (GO:0043489)	RBMY1E	RBMY1D	NCBP2L	RBMY1A1	RBMY1B	RBMY1C	DAZ3	RBMY1J	HNRNPCL4	HNRNPCL1
RNA Transport (GO:0050658)	RBMY1E	RBMY1D	RBMY1C	POTEB2	NCBP2L	FOXL3	RBMY1A1	RBMY1B	OR4Q2	CT47C1
RNA-mediated Gene Silencing (GO:0031047)	RBMY1E	RBMY1D	NCBP2L	RBMY1J	RBMY1B	RBMY1A1	DAZ3	PABPN1L	RNF113B	NANOS2
RNA-templated DNA Biosynthetic Process (GO:0006278)	PEPC	SLX1A	SMIM40	PALB2	RAD51D	MSANTD5	TRAP	LOC100507703	PWWP4	PTTG1IP2
Rac Protein Signal Transduction (GO:0016601)	SAGSIN1	LOC124909439	LOC105379199	LOC101926994	TMA7B	LOC100996701	LOC112268076	LOC128031837	PPIAP60	LOC102725035
Rap Protein Signal Transduction (GO:0032486)	LOC102725035	LOC100507703	LOC100129098	OCTN3	LOC105375434	SEA	TRAP	LOC128092246	TAF11L8	TAF11L3
Ras Protein Signal Transduction (GO:0007265)	LOC102725035	LOC105379199	LOC124909439	SAGSIN1	MSANTD5	LOC100507703	OR8J2	LOC128706666	OR2B8P	C1orf232
Rho Protein Signal Transduction (GO:0007266)	LOC105379199	HSD3B2	AVPR1B	LIPB	CA7	ARL4AP5	OR8J2	ERV3-1-ZNF117	NPC1L1	KCND1
SA Node Cell Action Potential (GO:0086015)	OR2T7	LOC122526780	SCYGR3	TBCEL-TECTA	OR8J2	CACNA1F	KCNH2	LOC128125816	TMDD1	OR8U9
SCF-dependent Proteasomal Ubiquitin-Dependent Protein Catabolic Process (GO:0031146)	USP17L4	USP17L8	USP17L12	RFPL3	LOC100653049	LOC102723728	USP17L3	TRIM43	PYDC5	TAF11L14
SMAD Protein Complex Assembly (GO:0007183)	SLC6A4	SRF	PEPC	TWIST1	TICAM1	SMAD7	SCAP	G6PR	LPAL1	TNFSF11
SMAD Protein Signal Transduction (GO:0060395)	DEFB130B	OOSP1	DEFB105A	IFNA13	LOC105379528	DEFB107A	DEFB105B	DEFB106B	DEFB104A	CGB3
SNARE Complex Assembly (GO:0035493)	PTPRZ2	LOC105371253	LOC100653049	LOC107987479	OR2T7	OR8U9	OR2B8P	SMIM40	OR52P1	HAPSTR2
SREBP Signaling Pathway (GO:0032933)	PYDC5	LOC102724474	MSANTD5	P3R3URF	LOC105375434	SMIM40	LOC100129098	TMSB15C	GOLGA6L19	LOC100996709
SRP-dependent Cotranslational Protein Targeting To Membrane (GO:0006614)	PEPC	SRP68	ARL4AP5	LOC101929805	SCYGR10	LOC102724334	LOC102724474	SPEGNB	LOC107987067	LITAFD
Schwann Cell Development (GO:0014044)	LOC128125816	LOC102723382	LOC105369669	ZNF511-PRAP1	ERVFC1	TBCEL-TECTA	DUSP13B	FAM90A18	FAM90A14	FAM90A19
T Cell Activation (GO:0042110)	LOC105379528	KIR2DS3	IL21	KIR2DS5	KIR3DL3	KIR2DL5A	IL9	IL25	IFNA13	KIR2DS1
T Cell Activation Involved In Immune Response (GO:0002286)	IFNA13	DEFB105A	DEFB130B	IL25	IL31	DEFB107A	IFNL3	LOC105379528	KIR2DS3	IFNL2
T Cell Apoptotic Process (GO:0070231)	OR8J2	LIPB	SMIM44	LOC128125814	KIR2DS3	SPRR5	LOC105379528	LOC102725035	KIR2DS5	LOC101929614
T Cell Chemotaxis (GO:0010818)	CCL7	CCL17	CXCL9	CCL4	CCL23	CCL13	CCL15	IL4	LOC105379528	CCL8
T Cell Differentiation (GO:0030217)	LOC105379528	IL21	KIR3DL3	CD40LG	IL4	KIR2DS3	IL3	TRAP	KIR3DS1	IFNA2
T Cell Differentiation In Thymus (GO:0033077)	TRAP	ZNF660-ZNF197	LOC105379528	KIR3DL3	LOC128125816	IL21	IFNA1	IL9	LOC107987479	IFNA2
T Cell Homeostasis (GO:0043029)	LOC102725035	SPRR5	IL2	H3Y2	LOC101926994	IL4	LOC128706666	IL21	FASLG	IFNB1
T Cell Mediated Cytotoxicity (GO:0001913)	TRD	HLA-DQB3	TRG	KIR2DS2	LOC105379528	TRAP	IGH	KIR2DS1	KIR2DL2	IGK
T Cell Mediated Immunity (GO:0002456)	LOC124902436	KIR2DS2	KIR3DL3	TIGIT	OR2T7	KIR3DS1	GZMH	KIR2DS5	ICOS	CD27
T Cell Migration (GO:0072678)	LOC105379528	CCL15	CCL23	CCL17	CCL16	CCL13	CCL7	CCL27	CCL4	CXCL9
T Cell Proliferation (GO:0042098)	LOC105379528	KIR2DS3	KIR2DS5	KIR3DS1	KIR2DL2	KIR3DL3	KIR2DL5A	KIR2DS1	ICOS	KIR2DL3
T Cell Receptor Signaling Pathway (GO:0050852)	LOC105379528	KIR3DL3	KIR2DS3	TIGIT	ICOS	KIR2DL5A	KIR2DS2	KIR2DS5	KIR2DS1	LOC102725035
T-helper 1 Cell Differentiation (GO:0045063)	LPAL1	G6PR	SPRR5	SRY	FOXP3	TGIF2LY	TIGIT	LOC128706666	YY2	EOMES
T-helper 1 Type Immune Response (GO:0042088)	IL4	IL17A	IL2	CP20	IL21	IL5	IL9	CD40LG	IFNA1	IFNA2
T-helper 17 Cell Differentiation (GO:0072539)	IL21	IL2	IL17A	IL9	CD40LG	KIR3DL3	TBX21	CD79B	TNFRSF9	ICOS
T-helper 17 Cell Lineage Commitment (GO:0072540)	CD79B	TNFRSF9	IL21	IL2	CD40LG	CD27	LOC105371932	IL9	SLAMF1	IL17A
T-helper 2 Cell Differentiation (GO:0045064)	GATA1	SPRR5	HNF1A	TRB	IL2	TRD	FOXP3	NKX2-1	WT1	PHOX2B
T-helper Cell Differentiation (GO:0042093)	SPRR5	IL17A	IL2	FOXP3	IL13	IL5	IL9	IL10	IL22	KIR3DL3
T-helper Cell Lineage Commitment (GO:0002295)	TIGIT	ICOS	CD27	IL21	CD40LG	SPRR5	CTLA4	SLAMF1	KLRK1	CD244
TOR Signaling (GO:0031929)	P3R3URF-PIK3R3	LOC100507703	SEA	OCTN3	LOC102725035	DUX5	HAPSTR2	LOC124902436	TEX54	PPIAP60
TORC1 Signaling (GO:0038202)	P3R3URF-PIK3R3	AQP7B	PYDC5	LIPB	OST4	WDR83OS	PPIAP60	LOC102723728	RBMY1C	ATP6V1F
TORC2 Signaling (GO:0038203)	LOC112268076	LOC100996701	LOC112267881	HAPSTR2	LOC101926994	PWWP4	PTTG1IP2	TAF11L4	SSU72L5	PRAMEF33
TRAIL-activated Apoptotic Signaling Pathway (GO:0036462)	CCL16	LOC128125814	CCL15	ARHGAP11A-SCG5	CP20	LOC105379528	IL1RL2	IL17C	TRAP	IFNA1
TRIF-dependent Toll-Like Receptor Signaling Pathway (GO:0035666)	IFNA1	TNFSF11	IFNA2	IFNB1	TNFRSF9	TNFRSF8	LOC122513141	KIR3DL3	TRG	TLR8
U2-type Prespliceosome Assembly (GO:1903241)	RBMY1C	RBMY1E	RBMY1D	RBMY1A1	CWC15	SNRNP40	SNRPC	CHERP	PRPF4	PRPF31
U4 snRNA 3'-End Processing (GO:0034475)	RBMY1E	RBMY1D	EXOSC1	OR2B8P	RBMY1C	PEPC	EXOSC2	ERV3-1-ZNF117	POP7	RRP1
UDP-N-acetylglucosamine Biosynthetic Process (GO:0006048)	P3R3URF-PIK3R3	ERVFC1	LOC128125814	LOC100996709	ARL4AP5	LOC128092252	TMDD1	ATF7-NPFF	LORICRIN	LOC100653049
UDP-N-acetylglucosamine Metabolic Process (GO:0006047)	P3R3URF-PIK3R3	ERVFC1	TMDD1	LOC128125814	LOC100996709	LOC124903759	ARL4AP5	OR9H1P	TSPY9	LOC128092252
UV Protection (GO:0009650)	OR1R1P	LOC105369669	LOC102723382	ERVFC1	CNPY3-GNMT	LOC101926994	LOC101929937	SLX1A	PPIAP40	KDM4F
UV-damage Excision Repair (GO:0070914)	SLX1A	ARHGAP11A-SCG5	ERCC5	RPA4	SLX1B	ERCC3	PALB2	RAD51D	H3Y2	ERCC4
V(D)J Recombination (GO:0033151)	TRIM51G	SLX1A	LOC100507703	TRAP	OCTN3	ZNF660-ZNF197	RPA4	SEA	DCLRE1C	SLX1B
Wnt Signaling Pathway (GO:0016055)	LOC102725035	TLE7	OOSP1	DEFB130B	DKK4	CER1	LOC100507703	CFC1B	SPACA5B	AMELY
Wnt Signaling Pathway Involved In Midbrain Dopaminergic Neuron Differentiation (GO:1904953)	WNT8A	LOC102725035	WNT8B	WNT16	OOSP1	TLE7	DEFB130B	WNT7A	WNT4	WNT6
Wnt Signaling Pathway, Planar Cell Polarity Pathway (GO:0060071)	LOC102725035	TLE7	WNT8A	WNT9B	WNT8B	OR2T7	WNT3A	FZD10	MS4A18	LOC105379199
[2Fe-2S] Cluster Assembly (GO:0044571)	USP17L21	NOTCH2NLR	ISCA2	H3Y2	USP17L18	USP17L19	ZNF765-ZNF761	CISD3	CHCHD1	CHCHD4
acetyl-CoA Biosynthetic Process (GO:0006085)	P3R3URF-PIK3R3	ERVFC1	SUCLA2	IDH3B	OR52E1	PWWP4	PTTG1IP2	MCEE	P3R3URF	BCKDHA
acetyl-CoA Biosynthetic Process From Pyruvate (GO:0006086)	P3R3URF-PIK3R3	DLAT	ERVFC1	LOC122394732	SUCLA2	IDH3B	CT47C1	OR52E1	IDH3G	DLST
acetyl-CoA Metabolic Process (GO:0006084)	P3R3URF-PIK3R3	LOC102724474	CP20	PEPE	P3R3URF	HAO2	LOC101929614	LOC107987423	LOC107987457	LOC107987462
Acetylcholine Receptor Signaling Pathway (GO:0095500)	OR2T7	HTR1A	OPRD1	TAAR1	SSTR4	CHRNA2	OR1D4	DRD2	GABRA1	LOC107987479
Acid Secretion (GO:0046717)	SMIM44	LOC107983987	LOC102724474	UGT1A4	KDM4F	TEX54	OOSP3	CIST1	OR1D4	SLC22A9
Acidic Amino Acid Transport (GO:0015800)	GNG14	SLC35G4	OR2T7	SLC2A7	SLC18A3	GAD2	SLC6A5	SLC5A7	SLC6A7	OCTN3
Actin Crosslink Formation (GO:0051764)	LOC124909439	SAGSIN1	LOC124904542	ZNF511-PRAP1	ERV3-1-ZNF117	MAGEB6B	FAM240A	SSU72L2	SSU72L3	SSU72L4
Actin Cytoskeleton Reorganization (GO:0031532)	FAM240B	LOC102725035	GRK7	TSSK1B	LOC128092252	C1orf232	SRMS	TSSK3	LOC100129098	PPIAP40
Actin Filament Bundle Assembly (GO:0051017)	TMA7B	LOC105375434	LOC124909439	SAGSIN1	LOC100129098	PPIAP40	C1orf232	TAF11L4	LOC105379199	OR8G3P
Actin Filament Bundle Organization (GO:0061572)	LOC105375434	SAGSIN1	LOC124909439	TMA7B	LOC100129098	PPIAP40	C1orf232	CHD9NB	LOC100996696	LOC105379199
Actin Filament Capping (GO:0051693)	ERVFC1	TAF11L9	TAF11L7	TAF11L5	TAF11L10	LOC100653133	LOC102724334	TAF11L8	TAF11L3	LOC105379199
Actin Filament Depolymerization (GO:0030042)	ERVFC1	LOC100129098	SCYGR10	LOC105371932	PPIAP40	LOC105375434	TAF11L4	SETSIP	TAF11L11	LOC102724334
Actin Filament Network Formation (GO:0051639)	LOC124909439	SAGSIN1	CCDC195	OR8J2	AQP7B	FAM246A	LOC112267897	OSTCP2	TAF11L8	TAF11L3
Actin Filament Organization (GO:0007015)	SAGSIN1	LOC124909439	LOC105379199	ERV3-1-ZNF117	PPIAP40	LOC128092252	C1orf232	H3Y1	LOC124904542	TMA7B
Actin Filament Polymerization (GO:0030041)	SMIM44	LOC100129098	LOC105375434	LOC102725035	SMIM41	LOC128125816	LOC105379199	LOC101929805	LOC100996701	LOC112268076
Actin Filament Reorganization (GO:0090527)	LOC102723750	PPIAP40	IGBP1C	LOC124904411	OR56B2P	MYMX	LOC128092252	CP20	TMA7B	LOC128125822
Actin Filament-Based Transport (GO:0099515)	ERV3-1-ZNF117	TBCEL-TECTA	LOC107987545	SMIM28	OR2B8P	TMDD1	LOC114841035	TEX54	ZNF475	CIST1
Actin Nucleation (GO:0045010)	LOC128092252	ERVFC1	LOC102725035	LOC124903759	OR2B8P	OR56B2P	TAF11L9	TAF11L5	TAF11L10	TAF11L7
Actin Polymerization Or Depolymerization (GO:0008154)	LOC105379199	LOC100129098	LOC105375434	PPIAP40	SMIM44	SMIM41	LOC102725035	TAF11L9	TAF11L5	TAF11L7
Actin-Mediated Cell Contraction (GO:0070252)	TAF11L3	TAF11L8	LOC102725035	LOC124902694	USP17L23	TMEM275	GOLGA6L19	LOC102724183	LPAL1	G6PR
Actin-Myosin Filament Sliding (GO:0033275)	MYH1	LOC101060212	MYL3	CSRP3	MYL2	MYH13	MYOT	TNNT3	TNNI1	MYOZ1
Action Potential (GO:0001508)	OR2T7	SLCO1B3-SLCO1B7	OR8U9	OR1D4	OR4E1	OR4K3	OR2AJ1	KCNJ18	CHD9NB	TOMT
Activation Of GTPase Activity (GO:0090630)	TBC1D3I	OR4Q2	FAM246B	FAM246C	USP17L19	SPDYE10	SPDYE11	USP17L17	USP17L15	USP17L13
Activation Of NF-kappaB-inducing Kinase Activity (GO:0007250)	DUSP13B	TRAP	IFNB1	IFNA1	IFNA2	IL17A	IL9	KIR3DL3	SEA	IL2
Activation Of Adenylate Cyclase Activity (GO:0007190)	SSTR4	TAAR1	TAAR8	VN1R3	OR2T7	MC5R	MRGPRX1	MTNR1B	GNRHR	MRGPRX4
Activation Of Cysteine-Type Endopeptidase Activity (GO:0097202)	CP20	LOC102725035	PEPE	C17orf114	OR8G3P	ZNF765-ZNF761	LOC107987462	LOC105379504	LOC107987457	LOC107987423
Activation Of Cysteine-Type Endopeptidase Activity Involved In Apoptotic Process (GO:0006919)	LOC100507703	OCTN3	SEA	TRAP	CP20	LOC102725035	LOC105371253	SDIM1	OR8U9	LOC105379528
Activation Of Cysteine-Type Endopeptidase Activity Involved In Apoptotic Process By Cytochrome C (GO:0008635)	CP20	LOC100507703	PRAMEF22	SMIM39	OCTN3	SCYGR2	SCYGR10	SEA	BAD	PPIAP40
Activation Of Phospholipase C Activity (GO:0007202)	MRGPRX2	OR2T7	MRGPRX1	TAAR8	HRH4	SSTR4	MC5R	CCR8	GNRHR	VN1R3
Activation Of Protein Kinase B Activity (GO:0032148)	CP20	LOC107987479	LOC105371253	LOC105379528	IL2	IL4	SPRR5	OPRD1	CHRM1	LOC102725035
Activation Of Protein Kinase Activity (GO:0032147)	CP20	IL2	LOC105379528	SPRR5	IL17A	IL5	IFNA2	TRAP	IL3	IL9
Activation Of Transmembrane Receptor Protein Tyrosine Kinase Activity (GO:0007171)	OR2T7	SPRR5	PTTG1IP2	PWWP4	TAF11L4	CP20	PRAMEF27	LOC107987479	LOC105379528	KIR2DS3
Activin Receptor Signaling Pathway (GO:0032924)	LOC105379528	DEFB130B	DEFB105A	DEFB107A	DEFB105B	DEFB106B	DEFB106A	IFNA13	DEFB131B	KIR2DS3
Actomyosin Structure Organization (GO:0031032)	OR10J4	MYOT	CHD9NB	MYL2	H3Y1	LOC105379199	MYH8	LOC128125816	OR11H7	MYL3
Acute Inflammatory Response (GO:0002526)	LOC102724971	DEFB130B	LOC102724474	IL9	KIR3DS1	IL25	CCL16	IL17A	OOSP1	LOC102723407
Acute-Phase Response (GO:0006953)	DEFB130B	IL17A	IL9	IL4	IL25	KIR3DS1	IL5	IFNA2	IL2	IL17F
acyl-CoA Biosynthetic Process (GO:0071616)	P3R3URF-PIK3R3	LOC102724474	PYDC5	LOC102723553	LOC101929937	POTEB2	P3R3URF	ZNF765-ZNF761	ERVFC1	TP53TG3E
acyl-CoA Metabolic Process (GO:0006637)	P3R3URF-PIK3R3	P3R3URF	HAO2	HTD2	UGT1A4	CYP4A22	CYP4A11	LOC102724474	CYP2A7	CYP8B1
Acylglycerol Biosynthetic Process (GO:0046463)	P3R3URF	AWAT1	LOC102724474	TCP11X1	HTD2	CT45A2	CYP7A1	CT47A11	CT47A4	CT47A7
Acylglycerol Catabolic Process (GO:0046464)	P3R3URF	POTEB2	PWWP4	PTTG1IP2	PRAMEF26	LOC107984876	ANGPTL8	LOC102724474	PRAMEF33	PRAMEF27
Acylglycerol Homeostasis (GO:0055090)	LOC102724474	PYDC5	DEFB130B	OOSP1	APOF	APOA2	AFM	DEFB105A	F13B	HPR
Acylglycerol Metabolic Process (GO:0006639)	P3R3URF	CENPVL2	GK2	SPACA5B	GUCY2F	AWAT1	APOC4	OOSP1	TCP11X2	ETDC
Adaptive Immune Response Based On Somatic Recombination Of Immune Receptors Built From Immunoglobulin Superfamily Domains (GO:0002460)	IL21	LOC124902436	IL9	CD40LG	KIR3DL3	IL4	LOC105379528	IL17A	ICOS	CCL23
Adenine Nucleotide Transport (GO:0051503)	SLC35G4	LOC102724183	PPIAP60	SLC25A52	TAF11L8	TAF11L3	MPC1L	USP17L23	SPEGNB	LOC102724474
Adenosine Metabolic Process (GO:0046085)	LOC105371253	LOC107983989	LOC107987020	LOC107985149	LOC107987269	LOC105377805	NT5C1B-RDH14	GUK2	LOC101929601	KRTAP9-1
Adenosine To Inosine Editing (GO:0006382)	RBMY1E	RBMY1D	RBMY1C	RBMY1B	NCBP2L	RBMY1J	RBMY1F	RBMY1A1	LOC102724183	PABPN1L
Adenylate Cyclase-Activating G Protein-Coupled Receptor Signaling Pathway (GO:0007189)	MS4A18	VN1R3	MRGPRX4	TAAR8	TAAR9	GPR33	MRGPRX1	GPR32	MRGPRX2	OR8B2
Adenylate Cyclase-Activating Adrenergic Receptor Signaling Pathway (GO:0071880)	TAAR1	OPRD1	HTR1A	CHRM1	SSTR4	CHRM5	LOC105371253	TAAR8	HTR1D	CP20
Adenylate Cyclase-Activating Dopamine Receptor Signaling Pathway (GO:0007191)	LOC107987479	CP20	TAAR1	HTR1A	DRD1	PTPRZ2	DRD4	TAAR6	CHRM5	TAAR8
Adenylate Cyclase-Inhibiting G Protein-Coupled Acetylcholine Receptor Signaling Pathway (GO:0007197)	TAAR1	HTR1A	CHRM1	SSTR4	OPRD1	HCRTR2	VN1R3	DRD3	MC5R	MTNR1A
Adenylate Cyclase-Inhibiting G Protein-Coupled Receptor Signaling Pathway (GO:0007193)	SSTR4	TAAR1	TAAR8	MC5R	VN1R3	MRGPRX1	HCRTR2	MRGPRX4	GALR3	TAAR9
Adenylate Cyclase-Inhibiting Serotonin Receptor Signaling Pathway (GO:0007198)	TAAR1	LOC105371253	SSTR4	LOC107987479	HTR6	TAAR9	TAAR8	NPBWR2	DRD3	MS4A18
Adenylate Cyclase-Modulating G Protein-Coupled Receptor Signaling Pathway (GO:0007188)	VN1R3	TAAR8	MRGPRX4	TAAR9	MRGPRX1	MS4A18	MRGPRX2	GPR33	GPR32	OR8B2
Adherens Junction Assembly (GO:0034333)	LOC102725035	TIE1	SCAP	TXN2	TICAM1	RGS5	TBX18	SLC23A2	RALBP1	SCARA5
Adherens Junction Maintenance (GO:0034334)	LOC102723750	LOC105379199	SMIM40	LOC128706666	DUS4L-BCAP29	MAGEB6B	OR56B2P	G6PR	LPAL1	SAGSIN1
Adherens Junction Organization (GO:0034332)	OR2T7	TBCEL-TECTA	OR8U9	SMIM40	OCTN3	LOC100507703	OR4K3	FAM240B	MAP1LC3BP1	CHD9NB
Adiponectin-Activated Signaling Pathway (GO:0033211)	OCTN3	LOC102723553	LOC102723382	LOC105369669	LOC107986800	P3R3URF-PIK3R3	LOC105379199	H3Y2	LOC105376722	AQP7B
Adipose Tissue Development (GO:0060612)	SMIM44	LOC128706666	LOC124904542	TGIF2LY	LOC124903759	DUXA	GSX1	FIGLA	ASCL3	LOC124904411
Adrenal Gland Development (GO:0030325)	LOC107987479	SRY	LOC102724183	TGIF2LY	GSX1	ASCL3	NOBOX	FIGLA	HOXC12	GCM2
Adrenergic Receptor Signaling Pathway (GO:0071875)	OPRD1	CHRM1	TAAR1	HTR1D	HTR1A	LOC105371253	HTR4	HTR2B	SSTR4	AVPR1B
Adult Feeding Behavior (GO:0008343)	LOC105379528	DEFB105A	DEFB106A	DEFB107A	DEFB130B	DEFB105B	DEFB106B	DEFB4B	HCRT	IFNA13
Adult Heart Development (GO:0007512)	LOC102724474	OR10J4	CSRP3	H3Y1	MYL2	SPDYE16	H3Y2	MYBPC3	TBX20	MYF6
Adult Locomotory Behavior (GO:0008344)	LOC105371253	LOC107987479	SPDYE10	CP20	LOC128125814	DRD3	SEA	LOC100507703	HTR1A	OCTN3
Aerobic Electron Transport Chain (GO:0019646)	NDUFB11	NDUFA11	NDUFA12	NDUFA13	ATP5MF	ATP5MG	COX7A2L	ATP5ME	ATP5PD	ATP5PF
Aerobic Respiration (GO:0009060)	UQCRFS1	COX7A2	COX6B1	UQCRQ	UQCR11	COX6A1	UQCR10	COX5B	ATP5MF	ATP5PD
Aggrephagy (GO:0035973)	CP20	ARL4AP5	ZNF660-ZNF197	LOC128092252	MAP1LC3BP1	OOSP4B	PMIS2	LOC105371253	PEPE	MAGEB6B
Alanine Transport (GO:0032328)	OCTN3	SLC35G4	SLC2A7	SLC22A25	SLC6A7	SLC25A2	SLC6A18	SLC7A13	KDM4F	ETDB
Alcohol Catabolic Process (GO:0046164)	PYDC5	P3R3URF	CYP8B1	H3Y2	CYP4A11	HAPSTR2	CYP11B2	CYP3A7	TMA7B	CYP2A7
Aldehyde Biosynthetic Process (GO:0046184)	OR1R1P	LOC128125816	PYDC5	KDM4E	CYP2C19	CYP17A1	CYP21A2	TAFAZZIN	BPY2	SLC22A12
Aldehyde Catabolic Process (GO:0046185)	P3R3URF-PIK3R3	LOC102724474	ADH1A	UGT1A4	CYP3A7	ADH4	CYP4A11	HAO2	ACMSD	ADH6
Alditol Metabolic Process (GO:0019400)	GK2	PRPS1L1	CDKL4	PSKH2	SBK3	GRK7	TSSK2	TSSK3	TSSK4	TSSK1B
Alpha-Amino Acid Biosynthetic Process (GO:1901607)	LOC102724474	LIPB	TAT	SULT2A1	PRODH2	CP20	AGXT2	SPDYE11	LOC102724813	UROC1
Alpha-Amino Acid Catabolic Process (GO:1901606)	LOC102724474	PRODH2	HAO2	AGXT2	DMGDH	GLYAT	UGT1A4	GCDH	CYP4A11	AGXT
Alpha-Amino Acid Metabolic Process (GO:1901605)	LOC102724474	LOC107987479	LOC105371253	CP20	PEPE	OTC	SPDYE10	OOSP4B	NFILZ	SPDYE12
Alpha-Beta T Cell Activation (GO:0046631)	CD2	GZMH	CD8B	TRAT1	GZMK	TIGIT	KLRD1	KLRB1	LOC105379528	GZMA
Alpha-Linolenic Acid Metabolic Process (GO:0036109)	P3R3URF	LOC102724183	TAF11L11	OSTCP2	OR10J4	LOC102724474	GOLGA6L19	C17orf114	TMDD1	LOC100129098
Alternative mRNA Splicing, Via Spliceosome (GO:0000380)	RBMY1C	RBMY1E	RBMY1D	RBMY1A1	RBMY1B	HNRNPCL4	NCBP2L	SF3A1	SF3B2	U2AF2
Ameboidal-Type Cell Migration (GO:0001667)	LOC102725035	LOC124902694	SAGSIN1	LOC124909439	SPRR5	ZNF511-PRAP1	LOC102723750	TAF11L11	TMA7B	TMSB15C
Amide Biosynthetic Process (GO:0043604)	P3R3URF	LOC128125816	LOC102724474	LOC102723971	H2AL3	SPDYE10	PERCC1	HTD2	SPDYE12	CP20
Amide Transport (GO:0042886)	OCTN3	KDM4F	SLC35G4	SLC2A7	LOC124904411	OOSP3	GNG14	OR2T7	LOC124902436	SMIM44
Amine Metabolic Process (GO:0009308)	PPIAP40	KDM4F	FAM246C	FAM246B	OR56B2P	LOC107987462	LOC105379504	LOC107987423	LOC107987457	LOC101929614
Amine Transport (GO:0015837)	OR2T7	SLC35G4	OR1D4	H2AL3	SLC17A3	LOC128125814	SLC22A25	SLC10A2	OR4K3	SLC2A7
Amino Acid Catabolic Process (GO:0009063)	LOC102724474	HAO2	AGXT2	PRODH2	GCDH	DMGDH	UGT1A4	ETFDH	TAT	AGXT
Amino Acid Import Across Plasma Membrane (GO:0089718)	OCTN3	OR2T7	SLC35G4	SLC2A7	LOC124902436	LOC100996696	OR4K3	SLC28A2	GNG14	SLC22A25
Amino Acid Transmembrane Transport (GO:0003333)	SLC35G4	OCTN3	SLC2A7	MPC1L	SLC22A25	SLC35G3	LOC100996696	SLC25A2	SLC22A24	SLC28A2
Amino Acid Transport (GO:0006865)	OCTN3	SLC35G4	SLC2A7	SLC36A3	OR2T7	MPC1L	SLC35G3	SLC22A25	KDM4F	OR8G3P
Amino Sugar Biosynthetic Process (GO:0046349)	P3R3URF-PIK3R3	LOC100996709	ERVFC1	LOC128092252	LOC128125814	ARL4AP5	TMDD1	ATF7-NPFF	UGT2A2	LORICRIN
Amino Sugar Catabolic Process (GO:0046348)	P3R3URF-PIK3R3	LOC102723750	LOC101929614	LOC107987425	LOC107987423	LOC107987457	LOC107987462	LOC105379504	LOC105378947	ZNF765-ZNF761
Amino Sugar Metabolic Process (GO:0006040)	C1orf232	P3R3URF-PIK3R3	LOC124903759	SMIM40	LOC128706666	MAP1LC3BP1	CNPY3-GNMT	C17orf114	TAF11L14	ARL4AP5
Amino-Acid Betaine Metabolic Process (GO:0006577)	LIPB	P3R3URF-PIK3R3	C17orf114	LOC647264	NEU2	LOC107987479	HTD2	LOC102724474	P3R3URF	OR8G3P
Amino-Acid Betaine Transport (GO:0015838)	OCTN3	SLC35G4	OR2T7	SLC2A7	GNG14	SLC22A25	TAS2R45	OR8G3P	SLC22A13	SLC10A2
Aminoglycan Biosynthetic Process (GO:0006023)	LOC122526780	OOSP4B	NFILZ	A4GNT	LOC107986800	B3GNT6	H3Y2	FOXL3	LIPB	OOSP3
Aminoglycan Catabolic Process (GO:0006026)	PEPE	OR9H1P	ERVFC1	CP20	P3R3URF-PIK3R3	DEFB130B	OR10AC1	OOSP1	PRSS51	AMY2A
Aminoglycan Metabolic Process (GO:0006022)	PEPE	TAF11L3	TAF11L8	LOC102723971	A4GNT	MINDY4B	DUSP13B	KRTAP1-4	USP17L23	P3R3URF-PIK3R3
Aminophospholipid Transport (GO:0015917)	TMEM275	LOC100996709	LOC107986800	TAF11L14	SPDYE11	LOC102723713	LOC100653049	LOC112267881	CRYZL2P-SEC16B	LOC100129098
Ammonium Homeostasis (GO:0097272)	LOC124902436	GYPB	OR14L1	GYPA	LOC124904411	PERCC1	PEPE	OR8J2	OR2T7	TMA7B
Ammonium Transmembrane Transport (GO:0072488)	SLC35G4	LOC124902436	OR2T7	LOC124904411	TMA7B	PERCC1	SMIM44	SLC2A7	GYPB	IGBP1C
Amylin Receptor Signaling Pathway (GO:0097647)	OR2T7	LOC647264	FAM246A	LOC112267897	TRAP	LOC128092246	KIR2DS3	OR2AJ1	FAM90A17	LOC105379528
Amyloid Fibril Formation (GO:1990000)	CP20	MAP1LC3BP1	LOC105371253	PEPE	LOC102723553	SPRR5	ARL4AP5	TOMT	TSPY9	ATF7-NPFF
Amyloid Precursor Protein Catabolic Process (GO:0042987)	CP20	OR2T7	PEPE	OR4K3	OR8U9	SCYGR10	MS4A18	LOC100507703	OR4E1	LOC105371253
Amyloid Precursor Protein Metabolic Process (GO:0042982)	CP20	PEPE	OR2T7	LOC100507703	SEA	LOC124902436	OCTN3	MS4A18	SCYGR10	SPRR5
Amyloid-Beta Formation (GO:0034205)	CP20	PEPE	OR2T7	SCYGR10	MS4A18	OR8B2	OR2L5	H3Y2	LOC105371253	OR4K3
Amyloid-Beta Metabolic Process (GO:0050435)	CP20	PEPE	OR2T7	SCYGR10	MS4A18	H3Y2	LOC105371253	LOC100507703	SEA	OR8B2
Anaphase-Promoting Complex-Dependent Catabolic Process (GO:0031145)	SPDYE11	LOC102725035	BPY2	BPY2C	SPDYE17	SPATA31A5	USP17L12	USP17L4	CDY2B	PPIAP60
Androgen Biosynthetic Process (GO:0006702)	P3R3URF	CYP11B2	CYP11B1	KDM4E	CYP17A1	AKR1C4	UGT2B28	HAO2	BAAT	CYP2A6
Androgen Receptor Signaling Pathway (GO:0030521)	DUX3	LOC101929937	DUSP13B	KRTAP19-3	KRTAP22-1	CDY2B	CDY2A	CT47A4	SCGB1D4	LOC100533997
Angiogenesis Involved In Wound Healing (GO:0060055)	LOC128092252	TRAP	LOC100507703	C17orf114	SEA	CP20	OCTN3	LOC128031837	C8orf90	TNFSF11
Angiotensin Maturation (GO:0002003)	KIR3DS1	TPSAB1	LOC441239	MMP12	CCL16	CCL15	KDM4E	AZU1	AGRP	DEFB130B
Angiotensin-Activated Signaling Pathway (GO:0038166)	SLC6A4	HSD3B2	AVPR1B	CA7	REN	KCND1	SCTR	CHRM1	CLCN2	KCNK10
Anoikis (GO:0043276)	BRAF	AKT1	ABL1	RET	HSD3B2	MAP2K2	TSHR	ERBB2	P3R3URF-PIK3R3	AVPR1B
Anterior/Posterior Axis Specification (GO:0009948)	TGIF2LY	GSX1	FIGLA	HOXD12	ESX1	GSC	FERD3L	HMX2	SPZ1	FOXR2
Anterior/Posterior Axis Specification, Embryo (GO:0008595)	TGIF2LY	GSX1	FIGLA	HOXD12	HOXC12	LOC101929627	SRY	GSC	POU4F3	ZSCAN4
Anterior/Posterior Pattern Specification (GO:0009952)	TGIF2LY	GSX1	FIGLA	HOXC12	SRY	GBX1	HOXD12	FERD3L	GSC	GSC2
Anterograde Axonal Protein Transport (GO:0099641)	LOC107987545	LOC102723750	LOC107987269	LOC107985149	LOC105377805	LOC107983989	LOC107987020	LOC101929601	LOC122455342	TBCEL-TECTA
Anterograde Axonal Transport (GO:0008089)	PTPRZ2	LOC107987479	LOC107987545	LOC100996709	TMEM271	OR10J4	ARHGAP11A-SCG5	SMIM41	LOC122455342	BPY2C
Anterograde Dendritic Transport (GO:0098937)	TAF11L4	PTPRZ2	LOC107987545	LOC124902436	LOC100996709	FAM90A17	MAP1LC3BP1	LOC647264	LOC101929937	OR4Q2
Anterograde Synaptic Vesicle Transport (GO:0048490)	BPY2C	CTXND2	TMEM275	TAF11L14	LOC122539214	ABCF2-H2BK1	OR10J4	LOC102723728	TMEM271	TOMT
Anterograde Trans-Synaptic Signaling (GO:0098916)	OR2T7	LOC107987479	OR1D4	SSTR4	LOC105371253	OR4K3	DRD3	TAAR6	GABRA1	OR4E1
Antibacterial Humoral Response (GO:0019731)	DEFB130B	DEFB105A	DEFB107A	DEFB105B	OOSP1	DEFB106B	DEFB106A	DEFB4B	DEFB107B	DEFB104A
Antifungal Innate Immune Response (GO:0061760)	DEFB107A	DEFB105A	DEFB103A	DEFB105B	DEFB103B	DEFB106B	DEFB107B	DEFB130B	DEFB104A	DEFB127
Antigen Processing And Presentation Of Endogenous Peptide Antigen (GO:0002483)	HLA-DQB3	LOC105379528	LOC102725035	KIR2DS3	KIR2DS5	KIR2DL5A	KIR2DS1	KIR2DL2	KIR3DL3	HLA-DOB
Antigen Processing And Presentation Of Endogenous Peptide Antigen Via MHC Class I (GO:0019885)	HLA-DQB3	LOC105379528	LOC101060212	OCTN3	HLA-DOB	LOC100507703	HLA-F	HLA-G	KIR2DS3	LOC122539214
Antigen Processing And Presentation Of Endogenous Peptide Antigen Via MHC Class I Via ER Pathway (GO:0002484)	HLA-DQB3	LOC102725035	LOC105379528	KIR2DS5	KIR2DS3	KIR2DL5A	KIR2DS1	KIR2DL2	KIR3DL3	DEFB105A
Antigen Processing And Presentation Of Endogenous Peptide Antigen Via MHC Class I Via ER Pathway, TAP-independent (GO:0002486)	HLA-DQB3	LOC102725035	LOC105379528	KIR2DS5	KIR2DS3	KIR2DL5A	KIR2DS1	KIR2DL2	KIR3DL3	DEFB105A
Antigen Processing And Presentation Of Endogenous Peptide Antigen Via MHC Class Ib (GO:0002476)	HLA-DQB3	LOC102725035	LOC105379528	KIR2DS5	KIR2DS3	KIR2DL5A	KIR2DS1	KIR2DL2	KIR3DL3	DEFB105A
Antigen Processing And Presentation Of Exogenous Peptide Antigen (GO:0002478)	HLA-DQB3	LOC105379528	HLA-DPB1	HLA-DQB1	LOC102725035	KIR2DS5	KIR3DL3	KIR2DL2	KIR2DS1	KIR2DS3
Antigen Processing And Presentation Of Exogenous Peptide Antigen Via MHC Class I (GO:0042590)	LOC100129098	HLA-DQB3	LOC105375434	LOC102725035	LOC105379528	PPIAP60	OR8J2	H3Y2	LOC100996709	KIR2DS5
Antigen Processing And Presentation Of Exogenous Peptide Antigen Via MHC Class II (GO:0019886)	HLA-DQB3	LOC105379528	HLA-DPB1	HLA-DQB1	KIR2DS5	LOC102725035	KIR2DS3	KIR2DL2	KIR2DS1	KIR3DL3
Antigen Processing And Presentation Of Peptide Antigen Via MHC Class I (GO:0002474)	HLA-DQB3	LOC105379528	KIR3DL3	KIR2DS5	HLA-DOB	LOC105369669	LOC102723382	TRAP	KIR2DL5A	KIR2DS3
Antigen Processing And Presentation Of Peptide Antigen Via MHC Class II (GO:0002495)	HLA-DQB3	LOC105379528	HLA-DPB1	HLA-DQB1	KIR2DS5	LOC102725035	KIR2DS3	KIR2DL2	KIR3DL3	KIR2DS1
Antigen Processing And Presentation Of Peptide Antigen Via MHC Class Ib (GO:0002428)	HLA-DQB3	LOC102725035	LOC105379528	KIR2DS5	KIR2DS3	KIR2DL5A	KIR2DS1	KIR2DL2	KIR3DL3	DEFB105A
Antigen Receptor-Mediated Signaling Pathway (GO:0050851)	LOC105379528	KIR3DL3	TIGIT	ICOS	KIR2DS3	CD27	TRAT1	KIR2DL5A	KIR2DS2	KIR2DS1
Antimicrobial Humoral Immune Response Mediated By Antimicrobial Peptide (GO:0061844)	DEFB130B	DEFB105A	DEFB107A	DEFB105B	DEFB106B	DEFB106A	DEFB107B	DEFB4B	DEFB104A	OOSP1
Antimicrobial Humoral Response (GO:0019730)	DEFB130B	DEFB105A	DEFB107A	DEFB105B	DEFB106B	OOSP1	DEFB106A	DEFB107B	DEFB104A	DEFB4B
Antiviral Innate Immune Response (GO:0140374)	LOC105379528	ZNF660-ZNF197	HERC6	RSAD2	LOC100129098	RTP4	OAS2	DDX60	IFI44	ZNF511-PRAP1
Aorta Development (GO:0035904)	LOC105379528	SEA	LOC100507703	LIPB	SPRR5	FIGLA	TGIF2LY	GSX1	LOC101929627	GSC2
Aorta Morphogenesis (GO:0035909)	TGIF2LY	LOC128092252	FIGLA	GSX1	SRY	KLF14	ZSCAN4	GBX1	GSC2	GCM2
Aortic Valve Development (GO:0003176)	TGIF2LY	SRY	SPRR5	GSX1	FIGLA	GSC	KLF14	GBX1	GCM2	ZSCAN4
Aortic Valve Morphogenesis (GO:0003180)	TGIF2LY	SRY	SPRR5	GSX1	FIGLA	GSC	KLF14	GBX1	GCM2	HOXC12
Apical Junction Assembly (GO:0043297)	LOC102725035	OR2T7	OR4K3	KIR2DS2	OR2AJ1	KIR2DS3	OR4E1	OR1D4	GAGE6	KIR2DS5
Apical Protein Localization (GO:0045176)	LOC101926994	LOC100996701	LOC112268076	OR2T7	LOC102723564	LOC124904542	HAPSTR2	SMIM44	LOC114841035	OOSP3
Apoptotic DNA Fragmentation (GO:0006309)	LOC100996696	SPRR5	ERV3-1-ZNF117	MAP1LC3BP1	PPIAP60	C8orf89	OR9H1P	TRIM64	LOC107986800	LOC114841035
Apoptotic Cell Clearance (GO:0043277)	MS4A18	LOC102724813	FAM90A18	FAM90A19	LOC105379528	IGBP1C	OR2AP1	OR2A42	TMA7B	GPR33
Apoptotic Mitochondrial Changes (GO:0008637)	ZNF660-ZNF197	LOC102725035	ARHGAP11A-SCG5	LOC124903759	LOC100507703	CP20	LOC102724334	SEA	SCYGR10	LOC102723728
Apoptotic Nuclear Changes (GO:0030262)	LOC100996696	LOC102723564	ERV3-1-ZNF117	TRIM51G	SCYGR1	FAM90A9	FAM90A22	RBMY1C	PMIS2	SPRR5
Apoptotic Process (GO:0006915)	CP20	LOC100507703	TRAP	SEA	SPRR5	OCTN3	LOC105379528	LOC102725035	IL2	PEPE
Arachidonate Transport (GO:1903963)	OPRD1	AVPR1B	HTR1D	CHRM1	TAAR1	HTR4	GLP1R	HTR2B	ADRA2A	SCTR
Arachidonic Acid Metabolic Process (GO:0019369)	P3R3URF	UGT1A4	CYP4F8	CYP3A7	CYP2D6	UGT1A3	CYP3A4	CYP3A43	LOC102724474	CYP11B2
Arachidonic Acid Secretion (GO:0050482)	OPRD1	AVPR1B	HTR1D	CHRM1	TAAR1	HTR4	GLP1R	HTR2B	ADRA2A	SCTR
Arginine Catabolic Process (GO:0006527)	TRAP	LOC105379528	OCTN3	SEA	LOC124902436	LOC100507703	IL2	H3Y2	CP20	LOC105371253
Arginine Metabolic Process (GO:0006525)	LOC105371253	TMDD1	SPDYE10	OOSP3	CIMIP3	OOSP4B	KDM4F	TMA7B	CYP1A2	CYP2C19
Aromatic Amino Acid Family Catabolic Process (GO:0009074)	LOC102724474	ACMSD	OTC	LOC128031837	PRODH2	SULT2A1	HAO2	HAO1	LOC128125816	CIST1
Aromatic Amino Acid Transport (GO:0015801)	OCTN3	FAM90A17	LOC107987423	LOC105379504	LOC101929614	LOC107987425	LOC107987462	LOC107987457	LOC105378947	LOC110384692
Aromatic Compound Biosynthetic Process (GO:0019438)	LOC112268076	LOC100996701	LOC101926994	TOMT	LOC124904542	LOC107987479	TMA7B	GNG14	LOC112267992	LOC105372704
Aromatic Compound Catabolic Process (GO:0019439)	PTTG1IP2	PWWP4	LOC102724474	P3R3URF	OR5BS1P	SPRR5	PPIAL4H	UGT1A4	SULT2A1	CYP2A7
Artery Development (GO:0060840)	LOC105379528	OCTN3	LOC107987479	SEA	LOC100507703	OR2T7	TRAP	LOC128125816	C17orf114	KIR2DS3
Artery Morphogenesis (GO:0048844)	SPRR5	OCTN3	LOC105379528	LOC100507703	LOC107987479	TGIF2LY	SRY	GSX1	LOC124904542	TRAP
Aspartate Family Amino Acid Biosynthetic Process (GO:0009067)	LOC100653133	LOC107987479	CP20	LOC122394732	ZNF475	CYP2C19	CT47C1	PEPE	PEPC	OR5BS1P
Aspartate Family Amino Acid Catabolic Process (GO:0009068)	LOC102724474	AGXT2	CYP3A7	ACMSD	UROC1	PRODH2	RDH16	LRRC51	BHMT	HPD
Aspartate Family Amino Acid Metabolic Process (GO:0009066)	LOC102724474	LOC107987479	ERVFC1	LOC102723971	LOC105371253	SSU72L5	LOC102724813	FAM240B	FAM90A18	FAM90A19
Aspartate Metabolic Process (GO:0006531)	LOC122394732	CT47C1	ERVFC1	OR5BS1P	LOC107987425	LOC107987457	LOC105379504	LOC107987423	LOC101929614	LOC107987462
Aspartate Transmembrane Transport (GO:0015810)	OCTN3	LOC107987479	LOC105371253	LOC102723750	CHD9NB	FAM90A17	LOC102724183	SLC25A2	SLC35G4	LOC102724474
Associative Learning (GO:0008306)	LOC107987479	CP20	OR2T7	GRIN2B	TMEM271	CHRM1	OPRD1	PEPE	GABRA2	AVPR1B
Astral Microtubule Organization (GO:0030953)	TOMT	ARL4AP5	TSPY9	LOC107987545	PPIAP60	SPDYE10	LOC647264	TEX54	LOC105371253	ERVFC1
Astrocyte Activation (GO:0048143)	CP20	LOC105371253	IL4	LOC105379528	IL17A	IL2	IL21	IL5	IL9	PEPE
Astrocyte Development (GO:0014002)	CP20	LOC105371253	IL4	PEPE	IL17A	IL2	KIR3DS1	SPRR5	IL21	IFNA2
Astrocyte Differentiation (GO:0048708)	SPRR5	H2AL3	LOC100996750	CP20	LOC101929614	LOC105379504	LOC107987462	LOC107987425	LOC107987457	LOC107987423
Atrial Cardiac Muscle Cell Action Potential (GO:0086014)	OR2T7	OR8U9	SLCO1B3-SLCO1B7	SAGSIN1	LOC124909439	OR4E1	KCNE2	OR8J2	OR51C1P	LOC107987479
Atrial Cardiac Muscle Cell To AV Node Cell Signaling (GO:0086026)	OR2T7	LOC124909439	SAGSIN1	OR8U9	OR4E1	OR8J2	TMA7B	KCNE2	OR1D4	OR4K3
Atrial Cardiac Muscle Tissue Development (GO:0003228)	GSX1	TGIF2LY	TBX20	POU4F3	HOXC12	GSC	SRY	FIGLA	GCM2	HOXD12
Atrial Septum Development (GO:0003283)	TGIF2LY	GSX1	FIGLA	GSC	SRY	FERD3L	GBX1	POU4F3	PHOX2A	ETV2
Atrial Septum Morphogenesis (GO:0060413)	TGIF2LY	GSX1	SRY	FIGLA	GSC	GBX1	FERD3L	PHOX2A	POU4F3	GSX2
Atrioventricular Valve Development (GO:0003171)	LOC128125814	LOC105379528	LOC100507703	TMDD1	LOC101929627	LOC102725035	CIMIP3	KIR2DS3	OCTN3	IL25
Atrioventricular Valve Formation (GO:0003190)	GATA1	TGIF2LY	SRY	HNF1A	NKX2-1	CDX2	GSX1	ZNF705D	FAM90A18	GFI1B
Atrioventricular Valve Morphogenesis (GO:0003181)	SPRR5	TGIF2LY	LOC102725035	SRY	PHOX2B	LOC128092252	GSX1	FIGLA	KLF14	ASCL3
Attachment Of GPI Anchor To Protein (GO:0016255)	LOC102723553	LOC105371253	PWWP4	PTTG1IP2	PPIAL4H	P3R3URF	SPDYE10	LOC122455342	LOC100996709	DUS4L-BCAP29
Attachment Of Mitotic Spindle Microtubules To Kinetochore (GO:0051315)	LOC128031837	CDCA8	ARHGAP11A-SCG5	SPC25	KIF18A	CDCA5	OIP5	SKA1	SGO2	CCNB2
Auditory Behavior (GO:0031223)	LOC107987545	GNG14	SMIM40	LOC114841035	TAF11L4	CD300H	LOC100996701	LOC112268076	MSANTD5	LOC101926994
Auditory Receptor Cell Morphogenesis (GO:0002093)	GRXCR1	CABP2	TOMT	MAGEB6B	LOC101929805	CLRN1	LOC128125816	PJVK	LOC107987457	LOC107987423
Auditory Receptor Cell Stereocilium Organization (GO:0060088)	GRXCR1	CABP2	TOMT	MAGEB6B	LOC101929805	CLRN1	LOC128125816	PJVK	LOC107987457	LOC107987423
Autocrine Signaling (GO:0035425)	SPRR5	SERPINB4	H2AL3	LOC100996750	LOC110384692	UPK3BL2	CP20	SPRR1B	SERPINB12	S100A7
Autonomic Nervous System Development (GO:0048483)	SRY	TGIF2LY	GSX1	FIGLA	GCM2	POU4F3	GSC2	YY2	GBX1	DUX4
Autophagosome Assembly (GO:0000045)	OOSP4A	TAF11L9	TAF11L5	TAF11L10	TAF11L7	LOC105371253	TAFAZZIN	GOLGA6L19	PYDC5	LOC124902436
Autophagosome Maturation (GO:0097352)	ARL4AP5	LOC101929937	AQP7B	ERVFC1	ABCF2-H2BK1	USP17L4	PMIS2	MAP1LC3BP1	LOC441239	SEA
Autophagosome Membrane Docking (GO:0016240)	LOC101929937	LOC101060212	LOC102723382	LOC105369669	CNPY3-GNMT	SMIM39	SCYGR2	GOLGA6L19	OR4M2B	LOC122526780
Autophagosome Organization (GO:1905037)	OOSP4A	LOC105371253	ATG4D	TAF11L10	TAF11L7	TAF11L9	TAF11L5	PYDC5	C17orf114	SPDYE10
Autophagosome-Lysosome Fusion (GO:0061909)	FAM90A8	OR2B8P	TCP11X1	FAM90A22	PYDC5	FAM90A23	FAM90A14	SSU72L3	SSU72L2	SSU72L4
Autophagy Of Mitochondrion (GO:0000422)	LOC124902436	LOC105371253	SMIM41	PERCC1	LOC128125816	CP20	ATG16L1	LIPB	LOC102723728	ABCF2-H2BK1
Autophagy Of Nucleus (GO:0044804)	ATG4D	LOC105371253	ATG16L1	LOC124902436	LIPB	OOSP4A	LOC128125816	TAFAZZIN	LOC102723382	LOC105369669
Autophagy Of Peroxisome (GO:0030242)	PTTG1IP2	PWWP4	PRAMEF27	TBCEL-TECTA	CIMIP3	PRAMEF33	LOC100996709	PPIAL4H	PRAMEF26	POTEB2
Axo-Dendritic Protein Transport (GO:0099640)	LOC107987545	LOC102723750	LOC107987269	LOC107985149	LOC105377805	LOC107983989	LOC107987020	LOC101929601	LOC122455342	TBCEL-TECTA
Axo-Dendritic Transport (GO:0008088)	CP20	LOC107987479	LOC105371253	H3Y2	MAGEB6B	PEPE	LOC107987545	PEPC	SPDYE12	FAM90A22
Axon Development (GO:0061564)	TGIF2LY	GSX1	FIGLA	GSC2	POU4F3	GBX1	HOXC12	GSX2	SOX14	HOXD12
Axon Ensheathment In Central Nervous System (GO:0032291)	TGIF2LY	C8orf90	FIGLA	GSX1	POU3F4	SRY	ZSCAN4	TBCEL-TECTA	RAX2	GSC2
Axon Extension (GO:0048675)	LOC107987479	LOC102723750	LOC105379528	TBCEL-TECTA	DEFB130B	LOC105371253	DEFB105A	LOC101929937	OOSP1	SPDYE11
Axon Extension Involved In Axon Guidance (GO:0048846)	DEFB130B	OOSP1	DEFB105A	LOC102723750	CGB3	DEFB107A	DEFB106A	DEFB105B	DEFB104A	DEFB107B
Axon Guidance (GO:0007411)	LOC105379528	OR2T7	DEFB130B	LOC107987479	TBCEL-TECTA	DEFB105A	OOSP1	FAM240B	KIR2DS3	DEFB107A
Axon Regeneration (GO:0031103)	LOC128031837	TOMT	LOC128706666	G6PR	LPAL1	CP20	CHD9NB	LOC102723451	LOC114841035	LOC105375434
Axonal Fasciculation (GO:0007413)	LIPB	LOC124902694	MAGEB6B	ZNF511-PRAP1	LOC107987479	LOC100996696	TAF11L4	FAM240B	GRK7	SRMS
Axonal Transport (GO:0098930)	PTPRZ2	LOC107987479	TAF11L14	OR10J4	TOMT	SMIM41	TMEM271	LOC102723728	ARHGAP11A-SCG5	LOC100996709
Axonal Transport Of Mitochondrion (GO:0019896)	OSTCP2	LOC105376722	LOC107987479	CP20	LPAL1	G6PR	DUX3	PEPE	TAF11L14	ZNF765-ZNF761
Axonemal Central Apparatus Assembly (GO:1904158)	MORN5	C11orf97	DCDC2B	RSPH4A	ANKRD66	CFAP52	LRRC46	LOC107983987	CIMIP1	TEKT1
Axonemal Dynein Complex Assembly (GO:0070286)	LOC107983987	MORN5	RSPH4A	C11orf97	SMIM41	DCDC2B	DRC7	PYDC5	HOATZ	CFAP107
Axoneme Assembly (GO:0035082)	LOC107983987	C11orf97	MORN5	SMIM41	DCDC2B	TEKT1	DRC7	ANKRD66	LRRC46	CFAP52
Axonogenesis (GO:0007409)	LOC107987479	TBCEL-TECTA	LOC105379528	LOC102723750	DEFB130B	FAM240B	LOC102725035	OR2T7	LOC124904542	CHD9NB
Barbed-End Actin Filament Capping (GO:0051016)	ERVFC1	TAF11L9	TAF11L7	TAF11L5	TAF11L10	LOC100653133	LOC102724334	TAF11L8	TAF11L3	LOC105379199
Base Conversion Or Substitution Editing (GO:0016553)	RBMY1E	RBMY1D	RBMY1C	RBMY1J	NCBP2L	RBMY1B	RNF113B	DAZ3	RBMY1A1	PABPN1L
Base-Excision Repair (GO:0006284)	SLX1A	SLX1B	RPA4	RAD51D	PALB2	EME1	FAAP24	FANCG	RAD9B	FANCB
Base-Excision Repair, AP Site Formation (GO:0006285)	SLX1A	SLX1B	RPA4	FAAP24	POLL	RAD51D	TREX2	POLM	EME1	FAN1
Base-Excision Repair, Gap-Filling (GO:0006287)	SLX1A	SLX1B	RPA4	PTTG1IP2	PWWP4	POLM	RAD51D	PALB2	ERCC5	EME1
Basement Membrane Organization (GO:0071711)	LOC100996696	LOC107986800	OR9H1P	DEFB130B	ZNF511-PRAP1	OOSP1	OR2T7	ARHGAP11A-SCG5	TAF11L3	TAF11L8
Basic Amino Acid Transmembrane Transport (GO:1990822)	SLC35G4	CCDC183	CHKB	TSEN34	CHCHD10	USP17L23	HAPSTR2	LOC101929805	MPC1L	OOSP4B
Basic Amino Acid Transport (GO:0015802)	CCDC183	TSEN34	CHKB	CHCHD10	OCTN3	CSTB	LOC128125822	PTPRZ2	SLC35G4	LOC112268260
Behavioral Fear Response (GO:0001662)	LOC107987479	DRD3	TAAR1	DRD5	DRD1	SSTR4	HTR5A	HTR1B	HTR6	CHRM5
Benzene-Containing Compound Metabolic Process (GO:0042537)	LOC102724474	CP20	PEPE	CYP4A11	HAO2	SULT2A1	CA5A	UGT1A4	ACMSD	CYP3A7
Bicarbonate Transport (GO:0015701)	OR2T7	SLC35G4	OR8U9	OR4K3	OR4E1	SMIM44	SLC2A7	OOSP3	LOC102723713	TMDD1
Bicellular Tight Junction Assembly (GO:0070830)	LOC102725035	OR2T7	KIR2DS2	OR4K3	OR2AJ1	KIR2DS3	OR4E1	OR1D4	GAGE6	KIR2DS5
Bile Acid And Bile Salt Transport (GO:0015721)	LOC102724474	SLC35G4	SLC22A25	CYP3A7	SLC22A10	OCTN3	KDM4F	SLC17A2	SLC22A7	CYP2C19
Bile Acid Biosynthetic Process (GO:0006699)	PYDC5	LOC102724474	P3R3URF	CYP3A7	CYP4A11	OR5D3P	HAO2	SULT2A1	H3Y2	UGT1A4
Bile Acid Metabolic Process (GO:0008206)	P3R3URF	PYDC5	LOC102724474	CYP3A7	UGT1A4	UGT2B28	HAO2	CYP4A11	SULT2A1	CYP3A43
Biogenic Amine Biosynthetic Process (GO:0042401)	LOC107987479	CENPVL2	LOC105371253	LOC124904542	ETDB	PPIAL4H	SPDYE10	LOC100996701	LOC112268076	TPH2
Biogenic Amine Metabolic Process (GO:0006576)	HSD3B2	AVPR1B	CA7	KCND1	SCTR	CLCN2	KCNK10	TRPV1	GUCY2C	NPC1L1
Biomineral Tissue Development (GO:0031214)	DEFB130B	OOSP1	SPACA5B	AMELY	SPINT4	WFDC13	SPINT3	WFDC10A	DEFB105A	CSTL1
Bleb Assembly (GO:0032060)	LOC128125814	LOC128092252	LOC124903759	TMDD1	OR1R1P	TOMT	LOC100996701	LOC112268076	LOC124904542	OR52P1
Blood Circulation (GO:0008015)	CP20	AVPR1B	REN	OR2T7	HSD3B2	SCTR	GLP1R	CHRM1	LOC105379528	OPRD1
Blood Coagulation, Fibrin Clot Formation (GO:0072378)	F9	F11	CPN2	SERPINA10	CPB2	SERPINC1	HRG	APOC4	AFM	SERPINA7
Blood Coagulation, Intrinsic Pathway (GO:0007597)	F9	F13B	LOC102725035	F11	LY6G6F	F7	GP6	ITGA2B	LOC101926994	TREML1
Blood Vessel Diameter Maintenance (GO:0097746)	CP20	REN	LOC105379528	AVPR1B	KLKB1	PLG	HSD3B2	F2	GLP1R	PEPE
Blood Vessel Endothelial Cell Migration (GO:0043534)	TRAP	LOC100507703	LOC105379528	C17orf114	SEA	OCTN3	SPRR5	CP20	LOC107986800	PPIAP60
Blood Vessel Endothelial Cell Proliferation Involved In Sprouting Angiogenesis (GO:0002043)	SPRR5	PPIAP60	OR8J2	LOC102723750	LOC107987545	LOC100996696	KDM4F	LOC114841035	SDIM1	AQP7B
Blood Vessel Morphogenesis (GO:0048514)	TGIF2LY	SRY	LOC128125814	DEFB130B	PPIAP60	GSX1	FIGLA	GSC	KLF14	GBX1
Body Fluid Secretion (GO:0007589)	DEFB130B	DEFB105A	OOSP1	DEFB107A	DEFB106A	DEFB131B	DEFB106B	DEFB105B	CP20	DEFB130A
Bone Development (GO:0060348)	DEFB130B	OOSP1	DEFB105A	CGB3	DEFB107A	DEFB105B	AMELY	SPACA5B	DEFB106B	DEFB130A
Bone Morphogenesis (GO:0060349)	LOC128092246	LOC128125816	LOC124904542	SPRR5	LOC100996696	CP20	HSD3B2	AVPR1B	CA7	OR8G3P
Bone Resorption (GO:0045453)	SPRR5	CP20	LOC122513141	LOC105379528	PEPE	IL2	IL5	OR8J2	IL4	IL17A
Box C/D snoRNP Assembly (GO:0000492)	SSU72L3	SSU72L2	SSU72L4	SSU72L5	SSU72L1	RBMY1E	SSU72L6	DUX3	DAZ3	OSTCP2
Bradykinin Catabolic Process (GO:0010815)	LOC101060212	CP20	OR8G3P	KIR3DS1	LOC102724474	PPIAP40	PEPE	ZNF660-ZNF197	FAM240A	TEX54
Brain Development (GO:0007420)	LOC107987479	TGIF2LY	ESX1	LOC105371253	SRY	GSX1	RHOXF1	SHOX	FOXR2	TFDP3
Brain Morphogenesis (GO:0048854)	LOC105371253	LOC107987479	SMIM40	SPDYE10	OCTN3	SPDYE12	PYDC5	LOC100507703	MSANTD5	LOC124904542
Branched-Chain Amino Acid Catabolic Process (GO:0009083)	P3R3URF-PIK3R3	ERVFC1	LOC102724474	GCDH	ETFDH	MCEE	ACADM	CPT2	SUCLA2	MLYCD
Branched-Chain Amino Acid Metabolic Process (GO:0009081)	P3R3URF-PIK3R3	LIPB	GCDH	LOC102724474	SSU72L2	SSU72L4	SSU72L3	MCEE	ETFDH	ACAD9
Branched-Chain Amino Acid Transport (GO:0015803)	OCTN3	SLC35G4	LOC128092252	OR9H1P	CHD9NB	LOC101929805	PERCC1	LOC112268260	LOC112268145	LITAFD
Branching Involved In Blood Vessel Morphogenesis (GO:0001569)	OOSP1	DEFB130B	DEFB105A	LOC105379528	KIR3DS1	IFNA13	DEFB106A	SPRR5	FGF4	IL25
Branching Involved In Ureteric Bud Morphogenesis (GO:0001658)	TGIF2LY	GSC	SRY	GSX1	HOXC12	FIGLA	HOXD12	GBX1	POU4F3	KLF14
Branching Morphogenesis Of An Epithelial Tube (GO:0048754)	LOC100507703	SPRR5	SRY	TGIF2LY	GSC	DEFB130B	PHOX2B	GSX1	LOC105379528	SEA
Brown Fat Cell Differentiation (GO:0050873)	RBMY1C	SPRR5	LOC128031837	TEX54	CP20	LOC100507703	OR5BS1P	LOC105371253	TMA7B	OOSP4A
Bundle Of His Cell To Purkinje Myocyte Communication (GO:0086069)	OR8G3P	H2AL3	LOC128125814	OR9H1P	ZNF660-ZNF197	OSTCP2	LOC112267881	TMDD1	PRAMEF33	SLCO1B3-SLCO1B7
Bundle Of His cell-Purkinje Myocyte Adhesion Involved In Cell Communication (GO:0086073)	OR8G3P	H2AL3	OSTCP2	TAF11L8	TAF11L3	LOC122513141	ERVFC1	SMIM44	USP17L23	DSG1
cAMP Biosynthetic Process (GO:0006171)	SPDYE11	P3R3URF-PIK3R3	H3Y2	OR2T7	GNG14	SMIM28	RBMY1C	ADCY1	LOC102723750	OR8G3P
cAMP Metabolic Process (GO:0046058)	SPDYE11	P3R3URF-PIK3R3	H3Y2	GNG14	OR2T7	CP20	OR8G3P	LOC102723750	PEPE	SMIM28
cAMP-mediated Signaling (GO:0019933)	DUSP13B	AVPR1B	HSD3B2	CP20	SCTR	CA7	GUCY2C	OPRD1	CHRM1	HTR4
cGMP Biosynthetic Process (GO:0006182)	OOSP1	PSKH2	MOS	OR2T7	LOC105379528	AMHR2	GRK7	TSSK3	TSSK2	CDKL4
cGMP Metabolic Process (GO:0046068)	OOSP1	PSKH2	LOC105379528	MOS	OR2T7	AMHR2	GRK7	TSSK3	TSSK2	CDKL4
cGMP-mediated Signaling (GO:0019934)	REN	AVPR1B	OPRD1	CHRM1	GLP1R	SLCO1B3-SLCO1B7	DRD2	AGTR1	TLR9	CA7
calcineurin-NFAT Signaling Cascade (GO:0033173)	LOC105379528	KIR2DL5A	PPP3R2	KIR2DS3	LOC102725035	PWWP4	PTTG1IP2	TGIF2LY	KIR2DS5	TLE7
Calcineurin-Mediated Signaling (GO:0097720)	LOC105379528	KIR2DL5A	KIR2DS3	PWWP4	PTTG1IP2	TLE7	LOC102725035	KIR2DS5	DEFB131B	PRAMEF33
Calcitonin Family Receptor Signaling Pathway (GO:0097646)	OR2T7	KIR2DS3	LOC105379528	LOC647264	LOC112267897	FAM246A	TRAP	KIR2DS2	KIR2DS5	OR4K3
Calcium Import Into The Mitochondrion (GO:0036444)	LOC114841035	AQP7B	PPIAP40	SCYGR1	LOC102724474	SCYGR10	LOC112267881	LBHD2	PPIAP60	FAM90A18
Calcium Ion Homeostasis (GO:0055074)	OR2T7	CP20	LOC105379528	CCL16	KIR3DS1	DEFB130B	CCL17	KIR2DS3	CCL25	OR11H7
Calcium Ion Import (GO:0070509)	OR8J2	OR51C1P	OR2T7	SLCO1B3-SLCO1B7	HSD3B2	AVPR1B	KCNB2	LOC128125816	TRPV1	CA7
Calcium Ion Import Across Plasma Membrane (GO:0098703)	OR2T7	SLCO1B3-SLCO1B7	TBCEL-TECTA	OR4E1	OR8U9	OR4K3	OR1D4	OR2T10	MAGEB6B	GRIN2B
Calcium Ion Transmembrane Import Into Cytosol (GO:0097553)	OR2T7	OR4E1	AVPR1B	OR8U9	OR4K3	HSD3B2	CHRM1	OPRD1	GABRA2	KCNB2
Calcium Ion Transmembrane Transport (GO:0070588)	OR2T7	SLCO1B3-SLCO1B7	OR4E1	OR4K3	OR8U9	KCNB2	OR1D4	AVPR1B	HSD3B2	KCNG4
Calcium Ion Transport (GO:0006816)	OR2T7	SLCO1B3-SLCO1B7	OR4E1	OR4K3	OR8U9	OR1D4	CHD9NB	OR2AJ1	OR52P1	FAM240B
Calcium Ion Transport Into Cytosol (GO:0060402)	LOC107987545	OR2T7	TOMT	LOC122526780	LOC124904542	OR10J4	PTPRZ2	LOC105379199	LOC101060212	LOC100996696
Calcium Ion-Regulated Exocytosis Of Neurotransmitter (GO:0048791)	PTPRZ2	TMEM271	SVOP	TMSB15C	FAM237A	H3Y1	LOC122526780	KDM4F	CPLX2	DUS4L-BCAP29
Calcium-Dependent Cell-Cell Adhesion Via Plasma Membrane Cell Adhesion Molecules (GO:0016339)	OR2T7	PTTG1IP2	PWWP4	OR8U9	OR4K3	PCDHB8	POTEB2	PCDHB7	TBCEL-TECTA	OR4E1
Calcium-Independent Cell-Cell Adhesion Via Plasma Membrane Cell-Adhesion Molecules (GO:0016338)	LOC102725035	OR2T7	OR4K3	OR4E1	OR1D4	OR2AJ1	KIR2DS3	KIR2DS2	CLDN24	OR8B3
Calcium-Ion Regulated Exocytosis (GO:0017156)	PTPRZ2	TMEM271	LOC122526780	LOC102723750	H3Y1	FAM237A	LOC102723713	OR8J2	SMIM28	FAM163B
Calcium-Mediated Signaling (GO:0019722)	LOC105379528	KIR2DS3	OR2T7	KIR2DS5	PWWP4	PTTG1IP2	KIR2DS1	KIR3DS1	KIR2DL5A	CCR8
Calcium-Mediated Signaling Using Intracellular Calcium Source (GO:0035584)	C8orf90	CP20	PPIAP40	OR2T7	SMIM44	OR8J2	LOC105379528	KIR3DS1	KIR2DS5	PEPE
Camera-Type Eye Development (GO:0043010)	TGIF2LY	SRY	FIGLA	GSX1	H3Y1	ASCL3	SOX14	TEX54	RAX2	POU4F3
Camera-Type Eye Morphogenesis (GO:0048593)	LOC128125814	LOC107987479	LOC124902694	LOC102723971	TMDD1	TEX54	FAM240B	TAF11L3	TAF11L8	OSTCP2
Canonical Wnt Signaling Pathway (GO:0060070)	LOC102725035	TLE7	OOSP1	DEFB130B	DKK4	CER1	CFC1B	LOC100507703	AMELY	CGB3
Cap-Dependent Translational Initiation (GO:0002191)	RBMY1E	RBMY1D	NCBP2L	RBMY1A1	RBMY1B	H3Y2	TMEM275	PEPC	RBMY1J	RBMY1F
Carbohydrate Biosynthetic Process (GO:0016051)	P3R3URF	A4GNT	B3GALT9	KDM4F	LOC102723971	H2AL3	B3GNT6	GCNT7	LOC102723750	LOC124904411
Carbohydrate Catabolic Process (GO:0016052)	P3R3URF-PIK3R3	PYDC5	PRPS1L1	LDHAL6B	LOC102724474	PDHA2	ERVFC1	LDHAL6A	GK2	G6PC2
Carbohydrate Derivative Biosynthetic Process (GO:1901137)	P3R3URF	LOC124902436	GUK2	TMDD1	SCYGR1	A4GNT	SMIM44	B3GALT9	MAGEB6B	LOC128125816
Carbohydrate Derivative Catabolic Process (GO:1901136)	MARCOL	PRAMEF22	TPRX2	H2AL3	KDM4F	LOC102724334	LOC102724474	C3orf85	SCYGR1	LORICRIN
Carbohydrate Derivative Transport (GO:1901264)	OCTN3	SLC35G4	LOC102724474	PYDC5	P3R3URF	TP53TG3F	ABCF2-H2BK1	OR1R1P	CLEC20A	TAF11L5
Carbohydrate Phosphorylation (GO:0046835)	P3R3URF-PIK3R3	LOC124902436	PRPS1L1	PGK2	PYDC5	GK2	DUSP13B	LOC441239	FAM240B	PSKH2
Carbon Dioxide Transport (GO:0015670)	LOC124902436	TMA7B	HBM	SAGSIN1	LOC124909439	HBA2	GYPB	GYPA	OR51C1P	AHSP
Carboxylic Acid Biosynthetic Process (GO:0046394)	LOC102724474	CYP3A7	CYP2C19	UGT1A4	CYP3A43	ADH1A	HAO2	CYP2A6	CYP2A7	SULT2A1
Carboxylic Acid Catabolic Process (GO:0046395)	LOC102724474	P3R3URF-PIK3R3	ERVFC1	LIPB	UGT2A2	LOC107987425	LOC101929614	LOC107987423	LOC107987462	LOC105379504
Carboxylic Acid Metabolic Process (GO:0019752)	LOC102724474	CYP2C19	CYP3A7	CYP4A11	UGT1A4	P3R3URF	CYP2A7	CYP3A43	CYP2A6	SULT2A1
Carboxylic Acid Transmembrane Transport (GO:1905039)	SLC35G4	OCTN3	SLC2A7	OR2T7	MPC1L	LOC102724474	SLC22A25	SLC35G3	SLC36A3	OR14L1
Carboxylic Acid Transport (GO:0046942)	SLC35G4	OCTN3	OR2T7	SLC2A7	SLC22A25	SLC13A2	KDM4F	SLC36A3	SLC22A13	OR4K3
Cardiac Atrium Development (GO:0003230)	OR9H1P	TAF11L14	LOC101929937	OR8G3P	OR4E1	ZNF765-ZNF761	SCYGR1	LOC128125814	H2BK1	OOSP1
Cardiac Atrium Morphogenesis (GO:0003209)	TGIF2LY	GSX1	GSC	FIGLA	SRY	GBX1	FERD3L	HOXC12	RAX	KLF14
Cardiac Cell Development (GO:0055006)	H3Y1	MYH7	TAF11L12	CSRP3	SPDYE16	KRTAP1-4	OOSP4B	LMOD2	KRTAP10-4	MYL2
Cardiac Conduction (GO:0061337)	OR2T7	OR8U9	SLCO1B3-SLCO1B7	LOC128125816	OR4K3	SMIM44	OR1D4	OR4E1	OR51C1P	OR8J2
Cardiac Conduction System Development (GO:0003161)	TGIF2LY	GSX1	SRY	FIGLA	GSC	GCM2	KLF14	HOXC12	POU4F3	GBX1
Cardiac Epithelial To Mesenchymal Transition (GO:0060317)	SPRR5	LOC128092252	TGIF2LY	LOC100507703	OCTN3	FIGLA	SRY	GSX1	GSC	SEA
Cardiac Left Ventricle Morphogenesis (GO:0003214)	TGIF2LY	SRY	FIGLA	GSX1	GSX2	POU4F2	NOBOX	KLF14	HOXC12	GCM2
Cardiac Muscle Cell Action Potential (GO:0086001)	OR2T7	LOC128125816	KCNJ11	SLCO1B3-SLCO1B7	KCNQ4	HSD3B2	TRPV1	AVPR1B	KCNQ3	CA7
Cardiac Muscle Cell Action Potential Involved In Contraction (GO:0086002)	OR2T7	SLCO1B3-SLCO1B7	LOC128125816	OR1D4	SMIM44	KCNQ4	OR8U9	KCNJ11	OR4E1	HSD3B2
Cardiac Muscle Cell Contraction (GO:0086003)	OR2T7	KCNQ4	KCNJ11	HSD3B2	KCNH2	LOC128125816	AVPR1B	TRPV1	HTR4	DRD2
Cardiac Muscle Cell Development (GO:0055013)	LOC128125816	OR10J4	LMOD2	SPDYE16	OR11H7	MYH7	MYOZ2	LOC102724474	CPHXL	RBMY1C
Cardiac Muscle Cell Differentiation (GO:0055007)	LOC114841035	TGIF2LY	TBX20	TOMT	TAF11L12	SEA	OR10J4	LOC100507703	CPHXL	SRY
Cardiac Muscle Cell Membrane Repolarization (GO:0099622)	OR2T7	KCNE2	OR8U9	OR51C1P	C17orf114	OR52P1	KCNK18	GSG1L2	TMA7B	SCN5A
Cardiac Muscle Cell Myoblast Differentiation (GO:0060379)	SRY	TGIF2LY	DUX4	YY2	FIGLA	ZSCAN4	GSX1	ETV2	NANOG	SPZ1
Cardiac Muscle Cell-Cardiac Muscle Cell Adhesion (GO:0086042)	OR8G3P	H2AL3	OSTCP2	TAF11L8	TAF11L3	LOC122513141	ERVFC1	LOC124904542	SMIM44	USP17L23
Cardiac Muscle Contraction (GO:0060048)	LOC128125816	CAV3	MYOZ2	MYH2	MYH8	LDB3	MYOT	OR10J4	CACNA1S	MYL7
Cardiac Muscle Hypertrophy (GO:0003300)	LOC128125816	MYH7	PTPRZ2	MYL2	MYOZ2	MYH6	HSD3B2	MYBPC3	AVPR1B	LOC128092246
Cardiac Muscle Tissue Development (GO:0048738)	TGIF2LY	SRY	GSX1	FIGLA	GSC	SHOX	HOXC12	GBX1	KLF14	PHOX2A
Cardiac Muscle Tissue Morphogenesis (GO:0055008)	CSRP3	H3Y1	OR10J4	MYOZ2	MYL7	CAV3	LOC128125816	MYH2	LMOD2	LOC102724474
Cardiac Myofibril Assembly (GO:0055003)	LMOD2	LOC128125816	OR10J4	MYOZ2	SYNPO2L	MYH7	LOC102724474	MYOT	SMCO1	MYH2
Cardiac Pacemaker Cell Development (GO:0060926)	TGIF2LY	GSX1	HOXC12	GSC	FIGLA	FERD3L	GCM2	SRY	HOXD12	POU4F3
Cardiac Right Ventricle Morphogenesis (GO:0003215)	TGIF2LY	GSX1	SRY	GSC	FIGLA	GBX1	GCM2	POU4F3	FERD3L	PHOX2A
Cardiac Ventricle Development (GO:0003231)	TGIF2LY	SRY	LOC128092252	GSX1	FIGLA	KLF14	GSC	GBX1	GCM2	HOXC12
Cardiac Ventricle Morphogenesis (GO:0003208)	TGIF2LY	GSX1	FIGLA	SRY	GSC	GBX1	NKX2-5	KLF14	GCM2	MYF6
Cardioblast Differentiation (GO:0010002)	SRY	TGIF2LY	DUX4	YY2	FIGLA	NANOG	ZSCAN4	GATA1	GSX1	GCM1
Cardiocyte Differentiation (GO:0035051)	LOC100996696	SPRR5	ERV3-1-ZNF117	DUS4L-BCAP29	LYNX1-SLURP2	P3R3URF-PIK3R3	LOC102725035	LOC114841035	ETDC	CP20
Cardiolipin Acyl-Chain Remodeling (GO:0035965)	LCE2C	OR1R1P	LOC124906010	LOC128125816	OR9H1P	P3R3URF	HTD2	LORICRIN	SMIM41	LOC102723451
Cardiolipin Biosynthetic Process (GO:0032049)	P3R3URF	HTD2	LOC128125816	C1orf232	LOC114841035	EFNA4-EFNA3	CMC4	POTEB2	LOC107983987	PWWP4
Cardiolipin Metabolic Process (GO:0032048)	P3R3URF	HTD2	PWWP4	PTTG1IP2	C1orf232	POTEB2	LOC128125816	OR9H1P	LOC124906010	PRAMEF26
Carnitine Metabolic Process (GO:0009437)	LIPB	P3R3URF-PIK3R3	MLYCD	MCEE	LOC102724474	HTD2	EHHADH	LOC647264	OTC	ETFDH
Cartilage Development (GO:0051216)	DEFB130B	OOSP1	DEFB105A	IFNA13	CGB3	DEFB107A	DEFB105B	DEFB106A	DEFB106B	DEFB104A
Catecholamine Biosynthetic Process (GO:0042423)	CP20	LOC105371253	LOC107987479	PEPE	LOC100996696	SPDYE10	TPH1	H3Y1	OTC	CYP2C19
Catecholamine Catabolic Process (GO:0042424)	HSD3B2	AVPR1B	CA7	KCNQ4	TRPV1	KCND1	HTR1D	CHRM1	CLCN2	KCNK10
Catecholamine Metabolic Process (GO:0006584)	CP20	LOC107987479	OPRD1	CHRM1	AVPR1B	HTR1D	LOC105371253	HTR4	SLC6A4	HTR2B
Catecholamine Transport (GO:0051937)	OCTN3	SLC35G4	OR1R1P	SLC10A2	LOC122513141	SLCO1B1	SLC22A12	SLC28A2	LOC105371253	OR2T7
Catecholamine Uptake (GO:0090493)	OCTN3	SLC35G4	LOC122513141	SLC22A12	SLCO1B1	OR2T7	OR1R1P	SLC28A2	SLC10A2	SLC22A25
Cell Chemotaxis (GO:0060326)	DEFB105A	DEFB105B	DEFB107A	DEFB106B	DEFB106A	DEFB104A	DEFB107B	DEFB103B	DEFB4B	SPAG11A
Cell Communication By Electrical Coupling Involved In Cardiac Conduction (GO:0086064)	OR2T7	NFILZ	OOSP4B	LOC102723451	GNG14	OOSP3	P3R3URF-PIK3R3	OR8U9	LOC128125814	OR4K3
Cell Cycle G1/S Phase Transition (GO:0044843)	ARHGAP11A-SCG5	LOC100507703	LOC102725035	TSSK1B	GRK7	CHEK2	TSSK3	OCTN3	SPRR5	CHEK1
Cell Cycle G2/M Phase Transition (GO:0044839)	HASPIN	CHEK1	SRMS	GRK7	NEK2	TTK	TSSK1B	PLK4	LOC128031837	BUB1
Cell Differentiation In Hindbrain (GO:0021533)	TMEM271	OR8J2	CHD9NB	TAF11L12	ERFL	GSX1	TGIF2LY	DUXB	BSX	KDM4F
Cell Differentiation In Spinal Cord (GO:0021515)	TGIF2LY	ASCL3	GSX1	FOXR2	CDX4	TFDP3	ZNF157	GBX1	FIGLA	FERD3L
Cell Differentiation Involved In Metanephros Development (GO:0072202)	TGIF2LY	GSX1	SRY	FIGLA	GSC	HOXC12	NOBOX	POU4F3	GBX1	HOXD12
Cell Junction Assembly (GO:0034329)	OR2T7	OR8U9	OR4K3	OR4E1	PTTG1IP2	PWWP4	TBCEL-TECTA	POTEB2	LOC107987479	OR1D4
Cell Junction Disassembly (GO:0150146)	LOC128092252	C1QA	LOC124904542	DEFB130B	CP20	CCL18	CCL8	OOSP1	CCL13	CCL17
Cell Junction Maintenance (GO:0034331)	KDM4F	CP20	OR51C1P	LOC124904542	LOC128125814	C1orf232	TMDD1	LOC102725035	CCDC183	OR2T7
Cell Junction Organization (GO:0034330)	LOC107987479	LOC102725035	CP20	LOC124904542	PEPE	OR2T7	LOC105371253	MAGEB6B	LOC122526780	TMEM271
Cell Migration Involved In Heart Development (GO:0060973)	LOC128706666	SRY	TGIF2LY	GSX1	FIGLA	GSC	POU4F3	HOXC12	BSX	SHOX
Cell Migration Involved In Sprouting Angiogenesis (GO:0002042)	LOC105379528	TRAP	LOC100507703	PPIAP60	DEFB130B	OCTN3	LOC128031837	OOSP1	IFNA13	OOSP4A
Cell Morphogenesis Involved In Differentiation (GO:0000904)	SSU72L2	SSU72L4	SSU72L3	SCYGR1	C1orf232	LOC124909439	SAGSIN1	SPDYE17	CIST1	SPDYE15
Cell Morphogenesis Involved In Neuron Differentiation (GO:0048667)	TBCEL-TECTA	PTPRZ2	LOC105371253	TMEM271	LOC107987479	LOC102723750	OR8J2	FAM240B	CHD9NB	CP20
Cell Part Morphogenesis (GO:0032990)	LOC128125816	FAM240A	LOC112268076	LOC100996701	CCDC201	LOC102724474	TOMT	LOC101926994	LOC102723553	LOC102723728
Cell Projection Assembly (GO:0030031)	LOC102725035	OR1R1P	TAF11L14	LOC107987457	LOC101929614	LOC105379504	LOC107987423	LOC107987425	LOC107987462	LOC105378947
Cell Projection Organization (GO:0030030)	OR1R1P	LOC102725035	PWWP4	PTTG1IP2	TAF11L14	C8orf90	LOC110384692	SAGSIN1	LOC124909439	TMA7B
Cell Proliferation In Forebrain (GO:0021846)	GOLGA6L19	LOC128125816	LOC100653133	LOC122513141	KLF18	SPRR5	C17orf114	WNT8A	NEUROG3	WNT9B
Cell Surface Pattern Recognition Receptor Signaling Pathway (GO:0002752)	DEFB130B	OOSP1	DEFB105A	CFHR5	CFHR4	LOC102724971	LOC102724474	DEFB107A	CFHR2	F13B
Cell Surface Receptor Signaling Pathway Involved In Cell-Cell Signaling (GO:1905114)	LOC102725035	TLE7	LOC124904542	LOC102723713	G6PR	LPAL1	WNT8A	DEFB130B	HAPSTR2	WNT9B
Cell Surface Receptor Signaling Pathway Involved In Heart Development (GO:0061311)	SPRR5	LOC128092252	TGIF2LY	FIGLA	SRY	GSX1	YY2	ZSCAN4	KLF14	RAX2
Cell Surface Toll-Like Receptor Signaling Pathway (GO:0140895)	PYDC5	TAF11L9	TAF11L7	TAF11L10	TAF11L5	TLR8	CLEC6A	TLR7	TLR9	TICAM1
Cell-Cell Adhesion Mediated By Cadherin (GO:0044331)	OR2T7	TBCEL-TECTA	OR8U9	CHD9NB	OR4K3	OCTN3	LOC100507703	TCP11X1	OR52P1	OR2AJ1
Cell-Cell Adhesion Via Plasma-Membrane Adhesion Molecules (GO:0098742)	OR2T7	OR8U9	OR4K3	OR4E1	KIR3DS1	TBCEL-TECTA	OR1D4	OR2AJ1	LOC100996696	KIR2DS2
Cell-Cell Junction Assembly (GO:0007043)	OR2T7	OR8U9	OR4K3	TBCEL-TECTA	OR4E1	OR1D4	OR2AJ1	LOC128092252	SEA	LOC100507703
Cell-Cell Junction Maintenance (GO:0045217)	HSD3B2	AVPR1B	CA7	REN	SMIM44	KCND1	SCTR	KCNK10	CLCN2	TLR9
Cell-Cell Junction Organization (GO:0045216)	OR2T7	OR8U9	TBCEL-TECTA	LOC102725035	LOC128092252	CIST1	OR4K3	CHD9NB	KIR3DS1	SEA
Cell-Cell Signaling By Wnt (GO:0198738)	LOC102725035	TLE7	TAF11L14	HAPSTR2	LOC128125816	WNT8A	PTTG1IP2	PWWP4	LOC102723713	LOC122455342
Cell-Cell Signaling Involved In Cardiac Conduction (GO:0086019)	OR8G3P	TOMT	OR9H1P	OR10J4	LOC128125816	C8orf90	MYL2	ARL4AP5	PRAMEF33	LOC124904542
Cell-Matrix Adhesion (GO:0007160)	LOC102725035	DEFB130B	ZNF511-PRAP1	OOSP1	OR2T7	LOC100996696	TBCEL-TECTA	OR8U9	DEFB105A	LIPB
Cell-Substrate Junction Assembly (GO:0007044)	G6PR	LPAL1	ARHGAP11A-SCG5	LOC128092252	LOC105379199	LOC124904542	OR52E1	LOC102723971	LOC102725035	ARL4AP5
Cellular Biogenic Amine Catabolic Process (GO:0042402)	LOC128125814	LOC102724474	TMDD1	LOC102724183	OR52P1	TBCEL-TECTA	LOC107983987	KCNQ4	ZNF511-PRAP1	HSD3B2
Cellular Component Assembly (GO:0022607)	LOC107983987	SMIM41	OR8J2	PPIAP40	SPATA31A5	LOC102725035	FAM240A	TBCEL-TECTA	SPEM3	CIST1
Cellular Component Disassembly (GO:0022411)	DEFB130B	OOSP1	KIR3DS1	TRAP	LOC100996696	KDM4F	CTRB1	DEFB105A	MMP20	CCL15
Cellular Component Maintenance (GO:0043954)	SPDYE15	SPDYE14	CP20	SPDYE13	PRAMEF33	HSD3B2	SPDYE11	AVPR1B	SCTR	NPC1L1
Cellular Defense Response (GO:0006968)	KIR3DL3	KIR2DS1	KIR2DS2	KIR2DS5	KIR2DL3	KIR3DS1	KIR2DL1	KIR2DL2	KLRC1	CCR8
Cellular Glucuronidation (GO:0052695)	UGT1A3	UGT1A5	P3R3URF-PIK3R3	UGT2B11	UGT1A1	CYP2A7	GSTA5	CYP3A43	ADH1A	USP17L19
Cellular Heat Acclimation (GO:0070370)	LOC122513141	C8orf90	OR8G3P	LOC128092252	KDM4F	PEPC	KLF18	LOC107986800	HSPA1L	LOC124903759
Cellular Hyperosmotic Response (GO:0071474)	LIPB	OCTN3	SEA	LOC100507703	LOC105371253	LOC124902436	SPRR5	ZNF660-ZNF197	LOC102725035	LOC124909439
Cellular Hypotonic Response (GO:0071476)	LOC128125814	TMDD1	SLC35G4	OR2T7	LOC107987479	LOC100129098	PERCC1	MAGEB6B	SPDYE11	FAM246B
Cellular Lipid Biosynthetic Process (GO:0097384)	P3R3URF	LOC107987479	SSU72L5	SSU72L4	SSU72L2	SSU72L3	LOC100996709	LOC114841035	LOC102723553	AQP7B
Cellular Lipid Catabolic Process (GO:0044242)	P3R3URF	PYDC5	LOC102724474	DEFB130B	OOSP1	DEFB105A	SPACA5B	HTD2	LOC124903759	LOC100507703
Cellular Modified Amino Acid Biosynthetic Process (GO:0042398)	POTEB2	PTTG1IP2	PWWP4	P3R3URF-PIK3R3	PPIAL4H	PRAMEF26	LOC105375434	OR9H1P	PRAMEF27	LOC127814297
Cellular Modified Amino Acid Catabolic Process (GO:0042219)	LOC102724474	P3R3URF	PRODH2	AGXT2	DMGDH	HAO2	CYP3A7	CYP4A11	OTC	LOC128706666
Cellular Nitrogen Compound Biosynthetic Process (GO:0044271)	P3R3URF	PERCC1	USP17L21	SPDYE10	LOC112267897	FAM246A	H3Y2	OR4M2B	TMSB15C	OR8G3P
Cellular Respiration (GO:0045333)	ATP5MF	ATP5ME	ATP5PD	ATP5MG	COX7A2L	ATP5PF	ATP5PO	COX14	ATP5MC3	ATP5PB
Cellular Response To ATP (GO:0071318)	OR2T7	PWWP4	PTTG1IP2	MRGPRX4	MRGPRX1	VN1R3	MS4A18	TAAR1	PRAMEF27	OR1D4
Cellular Response To BMP Stimulus (GO:0071773)	DEFB130B	LOC105379528	DEFB105A	IFNA13	DEFB107A	OOSP1	DEFB105B	DEFB106B	DEFB106A	DEFB131B
Cellular Response To UV (GO:0034644)	CP20	SPRR5	H3Y2	ARHGAP11A-SCG5	LOC102725035	LOC100507703	TRAP	SMIM40	PALB2	RBMY1C
Cellular Response To UV-A (GO:0071492)	LOC100996750	CP20	TRAP	OR5D3P	LOC100507703	OPN1MW3	SEA	OCTN3	OPN1MW	MMP12
Cellular Response To UV-B (GO:0071493)	TSSK1B	GRK7	SMIM40	TSSK3	H3Y2	CP20	LOC105369669	LOC102723382	TSSK2	WEE2
Cellular Response To Acetylcholine (GO:1905145)	CHRM1	OR2T7	OPRD1	AVPR1B	DRD2	GABRA2	TRPV1	GRIN2B	GRIN2C	HTR2B
Cellular Response To Acid Chemical (GO:0071229)	P3R3URF-PIK3R3	RBMY1C	LOC102723564	LOC128125814	LOC102723971	TMDD1	MSANTD5	SEA	LOC100507703	LOC112267992
Cellular Response To Acidic pH (GO:0071468)	OR2T7	OR8U9	OR4K3	OR4E1	LOC124902436	LOC124904411	OR10J4	H2AL3	IGBP1C	MARCOL
Cellular Response To Alcohol (GO:0097306)	OR2T7	OR8U9	H3Y2	OR4K3	KIR2DS3	H2AL3	MARCOL	PYDC5	LOC102723971	LOC647264
Cellular Response To Alkaloid (GO:0071312)	CP20	PEPE	SEA	TRAP	SLC6A4	OR2T7	TOMT	LOC100507703	SLCO1B3-SLCO1B7	OR8U9
Cellular Response To Amino Acid Starvation (GO:0034198)	P3R3URF-PIK3R3	LOC102725035	DUSP13B	ERV3-1-ZNF117	LOC112267992	LOC105372704	ABCF2-H2BK1	LOC107987462	LOC105379504	LOC107987457
Cellular Response To Amino Acid Stimulus (GO:0071230)	P3R3URF-PIK3R3	LOC100653049	OR4M2B	FAM246A	LOC112267897	MYL12BP2	TMDD1	RBMY1C	LOC124902436	SPDYE11
Cellular Response To Amyloid-Beta (GO:1904646)	CP20	LOC107987479	OR2T7	LOC105371253	PEPE	KIR2DS2	OR8U9	LOC105379528	KIR3DS1	KIR2DS5
Cellular Response To Angiotensin (GO:1904385)	LOC107987479	TAF11L8	TAF11L3	LOC124902436	RXRB	USP17L23	OR5BS1P	OSTCP2	LOC100996709	P3R3URF-PIK3R3
Cellular Response To Arsenic-Containing Substance (GO:0071243)	DUSP13B	LPAL1	G6PR	LOC128706666	ERVFC1	PPIAP60	CIST1	ZNF511-PRAP1	LOC100507703	LOC128092252
Cellular Response To Bacterial Lipopeptide (GO:0071221)	OOSP4B	TLR8	TLR5	TLR7	PYDC5	SMIM40	KIR3DS1	OOSP3	KIR2DS2	TLR9
Cellular Response To cAMP (GO:0071320)	OR8U9	OR2T7	LOC124904411	RBMY1C	TMA7B	KDM4F	SAGSIN1	LOC124909439	SMIM44	LOC100996696
Cellular Response To Cadmium Ion (GO:0071276)	DUSP13B	TRAP	MT1M	MT1B	LOC100507703	IL2	MAPK14	CP20	RAF1	LOC105379528
Cellular Response To Caffeine (GO:0071313)	TOMT	SEA	LIPB	SLCO1B3-SLCO1B7	LOC105379199	OR10J4	CACNA1S	TAF11L8	TAF11L3	OR2T7
Cellular Response To Calcium Ion (GO:0071277)	TMEM271	FAM240B	SMIM28	LOC102723971	OR8J2	LOC124904542	LOC122526780	FAM237A	LOC124904411	LOC102723750
Cellular Response To Catecholamine Stimulus (GO:0071870)	CP20	FAM246C	FAM246B	SPDYE11	OR2T7	OR4N4C	SEA	PEPE	OR8U9	SPDYE10
Cellular Response To Chemical Stress (GO:0062197)	CP20	LOC100507703	SEA	OCTN3	LOC105371253	TRAP	RBMY1C	MSANTD5	SMIM40	P3R3URF-PIK3R3
Cellular Response To Chemokine (GO:1990869)	CCL27	IL9	IL25	IL5	IFNA5	IL17A	IFNA7	DEFB130B	IFNA13	IL22
Cellular Response To Cholesterol (GO:0071397)	PYDC5	FAM246A	LOC112267897	OR4M2B	AQP7B	OR10J4	LOC124902694	HNRNPCL4	LOC128706666	HSD3B2
Cellular Response To Cold (GO:0070417)	ZNF660-ZNF197	LOC128092252	LOC122394732	GOLGA6L19	CT47C1	TSSK1B	SSU72L6	TEX50	LOC100653133	SPEM3
Cellular Response To Copper Ion (GO:0071280)	LOC102724474	OCTN3	PPIAP40	OR51C1P	H3Y1	LOC100507703	TP53TG3C	MYL12BP2	KDM4F	OR5BS1P
Cellular Response To Corticosteroid Stimulus (GO:0071384)	AVPR1B	OPRD1	HTR4	SSTR1	SCTR	HTR1D	CHRM1	GLP1R	HTR2B	LOC105371253
Cellular Response To Cytokine Stimulus (GO:0071345)	LOC105379528	IL9	IL25	IFNA13	IFNL1	IL21	IL22	IL3	IL26	IFNL2
Cellular Response To Decreased Oxygen Levels (GO:0036294)	LOC100507703	OCTN3	SEA	CP20	TRAP	C17orf114	TAF11L4	LOC102723750	SPRR5	LOC100653049
Cellular Response To dsRNA (GO:0071359)	LOC105379528	RBMY1C	MYL12BP2	LOC124903759	IFNL1	OR2B8P	NOTCH2NLR	IFIT2	SPRR5	IFNL3
Cellular Response To Epidermal Growth Factor Stimulus (GO:0071364)	OSTCP2	OR2B8P	SMIM39	LOC647264	DUX3	AQP7B	SCYGR2	SPRR5	P3R3URF-PIK3R3	PIK3CA
Cellular Response To Epinephrine Stimulus (GO:0071872)	LOC105379199	FAM240B	SEA	OR2T7	CP20	LIPB	TAF11L4	LOC100507703	TAF11L5	TAF11L9
Cellular Response To Estradiol Stimulus (GO:0071392)	RXRB	NR1H4	TGIF2LY	SRY	HSD3B2	AVPR1B	DUX5	CA7	DUX3	GSX1
Cellular Response To Estrogen Stimulus (GO:0071391)	TRIM51G	SRY	LOC100507703	TGIF2LY	OCTN3	GATA1	DUX4	FIGLA	SEA	YY2
Cellular Response To Exogenous dsRNA (GO:0071360)	LOC105379528	MYL12BP2	IFNL1	NOTCH2NLR	IFIT2	SPRR5	IFNL3	IL27	OR2B8P	RBMY1C
Cellular Response To Fatty Acid (GO:0071398)	OR14L1	OR5BS1P	VN1R3	LOC102724474	OR51L1	LOC112268076	LOC100996701	OR56B4	OR8D2	OR4F17
Cellular Response To Fibroblast Growth Factor Stimulus (GO:0044344)	DEFB130B	DEFB105A	LOC105379528	IFNA13	IFNA5	OOSP1	IL25	DEFB105B	DEFB107A	IFNA7
Cellular Response To Fluid Shear Stress (GO:0071498)	DUSP13B	SRY	SPRR5	TGIF2LY	YY2	GATA1	ELK1	DUX4	NANOG	USF1
Cellular Response To Forskolin (GO:1904322)	SPDYE11	H3Y2	OR2T7	P3R3URF-PIK3R3	LOC102723750	OR8U9	RBMY1C	CP20	OR4E1	OR4K3
Cellular Response To Gamma Radiation (GO:0071480)	PALB2	SPRR5	MEN1	CHEK2	PMS2	MLH1	BAP1	AKT1	STK11	SMAD4
Cellular Response To Glucocorticoid Stimulus (GO:0071385)	AVPR1B	OPRD1	HTR4	SSTR1	SCTR	HTR1D	CHRM1	GLP1R	HTR2B	DRD2
Cellular Response To Glucose Starvation (GO:0042149)	GRK7	PSKH2	SRMS	HIPK4	MOS	TSSK4	CSNK1A1L	GRK1	WEE2	AURKC
Cellular Response To Glucose Stimulus (GO:0071333)	RBMY1C	TGIF2LY	GSX1	FIGLA	DUX3	SRY	GBX1	FAM240B	GSC2	KLF14
Cellular Response To Gonadotropin Stimulus (GO:0071371)	LOC100996696	RBMY1C	OR2T7	LOC128125814	LOC128092246	SMIM44	LOC107987479	LOC102723713	LHX3	MPL
Cellular Response To Granulocyte Macrophage Colony-Stimulating Factor Stimulus (GO:0097011)	LOC107987423	LOC107987425	LOC107987462	LOC107987457	LOC105379504	LOC101929614	LOC105378947	LOC100996696	HAPSTR2	LOC110384692
Cellular Response To Growth Factor Stimulus (GO:0071363)	SPRR5	LOC102725035	LOC100507703	TRAP	LOC105379528	OCTN3	SEA	GRK7	LOC107987479	DEFB130B
Cellular Response To Growth Hormone Stimulus (GO:0071378)	DEFB130B	CSH1	LOC105379528	DEFB105A	DEFB105B	IFNA13	DEFB107A	IFNA5	IFNA16	DEFB104A
Cellular Response To Heat (GO:0034605)	CP20	LOC105371253	OR2B8P	C8orf90	LOC107987479	SCYGR10	LOC128092252	DUX3	SPRR5	PEPE
Cellular Response To Hepatocyte Growth Factor Stimulus (GO:0035729)	LOC102724813	TAF11L4	TRAP	LOC105379199	LOC100507703	LOC128092252	OCTN3	LOC102725035	SEA	LOC107987479
Cellular Response To Hexose Stimulus (GO:0071331)	LOC102725035	RBMY1C	PYDC5	LOC105379504	LOC107987457	LOC107987425	LOC107987462	LOC101929614	LOC107987423	LOC105378947
Cellular Response To Histamine (GO:0071420)	LOC107987479	GABRA1	GABRA6	GABRG1	GABRA4	GABRA5	GABRD	MS4A18	GABRA3	GABRG3
Cellular Response To Hormone Stimulus (GO:0032870)	MRGPRX1	MRGPRX2	TAAR1	VN1R3	MS4A18	GLP1R	OPRD1	SSTR4	TAAR9	TAAR8
Cellular Response To Hydrogen Peroxide (GO:0070301)	OCTN3	CP20	LPAL1	G6PR	LOC100507703	LOC105371253	SPRR5	SEA	TRAP	TEX54
Cellular Response To Hydroxyurea (GO:0072711)	LOC128031837	FAM90A17	ARL4AP5	TMDD1	LOC122394732	ZNF722	TEX50	LOC124902694	CSNKA2IP	CT47C1
Cellular Response To Hypoxia (GO:0071456)	LOC100507703	OCTN3	SEA	CP20	TRAP	LOC102723750	C17orf114	TAF11L4	SPRR5	LOC100653049
Cellular Response To Increased Oxygen Levels (GO:0036295)	CCDC195	LOC441239	TAF11L14	TAF11L4	LOC107987067	LOC112268260	LOC112268145	LITAFD	LOC102723728	ARL4AP5
Cellular Response To Inorganic Substance (GO:0071241)	LOC128031837	LOC124902694	FAM90A17	ZNF722	TMDD1	KRTAP9-6	ARL4AP5	OR10J4	CT47C1	CSNKA2IP
Cellular Response To Insulin Stimulus (GO:0032869)	P3R3URF-PIK3R3	H3Y2	PYDC5	LOC102724474	LOC102725035	ZNF511-PRAP1	OCTN3	SPDYE11	LOC124902436	LOC100507703
Cellular Response To Interferon-Alpha (GO:0035457)	HSD3B2	AVPR1B	CA7	LOC124903759	KCND1	SCTR	LOC101926994	CLCN2	KCNK10	CD79B
Cellular Response To Interferon-Beta (GO:0035458)	KIR2DS5	IL27	OR8U9	LOC100507703	OCTN3	KIR3DL3	IFNA2	CCL4L1	ZBP1	IL26
Cellular Response To Interleukin-1 (GO:0071347)	CCL27	IL9	IL5	IL17A	IL25	IL22	IL4	IFNA5	IFNA7	IFNL1
Cellular Response To Interleukin-12 (GO:0071349)	IL21	IL9	IL3	KIR3DL3	IL22	IL2	IFNA2	IL5	IL17A	IL22RA2
Cellular Response To Interleukin-15 (GO:0071350)	IL2	IL21	IL9	IL3	IFNA2	IL4	IL5	IL22	KIR3DL3	LOC105379561
Cellular Response To Interleukin-2 (GO:0071352)	IL2	IL21	KIR3DL3	CTLA4	IL3	ICOS	IFNA2	CD3E	SH2D1A	LOC105379528
Cellular Response To Interleukin-4 (GO:0071353)	IL2	IL21	FOXP3	LOC102725035	IL13	TBX21	IL17A	GATA1	IL9	IL5
Cellular Response To Interleukin-6 (GO:0071354)	HSD3B2	IL2	RXRB	AVPR1B	CA7	TLR9	KCNB2	PIK3CA	KCND1	REN
Cellular Response To Interleukin-9 (GO:0071355)	TAF11L10	TAF11L7	TAF11L9	TAF11L5	H3Y2	IL2	IL21	TAF11L8	TAF11L3	AVPR1B
Cellular Response To Ionizing Radiation (GO:0071479)	PALB2	SLX1A	LOC128031837	SPRR5	RAD51D	RPA4	ARHGAP11A-SCG5	PMS2	XRCC2	ERCC5
Cellular Response To Iron Ion (GO:0071281)	HLA-DQB3	LOC102723750	LOC105379528	LOC100507703	OR8U9	LOC128706666	OCTN3	TRAP	SEA	KDM4F
Cellular Response To Ketone (GO:1901655)	OR2T7	OR8U9	H3Y2	AVPR1B	HSD3B2	CA7	SCTR	KCND1	CLCN2	KCNK10
Cellular Response To Laminar Fluid Shear Stress (GO:0071499)	DUSP13B	SRY	TGIF2LY	YY2	ZSCAN4	GRK7	TSSK1B	GOLGA6L19	NANOG	ETV2
Cellular Response To Lectin (GO:1990858)	LOC105379528	LOC102725035	KIR2DL5A	KIR2DS3	KIR3DL3	KIR2DS1	KIR2DS5	KLRC1	KLRF2	KLRK1
Cellular Response To Leptin Stimulus (GO:0044320)	SCYGR10	CP20	INS	PYDC5	REN	SPRR5	HSD3B2	IL4	PPIAP40	LOC105379528
Cellular Response To Leucine (GO:0071233)	LOC100653049	LOC124904542	P3R3URF-PIK3R3	ARHGAP11A-SCG5	DUS4L-BCAP29	LOC102725035	TMDD1	NFILZ	TBCEL-TECTA	LOC124902436
Cellular Response To Leucine Starvation (GO:1990253)	CNPY3-GNMT	LOC124903759	LOC100653049	LOC124904542	ARHGAP11A-SCG5	LOC124900467	LOC100996709	MYL12BP2	ETDC	LOC102725035
Cellular Response To Light Stimulus (GO:0071482)	H3Y2	OR5D3P	VN1R3	OR4C11	OR52P1	OR8B3	OR52N5	OR4M2B	OR4N4C	OR8B2
Cellular Response To Lipid (GO:0071396)	LOC105379528	IFNA5	DEFB130B	IL25	IL9	DEFB105A	IFNA1	IL4	IL17A	IFNA7
Cellular Response To Lipopolysaccharide (GO:0071222)	IL9	LOC105379528	IL17A	IL4	IL21	IL25	IFNA1	IL22	IFNA2	IFNA5
Cellular Response To Lipoteichoic Acid (GO:0071223)	CP20	IL4	H3Y2	IFNB1	IL2	IFNA2	IFNA1	TRAF6	PYDC5	IL3
Cellular Response To Low-Density Lipoprotein Particle Stimulus (GO:0071404)	PYDC5	CP20	LOC124904542	LOC105371253	KIR3DL3	TLR8	TLR7	IL21	KIR2DS2	SPRR5
Cellular Response To Magnesium Ion (GO:0071286)	LOC105372704	LOC112267992	LOC100652777	TP53TG3E	LOC107984876	LOC100288966	OR51C1P	OR8U9	FOXL3	LOC100129098
Cellular Response To Mechanical Stimulus (GO:0071260)	CP20	TRAP	DUSP13B	LOC128031837	LOC105379528	IL2	IFNB1	IFNA2	IL4	IL17A
Cellular Response To Metal Ion (GO:0071248)	CP20	KDM4F	OR8U9	OR51C1P	TMEM271	SLCO1B3-SLCO1B7	LOC102723971	OR8J2	OR2T7	FAM240B
Cellular Response To Misfolded Protein (GO:0071218)	SSU72L5	MMP24-AS1-EDEM2	SSU72L4	SSU72L2	SSU72L3	OR4M2B	SSU72L1	FAM246A	LOC112267897	TAF11L14
Cellular Response To Molecule Of Bacterial Origin (GO:0071219)	IL9	LOC105379528	IL25	IL21	IFNA1	IL17A	IFNA2	IFNA5	IL22	IL4
Cellular Response To Monoamine Stimulus (GO:0071868)	LOC107987479	DRD3	CP20	HTR1A	LOC105371253	TAAR1	CHRM5	DRD4	HTR6	SPDYE10
Cellular Response To Muramyl Dipeptide (GO:0071225)	LOC102723382	LOC105369669	TRIM51G	NFILZ	ETDA	CT45A9	LOC101929937	CNPY3-GNMT	LOC128031837	DUX5
Cellular Response To Nerve Growth Factor Stimulus (GO:1990090)	LOC107987479	LOC102725035	LOC105371253	LOC105379528	OR2B8P	CP20	IL2	FGF4	IL4	IL5
Cellular Response To Nitric Oxide (GO:0071732)	CIMIP3	REN	KCNB2	HSD3B2	TRAP	GABRA2	CA7	AVPR1B	LOC100996750	CHRM1
Cellular Response To Nitrogen Compound (GO:1901699)	ARL4AP5	FAM90A17	MAP1LC3BP1	LOC128031837	DUX3	LOC105371253	CSNKA2IP	CNPY3-GNMT	ARHGAP11A-SCG5	ZNF722
Cellular Response To Nitrogen Levels (GO:0043562)	PERCC1	GOLGA6L19	TAF11L7	TAF11L10	TAF11L5	TAF11L9	SMIM28	OOSP4A	LOC124902436	IGBP1C
Cellular Response To Nitrogen Starvation (GO:0006995)	PERCC1	GOLGA6L19	TAF11L7	TAF11L10	TAF11L5	TAF11L9	SMIM28	OOSP4A	LOC124902436	IGBP1C
Cellular Response To Nutrient Levels (GO:0031669)	P3R3URF-PIK3R3	LOC100507703	SEA	OCTN3	LOC102723382	LOC105369669	CNPY3-GNMT	CP20	LOC101929937	LOC102725035
Cellular Response To Organic Cyclic Compound (GO:0071407)	OR2T7	LOC105371253	RBMY1C	CP20	OR8U9	AVPR1B	OPRD1	CHRM1	HSD3B2	GABRA2
Cellular Response To Organic Substance (GO:0071310)	MRGPRX2	MRGPRX1	OR2T7	VN1R3	LOC105379528	CCR8	KIR2DS3	TAAR1	MC5R	TAAR8
Cellular Response To Organonitrogen Compound (GO:0071417)	OR2T7	RBMY1C	OR4E1	OPRD1	AVPR1B	LOC124904542	OR4K3	CHRM1	GABRA2	OR1D4
Cellular Response To Osmotic Stress (GO:0071470)	SEA	SMIM40	LOC105371253	SPDYE11	LOC128125814	SMIM41	OCTN3	LOC105372704	LOC112267992	ABCF2-H2BK1
Cellular Response To Oxidative Stress (GO:0034599)	LOC100507703	CP20	OCTN3	SEA	TRAP	PEPE	RBMY1C	LOC105371253	SPRR5	PRAMEF27
Cellular Response To Oxidised Low-Density Lipoprotein Particle Stimulus (GO:0140052)	LOC105371253	TNFSF11	IFNA1	TLR7	TNFRSF9	TLR8	PYDC5	CP20	TNFRSF8	IL21
Cellular Response To Oxygen Levels (GO:0071453)	TAF11L4	CCDC195	TAF11L14	LOC102723382	LOC105369669	SSU72L1	ARL4AP5	LOC101929937	LOC441239	XNDC1N
Cellular Response To Oxygen-Containing Compound (GO:1901701)	LOC105379528	PYDC5	TRAP	LOC100507703	SEA	LOC124904542	OCTN3	RBMY1C	KIR2DS5	CP20
Cellular Response To pH (GO:0071467)	OR2T7	OR4E1	LOC124904411	OR4K3	OR8U9	LOC102723971	LOC124902436	PERCC1	SLCO1B3-SLCO1B7	KCNG4
Cellular Response To Peptide (GO:1901653)	CP20	LOC107987479	LOC105371253	LOC105379528	PEPE	IL2	KIR2DS2	OR2T7	OR8U9	PYDC5
Cellular Response To Peptide Hormone Stimulus (GO:0071375)	P3R3URF-PIK3R3	PYDC5	H3Y2	HSD3B2	AVPR1B	LOC102724474	SCTR	GLP1R	CA7	REN
Cellular Response To Platelet-Derived Growth Factor Stimulus (GO:0036120)	LOC105379199	LOC105376722	SPRR5	ERV3-1-ZNF117	LOC128125822	ETDB	LOC107987423	LOC107987462	LOC107987425	LOC105379504
Cellular Response To Potassium Ion (GO:0035865)	OR1R1P	PYDC5	LOC124909439	SAGSIN1	CP20	CYP2C19	OOSP4B	CYP2C9	LOC128125816	OR52P1
Cellular Response To Prostaglandin E Stimulus (GO:0071380)	TAF11L4	HSD3B2	OR8U9	AVPR1B	TLR9	CA7	LOC105379528	KCND1	SCTR	CLCN2
Cellular Response To Prostaglandin Stimulus (GO:0071379)	OR8U9	SPRR5	LOC105379528	KIR2DS3	SCTR	OR2T7	TAF11L4	LOC100996696	KDM4E	KIR2DS5
Cellular Response To Purine-Containing Compound (GO:0071415)	SEA	TOMT	OR2T7	LIPB	LOC100507703	SLCO1B3-SLCO1B7	PPIAP40	OCTN3	CHD9NB	LOC105379199
Cellular Response To Radiation (GO:0071478)	H3Y2	OR5D3P	OR8B3	OR8D2	OR52N5	OR4C11	VN1R3	OR1E2	OR4N4C	OR8B2
Cellular Response To Reactive Nitrogen Species (GO:1902170)	CIMIP3	REN	KCNB2	HSD3B2	TRAP	GABRA2	CA7	AVPR1B	LOC100996750	CHRM1
Cellular Response To Reactive Oxygen Species (GO:0034614)	CP20	DUSP13B	OCTN3	LOC100507703	SPRR5	GRK7	TRAP	PYDC5	TSSK1B	MOS
Cellular Response To Retinoic Acid (GO:0071300)	WNT8A	LOC102725035	OOSP1	TLE7	WNT16	DEFB130B	WNT1	WNT4	LOC100507703	WNT7A
Cellular Response To Salt (GO:1902075)	LOC102723971	SMIM28	FAM240B	OR2T7	TMEM271	LOC124904542	OR8J2	SLCO1B3-SLCO1B7	LOC102723750	OR51C1P
Cellular Response To Starvation (GO:0009267)	P3R3URF-PIK3R3	LOC105372704	LOC112267992	GRK7	LOC124902436	GOLGA6L19	LOC105371253	LOC100652777	CP20	LOC124904411
Cellular Response To Steroid Hormone Stimulus (GO:0071383)	HSD3B2	AVPR1B	LOC112267897	FAM246A	CA7	LOC124909439	SAGSIN1	RBMY1C	SCTR	KCND1
Cellular Response To Sterol (GO:0036315)	PYDC5	LOC128706666	OR9H1P	LOC102724474	DUS4L-BCAP29	AQP7B	GNG14	KRTAP29-1	LOC101926994	OR4M2B
Cellular Response To Sterol Depletion (GO:0071501)	PYDC5	LOC102724474	RXRB	NR1H4	HSD3B2	P3R3URF	MSANTD5	AVPR1B	CA7	LOC112268076
Cellular Response To Superoxide (GO:0071451)	CP20	PEPE	MSANTD5	ERVFC1	TXN2	DUSP13B	LOC102723382	LOC105369669	OR5BS1P	SCAP
Cellular Response To Thyroid Hormone Stimulus (GO:0097067)	PPIAP40	ZNF511-PRAP1	TGIF2LY	SRY	DUX5	LOC101060212	TAF11L3	TAF11L8	GFI1B	TMA7B
Cellular Response To Topologically Incorrect Protein (GO:0035967)	LOC105371253	DUX3	TAF11L14	CP20	OR4M2B	SSU72L1	SPDYE10	LOC100996709	ARHGAP11A-SCG5	P3R3URF-PIK3R3
Cellular Response To Transforming Growth Factor Beta Stimulus (GO:0071560)	DEFB130B	OOSP1	LOC102725035	DEFB105A	LOC105379528	LOC100507703	DEFB107A	DEFB105B	CGB3	DEFB106B
Cellular Response To Tumor Necrosis Factor (GO:0071356)	IL9	IL5	IL17A	CCL27	IL25	IFNA5	IL4	LOC105379528	IL2	IFNA7
Cellular Response To Type I Interferon (GO:0071357)	IFNA13	IFNL3	DEFB105A	LOC105379528	DEFB130B	IFNL2	IFNL1	DEFB107A	IL25	IL31
Cellular Response To Type II Interferon (GO:0071346)	CCL27	IL9	CXCL9	CXCL11	IL25	IL5	IFNA5	IFNA7	IL17A	LOC105379528
Cellular Response To Type III Interferon (GO:0071358)	IFNA5	IFNA16	IFNA14	IFNA7	IFNA21	IFNA2	IFNW1	LOC105379528	IFNA8	IFNA17
Cellular Response To Unfolded Protein (GO:0034620)	LOC105371253	CP20	ARHGAP11A-SCG5	SPDYE10	OR8U9	OOSP4A	DUX3	LOC128092252	ZNF511-PRAP1	PWWP4
Cellular Response To Vascular Endothelial Growth Factor Stimulus (GO:0035924)	LOC105379528	TRAP	LOC100507703	OCTN3	LOC128092252	SPRR5	SEA	GRK7	IL2	DEFB130B
Cellular Response To Virus (GO:0098586)	IFNA13	IL9	IL25	IL31	DEFB130B	IL22	DEFB105A	LOC105379528	IL3	IL26
Cellular Response To Xenobiotic Stimulus (GO:0071466)	AVPR1B	SLC6A4	TAF11L8	TAF11L3	HTR2B	HSD3B2	HTR1D	CA7	HTR4	RBMY1C
Cellular Response To Zinc Ion (GO:0071294)	PPIAP40	MT1HL1	OR56B2P	LOC102724474	TP53TG3C	LOC100507703	OR2I1P	OCTN3	SEA	GAGE12G
Central Nervous System Development (GO:0007417)	TGIF2LY	SRY	LOC107987479	ESX1	FIGLA	RHOXF1	SHOX	GBX1	GSC2	ZSCAN4
Central Nervous System Myelination (GO:0022010)	TGIF2LY	TBCEL-TECTA	C8orf90	FIGLA	GSX1	POU3F4	SRY	ZSCAN4	RAX2	GSC2
Central Nervous System Neuron Axonogenesis (GO:0021955)	LOC107983989	LOC105377805	LOC107985149	LOC107987020	LOC107987269	LOC101929601	PTPRZ2	H3Y2	OR1R1P	LOC122513141
Central Nervous System Neuron Development (GO:0021954)	LOC100996709	TAF11L11	CP20	MYL12BP2	PEPE	FAM90A17	LOC102723713	OR52P1	LOC107987479	LOC102725035
Central Nervous System Neuron Differentiation (GO:0021953)	LOC105371253	TMEM271	TAF11L12	CHD9NB	SPDYE12	SPDYE10	FAM237A	TGIF2LY	TAF11L11	LOC102723713
Central Nervous System Projection Neuron Axonogenesis (GO:0021952)	LOC107987479	PTPRZ2	OR1R1P	LOC128125816	ZNF765-ZNF761	TBCEL-TECTA	ERVFC1	H3Y2	SEA	LOC101929937
Centromere Complex Assembly (GO:0034508)	LOC128031837	ARHGAP11A-SCG5	SPC25	CDCA8	CENPH	NUF2	KIF18A	NDC80	LOC100653049	SGO2
Centromeric Sister Chromatid Cohesion (GO:0070601)	LOC128031837	LOC112267897	FAM246A	FAM246B	FAM246C	THSD8	SPDYE11	GNG14	OR4N4C	ARHGAP11A-SCG5
Ceramide Biosynthetic Process (GO:0046513)	P3R3URF	LOC102723971	H2AL3	PERCC1	LOC128125816	MARCOL	FAM25G	LOC128092252	TMSB15C	CYP4F8
Ceramide Catabolic Process (GO:0046514)	P3R3URF	P3R3URF-PIK3R3	KDM4F	FAM90A17	MOGAT2	UGT1A4	SMIM40	UGT2B28	UGT1A5	ALPI
Ceramide Metabolic Process (GO:0006672)	P3R3URF	LOC102723971	H2AL3	KDM4F	PYDC5	MARCOL	DPEP2NB	OR8G3P	LOC128125816	SPEGNB
Ceramide Transport (GO:0035627)	P3R3URF	LOC102724474	PYDC5	LOC124904542	SSU72L3	SSU72L4	SSU72L2	SPDYE17	SPDYE13	SPDYE14
Cerebral Cortex Cell Migration (GO:0021795)	LOC107987479	CT47C1	LOC102725191	SPRR5	TP53TG3F	CP20	LOC102723713	SPEGNB	LOC107987020	LOC107985149
Cerebral Cortex Neuron Differentiation (GO:0021895)	OOSP4A	LOC107987479	PTPRZ2	OR52P1	OR5D3P	SMIM41	OR5BS1P	LOC102723564	LOC107983987	OR4N4C
Chaperone Cofactor-Dependent Protein Refolding (GO:0051085)	LOC128125822	C8orf90	LOC128092252	FAM246A	LOC112267897	ERVFC1	OR4M2B	SSU72L5	PPIAP40	SSU72L1
Chaperone-Mediated Protein Complex Assembly (GO:0051131)	PWWP4	PTTG1IP2	LOC102723553	PEPC	POTEB2	ERVFC1	PRAMEF27	PRAMEF33	MSANTD5	PRAMEF26
Chemical Synaptic Transmission (GO:0007268)	OR2T7	LOC107987479	LOC105371253	OR4K3	OR1D4	DRD3	SSTR4	TMEM271	TAAR6	SLCO1B3-SLCO1B7
Chemical Synaptic Transmission, Postsynaptic (GO:0099565)	LOC107987479	LOC105371253	CHRM1	AVPR1B	OPRD1	GABRA2	HTR4	HTR1D	GLP1R	TRPV1
Chemokine (C-X-C Motif) Ligand 12 Signaling Pathway (GO:0038146)	LOC100129098	LOC105375434	LOC441239	TMEM275	SMIM39	LOC100507703	SCYGR2	SCYGR10	LOC128092252	LOC105376722
Chemokine-Mediated Signaling Pathway (GO:0070098)	CCL27	IL9	IL25	IL5	IFNA5	IL17A	IFNA7	DEFB130B	IFNA13	IL22
Chitin Catabolic Process (GO:0006032)	OR9H1P	P3R3URF-PIK3R3	DEFB130B	OOSP1	PPIAL4H	OR10AC1	PRSS51	SCGB1D4	AMY1C	DEFB105A
Chitin Metabolic Process (GO:0006030)	OR9H1P	P3R3URF-PIK3R3	DEFB130B	OOSP1	PPIAL4H	OR10AC1	PRSS51	SCGB1D4	AMY1C	DEFB105A
Chloride Ion Homeostasis (GO:0055064)	OR2T7	SLC35G4	OR4K3	SLC2A7	OR4E1	LOC128125814	TMDD1	OR1D4	ASDURF	CIST1
Chloride Transmembrane Transport (GO:1902476)	OR2T7	OR4K3	OR8B2	OR4E1	OR8D4	OR5D13	OR9I1	OR8B3	MS4A18	OR13C8
Chloride Transport (GO:0006821)	OR2T7	OR4K3	OR4E1	OR8B2	OR2AJ1	OR1D4	OR8D4	OR8B3	OR5D13	OR5T1
Cholesterol Biosynthetic Process (GO:0006695)	PYDC5	LOC102724474	P3R3URF	LOC107987425	LOC107987462	LOC101929614	LOC105379504	LOC107987423	LOC107987457	LOC105378947
Cholesterol Catabolic Process (GO:0006707)	PYDC5	P3R3URF	TMA7B	CYP8B1	H3Y2	CP20	HAPSTR2	CYP11B2	CYP4A11	GLYATL1B
Cholesterol Efflux (GO:0033344)	PYDC5	APOC4	LOC102724474	CP20	APOF	F13B	AFM	CPN2	HPR	CFHR1
Cholesterol Homeostasis (GO:0042632)	PYDC5	LOC102724474	P3R3URF	APOC4	ANGPTL8	CP20	OOSP1	DEFB130B	CYP2C19	UGT1A4
Cholesterol Import (GO:0070508)	LOC128706666	PYDC5	MSANTD7	LOC128125822	SMIM39	C17orf114	SCYGR2	LOC102723382	LOC105369669	LOC127814297
Cholesterol Metabolic Process (GO:0008203)	PYDC5	P3R3URF	LOC102724474	CP20	PEPE	CYP2C19	APOA5	CYP2C9	CYP8B1	H3Y2
Cholesterol Transport (GO:0030301)	PYDC5	LOC102724474	APOC4	P3R3URF	ANGPTL8	APOF	DEFB130B	CP20	F13B	HPR
Choline Metabolic Process (GO:0019695)	LOC128125814	LOC102724183	LOC102724474	TMDD1	LOC107986800	C8orf90	LOC100996709	BHMT2	MAGEB6B	LOC105371253
Choline Transport (GO:0015871)	OR2T7	SLC35G4	SLC22A24	OR4K3	LOC112267897	FAM246A	SLC2A7	CIST1	OR4E1	KRTAP1-4
Chondrocyte Development (GO:0002063)	LOC124904542	PPIAP60	LOC100507703	SEA	TOMT	GOLGA6L19	LOC128092252	OCTN3	TAF11L4	ZNF660-ZNF197
Chondrocyte Differentiation (GO:0002062)	SPRR5	TGIF2LY	LOC100507703	DEFB130B	GOLGA6L19	OCTN3	SRY	LOC102725035	SEA	OOSP1
Chondroitin Sulfate Biosynthetic Process (GO:0030206)	OR1R1P	B3GALT9	LOC128125822	LOC107983987	TAF11L9	TAF11L7	TAF11L5	TAF11L10	TAF11L14	LOC114841035
Chondroitin Sulfate Metabolic Process (GO:0030204)	LOC124904542	LOC128125822	B3GALT9	OR1R1P	TAF11L12	TAF11L7	TAF11L5	TAF11L10	TAF11L9	SCYGR1
Chondroitin Sulfate Proteoglycan Biosynthetic Process (GO:0050650)	B3GALT9	OR1R1P	A4GNT	LOC128125822	B4GALT7	B3GALT6	TAF11L7	TAF11L9	TAF11L5	TAF11L10
Chondroitin Sulfate Proteoglycan Metabolic Process (GO:0050654)	TP53TG3F	EEF1AKMT4-ECE2	DUSP13B	LOC124904542	NFILZ	SPDYE10	LOC105376722	OR1R1P	OOSP3	H3Y2
Chordate Embryonic Development (GO:0043009)	TGIF2LY	GSX1	FIGLA	SRY	FERD3L	GBX1	GSC2	ASCL3	GSC	ZSCAN4
Chromatin Organization (GO:0006325)	CDY2A	CDY1B	DUX3	CDY1	CDY2B	HNRNPCL4	DUX5	LOC100653049	H2BC10	LOC124902694
Chromatin Remodeling (GO:0006338)	CDY1B	CDY2A	DUX3	CDY1	CDY2B	DUX5	HNRNPCL4	LOC101929937	SPRR5	LOC100653049
Chromatin Remodeling At Centromere (GO:0031055)	LOC128031837	ARHGAP11A-SCG5	CENPH	MTFR2	SPC25	CDCA8	SKA3	LOC100653049	SKA1	CDCA5
Chromosome Condensation (GO:0030261)	LOC128031837	H2BC10	H2BK1	H2AL3	LOC101926994	LOC100653049	SCYGR10	LOC107986800	CDCA8	H2BC6
Chromosome Organization (GO:0051276)	H2BC10	H2AL3	H2BK1	CDY1B	CDY2A	HNRNPCL4	CDY1	H2AB1	H4C7	H3C2
Cilium Assembly (GO:0060271)	LOC107983987	IFT70B	SMIM41	C11orf97	MORN5	EFCAB10	DRC7	DCDC2B	DNAAF4	DYDC1
Cilium Disassembly (GO:0061523)	FAM246B	FAM246C	LOC100129098	TRIM51G	LOC105375434	OR4N4C	LOC102723971	CP20	LPAL1	G6PR
Cilium Movement (GO:0003341)	LOC107983987	MORN5	C11orf97	DCDC2B	HOATZ	CFAP52	DRC7	CFAP107	LRRC46	FAM81B
Cilium Movement Involved In Cell Motility (GO:0060294)	DCDC2B	MORN5	RSPH4A	DRC7	DNAAF6	CFAP52	HOATZ	TSNAXIP1	DNAI2	CFAP107
Cilium Organization (GO:0044782)	LOC107983987	IFT70B	SMIM41	C11orf97	RSPH4A	MORN5	EFCAB10	DYDC1	DNAAF4	DRC7
Cilium-Dependent Cell Motility (GO:0060285)	DCDC2B	LOC107983987	RSPH4A	DRC7	MORN5	DNAI2	C11orf97	CFAP52	FAM81B	DYDC1
Circulatory System Development (GO:0072359)	TGIF2LY	SRY	GSX1	FIGLA	GCM2	DUX3	GBX1	KLF14	GSC	ZSCAN4
Citrulline Metabolic Process (GO:0000052)	LOC102724474	CP20	OR5D3P	OR4M2B	FAM246A	LOC112267897	OR4N4C	TAT	LOC647264	PEPE
Clathrin Coat Assembly (GO:0048268)	SMIM44	LOC124902436	OOSP3	TMEM271	LOC124904411	SPDYE11	MAP1LC3BP1	ARL4AP5	SMIM28	PRAMEF27
Clathrin Coat Disassembly (GO:0072318)	DUX3	LOC105371253	PTPRZ2	SMIM39	SPDYE10	SCYGR2	OR10J4	TEX54	SNAP91	SPDYE12
Clathrin-Coated Vesicle Cargo Loading (GO:0035652)	SSU72L1	TMSB15C	CT47C1	SSU72L2	SSU72L3	SSU72L4	OR5BS1P	MSANTD5	TEX54	LOC107987545
Clathrin-Coated Vesicle Cargo Loading, AP-3-mediated (GO:0035654)	SSU72L1	TMSB15C	CT47C1	SSU72L2	SSU72L3	SSU72L4	OR5BS1P	MSANTD5	TEX54	LOC107987545
Clathrin-Dependent Endocytosis (GO:0072583)	LOC124902436	PTPRZ2	LOC102723971	FAM240B	TAF11L5	TAF11L9	TAF11L7	TAF11L10	LOC124904542	LOC128092252
Cleavage Furrow Formation (GO:0036089)	LOC124909439	SAGSIN1	CCDC195	LOC100129098	LOC107983987	TMA7B	LOC105375434	PPIAP60	MYL12BP2	CNPY3-GNMT
Cobalamin Metabolic Process (GO:0009235)	LOC128125816	LPAL1	G6PR	TAFAZZIN	ABCF2-H2BK1	C1orf232	LOC102723728	P3R3URF	LOC102724474	MSANTD5
Cobalamin Transport (GO:0015889)	MSANTD5	OOSP3	OOSP4B	SCYGR1	DEFB130B	SMIM36	TMSB15C	SMIM44	OCTN3	H2BK1
Cochlea Morphogenesis (GO:0090103)	TGIF2LY	POU4F3	GSX1	SRY	FIGLA	HOXC12	SHOX	GCM2	GSC	GSC2
Coenzyme A Biosynthetic Process (GO:0015937)	PEPC	PWWP4	PTTG1IP2	PRAMEF33	LOC102724474	PPIAL4H	POTEB2	PRAMEF27	PRAMEF26	LOC105379199
Coenzyme A Metabolic Process (GO:0015936)	PEPC	PRAMEF33	LOC102724474	PTTG1IP2	PWWP4	MSANTD5	LOC124903759	PRAMEF27	SMIM40	PPIAL4H
Cognition (GO:0050890)	LOC107987479	LOC105371253	OR2T7	LOC128125816	H2AL3	SPDYE10	OR1D4	TSPY9	TRIM49D2	OR8U9
Collagen Fibril Organization (GO:0030199)	DEFB130B	OOSP1	COL10A1	ERVFC1	AMELY	LOC100996696	ASPN	CFC1B	SPACA5B	DEFB105A
Collagen-Activated Signaling Pathway (GO:0038065)	LOC128092246	LOC102725035	TMDD1	OR2T7	OR8J2	KIR3DS1	LOC102725191	LOC105372704	LOC112267992	OR51C1P
Collecting Duct Development (GO:0072044)	SCYGR1	ZNF511-PRAP1	PTTG1IP2	PWWP4	H3Y1	PPIAL4H	LY6L	PAX1	UNCX	GSC
Columnar/Cuboidal Epithelial Cell Differentiation (GO:0002065)	LOC102723971	DEFB130B	PDX1	SRY	TGIF2LY	FIGLA	OOSP1	GSX1	GSC	DEFB130A
Commissural Neuron Axon Guidance (GO:0071679)	LOC101926994	TRAP	SEA	DEFB130B	LOC105371253	OOSP1	KCNB2	HSD3B2	AVPR1B	REN
Complement Activation, Lectin Pathway (GO:0001867)	DEFB130B	CFHR2	LOC102724971	F13B	C8G	CFHR5	CFHR4	OOSP1	AFM	DEFB105A
Complement Receptor Mediated Signaling Pathway (GO:0002430)	KIR2DS5	KIR2DS3	MRGPRX2	MRGPRX1	LOC105379528	MS4A18	KIR3DL3	OR2Z1	CCR8	KIR2DL5A
Connective Tissue Development (GO:0061448)	TGIF2LY	LOC124904542	NOBOX	SRY	SPZ1	GSX1	ASCL3	GBX1	FIGLA	HSFY1
Constitutive Heterochromatin Formation (GO:0140719)	LOC102723382	LOC105369669	CNPY3-GNMT	LOC101929937	TAF11L9	TAF11L7	TAF11L10	TAF11L5	TAF11L4	CDY2A
Contact Inhibition (GO:0060242)	C8orf90	NPC1L1	HSD3B2	AVPR1B	CA7	KCND1	SCTR	CLCN2	KCNK10	TRPV1
Contractile Actin Filament Bundle Assembly (GO:0030038)	SMIM39	SCYGR2	PPIAP40	ARHGAP11A-SCG5	PWWP4	PTTG1IP2	LOC105379561	ZNF511-PRAP1	LOC101060212	LOC102723728
Copper Ion Homeostasis (GO:0055070)	SCYGR1	SPDYE10	LOC105371253	ASDURF	SPDYE12	LOC128125816	LOC107987479	ABCF2-H2BK1	TAF11L3	TAF11L8
Copper Ion Import (GO:0015677)	LOC100996696	LOC102724474	OR8U9	OR8G3P	SMIM44	OR2T7	LOC102723750	LOC100129098	TAF11L14	SPDYE11
Copper Ion Transport (GO:0006825)	OR2T7	OR8U9	HAPSTR2	LOC100996696	LOC102724474	DUSP13B	OR10J4	LOC124904411	OR8G3P	SMIM44
Coronary Vasculature Development (GO:0060976)	LOC101929627	LOC100507703	LOC102723750	LOC100996696	OCTN3	DEFB130B	KDM4F	SEA	LOC102723713	LOC105379528
Coronary Vasculature Morphogenesis (GO:0060977)	LOC107987479	TRAP	LOC100507703	LOC105379528	OCTN3	SEA	CP20	SMIM39	DEFB130B	LOC128706666
Cortical Actin Cytoskeleton Organization (GO:0030866)	LOC102725035	ZNF660-ZNF197	TAF11L14	TLR9	HSD3B2	AVPR1B	CA7	KCND1	TRPV1	KCNK10
Cortical Cytoskeleton Organization (GO:0030865)	LOC102725035	TAF11L14	ZNF660-ZNF197	SMIM40	MSANTD5	FAM240A	TLR9	LOC100129098	HSD3B2	TRPV1
Cotranslational Protein Targeting To Membrane (GO:0006613)	PEPC	LOC124903759	SRP68	SPCS2	LOC122455342	SPEGNB	ERVFC1	SCYGR10	LOC102724334	SRPRB
Coumarin Metabolic Process (GO:0009804)	LOC102724474	UGT1A4	UGT1A5	UGT1A3	UGT1A10	UGT1A9	CYP2A13	UGT1A1	P3R3URF	CYP2C19
Cranial Nerve Development (GO:0021545)	TGIF2LY	GSX1	SPZ1	FIGLA	POU4F3	SRY	TAF11L4	GSC2	BARHL1	FOXD4L6
Cristae Formation (GO:0042407)	LOC114841035	SPEGNB	CMC4	AQP7B	MPC1L	LOC102723728	LOC102723451	SMIM41	LOC101929805	ACAD9
Cyclic Nucleotide Biosynthetic Process (GO:0009190)	OR2T7	GNG14	SPDYE11	KIR2DS3	P3R3URF-PIK3R3	H3Y2	LOC647264	OR4K3	CP20	RBMY1C
Cyclic Nucleotide Transport (GO:0070729)	TMEM275	LOC105372704	LOC112267992	LOC100652777	LOC102724183	ABCF2-H2BK1	OR52P1	CP20	LOC107984876	SPDYE11
Cyclic-Nucleotide-Mediated Signaling (GO:0019935)	CP20	AVPR1B	DUSP13B	REN	HSD3B2	SCTR	OPRD1	CHRM1	CA7	HTR4
Cyclooxygenase Pathway (GO:0019371)	HSD3B2	PWWP4	PTTG1IP2	AVPR1B	CA7	KCND1	CLCN2	TRPV1	NPC1L1	KCNK10
Cytidine To Uridine Editing (GO:0016554)	RBMY1E	ARHGAP11A-SCG5	RBMY1D	LOC105379528	KIR2DS5	RBMY1J	RBMY1C	NCBP2L	CDY1B	OR11H1
Cytochrome Complex Assembly (GO:0017004)	LOC128125816	TAFAZZIN	SCO1	COX11	NDUFAF5	HTD2	LOC114841035	COA5	BCS1L	NDUFAF1
Cytokine-Mediated Signaling Pathway (GO:0019221)	IL9	LOC105379528	IL25	IL22	IFNA13	IFNL1	IL21	IFNL2	IL26	CCL27
Cytolysis By Host Of Symbiont Cells (GO:0051838)	F13B	CFHR3	CFHR4	AFM	LOC102724474	F9	SERPINA7	CPN2	C8A	APOC4
Cytoplasmic Microtubule Organization (GO:0031122)	LOC122526780	PERCC1	LOC100653049	PPIAP60	LOC105379199	ATF7-NPFF	LOC107987545	TEX54	TOMT	LOC107983987
Cytoplasmic Sequestering Of NF-kappaB (GO:0007253)	LOC105379528	LOC100507703	FAM236D	FAM236C	FAM236B	OCTN3	SEA	IL4	IL2	IL5
Cytoplasmic Sequestering Of Protein (GO:0051220)	TAF11L14	LOC124903759	LOC102724813	PWWP4	PTTG1IP2	FAM90A22	MAGEB6B	PRAMEF33	SSU72L2	SSU72L3
Cytoplasmic Sequestering Of Transcription Factor (GO:0042994)	LOC105379528	LOC107987545	LOC100507703	TCP11X1	PTTG1IP2	PWWP4	LOC128125822	OCTN3	SEA	TAF11L3
Cytoplasmic Translation (GO:0002181)	RPS12	ERVFC1	RPL23	RPL36A	PEPC	EEF1B2	SNRPD2	EEF1G	SRP14	BTF3
Cytoplasmic Translational Initiation (GO:0002183)	PEPC	RBMY1E	RBMY1D	ERV3-1-ZNF117	NCBP2L	SRP68	SSU72L1	SNRPD2	LOC102724334	STRAP
Cytoskeleton Organization (GO:0007010)	LOC102725035	LOC102723971	LOC105375434	LOC124909439	SAGSIN1	LOC101929614	LOC107987423	LOC105379504	LOC107987462	LOC107987425
Cytoskeleton-Dependent Cytokinesis (GO:0061640)	ARHGAP11A-SCG5	LOC128031837	LOC100653049	P3R3URF	ETDA	LITAFD	LOC107987067	LOC112268145	LOC112268260	LOC124902694
Cytoskeleton-Dependent Intracellular Transport (GO:0030705)	OSTCP2	LOC105379199	LIPB	TBCEL-TECTA	ARL4AP5	KDM4F	LOC124903759	PTPRZ2	LOC128092252	LOC102725191
Cytosolic Pattern Recognition Receptor Signaling Pathway (GO:0002753)	LOC105371932	LOC105379528	HERC6	RTP4	IFNB1	LOC105371253	DUSP13B	USP18	SPDYE10	LOC100129098
Cytosolic Transport (GO:0016482)	SSU72L5	LOC124903759	CNPY3-GNMT	SSU72L4	SSU72L3	SSU72L2	FAM90A17	SSU72L1	ARL4AP5	LOC105371253
Deadenylation-Dependent Decapping Of Nuclear-Transcribed mRNA (GO:0000290)	RBMY1E	NCBP2L	RBMY1D	PABPN1L	RBMY1A1	LOC101060212	CPSF4L	RBMY1B	DAZ3	RBMY1J
Defense Response To Gram-negative Bacterium (GO:0050829)	DEFB105A	DEFB105B	DEFB106B	DEFB130B	DEFB107B	DEFB104B	DEFB130A	DEFB4B	DEFB103B	SPAG11A
Defense Response To Gram-positive Bacterium (GO:0050830)	DEFB105A	DEFB130B	DEFB105B	DEFB106B	DEFB107B	DEFB4B	DEFB130A	DEFB104B	DEFB103B	SPAG11A
Defense Response To Bacterium (GO:0042742)	DEFB105A	DEFB105B	DEFB106B	DEFB107B	DEFB4B	OOSP1	DEFB104B	DEFB103B	SPAG11A	DEFB113
Defense Response To Fungus (GO:0050832)	DEFB105A	DEFB107A	DEFB130B	DEFB105B	DEFB106B	DEFB104A	DEFB103B	DEFB107B	DEFB4B	DEFB103A
Defense Response To Protozoan (GO:0042832)	GBP5	LOC105371932	LOC128031837	CXCL9	CXCL10	RTP4	OR5BS1P	CXCL11	OR9H1P	ZBP1
Defense Response To Symbiont (GO:0140546)	LOC105379528	KIR3DL3	KIR2DS5	IL27	KIR2DS3	IFNA5	IFI35	ZNF660-ZNF197	HERC6	KIR2DL5A
Defense Response To Tumor Cell (GO:0002357)	LOC100507703	SEA	OCTN3	LOC102723382	LOC105369669	TRAP	LOC102723750	OR1R1P	C8orf90	SRY
Defense Response To Virus (GO:0051607)	LOC105379528	KIR3DL3	KIR2DS5	IL27	KIR2DS3	IFNA5	HERC6	IFI35	KIR2DL5A	IFNA1
Definitive Hemopoiesis (GO:0060216)	LOC124902436	LOC128092246	LOC647264	DEFB130B	HAPSTR2	ZNF660-ZNF197	G6PR	LPAL1	GRK7	TSSK1B
Dehydroascorbic Acid Transport (GO:0070837)	OCTN3	SLC2A7	TAF11L8	TAF11L3	OR2T7	OR5BS1P	SLC35G4	OR8U9	USP17L23	OR14L1
Delamination (GO:0060232)	SMIM40	LOC100129098	SMIM39	METTL14	SCYGR2	LOC127814297	LOC102723971	MSANTD5	LOC102723553	YTHDF1
Dendrite Arborization (GO:0140059)	DUSP13B	TAF11L4	DEFB130B	MAP1LC3BP1	OOSP1	FAM240B	SCYGR1	LOC102724183	SMIM40	PWWP4
Dendrite Extension (GO:0097484)	CT47A9	CT47A8	CT47A10	CT47A11	CT47A4	CT47A3	CT47A7	CT47A6	CT47A2	C1orf232
Dendrite Morphogenesis (GO:0048813)	LOC100996709	LOC105371253	LOC107987479	CP20	DUSP13B	HAPSTR2	TBCEL-TECTA	OR8J2	SAGSIN1	LOC124909439
Dendrite Self-Avoidance (GO:0070593)	CHD9NB	ERV3-1-ZNF117	TBCEL-TECTA	H2AL3	DUS4L-BCAP29	LOC105379199	TSPY9	OR51C1P	OR8J2	H3Y1
Dendritic Cell Chemotaxis (GO:0002407)	CCR8	CCR4	CXCR6	CXCR3	CCR3	CCR9	CXCR5	IL21	XCR1	CD40LG
Dendritic Cell Differentiation (GO:0097028)	TRAP	CCL17	CCL23	KIR3DL3	IL17A	CXCL9	CCL7	CCL13	CCL8	IL27
Dendritic Cell Migration (GO:0036336)	CCR8	CCR4	CXCR6	CXCR3	IL21	CCR3	XCR1	CCR9	CXCR5	CD40LG
Dendritic Spine Maintenance (GO:0097062)	HSD3B2	AVPR1B	CA7	KCND1	SCTR	CLCN2	GUCY2C	TRPV1	KCNK10	NPC1L1
Dendritic Spine Morphogenesis (GO:0060997)	LIPB	LOC107987479	LOC102723971	TMA7B	SAGSIN1	LOC124909439	FAM240B	CP20	LOC100507703	SEA
Dendritic Spine Organization (GO:0097061)	CP20	LOC107987479	LOC105371253	TAF11L4	LOC102725035	SPDYE10	PEPE	LOC100507703	LIPB	SEA
Dense Core Granule Cytoskeletal Transport (GO:0099519)	PTPRZ2	TMEM271	LIPB	LOC102723713	SMIM28	PRH1-TAS2R14	PMIS2	LOC107987545	CIST1	SMIM18
Dephosphorylation (GO:0016311)	PTTG1IP2	PWWP4	PRAMEF27	PRAMEF33	PPIAL4H	POTEB2	PRAMEF26	PRH1-TAS2R14	P3R3URF	LOC102725035
Depyrimidination (GO:0045008)	SLX1A	SLX1B	RPA4	POLL	TREX2	FAAP24	RAD9B	GTF2H4	POLM	MUTYH
Dermatan Sulfate Metabolic Process (GO:0030205)	LOC105379504	LOC107987425	LOC107987457	LOC107987462	LOC107987423	LOC101929614	LOC124904542	LOC105378947	LOC110384692	MYL12BP2
Dermatan Sulfate Proteoglycan Biosynthetic Process (GO:0050651)	LOC124904542	LOC128125814	SCYGR1	SMIM40	LOC124903759	CSNKA2IP	LOC128706666	OR1R1P	FAM90A18	TMDD1
Dermatan Sulfate Proteoglycan Metabolic Process (GO:0050655)	LOC124904542	FAM90A18	SAGSIN1	LOC124909439	FAM90A19	TEX54	MARCOL	PTPRZ2	LOC102724813	SMIM44
Desensitization Of G Protein-Coupled Receptor Signaling Pathway (GO:0002029)	CP20	GPR119	LOC105379528	PEPE	TAAR1	AVPR2	RBMY1C	P2RY4	GRK1	HTR1A
Desmosome Organization (GO:0002934)	PWWP4	PTTG1IP2	H2AL3	OR5AL1	OR8G3P	LOC122513141	TAF11L8	TAF11L3	OSTCP2	PRAMEF33
Detection Of Bacterium (GO:0016045)	HLA-DQB3	LOC105379528	H2AL3	DEFB130B	DEFB105A	DEFB107A	IFNA5	DEFB106A	OOSP1	DEFB105B
Detection Of Calcium Ion (GO:0005513)	P3R3URF-PIK3R3	TOMT	SLCO1B3-SLCO1B7	SLC6A4	OR2T7	LOC124904542	GSG1L2	RYR3	SEA	MAGEB6B
Detection Of Chemical Stimulus Involved In Sensory Perception (GO:0050907)	OR5AL1	OR5D3P	OR4N4C	OR8U9	OR52N5	OR8B3	OR1S1	OR8B2	OR4Q3	OR5D13
Detection Of Chemical Stimulus Involved In Sensory Perception Of Bitter Taste (GO:0001580)	MS4A18	OR6C70	OR2A42	OR6C75	OR10P1	OR56A5	OR6C68	OR8S1	OR2AP1	TAAR9
Detection Of Chemical Stimulus Involved In Sensory Perception Of Smell (GO:0050911)	OR5AL1	OR5D3P	OR4N4C	OR8U9	OR52N5	OR8B3	OR1S1	OR8B2	OR4Q3	OR5D13
Detection Of Chemical Stimulus Involved In Sensory Perception Of Taste (GO:0050912)	MS4A18	OR6C70	OR2A42	OR6C75	OR10P1	OR2AP1	TAAR9	OR8S1	OR56A5	OR6C68
Detection Of Light Stimulus Involved In Sensory Perception (GO:0050962)	CLRN1	OPN1LW	KCNV2	AIPL1	SAG	PRPH2	CNGB3	RP1	GUCA1A	LOC128125816
Detection Of Light Stimulus Involved In Visual Perception (GO:0050908)	CLRN1	OPN1LW	KCNV2	AIPL1	SAG	PRPH2	CNGB3	RP1	GUCA1A	LOC128125816
Detection Of Mechanical Stimulus (GO:0050982)	PWWP4	PTTG1IP2	PRAMEF26	PRH1-TAS2R14	PRAMEF27	KRTAP29-1	PRAMEF33	POTEB2	OR4E1	CSNKA2IP
Detection Of Mechanical Stimulus Involved In Sensory Perception (GO:0050974)	LOC128125816	OR8J2	OR2T7	CLRN1	STRC	GRXCR1	OR51C1P	EEF1AKMT4-ECE2	OR4E1	FAM90A22
Detection Of Mechanical Stimulus Involved In Sensory Perception Of Sound (GO:0050910)	PTPRZ2	CLRN1	LOC128125816	FAM90A22	OR8J2	EEF1AKMT4-ECE2	GRXCR1	STRC	TBCEL-TECTA	FAM90A23
Detection Of Molecule Of Bacterial Origin (GO:0032490)	TICAM1	SCAP	TXN2	LOC128092246	TNFSF11	SLC23A2	SCARA5	TNFRSF8	TBX18	TIE1
Detection Of Muscle Stretch (GO:0035995)	LOC647264	MYH7	LOC128125816	MYL2	MYOZ2	LMOD2	PPIAP40	KRTAP29-1	MYOT	CP20
Detection Of Stimulus Involved In Sensory Perception Of Pain (GO:0062149)	TMEM271	OR8U9	LOC102724813	DUS4L-BCAP29	CPHXL	EEF1AKMT4-ECE2	LOC124904411	DUX5	SLC32A1	OR2T7
Detection Of Virus (GO:0009597)	MYL12BP2	FAM246B	FAM246C	SPDYE10	ZNF660-ZNF197	SSU72L4	SSU72L3	SSU72L2	CP20	IFIH1
Detection Of Visible Light (GO:0009584)	CLRN1	OPN1LW	AIPL1	KCNV2	CNGB3	SAG	OPN1MW	PDE6C	PRPH2	GUCA1A
Determination Of Bilateral Symmetry (GO:0009855)	RSPH4A	MORN5	PYDC5	C11orf97	ODAD1	DNAAF6	LOC107983987	HOATZ	CCDC39	TEKT4
Determination Of Digestive Tract Left/Right Asymmetry (GO:0071907)	LOC128125816	RSPH4A	ODAD1	DNAAF6	TBCEL-TECTA	C11orf97	LOC107983987	DNAI2	PYDC5	SPEM3
Determination Of Heart Left/Right Asymmetry (GO:0061371)	TGIF2LY	FIGLA	GSX1	SRY	GBX1	GSC	ASCL3	GCM2	FERD3L	KLF14
Determination Of Left/Right Symmetry (GO:0007368)	RSPH4A	MORN5	C11orf97	ODAD1	DNAAF6	LOC107983987	HOATZ	DCDC2B	TEKT1	SNTN
Determination Of Liver Left/Right Asymmetry (GO:0071910)	LOC128125816	LOC122513141	LOC100129098	C11orf97	RSPH4A	CENPVL2	LOC105375434	DNAAF6	DNAI2	SPEM3
Development Of Primary Female Sexual Characteristics (GO:0046545)	TGIF2LY	FIGLA	SRY	NOBOX	ZSCAN4	GSX1	POU1F1	ASCL3	FERD3L	GCM2
Development Of Primary Male Sexual Characteristics (GO:0046546)	LOC122394732	TEX50	TGIF2LY	SPEM3	KLF18	CT47C1	BPY2	KRTAP20-4	SRY	SPZ1
Diacylglycerol Biosynthetic Process (GO:0006651)	P3R3URF	LOC102724474	LOC105376722	CYP7A1	HTD2	UGT2A2	IDI2	CYP8B1	AWAT1	LOC647264
Diacylglycerol Metabolic Process (GO:0046339)	P3R3URF	GK2	FAM240B	NEU2	LOC102725191	LOC102723451	UGT2A2	PYDC5	SCYGR1	GUCY2F
Dicarboxylic Acid Biosynthetic Process (GO:0043650)	LOC102724474	ARHGAP11A-SCG5	LOC128706666	CENPVL2	SSU72L2	SSU72L3	SSU72L4	MPC1L	LOC105372704	LOC112267992
Dicarboxylic Acid Catabolic Process (GO:0043649)	LOC102724474	ARHGAP11A-SCG5	H3Y2	CP20	USP17L4	ERVFC1	UGT2A2	LOC122539214	PEPE	B3GALT9
Dicarboxylic Acid Metabolic Process (GO:0043648)	LOC102724474	CP20	ERVFC1	P3R3URF-PIK3R3	PEPE	OTC	LOC105375434	ARL4AP5	GLYAT	HAPSTR2
Dicarboxylic Acid Transport (GO:0006835)	SLC35G4	KDM4F	SLC2A7	LOC124904411	GNG14	SLC17A2	SLC25A2	OR2T7	SLC5A12	SLC22A13
Digestive System Development (GO:0055123)	KLF18	GSX1	BSX	FIGLA	GSC	FOXB2	FERD3L	RAX	HOXD12	POU4F3
Digestive Tract Development (GO:0048565)	TGIF2LY	SRY	GSX1	POU4F3	FIGLA	GSC	RAX	GBX1	HOXC12	GCM2
Digestive Tract Morphogenesis (GO:0048546)	TGIF2LY	POU4F3	NANOGP8	SOHLH1	RHOXF1	MIXL1	GSX1	DUX4	FIGLA	ASCL3
Diol Biosynthetic Process (GO:0034312)	P3R3URF	OR8G3P	SCYGR10	ZNF765-ZNF761	SPDYE10	H3Y2	LOC101926994	MARCOL	PERCC1	SMIM44
Diol Metabolic Process (GO:0034311)	LOC102725035	PWWP4	PTTG1IP2	OR10J4	P3R3URF	PPIAL4H	PRAMEF33	PRAMEF27	SCYGR10	OR8G3P
Diterpenoid Metabolic Process (GO:0016101)	P3R3URF	LOC102724474	ADH1A	UGT2A2	CYP3A7-CYP3A51P	UGT1A3	UGT1A4	OR5BS1P	UGT2B28	ADH6
Dolichol Metabolic Process (GO:0019348)	P3R3URF	ALG11	DOLK	ALG1	ABCF2-H2BK1	LOC128125816	ALG2	LOC102723728	RFT1	ALG5
Dolichol-Linked Oligosaccharide Biosynthetic Process (GO:0006488)	P3R3URF	ALG11	ABCF2-H2BK1	LOC128125816	ALG1	ALG2	LOC102723728	RFT1	POMT1	FAM90A22
Dopamine Catabolic Process (GO:0042420)	HSD3B2	AVPR1B	CA7	KCNQ4	TRPV1	KCND1	HTR1D	CHRM1	CLCN2	KCNK10
Dopamine Metabolic Process (GO:0042417)	LOC107987479	CP20	LOC105371253	OPRD1	CHRM1	AVPR1B	HTR1D	SLC6A4	HTR4	HTR2B
Dopamine Transport (GO:0015872)	OR1R1P	SLC35G4	OCTN3	LOC122513141	LOC105371253	SLC22A12	SLC10A2	SLC28A2	SLC2A7	SLCO1B1
Dopamine Uptake (GO:0090494)	OCTN3	SLC35G4	LOC122513141	SLC22A12	SLCO1B1	OR2T7	OR1R1P	OR8U9	SLC28A2	SLC10A2
Dopaminergic Neuron Differentiation (GO:0071542)	TGIF2LY	GSX1	GSC	FIGLA	SRY	GBX1	HOXD12	GSC2	GSX2	POU4F3
Dorsal Aorta Development (GO:0035907)	LOC128092252	SPRR5	TGIF2LY	FIGLA	DUX4	SRY	KLF14	ZSCAN4	YY2	GSX1
Dorsal Aorta Morphogenesis (GO:0035912)	LOC128092252	SPRR5	TGIF2LY	FIGLA	DUX4	SRY	KLF14	ZSCAN4	YY2	GSX1
Dorsal/Ventral Pattern Formation (GO:0009953)	OOSP1	DEFB130B	DEFB105A	GSC	DEFB106A	HOXD12	DEFB107A	GBX1	CFC1B	FIGLA
Dosage Compensation (GO:0007549)	RBMY1C	HNRNPCL4	METTL14	RBMY1E	RBMY1D	OOSP4B	LOC127814297	RBMY1A1	RBMY1B	YTHDF1
Dosage Compensation By Inactivation Of X Chromosome (GO:0009048)	RBMY1C	HNRNPCL4	METTL14	LOC100653049	RBMY1E	RBMY1D	LOC127814297	ATF7-NPFF	RBMY1A1	RBMY1B
Double-Strand Break Repair (GO:0006302)	SLX1B	RAD9B	FAAP24	FANCB	FANCM	SPO11	DMC1	FAN1	FANCG	FANCF
Double-Strand Break Repair Via Break-Induced Replication (GO:0000727)	PEPC	LOC128031837	POLE2	CDC45	MCM10	RAD51AP1	ORC6	ARHGAP11A-SCG5	RFC4	GINS1
Double-Strand Break Repair Via Classical Nonhomologous End Joining (GO:0097680)	H3Y2	SLX1A	ERV3-1-ZNF117	LOC100507703	G6PR	LPAL1	RPA4	SLX1B	OCTN3	TRAP
Double-Strand Break Repair Via Homologous Recombination (GO:0000724)	SLX1B	EME1	RAD9B	FAAP24	FANCG	SPO11	DMC1	DCLRE1A	FANCF	RNF8
Double-Strand Break Repair Via Nonhomologous End Joining (GO:0006303)	SLX1A	SLX1B	RPA4	RAD9B	RAD51D	PALB2	POLN	HUS1	ERCC5	FAN1
Double-Strand Break Repair Via Single-Strand Annealing (GO:0045002)	SLX1B	RAD51D	PALB2	RPA4	HELQ	EME2	C17orf114	FANCM	MUS81	XRCC3
Double-Strand Break Repair Via Synthesis-Dependent Strand Annealing (GO:0045003)	SLX1A	SLX1B	RAD51D	PALB2	XRCC2	RPA4	FANCB	DUS4L-BCAP29	FAAP24	EME1
Ear Development (GO:0043583)	LOC107987479	TCP11X1	LOC102724183	LOC122513141	TSPY9	TEX54	LOC128125816	DUX5	PPIAP60	SRY
Ear Morphogenesis (GO:0042471)	TGIF2LY	GSX1	POU4F3	FIGLA	SRY	HOXC12	GCM2	GSC2	BSX	GSX2
Early Endosome To Golgi Transport (GO:0034498)	SSU72L3	SSU72L2	SSU72L4	LOC124903759	SSU72L5	CCDC201	PPIAP60	SSU72L1	LOC441239	CNPY3-GNMT
Early Endosome To Late Endosome Transport (GO:0045022)	LOC105371253	SPDYE10	SPDYE14	SPDYE15	SCYGR1	LOC122455342	MAGEB6B	SPDYE13	ERV3-1-ZNF117	C1orf232
Ectoderm Development (GO:0007398)	TGIF2LY	ESX1	GSX1	FIGLA	GBX1	ZSCAN4	HOXD12	GSC2	HOXC12	GSX2
Elastic Fiber Assembly (GO:0048251)	LIPB	ERVFC1	ASPN	DPT	OGN	DEFB130B	PRELP	PCOLCE	ISLR	ECM2
Electron Transport Chain (GO:0022900)	LOC102724474	ETDC	SCYGR10	NDUFS3	NDUFV1	ERV3-1-ZNF117	LOC100653133	NDUFA9	GOLGA6L19	NDUFS2
Embryo Development Ending In Birth Or Egg Hatching (GO:0009792)	SPRR5	LOC128092252	USP17L28	DUX5	USP17L20	LOC124904542	USP17L26	USP17L27	USP17L25	FAM90A22
Embryonic Appendage Morphogenesis (GO:0035113)	PPIAP60	ZNF511-PRAP1	LOC101060212	LOC102723564	LOC100507703	FAM240B	LOC128125816	OCTN3	TRAP	SEA
Embryonic Axis Specification (GO:0000578)	TGIF2LY	GSX1	CDX4	FERD3L	HMX2	ESX1	FOXR2	FIGLA	KLF18	NEUROG3
Embryonic Brain Development (GO:1990403)	C1orf232	LOC102723564	LOC100996750	LOC102724813	SDIM1	KDM4F	LOC124904411	SCYGR1	TLE7	LOC112267881
Embryonic Cranial Skeleton Morphogenesis (GO:0048701)	TGIF2LY	GSX1	FIGLA	HOXC12	GSC	SRY	GBX1	ZSCAN4	FERD3L	POU4F3
Embryonic Digestive Tract Development (GO:0048566)	TGIF2LY	SRY	GSX1	FIGLA	NOBOX	ASCL3	GSC	FERD3L	KLF14	ZSCAN4
Embryonic Digestive Tract Morphogenesis (GO:0048557)	TGIF2LY	GSX1	FIGLA	ASCL3	GSC	BARX1	FERD3L	KLF14	GBX1	NOBOX
Embryonic Digit Morphogenesis (GO:0042733)	TGIF2LY	GSC	GSX1	SRY	KLF14	FIGLA	GBX1	SCYGR1	FERD3L	RAX
Embryonic Eye Morphogenesis (GO:0048048)	LOC100996696	TAF11L3	TAF11L8	LOC128706666	USP17L23	LOC128092246	DEFB130B	LOC124904542	OSTCP2	HSD3B2
Embryonic Forelimb Morphogenesis (GO:0035115)	SMIM39	SCYGR2	TGIF2LY	SRY	GSX1	FIGLA	ZSCAN4	RAX2	GSC2	BSX
Embryonic Heart Tube Development (GO:0035050)	GSC	TGIF2LY	GSX1	FIGLA	FERD3L	HOXD12	GBX1	RAX	SRY	GCM2
Embryonic Heart Tube Morphogenesis (GO:0003143)	TGIF2LY	SRY	GSX1	FIGLA	GBX1	GSC	ASCL3	GCM2	FERD3L	KLF14
Embryonic Hemopoiesis (GO:0035162)	SPRR5	IL2	IL5	IL4	IL17A	LOC105379528	DEFB130B	IL9	IFNA2	IL25
Embryonic Hindlimb Morphogenesis (GO:0035116)	OR8G3P	TGIF2LY	FIGLA	GSX1	SRY	YY2	HOXC12	ASCL3	ZSCAN4	GCM2
Embryonic Limb Morphogenesis (GO:0030326)	TGIF2LY	SRY	GSX1	FIGLA	GSC	KLF14	HOXC12	FERD3L	GBX1	ZSCAN4
Embryonic Organ Development (GO:0048568)	TGIF2LY	GSX1	SRY	FIGLA	GSC	GCM2	GBX1	KLF14	ZSCAN4	POU4F3
Embryonic Organ Morphogenesis (GO:0048562)	TGIF2LY	GSX1	FIGLA	HOXC12	SRY	GSC	HOXD12	FERD3L	GBX1	ASCL3
Embryonic Placenta Development (GO:0001892)	CHD9NB	TGIF2LY	LOC128125816	DUXA	ZSCAN4	ZSCAN5C	ETV2	PTTG1IP2	PWWP4	FOXD4L6
Embryonic Skeletal Joint Development (GO:0072498)	LOC100996709	TAF11L3	TAF11L8	LOC128092246	OR8G3P	SCYGR1	USP17L23	LOC100996696	PPIAP40	ZNF660-ZNF197
Embryonic Skeletal System Development (GO:0048706)	TGIF2LY	GSX1	HOXC5	HOXC12	FIGLA	FERD3L	HOXD12	HOXA6	SRY	GSC
Embryonic Skeletal System Morphogenesis (GO:0048704)	TGIF2LY	GSX1	HOXC12	FIGLA	HOXD12	GSC	SRY	HOXC5	FERD3L	HOXA6
Enamel Mineralization (GO:0070166)	ATF7-NPFF	OOSP3	OOSP4B	VCY1B	SMIM39	OOSP1	SCYGR2	DEFB130B	LOC127814297	HSFY1
Endocardial Cushion Development (GO:0003197)	TGIF2LY	SRY	GSX1	GSC	FIGLA	PHOX2B	LOC128092252	GCM2	KLF14	GBX1
Endocardial Cushion Morphogenesis (GO:0003203)	TGIF2LY	SRY	LOC128092252	GSX1	FIGLA	GSC	PHOX2B	GCM2	GBX1	LOC100507703
Endochondral Bone Morphogenesis (GO:0060350)	LOC128092246	SMIM40	TGIF2LY	MSANTD5	GSC	GSX1	SRY	HSFY1	FIGLA	GBX1
Endochondral Ossification (GO:0001958)	TGIF2LY	SPRR5	SMIM40	HSFY1	GSX1	SRY	LOC107986800	GSC	YY2	HSFY2
Endocrine System Development (GO:0035270)	TGIF2LY	SRY	GSX1	FIGLA	GSC	ASCL3	HOXC12	NOBOX	RAX	POU4F3
Endocytic Recycling (GO:0032456)	ARL4AP5	LOC122455342	LOC100129098	ETDC	LOC105375434	LOC124903759	LOC102723553	MAP1LC3BP1	CNPY3-GNMT	OR1R1P
Endocytosis (GO:0006897)	CP20	PEPE	TAF11L9	TAF11L7	TAF11L10	TAF11L5	OR2T7	PYDC5	LOC112267881	MAP1LC3BP1
Endoderm Development (GO:0007492)	TGIF2LY	GSX1	FIGLA	GSC	GBX1	HOXC12	SRY	GSC2	HOXD12	RAX
Endoderm Formation (GO:0001706)	LOC100996696	LOC128706666	LOC102725035	LOC100507703	LOC112268076	LOC100996701	DEFB130B	TGIF2LY	SEA	ZNF511-PRAP1
Endodermal Cell Differentiation (GO:0035987)	LOC100996696	DEFB130B	OOSP1	LOC102725035	COL10A1	LOC100996701	LOC112268076	SEA	SMIM44	FAM90A17
Endodermal Cell Fate Commitment (GO:0001711)	SRY	TGIF2LY	CDX2	GSC	TBXT	GSX1	DUX4	PDX1	NOBOX	PRDM14
Endolysosomal Toll-Like Receptor Signaling Pathway (GO:0140894)	LOC128031837	OR8J2	CLEC6A	OR8G3P	FAM236B	LOC112267881	LOC105375434	IL27	TASL	ETDB
Endomembrane System Organization (GO:0010256)	POTEB2	GOLGA6L1	LOC124903759	TSPY9	CNPY3-GNMT	USP17L19	USP17L21	EFNA4-EFNA3	USP17L17	TBC1D3I
Endonucleolytic Cleavage In ITS1 To Separate SSU-rRNA From 5.8S rRNA And LSU-rRNA From Tricistronic rRNA Transcript (SSU-rRNA, 5.8S rRNA, LSU-rRNA) (GO:0000447)	UTP15	PWP2	TRIM51G	WDR46	HNRNPCL4	RRP8	NOL6	RRP9	DDX56	UTP3
Endonucleolytic Cleavage Of Tricistronic rRNA Transcript (SSU-rRNA, 5.8S rRNA, LSU-rRNA) (GO:0000479)	PWP2	UTP15	NOL6	WDR3	DDX56	WDR46	UTP3	HNRNPCL4	RBM28	PPAN
Endoplasmic Reticulum Calcium Ion Homeostasis (GO:0032469)	LOC105371253	SSU72L5	SPDYE10	CP20	TMEM275	SPDYE15	SPDYE14	LOC124903759	LOC124902436	SPDYE13
Endoplasmic Reticulum Mannose Trimming (GO:1904380)	MMP24-AS1-EDEM2	MS4A18	LOC112267897	FAM246A	LOC128125822	USP17L4	HAPSTR2	OR2AP1	PPIAP40	OR52E1
Endoplasmic Reticulum Membrane Organization (GO:0090158)	FAM90A17	SLCO1B3-SLCO1B7	MMP24-AS1-EDEM2	PPIAP40	PYDC5	LOC102723750	STRIT1	ABCF2-H2BK1	TSPY9	MYL12BP2
Endoplasmic Reticulum Organization (GO:0007029)	LOC124903759	CNPY3-GNMT	MS4A18	LOC102724334	CRYZL2P-SEC16B	MMP24-AS1-EDEM2	FAM90A17	LOC102724474	SSU72L5	GOLGA6L19
Endoplasmic Reticulum To Golgi Vesicle-Mediated Transport (GO:0006888)	CRYZL2P-SEC16B	TSPY9	MMP24-AS1-EDEM2	STRIT1	LOC102724334	PYDC5	ZNF765-ZNF761	USP17L19	LOC102724474	ARL4AP5
Endoplasmic Reticulum To Cytosol Transport (GO:1903513)	PEPC	MMP24-AS1-EDEM2	SSU72L2	SSU72L4	SSU72L3	SSU72L5	SSU72L1	ABCF2-H2BK1	CP20	LOC102724474
Endoplasmic Reticulum Tubular Network Organization (GO:0071786)	LOC105376722	MS4A18	LOC124903759	HAPSTR2	SSU72L5	CNPY3-GNMT	PTPRZ2	LOC100129098	OR2A42	OR2AP1
Endosomal Lumen Acidification (GO:0048388)	LIPB	LOC441239	ATP6V0D1	ATP6V1E1	ARHGAP11A-SCG5	LOC124902436	ATP6V1G1	ATP6AP1	ATP6V1B2	OR9H1P
Endosomal Transport (GO:0016197)	ARL4AP5	CNPY3-GNMT	FAM90A17	LOC124903759	LOC122455342	MAP1LC3BP1	TAF11L9	TAF11L5	TAF11L7	TAF11L10
Endosomal Vesicle Fusion (GO:0034058)	PEPC	VCY1B	MAP1LC3BP1	SSU72L5	ARL4AP5	PYDC5	THSD8	OR10J4	EFNA4-EFNA3	NFILZ
Endosome Organization (GO:0007032)	POTEB2	C1orf232	ARHGAP11A-SCG5	ERV3-1-ZNF117	OR10J4	PPIAP60	H3Y2	ZNF511-PRAP1	PRR23D2	EFNA4-EFNA3
Endosome To Lysosome Transport (GO:0008333)	LOC122526780	MAP1LC3BP1	ARL4AP5	LOC101929937	PMIS2	SLCO1B3-SLCO1B7	THSD8	FAM240B	TMEM271	PEPC
Endosome To Lysosome Transport Via Multivesicular Body Sorting Pathway (GO:0032510)	ERVFC1	ARL4AP5	CHMP1A	DERPC	AQP7B	SCYGR10	CNPY3-GNMT	ATF7-NPFF	CHMP4B	LOC105371932
Endosome To Melanosome Transport (GO:0035646)	TMEM275	LOC122455342	LOC128706666	PEPC	PPIAP40	OR12D1	ZNF892	SPRR5	TLE7	LOC107987423
Endosome To Pigment Granule Transport (GO:0043485)	TMEM275	LOC122455342	LOC128706666	PEPC	PPIAP40	OR12D1	ZNF892	SPRR5	TLE7	LOC107987423
Endosome Transport Via Multivesicular Body Sorting Pathway (GO:0032509)	ARL4AP5	SCYGR10	CNPY3-GNMT	DERPC	SMIM44	HAPSTR2	LOC101926994	MYL12BP2	LOC124902436	OOSP3
Endothelial Cell Chemotaxis (GO:0035767)	DEFB130B	ZNF660-ZNF197	LOC105379528	LOC128031837	OOSP1	DEFB105A	CCL27	IL25	CCL15	TRAP
Endothelial Cell Development (GO:0001885)	LOC102725035	LOC100129098	LOC110384692	LOC128031837	TAF11L3	TAF11L8	LOC105375434	LOC107987545	CP20	HSD3B2
Endothelial Cell Differentiation (GO:0045446)	LOC100507703	SEA	OCTN3	TRAP	TGIF2LY	TBX18	C1orf232	FIGLA	GSX1	GRK7
Endothelial Cell Migration (GO:0043542)	SPRR5	LOC100507703	LOC105379199	SEA	OCTN3	TRAP	TMA7B	LOC124909439	SAGSIN1	LOC128092252
Endothelial Cell Proliferation (GO:0001935)	DEFB130B	LOC105379528	DEFB105A	DEFB107A	OOSP1	DEFB105B	DEFB106A	DEFB106B	DEFB131B	IL25
Endothelial Tube Morphogenesis (GO:0061154)	LOC100129098	LOC105371932	LOC105375434	OOSP4B	TLE7	OR2B8P	SCYGR1	LOC105379199	H3Y2	LIPB
Endothelin Receptor Signaling Pathway (GO:0086100)	OSTCP2	LOC105379528	LOC128706666	C17orf114	LOC100129098	CP20	TRAP	LOC100507703	SAGSIN1	LOC124909439
Endothelium Development (GO:0003158)	LOC100507703	SEA	OCTN3	TRAP	FOXL3	OR52E1	LOC102724200	PPIAP40	LOC102723382	LOC105369669
Energy Derivation By Oxidation Of Organic Compounds (GO:0015980)	NDUFB7	NDUFB4	NDUFB2	NDUFB11	NDUFA1	NDUFA2	NDUFAB1	NDUFS5	NDUFA3	NDUFC1
Energy Reserve Metabolic Process (GO:0006112)	P3R3URF-PIK3R3	LOC102724474	CP20	LOC124904411	MSANTD5	PTPRZ2	PEPE	IGBP1C	TMA7B	SSU72L4
Engulfment Of Apoptotic Cell (GO:0043652)	MS4A18	FAM90A18	FAM90A19	OR2AP1	OR2A42	OR51F1	OR6C70	MRGPRG	OR51L1	OR10P1
Enteric Nervous System Development (GO:0048484)	TGIF2LY	SRY	GSX1	FIGLA	POU4F3	DUX4	GSC2	GCM2	GBX1	BSX
Entrainment Of Circadian Clock By Photoperiod (GO:0043153)	LOC105371253	SPDYE10	LOC128092252	CP20	LOC128125822	PWWP4	PTTG1IP2	PEPE	SPDYE12	DUX3
Enzyme-Linked Receptor Protein Signaling Pathway (GO:0007167)	GRK7	TSSK1B	GRK1	TSSK3	WEE2	MOS	HIPK4	PSKH2	TSSK2	CSNK1A1L
Eosinophil Chemotaxis (GO:0048245)	CCL17	CCL27	CCL1	IL9	IL25	CCL19	IL5	IFNA5	IFNA7	IL17A
Eosinophil Migration (GO:0072677)	CCL17	CCL27	CCL1	IL9	IL25	CCL19	IL5	IFNA5	IFNA7	IL17A
Ephrin Receptor Signaling Pathway (GO:0048013)	GRK7	SRMS	TSSK1B	HIPK4	GRK1	WEE2	TSSK3	INSRR	CSNK1A1L	TSSK2
Epiboly Involved In Wound Healing (GO:0090505)	SPRR5	OOSP4B	PPIAP40	SCYGR10	OR8J2	LOC128092252	SAGSIN1	LOC124909439	NFILZ	SSU72L5
Epidermal Cell Differentiation (GO:0009913)	H2AL3	LOC102723971	MARCOL	SPRR5	SPRR2E	SPRR2D	WFDC5	LCE3D	SPRR2A	LCE3E
Epidermal Growth Factor Receptor Signaling Pathway (GO:0007173)	LOC105379528	P3R3URF-PIK3R3	LOC102725035	KIR2DL5A	SPRR5	KIR2DS3	IL2	DUSP13B	FGF4	IFNA13
Epidermis Development (GO:0008544)	H2AL3	LOC102723971	MARCOL	SPRR5	WFDC5	SPRR2A	LCE3D	KRTAP3-2	LCE3E	H3Y1
Epigenetic Regulation Of Gene Expression (GO:0040029)	CDY1B	CDY2A	CDY1	CDY2B	SPRR5	DUX3	KDM4D	KDM4E	DUX5	LOC100653049
Epithelial Cell Apoptotic Process (GO:1904019)	CP20	LOC102725035	OR8U9	SEA	LOC124904542	LOC105371253	LOC100507703	PEPE	EFNA4-EFNA3	OCTN3
Epithelial Cell Development (GO:0002064)	LOC102723971	H2AL3	OR8G3P	CIST1	LOC102725035	LOC124909439	SAGSIN1	LOC101929937	SCYGR1	ZNF765-ZNF761
Epithelial Cell Differentiation (GO:0030855)	FAM246A	LOC112267897	KRTAP9-8	KRTAP3-2	KRTAP3-3	KRTAP9-7	AQP7B	LOC647264	KRTAP9-2	KRTAP3-1
Epithelial Cell Differentiation Involved In Kidney Development (GO:0035850)	TGIF2LY	GSX1	SRY	GSC	FIGLA	NOBOX	POU4F3	LHX3	GBX1	HOXC12
Epithelial Cell Migration (GO:0010631)	SPRR5	LOC100507703	LOC105379199	SEA	MYL12BP2	OCTN3	H2AL3	LOC102725035	KDM4F	HSD3B2
Epithelial Cell Morphogenesis (GO:0003382)	OSTCP2	SAGSIN1	LOC124909439	TMDD1	CIST1	LOC110384692	LOC100129098	LOC102723971	CT47C1	LOC101929937
Epithelial Cell-Cell Adhesion (GO:0090136)	LOC124904542	LOC124900467	ZNF511-PRAP1	LOC122513141	LOC102723750	LOC124902694	H2AL3	LOC124909439	SAGSIN1	PPIAP40
Epithelial Cilium Movement Involved In Determination Of Left/Right Asymmetry (GO:0060287)	LOC105372704	LOC112267992	RSPH4A	LOC107983987	LOC100652777	MORN5	C11orf97	TSNAXIP1	ODAD1	LOC107984876
Epithelial Cilium Movement Involved In Extracellular Fluid Movement (GO:0003351)	RSPH4A	MORN5	LOC107983987	C11orf97	SNTN	LRRC46	DCDC2B	PPP1R42	TEKT1	HOATZ
Epithelial Structure Maintenance (GO:0010669)	DEFB130B	OOSP1	H3Y1	DEFB105A	DEFB107A	SPACA5B	KDM4F	REG3A	DEFB105B	CGB3
Epithelial To Mesenchymal Transition (GO:0001837)	SPRR5	LOC128092252	LOC100507703	OCTN3	TGIF2LY	SRY	SEA	YY2	DEFB130B	FIGLA
Epithelial To Mesenchymal Transition Involved In Endocardial Cushion Formation (GO:0003198)	TGIF2LY	SPRR5	FIGLA	SRY	GSX1	GSC	YY2	GCM2	RAX2	ZSCAN4
Epithelial Tube Branching Involved In Lung Morphogenesis (GO:0060441)	FGF3	FGF4	TSHR	FGF6	MPL	SPRR5	FGF19	SMO	FGFR3	HSD3B2
Epithelial Tube Formation (GO:0072175)	SRY	GSX1	FOXI1	LHX3	GSC	TGIF2LY	POU4F3	FIGLA	POU1F1	RAX
Epithelial Tube Morphogenesis (GO:0060562)	TGIF2LY	SRY	GSC	GSX1	FIGLA	GBX1	GCM2	KLF14	NOBOX	ZSCAN4
Epithelium Development (GO:0060429)	FAM246A	LOC112267897	KRTAP9-8	KRTAP9-7	KRTAP3-3	KRTAP3-2	LOC647264	KRTAP3-1	KRTAP1-4	KRTAP9-2
Epoxygenase P450 Pathway (GO:0019373)	UGT1A4	CYP3A7	CYP3A43	CYP3A4	UGT1A3	CYP2D6	LOC102724474	SLCO1B1	CYP4A22	UGT1A1
Equilibrioception (GO:0050957)	TBCEL-TECTA	GRXCR1	CABP2	PJVK	OTOG	USH2A	GRXCR2	MYO15A	PCARE	TMC1
Error-Prone Translesion Synthesis (GO:0042276)	SLX1A	RPA4	SLX1B	ARHGAP11A-SCG5	POLN	RAD9B	TP53TG3F	EME1	LOC101929937	LPAL1
Erythrocyte Development (GO:0048821)	LOC124902436	SMIM41	PERCC1	OR56B2P	SMIM44	PPIAP40	TAF11L4	DUX5	MAGEB6B	TMA7B
Erythrocyte Differentiation (GO:0030218)	LOC124902436	SMIM44	PERCC1	TMA7B	DUX5	OOSP3	OR2B8P	MAGEB6B	AQP7B	OR14L1
Erythrose 4-Phosphate/Phosphoenolpyruvate Family Amino Acid Catabolic Process (GO:1902222)	LOC102724474	OTC	SULT2A1	LOC107987479	PRODH2	HAO2	ACMSD	LOC128125816	CYP8B1	HPD
Establishment Of Golgi Localization (GO:0051683)	DUSP13B	TAF11L4	MAP1LC3BP1	ARL4AP5	DUX3	OR4M2B	LOC107987423	LOC107987457	LOC105379504	LOC107987425
Establishment Of Apical/Basal Cell Polarity (GO:0035089)	LOC100129098	OR52E1	LOC105375434	OR1R1P	LOC102724813	PYDC5	LOC122455342	OR9H1P	CIST1	CCDC201
Establishment Of Centrosome Localization (GO:0051660)	PWWP4	PTTG1IP2	LOC105379199	OR8J2	PRH1-TAS2R14	TBCEL-TECTA	PRAMEF27	CIST1	SLCO1B3-SLCO1B7	LOC102724183
Establishment Of Chromosome Localization (GO:0051303)	LOC128031837	CDCA8	ARHGAP11A-SCG5	KIF18A	LOC100653049	SGO2	OIP5	SPC25	NUF2	KIF20A
Establishment Of Endothelial Barrier (GO:0061028)	LOC102725035	LOC128031837	ZNF511-PRAP1	LOC102724334	TAF11L3	TAF11L8	LOC107987423	LOC107987425	LOC101929614	LOC107987462
Establishment Of Endothelial Intestinal Barrier (GO:0090557)	LOC102725035	TAF11L3	TAF11L8	LOC102724334	LOC100996709	LOC128092246	LOC112267881	USP17L23	PYDC5	LOC105379504
Establishment Of Epithelial Cell Apical/Basal Polarity (GO:0045198)	OR52E1	LOC122455342	CCDC201	OR9H1P	FAM240A	OR52P1	SSU72L3	SSU72L4	SSU72L2	SSU72L5
Establishment Of Epithelial Cell Polarity (GO:0090162)	LOC100129098	LOC105375434	FAM240A	SAGSIN1	LOC124909439	OR1R1P	FAM240B	LOC124902694	TBCEL-TECTA	CCDC201
Establishment Of Lymphocyte Polarity (GO:0001767)	CCL19	CD27	CCR8	CXCR6	XCL1	CCL17	XCL2	CCL13	TIGIT	CD40LG
Establishment Of Melanosome Localization (GO:0032401)	XNDC1N	BBS12	BBS1	OR10J4	LOC128125814	BBS4	ARL6	BBS10	ZNF892	LOC128125822
Establishment Of Mitochondrion Localization, Microtubule-Mediated (GO:0034643)	TAF11L14	MSANTD7	LOC107987545	ERV3-1-ZNF117	OR2T7	FAM236C	FAM236D	FAM236B	SSU72L2	SSU72L3
Establishment Of Mitotic Sister Chromatid Cohesion (GO:0034087)	PEPC	LOC107987479	LOC100996709	LOC105371253	LOC102725035	HNRNPCL4	CTCF	KDM6A	OR2B8P	LOC100653049
Establishment Of Mitotic Spindle Localization (GO:0040001)	LOC128031837	LOC100653049	LOC101926994	LOC100996701	LOC112268076	CDCA8	OIP5	TROAP	KIF18A	H3Y2
Establishment Of Mitotic Spindle Orientation (GO:0000132)	LOC128031837	LOC100653049	LOC101926994	TAF11L14	LOC112268076	LOC100996701	LOC124902694	SMIM44	ZNF765-ZNF761	CDCA8
Establishment Of Planar Polarity (GO:0001736)	LOC107987479	LOC107983987	TMDD1	LOC128125816	SCYGR1	MAP1LC3BP1	TPRX2	LOC102723750	LOC105379199	ARL4AP5
Establishment Of Protein Localization To Chromatin (GO:0071169)	ERVFC1	MSANTD5	SPDYE11	CDY1B	TRIM51G	H3-7	FAM246C	FAM246B	FAM90A22	SPDYE10
Establishment Of Protein Localization To Chromosome (GO:0070199)	ERVFC1	MSANTD5	CDY1B	PALB2	SPDYE11	OR4Q2	SMIM41	SSU72L6	OR1R1P	KDM4F
Establishment Of Protein Localization To Endoplasmic Reticulum (GO:0072599)	LOC102724334	ARL4AP5	SEC61B	SSR4	LOC102723553	LOC122455342	LOC124903759	PTPRZ2	TSPY9	SSR3
Establishment Of Protein Localization To Extracellular Region (GO:0035592)	USP17L19	OR4M2B	LOC112267897	FAM246A	FAM246B	FAM246C	TCP11X2	OR4N4C	MMP24-AS1-EDEM2	USP17L25
Establishment Of Protein Localization To Membrane (GO:0090150)	TEX54	LOC102723728	TMEM271	C19orf85	FAM90A17	PMIS2	LOC102723971	ZNF765-ZNF761	LOC102723451	OOSP3
Establishment Of Protein Localization To Mitochondrion (GO:0072655)	LOC102723728	LOC102723553	PERCC1	ABCF2-H2BK1	OOSP4A	CHCHD1	COA4	TMEM126A	HTD2	COA3
Establishment Of Protein Localization To Organelle (GO:0072594)	SSU72L5	MSANTD5	SSU72L4	SSU72L3	SSU72L2	SSU72L6	SSU72L1	P3R3URF-PIK3R3	SPDYE15	SPDYE14
Establishment Of Protein Localization To Peroxisome (GO:0072663)	TBCEL-TECTA	PWWP4	PTTG1IP2	PRAMEF27	PEX10	PEX3	POTEB2	MSANTD5	PRAMEF33	LOC647264
Establishment Of Protein Localization To Plasma Membrane (GO:0061951)	LOC102723728	TSPY9	SCYGR10	ABCF2-H2BK1	SPEGNB	LOC114841035	AQP7B	LOC107983987	LIPB	SCYGR1
Establishment Of Protein Localization To Telomere (GO:0070200)	PALB2	PMS2	GOLGA6L19	MUTYH	SSU72L3	SSU72L4	SSU72L2	RAD51D	FANCE	MLH1
Establishment Of Protein Localization To Vacuole (GO:0072666)	PMIS2	MAP1LC3BP1	TMEM271	ARL4AP5	MSANTD5	TEX54	LOC105371253	FAM240A	C19orf85	SLCO1B3-SLCO1B7
Establishment Of Skin Barrier (GO:0061436)	H2AL3	LOC102723971	MARCOL	DPEP2NB	HSD3B2	OR8G3P	DUS4L-BCAP29	SPRR5	LCE2C	SMIM44
Establishment Of Spindle Localization (GO:0051293)	LITAFD	LOC107987067	LOC112268145	LOC112268260	TEX53	LOC101929805	TEX52	OOSP4A	LOC102723728	H3Y1
Establishment Of Spindle Orientation (GO:0051294)	LOC128031837	LOC101926994	LOC112268145	LOC112268260	LITAFD	LOC107987067	LOC100996701	LOC112268076	LOC102723728	LOC100653049
Establishment Of Vesicle Localization (GO:0051650)	LOC647264	LOC107987479	TCP11X1	LOC102723728	OR2B8P	CP20	ABCF2-H2BK1	LOC107987545	LOC101929937	LOC105371253
Establishment Or Maintenance Of Apical/Basal Cell Polarity (GO:0035088)	LOC102725035	LOC100129098	LOC105379199	PWWP4	PTTG1IP2	OR52E1	OR52P1	LOC105375434	TAF11L3	TAF11L8
Establishment Or Maintenance Of Epithelial Cell Apical/Basal Polarity (GO:0045197)	LOC102725035	OR52E1	LIPB	PWWP4	PTTG1IP2	C1orf232	LOC105379199	SPEGNB	LOC105375434	DUS4L-BCAP29
Estrogen Biosynthetic Process (GO:0006703)	OR8G3P	P3R3URF	HSD17B3	CYP2C19	KDM4E	CYP17A1	SRD5A2	OR5BS1P	CYP11B2	CYP11A1
Ethanol Catabolic Process (GO:0006068)	SPDYE11	FAM246B	FAM246C	USP17L12	USP17L20	UGT1A4	USP17L19	UGT2B28	UGT1A3	UGT2A2
Ethanol Metabolic Process (GO:0006067)	UGT1A4	UGT2B28	USP17L19	UGT2A2	UGT2B15	UGT2B4	UGT2B17	UGT2B10	CYP3A7	UGT2B7
Ethanol Oxidation (GO:0006069)	P3R3URF-PIK3R3	UGT1A4	UGT2A2	UGT2B4	CYP4A11	UGT2B28	LOC102724474	UGT2B15	USP17L15	USP17L19
Ether Lipid Biosynthetic Process (GO:0008611)	P3R3URF	LOC107987479	LOC100996709	LOC105376722	PTTG1IP2	PWWP4	TMDD1	SSU72L5	CHD9NB	LOC124902436
Ether Lipid Metabolic Process (GO:0046485)	P3R3URF	PWWP4	PTTG1IP2	LOC107987479	LOC105376722	CP20	SMIM36	PEPE	PRAMEF27	LOC114841035
Excitatory Chemical Synaptic Transmission (GO:0098976)	AVPR1B	HSD3B2	CA7	KCND1	KCNB2	KCNK10	CLCN2	SCTR	HTR1D	OPRD1
Excitatory Postsynaptic Potential (GO:0060079)	LOC107987479	AVPR1B	HSD3B2	CHRM1	OPRD1	CA7	GABRA2	KCND1	TRPV1	GLP1R
Excitatory Synapse Assembly (GO:1904861)	LOC107987479	LOC128706666	PERCC1	LOC128031837	SMIM40	MSANTD5	OR8U9	TMA7B	LOC128092246	LOC100996696
Exit From Mitosis (GO:0010458)	MAP1LC3BP1	FAM90A17	ARL4AP5	PMIS2	SCYGR10	MSANTD5	LOC100996701	LOC112268076	SMIM40	TEX54
Exocrine System Development (GO:0035272)	DUX5	SRY	PEPC	LHX3	PDX1	KLF18	NR1H4	NEUROG3	SCYGR1	GSX1
Exocytosis (GO:0006887)	LOC122455342	ETDC	PTPRZ2	CIST1	ERV3-1-ZNF117	LOC107987545	LOC101929937	ETDA	ETDB	LOC102723971
Exonucleolytic Catabolism Of Deadenylated mRNA (GO:0043928)	RBMY1E	RBMY1D	PEPC	RBMY1C	H3Y2	EXOSC1	NCBP2L	RBMY1J	EXOSC6	RBMY1B
Exonucleolytic Trimming Involved In rRNA Processing (GO:0000459)	RBMY1E	RBMY1D	RBMY1C	NCBP2L	RBMY1J	RBMY1B	EXOSC1	EXOSC6	ERV3-1-ZNF117	RBMY1F
Exonucleolytic Trimming To Generate Mature 3'-End Of 5.8S rRNA From Tricistronic rRNA Transcript (SSU-rRNA, 5.8S rRNA, LSU-rRNA) (GO:0000467)	RBMY1E	RBMY1D	RBMY1C	NCBP2L	RBMY1J	RBMY1B	EXOSC1	EXOSC6	ERV3-1-ZNF117	RBMY1F
External Encapsulating Structure Organization (GO:0045229)	DEFB130B	OOSP1	AMELY	CFC1B	SPACA5B	WFDC10A	DEFB105A	PRSS51	DEFB107A	CLEC19A
Extracellular Matrix Assembly (GO:0085029)	DEFB130B	OOSP1	LOC100996696	ASPN	LOC124904411	TRAP	ERVFC1	C8orf89	OGN	OR9H1P
Extracellular Matrix Disassembly (GO:0022617)	DEFB130B	OOSP1	LOC100996696	TRAP	KIR3DS1	KDM4F	CTRB1	DEFB105A	MMP20	CCL15
Extracellular Matrix Organization (GO:0030198)	DEFB130B	OOSP1	AMELY	CFC1B	DEFB105A	SPACA5B	WFDC10A	DEFB107A	PRSS51	CGB3
Extracellular Structure Organization (GO:0043062)	DEFB130B	OOSP1	AMELY	CFC1B	SPACA5B	WFDC10A	DEFB105A	PRSS51	DEFB107A	CLEC19A
Extracellular Transport (GO:0006858)	RSPH4A	MORN5	LOC107983987	SNTN	CT47A9	TEKT1	PPP1R42	LRRC46	CFAP52	DCDC2B
Extrinsic Apoptotic Signaling Pathway (GO:0097191)	TRAP	LOC100507703	IL2	CP20	IL17A	IL3	IFNB1	SEA	OCTN3	IL5
Extrinsic Apoptotic Signaling Pathway In Absence Of Ligand (GO:0097192)	LOC100507703	OCTN3	SEA	TRAP	CP20	IL2	AKT1	CASP9	BAD	TAF11L4
Extrinsic Apoptotic Signaling Pathway Via Death Domain Receptors (GO:0008625)	CP20	TRAP	IL4	IL3	IFNB1	IL17A	IL2	LOC105379528	CCL15	IFNA2
Eye Development (GO:0001654)	TGIF2LY	SRY	GSX1	FIGLA	NOBOX	RAX	RAX2	POU4F3	ASCL3	GBX1
Eye Morphogenesis (GO:0048592)	LOC128706666	LOC100996696	LOC100996750	LOC128125816	COL10A1	DEFB130B	SSU72L5	ASPN	LOC100996709	LOC100653049
Eye Photoreceptor Cell Development (GO:0042462)	LOC128125816	CLRN1	SPEM3	TBCEL-TECTA	AIPL1	PCARE	RPE65	GNAT2	GUCA1A	KCNV2
Eye Photoreceptor Cell Differentiation (GO:0001754)	LOC107987545	LOC128125816	FAM240B	FAM90A23	TMDD1	TBCEL-TECTA	FAM90A22	SPEM3	CLRN1	OR10J4
Facultative Heterochromatin Formation (GO:0140718)	TRIM51G	CDY2A	SSU72L3	SSU72L4	SSU72L2	SSU72L6	CDY2B	CT47A2	CDY1B	FAM90A22
Fat Cell Differentiation (GO:0045444)	LOC105379199	TGIF2LY	SPRR5	SRY	LOC100507703	FIGLA	LOC128092252	GSX1	CP20	KLF14
Fat-Soluble Vitamin Catabolic Process (GO:0042363)	P3R3URF	CYP2C19	CYP3A7-CYP3A51P	CYP3A7	CYP2C9	CYP3A43	CYP2A7	CYP2A13	UGT1A4	UGT1A3
Fat-Soluble Vitamin Metabolic Process (GO:0006775)	P3R3URF	OCTN3	HSD3B2	CYP2C19	CYP2C9	LOC102724474	LOC100507703	SEA	CA7	AVPR1B
Fatty Acid Alpha-Oxidation (GO:0001561)	LOC102724474	P3R3URF	P3R3URF-PIK3R3	H3Y1	CYP4A11	CYP8B1	CA5A	SLC17A2	ACSM2B	CYP3A7-CYP3A51P
Fatty Acid Beta-Oxidation (GO:0006635)	LOC102724474	P3R3URF	HTD2	ERVFC1	MCEE	MLYCD	LOC128125816	ACAD9	SSU72L5	HAO2
Fatty Acid Beta-Oxidation Using acyl-CoA Dehydrogenase (GO:0033539)	CPT2	LOC102724474	MLYCD	ACAD9	LOC105369669	LOC102723382	BCKDHA	ECHS1	MCEE	OTC
Fatty Acid Beta-Oxidation Using acyl-CoA Oxidase (GO:0033540)	LOC102724474	P3R3URF	HTD2	ACSM1	UGT2A2	OR2B8P	CYP3A7	SMIM44	TSPY9	HAO2
Fatty Acid Biosynthetic Process (GO:0006633)	P3R3URF	LOC102724474	UGT2A2	CYP2C19	UGT1A4	P3R3URF-PIK3R3	CYP3A7	HAO2	CYP2A7	CYP4A11
Fatty Acid Catabolic Process (GO:0009062)	P3R3URF	LOC102724474	HTD2	P3R3URF-PIK3R3	ETFDH	UGT2A2	MLYCD	AQP7B	ERVFC1	GCDH
Fatty Acid Derivative Biosynthetic Process (GO:1901570)	P3R3URF-PIK3R3	P3R3URF	OPN1MW3	CT47A8	CT47A9	CT47A10	LOC102724474	CT47A5	CT47A12	CT47A3
Fatty Acid Elongation (GO:0030497)	P3R3URF	TAF11L8	TAF11L3	CLEC20A	TAF11L14	LOC100129098	USP17L23	TAF11L11	LOC105375434	LOC102723971
Fatty Acid Elongation, Monounsaturated Fatty Acid (GO:0034625)	LOC100129098	P3R3URF	TAF11L11	LOC105375434	LOC124904542	TAF11L8	TAF11L3	LOC102723750	H2AL3	OSTCP2
Fatty Acid Elongation, Polyunsaturated Fatty Acid (GO:0034626)	LOC100129098	P3R3URF	TAF11L11	LOC105375434	LOC124904542	TAF11L8	TAF11L3	LOC102723750	H2AL3	OSTCP2
Fatty Acid Elongation, Saturated Fatty Acid (GO:0019367)	LOC100129098	P3R3URF	TAF11L11	LOC105375434	LOC124904542	TAF11L8	TAF11L3	LOC102723750	H2AL3	OSTCP2
Fatty Acid Elongation, Unsaturated Fatty Acid (GO:0019368)	LOC100129098	P3R3URF	TAF11L11	LOC105375434	LOC124904542	TAF11L8	TAF11L3	LOC102723750	H2AL3	OSTCP2
Fatty Acid Homeostasis (GO:0055089)	PYDC5	P3R3URF-PIK3R3	LIPB	SPRR5	LOC102725035	H3Y2	LOC102724474	LOC105371253	LOC107987479	CP20
Fatty Acid Metabolic Process (GO:0006631)	P3R3URF	LOC102724474	P3R3URF-PIK3R3	UGT1A4	UGT2A2	CYP4F8	CYP4A22	CYP3A7	CYP8B1	CYP2A7
Fatty Acid Oxidation (GO:0019395)	P3R3URF	LOC102724474	P3R3URF-PIK3R3	HTD2	UGT2A2	CYP4A11	ADH1A	ETFDH	CYP4F8	CYP3A7
Fatty Acid Transmembrane Transport (GO:1902001)	P3R3URF-PIK3R3	HTD2	P3R3URF	LOC102724474	SPEGNB	LIPB	HAO2	CYP7A1	CYP4A11	LOC101929805
Fatty Acid Transport (GO:0015908)	OCTN3	LOC105379528	SLC35G4	P3R3URF	OR5BS1P	SLC10A2	KIR2DS3	LOC102723971	SLC22A25	SLC2A7
fatty-acyl-CoA Biosynthetic Process (GO:0046949)	P3R3URF	P3R3URF-PIK3R3	LOC102724474	LOC102724334	TEX54	LOC102723553	PYDC5	SMIM36	ACSM6	UGT2A2
fatty-acyl-CoA Catabolic Process (GO:0036115)	HAPSTR2	FAM90A17	MSANTD5	TRIM51G	P3R3URF	HTD2	LOC101929805	FAM90A10	LOC122539214	FAM90A22
fatty-acyl-CoA Metabolic Process (GO:0035337)	P3R3URF	LOC102724474	TRIM51G	P3R3URF-PIK3R3	PYDC5	HAO2	HAPSTR2	TP53TG3E	LOC102723553	CT45A8
Female Gamete Generation (GO:0007292)	TEX50	SPEM3	SPATA31A5	TSPY10	BPY2	TEX46	FAM9A	SPATA31D3	IGBP1C	PRSS58
Female Gonad Development (GO:0008585)	TGIF2LY	FIGLA	SRY	NOBOX	ZSCAN4	GSX1	POU1F1	ASCL3	FERD3L	GCM2
Fibrinolysis (GO:0042730)	F13B	F9	SERPINC1	AFM	KLKB1	SERPINA7	APCS	HRG	C9	HPX
Fibroblast Growth Factor Receptor Signaling Pathway (GO:0008543)	DEFB130B	DEFB105A	IFNA13	IFNA5	LOC105379528	DEFB107A	DEFB105B	IL25	OOSP1	IFNA7
Filopodium Assembly (GO:0046847)	SMIM41	TAF11L3	TAF11L8	TAF11L10	TAF11L5	TAF11L7	TAF11L9	ZNF660-ZNF197	OR8G3P	C11orf97
Fluid Transport (GO:0042044)	OCTN3	KRTAP9-7	LOC100996750	AQP12A	LOC114841035	LOC107983987	OR2T7	TEX13D	SMIM34	OR4M2B
Foam Cell Differentiation (GO:0090077)	PYDC5	OOSP4A	SLC6A4	ZNF660-ZNF197	DUSP13B	TNFSF11	LOC128092246	TICAM1	LIPB	SCAP
Focal Adhesion Assembly (GO:0048041)	LOC128092252	ARHGAP11A-SCG5	G6PR	LPAL1	OR52E1	LOC105379199	LOC124904542	LOC102723971	GRK7	FAM240B
Folic Acid Metabolic Process (GO:0046655)	TP53TG3E	LOC105372704	LOC112267992	LOC100652777	LOC102723553	LOC105375434	ATF7-NPFF	ARL4AP5	CP20	SPDYE18
Folic Acid Transport (GO:0015884)	TOMT	LOC128706666	OR51C1P	OOSP1	TRIM51G	DEFB130B	OOSP4A	LOC112268076	LOC100996701	OR11H7
Folic Acid-Containing Compound Metabolic Process (GO:0006760)	CP20	TP53TG3E	LOC112267992	LOC105372704	LOC100652777	LOC107984876	LOC102723553	LOC124903759	LOC105375434	PEPE
Forebrain Neuron Development (GO:0021884)	GSX1	TGIF2LY	LOC102723713	GBX1	TAF11L11	FIGLA	ESX1	HOXC12	FOXR2	BSX
Forebrain Neuron Differentiation (GO:0021879)	GSX1	TGIF2LY	GBX1	C17orf114	FIGLA	HOXC12	BSX	HMX2	RAX	ALX3
Forelimb Morphogenesis (GO:0035136)	TGIF2LY	SMIM39	SRY	GSX1	FIGLA	SCYGR2	ZSCAN4	GSC2	BSX	RAX2
Formation Of Cytoplasmic Translation Initiation Complex (GO:0001732)	PEPC	LOC102724334	EIF3A	SNRPD2	SRP68	RTRAF	EEF1G	STRAP	RTCB	RPS17
Formation Of Extrachromosomal Circular DNA (GO:0001325)	SLX1B	PALB2	RAD51D	RPA4	FANCM	XRCC2	FANCE	FANCB	EME1	PMS2
Formation Of Translation Preinitiation Complex (GO:0001731)	SSU72L1	ERV3-1-ZNF117	SSU72L4	SSU72L2	SSU72L3	ETDA	RBMY1D	RBMY1E	ETDC	NCBP2L
Free Ubiquitin Chain Polymerization (GO:0010994)	TAF11L14	LOC100653049	OOSP4B	SCYGR10	RBMY1C	TAF11L11	LOC112268145	LITAFD	LOC107987067	LOC112268260
Fructose 1,6-Bisphosphate Metabolic Process (GO:0030388)	P3R3URF-PIK3R3	SSU72L4	SSU72L3	SSU72L2	PYDC5	ERVFC1	PGK2	SSU72L1	LOC102724334	LOC107987020
Fructose 6-Phosphate Metabolic Process (GO:0006002)	P3R3URF-PIK3R3	ERVFC1	PGK2	PRPS1L1	PYDC5	LOC124902436	TP53TG3F	LOC102724334	FAM240A	HNRNPCL3
Fructose Metabolic Process (GO:0006000)	LOC107987020	LOC107985149	LOC105377805	LOC107987269	LOC107983989	LOC101929601	P3R3URF-PIK3R3	LOC102724474	LOC100507703	OCTN3
Fructose Transmembrane Transport (GO:0015755)	OCTN3	OR2T7	SLC35G4	OR4K3	LOC124904542	OR4E1	SLC5A10	SLC10A2	SLC34A3	SLC36A3
Fucose Catabolic Process (GO:0019317)	KDM4F	H2AL3	G6PR	LPAL1	B3GALT9	FUT3	LOC102723750	A3GALT2	GCNT7	MARCOL
Galactolipid Biosynthetic Process (GO:0019375)	P3R3URF	CIMIP3	OR9H1P	C1orf232	OR5BS1P	LOC105372704	LOC112267992	OR10J4	CHD9NB	LOC100652777
Galactose Metabolic Process (GO:0006012)	P3R3URF-PIK3R3	LOC105379504	LOC107987457	LOC107987462	LOC101929614	LOC107987425	LOC107987423	LOC105378947	LOC110384692	LOC128125816
Galactosylceramide Biosynthetic Process (GO:0006682)	P3R3URF	CIMIP3	OR9H1P	C1orf232	OR5BS1P	LOC105372704	LOC112267992	OR10J4	CHD9NB	LOC100652777
Galactosylceramide Metabolic Process (GO:0006681)	P3R3URF	LOC647264	OR10J4	CIMIP3	UGT2B28	OSTCP2	OR9H1P	B3GALT9	C1orf232	BPY2
Gamma-Aminobutyric Acid Metabolic Process (GO:0009448)	P3R3URF-PIK3R3	LOC107987479	TSPY9	CP20	SLC32A1	TMEM275	C1orf232	CHAT	LOC107986800	SLC17A6
Gamma-Aminobutyric Acid Signaling Pathway (GO:0007214)	MS4A18	OR5D13	OR8B2	OR8B3	OR8D4	OR13C8	OR5T1	OR2T7	OR9I1	OR5D18
Gamma-Aminobutyric Acid Transport (GO:0015812)	OCTN3	SLC35G4	OR2T7	MAGEB6B	SLC2A7	GNG14	HSD3B2	GABRA2	CA7	AVPR1B
Gamma-Delta T Cell Activation (GO:0046629)	HLA-DQB3	ICOS	CD3D	CD8B	TRAT1	KIR3DL3	TIGIT	KIR2DS5	KIR2DL2	KIR2DS2
Ganglion Development (GO:0061548)	TGIF2LY	GSX1	SRY	FIGLA	POU4F3	LOC122513141	GSX2	SOX14	GSC2	ESX1
Ganglioside Biosynthetic Process (GO:0001574)	P3R3URF	A4GNT	OOSP4B	LOC100996709	GOLGA6L19	LPAL1	G6PR	B3GALT1	LOC128092252	B4GALT3
Ganglioside Catabolic Process (GO:0006689)	P3R3URF	FAM90A17	PRR21	UGT1A5	AQP12B	H3Y2	AQP12A	GK2	ALPI	OR6B2
Ganglioside Metabolic Process (GO:0001573)	P3R3URF	H3Y2	A4GNT	B3GALT9	LOC128092252	LOC102723971	AQP7B	B3GALT1	H2AL3	GOLGA6L19
Gap Junction Assembly (GO:0016264)	OR2T7	OR8U9	OR4E1	OR4K3	H2AL3	OR1D4	OOSP4B	KCNJ18	LOC100996696	OR2AJ1
Gas Transport (GO:0015669)	TMA7B	LOC124902436	LOC102724183	HBM	SAGSIN1	LOC124909439	HBA2	GYPB	GYPA	AHSP
Gastrulation (GO:0007369)	TGIF2LY	FIGLA	GSX1	GBX1	TBXT	SRY	LBX1	HMX2	ZSCAN4	GCM2
Gastrulation With Mouth Forming Second (GO:0001702)	LOC124903759	ZNF511-PRAP1	LOC107987545	CNPY3-GNMT	LOC107986800	LIPB	SEA	TGIF2LY	LOC128125816	HMX2
Gene Expression (GO:0010467)	RBMY1E	RBMY1D	NCBP2L	ERVFC1	RBMY1C	RBMY1B	RPS12	OR2B8P	RBMY1A1	RPL23
Generation Of Neurons (GO:0048699)	TGIF2LY	GBX1	FIGLA	GSC	BSX	RAX	HOXC12	SRY	POU4F3	GSX2
Genitalia Development (GO:0048806)	LOC128092246	SRY	SPZ1	TGIF2LY	FIGLA	LOC107987479	KLF14	GSC	NEUROG3	GSX1
Gland Development (GO:0048732)	TGIF2LY	SRY	GSX1	FIGLA	GSC	ASCL3	NOBOX	ZSCAN4	HOXD12	KLF14
Gland Morphogenesis (GO:0022612)	LOC128092252	IL4	IFNA5	IFNA2	DEFB130B	IL25	TNFSF11	SLC6A4	IFNA13	IL3
Glandular Epithelial Cell Development (GO:0002068)	TAF11L3	TAF11L8	USP17L23	LOC102725035	DUSP13B	LOC105371253	LOC100996696	TAF11L11	LOC101929614	LOC107987425
Glial Cell Development (GO:0021782)	CP20	KDM4F	PEPE	SPDYE11	NFILZ	LOC128125816	LOC105379504	LOC101929614	LOC107987462	LOC107987425
Glial Cell Differentiation (GO:0010001)	DEFB130B	TGIF2LY	SRY	OOSP1	GSX1	FIGLA	GSC	GBX1	ZSCAN4	POU4F3
Gliogenesis (GO:0042063)	DEFB130B	OOSP1	TGIF2LY	CFC1B	GSX1	FIGLA	SRY	LOC101929601	SPACA5B	ZSCAN4
Glomerular Epithelial Cell Development (GO:0072310)	OR51C1P	TBCEL-TECTA	OR2T7	LOC102723713	LIPB	LOC105372704	LOC112267992	SCYGR10	LOC100652777	TAF11L11
Glomerular Epithelial Cell Differentiation (GO:0072311)	LOC128092246	PWWP4	PTTG1IP2	PYDC5	LOC100507703	SRY	OCTN3	TGIF2LY	LOC100996696	SEA
Glomerular Filtration (GO:0003094)	LOC102723750	TOMT	LOC100996750	LOC105369669	LOC102723382	LOC122455342	GOLGA6L19	CIST1	LOC100653133	SMIM28
Glomerulus Vasculature Development (GO:0072012)	LOC128092252	TRAP	FAM90A18	FAM90A19	LOC100507703	ESAM	SELE	CLEC14A	CDH5	OCTN3
Glucan Biosynthetic Process (GO:0009250)	LOC102724474	C1orf232	LOC128125816	P3R3URF-PIK3R3	LOC105371253	MARCOL	LOC124906010	PEPE	CXorf51B	LOC128092252
Glucan Catabolic Process (GO:0009251)	HSD3B2	AVPR1B	CA7	KCND1	CLCN2	KCNK10	SCTR	GUCY2C	NPC1L1	TRPV1
Glucan Metabolic Process (GO:0044042)	P3R3URF-PIK3R3	LOC102724474	PTTG1IP2	PWWP4	LOC128092252	LOC124904411	ERVFC1	PHKG1	LOC105371253	GRK7
Glucocorticoid Biosynthetic Process (GO:0006704)	CYP2C19	CYP2C9	CYP19A1	CYP1A2	CYP2A13	HSD17B3	LOC128125816	HSD3B1	CYP2D6	CYP7A1
Glucocorticoid Metabolic Process (GO:0008211)	CYP2C19	CYP2C9	HSD17B3	CYP1A2	CYP19A1	CYP2A13	HSD3B1	SRD5A2	CYP4A11	CYP2D6
Gluconeogenesis (GO:0006094)	P3R3URF-PIK3R3	LOC102724474	CP20	PTTG1IP2	PWWP4	PYDC5	PRPS1L1	LDHAL6B	ERVFC1	GAPDHS
Glucosamine-Containing Compound Catabolic Process (GO:1901072)	OR9H1P	P3R3URF-PIK3R3	ERVFC1	DEFB130B	OOSP1	PPIAL4H	PYDC5	SCGB1D4	PRSS51	OR10AC1
Glucosamine-Containing Compound Metabolic Process (GO:1901071)	CHD9NB	A4GNT	SMIM41	B3GALT9	OPN1MW3	TAF11L11	OR8J2	PYDC5	B3GNT6	LOC112267992
Glucose 6-Phosphate Metabolic Process (GO:0051156)	P3R3URF-PIK3R3	PRPS1L1	PGK2	LOC102724474	LOC124902436	GK2	LDHAL6B	PYDC5	ERVFC1	PEPC
Glucose Homeostasis (GO:0042593)	P3R3URF-PIK3R3	CP20	LOC100507703	PYDC5	LOC105371253	OCTN3	PDX1	SEA	LOC105379528	SRY
Glucose Import (GO:0046323)	OCTN3	OR9H1P	TAF11L8	TAF11L3	P3R3URF-PIK3R3	SLC2A7	USP17L23	LIPB	LOC100507703	OR5BS1P
Glucose Metabolic Process (GO:0006006)	P3R3URF-PIK3R3	PYDC5	CP20	LOC102724474	LOC105371253	ERVFC1	PRPS1L1	PEPE	LOC102725035	LOC107987479
Glucose Transmembrane Transport (GO:1904659)	OCTN3	OR2T7	SLC35G4	OR4K3	OR4E1	SLC10A2	SLC5A10	LOC100507703	SLC16A8	PEPE
Glucuronate Metabolic Process (GO:0019585)	UGT1A3	UGT1A5	P3R3URF-PIK3R3	UGT2B11	UGT1A1	CYP2A7	GSTA5	CYP3A43	ADH1A	USP17L19
Glutamate Catabolic Process (GO:0006538)	LOC107987479	CP20	AQP7B	ARHGAP11A-SCG5	TMSB15C	P3R3URF-PIK3R3	OOSP4A	H3Y2	SLC32A1	CENPVL1
Glutamate Metabolic Process (GO:0006536)	LOC102724474	CP20	OTC	H3Y2	PEPE	ATF7-NPFF	ERVFC1	LOC112267897	FAM246A	AGXT2
Glutamate Receptor Signaling Pathway (GO:0007215)	OR2T7	LOC107987479	GRIA1	GABRB1	GABRA4	OR8U9	GABRA1	GABRA6	HTR1A	GABRG2
Glutamine Family Amino Acid Biosynthetic Process (GO:0009084)	LOC102724474	SAGSIN1	LOC124909439	LOC100996709	LOC102724334	ARHGAP11A-SCG5	SSU72L2	SSU72L3	SSU72L4	OTC
Glutamine Family Amino Acid Catabolic Process (GO:0009065)	LOC102724474	LOC105371253	ARHGAP11A-SCG5	LOC107987479	CYP2C19	ASMT	H2AL3	LOC107983987	SPDYE14	SPDYE15
Glutamine Family Amino Acid Metabolic Process (GO:0009064)	LOC102724474	ATF7-NPFF	OTC	OR14L1	LOC102723750	ARL4AP5	CP20	LOC102723451	GLYAT	AGXT2
Glutamine Metabolic Process (GO:0006541)	LOC102724474	OOSP4A	OR14L1	LOC112268145	LITAFD	LOC107987067	LOC112268260	LY6L	UPK3BL2	VSIG10L2
Glutamine Transport (GO:0006868)	OCTN3	SLC35G4	LOC102724474	HAPSTR2	CCDC195	SMIM41	TAF11L8	TAF11L3	SLC36A3	FAM236B
Glutathione Biosynthetic Process (GO:0006750)	LOC102724474	SCYGR10	LOC102723750	LOC124902436	CP20	FAM246A	LOC112267897	LOC102724334	FAM246C	FAM246B
Glutathione Catabolic Process (GO:0006751)	FAM246C	FAM246B	LOC102723750	TOMT	OR4N4C	CIMIP3	HSD3B2	AVPR1B	CA7	LOC112267897
Glycerol Ether Biosynthetic Process (GO:0046504)	P3R3URF	LOC107987479	SSU72L5	SSU72L4	SSU72L2	SSU72L3	LOC100996709	LOC114841035	LOC102723553	AQP7B
Glycerol Metabolic Process (GO:0006071)	GK2	PRPS1L1	CDKL4	PSKH2	PGK2	SBK3	P3R3URF-PIK3R3	USP17L19	GRK7	TSSK2
Glycerol Transmembrane Transport (GO:0015793)	OCTN3	LOC107983987	LOC100996750	TEX13D	SMIM34	KRTAP9-7	KRTAP9-6	KRTAP29-1	OR4M2B	LOC114841035
Glycerol-3-Phosphate Metabolic Process (GO:0006072)	GK2	LOC102724813	DUSP13B	OR4M2B	LOC112267881	CDKL4	PRPS1L1	PSKH2	OR51C1P	SBK3
Glycerolipid Catabolic Process (GO:0046503)	P3R3URF	POTEB2	PWWP4	PTTG1IP2	LOC102725035	H2AL3	PPIAL4H	MARCOL	PRH1-TAS2R14	LOC102723971
Glycerolipid Metabolic Process (GO:0046486)	P3R3URF	LOC105375434	GK2	LOC100129098	TBCEL-TECTA	LOC647264	SEA	MYL12BP2	NFILZ	FAM237B
Glycerophospholipid Biosynthetic Process (GO:0046474)	P3R3URF	P3R3URF-PIK3R3	PWWP4	PTTG1IP2	GK2	PRAMEF27	PPIAL4H	PRAMEF33	LOC128125816	LOC100129098
Glycerophospholipid Catabolic Process (GO:0046475)	P3R3URF	POTEB2	PWWP4	PTTG1IP2	LOC102725035	PRAMEF26	POTEB3	PRH1-TAS2R14	PPIAL4H	PLA2G2F
Glycerophospholipid Metabolic Process (GO:0006650)	P3R3URF	PWWP4	PTTG1IP2	POTEB2	PRAMEF27	PPIAL4H	PRAMEF33	PRAMEF26	PRH1-TAS2R14	LOC102725035
Glycine Metabolic Process (GO:0006544)	LOC102724474	AGXT2	ACSM2A	P3R3URF-PIK3R3	LOC647264	OTC	HAO2	BHMT	ACSM2B	DMGDH
Glycine Transport (GO:0015816)	OCTN3	SLC35G4	SLC2A7	OR2T7	OOSP4B	SLC6A7	OOSP3	SLC6A5	SLC25A2	MPC1L
Glycogen Biosynthetic Process (GO:0005978)	LOC102724474	C1orf232	LOC128125816	P3R3URF-PIK3R3	LOC105371253	MARCOL	LOC124906010	PEPE	CXorf51B	LOC128092252
Glycogen Catabolic Process (GO:0005980)	LOC128706666	P3R3URF-PIK3R3	LOC124904411	LOC124909439	SAGSIN1	HSD3B2	PTTG1IP2	PWWP4	TBCEL-TECTA	AVPR1B
Glycogen Metabolic Process (GO:0005977)	P3R3URF-PIK3R3	LOC102724474	CP20	LOC128125816	LOC105371253	PEPE	LOC124904411	SMIM44	LOC128092252	ZNF511-PRAP1
Glycolipid Biosynthetic Process (GO:0009247)	PWWP4	PTTG1IP2	P3R3URF	PRAMEF27	PRAMEF33	PPIAL4H	POTEB2	PRAMEF26	PRH1-TAS2R14	PRR23D2
Glycolipid Metabolic Process (GO:0006664)	P3R3URF	A4GNT	LOC105375434	LOC100652777	OR8G3P	LOC105372704	LOC112267992	H2AL3	LOC107984876	LOC102723971
Glycolipid Transport (GO:0046836)	LOC102723564	SSU72L4	SSU72L2	SSU72L3	OCTN3	LOC112267992	LOC105372704	P3R3URF	C17orf114	OR51C1P
Glycolytic Process (GO:0006096)	P3R3URF-PIK3R3	PYDC5	PRPS1L1	PTTG1IP2	PWWP4	ERVFC1	LDHC	LDHAL6B	LOC102724474	LDHAL6A
Glycoprotein Biosynthetic Process (GO:0009101)	A4GNT	B3GALT9	P3R3URF	GCNT7	LOC102723750	B3GNT6	OR1R1P	TAF11L9	TAF11L7	TAF11L5
Glycoprotein Catabolic Process (GO:0006516)	MARCOL	TPRX2	MMP24-AS1-EDEM2	OR8G3P	PRAMEF22	LOC102724334	KDM4F	H2AL3	LOC102724474	SPRR5
Glycoprotein Metabolic Process (GO:0009100)	TMDD1	P3R3URF	OR8G3P	A4GNT	CP20	OR9H1P	ZNF511-PRAP1	LOC100129098	LOC102723750	LOC105375434
Glycosaminoglycan Biosynthetic Process (GO:0006024)	A4GNT	B3GALT9	B3GNT6	LOC124904542	B4GALT3	LOC105372704	LOC112267992	HS3ST6	H3Y2	GCNT7
Glycosaminoglycan Catabolic Process (GO:0006027)	CP20	ERVFC1	PEPE	C1orf232	LOC105371253	LOC128125816	LORICRIN	LOC441239	OR52E1	CSTL1
Glycosaminoglycan Metabolic Process (GO:0030203)	CP20	ERVFC1	PEPE	LOC128125816	LOC107986800	LORICRIN	LOC105376722	LOC122526780	SCYGR10	EEF1AKMT4-ECE2
Glycoside Catabolic Process (GO:0016139)	SCYGR10	P3R3URF	LOC122455342	OSTCP2	P3R3URF-PIK3R3	UGT2A2	LOC102723553	LOC647264	LOC112267881	PYDC5
Glycoside Metabolic Process (GO:0016137)	P3R3URF	LOC102723553	LOC647264	PYDC5	LOC122455342	UGT2A2	NEU2	LOC112267881	P3R3URF-PIK3R3	KDM4F
Glycosphingolipid Biosynthetic Process (GO:0006688)	P3R3URF	A4GNT	B3GALT1	B3GALT9	GCNT7	OR8J2	LOC122526780	GALNT8	TAF11L4	TEX54
Glycosphingolipid Catabolic Process (GO:0046479)	P3R3URF	FAM90A17	H3Y2	UGT1A5	SMIM40	CYP11B2	PRR21	GK2	AQP12B	ALPI
Glycosphingolipid Metabolic Process (GO:0006687)	P3R3URF	PYDC5	A4GNT	OR10J4	LOC647264	LOC102723971	B3GALT1	AQP7B	GK2	OR8G3P
Glycosyl Compound Biosynthetic Process (GO:1901659)	RBMY1E	RBMY1C	RBMY1D	RBMY1B	RBMY1J	SPDYE11	ABCF2-H2BK1	RBMY1F	LOC124906010	SPDYE9
Glycosyl Compound Catabolic Process (GO:1901658)	P3R3URF	LOC102723553	LOC647264	PYDC5	LOC122455342	UGT2A2	NEU2	LOC112267881	P3R3URF-PIK3R3	KDM4F
Glycosylceramide Biosynthetic Process (GO:0046476)	P3R3URF	CIMIP3	OR9H1P	C1orf232	OR5BS1P	HSD3B2	LOC105372704	LOC112267992	OR10J4	CHD9NB
Glycosylceramide Catabolic Process (GO:0046477)	OR52P1	P3R3URF-PIK3R3	LOC647264	PYDC5	NEU2	P3R3URF	OR4M2B	FAM246A	LOC112267897	OR10J4
Glycosylceramide Metabolic Process (GO:0006677)	C8orf90	P3R3URF	P3R3URF-PIK3R3	LOC128092252	OR10J4	OR52P1	GOLGA6L19	LOC101929937	ZNF765-ZNF761	KRTAP12-2
Glyoxylate Metabolic Process (GO:0046487)	LOC102724474	P3R3URF-PIK3R3	HAO2	LOC102723750	PRODH2	ACSM2A	ACSM2B	ACMSD	TTC36	H3Y2
Gonad Development (GO:0008406)	LOC122394732	TEX50	SPEM3	TGIF2LY	KLF18	CT47C1	SPZ1	SRY	KRTAP20-4	TLE7
Granulocyte Activation (GO:0036230)	IL9	IL4	IL17A	IL25	IL5	IL3	IFNA2	IL21	IL22	IL2
Granulocyte Chemotaxis (GO:0071621)	CCL27	IL9	IL25	IFNA5	IFNA7	IL5	DEFB130B	IL17A	LOC105379528	IL22
Granulocyte Differentiation (GO:0030851)	SRY	TGIF2LY	KLF1	GFI1B	NANOG	YY2	DUX4	ELK1	PDX1	POU1F1
Granulocyte Migration (GO:0097530)	C17orf114	CBLIF	CCL15	DEFB130B	OOSP1	CCL16	IL17C	CCL17	CCL27	CFC1
Growth Hormone Receptor Signaling Pathway (GO:0060396)	DEFB130B	CSH1	LOC105379528	DEFB105A	IFNA2	IFNA17	IFNA5	DEFB105B	IFNA13	DEFB107A
Growth Hormone Receptor Signaling Pathway Via JAK-STAT (GO:0060397)	GATA1	SRY	LOC101060212	ELK1	HNF1A	IRF4	FOXP3	LOC100129098	SPRR5	STAT4
Guanine Nucleotide Transmembrane Transport (GO:1903790)	LOC107984876	LOC112267992	LOC105372704	LOC100652777	LOC102724183	LOC107987423	LOC105379504	LOC107987462	LOC107987457	LOC101929614
Hair Cell Differentiation (GO:0035315)	MAP1LC3BP1	ARL4AP5	MAGEB6B	H3Y1	TBCEL-TECTA	LOC128125816	GRXCR1	ERV3-1-ZNF117	CLRN1	MARCOL
Heart Contraction (GO:0060047)	LOC128125816	MYOZ2	CAV3	MYOT	MYH2	LDB3	MYH8	H3Y1	LMOD2	OR10J4
Heart Development (GO:0007507)	TGIF2LY	SRY	GSX1	FIGLA	LOC128125816	GCM2	GSC	TBX20	GBX1	POU4F3
Heart Looping (GO:0001947)	TGIF2LY	GSX1	SRY	FIGLA	GBX1	GSC	ASCL3	GCM2	FERD3L	KLF14
Heart Morphogenesis (GO:0003007)	TGIF2LY	FIGLA	GSX1	SRY	GSC	GCM2	GBX1	ASCL3	SHOX	FERD3L
Heart Process (GO:0003015)	LOC102723750	SLCO1B3-SLCO1B7	CSRP3	SMIM39	MYH7	MYOZ2	SCYGR2	MYL3	OR2T7	ARL4AP5
Heart Trabecula Formation (GO:0060347)	DEFB130B	DEFB105A	RBMY1C	REN	OOSP1	LOC105379528	DEFB107A	LOC128092252	IL25	KIR2DS3
Heart Trabecula Morphogenesis (GO:0061384)	LOC105379528	IL25	DEFB130B	KIR2DS3	KIR3DS1	IFNA13	OOSP1	DEFB105A	IFNA5	SPRR5
Heat Acclimation (GO:0010286)	LOC122513141	C8orf90	OR8G3P	LOC128092252	KDM4F	PEPC	KLF18	LOC107986800	HSPA1L	LOC124903759
Hematopoietic Progenitor Cell Differentiation (GO:0002244)	TGIF2LY	ZSCAN4	SRY	GSX1	SPRR5	FIGLA	ASCL3	GSC2	FERD3L	GBX1
Hematopoietic Stem Cell Differentiation (GO:0060218)	TGIF2LY	SRY	GSX1	ASCL3	FIGLA	FERD3L	SPZ1	FOXR2	ZSCAN4	GSC2
Hematopoietic Stem Cell Proliferation (GO:0071425)	WNT8A	WNT8B	WNT9B	OOSP1	DEFB130B	WNT3A	LOC102724813	WNT16	LOC102725035	WNT1
Heme Biosynthetic Process (GO:0006783)	LOC105371253	SPDYE10	SMIM39	SCYGR2	LOC128125816	SPDYE12	TAFAZZIN	PEPE	SPDYE15	SPDYE14
Heme Catabolic Process (GO:0042167)	LOC102724474	UGT1A3	UGT1A1	CYP2C19	CYP2C9	UGT1A8	OCTN3	UGT1A10	CYP2A6	SLCO1B3-SLCO1B7
Heme Transport (GO:0015886)	OCTN3	OR52P1	PEPC	LOC105371253	LOC107987479	TMEM275	SLC35G4	SMIM41	OR9H1P	C8orf90
Hemopoiesis (GO:0030097)	SPRR5	LOC100507703	LOC102725035	DEFB130B	TRAP	CP20	TRB	OOSP1	OCTN3	SEA
Hemostasis (GO:0007599)	LOC112267881	TAF11L3	TAF11L8	DUX4	ZNF511-PRAP1	C8orf90	GATA1	SRY	TGIF2LY	FIGLA
Heparan Sulfate Proteoglycan Biosynthetic Process (GO:0015012)	A4GNT	LOC102723750	LOC122526780	SMIM38	B3GAT2	HS3ST4	SCYGR1	TAF11L7	TAF11L9	TAF11L10
Heparan Sulfate Proteoglycan Biosynthetic Process, Enzymatic Modification (GO:0015015)	LOC102723750	LOC102725191	LOC122526780	TAF11L7	TAF11L5	TAF11L10	TAF11L9	GNG14	A4GNT	SMIM38
Heparan Sulfate Proteoglycan Biosynthetic Process, Polysaccharide Chain Biosynthetic Process (GO:0015014)	LOC100653049	TP53TG3F	LOC124909439	SAGSIN1	USP17L19	A4GNT	TMA7B	USP17L20	USP17L12	THSD8
Heparan Sulfate Proteoglycan Catabolic Process (GO:0030200)	CP20	PEPE	LOC105371253	ZNF511-PRAP1	MYL12BP2	LOC107987479	SPDYE10	LOC128125816	ERVFC1	SPDYE11
Heparan Sulfate Proteoglycan Metabolic Process (GO:0030201)	LOC102725191	LOC122526780	LOC102723750	SMIM38	LOC105379199	A4GNT	PERCC1	TAF11L10	TAF11L7	TAF11L9
Hepaticobiliary System Development (GO:0061008)	UGT1A5	UGT1A4	LOC100996709	UGT1A3	LOC102723750	SPRR5	UGT1A6	UGT1A1	TBCEL-TECTA	P3R3URF-PIK3R3
Hepatocyte Differentiation (GO:0070365)	LOC102724474	TGIF2LY	FIGLA	DUX4	YY2	ZSCAN4	KLF14	GSX1	DUXA	SRY
Hepatocyte Growth Factor Receptor Signaling Pathway (GO:0048012)	LOC107987020	LOC105377805	LOC107987269	LOC107985149	LOC107983989	TRAP	LOC101929601	LOC100507703	DUSP13B	OOSP4A
Hepoxilin Biosynthetic Process (GO:0051122)	TAFAZZIN	ALOX12	LOC100507703	TRAP	OCTN3	CYP2C19	SEA	CYP4F8	P3R3URF	H2AL3
Hepoxilin Metabolic Process (GO:0051121)	TAFAZZIN	ALOX12	LOC100507703	TRAP	OCTN3	CYP2C19	SEA	CYP4F8	P3R3URF	H2AL3
Heterochromatin Formation (GO:0031507)	CDY1B	CDY2A	DUX3	CDY1	FAM90A22	TAF11L5	TAF11L9	TAF11L7	TAF11L10	LOC100653049
Heterochromatin Organization (GO:0070828)	CDY1B	CDY2A	CDY1	DUX3	LOC100507703	CDY2B	KDM4E	SPRR5	PPIAP60	SEA
Heterocycle Biosynthetic Process (GO:0018130)	LOC102724474	LOC101926994	LOC112268076	LOC100996701	LOC105371253	LOC107987479	LOC124904542	LOC128125816	SPDYE10	CNPY3-GNMT
Heterocycle Catabolic Process (GO:0046700)	LOC102724474	CIMIP3	HSD3B2	CA7	H3Y1	UGT1A4	NPC1L1	PRODH2	AVPR1B	REN
Heterophilic Cell-Cell Adhesion Via Plasma Membrane Cell Adhesion Molecules (GO:0007157)	OR2T7	OR8U9	OOSP1	DEFB130B	KIR3DS1	KDM4F	H2AL3	LOC102723750	PSG7	CCL15
Heterotypic Cell-Cell Adhesion (GO:0034113)	OR2T7	OR8U9	KIR2DS2	KIR3DS1	TMDD1	KIR2DL3	TMA7B	IGBP1C	CP20	LOC102724813
Hexose Biosynthetic Process (GO:0019319)	P3R3URF-PIK3R3	LOC102724474	CP20	PTTG1IP2	PWWP4	PYDC5	LOC102725035	PRPS1L1	LDHAL6B	ERVFC1
Hexose Catabolic Process (GO:0019320)	P3R3URF-PIK3R3	LOC107987423	LOC107987457	LOC107987425	LOC105379504	LOC101929614	LOC107987462	LOC105378947	LOC110384692	LOC102725035
Hexose Import Across Plasma Membrane (GO:0140271)	OCTN3	OR2T7	SLC2A7	SLC6A4	CA7	HSD3B2	NPC1L1	OOSP4B	GLP1R	REN
Hexose Metabolic Process (GO:0019318)	P3R3URF-PIK3R3	PYDC5	LOC102724474	LOC105371253	SEA	PRPS1L1	LOC100507703	OCTN3	PGK2	HAPSTR2
Hexose Transmembrane Transport (GO:0008645)	OCTN3	SLC35G4	OR2T7	OR4K3	OR4E1	SLC10A2	TAF11L3	TAF11L8	OR9H1P	OR1D4
High-Density Lipoprotein Particle Assembly (GO:0034380)	PYDC5	APOC4	APOC3	APOA4	AFM	AHSG	APCS	APOA5	APOH	ITIH1
High-Density Lipoprotein Particle Remodeling (GO:0034375)	APOC4	APOA5	DEFB130B	AFM	OOSP1	APOF	F13B	PYDC5	APOC2	LOC102724474
Hindlimb Morphogenesis (GO:0035137)	TGIF2LY	FIGLA	GSX1	SRY	HOXC12	GCM2	ZSCAN4	GSC2	BSX	YY2
Hippo Signaling (GO:0035329)	SPRR5	LOC100996709	FAM90A22	SEA	TGIF2LY	FAM90A23	ZSCAN4	FAM90A14	DUX3	YY2
Histamine Metabolic Process (GO:0001692)	TMA7B	IGBP1C	LOC124904542	TEX54	LOC105371253	OSTCP2	FOXL3	LOC102723713	TOMT	ETDB
Histidine Catabolic Process (GO:0006548)	LOC112267881	LOC107987479	OR56B2P	LOC102724474	OR9H1P	SMIM38	PPIAP40	CYP3A7-CYP3A51P	SMIM44	AMDHD1
Histidine Metabolic Process (GO:0006547)	LOC112267881	LOC107987479	OR56B2P	LOC102724474	OR9H1P	SMIM38	PPIAP40	CYP3A7-CYP3A51P	SMIM44	AMDHD1
Histone H2A K63-linked Deubiquitination (GO:0070537)	LOC128031837	LOC102725035	SSU72L5	SLX1A	LOC114841035	AQP7B	SPEGNB	PALB2	RAD51D	TAF11L3
Histone H2A Acetylation (GO:0043968)	CDY1B	CDY2A	CDY1	DUX3	CDY2B	DUX5	KDM4D	USP17L5	SSU72L2	SSU72L3
Histone H2A Monoubiquitination (GO:0035518)	CDY1B	LOC128031837	CDY2A	CDY1	PWWP4	PTTG1IP2	DUX3	CDY2B	C17orf114	POTEB2
Histone H2A Ubiquitination (GO:0033522)	PALB2	CDY1B	LOC128031837	SLX1A	SSU72L5	RAD51D	C17orf114	XRCC2	FANCG	PMS2
Histone H2A-K119 Monoubiquitination (GO:0036353)	PWWP4	PTTG1IP2	CDY1B	PRAMEF27	PRAMEF33	POTEB2	CDY2A	PPIAL4H	PRH1-TAS2R14	PTPRZ2
Histone H3 Acetylation (GO:0043966)	CDY1B	DUX3	DUX5	CDY2B	CDY2A	CDY1	LOC102723728	OR2B8P	LOC112268260	LITAFD
Histone H3-K14 Acetylation (GO:0044154)	CDY1B	TRIM51G	CDY2A	CDY1	CDY2B	FAM90A22	DUX3	FAM90A23	FAM90A14	FAM90A9
Histone H3-K4 Methylation (GO:0051568)	CDY1B	CDY2A	CDY1	CDY2B	LIPB	DUX5	KDM4D	DUX3	SPRR5	KDM5C
Histone H4 Acetylation (GO:0043967)	CDY1B	CDY2A	CDY1	CDY2B	DUX3	USP17L5	DUX5	SSU72L4	SSU72L3	SSU72L2
Histone H4-K12 Acetylation (GO:0043983)	CDY2A	CDY1B	CDY1	DUX3	LOC102723564	DUX5	CLEC20A	CDY2B	SSU72L3	SSU72L4
Histone H4-K16 Acetylation (GO:0043984)	CDY1B	CDY1	CDY2A	SSU72L4	SSU72L2	SSU72L3	CDY2B	SSU72L1	ATF7-NPFF	USP17L5
Histone H4-K5 Acetylation (GO:0043981)	CDY1B	CDY2A	CDY1	CDY2B	USP17L5	DUX5	SPRR5	SSU72L4	SSU72L3	SSU72L2
Histone H4-K8 Acetylation (GO:0043982)	CDY1B	CDY2A	CDY1	CDY2B	USP17L5	DUX5	SPRR5	SSU72L4	SSU72L3	SSU72L2
Histone Acetylation (GO:0016573)	CDY1B	CDY2A	DUX3	DUX5	CDY2B	CDY1	KDM4D	LOC102723728	USP17L5	ABCF2-H2BK1
Histone Arginine Methylation (GO:0034969)	PTTG1IP2	PWWP4	TGIF2LY	TLE7	SSU72L6	FOXD4L6	CDY2A	KLF18	TGIF2LX	ZNF705D
Histone Deacetylation (GO:0016575)	CDY1B	CDY2A	DUX3	CDY1	CDY2B	KDM4D	KDM4E	SPRR5	KAT5	RNF2
Histone Deubiquitination (GO:0016578)	DUX5	CDY1B	DUX3	CDY2B	SPEGNB	LOC107987067	LITAFD	LOC112268260	LOC112268145	CDY2A
Histone Lysine Demethylation (GO:0070076)	CDY1B	CDY2A	KDM4E	KDM4D	CDY1	CDY2B	KDM5D	DUX5	SEA	KDM5C
Histone Lysine Methylation (GO:0034968)	CDY1B	CDY2A	CDY1	CDY2B	KDM4D	LIPB	KDM4E	KDM5C	DUX3	PHF8
Histone mRNA Catabolic Process (GO:0071044)	RBMY1E	RBMY1D	RBMY1C	NCBP2L	RBMY1B	RBMY1A1	PABPN1L	RBMY1J	DAZ3	RBMY1F
Histone mRNA Metabolic Process (GO:0008334)	RBMY1E	RBMY1D	RBMY1C	NCBP2L	RBMY1A1	RBMY1B	PABPN1L	RBMY1J	DAZ3	RBMY1F
Histone Methylation (GO:0016571)	CDY1B	CDY2A	CDY1	KDM4D	KDM4E	CDY2B	LIPB	LOC100653049	PADI6	USP17L23
Histone Modification (GO:0016570)	CDY1B	CDY2A	DUX3	CDY1	CDY2B	KDM4D	DUX5	SPRR5	KDM4E	USP17L5
Histone Monoubiquitination (GO:0010390)	LOC128031837	ARHGAP11A-SCG5	CDY1B	PALB2	CDY2A	BRIP1	XRCC2	LITAFD	LOC107987067	LOC112268145
Histone Ubiquitination (GO:0016574)	CDY1B	LITAFD	LOC112268145	LOC107987067	LOC112268260	CDY2A	CDY1	LOC102723728	CDY2B	LOC100129098
Homocysteine Metabolic Process (GO:0050667)	CP20	PEPE	LOC107987479	OTC	TRAP	CYP2C19	LOC102724474	LOC100507703	SEA	CYP11B2
Homologous Chromosome Pairing At Meiosis (GO:0007129)	TEX46	SPATA31A5	BPY2	TEX50	CCDC179	SMIM47	EFCAB9	SPMIP11	C1orf146	ODF4
Homologous Chromosome Segregation (GO:0045143)	SPATA31A5	TEX50	C1orf146	TEX46	FOXL3	CCDC179	REC114	BOD1L2	SPATA31D3	SPEM3
Homologous Recombination (GO:0035825)	PALB2	RAD51D	LOC102725035	SLX1A	PMS2	RAD51C	MLH1	MUTYH	XRCC2	FANCM
Homophilic Cell Adhesion Via Plasma Membrane Adhesion Molecules (GO:0007156)	OR2T7	LOC102723713	LOC124904542	LOC102723971	OR8U9	FAM240B	LOC100996696	TBCEL-TECTA	H2AL3	TAF11L11
Homotypic Cell-Cell Adhesion (GO:0034109)	ZNF511-PRAP1	KDM4F	LOC100507703	LOC128092252	ERVFC1	C8orf90	OCTN3	SEA	LOC100996696	LOC102725035
Hormone Transport (GO:0009914)	SLC35G4	LOC102724474	SLC22A25	CENPVL1	CT47A6	SLCO1B1	KDM4F	PMIS2	SLC17A2	MPC1L
Host-Mediated Regulation Of Intestinal Microbiota Composition (GO:0048874)	LOC100996696	NFILZ	C8orf89	H3Y1	TMEM238L	PERCC1	OR1R1P	SPRR5	DUS4L-BCAP29	KRTAP3-3
Humoral Immune Response Mediated By Circulating Immunoglobulin (GO:0002455)	OOSP1	C1QA	LOC102724971	DEFB130B	C8G	LOC128092252	HSD3B2	FCN3	CFHR2	KLKB1
Hyaluronan Biosynthetic Process (GO:0030213)	SPRR5	LOC107986800	TRAP	C8orf89	LOC100996696	TMSB15C	OR2T7	LOC128092246	LOC100507703	H3Y2
Hyaluronan Catabolic Process (GO:0030214)	C1orf232	LOC441239	CSTL1	SLC35G4	PRSS58	SSMEM1	TAS2R16	IFNA13	SPRR5	C3orf84
Hyaluronan Metabolic Process (GO:0030212)	SPRR5	TRAP	CP20	PEPE	C8orf89	LOC441239	C1orf232	KDM4F	MSANTD7	IFNA13
Hydrogen Peroxide Biosynthetic Process (GO:0050665)	LOC128125814	CCDC195	FAM246A	LOC112267897	LOC105379528	LOC647264	HSD3B2	DUOXA2	AVPR1B	TMDD1
Hydrogen Peroxide Catabolic Process (GO:0042744)	LOC124902436	TMA7B	SAGSIN1	LOC124909439	HBA2	AHSP	SMIM44	GYPB	OR51C1P	OR8J2
Hyperosmotic Response (GO:0006972)	SEA	IFNA2	IFNL1	SPRR5	LIPB	IL9	IL4	IL5	IL17F	IL17A
Hypotonic Response (GO:0006971)	LOC128125814	TMDD1	OR2T7	SLC35G4	LOC100129098	ZNF475	HAPSTR2	SPDYE11	EFNA4-EFNA3	LOC124909439
Icosanoid Biosynthetic Process (GO:0046456)	LOC102724474	CYP2C19	CYP3A7	CYP1A2	CYP2A7	P3R3URF	UGT1A4	CYP3A4	CYP2A6	CYP3A43
Icosanoid Metabolic Process (GO:0006690)	P3R3URF	CYP2C19	CYP2A7	CYP2A13	CYP3A7	UGT1A4	CYP2A6	LOC102724474	CYP11B2	CYP3A43
Icosanoid Secretion (GO:0032309)	OPRD1	AVPR1B	HTR1D	CHRM1	REN	TLR9	GLP1R	HTR4	HTR2B	CA7
Icosanoid Transport (GO:0071715)	OCTN3	SLC22A25	SLC22A12	OR2T7	SLCO1B1	SLC35G4	SLC10A2	UGT1A4	SLC22A10	OR8U9
Imitative Learning (GO:0098596)	LOC107987545	LOC107987479	SMIM40	LOC102724183	LIPB	OOSP4B	LOC105371253	LOC105377805	LOC107987020	LOC107985149
Immune Response-Activating Cell Surface Receptor Signaling Pathway (GO:0002429)	KIR2DS3	KIR3DL3	KIR2DS5	LOC105379528	CCR8	KIR2DS1	KIR2DL5A	KIR2DL1	KIR2DL2	KIR2DL4
Immune Response-Inhibiting Cell Surface Receptor Signaling Pathway (GO:0002767)	KIR3DL3	KIR2DL3	KIR2DL5B	KIR3DL2	KIR3DL1	KIR2DS2	KIR3DS1	KIR2DS1	KIR2DL4	KIR2DS4
Immune Response-Regulating Cell Surface Receptor Signaling Pathway (GO:0002768)	KIR3DS1	KIR3DL3	KIR2DL3	KIR2DS2	KIR2DL1	KIR3DL2	HLA-DQB3	KIR2DL2	KIR2DS5	KIR2DS3
Immunoglobulin V(D)J Recombination (GO:0033152)	SLX1A	G6PR	LPAL1	RPA4	TRIM51G	PALB2	SLX1B	RAD51D	XPA	DCLRE1C
Immunoglobulin Mediated Immune Response (GO:0016064)	HLA-DQB3	KIR3DL3	LOC105379528	KIR2DS5	HLA-DPB1	KIR2DS1	KIR2DS3	HLA-DQB1	KIR2DL2	KIR2DS2
Immunoglobulin Production Involved In Immunoglobulin-Mediated Immune Response (GO:0002381)	HLA-DQB3	HLA-DQB1	HLA-DPB1	LOC105379528	LOC102725035	SCYGR10	KIR2DS5	KIR2DS3	KIR3DL3	KIR2DS1
Immunological Synapse Formation (GO:0001771)	TIGIT	CD27	GZMK	GZMH	CD2	CD3D	KLRB1	CD8A	CD3E	CXCR6
Import Into Cell (GO:0098657)	OCTN3	OR2T7	SLC35G4	SLC2A7	SLC28A2	OR4K3	LOC128092252	LOC100996696	OR4E1	MPC1L
Import Into Nucleus (GO:0051170)	SSU72L2	SSU72L4	SSU72L3	SSU72L5	SSU72L6	SSU72L1	RBMY1E	RBMY1D	SPDYE14	SPDYE15
In Utero Embryonic Development (GO:0001701)	TGIF2LY	SRY	GSX1	FIGLA	ZSCAN4	GCM2	GBX1	GSC2	YY2	KLF14
Inclusion Body Assembly (GO:0070841)	CP20	LOC102724474	PTPRZ2	CDY1B	FAM246C	FAM246B	LOC107987479	LPAL1	G6PR	SSU72L3
Induction Of Bacterial Agglutination (GO:0043152)	DEFB130B	DEFB105A	FAM246C	FAM246B	LOC102724971	DEFB105B	DEFB107A	OOSP1	LOC105379528	APCS
Induction Of Positive Chemotaxis (GO:0050930)	IL5	IL17A	IL4	CCL27	CCL15	CCL16	IL25	IFNA13	IL2	LOC105379528
Inflammatory Response (GO:0006954)	LOC105379528	IL17A	IL25	IL21	IFNA5	IL5	KIR3DL3	IL2	CCR8	IL26
Inflammatory Response To Wounding (GO:0090594)	IL4	IL17A	IL2	IL5	IL10	IL13	IFNG	IFNB1	LOC105379561	IFNA2
Inhibition Of Cysteine-Type Endopeptidase Activity (GO:0097340)	OR8G3P	MSANTD5	SDIM1	CENPVL2	SPRR5	H2AL3	SMIM40	FAM90A17	LOC112267881	PYDC2
Inhibitory Postsynaptic Potential (GO:0060080)	LOC105371253	TAF11L4	LOC107987479	SPDYE10	SPDYE12	TMEM271	SSU72L1	KCNS2	OR2T7	TBC1D3D
Inhibitory Synapse Assembly (GO:1904862)	LOC107987479	TMEM271	PERCC1	GABRA6	GABRA5	GABRD	MS4A18	GABRA3	GABRA4	LOC102724813
Innate Immune Response Activating Cell Surface Receptor Signaling Pathway (GO:0002220)	LOC105379528	KIR2DS3	KIR2DL5A	KIR2DS1	KIR3DL3	KIR2DS5	KIR3DS1	LOC102725035	DEFB105A	DEFB107A
Innate Immune Response In Mucosa (GO:0002227)	FAM90A18	FAM90A19	DEFB105A	DEFB105B	DEFB107A	DEFB106B	DEFB130B	DEFB106A	DEFB107B	DEFB103B
Innate Immune Response-Activating Signaling Pathway (GO:0002758)	PYDC5	TLR8	SMIM44	LILRA1	TAF11L10	TAF11L9	TAF11L5	TAF11L7	CLEC6A	LILRA6
Inner Dynein Arm Assembly (GO:0036159)	LOC107983987	RSPH4A	C11orf97	MORN5	DCDC2B	ANKRD66	DNAI2	ODAD1	CFAP52	TEKT1
Inner Ear Auditory Receptor Cell Differentiation (GO:0042491)	GRXCR1	TBCEL-TECTA	LOC128125816	CABP2	CLRN1	PJVK	DUS4L-BCAP29	LOC102725191	GRXCR2	ZNF511-PRAP1
Inner Ear Morphogenesis (GO:0042472)	POU4F3	GSX1	TGIF2LY	FIGLA	SRY	GCM2	HOXC12	GSC2	GSX2	ESX1
Inner Ear Receptor Cell Development (GO:0060119)	TBCEL-TECTA	CLRN1	CABP2	PJVK	GRXCR2	STRC	OTOG	TOMT	CEACAM16	MYO15A
Inner Ear Receptor Cell Differentiation (GO:0060113)	CLRN1	TBCEL-TECTA	CABP2	GRXCR2	PJVK	STRC	TOMT	MYO15A	OTOG	TAF11L12
Inner Ear Receptor Cell Stereocilium Organization (GO:0060122)	CABP2	CLRN1	GRXCR2	PJVK	TOMT	LOC101929805	CEACAM16	MYO15A	OTOG	LOXHD1
Inner Mitochondrial Membrane Organization (GO:0007007)	LOC102723728	CHCHD1	TOMM22	SCO1	COA3	PAM16	TMEM126A	TIMMDC1	NDUFB11	CMC4
Inorganic Anion Transmembrane Transport (GO:0098661)	OR2T7	OR4K3	OR4E1	OR8B2	OR5D13	OR8D4	OR1D4	OR9I1	OR5T1	OR8B3
Inorganic Anion Transport (GO:0015698)	OR2T7	OR4K3	SLC35G4	OR4E1	SLC2A7	OR1D4	OR2AJ1	TBCEL-TECTA	OR8U9	OR8B2
Inorganic Cation Import Across Plasma Membrane (GO:0098659)	OR2T7	OR4E1	OR4K3	OR8U9	OR1D4	SLCO1B3-SLCO1B7	OR2AJ1	KCNG4	H2AL3	KCNK18
Inorganic Cation Transmembrane Transport (GO:0098662)	OR2T7	SLCO1B3-SLCO1B7	OR4E1	OR4K3	OR1D4	OR8U9	SLC35G4	OR2AJ1	KCNJ18	SLC2A7
Inositol Lipid-Mediated Signaling (GO:0048017)	P3R3URF-PIK3R3	PWWP4	PTTG1IP2	PPIAL4H	POTEB2	PRAMEF33	PRAMEF27	PRH1-TAS2R14	OR10J4	P3R3URF
Inositol Metabolic Process (GO:0006020)	P3R3URF-PIK3R3	LOC114841035	PTTG1IP2	PWWP4	PRH1-TAS2R14	PPIAL4H	POTEB2	ZNF511-PRAP1	PRAMEF33	PRAMEF27
Inositol Phosphate Biosynthetic Process (GO:0032958)	P3R3URF-PIK3R3	PRPS1L1	LOC105375012	GK2	P3R3URF	C17orf114	PPIAL4H	POTEB2	PSKH2	GRK7
Inositol Phosphate Metabolic Process (GO:0043647)	P3R3URF-PIK3R3	P3R3URF	C17orf114	LOC112267881	GK2	PRPS1L1	FAM90A9	UGT2A2	LOC102725191	TEX54
Inositol Phosphate-Mediated Signaling (GO:0048016)	LOC105379528	KIR2DS3	KIR2DL5A	GPR33	DEFB131B	KIR2DS5	LOC128125814	DEFB105A	PPP3R2	C17orf114
Insulin Metabolic Process (GO:1901142)	PMIS2	DUS4L-BCAP29	SLC35G4	KRTAP29-1	EEF1AKMT4-ECE2	LOC101060212	C8orf89	MAP1LC3BP1	C17orf114	LOC124904411
Insulin Processing (GO:0030070)	C8orf89	SLC35G4	LOC100996709	OR8J2	KRTAP9-3	SLCO1B3-SLCO1B7	OR51C1P	LOC122513141	PWWP4	PTTG1IP2
Insulin Receptor Signaling Pathway (GO:0008286)	P3R3URF-PIK3R3	C17orf114	MAGEB6B	LOC128092252	LOC100507703	H3Y2	LOC107987479	AKT1	TAF11L8	TAF11L3
Insulin Secretion (GO:0030073)	LOC105371253	FAM240B	SMIM28	SPDYE10	C8orf89	P3R3URF-PIK3R3	PEPC	OR5AL1	LOC102723750	LOC102723971
Insulin Secretion Involved In Cellular Response To Glucose Stimulus (GO:0035773)	LOC105371253	OOSP4A	SPDYE10	TAF11L4	FAM240B	RBMY1C	LOC124902436	LOC441239	PPIAP40	SPDYE12
Insulin-Like Growth Factor Receptor Signaling Pathway (GO:0048009)	HSD3B2	AVPR1B	PIK3CA	CA7	KCND1	TSHR	GUCY2C	BRAF	SCTR	CLCN2
Integrated Stress Response Signaling (GO:0140467)	TGIF2LY	SRY	YY2	ZSCAN4	FIGLA	GSX1	ETV2	KLF14	SPZ1	GCM2
Integrin Activation (GO:0033622)	OOSP1	ZNF511-PRAP1	SPRR5	DEFB130B	CCL25	CCL16	CCL17	CCL19	LOC100507703	CCL11
Integrin-Mediated Signaling Pathway (GO:0007229)	OR2T7	LOC102725035	OR8U9	LOC100507703	LOC105379199	OR8G3P	OCTN3	TRAP	KIR2DS2	KIR3DS1
Interferon-Mediated Signaling Pathway (GO:0140888)	IFNA13	DEFB105A	LOC105379528	IL9	IL25	DEFB130B	IL31	DEFB107A	IL22	IL21
Interleukin-1-Mediated Signaling Pathway (GO:0070498)	DUSP13B	GRK7	CHUK	TSSK1B	SRMS	TBK1	TSSK3	TICAM1	MAPK8	PRKACG
Interleukin-12-Mediated Signaling Pathway (GO:0035722)	IL21	KIR3DL3	IL9	IL3	IL2	IL22	IFNA2	IL22RA2	IL5	IL17A
Interleukin-15-Mediated Signaling Pathway (GO:0035723)	IL2	IL21	IL9	IL3	IFNA2	IL4	IL5	IL22	KIR3DL3	LOC105379561
interleukin-17A-mediated Signaling Pathway (GO:0038173)	DUSP13B	TLR9	HSD3B2	TRAP	AVPR1B	PEPC	CA7	KCND1	SCTR	CLCN2
Interleukin-2-Mediated Signaling Pathway (GO:0038110)	IL2	IL21	KIR3DL3	CTLA4	IL3	ICOS	IFNA2	CD3E	SH2D1A	LOC105379528
Interleukin-27-Mediated Signaling Pathway (GO:0070106)	ZNF660-ZNF197	RSAD2	IFIT1	IFIT3	IFI44	IFI44L	OAS3	MX2	HERC6	IFI35
Interleukin-3-Mediated Signaling Pathway (GO:0038156)	IL9	IL2	KIR3DL3	IL21	IFNA2	LOC102725035	IL5	OR2B8P	LOC105379528	IFNA7
Interleukin-4-Mediated Signaling Pathway (GO:0035771)	HSD3B2	AVPR1B	CA7	KCND1	SCTR	CLCN2	KCNK10	GUCY2C	RXRB	NPC1L1
Interleukin-5-Mediated Signaling Pathway (GO:0038043)	IL9	IL3	IL2	IL17A	IL4	IL13	IL22	IL21	IFNA2	LOC105379528
Interleukin-6-Mediated Signaling Pathway (GO:0070102)	HSD3B2	AVPR1B	CA7	KCND1	REN	GUCY2C	TLR9	SCTR	CLCN2	KCNK10
Interleukin-9-Mediated Signaling Pathway (GO:0038113)	TAF11L10	TAF11L7	TAF11L9	TAF11L5	H3Y2	IL2	IL21	TAF11L8	TAF11L3	AVPR1B
Intermediate Filament Bundle Assembly (GO:0045110)	PTPRZ2	LOC102724334	ERV3-1-ZNF117	LOC100996750	TOMT	H2AL3	LOC110384692	LOC128125822	LOC128706666	KRT6B
Intermediate Filament Organization (GO:0045109)	KRTAP3-3	KRTAP9-8	KRTAP4-11	KRTAP3-2	KRTAP9-7	KRTAP3-1	KRTAP2-2	H2AL3	KRTAP9-9	KRT6C
Intermembrane Lipid Transfer (GO:0120009)	P3R3URF	LOC102724474	SSU72L4	SSU72L3	SSU72L2	LOC122526780	SPEGNB	TAF11L14	MARCOL	SSU72L1
Internal Peptidyl-Lysine Acetylation (GO:0018393)	CDY1B	DUX3	CDY2A	CDY1	CDY2B	DUX5	KDM4D	USP17L5	SPRR5	PCGF1
Internal Protein Amino Acid Acetylation (GO:0006475)	PEPC	CDY1B	CDY2A	LOC105371253	KDM4E	KDM4D	CDY2B	CDY1	LIPB	SPRR5
Interstrand Cross-Link Repair (GO:0036297)	SLX1A	PALB2	EME1	SLX1B	XRCC2	RAD51D	RPA4	SLX4	HELQ	MUTYH
Intestinal Absorption (GO:0050892)	REN	HSD3B2	AVPR1B	OCTN3	CA7	OR2T7	NPC1L1	TRPV1	KCND1	KCNQ4
Intestinal Cholesterol Absorption (GO:0030299)	PYDC5	C8orf90	OOSP4A	OR2T7	ABCG5	LOC102724474	LIPB	LOC102723750	CA7	HSD3B2
Intestinal Epithelial Cell Differentiation (GO:0060575)	LOC100507703	OCTN3	SEA	PDX1	SRY	TGIF2LY	PHOX2A	FIGLA	LOC102723971	GSX1
Intestinal Lipid Absorption (GO:0098856)	PYDC5	REN	CA7	C8orf90	HSD3B2	AVPR1B	SLC5A1	SCTR	KCND1	PCSK9
intra-Golgi Vesicle-Mediated Transport (GO:0006891)	TSPY9	VCY1B	FAM246A	LOC112267897	OR8J2	OR4M2B	CCDC201	SPDYE10	LOC128125816	FAM246B
Intracellular Calcium Ion Homeostasis (GO:0006874)	OR2T7	CP20	OR8U9	LOC105371253	LOC105379528	OR4E1	KIR2DS3	SLCO1B3-SLCO1B7	KIR3DS1	PEPE
Intracellular Cholesterol Transport (GO:0032367)	PYDC5	P3R3URF	PERCC1	LOC124902436	CNPY3-GNMT	OR51C1P	OR4M2B	SCYGR1	LOC105369669	LOC102723382
Intracellular Copper Ion Homeostasis (GO:0006878)	LOC105371253	SCYGR1	LOC107987479	SPDYE10	TAF11L8	TAF11L3	OR5BS1P	LOC124904411	CP20	ASDURF
Intracellular Estrogen Receptor Signaling Pathway (GO:0030520)	DUX3	FAM90A18	FAM90A19	FAM90A14	FAM90A9	TSPY9	ATF7-NPFF	DUX5	TRAP	FAM90A8
Intracellular Glucose Homeostasis (GO:0001678)	P3R3URF-PIK3R3	PYDC5	LOC102724474	TGIF2LY	LOC128092252	SRY	RBMY1C	LOC100507703	GSX1	FIGLA
Intracellular Iron Ion Homeostasis (GO:0006879)	LOC105371253	LOC124902436	LOC105379528	SPDYE10	CP20	LOC102724474	LOC102723750	DEFB105A	DEFB107A	TAFAZZIN
Intracellular Lipid Transport (GO:0032365)	P3R3URF	PYDC5	LOC124903759	LIPB	ARHGAP11A-SCG5	CNPY3-GNMT	LOC101926994	SCYGR10	OR9H1P	SPDYE10
Intracellular Monoatomic Cation Homeostasis (GO:0030003)	OR2T7	LOC105371253	LOC105379528	CP20	OR4E1	IGBP1C	SLC35G4	OR4K3	SLCO1B3-SLCO1B7	KIR2DS3
Intracellular Monoatomic Ion Homeostasis (GO:0006873)	OR2T7	OR51C1P	LOC102723971	SLC35G4	OR4E1	OR8U9	OR4K3	FAM240B	SMIM41	OR2AJ1
Intracellular Oxygen Homeostasis (GO:0032364)	LOC102724183	LOC102725035	OR52P1	OSTCP2	CP20	LOC107987423	LOC101929614	LOC107987425	LOC107987457	LOC105379504
Intracellular pH Elevation (GO:0051454)	KDM4F	LOC128125816	OR4K3	TCP11X1	TAFAZZIN	OR2T7	C3orf84	ERV3-1-ZNF117	PYDC5	PEPE
Intracellular pH Reduction (GO:0051452)	LOC100653133	NFILZ	LIPB	LOC441239	ATP6V1E2	ATP6V1E1	OR9H1P	ATP6V1G3	OR5BS1P	VCY1B
Intracellular Phosphate Ion Homeostasis (GO:0030643)	OR2T7	SLC2A7	OR8U9	LOC124904411	CIST1	OR4K3	LORICRIN	OR4E1	FAM237B	LOC100996696
Intracellular Potassium Ion Homeostasis (GO:0030007)	OR2T7	P3R3URF-PIK3R3	IGBP1C	C8orf90	OR4K3	GNG14	TMA7B	OR4E1	MYMX	KDM4F
Intracellular Protein Transmembrane Transport (GO:0065002)	AQP7B	ABCF2-H2BK1	TBCEL-TECTA	LOC102723553	LOC114841035	PTTG1IP2	PWWP4	POTEB2	P3R3URF	SSU72L5
Intracellular Protein Transport (GO:0006886)	SSU72L5	SSU72L1	LOC102723553	SPDYE11	SPDYE17	SSU72L4	SSU72L3	SSU72L2	LOC122455342	TSPY9
Intracellular Sequestering Of Iron Ion (GO:0006880)	LOC122394732	CT47C1	FOXL3	SSU72L6	KRTAP20-4	TLE7	CT47B1	XAGE5	SPATA31F3	H2AP
Intracellular Sodium Ion Homeostasis (GO:0006883)	OR2T7	OR4K3	H2AL3	IGBP1C	OR4E1	P3R3URF-PIK3R3	OR1D4	GNG14	C8orf90	KCNJ18
Intracellular Steroid Hormone Receptor Signaling Pathway (GO:0030518)	DUX3	DUX5	TSPY9	SPRR5	LOC105379528	FAM90A9	FAM90A14	TGIF2LY	LOC102723553	ATF7-NPFF
Intracellular Sterol Transport (GO:0032366)	PYDC5	P3R3URF	LOC124903759	OR4M2B	LOC101926994	CHD9NB	CNPY3-GNMT	ZNF475	OR51C1P	LOC105379561
Intracellular Triglyceride Homeostasis (GO:0035356)	HAPSTR2	LOC105376722	LOC105379504	LOC107987462	LOC107987425	LOC107987457	LOC107987423	LOC101929614	LOC105378947	HSD3B2
Intracellular Water Homeostasis (GO:0009992)	OCTN3	HSD3B2	AVPR1B	CA7	CLCN2	SLC6A1	KCND1	KCNK10	OR8G3P	NPC1L1
Intracellular Zinc Ion Homeostasis (GO:0006882)	SLC35G4	SLCO1B3-SLCO1B7	SAGSIN1	LOC124909439	PTPRZ2	OR5BS1P	LOC102724474	OR9H1P	TMA7B	SLC35G3
Intraciliary Anterograde Transport (GO:0035720)	LOC107983987	IFT70B	SMIM41	BBS5	C11orf97	IFT43	IFT122	MORN5	ARL6	IFT56
Intraciliary Retrograde Transport (GO:0035721)	LOC107983987	IFT70B	SMIM41	IFT172	DNAAF4	C11orf97	NPHP1	BBS5	LOC102723382	LOC105369669
Intraciliary Transport Involved In Cilium Assembly (GO:0035735)	TSPY9	ARHGAP11A-SCG5	LOC105379199	USP17L4	DNAAF4	P3R3URF	LOC102723564	IFT22	IFT70B	ETDA
Intrinsic Apoptotic Signaling Pathway (GO:0097193)	LOC100507703	SEA	OCTN3	CP20	TRAP	LOC105371253	SPRR5	LOC102725035	PEPE	LOC128125822
Intrinsic Apoptotic Signaling Pathway By P53 Class Mediator (GO:0072332)	DUX3	LOC100507703	SPRR5	SEA	ARHGAP11A-SCG5	OCTN3	TRIM51G	LOC128125822	LOC105376722	LOC105372704
Intrinsic Apoptotic Signaling Pathway In Response To DNA Damage (GO:0008630)	LOC100507703	OCTN3	ARHGAP11A-SCG5	SEA	TRAP	CP20	SPRR5	LOC128125822	LOC647264	AKT1
Intrinsic Apoptotic Signaling Pathway In Response To DNA Damage By P53 Class Mediator (GO:0042771)	ARHGAP11A-SCG5	SPRR5	LOC105376722	DUX3	LOC128125822	LOC100507703	LOC124902436	SEA	GATA1	ZNF660-ZNF197
Intrinsic Apoptotic Signaling Pathway In Response To Endoplasmic Reticulum Stress (GO:0070059)	DUSP13B	USP17L8	LOC105371253	KDM4F	PSKH2	GGTLC3	ARHGAP11A-SCG5	PNMA6F	SEA	LOC102723971
Intrinsic Apoptotic Signaling Pathway In Response To Oxidative Stress (GO:0008631)	GRK7	SPRR5	TSSK1B	SRMS	TSSK3	LOC105376722	GRK1	HIPK4	TRIM51G	PSKH2
Ionotropic Glutamate Receptor Signaling Pathway (GO:0035235)	GABRA2	OPRD1	CHRM1	AVPR1B	HSD3B2	DRD2	TRPV1	CA7	KCNB2	KCND1
Iron Coordination Entity Transport (GO:1901678)	PTPRZ2	LOC105379528	SLC35G4	OR4M2B	SMIM41	OR9H1P	LOC124902436	SMIM44	TAF11L8	TAF11L3
Iron Ion Transmembrane Transport (GO:0034755)	TXN2	SCAP	SLC23A2	TICAM1	TBX18	LOC105371253	STS	RALBP1	TIE1	OOSP4B
Iron Ion Transport (GO:0006826)	OR8G3P	LOC124902436	OR2T7	LOC124904411	KDM4F	LOC100996696	LOC102723750	SLCO1B3-SLCO1B7	OR8U9	LOC102724474
Iron-Sulfur Cluster Assembly (GO:0016226)	CHCHD1	LOC102723728	USP17L19	CISD3	CHCHD4	ABCF2-H2BK1	HTD2	CHCHD5	MSANTD7	SSU72L1
Isoleucine Metabolic Process (GO:0006549)	SCYGR10	SPDYE11	FOXL3	LOC102723553	ERVFC1	ABCF2-H2BK1	LOC102724813	LOC102724474	H3Y2	LOC122455342
Isoprenoid Biosynthetic Process (GO:0008299)	PYDC5	P3R3URF	PRAMEF27	VCY1B	LOC107984876	LOC105372704	LOC112267992	HSD3B2	LOC100652777	PTTG1IP2
Isoprenoid Metabolic Process (GO:0006720)	PTTG1IP2	PWWP4	PRAMEF27	LOC102724474	P3R3URF	PRAMEF33	PYDC5	LOC105371253	PPIAL4H	POTEB2
Isotype Switching (GO:0045190)	PEPC	PALB2	CDY1B	SLX1A	PMS2	H3Y2	RAD51D	MLH1	RPA4	SLX1B
Keratan Sulfate Biosynthetic Process (GO:0018146)	A4GNT	B3GALT9	SMIM40	B3GNT6	OOSP4A	LOC100996696	OR8G3P	LOC100129098	B4GALT3	CHD9NB
Keratan Sulfate Metabolic Process (GO:0042339)	A4GNT	SMIM40	B3GALT9	B3GNT6	OOSP4A	LOC100996696	OR8G3P	LOC100129098	NEU2	B4GALT3
Keratinocyte Differentiation (GO:0030216)	H2AL3	LOC102723971	MARCOL	SPRR2E	SPRR2D	LCE3D	SPRR2A	WFDC5	LCE3E	SPRR5
Keratinocyte Proliferation (GO:0043616)	H2AL3	LOC102723971	MARCOL	WFDC5	OOSP4B	SLURP2	OOSP1	DEFB130B	LOC128706666	KRTDAP
Ketone Biosynthetic Process (GO:0042181)	P3R3URF	KDM4E	CYP17A1	FABP12	PLA2G2E	AMY1A	SLC10A2	CYP2C9	AMY1B	HSD17B3
Ketone Body Biosynthetic Process (GO:0046951)	P3R3URF-PIK3R3	LOC102724474	HAO2	LOC102723750	LOC100996750	UGT2A2	CYP4A11	ACSM2A	CYP4F8	CYP8B1
Ketone Body Metabolic Process (GO:1902224)	P3R3URF-PIK3R3	LOC102724474	HAO2	PYDC5	LOC102723750	LOC100996750	CYP4A11	ACSM2A	CYP8B1	UGT2A2
Kidney Development (GO:0001822)	TGIF2LY	SRY	GSX1	GSC	FIGLA	HOXC12	SEA	GBX1	KLF14	RAX
Kidney Epithelium Development (GO:0072073)	SRY	TGIF2LY	LHX3	GSX1	NOBOX	ASCL3	GSC	SPZ1	POU4F3	HMX2
Kidney Mesenchyme Development (GO:0072074)	TGIF2LY	GSX1	SRY	GSC	POU4F3	HOXC12	GBX1	FIGLA	LHX3	ASCL3
Kidney Morphogenesis (GO:0060993)	LOC102724183	PTTG1IP2	PWWP4	OR52P1	LOC105379199	LOC128125816	FAM236D	FAM236C	FAM236B	SEA
Killing By Host Of Symbiont Cells (GO:0051873)	DEFB130B	DEFB105A	DEFB107A	DEFB105B	DEFB106A	DEFB106B	DEFB104A	DEFB107B	OOSP1	DEFB103B
Kinetochore Assembly (GO:0051382)	LOC128031837	NDC80	NUF2	SGO2	CDCA8	SPC25	KIF18A	LOC100653049	CENPH	OIP5
Kinetochore Organization (GO:0051383)	LOC128031837	SCYGR10	NDC80	SPC25	CDCA8	ARHGAP11A-SCG5	SGO2	OIP5	KIF18A	CCNB2
Kynurenine Metabolic Process (GO:0070189)	LOC102724474	PEPE	CP20	ACMSD	OR52P1	HAO2	LOC128031837	LOC112267881	H3Y1	UGT1A4
Lactate Metabolic Process (GO:0006089)	P3R3URF-PIK3R3	PYDC5	KDM4F	COX8C	PDHA2	TKTL2	PRPS1L1	PGK2	LOC112267881	SEA
Lactation (GO:0007595)	DEFB130B	CSN1S1	SPDYE11	DEFB106A	DEFB105A	OOSP1	DEFB131B	DEFB107A	PRR27	DEFB106B
Lamellipodium Assembly (GO:0030032)	PPIAP40	LOC128092252	OR56B2P	LOC112267881	ZNF511-PRAP1	LOC102723750	TAF11L11	LOC107987479	TEX54	GOLGA6L19
Lamellipodium Organization (GO:0097581)	PPIAP40	OR56B2P	LOC128092252	LOC112267881	ZNF511-PRAP1	TEX54	TAF11L11	LOC107987479	SMIM44	GOLGA6L19
Late Endosome To Lysosome Transport (GO:1902774)	ERVFC1	SMIM39	TLE7	LOC124903759	ARL4AP5	AQP7B	SCYGR10	SCYGR2	DERPC	CHMP4B
Late Endosome To Vacuole Transport (GO:0045324)	SCYGR10	ERVFC1	ARL4AP5	USP17L3	CTXND2	MSANTD5	IST1	LOC100653133	LOC124903759	AQP7B
Late Endosome To Vacuole Transport Via Multivesicular Body Sorting Pathway (GO:0032511)	ABCF2-H2BK1	ARL4AP5	USP17L4	LOC101926994	CNPY3-GNMT	MAP1LC3BP1	LOC124903759	PMIS2	LOC102723728	C8orf89
Late Nucleophagy (GO:0044805)	ATG4D	GRK7	SRMS	LOC105369669	LOC102723382	TSSK1B	LIPB	TSSK3	HIPK4	GRK1
Learned Vocalization Behavior Or Vocal Learning (GO:0098598)	LOC107987545	GNG14	SMIM40	LOC114841035	TAF11L4	CD300H	LOC100996701	LOC112268076	MSANTD5	LOC101926994
Learning (GO:0007612)	LOC107987479	LOC105371253	CP20	OR2T7	GNG14	OR8U9	SPDYE10	PEPE	GRIN2B	HTR3C
Left/Right Pattern Formation (GO:0060972)	RSPH4A	MORN5	C11orf97	PYDC5	ODAD1	DNAAF6	HOATZ	LOC107983987	LOC128125816	CCDC39
Lens Fiber Cell Development (GO:0070307)	LOC102725035	FAM240B	PPIAP60	LOC102723971	WNT9B	WNT8A	WNT3A	OOSP1	WNT8B	WNT6
Lens Fiber Cell Differentiation (GO:0070306)	LOC102724183	TLE7	LOC102725035	C17orf114	LOC128706666	SRY	PRAMEF27	WNT9B	TGIF2LY	CRYGC
Leptin-Mediated Signaling Pathway (GO:0033210)	PYDC5	CP20	INS	REN	SPRR5	P3R3URF	HSD3B2	IL4	SCYGR10	AVPR1B
Leucine Metabolic Process (GO:0006551)	SSU72L4	SSU72L3	SSU72L2	GCDH	BCKDHA	SSU72L5	LIPB	LOC100996750	OTC	LOC128125816
Leucine Transport (GO:0015820)	OCTN3	LOC128092252	CHD9NB	PERCC1	SLC35G4	LOC107987425	LOC107987423	LOC101929614	LOC105379504	LOC107987457
Leukocyte Adhesion To Vascular Endothelial Cell (GO:0061756)	OR2T7	PPIAP40	KIR3DS1	CD40LG	CCR8	LOC105379561	KIR2DS2	CXCR3	CCR4	TIGIT
Leukocyte Aggregation (GO:0070486)	SPRR5	LOC100996750	CCDC195	LOC105379528	TNFSF11	S100A12	TIE1	TNFRSF9	TICAM1	VCAM1
Leukocyte Apoptotic Process (GO:0071887)	C17orf114	TAF11L7	TAF11L10	TAF11L5	TAF11L9	IL4	IL17A	OR8G3P	LOC105379528	IL2
Leukocyte Cell-Cell Adhesion (GO:0007159)	KIR3DS1	OR8U9	CCL15	KIR2DS2	CCL16	CCL23	KIR2DL3	CCL17	KIR2DS1	CCL11
Leukocyte Chemotaxis Involved In Inflammatory Response (GO:0002232)	LOC105371932	LOC105376722	OOSP4B	NFILZ	SCYGR10	TOMT	OR14L1	OR5BS1P	LOC107987545	TAF11L9
Leukocyte Tethering Or Rolling (GO:0050901)	OR2T7	KIR3DS1	CD40LG	CCR8	LOC105379561	KIR2DS2	CXCR3	CCR4	TIGIT	PPIAP40
Leukotriene D4 Biosynthetic Process (GO:1901750)	USP17L8	FAM246B	FAM246C	USP17L21	OR12D1	LOC102724197	ZNF765-ZNF761	TRIM49D1	NOTCH2NLR	TRIM64
Leukotriene D4 Metabolic Process (GO:1901748)	FAM246B	FAM246C	LOC112267897	FAM246A	USP17L8	OR12D1	OR4N4C	LOC102724197	NOTCH2NLR	USP17L21
Leukotriene Biosynthetic Process (GO:0019370)	FAM246B	FAM246C	H3Y2	USP17L21	LOC102724197	FOXL3	USP17L15	EFNA4-EFNA3	IGBP1C	SPDYE11
Leukotriene Metabolic Process (GO:0006691)	P3R3URF	CYP2C19	LOC102724474	CYP2C9	PLA2G2E	KDM4E	PNLIPRP2	CYP3A7	CYP4F8	CYP1A2
Leukotriene Transport (GO:0071716)	OCTN3	LOC102724474	TRAP	OR4M2B	OR2T7	FAM246A	LOC112267897	CIMIP3	TBC1D3I	LOC102723750
Limb Development (GO:0060173)	LOC124902694	OOSP1	DEFB130B	SCYGR1	OR52P1	LOC102725035	LOC105379199	ZNF511-PRAP1	LOC105375434	C8orf89
Limb Morphogenesis (GO:0035108)	TGIF2LY	FIGLA	SCYGR1	GSX1	SRY	GSC	HOXC12	GBX1	GCM2	FERD3L
Linoleic Acid Metabolic Process (GO:0043651)	P3R3URF	CYP2C19	CYP4F8	CYP2C9	CYP1A2	UGT1A4	CYP2A6	CYP2A13	UGT2B28	CYP11B2
Lipid Biosynthetic Process (GO:0008610)	P3R3URF	LOC102724474	P3R3URF-PIK3R3	CYP11B2	HAO2	CYP2C19	UGT2B28	LOC107984876	NEU2	UGT2A2
Lipid Catabolic Process (GO:0016042)	P3R3URF	DEFB130B	OOSP1	CYP2C19	CP20	PYDC5	SPACA5B	CYP2C9	LIPF	AMELY
Lipid Droplet Disassembly (GO:1905691)	PWWP4	PTTG1IP2	LOC100507703	OCTN3	SMIM40	SEA	P3R3URF-PIK3R3	C17orf114	LOC107986800	LOC124903759
Lipid Droplet Formation (GO:0140042)	MS4A18	P3R3URF	LOC101929805	FAM90A17	LOC105379199	LOC107983987	USP17L25	OR2A42	LYNX1-SLURP2	CRYZL2P-SEC16B
Lipid Droplet Organization (GO:0034389)	P3R3URF	C17orf114	LOC102724474	PTTG1IP2	PWWP4	MS4A18	MYMX	USP17L19	PRAMEF33	USP17L25
Lipid Hydroxylation (GO:0002933)	CYP2C19	CYP2C9	LOC102724474	CYP3A43	CYP4A11	CYP2A6	UGT1A4	CYP1A2	CYP2D6	CYP2A7
Lipid Import Into Cell (GO:0140354)	P3R3URF-PIK3R3	OCTN3	LOC128706666	LOC112267992	LOC105372704	LOC100652777	LOC105369669	LOC102723382	LOC107984876	P3R3URF
Lipid Modification (GO:0030258)	P3R3URF	OR5BS1P	LOC102724474	CYP2C19	PRAMEF33	CYP2C9	CYP4F8	UGT1A4	UGT1A3	PWWP4
Lipid Oxidation (GO:0034440)	LOC100507703	OCTN3	TRAP	CP20	P3R3URF-PIK3R3	SEA	P3R3URF	CYP2C19	PEPE	CYP4F8
Lipid Phosphorylation (GO:0046834)	P3R3URF	LPAL1	G6PR	TCP11X1	GUCY2F	PSKH2	GK2	ZNF475	ETDA	GRK7
Lipid Translocation (GO:0034204)	TBCEL-TECTA	OR2T7	LOC124904542	OR8G3P	TAF11L14	OR8U9	OCTN3	OR51C1P	LOC100996709	HAPSTR2
Lipid Transport (GO:0006869)	LOC102724474	OCTN3	P3R3URF	PYDC5	SLC22A25	SLC35G4	H2AL3	UGT1A4	OR5BS1P	MARCOL
Lipopolysaccharide-Mediated Signaling Pathway (GO:0031663)	IL4	IL17A	IL2	IL5	TNFSF11	IL13	IL10	IL9	IFNA1	IFNG
Lipoprotein Biosynthetic Process (GO:0042158)	TAFAZZIN	ATG13	ATG4D	LOC124902436	IRGM	CP20	OR8G3P	LOC128125816	LOC124909439	SAGSIN1
Lipoprotein Catabolic Process (GO:0042159)	OOSP1	DEFB130B	MYL12BP2	LOC102723553	HAPSTR2	LOC122455342	PRSS51	SPACA5B	NPIPB7	CFC1B
Lipoprotein Localization (GO:0044872)	LOC102724474	H3Y2	TSPY9	GOLGA6L19	LOC122526780	ABCF2-H2BK1	MYL12BP2	TAF11L9	TAF11L5	TAF11L10
Lipoprotein Metabolic Process (GO:0042157)	G6PR	LPAL1	HSD3B2	AVPR1B	CA7	ZNF511-PRAP1	F2	KLKB1	KCND1	SCTR
Lipoprotein Transport (GO:0042953)	LOC102724474	H3Y2	GOLGA6L19	LOC122526780	TSPY9	TAF11L7	TAF11L5	TAF11L9	TAF11L10	ZNF765-ZNF761
Lipoxygenase Pathway (GO:0019372)	TAFAZZIN	LOC100507703	ALOX12	OCTN3	H2AL3	LOC102723971	SEA	ALOX15B	LOC102723750	LOC128706666
Liver Development (GO:0001889)	UGT1A5	UGT1A4	TGIF2LY	TBCEL-TECTA	LOC102724474	SRY	OR52E1	UGT1A3	LOC100996709	FIGLA
Locomotor Rhythm (GO:0045475)	LOC128092252	LOC107986800	SPRR5	SCYGR10	LOC102723713	LOC124909439	SAGSIN1	TOMT	LOC102724334	DUX3
Long-Chain Fatty Acid Biosynthetic Process (GO:0042759)	CYP2C19	P3R3URF	CYP2D6	CYP2A6	LOC102724474	UGT1A4	CYP3A7	UGT1A3	CYP4A11	CYP2A7
Long-Chain Fatty Acid Catabolic Process (GO:0042758)	P3R3URF	PPIAP40	LOC102724474	OR56B2P	CYP4A11	CYP4F8	LOC100996696	LOC112268076	LOC100996701	LOC102724183
Long-Chain Fatty Acid Import Into Cell (GO:0044539)	P3R3URF-PIK3R3	OCTN3	LOC128706666	LOC105372704	LOC112267992	LOC102724474	LOC100652777	LOC102723382	LOC105369669	LOC107984876
Long-Chain Fatty Acid Metabolic Process (GO:0001676)	P3R3URF	LOC102724474	CYP4F8	UGT1A4	CYP2A7	CYP3A7	UGT1A3	CYP2D6	CYP2A6	CYP2A13
Long-Chain Fatty Acid Transport (GO:0015909)	P3R3URF-PIK3R3	OCTN3	P3R3URF	LOC112267992	LOC105372704	TP53TG3E	LOC100652777	LOC107986800	LOC107984876	LOC102723382
Long-Chain fatty-acyl-CoA Biosynthetic Process (GO:0035338)	P3R3URF	P3R3URF-PIK3R3	TAF11L14	LOC105375434	IGBP1C	LOC100129098	SSU72L6	TAF11L8	TAF11L3	LOC102724474
Long-Chain fatty-acyl-CoA Metabolic Process (GO:0035336)	P3R3URF	OOSP4B	P3R3URF-PIK3R3	OOSP3	HTD2	OR8G3P	LOC102723451	SSU72L6	SMIM36	TAF11L14
Long-Term Memory (GO:0007616)	LIPB	LOC102725035	LOC107987425	LOC107987457	LOC105379504	LOC107987462	LOC101929614	LOC107987423	LOC105378947	LOC110384692
Long-Term Synaptic Depression (GO:0060292)	OR2T7	POTEB2	CNPY3-GNMT	OSTCP2	PWWP4	PTTG1IP2	OR10J4	LOC102723382	LOC105369669	TOMT
Long-Term Synaptic Potentiation (GO:0060291)	OR2T7	AVPR1B	HSD3B2	CA7	KCND1	CHRM1	KCNB2	KCNK10	CLCN2	SCTR
Low-Density Lipoprotein Particle Remodeling (GO:0034374)	DEFB130B	OOSP1	APOA5	DEFB105A	DEFB105B	LOC102724971	SHBG	APOC4	DEFB106A	DEFB107A
Lung Development (GO:0030324)	SPRR5	PYDC5	TGIF2LY	SRY	LOC128125816	FIGLA	GSX1	GSC	GBX1	NOBOX
Lung Epithelium Development (GO:0060428)	LOC102724183	C8orf90	OR8J2	C1orf232	DEFB130B	LOC128125816	C17orf114	OOSP1	CIST1	OR8G3P
Lymphatic Endothelial Cell Differentiation (GO:0060836)	TBX18	TGIF2LY	C17orf114	FIGLA	GSX1	SRY	TWIST1	GBX1	SOX14	ZSCAN4
Lymphocyte Activation Involved In Immune Response (GO:0002285)	IFNA13	DEFB130B	DEFB105A	DEFB107A	IL31	IFNL3	IL25	DEFB104A	DEFB105B	DEFB106A
Lymphocyte Apoptotic Process (GO:0070227)	LIPB	KIR2DS3	SMIM44	OR8J2	LOC105379528	KIR2DL5A	OR51C1P	KIR2DS5	CP20	KIR3DS1
Lymphocyte Chemotaxis (GO:0048247)	CCL27	DEFB130B	IL25	IL9	IFNA5	IFNA13	IFNA7	IL5	CXCL9	IL17C
Lymphocyte Differentiation (GO:0030098)	IFNA13	LOC105379528	IL9	IL21	KIR2DS3	IL3	IL25	KIR2DL5A	IFNL2	KIR2DS5
Lymphocyte Mediated Immunity (GO:0002449)	LOC124902436	TIGIT	KLRC1	KIR3DL3	KLRK1	CD8B	KLRC4	GZMK	KIR2DS2	KLRF2
Lymphocyte Migration (GO:0072676)	CCL27	IL9	IL25	IL5	IFNA5	IFNA7	IL17A	DEFB130B	IL26	IFNA13
Lymphocyte Migration Into Lymphoid Organs (GO:0097021)	FAM90A17	TMA7B	DUSP13B	SMIM44	G6PR	LPAL1	OR56B2P	PYDC5	CD79B	SPRR5
Lymphocyte Proliferation (GO:0046651)	IFNA13	LOC105379528	KIR2DS3	IL25	IL9	DEFB105A	IL31	DEFB130B	IFNL3	KIR2DS5
Lymphoid Progenitor Cell Differentiation (GO:0002320)	SPRR5	G6PR	LPAL1	LOC105379528	TRAP	FGF4	SPDYE11	GATA1	SRY	RBMY1C
Lysosomal Lumen Acidification (GO:0007042)	LOC441239	ARHGAP11A-SCG5	PYDC5	CP20	PEPE	LIPB	ATP6AP1	LOC102723728	ABCF2-H2BK1	ATP6V0D1
Lysosomal Membrane Organization (GO:0097212)	ARL4AP5	SCYGR10	ERVFC1	LOC105371932	DERPC	CHMP4B	VPS4A	TLE7	VPS25	ATF7-NPFF
Lysosomal Microautophagy (GO:0016237)	LOC105369669	LOC102723382	OR52P1	ATG4D	ATG13	CNPY3-GNMT	GRK7	SRMS	LOC101929937	EFNA4-EFNA3
Lysosomal Transport (GO:0007041)	LOC105371253	CP20	ARL4AP5	PYDC5	MAP1LC3BP1	SSU72L5	SPDYE10	ZNF765-ZNF761	SPDYE14	SPDYE15
Lysosome Localization (GO:0032418)	GOLGA6L19	LOC122526780	PYDC5	TAF11L14	CTXND2	ABCF2-H2BK1	CP20	LOC114841035	SMIM40	LOC100653133
Lysosome Organization (GO:0007040)	CP20	LOC101929937	PEPE	PPIAP60	MYL12BP2	LOC128125816	TSPY9	LOC105371253	C1orf232	SPDYE11
Lytic Vacuole Organization (GO:0080171)	CP20	PEPE	LOC101929937	C1orf232	LOC105371253	ZNF475	LOC128125816	OR12D1	PPIAP60	TSPY9
mRNA 3'-End Processing (GO:0031124)	RBMY1C	RBMY1E	RBMY1D	RBMY1B	NCBP2L	RBMY1A1	RBMY1J	RBMY1F	PABPN1L	DAZ3
mRNA 3'-End Processing By Stem-Loop Binding And Cleavage (GO:0006398)	RBMY1E	RBMY1D	RBMY1C	NCBP2L	RBMY1A1	RBMY1B	RBMY1F	DAZ3	RBMY1J	CPSF4L
mRNA 3'-Splice Site Recognition (GO:0000389)	PEPC	RBMY1C	HNRNPCL4	RBM22	CHERP	RBMY1E	RBMY1D	PRPF38A	SNW1	MFAP1
mRNA 5'-Splice Site Recognition (GO:0000395)	RBMY1C	RBMY1E	RBMY1D	NCBP2L	RBMY1B	LOC102723451	RBMY1A1	PABPN1L	RBMY1F	PWWP4
mRNA Catabolic Process (GO:0006402)	RBMY1E	RBMY1D	NCBP2L	RBMY1C	RBMY1B	RBMY1A1	DAZ3	RBMY1J	PABPN1L	RBMY1F
mRNA Cis Splicing, Via Spliceosome (GO:0045292)	RBMY1C	RBMY1E	RBMY1D	RBMY1B	NCBP2L	RBMY1A1	BUD13	RBMX2	HNRNPCL4	PRPF38A
mRNA Cleavage Involved In mRNA Processing (GO:0098787)	RBMY1E	RBMY1D	NCBP2L	RBMY1C	RBMY1B	RBMY1A1	PABPN1L	RBMY1J	RBMY1F	DAZ3
mRNA Destabilization (GO:0061157)	RBMY1E	RBMY1D	DAZ3	RBMY1B	NCBP2L	RBMY1A1	RBMY1J	RBMY1C	RBMY1F	HNRNPCL1
mRNA Export From Nucleus (GO:0006406)	RBMY1E	RBMY1D	RBMY1C	NCBP2L	RBMY1A1	RBMY1B	DAZ3	RBMY1J	PABPN1L	HNRNPCL4
mRNA Metabolic Process (GO:0016071)	RBMY1C	RBMY1E	RBMY1D	RBMY1A1	RBMY1B	NCBP2L	RBMY1F	HNRNPCL1	RBMY1J	DAZ3
mRNA Methylation (GO:0080009)	RBMY1C	RBMY1E	RBMY1D	NCBP2L	RBMY1B	RBM15B	YTHDF1	MRM3	RBMY1F	LOC112267992
mRNA Modification (GO:0016556)	RBMY1C	RBMY1E	RBMY1D	NCBP2L	RBMY1B	RBMY1J	RBMY1F	RBMY1A1	TRMT10A	RPUSD1
mRNA Polyadenylation (GO:0006378)	RBMY1C	RBMY1E	RBMY1D	RBMY1B	NCBP2L	RBMY1A1	RBMY1J	OR2B8P	RBMY1F	PABPN1L
mRNA Processing (GO:0006397)	RBMY1C	RBMY1E	RBMY1D	RBMY1A1	RBMY1B	RBMY1F	CHERP	HNRNPCL4	HNRNPCL1	RBMY1J
mRNA Pseudouridine Synthesis (GO:1990481)	RBMY1E	RBMY1D	NCBP2L	RBMY1C	RBMY1B	RBMY1J	RPUSD1	TRMT10A	RBMY1A1	DAZ3
mRNA Splice Site Recognition (GO:0006376)	RBMY1C	RBMY1E	RBMY1D	RBMY1A1	RBMY1B	NCBP2L	RBMY1F	HNRNPCL4	HNRNPCL1	RBMY1J
mRNA Splicing, Via Spliceosome (GO:0000398)	RBMY1C	RBMY1E	RBMY1D	RBMY1A1	RBMY1B	RBMY1F	CHERP	HNRNPCL4	HNRNPCL1	RBMY1J
mRNA Stabilization (GO:0048255)	RBMY1E	RBMY1D	RBMY1A1	RBMY1B	RBMY1J	RBMY1F	BPY2	NCBP2L	HNRNPCL1	TSPY4
mRNA Transcription (GO:0009299)	DUX3	DUX5	TGIF2LY	SRY	ASCL3	SPZ1	YY2	NOBOX	ZSCAN4	FIGLA
mRNA Transcription By RNA Polymerase II (GO:0042789)	DUX5	DUX3	TGIF2LY	SRY	ASCL3	SPZ1	NOBOX	YY2	ZSCAN4	FIGLA
mRNA Transport (GO:0051028)	RBMY1E	RBMY1D	RBMY1C	NCBP2L	RBMY1A1	RBMY1B	DAZ3	RBMY1J	PABPN1L	RBMY1F
Macroautophagy (GO:0016236)	CNPY3-GNMT	USP17L4	LOC101929937	ARL4AP5	PYDC5	LOC100996709	PMIS2	LOC124903759	CP20	MAP1LC3BP1
Macromolecule Biosynthetic Process (GO:0009059)	ERVFC1	RPS12	RPL23	RPL36A	RBMY1E	SNRPD2	RPL26L1	RBMY1D	SRP14	C11orf98
Macromolecule Catabolic Process (GO:0009057)	RBMY1E	RBMY1D	CP20	RBMY1C	NCBP2L	PEPE	ETDC	ERV3-1-ZNF117	ETDA	TRAP
Macromolecule Depalmitoylation (GO:0098734)	OOSP1	MYL12BP2	DEFB130B	LOC122455342	PTPRZ2	HAPSTR2	ARHGAP11A-SCG5	LOC128125816	PRSS51	LOC100653049
Macromolecule Modification (GO:0043412)	LOC102723728	G6PR	LPAL1	ABCF2-H2BK1	LOC105372704	LOC112267992	LOC107984876	LOC100996709	LOC122526780	LOC100652777
Macrophage Activation (GO:0042116)	IL17A	LOC105379528	IL2	IL9	IL5	IL21	CD40LG	KIR3DL3	IFNA2	CCL7
Macrophage Activation Involved In Immune Response (GO:0002281)	PEPE	CP20	LOC105379528	SCYGR1	CCL4	KIR3DL3	KIR2DL5A	IL21	TAF11L5	TAF11L10
Macrophage Chemotaxis (GO:0048246)	DEFB130B	DEFB105A	LOC105379528	DEFB107A	OOSP1	DEFB131B	DEFB106B	DEFB105B	CCL15	IFNA5
Macrophage Derived Foam Cell Differentiation (GO:0010742)	OOSP4A	SLC6A4	ZNF660-ZNF197	DUSP13B	TNFSF11	LOC128092246	TICAM1	SCAP	SPRR5	TWIST1
Macrophage Differentiation (GO:0030225)	IL4	IL2	IL17A	IL21	IL5	IL13	IL9	IL3	IFNA2	LOC105379528
Macrophage Migration (GO:1905517)	DEFB130B	DEFB105A	LOC105379528	IL9	IFNA5	CCL15	CCL16	CCL17	DEFB107A	CCL7
Macropinocytosis (GO:0044351)	DUSP13B	SMIM39	SCYGR2	OR52P1	H2AL3	LOC100129098	SAGSIN1	LOC124909439	PPIAP60	LOC105375434
Magnesium Ion Transport (GO:0015693)	SLC35G4	OR5BS1P	LOC124902694	MPC1L	SLC35G3	OR9H1P	LOC100653049	LOC112267992	LOC105372704	SCYGR1
Maintenance Of DNA Repeat Elements (GO:0043570)	PALB2	PMS2	MLH1	MUTYH	FANCG	RAD51D	LOC102724183	SLX1A	ERCC5	PMS1
Maintenance Of Apical/Basal Cell Polarity (GO:0035090)	TP53TG3F	TEX54	ERVFC1	SPEGNB	LOC105375434	ETDA	GOLGA6L19	LOC100653049	LOC102723564	OR2B8P
Maintenance Of Blood-Brain Barrier (GO:0035633)	OR2T7	LOC102725035	CP20	OR8U9	LOC102724474	ZNF511-PRAP1	KIR3DS1	PEPE	OR4K3	OR56B2P
Maintenance Of Epithelial Cell Apical/Basal Polarity (GO:0045199)	TP53TG3F	TEX54	ERVFC1	SPEGNB	LOC105375434	ETDA	GOLGA6L19	LOC100653049	LOC102723564	OR2B8P
Maintenance Of Gastrointestinal Epithelium (GO:0030277)	KDM4F	DEFB130B	REG4	OOSP1	LOC100996696	REG3A	LOC107983989	LOC107985149	LOC105377805	LOC107987269
Maintenance Of Lens Transparency (GO:0036438)	LOC114841035	AQP7B	FAM90A17	OSTCP2	LOC107983987	LOC105371253	LOC100129098	LOC107987479	TMSB15C	PERCC1
Maintenance Of Protein Localization In Endoplasmic Reticulum (GO:0035437)	LOC122455342	LOC102724474	CIMIP3	TSPY9	EFNA4-EFNA3	DEFB130B	LOC114841035	MMP24-AS1-EDEM2	LOC105375434	DEFB105A
Maintenance Of Protein Localization In Organelle (GO:0072595)	CCDC183	ZNF660-ZNF197	HAPSTR2	SLC66A1	LOC101929937	SSU72L5	FAM90A17	SMIM47	LOC122526780	LOC128125822
Maintenance Of Protein Location In Extracellular Region (GO:0071694)	DEFB130B	OOSP1	CGB3	DEFB105A	SPACA5B	LOC102725035	AMELY	CFC1B	WFDC10A	PRSS51
Maintenance Of Protein Location In Nucleus (GO:0051457)	OOSP4A	LOC105376722	CCDC183	LOC102723382	LOC105369669	SLC66A1	FAM90A17	SSU72L5	CNPY3-GNMT	TSEN34
Maintenance Of Synapse Structure (GO:0099558)	CCDC183	TMEM271	DEFB130B	SLC66A1	LOC107987545	KDM4F	LOC102723451	OOSP1	LOC122526780	TSEN34
Malate Metabolic Process (GO:0006108)	LOC102723750	P3R3URF-PIK3R3	LOC102724183	ERVFC1	PEPC	TEX54	TOMT	SCYGR10	CS	ACO2
Male Gonad Development (GO:0008584)	LOC122394732	TEX50	TGIF2LY	SPEM3	BPY2	KLF18	CT47C1	KRTAP20-4	SRY	SPZ1
Male Meiosis I (GO:0007141)	SPATA31A5	BPY2	SPEM3	TEX50	SSU72L6	TEX46	LOC122394732	FOXL3	CT47C1	C16orf90
Mammary Gland Development (GO:0030879)	DEFB130B	OOSP1	DEFB105A	DEFB107A	IFNA13	DEFB106B	DEFB106A	AMELY	DEFB105B	DEFB4B
Mammary Gland Epithelial Cell Differentiation (GO:0060644)	DUX5	OR52P1	TGIF2LY	GSX1	DUX3	FOXD4L6	GRK7	ZSCAN4	FIGLA	SRY
Mammary Gland Epithelium Development (GO:0061180)	LOC102725035	WNT9B	BRAF	C17orf114	OOSP1	WNT8A	RET	GRK7	NTRK1	ABL1
Manganese Ion Transport (GO:0006828)	LOC107987479	SLCO1B3-SLCO1B7	LOC102724474	TAF11L8	TAF11L3	SLC35G4	OR8G3P	TAF11L7	TAF11L9	TAF11L5
Marginal Zone B Cell Differentiation (GO:0002315)	SAGSIN1	LOC124909439	C8orf90	LOC105376722	MYL12BP2	LOC112267881	LOC102723750	PPIAP60	TMA7B	ETDC
Mast Cell Activation Involved In Immune Response (GO:0002279)	LOC102723971	AVPR1B	SCTR	GLP1R	TPSAB1	KIR2DL5B	LOC128706666	OPRD1	H2AL3	SSTR1
Mast Cell Degranulation (GO:0043303)	LOC102723971	AVPR1B	SCTR	GLP1R	TPSAB1	KIR2DL5B	LOC128706666	OPRD1	H2AL3	SSTR1
Mast Cell Mediated Immunity (GO:0002448)	LOC102723971	AVPR1B	SCTR	GLP1R	TPSAB1	KIR2DL5B	LOC128706666	OPRD1	H2AL3	SSTR1
Maturation Of 5.8S rRNA (GO:0000460)	TRIM51G	UTP15	PWP2	TBL3	RRP1	DDX56	RPF2	RBMY1E	RBM28	MPHOSPH10
Maturation Of 5.8S rRNA From Tricistronic rRNA Transcript (SSU-rRNA, 5.8S rRNA, LSU-rRNA) (GO:0000466)	RBMY1E	RBMY1D	TRIM51G	RBMY1C	UTP15	PWP2	DDX56	TBL3	RRP1	RBM28
Maturation Of LSU-rRNA (GO:0000470)	TRIM51G	UTP15	DDX56	HNRNPCL4	RBM28	RRS1	PWP2	RRP1	TBL3	RBMY1E
Maturation Of LSU-rRNA From Tricistronic rRNA Transcript (SSU-rRNA, 5.8S rRNA, LSU-rRNA) (GO:0000463)	TRIM51G	RBMY1E	RBM28	WDR3	DDX56	UTP15	HNRNPCL4	RRS1	TBL3	PWP2
Maturation Of SSU-rRNA (GO:0030490)	RBMY1C	RBMY1E	UTP15	RBMY1D	HNRNPCL4	TBL3	DDX56	TRIM51G	NOL6	RRP8
Maturation Of SSU-rRNA From Tricistronic rRNA Transcript (SSU-rRNA, 5.8S rRNA, LSU-rRNA) (GO:0000462)	HNRNPCL4	UTP15	TRIM51G	DDX56	NOL6	RRP9	WDR3	RRP8	MPHOSPH10	RRP1
Mature B Cell Differentiation Involved In Immune Response (GO:0002313)	SAGSIN1	LOC124909439	LOC102723750	IL2	TAF11L9	TAF11L7	TAF11L10	TAF11L5	IL17A	IL4
Medium-Chain Fatty Acid Biosynthetic Process (GO:0051792)	LOC102724474	OOSP4B	LOC128092252	P3R3URF	LOC128706666	OOSP3	LOC124903759	LOC102723451	OR5D3P	LOC112268076
Medium-Chain Fatty Acid Metabolic Process (GO:0051791)	LOC102724474	P3R3URF	OR9H1P	OR4M2B	CYP3A7	CYP4F8	HAO2	HTD2	CYP8B1	GLYAT
Medium-Chain fatty-acyl-CoA Metabolic Process (GO:0036112)	OR5BS1P	HTD2	LOC102724474	MSANTD5	P3R3URF	TRIM51G	OR8J2	TP53TG3C	OR51C1P	P3R3URF-PIK3R3
Megakaryocyte Development (GO:0035855)	LY6G6F	GP6	LOC102725035	LY6G6F-LY6G6D	TREML1	PPIAP40	LOC101926994	LOC112268076	LOC100996701	KIR3DS1
Megakaryocyte Differentiation (GO:0030219)	PPIAP40	LY6G6F	SPRR5	LY6G6F-LY6G6D	GP6	TRD	LOC102725035	MPL	TMA7B	TREML1
Meiosis I (GO:0007127)	TEX50	BPY2	SPATA31A5	SPATA31D3	SPEM3	TSPY10	SSU72L6	NANOS2	LOC122394732	FOXL3
Meiotic DNA Double-Strand Break Formation (GO:0042138)	SPATA31A5	CCDC179	CT47A9	TEX46	SPATA19	CT47A7	CT47A10	CT47A6	CT45A6	ODF4
Meiotic Sister Chromatid Cohesion (GO:0051177)	OOSP4B	OOSP3	NFILZ	BPY2	LOC102723451	BPY2B	SPATA31A5	C19orf85	TSPY3	C1orf146
Melanin Biosynthetic Process (GO:0042438)	CSAG2	SLC24A5	MLANA	PNMA6F	OR11H7	KRTAP19-1	RPE65	LOC128125816	LOC102725191	OR10AC1
Melanocyte Differentiation (GO:0030318)	OR51C1P	OR11H7	KRTAP7-1	SLC45A2	VN1R3	OR14L1	LOC102725191	OR6J1	ARL4AP5	POTEB2
Melanosome Assembly (GO:1903232)	ABCF2-H2BK1	LOC124906010	MAGEB6B	MSANTD5	LOC112268145	LITAFD	LOC107987067	LOC112268260	LOC102723553	OR5BS1P
Melanosome Localization (GO:0032400)	LOC107985149	LOC107987269	LOC107987020	LOC105377805	LOC107983989	XNDC1N	LOC101929601	BBS1	OR8J2	OR10J4
Melanosome Organization (GO:0032438)	OR10J4	ABCF2-H2BK1	OR5AL1	BPY2C	LOC124906010	LOC128125816	LOC102723728	TEX54	SCYGR10	C1orf232
Melanosome Transport (GO:0032402)	XNDC1N	BBS12	BBS1	BBS4	ARL6	BBS10	ZNF892	LOC128125822	PRR21	LOC112267897
Membrane Assembly (GO:0071709)	LOC107987479	SMIM40	MSANTD5	OR2T7	OR8U9	LOC124903759	LOC114841035	ARL4AP5	OR1C1	ERVFC1
Membrane Biogenesis (GO:0044091)	LOC107984876	LOC105372704	LOC112267992	MS4A18	LOC100652777	OR2A42	SAGSIN1	LOC124909439	LOC100653049	OR2AP1
Membrane Depolarization (GO:0051899)	OR2T7	SLCO1B3-SLCO1B7	TOMT	CHRNA2	LOC107987479	SMIM40	KCNE2	OR2B8P	GABRA1	GABRG2
Membrane Depolarization During Action Potential (GO:0086010)	HSD3B2	AVPR1B	OR2T7	CHRM1	KCNB2	CA7	TRPV1	KCNK10	KCNJ11	CLCN2
Membrane Depolarization During Cardiac Muscle Cell Action Potential (GO:0086012)	OR2T7	LOC128125816	LOC107987479	LOC122526780	SLCO1B3-SLCO1B7	H2AL3	LOC102723971	OR8U9	FAM240B	CACNA1F
Membrane Fission (GO:0090148)	ARL4AP5	CNPY3-GNMT	ATF7-NPFF	ERV3-1-ZNF117	LOC124903759	DERPC	ETDA	ABCF2-H2BK1	LOC100996709	LOC102723382
Membrane Fusion (GO:0061025)	PERCC1	CTXND2	LOC105379199	ARL4AP5	LOC124904411	TMA7B	MAP1LC3BP1	IGBP1C	NOTCH2NLR	LOC124902436
Membrane Invagination (GO:0010324)	LOC124902436	PPIAP40	OR2B8P	MSANTD7	TMSB15C	SMIM44	PERCC1	OR4Q2	TAF11L4	SCYGR10
Membrane Lipid Biosynthetic Process (GO:0046467)	P3R3URF	OR8G3P	LOC100129098	SCYGR10	LOC105375434	LOC102723971	LOC124909439	SAGSIN1	OOSP4A	H2AL3
Membrane Lipid Catabolic Process (GO:0046466)	P3R3URF	CP20	PYDC5	ZNF511-PRAP1	OR51C1P	LOC102723750	SCYGR10	MAGEB6B	MSANTD5	OOSP1
Membrane Lipid Metabolic Process (GO:0006643)	P3R3URF	LOC128125816	PERCC1	LOC102723971	H2AL3	CP20	LOC102724474	SMIM28	GOLGA6L19	MARCOL
Membrane Organization (GO:0061024)	CNPY3-GNMT	LOC124903759	ARL4AP5	LOC128125816	LOC122455342	P3R3URF	MAP1LC3BP1	PMIS2	OR8J2	LOC102723728
Membrane Protein Ectodomain Proteolysis (GO:0006509)	CP20	PEPE	OR2T7	H3Y2	OR4K3	SCYGR10	C8orf90	SPRR5	USP17L21	SSU72L6
Membrane Protein Intracellular Domain Proteolysis (GO:0031293)	CP20	OR2T7	PEPE	H3Y2	C8orf90	OR4K3	SSU72L6	ZNF765-ZNF761	MAP1LC3BP1	CSNKA2IP
Membrane Protein Proteolysis (GO:0033619)	CP20	PEPE	OR2T7	SCYGR10	H3Y2	LOC105371253	OR4K3	USP17L21	LOC100507703	MYL12BP2
Membrane Raft Organization (GO:0031579)	LOC102723553	PYDC5	LOC122455342	C8orf90	LOC102724334	LOC101926994	LIPB	CP20	LOC128125814	LOC128125816
Membrane Repolarization (GO:0086009)	OR2T7	SLCO1B3-SLCO1B7	SMIM44	OOSP3	OR1D4	TMA7B	OR8U9	GSG1L2	OR4K3	IGBP1C
Membrane Repolarization During Action Potential (GO:0086011)	OR2T7	SLCO1B3-SLCO1B7	SMIM44	OR1D4	OOSP3	OR8U9	GSG1L2	OR4E1	OR4K3	TMA7B
Membrane Repolarization During Cardiac Muscle Cell Action Potential (GO:0086013)	OR2T7	OR4E1	OR8U9	OR4K3	KCNK18	OOSP4B	GSG1L2	KCNJ18	OR1D4	SCN5A
Memory (GO:0007613)	LOC107987479	CP20	LOC105371253	TMEM271	LOC100996696	CHD9NB	AQP7B	PEPE	LOC102725035	LOC105379528
Mesenchymal Cell Differentiation (GO:0048762)	SPRR5	TGIF2LY	LOC128092252	SRY	YY2	FIGLA	GSX1	DUX4	KLF14	GSC
Mesenchymal Cell Differentiation Involved In Kidney Development (GO:0072161)	TGIF2LY	SRY	GSX1	FIGLA	GSC	NOBOX	GBX1	RAX2	HOXC12	HOXD12
Mesenchymal Cell Migration (GO:0090497)	LOC105379528	DEFB105A	IFNA5	DEFB130B	IFNA14	DEFB131B	INSL5	DEFB104A	DEFB107A	IFNA16
Mesenchymal To Epithelial Transition (GO:0060231)	SRY	TGIF2LY	GSX1	GSC	POU4F3	HOXC12	CDX4	LHX3	RAX	FIGLA
Mesenchymal To Epithelial Transition Involved In Metanephros Morphogenesis (GO:0003337)	TGIF2LY	GSX1	GSC	SRY	LHX3	NOBOX	FIGLA	POU4F3	HOXC12	ASCL3
Mesenchyme Development (GO:0060485)	TGIF2LY	GSX1	SRY	KLF14	FIGLA	GSC	ASCL3	GCM2	NOBOX	FERD3L
Mesenchyme Morphogenesis (GO:0072132)	LOC128092252	TGIF2LY	PHOX2B	SRY	GSX1	FIGLA	GSC	HNF1A	GCM2	KLF14
Mesoderm Development (GO:0007498)	TGIF2LY	FIGLA	GSX1	SRY	ASCL3	ZSCAN4	GSC2	FERD3L	GBX1	GCM2
Mesoderm Formation (GO:0001707)	TGIF2LY	FIGLA	SRY	GSX1	ZSCAN4	FOXD4L6	GCM2	YY2	FERD3L	GSC
Mesoderm Morphogenesis (GO:0048332)	TGIF2LY	FIGLA	GSX1	SRY	ZSCAN4	ASCL3	FERD3L	YY2	FOXD4L6	GCM2
Mesodermal Cell Differentiation (GO:0048333)	OR8U9	OR8G3P	LOC105379561	LOC102723750	LOC102725035	C17orf114	C8orf90	LOC100996696	LOC128031837	LOC102724813
Mesodermal Cell Fate Commitment (GO:0001710)	TGIF2LY	GSX1	FIGLA	GSC	SRY	HOXC12	HOXD12	GBX1	GCM2	HOXC11
Mesonephric Tubule Development (GO:0072164)	TGIF2LY	GSX1	GSC	SRY	FIGLA	HOXD12	HOXC12	ASCL3	ZNF660-ZNF197	POU4F3
Mesonephros Development (GO:0001823)	TGIF2LY	FGF4	SRY	TLX1	GSC	LHX3	FGF16	FGF3	GSX1	FIGLA
Metal Ion Transport (GO:0030001)	OR2T7	OR4E1	OR4K3	SLCO1B3-SLCO1B7	OR8U9	OR1D4	OR2AJ1	KCNJ18	KCNG4	TMEM271
Metallo-Sulfur Cluster Assembly (GO:0031163)	CHCHD1	LOC102723728	USP17L19	CISD3	CHCHD4	ABCF2-H2BK1	HTD2	CHCHD5	MSANTD7	SSU72L1
Metanephric Collecting Duct Development (GO:0072205)	PTTG1IP2	PWWP4	SCYGR1	PRAMEF33	LOC102724183	ZNF511-PRAP1	LOC102723971	FAM240B	PRAMEF27	POTEB2
Metanephric Mesenchyme Development (GO:0072075)	TGIF2LY	SRY	GSC	GSX1	NOBOX	GBX1	LHX3	ASCL3	FIGLA	POU4F3
Metanephric Nephron Tubule Development (GO:0072234)	PTTG1IP2	PWWP4	PRAMEF27	POTEB2	PRAMEF33	PRAMEF26	TGIF2LY	PPIAL4H	GSX1	SRY
Metanephros Development (GO:0001656)	GSC	TGIF2LY	GSX1	FGF3	SRY	DEFB130B	HOXC12	FIGLA	FGF4	PHOX2B
Metaphase Plate Congression (GO:0051310)	ARHGAP11A-SCG5	LOC128031837	OIP5	KIF20A	SGO2	NUF2	SPC25	DLGAP5	HJURP	TROAP
Methionine Metabolic Process (GO:0006555)	LOC107987479	LPAL1	G6PR	FAM90A18	FAM90A19	CP20	OOSP4A	LOC105371253	OSTCP2	TOMT
Methylguanosine-Cap Decapping (GO:0110156)	RBMY1E	RBMY1D	NCBP2L	PABPN1L	EIF2S3B	DAZ3	H3Y2	TAF11L5	TAF11L10	TAF11L7
miRNA Catabolic Process (GO:0010587)	RBMY1E	RBMY1C	TRIM51G	RBMY1D	TMEM275	TAF11L4	NCBP2L	FAM90A22	PABPN1L	RBMY1B
miRNA Metabolic Process (GO:0010586)	RBMY1E	RBMY1D	RBMY1C	NCBP2L	TAF11L3	TAF11L8	RBMY1A1	PABPN1L	RBMY1B	DAZ3
miRNA Processing (GO:0035196)	RBMY1E	RBMY1D	RBMY1C	RBMY1A1	RBMY1B	NCBP2L	DAZ3	PABPN1L	RBMY1J	RBMY1F
miRNA-mediated Gene Silencing (GO:0035195)	RBMY1E	RBMY1D	NCBP2L	DAZ3	RBMY1B	RBMY1A1	PABPN1L	RBMY1C	RBMY1J	EIF2S3B
miRNA-mediated Gene Silencing By Inhibition Of Translation (GO:0035278)	RBMY1E	RBMY1D	NCBP2L	DAZ3	RBMY1A1	RBMY1J	RBMY1B	PYDC5	PABPN1L	EIF2S3B
Microglial Cell Activation (GO:0001774)	CP20	IL17A	CD40LG	IL5	LOC105379528	IL2	CCL4	IL9	IL21	CCL3
Microtubule Anchoring (GO:0034453)	TAF11L8	TAF11L3	SCYGR1	ARL4AP5	MAP1LC3BP1	USP17L23	LIPB	FAM90A22	TBCEL-TECTA	LOC128125816
Microtubule Anchoring At Centrosome (GO:0034454)	LIPB	SMIM41	TAF11L14	TOMT	LOC102723553	LOC102723971	LOC128125814	LOC102723451	LOC124903759	LOC122455342
Microtubule Anchoring At Microtubule Organizing Center (GO:0072393)	LIPB	SMIM41	TCP11X1	FAM240A	CNPY3-GNMT	TAF11L14	FAM90A22	TOMT	LOC102723553	LOC102723971
Microtubule Bundle Formation (GO:0001578)	LOC107983987	SMIM41	C11orf97	MORN5	DCDC2B	DRC7	TEKT1	LRRC46	CFAP107	TSNAXIP1
Microtubule Cytoskeleton Organization Involved In Mitosis (GO:1902850)	LOC128031837	ARHGAP11A-SCG5	OIP5	CCNB2	LOC100653049	NEK2	CDCA5	TROAP	KIF18A	BUB1
Microtubule Depolymerization (GO:0007019)	LOC107987067	LOC112268260	LITAFD	LOC112268145	LOC128031837	LOC100129098	SPEGNB	SMIM41	TAF11L11	LOC105375434
Microtubule Nucleation (GO:0007020)	LOC100653049	LOC128125822	ARL4AP5	LOC128125816	LOC105376722	SPATA31A5	POTEB2	MSANTD7	OR2B8P	LOC122526780
Microtubule Polymerization (GO:0046785)	LOC100653049	LOC128125822	SPATA31A5	LOC122526780	LOC128125816	POTEB2	DUS4L-BCAP29	OR2B8P	MSANTD7	ARL4AP5
Microtubule Polymerization Or Depolymerization (GO:0031109)	TAF11L11	SPEGNB	GOLGA6L19	LOC100129098	LOC112268145	LOC112268260	LOC107987067	LITAFD	LOC128031837	SMIM41
Microtubule-Based Transport (GO:0099111)	RSPH4A	MORN5	PPP1R42	CFAP52	SNTN	LOC107983987	CT47A9	TEKT1	DCDC2B	LRRC46
Microvillus Assembly (GO:0030033)	LOC100996709	LOC112267881	TCP11X1	LOC102725035	LOC105379199	GRK7	FAM236D	FAM236C	FAM236B	TSSK1B
Microvillus Organization (GO:0032528)	LOC100996709	LOC112267881	TCP11X1	GRK7	LOC102725035	FAM236C	FAM236D	FAM236B	TSSK1B	LOC105379199
Midbody Abscission (GO:0061952)	ERVFC1	IST1	CHMP4B	ARL4AP5	AQP7B	SCYGR10	MVB12A	SMIM40	LOC105371932	DERPC
Midbrain Dopaminergic Neuron Differentiation (GO:1904948)	WNT8A	LOC102725035	WNT8B	WNT16	OOSP1	TLE7	DEFB130B	WNT7A	WNT4	WNT3
Mismatch Repair (GO:0006298)	SLX1A	PALB2	RAD51D	FANCG	RAD51C	RPA4	ERCC5	SLX1B	XRCC2	EME1
Mitochondrial ATP Synthesis Coupled Electron Transport (GO:0042775)	NDUFB11	NDUFA11	NDUFA13	COX7A2L	ATP5MF	ATP5MG	ATP5ME	ATP5PD	ATP5PF	ATP5MC3
Mitochondrial DNA Metabolic Process (GO:0032042)	TAF11L14	GUK2	CP20	PTTG1IP2	PWWP4	HSD3B2	AVPR1B	NDUFAF5	POTEB2	ARL4AP5
Mitochondrial DNA Replication (GO:0006264)	GUK2	TAF11L14	PWWP4	PTTG1IP2	PRAMEF27	CP20	NDUFAF5	LOC128125816	PPIAL4H	POTEB2
Mitochondrial RNA 3'-End Processing (GO:0000965)	MRM3	MRPL46	RBMY1E	YARS2	FASTKD2	ERVFC1	RBMY1D	MRPL38	GFM1	FASTKD5
Mitochondrial RNA Metabolic Process (GO:0000959)	TRUB2	MRM3	PTCD1	DDX28	RBMY1E	RPUSD4	RBMY1D	NCBP2L	MRPL32	ERAL1
Mitochondrial RNA Processing (GO:0000963)	RBMY1E	RBMY1D	NCBP2L	TRUB2	DDX28	LOC112268260	LITAFD	LOC112268145	LOC107987067	MRM3
Mitochondrial Calcium Ion Homeostasis (GO:0051560)	PPIAP60	FAM240A	LOC102724474	OR8J2	CT45A2	PPIAP40	ABCF2-H2BK1	MPC1L	SPDYE16	USP17L19
Mitochondrial Calcium Ion Transmembrane Transport (GO:0006851)	PPIAP60	ABCF2-H2BK1	PPIAP40	SPDYE17	CLEC20A	LBHD2	LOC112267881	HTD2	USP17L19	LOC102725191
Mitochondrial Cytochrome C Oxidase Assembly (GO:0033617)	LOC102723728	HTD2	LOC112268260	LITAFD	LOC112268145	LOC107987067	COA4	NDUFAF5	CHCHD1	LOC100288966
Mitochondrial Electron Transport, NADH To Ubiquinone (GO:0006120)	NDUFA11	NDUFB11	NDUFA12	NDUFA1	COX7A2	NDUFA13	UQCRFS1	UQCRQ	COX6B1	UQCR11
Mitochondrial Electron Transport, Cytochrome C To Oxygen (GO:0006123)	NDUFA1	NDUFB2	NDUFB11	NDUFB4	NDUFB7	NDUFAB1	UQCR11	UQCRQ	NDUFS5	NDUFC1
Mitochondrial Electron Transport, Ubiquinol To Cytochrome C (GO:0006122)	NDUFB4	COX7A2	NDUFB7	NDUFAB1	COX6A1	NDUFB11	NDUFA6	NDUFB2	NDUFC1	NDUFA3
Mitochondrial Fission (GO:0000266)	LOC102723553	LOC128125816	LOC122455342	MPC1L	PERCC1	CCDC201	TSTD3	HTD2	ABCF2-H2BK1	LOC102723728
Mitochondrial Fragmentation Involved In Apoptotic Process (GO:0043653)	LOC102723553	LOC102724334	PEPC	LOC124903759	RBMY1C	FAM246A	LOC112267897	FAM246B	FAM246C	ARL4AP5
Mitochondrial Fusion (GO:0008053)	HTD2	ABCF2-H2BK1	HAPSTR2	PERCC1	LOC102723564	THSD8	LOC122455342	PMIS2	LOC102723451	TEX54
Mitochondrial Gene Expression (GO:0140053)	MRPL32	MRPL15	MRM3	MRPS35	ERAL1	PTCD1	YARS2	TRUB2	MRPS36	RBMY1E
Mitochondrial Genome Maintenance (GO:0000002)	TAF11L14	SCYGR10	MSANTD7	LOC128125822	LOC128125816	LOC128125814	LOC124903759	LOC101060212	CNPY3-GNMT	LOC100129098
Mitochondrial Membrane Organization (GO:0007006)	CP20	LOC102723728	SLC25A11	AFG3L2	ACAD9	SCO1	TMEM126A	MPC1L	TOMM22	HCCS
Mitochondrial Outer Membrane Permeabilization (GO:0097345)	LOC102723564	LOC100129098	CT47C1	LOC100507703	LOC107987545	LOC124902694	SDIM1	OCTN3	OR2T7	GOLGA6L19
Mitochondrial Protein Catabolic Process (GO:0035694)	OSTCP2	OR4M2B	LOC101929937	LOC107983987	LOC105369669	LOC102723382	CT47C1	LOC100996709	CNPY3-GNMT	ZNF475
Mitochondrial Protein Processing (GO:0034982)	HTD2	TSTD3	NDUFAF7	MPC1L	ZNF475	ABCF2-H2BK1	TIMM10B	TIMMDC1	PTTG1IP2	PWWP4
Mitochondrial Proton-Transporting ATP Synthase Complex Assembly (GO:0033615)	SSU72L1	SSU72L5	SMIM36	TAF11L4	HTD2	NDUFAF5	LOC107987269	LOC107983989	LOC107985149	LOC107987020
Mitochondrial Respirasome Assembly (GO:0097250)	OR6C75	MS4A18	OR6C70	OR8S1	OR1S1	OR6C1	OR6C6	GSG1L2	OR6C68	LOC101926994
Mitochondrial Respiratory Chain Complex I Assembly (GO:0032981)	NDUFA7	NDUFS6	NDUFV1	NDUFA12	NDUFV3	COX7A2	UQCRQ	COX14	UQCR11	NDUFV2
Mitochondrial Respiratory Chain Complex III Assembly (GO:0034551)	LOC102724200	LOC102723728	AQP7B	PET117	NDUFAF5	COA4	SDHAF1	H3Y2	SMIM26	HTD2
Mitochondrial Respiratory Chain Complex Assembly (GO:0033108)	NDUFS6	NDUFA7	COA4	CHCHD1	HTD2	NDUFA12	NDUFV3	TIMMDC1	NDUFV1	UQCRQ
Mitochondrial Ribosome Assembly (GO:0061668)	PTCD1	TRUB2	RPUSD4	MRM3	ERAL1	LOC112268260	LITAFD	LOC112268145	LOC107987067	RCC1L
Mitochondrial tRNA Modification (GO:0070900)	RBMY1E	RBMY1C	RBMY1D	MRM3	TRUB2	MARS2	NCBP2L	MRM2	FASTKD5	FASTKD1
Mitochondrial tRNA Processing (GO:0090646)	MRM3	LOC124903759	RBMY1C	RBMY1E	RBMY1D	FASTKD1	TEFM	TRMT61B	MRPL46	NCBP2L
Mitochondrial Transcription (GO:0006390)	MRM3	TRUB2	HTD2	MRPL32	PTCD1	DDX28	MRPS17	RPUSD4	MRPL46	CLEC20A
Mitochondrial Translation (GO:0032543)	MRPL32	MRPL15	MRPS35	MRM3	ERAL1	MRPS36	YARS2	PTCD1	TEFM	TRUB2
Mitochondrial Translational Elongation (GO:0070125)	MRPL46	MRPS22	YARS2	MRPL39	MRPS9	MRPL16	MRPS31	MRPL45	MRPL50	MRPL21
Mitochondrial Transport (GO:0006839)	LOC102723728	OOSP4A	HTD2	CP20	ABCF2-H2BK1	PERCC1	SCO1	LOC105371253	TAF11L4	ARL4AP5
Mitochondrion Disassembly (GO:0061726)	LOC124902436	PERCC1	CP20	LOC105371253	LIPB	TAFAZZIN	ATG4D	ATG13	PEPE	LOC102723728
Mitochondrion Distribution (GO:0048311)	ARL4AP5	MAP1LC3BP1	LOC128125816	PMIS2	FAM240A	LOC101060212	TAF11L4	LOC102724474	CP20	PNMA8C
Mitochondrion Morphogenesis (GO:0070584)	LOC128125816	LOC112268076	LOC100996701	FAM240A	LOC102724474	TOMT	LOC101926994	LOC102723553	LOC102723728	GOLGA6L19
Mitochondrion Organization (GO:0007005)	HTD2	LOC102723728	ABCF2-H2BK1	LOC128125816	SCYGR10	MPC1L	CMC4	LOC122455342	LOC112694756	ARL4AP5
Mitochondrion Transport Along Microtubule (GO:0047497)	TAF11L14	OSTCP2	LOC105376722	ERV3-1-ZNF117	OR2B8P	LOC107987479	MSANTD7	OR10J4	LOC102724334	LOC128125816
Mitochondrion-Endoplasmic Reticulum Membrane Tethering (GO:1990456)	PTTG1IP2	PWWP4	PPIAL4H	PRAMEF27	POTEB2	LOC101060212	PRAMEF33	LOC105379199	H3Y2	OOSP4A
Mitophagy (GO:0000423)	LOC105371253	SMIM41	LOC128125816	SPDYE10	ATG16L1	TAF11L14	LOC102723451	CP20	LOC124906010	SPEGNB
Mitotic DNA Damage Checkpoint Signaling (GO:0044773)	SLX1A	PALB2	XRCC2	RPA4	RAD51D	SLX1B	FANCG	LOC102725035	FANCM	FANCB
Mitotic DNA Integrity Checkpoint Signaling (GO:0044774)	EME1	SLX1A	XRCC2	RPA4	SLX1B	FANCB	RAD9B	RAD54B	GTF2H2C_2	RAD54L
Mitotic DNA Replication (GO:1902969)	LOC128031837	OSTCP2	PEPC	POLE2	GINS2	RAD51AP1	MCM10	CDC45	CDCA5	CDCA8
Mitotic DNA Replication Checkpoint Signaling (GO:0033314)	EME1	GTF2H2C_2	XRCC2	RPA4	LOC128031837	SLX1A	EXO1	GMCL2	USP17L1	FANCB
Mitotic G1 DNA Damage Checkpoint Signaling (GO:0031571)	ARHGAP11A-SCG5	LOC100507703	TRAP	OCTN3	SEA	LOC102725035	PPIAP60	CHEK1	PALB2	LOC100653049
Mitotic G1/S Transition Checkpoint Signaling (GO:0044819)	ARHGAP11A-SCG5	LOC124903759	PPIAP60	LOC105371253	CNPY3-GNMT	MSANTD7	SPDYE12	TAF11L4	CHEK2	LOC100653049
Mitotic G2 DNA Damage Checkpoint Signaling (GO:0007095)	LOC128031837	LOC102725035	ARHGAP11A-SCG5	PALB2	XRCC2	CHEK2	EME1	SLX1A	RAD51D	TAF11L11
Mitotic G2/M Transition Checkpoint (GO:0044818)	LOC128031837	SLX1A	XRCC2	EME1	PALB2	LOC102725035	RAD51D	ARHGAP11A-SCG5	FANCG	RPA4
Mitotic Cell Cycle Checkpoint Signaling (GO:0007093)	SLX1A	PALB2	RAD51D	LOC100653049	SSU72L5	EME1	LOC128031837	SLX1B	XRCC2	RAD51C
Mitotic Cell Cycle Phase Transition (GO:0044772)	LOC102725035	ARHGAP11A-SCG5	SPDYE11	LOC128031837	TAF11L11	CHEK1	HASPIN	TSSK1B	GRK7	WEE2
Mitotic Chromosome Condensation (GO:0007076)	LOC128031837	CDCA8	LOC100653049	RAD51AP1	SPC25	OIP5	NDC80	NUF2	SCYGR10	DLGAP5
Mitotic Cytokinesis (GO:0000281)	LOC128031837	ARHGAP11A-SCG5	LOC100653049	TROAP	DLGAP5	CCNB2	NDC80	OIP5	HJURP	KIF18B
Mitotic Cytokinetic Process (GO:1902410)	ERVFC1	ATF7-NPFF	DERPC	ARHGAP11A-SCG5	IST1	CHMP4B	ARL4AP5	AQP7B	SCYGR10	OR8J2
Mitotic intra-S DNA Damage Checkpoint Signaling (GO:0031573)	SLX1A	RPA4	SLX1B	RAD51D	PALB2	XRCC2	FAAP24	SPO11	FANCM	RAD1
Mitotic Metaphase Plate Congression (GO:0007080)	ARHGAP11A-SCG5	LOC128031837	OIP5	SPC25	LOC100653049	SGO2	TROAP	KIF20A	DLGAP5	HJURP
Mitotic Nuclear Division (GO:0140014)	LOC128031837	LOC100653049	CDCA8	OIP5	SPC25	NUF2	CDCA5	TROAP	SKA1	RAD51AP1
Mitotic Nuclear Membrane Disassembly (GO:0007077)	GRK7	TSSK2	SRMS	TSSK1B	MOS	PSKH2	GRK1	PRKACG	CSNK1A1L	WEE2
Mitotic Nuclear Membrane Organization (GO:0101024)	PYDC5	AQP7B	CNPY3-GNMT	H3Y2	LOC105376722	LOC101929805	LOC114841035	LOC112268260	LOC112268145	LITAFD
Mitotic Nuclear Membrane Reassembly (GO:0007084)	PYDC5	AQP7B	CNPY3-GNMT	H3Y2	LOC105376722	LOC101929805	LOC114841035	LOC112268260	LOC112268145	LITAFD
Mitotic Recombination (GO:0006312)	SLX1A	PALB2	SLX1B	RPA4	PMS2	RAD51C	FANCM	XRCC2	MUTYH	ERCC5
Mitotic Sister Chromatid Cohesion (GO:0007064)	LOC100653049	LOC128031837	LOC107987479	ARHGAP11A-SCG5	TAF11L11	OIP5	MTFR2	LOC100996709	AUNIP	SKA1
Mitotic Sister Chromatid Segregation (GO:0000070)	LOC128031837	LOC100653049	ARHGAP11A-SCG5	OIP5	SPC25	NUF2	RAD51AP1	SGO2	TROAP	HJURP
Mitotic Spindle Assembly (GO:0090307)	ARHGAP11A-SCG5	LOC100653049	LOC128031837	FAM240A	NEK2	KIF20A	SPC25	BUB1	KIF18A	CCNB2
Mitotic Spindle Assembly Checkpoint Signaling (GO:0007094)	LOC128031837	CDCA8	OIP5	CCNB2	CDCA5	NEK2	DLGAP5	HJURP	KIF18A	SKA1
Mitotic Spindle Checkpoint Signaling (GO:0071174)	LOC128031837	CDCA8	OIP5	CCNB2	CDCA5	NEK2	DLGAP5	HJURP	KIF18A	SKA1
Mitotic Spindle Elongation (GO:0000022)	ARHGAP11A-SCG5	LOC128031837	KIF20A	NEK2	KIF18A	LOC100653049	BUB1	OIP5	KIF2C	HJURP
Mitotic Spindle Midzone Assembly (GO:0051256)	ARHGAP11A-SCG5	LOC128031837	KIF20A	NEK2	KIF18A	LOC100653049	BUB1	OIP5	KIF2C	HJURP
Mitotic Spindle Organization (GO:0007052)	ARHGAP11A-SCG5	LOC128031837	LOC100653049	OIP5	NEK2	CCNB2	KIF18A	CDCA5	TROAP	BUB1
Mitral Valve Development (GO:0003174)	LOC128125814	LOC102725035	SPRR5	LOC124903759	OSTCP2	OR8G3P	TMDD1	OR2T7	LOC128125816	OR8U9
Mitral Valve Morphogenesis (GO:0003183)	SPRR5	LOC102725035	LOC124903759	OSTCP2	LOC128092252	LOC128125816	MPL	STK11	OR2T7	LOC124902694
Modification-Dependent Macromolecule Catabolic Process (GO:0043632)	RBMY1C	CCDC195	OSTCP2	LOC124902436	OR2B8P	TMEM275	LOC128706666	OST4	RPL39	RPL41
Modification-Dependent Protein Catabolic Process (GO:0019941)	USP17L4	USP17L8	USP17L12	USP17L1	RFPL3	USP17L3	SSU72L5	LOC102723728	PYDC5	LOC124902436
Modified Amino Acid Transport (GO:0072337)	SLC35G4	OR2T7	OCTN3	OOSP4A	SLC2A7	OR14L1	MPC1L	OR4K3	OR10J4	SLC10A2
Modulation By Host Of Symbiont Process (GO:0051851)	DUX3	SPRR5	LOC124903759	LOC100996696	DUX5	CP20	MAP1LC3BP1	CNPY3-GNMT	HNRNPCL4	RBMY1C
Modulation By Host Of Viral Genome Replication (GO:0044827)	LOC100653049	OR2B8P	CNPY3-GNMT	SSU72L5	LOC100996709	MSANTD5	SSU72L3	SSU72L4	SSU72L2	LOC105369669
Modulation By Host Of Viral Process (GO:0044788)	LOC102724183	DUX3	OR52P1	PWWP4	PTTG1IP2	OOSP4B	ZNF511-PRAP1	LOC124903759	OR4M2B	PPIAL4H
Modulation By Symbiont Of Entry Into Host (GO:0052372)	USP17L8	USP17L4	DUX5	MBD3L3	USP17L3	TRIM48	USP17L12	OR51L1	MBD3L2	USP17L1
Modulation Of Chemical Synaptic Transmission (GO:0050804)	LOC107987479	TMEM271	OR2T7	LOC105371253	CP20	GABRA4	OR8U9	GABRB1	GABRA1	GABRG2
Modulation Of Excitatory Postsynaptic Potential (GO:0098815)	LOC107987479	OR2T7	CP20	TMEM271	LOC122526780	OR8U9	LOC105371253	GABRA4	GRM5	CACNA1B
Monoacylglycerol Biosynthetic Process (GO:0006640)	LOC105376722	P3R3URF	AWAT1	LOC102724474	AWAT2	CT47A4	CT47A5	CT47A3	CT47A2	CT47A7
Monoacylglycerol Catabolic Process (GO:0052651)	P3R3URF	OR10G6	TMEM275	LOC114841035	LOC128706666	MAP1LC3BP1	ZNF660-ZNF197	ARL4AP5	PPIAP40	SPEGNB
Monoacylglycerol Metabolic Process (GO:0046462)	P3R3URF	AWAT1	CT47A5	LOC105376722	CENPVL1	CT47A3	CT47A4	CT45A2	CENPVL2	CT47A11
Monoamine Transport (GO:0015844)	SLC35G4	OCTN3	SLC10A2	LOC105371253	SLC28A2	SLCO1B1	SLC2A7	OR2T7	TAAR1	SPDYE10
Monoatomic Anion Homeostasis (GO:0055081)	OR2T7	SLC35G4	OR4K3	SLC2A7	OR4E1	LOC128125814	TMDD1	OR1D4	ASDURF	CIST1
Monoatomic Anion Transmembrane Transport (GO:0098656)	OR2T7	OR4K3	OR4E1	OR8B2	OR5D13	OR8D4	OR9I1	OR1D4	OR8B3	OR13C8
Monoatomic Anion Transport (GO:0006820)	OR2T7	SLC35G4	OR4K3	SLC2A7	OR4E1	OR2AJ1	TBCEL-TECTA	KDM4F	OR1D4	OR2Z1
Monoatomic Cation Homeostasis (GO:0055080)	OR2T7	SLCO1B3-SLCO1B7	OR8U9	SMIM44	LOC105371253	SLC35G4	FAM240B	OR4E1	LOC102723971	LOC102724474
Monoatomic Cation Transmembrane Transport (GO:0098655)	OR2T7	SLCO1B3-SLCO1B7	OR4E1	OR4K3	OR8U9	OR1D4	OR2AJ1	SLC35G4	KCNJ18	SLC2A7
Monoatomic Cation Transport (GO:0006812)	OR2T7	OR4E1	SLCO1B3-SLCO1B7	OR4K3	OR2AJ1	OR8U9	LOC105371253	TBCEL-TECTA	OR1D4	KCNG4
Monoatomic Ion Transport (GO:0006811)	OR2T7	SLC35G4	SLC2A7	OR4E1	OR4K3	SLC6A5	OR2AJ1	OR1D4	OR5BS1P	SLCO1B3-SLCO1B7
Monocarboxylic Acid Biosynthetic Process (GO:0072330)	P3R3URF	LOC102724474	PYDC5	P3R3URF-PIK3R3	HAO2	CYP3A7	UGT1A4	CYP4A11	UGT2A2	ACOT12
Monocarboxylic Acid Catabolic Process (GO:0072329)	P3R3URF	LOC102724474	SCYGR1	HTD2	SPRR5	CYP3A7	UGT1A4	CYP3A7-CYP3A51P	HAO2	UGT2A2
Monocarboxylic Acid Metabolic Process (GO:0032787)	P3R3URF	P3R3URF-PIK3R3	LOC102724474	UGT1A4	HTD2	HAO2	CYP3A7	UGT1A3	UGT2B28	ADH1A
Monocarboxylic Acid Transport (GO:0015718)	SLC35G4	OCTN3	LOC102724474	SLC22A25	OR5BS1P	OR2T7	SLC2A7	OR14L1	CYP3A7	UGT1A4
Monocyte Activation (GO:0042117)	SCYGR1	MSANTD5	SMIM40	TOMT	KIR3DS1	CCL16	DEFB105A	ZNF475	DEFB107A	CCL25
Monocyte Chemotaxis (GO:0002548)	CCL27	IL9	IL25	IL5	IL17A	IFNA5	DEFB130B	IL17C	IFNA7	IFNA13
Monocyte Differentiation (GO:0030224)	AVPR1B	HSD3B2	CA7	SCYGR10	KCND1	SCTR	CLCN2	KCNK10	TRPV1	NPC1L1
Mononuclear Cell Differentiation (GO:1903131)	SPRR5	LOC100507703	IL9	IL2	IL17A	IL21	IL5	TRAP	SEA	IL3
Monosaccharide Biosynthetic Process (GO:0046364)	LOC124904542	SMIM40	FAM236D	FAM236C	SMIM44	FAM236B	TEX54	ETDC	LOC102724474	MYL12BP2
Monosaccharide Transmembrane Transport (GO:0015749)	OCTN3	OR2T7	SLC35G4	OR4K3	OR4E1	OR1D4	SLC10A2	SLC34A3	SLC5A11	SLC16A8
Monoterpenoid Metabolic Process (GO:0016098)	CYP2D6	LOC102724474	CYP1A2	CYP2A6	UGT1A4	CYP2C8	CYP2B6	UGT1A1	CYP3A7	UGT1A3
Monoubiquitinated Histone H2A Deubiquitination (GO:0035522)	DUX5	CDY1B	DUX3	CDY2B	CDY2A	LOC102723728	CDY1	LOC112268145	LOC107987067	LOC112268260
Monoubiquitinated Histone Deubiquitination (GO:0035521)	DUX5	CDY1B	DUX3	CDY2B	CDY2A	LOC102723728	CDY1	LOC112268145	LOC107987067	LOC112268260
Monoubiquitinated Protein Deubiquitination (GO:0035520)	DUX5	CDY1B	DUX3	CDY2B	CDY2A	OR2B8P	LOC102723728	MSANTD5	CDY1	LOC112268145
Morphogenesis Of A Polarized Epithelium (GO:0001738)	LOC105379199	ARHGAP11A-SCG5	LITAFD	LOC112268260	LOC112268145	LOC107987067	SCYGR1	ZNF722	ZNF475	OR52E1
Morphogenesis Of An Endothelium (GO:0003159)	LOC105371932	LOC100129098	LOC105375434	OR2B8P	LIPB	SCYGR1	TOMT	TAF11L9	TAF11L10	TAF11L7
Morphogenesis Of An Epithelial Sheet (GO:0002011)	CIMIP3	GOLGA6L19	OOSP4B	EFNA4-EFNA3	TGIF2LY	SPRR5	LOC100653133	HAPSTR2	GSX1	FIGLA
Morphogenesis Of An Epithelium (GO:0002009)	C8orf90	TGIF2LY	SRY	GSX1	GCM2	ZSCAN4	FIGLA	LOC102723971	GSC	POU4F3
Motile Cilium Assembly (GO:0044458)	LOC107983987	C11orf97	RSPH4A	MORN5	DCDC2B	TSNAXIP1	PPP1R42	HOATZ	LRRC46	ODAD1
Motor Neuron Axon Guidance (GO:0008045)	LOC105379528	DEFB130B	DEFB107A	DEFB105A	DEFB106A	LOC102723750	DEFB105B	KIR2DL5A	DEFB104A	DEFB131B
Mucosal Immune Response (GO:0002385)	DEFB105A	FAM90A18	FAM90A19	DEFB130B	DEFB105B	DEFB107A	DEFB106B	DEFB4B	DEFB106A	DEFB107B
Multi-Ciliated Epithelial Cell Differentiation (GO:1903251)	PPIAP60	LOC102723750	TMDD1	LOC102725191	PYDC5	LOC128031837	LOC112267992	LOC105372704	LOC100652777	MSANTD5
Multi-Pass Transmembrane Protein Insertion Into ER Membrane (GO:0160063)	LOC102723553	TP53TG3F	CT45A7	OOSP4B	USP17L21	LOC122455342	LOC107983987	LOC441239	USP17L19	SPDYE10
Multicellular Organismal-Level Iron Ion Homeostasis (GO:0060586)	LOC105379528	KIR2DS3	LOC102724474	KIR2DL5A	KIR2DS5	KIR2DS1	KIR2DL2	DEFB105A	LOC102723750	LOC102725035
Multicellular Organismal-Level Water Homeostasis (GO:0050891)	KDM4F	OR2T7	OR5BS1P	CYP4F8	CYP2C19	OR8U9	CYP2C9	KCNJ18	LOC100129098	OCTN3
Multinuclear Osteoclast Differentiation (GO:0072674)	LOC128031837	MS4A18	GPR33	OR6C70	USP17L21	OR5T1	OR8B2	OR9I1	OR8B3	OR2D3
Multivesicular Body Assembly (GO:0036258)	ARL4AP5	ERVFC1	CHMP1A	DERPC	SCYGR10	MAP1LC3BP1	USP17L4	CNPY3-GNMT	PMIS2	ABCF2-H2BK1
Multivesicular Body Organization (GO:0036257)	ARL4AP5	ERVFC1	CHMP1A	DERPC	SCYGR10	MAP1LC3BP1	USP17L4	CNPY3-GNMT	PMIS2	ABCF2-H2BK1
Multivesicular Body Sorting Pathway (GO:0071985)	OR8J2	SMIM40	ERVFC1	SCYGR10	CNPY3-GNMT	SMIM44	MSANTD5	DERPC	CHMP1A	LOC100996709
Multivesicular Body-Lysosome Fusion (GO:0061763)	SCYGR10	LOC105371932	ERVFC1	ARL4AP5	CHMP1A	CHMP4B	DERPC	ATF7-NPFF	AQP7B	VPS4A
Muscle Cell Development (GO:0055001)	LOC105379199	LOC128092252	H3Y1	LOC128125816	CSRP3	MYH7	SLCO1B3-SLCO1B7	OR10J4	SPDYE16	OR2T7
Muscle Cell Differentiation (GO:0042692)	TGIF2LY	LOC105379199	FIGLA	GSX1	SRY	BSX	GBX1	HOXC12	RHOXF1	ZSCAN4
Muscle Cell Fate Commitment (GO:0042693)	TGIF2LY	SRY	FIGLA	GSX1	GCM2	ZSCAN4	GBX1	KLF14	SHOX	GSC2
Muscle Cell Migration (GO:0014812)	HAPSTR2	SPRR5	LOC124909439	SAGSIN1	C17orf114	LOC124902694	CBLIF	TMSB15C	TMA7B	LOC124904542
Muscle Contraction (GO:0006936)	OR2T7	OR10J4	CSRP3	MYOZ2	MYL2	OR11H7	MYOZ1	LOC128125816	KLHL40	CAV3
Muscle Filament Sliding (GO:0030049)	LOC101060212	MYH2	MYH1	MYL3	CSRP3	MYL2	MYL11	MYH13	MYOT	MYOZ2
Muscle Organ Development (GO:0007517)	LOC105379199	TGIF2LY	GSX1	SRY	MYOG	ZSCAN4	MYF6	YY2	FIGLA	GBX1
Muscle Tissue Development (GO:0060537)	LOC105379199	TGIF2LY	SRY	ESX1	YY2	GSX1	FIGLA	CDX4	SHOX	GBX1
Muscle Tissue Morphogenesis (GO:0060415)	TGIF2LY	GSX1	FIGLA	MYF6	GBX1	TMEM275	GSC	SRY	RAX	HOXC12
Myelin Assembly (GO:0032288)	LOC102723750	LOC128092252	MSANTD5	TOMT	ATF7-NPFF	TBCEL-TECTA	LOC124904542	LOC122513141	LOC101929937	SMIM28
Myelin Maintenance (GO:0043217)	LOC102724183	LRRC51	SMIM39	LOC124904542	SPRR5	CCDC201	C8orf90	SCYGR2	FAM240A	ERVFC1
Myelination (GO:0042552)	CP20	LOC128125816	GNG14	OR2T7	CHD9NB	LOC101926994	TBCEL-TECTA	PEPE	ATF7-NPFF	MARCOL
Myelination In Peripheral Nervous System (GO:0022011)	ERVFC1	LOC101929937	LOC102723382	LOC105369669	OR9H1P	LOC107987479	LOC128125816	LOC102723750	H2BK1	TBCEL-TECTA
Myeloid Cell Activation Involved In Immune Response (GO:0002275)	TAF11L5	TAF11L10	TAF11L9	TAF11L7	KIR3DL3	ETDC	LILRA1	TRAP	CLEC4A	LILRB2
Myeloid Cell Development (GO:0061515)	PPIAP40	LOC102725035	TMA7B	LY6G6F-LY6G6D	LY6G6F	TREML1	SMIM41	ETDB	OR56B2P	KIR3DS1
Myeloid Cell Differentiation (GO:0030099)	SMIM44	OCTN3	LOC100507703	SRY	SEA	GFI1B	TGIF2LY	HNF1A	DUX4	SPRR5
Myeloid Dendritic Cell Activation (GO:0001773)	IL17A	CXCL9	IL2	IL5	IL27	IL9	CXCL11	TRIM51G	IL13	TRAP
Myeloid Dendritic Cell Differentiation (GO:0043011)	IL2	IL5	IL17A	CXCL9	IL13	TRIM51G	IL27	IL3	CXCL11	LOC105371932
Myeloid Leukocyte Differentiation (GO:0002573)	CP20	IL2	IL17A	IL5	IL9	LOC105379528	IL21	IFNA2	IL3	IL13
Myeloid Leukocyte Mediated Immunity (GO:0002444)	FAM90A17	IL2	IL17A	IL4	IL21	IFNB1	IL9	IL5	SPDYE11	IFNA2
Myoblast Differentiation (GO:0045445)	SRY	TGIF2LY	DUX4	YY2	FIGLA	ZSCAN4	KLF14	GSX1	SPZ1	SHOX
Myoblast Fusion (GO:0007520)	OR2T7	ETDB	TMA7B	OR8D4	PERCC1	IGBP1C	GPR32	KRTAP15-1	OR6B2	TEX50
Myoblast Migration (GO:0051451)	LOC112268145	LOC107987067	LOC112268260	LITAFD	HAPSTR2	OR8J2	C17orf114	TP53TG3F	OOSP4B	LOC105379199
Myofibril Assembly (GO:0030239)	OR10J4	MYOT	MYL1	MYL3	CHD9NB	MYH8	TNNI1	MYH2	OR11H7	MYL11
Myotube Cell Development (GO:0014904)	LOC105379199	OOSP4B	OR10AC1	TLE7	USP17L23	TEX50	CSNKA2IP	SPEM3	LOC100996709	MYF6
Myotube Differentiation (GO:0014902)	LOC105379199	IGBP1C	TEX50	OR8D4	LOC124904411	ETDB	OR6B2	OR2T7	KRTAP15-1	OR51L1
Natural Killer Cell Activation (GO:0030101)	IFNA13	KIR2DS3	LOC105379528	DEFB105A	KIR2DS5	IL25	KIR2DL5A	IL9	IFNL2	DEFB107A
Natural Killer Cell Activation Involved In Immune Response (GO:0002323)	IFNA13	DEFB130B	DEFB105A	DEFB107A	IL31	IFNL3	DEFB105B	DEFB106B	DEFB104A	DEFB103B
Natural Killer Cell Degranulation (GO:0043320)	KLRF1	FAM90A19	KIR3DL3	GZMH	KLRB1	KLRD1	KLRC1	OSTCP2	GNLY	KIR2DS2
Natural Killer Cell Differentiation (GO:0001779)	LOC100996709	OOSP4A	OSTCP2	PTTG1IP2	PWWP4	SPRR5	GOLGA6L19	LOC112268260	LOC112268145	LOC107987067
Natural Killer Cell Mediated Cytotoxicity (GO:0042267)	KIR3DL3	KIR2DS3	KIR3DL2	KIR3DS1	KIR2DS1	KIR2DS5	KIR2DL5A	KIR2DL1	LOC102725035	KIR2DS2
Natural Killer Cell Mediated Immunity (GO:0002228)	KIR3DL3	KIR2DS3	KIR2DS5	KIR2DL5A	KIR3DL2	KIR2DS1	KIR2DL1	LOC102725035	KIR2DL3	LOC105379528
ncRNA Catabolic Process (GO:0034661)	RBMY1E	RBMY1D	RBMY1C	NCBP2L	PABPN1L	RBMY1B	RBMY1J	RBMY1A1	DAZ3	RBMY1F
ncRNA Export From Nucleus (GO:0097064)	OOSP4A	CNPY3-GNMT	LOC124903759	LOC102723382	LOC105369669	RBMY1E	RBMY1D	H3Y2	LOC100129098	NCBP2L
ncRNA Metabolic Process (GO:0034660)	RBMY1E	RBMY1D	NCBP2L	RBMY1A1	RBMY1B	TRIM51G	PABPN1L	RBMY1J	RBMY1C	TAF11L4
ncRNA Processing (GO:0034470)	RBMY1E	RBMY1D	RBMY1C	TRIM51G	DDX56	NCBP2L	TBL3	PWP2	RBMY1B	RRP1
ncRNA Transcription (GO:0098781)	FAM90A22	FOXL3	TRIM51G	FAM90A23	FAM90A14	FAM90A9	FAM90A8	DUX3	TEX54	SSU72L6
ncRNA-mediated Post-Transcriptional Gene Silencing (GO:0035194)	RBMY1E	RBMY1D	NCBP2L	TP53TG3F	PEPC	RBMY1C	RBMY1B	DAZ3	PABPN1L	OR2B8P
Necroptotic Process (GO:0070266)	LOC112267881	PSKH2	GRK7	TSSK3	SRMS	TAF11L10	TAF11L5	TAF11L7	TAF11L9	TSSK2
Negative Chemotaxis (GO:0050919)	LOC105379528	DEFB105A	DEFB130B	DEFB131B	IFNA5	DEFB107A	DEFB104A	KIR2DL5A	INSL5	KIR2DS3
Negative Regulation By Host Of Viral Genome Replication (GO:0044828)	MSANTD5	OR2B8P	SEA	LOC128125822	POTEB2	SSU72L2	SSU72L3	SSU72L4	SMIM40	OPN1MW3
Negative Regulation By Host Of Viral Process (GO:0044793)	MSANTD5	LOC128125822	CP20	OR2B8P	LOC105371932	SEA	TGIF2LY	FIGLA	YY2	GSX1
Negative Regulation By Host Of Viral Transcription (GO:0043922)	TGIF2LY	SRY	YY2	DUX4	KLF14	FIGLA	ZSCAN4	ASCL3	NOBOX	GCM2
Negative Regulation Of ATP-dependent Activity (GO:0032780)	TAF11L5	TAF11L10	TAF11L7	TAF11L9	LOC102724474	LOC124904411	OR10J4	CSRP3	LOC647264	PIK3CA
Negative Regulation Of Arp2/3 Complex-Mediated Actin Nucleation (GO:0034316)	CIMIP3	CIST1	TP53TG3F	OR52E5	LOC100653049	ZNF660-ZNF197	GOLGA6L19	ARHGAP11A-SCG5	SPDYE12	OR5AL1
Negative Regulation Of B Cell Activation (GO:0050869)	LOC105379528	CCL4	LILRB2	CLEC4A	CD27	GZMH	LOC128706666	ICOS	CD86	CD40LG
Negative Regulation Of B Cell Apoptotic Process (GO:0002903)	TRD	TRB	LOC124902436	IL4	PYDC5	IL9	LOC105379528	IL3	IL17A	IL21
Negative Regulation Of B Cell Proliferation (GO:0030889)	LILRB2	KIR3DL3	LOC105379528	ICOS	CD86	CD244	CD40LG	KIR3DS1	CD27	TIGIT
Negative Regulation Of B Cell Receptor Signaling Pathway (GO:0050859)	LOC124902436	LOC124904411	CLEC4A	FCRL2	SLAMF6	SIT1	GZMK	GZMH	SIRPG	LOC112267881
Negative Regulation Of BMP Signaling Pathway (GO:0030514)	OOSP1	DEFB130B	DEFB105A	DEFB107A	SPACA5B	DEFB105B	CFC1B	WFDC10A	CGB3	DEFB106B
Negative Regulation Of CD4-positive, Alpha-Beta T Cell Activation (GO:2000515)	KDM4F	SMIM44	SCYGR10	LOC100996701	LOC112268076	KIR2DL5B	LOC101926994	H3Y1	OR56B2P	GNG14
Negative Regulation Of CD4-positive, Alpha-Beta T Cell Proliferation (GO:2000562)	KDM4F	SCYGR10	OR56B2P	OR8G3P	LOC107983989	LOC105377805	LOC107985149	LOC107987269	LOC107987020	LOC112267881
Negative Regulation Of CD8-positive, Alpha-Beta T Cell Activation (GO:2001186)	HLA-DQB3	SPRR5	LOC100129098	OR8U9	LOC102723971	TNFRSF9	TRAP	MAGEB6B	OR1R1P	LOC100507703
Negative Regulation Of DNA Binding (GO:0043392)	TGIF2LY	SRY	DUX3	DUX4	FIGLA	YY2	ZSCAN4	GSX1	KLF14	SHOX
Negative Regulation Of DNA Biosynthetic Process (GO:2000279)	RBMY1C	LOC100507703	OCTN3	TRIM51G	SEA	FAM90A14	FAM90A9	FAM90A8	ATF7-NPFF	FAM90A22
Negative Regulation Of DNA Damage Response, Signal Transduction By P53 Class Mediator (GO:0043518)	SPRR5	LOC105371253	LOC100507703	SPDYE10	OCTN3	LOC112268145	LOC107987067	LOC112268260	LITAFD	SEA
Negative Regulation Of DNA Metabolic Process (GO:0051053)	H2AL3	H3Y1	SPATA31A5	H2BK1	H2BC10	SPRR5	CDY1B	PALB2	H2AB1	SLX1A
Negative Regulation Of DNA Recombination (GO:0045910)	C17orf114	H2BK1	H2BC10	SLX1A	H2AB1	CDY1B	HUS1B	H2AL3	RPA4	H2AB3
Negative Regulation Of DNA Replication (GO:0008156)	LOC102725191	LOC102724474	CENPVL2	LOC100653049	CENPVL1	LOC128031837	KRTAP29-1	OR1R1P	GTF2H2C_2	LOC105375434
Negative Regulation Of DNA-binding Transcription Factor Activity (GO:0043433)	TGIF2LY	DUX3	SRY	PYDC5	SPRR5	DUX5	FIGLA	YY2	ZSCAN4	GSX1
Negative Regulation Of DNA-templated DNA Replication (GO:2000104)	LOC100653049	LOC128031837	POLE2	RAD51AP1	OIP5	GINS2	MCM10	CDCA5	LOC102723713	EME1
Negative Regulation Of DNA-templated Transcription (GO:0045892)	ASCL3	DUX3	FOXD4L6	FOXR2	YY2	ZNF157	FIGLA	ZSCAN4	GSX1	TFDP3
Negative Regulation Of DNA-templated Transcription, Elongation (GO:0032785)	DUX3	SPRR5	LOC122455342	LOC102723553	HAPSTR2	H3Y2	GMCL2	USP17L1	PPIAP60	SSU72L5
Negative Regulation Of ERAD Pathway (GO:1904293)	LOC101060212	OR4Q2	PPIAP40	MMP24-AS1-EDEM2	SSU72L5	LOC102723451	TOMT	LOC102724334	USP5	OTUB1
Negative Regulation Of ERBB Signaling Pathway (GO:1901185)	PWWP4	PTTG1IP2	PRAMEF27	PRAMEF33	FAM240B	SPRR5	LOC107987423	LOC107987457	LOC107987425	LOC105379504
Negative Regulation Of ERK1 And ERK2 Cascade (GO:0070373)	DUSP13B	LOC124904542	LOC128706666	LOC100507703	CP20	LOC128092252	SPRR5	LOC100996696	LOC105379199	TRAP
Negative Regulation Of G Protein-Coupled Receptor Signaling Pathway (GO:0045744)	PTPRZ2	CP20	TAF11L7	TAF11L5	TAF11L10	TAF11L9	LOC102723750	FAM240B	H3Y1	PEPE
Negative Regulation Of G1/S Transition Of Mitotic Cell Cycle (GO:2000134)	LOC102723564	DUX3	LOC100507703	LOC128031837	LOC105375434	OCTN3	LOC100653049	SEA	SPRR5	TGIF2LY
Negative Regulation Of G2/M Transition Of Mitotic Cell Cycle (GO:0010972)	PALB2	SLX1A	RAD51D	LOC102725035	SSU72L1	LOC124903759	SSU72L5	POTEB2	RAD51C	PMS2
Negative Regulation Of GTPase Activity (GO:0034260)	SPDYE11	FAM90A14	FAM90A9	FAM90A8	FOXL3	LOC102725035	LOC112268076	LOC100996701	DUSP13B	TRIM51G
Negative Regulation Of I-kappaB kinase/NF-kappaB Signaling (GO:0043124)	PYDC5	LOC100507703	TRAP	OCTN3	TEX54	RBMY1C	SEA	USP17L12	LOC128125822	FAM90A17
Negative Regulation Of JNK Cascade (GO:0046329)	DUSP13B	CP20	DUX3	LOC105371253	PTPRZ2	PEPE	RBMY1C	SPRR5	SPDYE10	OR2B8P
Negative Regulation Of JUN Kinase Activity (GO:0043508)	DUSP13B	PTPRZ2	OR8J2	LOC105372704	LOC112267992	CP20	OR2B8P	LOC100652777	TAF11L3	TAF11L8
Negative Regulation Of MAP Kinase Activity (GO:0043407)	DUSP13B	SPRR5	CP20	PYDC5	OR2B8P	LOC112267992	LOC105372704	LOC105379528	NFILZ	PEPE
Negative Regulation Of MAPK Cascade (GO:0043409)	DUSP13B	SPRR5	ZNF660-ZNF197	LOC100507703	CP20	PYDC5	LOC105372704	LOC112267992	LOC105371253	SEA
Negative Regulation Of NF-kappaB Transcription Factor Activity (GO:0032088)	PYDC5	LOC100507703	TRAP	LOC124904411	SEA	OCTN3	TCP11X1	SPRR5	RBMY1C	ETDC
Negative Regulation Of NIK/NF-kappaB Signaling (GO:1901223)	PYDC5	TRAP	LOC100507703	OCTN3	SEA	TRIM64	KIR2DL5B	TRIM64C	TRIM51G	FAM90A23
Negative Regulation Of NLRP3 Inflammasome Complex Assembly (GO:1900226)	PYDC5	TCP11X1	LOC122513141	CDY2B	PRAMEF22	ETDB	CENPVL2	CT47A12	CENPVL1	SPDYE18
Negative Regulation Of Notch Signaling Pathway (GO:0045746)	LOC100507703	OCTN3	SEA	SPRR5	MSANTD5	TMSB15C	TMA7B	LOC102723713	OR8G3P	SMIM40
Negative Regulation Of PERK-mediated Unfolded Protein Response (GO:1903898)	LOC101060212	TAF11L8	TAF11L3	USP17L23	PTTG1IP2	PWWP4	TAF11L5	TAF11L10	TAF11L7	TAF11L9
Negative Regulation Of RIG-I Signaling Pathway (GO:0039536)	PEPC	PYDC5	LOC124903759	LOC102723713	SSU72L5	XNDC1N	OR1R1P	SMIM39	CP20	FAM246C
Negative Regulation Of RNA Biosynthetic Process (GO:1902679)	ARHGAP11A-SCG5	KRTAP4-16	LOC105379528	KIR2DS5	SSU72L3	SSU72L4	SSU72L2	CNPY3-GNMT	LOC124902436	LOC124903759
Negative Regulation Of RNA Catabolic Process (GO:1902369)	LOC100129098	LOC128125814	LOC105375434	LOC107983989	LOC107985149	LOC105377805	LOC107987269	LOC107987020	HAPSTR2	LOC101929601
Negative Regulation Of RNA Metabolic Process (GO:0051253)	RBMY1E	RBMY1D	RBMY1C	NCBP2L	LOC107984876	PEPC	RBMY1A1	RBMY1B	LOC100652777	DAZ3
Negative Regulation Of RNA Splicing (GO:0033119)	RBMY1C	RBMY1E	RBMY1D	RBMY1A1	RBMY1B	NCBP2L	ERVFC1	HNRNPCL4	HNRNPCL1	HNRNPCL2
Negative Regulation Of Ras Protein Signal Transduction (GO:0046580)	LOC105379199	DUS4L-BCAP29	SMIM40	MAGEB6B	LOC124904411	SSU72L5	LOC100507703	LOC124903759	LOC128125816	ZNF765-ZNF761
Negative Regulation Of Rho Protein Signal Transduction (GO:0035024)	SMIM40	LOC124903759	MSANTD5	MAGEB6B	H3Y2	ZNF765-ZNF761	ARHGAP11A-SCG5	LOC105379199	LIPB	FAM90A17
Negative Regulation Of SMAD Protein Signal Transduction (GO:0060392)	LOC122513141	TSPY9	LOC102724183	TMSB15C	LOC100996696	C8orf90	LOC102724474	CTXND2	LOC102725191	TMEM275
Negative Regulation Of T Cell Activation (GO:0050868)	KIR3DS1	KIR3DL3	CD40LG	ICOS	IL21	CCL18	CCL15	CCL23	CCR8	BTLA
Negative Regulation Of T Cell Apoptotic Process (GO:0070233)	LOC101926994	FAM246A	LOC112267897	CP20	PPIAP40	SCYGR10	IL2	SPRR5	LOC112267881	FASLG
Negative Regulation Of T Cell Cytokine Production (GO:0002725)	HLA-DQB3	KIR3DL3	IFNA5	IFNA14	IFNA16	IL21	IFNA7	IFNA21	IFNA1	IFNA13
Negative Regulation Of T Cell Differentiation (GO:0045581)	IFNL2	IFNA5	KIR3DL3	IL9	IFNA7	IL21	IL25	IL22	IFNA1	IL17F
Negative Regulation Of T Cell Differentiation In Thymus (GO:0033085)	LOC128092246	CIST1	TGIF2LY	ASCL3	ZNF660-ZNF197	LOC100996709	FIGLA	TEX54	LOC102723564	TBCEL-TECTA
Negative Regulation Of T Cell Mediated Cytotoxicity (GO:0001915)	KLRK1	KIR3DL3	TIGIT	KIR2DS1	KIR2DS2	KIR2DS3	KIR2DL3	KIR2DL2	KIR3DL1	CXCR6
Negative Regulation Of T Cell Mediated Immunity (GO:0002710)	HLA-DQB3	KIR3DL3	TIGIT	KIR2DL3	KIR3DL2	KLRK1	KIR3DL1	KIR2DS1	KIR2DS2	CCR8
Negative Regulation Of T Cell Proliferation (GO:0042130)	KIR3DS1	TIGIT	CD40LG	CCL13	CCL23	CCL17	KIR2DL3	CCL7	CCL18	CCL15
Negative Regulation Of T Cell Receptor Signaling Pathway (GO:0050860)	GPR171	TRAT1	SIRPG	TIGIT	GZMK	SIT1	PWWP4	PTTG1IP2	LAX1	PRAMEF33
Negative Regulation Of T-helper 17 Cell Differentiation (GO:2000320)	PYDC5	C17orf114	SPRR5	LOC128125814	TNFSF11	IL17A	IL2	IL5	TRG	LOC124904411
Negative Regulation Of T-helper 17 Type Immune Response (GO:2000317)	PYDC5	C17orf114	SPRR5	TNFSF11	IL17A	IL2	IL5	TRG	IL13	LOC124904542
Negative Regulation Of T-helper Cell Differentiation (GO:0045623)	C17orf114	PYDC5	IL2	IL21	IL17A	SPRR5	TRG	IL9	CD40LG	IL13
Negative Regulation Of TOR Signaling (GO:0032007)	P3R3URF-PIK3R3	GRK7	HIPK4	PSKH2	SRMS	TP53TG3E	AURKC	LOC112267992	LOC105372704	GRK1
Negative Regulation Of TORC1 Signaling (GO:1904262)	P3R3URF-PIK3R3	LOC122526780	USP17L4	ZNF765-ZNF761	MSANTD7	RBMY1C	LOC102725035	OR4M2B	LOC124902436	LOC101929805
Negative Regulation Of Wnt Signaling Pathway (GO:0030178)	LOC102725035	LOC100507703	SEA	OCTN3	OOSP1	DEFB130B	DUX3	TRAP	FAM90A22	FAM90A23
Negative Regulation Of Actin Filament Bundle Assembly (GO:0032232)	MAGEB6B	LOC101929601	G6PR	LPAL1	LOC102725035	P3R3URF-PIK3R3	SAGSIN1	LOC124909439	MAP1LC3BP1	ARL4AP5
Negative Regulation Of Actin Filament Depolymerization (GO:0030835)	C17orf114	GOLGA6L19	OR8J2	OR2B8P	LOC102723750	OR51C1P	OR10J4	HSD3B2	PWWP4	PTTG1IP2
Negative Regulation Of Actin Filament Polymerization (GO:0030837)	LOC105379199	PPIAP40	LOC102724334	LOC112268145	LOC112268260	LITAFD	LOC107987067	OR56B2P	LOC101929805	LOC105379528
Negative Regulation Of Actin Nucleation (GO:0051126)	ZNF660-ZNF197	CIMIP3	LOC107987423	LOC107987462	LOC105379504	LOC101929614	LOC107987425	LOC107987457	LOC105378947	LOC110384692
Negative Regulation Of Activated T Cell Proliferation (GO:0046007)	TIGIT	LAG3	CD40LG	CTLA4	BTLA	CD244	PDCD1	CD27	CD80	ICOS
Negative Regulation Of Activin Receptor Signaling Pathway (GO:0032926)	OOSP1	DEFB130B	SPACA5B	DEFB105A	IFNL4	WFDC10A	AMELY	DEFB107A	SCYGR1	ZNF511-PRAP1
Negative Regulation Of Acute Inflammatory Response (GO:0002674)	IL2	IL17A	IL9	IL5	IL13	IL21	IL3	IL10	IFNA2	IFNB1
Negative Regulation Of Adenylate Cyclase Activity (GO:0007194)	OR2T7	VN1R3	TAAR8	MRGPRX4	OR1D4	SSTR4	MRGPRX1	OR8U9	MC5R	TAAR2
Negative Regulation Of Alcohol Biosynthetic Process (GO:1902931)	LOC128125814	P3R3URF	GOLGA6L19	SMIM44	LOC105371253	LOC102724334	TMDD1	CIMIP3	SRY	LOC105379528
Negative Regulation Of Alpha-Beta T Cell Activation (GO:0046636)	KIR2DL5B	OR8J2	KIR2DL3	KIR3DS1	KIR3DL3	LILRB2	HLA-DQB3	OR51C1P	LILRA1	KIR2DL1
Negative Regulation Of Alpha-Beta T Cell Differentiation (GO:0046639)	TBX18	SRF	TFEB	TWIST1	SRY	TGIF2LY	LOC128092246	TICAM1	TNFSF11	SCAP
Negative Regulation Of Alpha-Beta T Cell Proliferation (GO:0046642)	KDM4F	SCYGR10	OR56B2P	SMIM44	OR14L1	LOC112267881	OOSP3	OR8G3P	KIR2DL3	LOC107987020
Negative Regulation Of Amide Metabolic Process (GO:0034249)	RBMY1E	RBMY1D	DAZ3	NCBP2L	RBMY1A1	OR2B8P	PABPN1L	CP20	RBMY1B	RBMY1J
Negative Regulation Of Amino Acid Transport (GO:0051956)	LOC107987479	LOC124904411	LOC105371253	SPDYE10	HTR1A	SSTR4	TMEM271	HCRTR2	NTSR2	CP20
Negative Regulation Of Amyloid Fibril Formation (GO:1905907)	PWWP4	PTTG1IP2	PRAMEF27	LOC100507703	PPIAL4H	SEA	FAM90A17	OCTN3	CP20	PRAMEF33
Negative Regulation Of Amyloid Precursor Protein Biosynthetic Process (GO:0042985)	PEPE	CP20	LOC100996701	LOC112268076	C8orf90	LOC107986800	LOC101926994	FAM236D	FAM236C	FAM236B
Negative Regulation Of Amyloid Precursor Protein Catabolic Process (GO:1902992)	CP20	G6PR	LPAL1	SMIM44	LOC100996701	LOC112268076	LOC107987479	H3Y2	TAF11L7	TAF11L9
Negative Regulation Of Amyloid-Beta Clearance (GO:1900222)	CP20	IL4	TNFSF11	LOC105379561	IL2	SLC6A4	PEPE	TRAP	IL17A	TLR9
Negative Regulation Of Amyloid-Beta Formation (GO:1902430)	CP20	G6PR	LPAL1	LOC107987479	H3Y2	SMIM44	LOC105379199	SEA	LOC100996701	LOC112268076
Negative Regulation Of Androgen Receptor Signaling Pathway (GO:0060766)	TGIF2LY	LOC100507703	DUX3	SPRR5	OCTN3	SRY	FIGLA	GSX1	ASCL3	SHOX
Negative Regulation Of Angiogenesis (GO:0016525)	DEFB130B	LOC105379528	CP20	OOSP1	TRAP	DEFB105A	IL25	IFNA13	IFNA5	DEFB107A
Negative Regulation Of Anoikis (GO:2000811)	SPRR5	LOC100507703	LOC102723750	TRAP	OCTN3	PTTG1IP2	PWWP4	SEA	AKT1	KDM4F
Negative Regulation Of Antigen Receptor-Mediated Signaling Pathway (GO:0050858)	SIRPG	TIGIT	SIT1	GZMK	TRAT1	GZMH	LAX1	SLAMF6	GPR171	LOC124902436
Negative Regulation Of Apoptotic Process (GO:0043066)	LOC100507703	CP20	OCTN3	TRAP	SEA	SPRR5	LOC105379528	LOC102725035	SDIM1	PEPE
Negative Regulation Of Apoptotic Signaling Pathway (GO:2001234)	CP20	LOC100507703	TRAP	OCTN3	SEA	IL2	LOC105371253	LOC105379528	PEPE	LOC107987479
Negative Regulation Of Appetite (GO:0032099)	DEFB130B	OOSP1	DEFB105A	DEFB107A	DEFB106A	DEFB105B	PPIAP40	CGB3	DEFB106B	DEFB128
Negative Regulation Of Astrocyte Differentiation (GO:0048712)	PYDC5	SMIM44	OOSP3	OR1R1P	TGIF2LY	LIPB	LOC110384692	LOC105371253	SRY	DUXA
Negative Regulation Of Autophagosome Assembly (GO:1902902)	SSU72L5	PPIAP60	HAPSTR2	TSPY9	CP20	CCDC201	LOC101929805	OR52E1	FAM240A	LITAFD
Negative Regulation Of Autophagy (GO:0010507)	OR1R1P	TCP11X1	P3R3URF-PIK3R3	PYDC5	SEA	LOC100507703	NLRP2B	P3R3URF	CP20	TAF11L14
Negative Regulation Of Axon Extension (GO:0030517)	LOC105379528	IFNA5	IFNA14	DEFB131B	DEFB105A	IFNA16	KIR2DS3	IFNA21	INSL5	CGB1
Negative Regulation Of Axon Extension Involved In Axon Guidance (GO:0048843)	LOC105379528	IFNA5	IFNA14	DEFB131B	DEFB105A	IFNA16	INSL5	KIR2DL5A	KIR2DS3	DEFB104A
Negative Regulation Of Axon Regeneration (GO:0048681)	OR56B2P	PPIAP40	LOC102723564	PNMA6F	OR5D3P	LOC114841035	OR8J2	LOC124902694	LOC128031837	LOC105375434
Negative Regulation Of Axonogenesis (GO:0050771)	PTPRZ2	TMEM271	CP20	LOC122526780	NFILZ	LOC107983987	OR2T7	PEPE	TCP11X1	LOC105371253
Negative Regulation Of Binding (GO:0051100)	RBMY1C	SPRR5	CP20	LOC102724474	DUX3	LOC105371253	OR9H1P	TAF11L5	TAF11L9	TAF11L10
Negative Regulation Of Biomineral Tissue Development (GO:0070168)	CP20	DEFB130B	OOSP1	LOC128092252	DEFB105A	PEPE	TOMT	SPRR5	IFNA13	PPIAP60
Negative Regulation Of Biosynthetic Process (GO:0009890)	LOC107987479	LOC105371253	SMIM41	P3R3URF	OR8G3P	LOC128125816	LOC105379528	PRAMEF27	SPDYE10	CP20
Negative Regulation Of Blood Coagulation (GO:0030195)	F13B	AFM	F9	DEFB130B	SERPINA7	SERPINC1	CPN2	HRG	APCS	C9
Negative Regulation Of Blood Pressure (GO:0045776)	OOSP1	DEFB130B	ADRB3	CP20	AGTR2	LOC105379528	HTR1A	KIR2DS5	DRD1	DEFB105A
Negative Regulation Of Blood Vessel Endothelial Cell Migration (GO:0043537)	IL4	LOC105379528	CP20	IL2	LOC128092252	IL17A	IL5	IFNA2	PTH	LOC100507703
Negative Regulation Of Blood Vessel Endothelial Cell Proliferation Involved In Sprouting Angiogenesis (GO:1903588)	LOC105371932	DEFB130B	LOC105379528	IFNA13	IFNA1	IL4	CP20	IL9	OOSP1	IFNA5
Negative Regulation Of Blood Vessel Morphogenesis (GO:2000181)	DEFB130B	OOSP1	LOC105379528	DEFB105A	CP20	IL25	IFNA13	DEFB107A	IFNA5	TRAP
Negative Regulation Of Bone Mineralization (GO:0030502)	DEFB130B	OOSP1	DEFB105A	LOC105379528	TOMT	CP20	DEFB105B	SAGSIN1	LOC124909439	DEFB104A
Negative Regulation Of Bone Remodeling (GO:0046851)	TMDD1	LOC107986800	LOC128125814	CP20	SPDYE15	SPDYE14	OOSP1	DEFB130B	LOC102724183	SPDYE13
Negative Regulation Of Bone Resorption (GO:0045779)	TMDD1	LOC128125814	SPDYE15	SPDYE14	LOC102724183	SPDYE13	LOC124904542	OR52P1	LOC105371253	SPDYE11
Negative Regulation Of cAMP-dependent Protein Kinase Activity (GO:2000480)	P3R3URF-PIK3R3	PWWP4	PTTG1IP2	PPIAP40	MAP1LC3BP1	OR56B2P	TAF11L4	LOC102723750	PRAMEF27	LOC102725191
Negative Regulation Of cAMP-mediated Signaling (GO:0043951)	HSD3B2	CA7	AVPR1B	KCND1	KCNK10	CLCN2	SCTR	GUCY2C	NPC1L1	TRPV1
Negative Regulation Of calcineurin-NFAT Signaling Cascade (GO:0070885)	LOC100996701	LOC112268076	TAF11L4	LOC101926994	GNG14	LOC124902436	FAM240A	PERCC1	OR10J4	C17orf114
Negative Regulation Of Calcineurin-Mediated Signaling (GO:0106057)	LOC100996701	LOC112268076	TAF11L4	LOC101926994	GNG14	LOC124902436	FAM240A	PERCC1	OR10J4	C17orf114
Negative Regulation Of Calcium Ion Import (GO:0090281)	LOC102724183	TRIM49C	DEFB105A	LOC105379528	LOC102724813	DEFB136	CDY2B	H3Y1	OR52E1	OR2J1
Negative Regulation Of Calcium Ion Transmembrane Transport (GO:1903170)	PWWP4	PTTG1IP2	P3R3URF-PIK3R3	LOC105379528	PRAMEF27	H3Y2	LOC102725035	PRAMEF33	LIPB	KIR2DL5A
Negative Regulation Of Calcium Ion Transmembrane Transporter Activity (GO:1901020)	PTTG1IP2	PWWP4	H3Y2	P3R3URF-PIK3R3	PEPE	LOC102725035	LOC107987479	CP20	LOC105379528	LOC105371253
Negative Regulation Of Calcium Ion Transport (GO:0051926)	IGBP1C	MYMX	KIR2DS3	LOC105379528	KIR2DS5	DEFB130B	TMA7B	DEFB105A	H2AL3	STRIT1
Negative Regulation Of Canonical Wnt Signaling Pathway (GO:0090090)	LOC102725035	LOC100507703	SEA	OCTN3	OOSP1	TRAP	DEFB130B	TAF11L14	FAM90A22	WNT8A
Negative Regulation Of Carbohydrate Metabolic Process (GO:0045912)	PYDC5	LOC105371253	LOC124904411	LOC105379504	LOC107987457	LOC107987423	LOC107987462	LOC107987425	LOC101929614	LOC105378947
Negative Regulation Of Cardiac Muscle Cell Apoptotic Process (GO:0010667)	TGIF2LY	TBX20	SRY	GSC	FERD3L	HOXC9	GSX1	FIGLA	NKX6-3	HAND1
Negative Regulation Of Cardiac Muscle Cell Differentiation (GO:2000726)	LOC100507703	LPAL1	G6PR	OCTN3	LOC102723564	LOC100996709	TOMT	LOC102725035	SSU72L2	SSU72L4
Negative Regulation Of Cardiac Muscle Hypertrophy (GO:0010614)	LOC107987479	SPRR5	CP20	LOC128092252	GATA1	HNF1A	LOC102724183	LOC102724474	PYDC5	TRG
Negative Regulation Of Cardiac Muscle Tissue Growth (GO:0055022)	DUX3	TGIF2LY	SRY	FIGLA	PAX1	GCM2	KLF14	GSX1	GSC2	HOXC12
Negative Regulation Of Cardiocyte Differentiation (GO:1905208)	KDM4F	TGIF2LY	HAPSTR2	SPRR5	OR8U9	FIGLA	GBX1	ASCL3	GSX1	GCM2
Negative Regulation Of Cartilage Development (GO:0061037)	DEFB130B	SPRR5	OOSP1	DEFB105A	CGB3	CFC1B	DEFB107A	AMELY	IFNA13	DEFB106A
Negative Regulation Of Catabolic Process (GO:0009895)	PYDC5	TRAP	LOC100507703	CP20	OCTN3	PEPE	SEA	LOC105371253	TEX54	SPRR5
Negative Regulation Of Catalytic Activity (GO:0043086)	CP20	LOC100507703	PEPE	OCTN3	SEA	RBMY1C	OR2B8P	TRAP	PYDC5	LOC128092252
Negative Regulation Of Catecholamine Secretion (GO:0033604)	LOC105371253	PTPRZ2	TMEM271	TRAP	LOC105376722	HRH3	CP20	LOC105379528	AQP7B	HTR1A
Negative Regulation Of Cation Channel Activity (GO:2001258)	LOC105379528	H3Y2	CP20	PTTG1IP2	PWWP4	KIR2DS3	PEPE	SEA	LOC105371253	LOC102725035
Negative Regulation Of Cation Transmembrane Transport (GO:1904063)	LOC105371253	LOC107987545	SPDYE10	SPRR5	FAM246C	FAM246B	OR8U9	SPDYE11	OR8J2	SCYGR1
Negative Regulation Of Cell Activation (GO:0050866)	LOC105371253	LOC128092252	CP20	DEFB130B	C17orf114	OR1R1P	SPDYE11	OOSP1	LOC128031837	LOC124904542
Negative Regulation Of Cell Adhesion (GO:0007162)	LOC105379528	OR2T7	SPRR5	CP20	KIR2DS3	DEFB130B	KDM4F	LOC100507703	PTTG1IP2	PWWP4
Negative Regulation Of Cell Adhesion Mediated By Integrin (GO:0033629)	LOC100507703	OR5AL1	SEA	TRAP	CP20	SPRR5	OCTN3	LOC128706666	OR10J4	HSD3B2
Negative Regulation Of Cell Communication (GO:0010648)	IL17A	IL2	IL4	CP20	OCTN3	IL3	LOC105379528	IL25	IL9	DEFB130B
Negative Regulation Of Cell Cycle (GO:0045786)	SPRR5	LOC100507703	OCTN3	SEA	OOSP4A	ARHGAP11A-SCG5	LOC102725035	LOC124902694	OR51C1P	SMIM47
Negative Regulation Of Cell Cycle G1/S Phase Transition (GO:1902807)	DUX3	LOC100507703	SPRR5	LOC128706666	LOC102723564	OCTN3	SEA	LOC128031837	TGIF2LY	SRY
Negative Regulation Of Cell Cycle G2/M Phase Transition (GO:1902750)	POTEB2	LOC102724183	LOC105379199	FAM90A18	FAM246B	FAM246C	TAF11L4	FAM90A19	LOC124903759	LOC102723971
Negative Regulation Of Cell Cycle Phase Transition (GO:1901988)	LOC128706666	LOC102723750	SPRR5	LOC102723564	LOC107987462	LOC107987457	LOC101929614	LOC105379504	LOC107987425	LOC107987423
Negative Regulation Of Cell Cycle Process (GO:0010948)	LOC128031837	SSU72L3	SSU72L4	SSU72L2	SSU72L6	SSU72L1	LOC112268260	LOC112268145	LOC107987067	LITAFD
Negative Regulation Of Cell Death (GO:0060548)	CP20	ERVFC1	LOC100507703	LOC105371253	SEA	SCYGR10	OCTN3	MSANTD5	TRAP	SDIM1
Negative Regulation Of Cell Development (GO:0010721)	IL4	IL17A	IL2	IL5	LOC100507703	CP20	IL13	IL25	IFNA13	IFNA2
Negative Regulation Of Cell Differentiation (GO:0045596)	SPRR5	TGIF2LY	SRY	GSX1	LOC100507703	FIGLA	DUX3	SEA	DUX4	GSC
Negative Regulation Of Cell Division (GO:0051782)	H2AL3	LOC128706666	LOC128031837	FAM25G	SSU72L1	FAM246A	LOC112267897	MARCOL	LOC105371932	SPRR5
Negative Regulation Of Cell Growth (GO:0030308)	LOC100507703	OCTN3	SEA	TRAP	RBMY1C	LOC105379528	SPRR5	DEFB130B	LOC128125822	DEFB105A
Negative Regulation Of Cell Junction Assembly (GO:1901889)	LOC102723750	LOC105379528	SPRR5	TLR9	LOC100507703	ZNF660-ZNF197	SEA	OR8J2	IL2	IL4
Negative Regulation Of Cell Migration (GO:0030336)	LOC100507703	OCTN3	SPRR5	SEA	TRAP	LOC102725035	DEFB130B	LOC124904542	SMIM44	OOSP1
Negative Regulation Of Cell Migration Involved In Sprouting Angiogenesis (GO:0090051)	LOC110384692	LOC107987425	LOC105379504	LOC107987462	LOC107987423	LOC101929614	LOC107987457	LOC105378947	LOC105369669	LOC102723382
Negative Regulation Of Cell Motility (GO:2000146)	LOC100507703	SPRR5	OCTN3	SEA	LOC102725035	TRAP	DEFB130B	OOSP1	LOC100996709	SMIM44
Negative Regulation Of Cell Population Proliferation (GO:0008285)	SPRR5	LOC100507703	OCTN3	TRAP	SEA	DEFB130B	LOC105379528	LOC102725035	OOSP1	LOC124904542
Negative Regulation Of Cell Projection Organization (GO:0031345)	SAGSIN1	LOC124909439	LOC114841035	LOC107987545	LOC100996709	TMEM271	TAF11L4	SPDYE11	LOC102725035	LOC100507703
[truncated: 3,408 more rows]

## Sheet: B) GWAS_Catalog
Term	Gene 1	Gene 2	Gene 3	Gene 4	Gene 5	Gene 6	Gene 7	Gene 8	Gene 9	Gene 10
BMI (Adjusted For Smoking Behaviour)	LOC105371253	SPDYE10	SLCO1B3-SLCO1B7	LOC112267881	MSANTD5	OR9H1P	LOC102725191	TBCEL-TECTA	LOC107987479	SMIM40
Body Mass Index (Joint Analysis Main Effects And Smoking Interaction)	LOC105371253	SLCO1B3-SLCO1B7	SPDYE10	LOC107987479	LOC112267881	OR9H1P	LOC102725191	CNPY3-GNMT	NFILZ	TBCEL-TECTA
Height	MAP1LC3BP1	FAM240B	TBCEL-TECTA	ARL4AP5	LOC105379199	LOC101929937	SCYGR1	LOC124902694	PMIS2	LOC128125816
Itch Intensity From Mosquito Bite Adjusted By Bite Size	SPEM3	SLCO1B3-SLCO1B7	CSNKA2IP	TEX50	OR4M2B	TLE7	LOC105379199	FAM240B	CPHXL	SSU72L6
Low Density Lipoprotein Cholesterol Levels	LOC102724474	TBCEL-TECTA	ZNF511-PRAP1	PYDC5	LOC101929937	SCYGR1	OR52E1	P3R3URF	LOC124904411	CNPY3-GNMT
Mosquito Bite Size	TRAP	FAM240B	TMDD1	LOC105369669	LOC102723382	MAP1LC3BP1	LOC101929937	SMIM44	LOC105379199	LOC100507703
Waist-to-hip Ratio Adjusted For BMI (Joint Analysis For Main Effect And Physical Activity Interaction)	LOC101929937	LOC105369669	LOC102723382	LOC128092246	FAM246A	LOC112267897	AQP7B	LOC100996701	LOC112268076	PPIAP40
Barrett's Esophagus	OR52P1	OOSP4A	LOC105371253	SPDYE10	OR4C5	OR8U9	OR11H7	TBCEL-TECTA	LOC124904542	SLCO1B3-SLCO1B7
Esophageal Adenocarcinoma	LOC122513141	KLF18	TEX13D	LOC124900467	TLE7	CSNKA2IP	SMIM47	SMIM28	USP17L8	LOC124904542
Barrett's Esophagus Or Esophageal Adenocarcinoma	LOC122513141	DUS4L-BCAP29	LOC100996750	CSNKA2IP	USP17L8	ZNF722	LOC105371253	PRR20G	OR52E5	OR10J4
LDL Cholesterol Change In Response To Fenofibrate In Statin-Treated Type 2 Diabetes	ATXN8	C17orf114	OSTCP2	LOC102724813	OR52P1	LOC122513141	OOSP4A	SMIM28	FAM240B	LOC100996696
Total Cholesterol Change In Response To Fenofibrate In Statin-Treated Type 2 Diabetes	TBCEL-TECTA	OOSP4A	FAM240B	OR52P1	TAF11L3	TAF11L8	KRTAP4-16	CHD9NB	LOC124902436	SLCO1B3-SLCO1B7
Triglyceride Change In Response To Fenofibrate In Statin-Treated Type 2 Diabetes	OR1R1P	CSNKA2IP	OR10AC1	FAM240A	LOC105369669	LOC102723382	IQCM	OR11H7	TEX50	LOC101929627
Waist Circumference Adjusted For Body Mass Index	LOC105379199	SCYGR1	MAP1LC3BP1	ARL4AP5	FAM240B	PMIS2	TBCEL-TECTA	LOC101929937	ERV3-1-ZNF117	ZNF475
Body Mass Index	LOC105371253	FAM240B	SLCO1B3-SLCO1B7	TBCEL-TECTA	MAP1LC3BP1	ARL4AP5	SCYGR1	SPDYE10	SPDYE12	LOC105379199
Appendicular Lean Mass	SCYGR1	LOC105379199	FAM240B	MAP1LC3BP1	TBCEL-TECTA	LOC124902694	LOC102723382	LOC105369669	P3R3URF-PIK3R3	LOC101929937
Lean Body Mass	TRIM49D2	PERCC1	MAP1LC3BP1	SLCO1B3-SLCO1B7	LOC102725191	EEF1AKMT4-ECE2	OR8J2	SMIM28	NFILZ	TBCEL-TECTA
Alopecia Areata	LOC105379528	TRAP	KIR3DL3	IL21	SMIM44	IL2	CCR8	ICOS	IL4	IL17A
Peak Insulin Response	GOLGA6L19	CCDC201	SLC30A8	LOC102723553	LOC122455342	OR5AL1	LOC100653133	DUS4L-BCAP29	FAM90A10	OR2A42
Acute Insulin Response	SLC30A8	OR5AL1	LOC105371253	XNDC1N	SPDYE10	ZNF765-ZNF761	OR52P1	LOC101929937	SCYGR1	KLF14
Post Bronchodilator FEV1/FVC Ratio In COPD	LOC107987479	LOC105379199	SSU72L1	OOSP3	TAF11L4	CP20	DEFB130B	SLCO1B3-SLCO1B7	OOSP1	PMIS2
Endometriosis	LOC102723750	CHD9NB	SLCO1B3-SLCO1B7	TMDD1	OR52P1	FAM90A23	FAM90A22	SMIM41	OR8J2	LOC105379199
Subcutaneous Adipose Tissue	ARL4AP5	LOC107987479	OR52P1	SLCO1B3-SLCO1B7	LOC105379199	MDFIC2	TGIF2LY	FAM240B	SRY	G6PR
Visceral Adipose Tissue Adjusted For BMI	GOLGA6L19	OR2T7	SLCO1B3-SLCO1B7	LOC100653133	PCDHGA6	PCDHGA11	PCDHGB2	PCDHGA3	OR2T10	OR4K3
Visceral Adipose Tissue/Subcutaneous Adipose Tissue Ratio	LOC105379199	TGIF2LY	ZSCAN4	LOC100996696	SLCO1B3-SLCO1B7	GSX1	DUXA	FIGLA	ASCL3	FERD3L
Ankylosing Spondylitis	PYDC5	LOC105379528	TAF11L9	TAF11L10	TAF11L5	TAF11L7	LOC128706666	LOC128092252	FAM240B	KIR3DS1
Intelligence	TBCEL-TECTA	LOC100653133	SLCO1B3-SLCO1B7	GOLGA6L19	LOC100996709	SCYGR1	LOC105371253	OR2T7	OR8J2	ZNF475
Gestational Age At Birth (Maternal Effect)	PTPRZ2	LOC101060212	SCYGR1	ERV3-1-ZNF117	LOC112268076	LOC100996701	LOC101926994	OR1R1P	TPRX2	TMEM275
Body Fat Mass	FAM240B	SMIM28	TMDD1	OR8J2	SCYGR1	LOC105379199	SLCO1B3-SLCO1B7	FAM90A14	FAM90A9	TBCEL-TECTA
Nasopharyngeal Carcinoma	OR1R1P	C17orf114	LOC102725035	LOC102724334	TRB	LOC107987269	LOC105377805	LOC107987020	LOC107985149	LOC107983989
BMI In Non-Smokers	CNPY3-GNMT	LOC105371253	LOC107987479	MSANTD5	LOC105369669	LOC102723382	SPDYE10	LOC105379199	LOC124903759	FAM240B
Waist Circumference Adjusted For BMI In Smokers	LOC100653049	SCYGR1	LOC124904542	LOC105372704	LOC112267992	LOC102723382	LOC105369669	TAF11L14	LOC100652777	LOC128092252
QRS Duration	FAM240B	LOC105379199	C8orf89	LOC105375434	TBCEL-TECTA	SMIM28	CHD9NB	TEX54	PMIS2	LOC124904411
Acute Graft Versus Host Disease In Bone Marrow Transplantation (Recipient Effect)	SMIM39	SCYGR2	CCDC195	LOC105379199	HLA-DQB3	LOC101060212	TAF11L4	TMDD1	SSU72L1	TMA7B
Diastolic Blood Pressure	MAP1LC3BP1	LOC101929937	ARL4AP5	TBCEL-TECTA	LOC105369669	LOC102723382	SCYGR1	PMIS2	LOC128125816	LOC112267881
Systolic Blood Pressure	MAP1LC3BP1	ARL4AP5	SCYGR1	TBCEL-TECTA	LOC112267881	LOC105379199	PMIS2	FAM240B	GOLGA6L19	SLCO1B3-SLCO1B7
Alcoholic Chronic Pancreatitis	CENPVL2	FAM236C	FAM236D	FAM236B	OPN1MW3	CENPVL1	GAGE12E	CT47A8	CXorf51B	CT47A7
Triglycerides	LOC102724474	SCYGR1	LOC101929937	LOC105379199	P3R3URF	LOC114841035	PYDC5	TSPY9	LOC105371253	TBCEL-TECTA
Total Cholesterol Levels	LOC102724474	PYDC5	TBCEL-TECTA	SCYGR1	ZNF511-PRAP1	P3R3URF	LOC101929937	OR52E1	LOC100996709	SPDYE17
Waist-to-hip Ratio Adjusted For BMI (Joint Analysis Main Effects And Smoking Interaction)	TGIF2LY	GSX1	FIGLA	HOXD12	GBX1	ZSCAN4	GSC	KLF14	SRY	GSC2
Dehydroepiandrosterone Sulphate Levels	SPDYE11	ERV3-1-ZNF117	SCYGR1	FOXL3	DUX5	TBC1D3I	ABCF2-H2BK1	ZSCAN21	SPDYE17	OCM2
Glycated Hemoglobin Levels	SCYGR1	FAM240B	OR52E1	P3R3URF-PIK3R3	LOC124902436	MSANTD5	OR14L1	LOC128125816	TEX54	PERCC1
Alanine Transaminase Levels	LOC102724474	LOC100129098	LOC107984876	LOC105375434	FAM90A22	LOC102724813	AQP7B	LOC105379199	OOSP4A	P3R3URF
Primary Sclerosing Cholangitis	TAF11L5	TAF11L9	TAF11L10	TAF11L7	TAF11L8	TAF11L3	LOC112267881	SCYGR1	SMIM40	PEPE
Glomerular Filtration Rate	LOC124904542	SCYGR1	SLCO1B3-SLCO1B7	LOC107987479	OCTN3	LOC102724474	SEA	TBCEL-TECTA	LOC100507703	TGIF2LY
Breast Cancer	MAP1LC3BP1	TBCEL-TECTA	FAM240B	ARL4AP5	DUS4L-BCAP29	LOC105379199	OR8J2	OR51C1P	LOC100996709	FAM90A22
Breast Cancer (Estrogen-Receptor Positive)	LOC105371932	HSD3B2	AVPR1B	SCYGR10	CA7	SCTR	KCND1	GUCY2C	CLCN2	KCNK10
Breast Cancer (Estrogen-Receptor Negative)	LOC107983987	EBLN1	FAM240B	DUX3	PERCC1	SMIM28	LOC114841035	HNF1A	AQP7B	TMSB15C
Cirrhosis (Alcohol Related)	USP17L19	FAM90A17	LOC102724813	DUX3	LOC122513141	LOC102724474	LOC441239	KLF18	SMIM47	ATF7-NPFF
Type 1 Diabetes	SCYGR1	LOC105379528	TRAP	MAGEB6B	SMIM38	LOC647264	AQP7B	CP20	TIGIT	FAM240B
Pulse Pressure	TBCEL-TECTA	LOC105379199	MAP1LC3BP1	ARL4AP5	LOC101929937	LOC105369669	LOC102723382	CNPY3-GNMT	PMIS2	FAM240B
High Density Lipoprotein Cholesterol Levels	SCYGR1	LOC112267881	NFILZ	LOC128125816	LOC105371253	PYDC5	LOC100996709	LOC105379199	ZNF511-PRAP1	FAM240B
Waist-to-hip Ratio Adjusted For BMI In Non-Smokers	TGIF2LY	GSX1	FIGLA	HOXD12	GBX1	ZSCAN4	ASCL3	FERD3L	SRY	CDX4
Multiple Sclerosis	SMIM40	GNG14	TAF11L7	TAF11L10	TAF11L5	TAF11L9	LOC105379199	LOC112267881	LOC105379528	TGIF2LY
Waist Circumference Adjusted For BMI In Non-Smokers	SCYGR1	SPDYE11	TGIF2LY	LOC124904542	LOC105379199	FOXL3	KLF18	ASCL3	FOXR2	FOXD4L6
Plasma Trimethylamine N-oxide Levels	C8orf90	TAF11L11	TMSB15C	LOC128706666	OR52E1	CIST1	LOC102723564	LOC114841035	LOC107983987	AQP7B
Psoriasis	LOC102723971	LOC105379528	TRAP	MARCOL	H2AL3	LOC124903759	GOLGA6L19	HAPSTR2	H3Y2	SCYGR1
Seborrheic Dermatitis	LOC105379199	MAGEB6B	SPDYE11	ERV3-1-ZNF117	C1orf232	FOXL3	TMDD1	PRAMEF27	MAP1LC3BP1	LOC102723382
Rheumatic Heart Disease	LOC105375012	FAM246A	LOC112267897	HLA-DQB3	LOC101060212	FAM240B	AQP7B	MAP1LC3BP1	LOC112267881	OR4M2B
Anorexia Nervosa	OR52P1	SLCO1B3-SLCO1B7	SGCZ	LHFPL3	FAM240B	LOC105369669	LOC102723382	AGBL4	NKAIN3	TMEM271
Hip Circumference Adjusted For BMI	SCYGR1	LOC105379199	MAP1LC3BP1	LOC647264	PMIS2	OR4M2B	LOC105371253	LOC128125816	AQP7B	LOC101929937
BMI In Smokers	LOC107987479	C17orf114	SCYGR1	SMIM44	SSU72L1	TAF11L11	FAM90A17	PYDC5	LOC100652777	PPIAP60
Psychosis Proneness (Hypomanic Personality Scale)	HSD3B2	AVPR1B	CA7	KCND1	KCNK10	SCTR	CLCN2	NPC1L1	TRPV1	GUCY2C
Psychosis Proneness (Hypomanic Personality Scale And Revised Physical Anhedonia Scale)	HSD3B2	AVPR1B	CA7	KCND1	SCTR	KCNK10	CLCN2	NPC1L1	TRPV1	GUCY2C
TB-LM Or TBLH-BMD (Pleiotropy)	LOC101060212	SSU72L2	SSU72L4	SSU72L3	SSU72L5	LOC100129098	SSU72L1	SSU72L6	LOC105375434	TMDD1
Bone Mineral Density (Paediatric, Total Body Less Head)	LOC101060212	SCYGR1	OR52P1	LOC100129098	LOC102724334	FAM240B	LOC105369669	LOC102723382	DEFB130B	SPRR5
Heel Bone Mineral Density	SCYGR1	FAM240B	LOC105379199	MAP1LC3BP1	ARL4AP5	LOC102723971	LOC100996709	PMIS2	TGIF2LY	TBCEL-TECTA
General Risk Tolerance (MTAG)	LOC107987479	SLCO1B3-SLCO1B7	LOC105379199	TBCEL-TECTA	FAM240B	LOC100996709	MAP1LC3BP1	OR8J2	SCYGR1	OR51C1P
Lifetime Smoking Index	LOC105371253	FAM240B	TBCEL-TECTA	SLCO1B3-SLCO1B7	LOC105379199	TMEM271	LOC107987479	MSANTD5	LOC102725191	LOC122526780
Male-pattern Baldness	LOC105379199	SCYGR1	TGIF2LY	FAM240B	FAM90A22	MAP1LC3BP1	LOC101929937	LOC128125816	ARL4AP5	LOC124904542
LDL Cholesterol Levels	LOC102724474	TBCEL-TECTA	LOC102723750	ZNF511-PRAP1	LOC100996709	P3R3URF-PIK3R3	OR52E1	PYDC5	FAM240A	SLCO1B3-SLCO1B7
Two-hour Glucose	TMA7B	DUSP13B	SLC30A8	KCNJ11	SCYGR1	AVPR1B	MTNR1B	C17orf114	NPC1L1	HSD3B2
Triglyceride Levels	LOC102724474	SCYGR1	SPDYE11	FAM240B	P3R3URF	LOC105371253	FOXL3	PYDC5	PMIS2	SPDYE15
Left Ventricular Ejection Fraction	OR51C1P	OR8U9	PPIAP40	H2AL3	C1orf232	SPDYE10	OR5H15	SCYGR10	KRTAP4-16	TBCEL-TECTA
Risk-taking Tendency (4-Domain Principal Component Model)	LOC105371253	SLCO1B3-SLCO1B7	LOC124904542	LOC107987479	TBCEL-TECTA	LOC105379199	LOC101929937	TOMT	SPDYE10	FAM240B
Brain Region Volumes	ZNF722	SMIM41	LOC101929937	TBCEL-TECTA	MAGEB6B	FAM240B	PRH1-TAS2R14	SMIM28	ZNF475	CHD9NB
HDL Cholesterol Levels X Long Total Sleep Time Interaction (2Df Test)	LOC114841035	LOC105371253	SCYGR1	KDM4F	CP20	SPDYE10	NFILZ	H3Y1	AQP7B	LOC105379199
Ebbinghaus Illusion (Underestimation)	LOC100507703	SEA	OCTN3	TRAP	LOC102723750	TBCEL-TECTA	LOC101929614	LOC107987425	LOC107987423	LOC105379504
HDL Cholesterol Levels X Short Total Sleep Time Interaction (2Df Test)	LOC105379199	SCYGR1	LOC114841035	FAM240B	LOC107987479	AQP7B	SPDYE10	LOC102724474	PPIAP40	LOC105371253
LDL Cholesterol Levels X Long Total Sleep Time Interaction (2Df Test)	LOC102724474	TRIM51G	MAGEB6B	LOC124903759	LOC124904411	TAF11L4	IGBP1C	USP17L4	SSU72L1	H3Y2
Type 2 Diabetes	FAM240B	SLCO1B3-SLCO1B7	TBCEL-TECTA	LOC105371253	SCYGR1	LOC105379199	OR52P1	LOC100996709	LOC102725191	MAP1LC3BP1
Ebbinghaus Illusion (Overestimation)	KLF18	LOC122513141	OOSP4B	TGIF2LY	ERV3-1-ZNF117	SLCO1B3-SLCO1B7	C8orf89	NFILZ	TSPY9	TRIM49C
Blood Pressure	LOC102723750	SLCO1B3-SLCO1B7	LOC124902694	LOC100996709	PERCC1	PRH1-TAS2R14	LOC105379199	OR51C1P	LOC102723451	ZNF664-RFLNA
Glucose Homeostasis Traits	SLCO1B3-SLCO1B7	MAP1LC3BP1	CHD9NB	SMIM28	FAM240A	ARL4AP5	MAGEB6B	KDM4F	OR52P1	OR51C1P
Hormone Measurements	OOSP4A	TSPY9	LOC100996750	LOC107983987	OR8J2	SMIM39	SCYGR2	OR51C1P	CP20	LOC101929937
Iron Status Biomarkers	LOC102724474	OR51C1P	KDM4F	SLC17A2	OR2B2	SLC17A4	TRIM49D2	OR2J1	DEFB130B	SLC22A25
Lipid Traits	CP20	APOC4	LPA	ANGPTL8	TRIM51G	LOC102724474	CYP7A1	ANGPTL3	APOA4	APOA2
Hematology Traits	TOMT	LOC102724183	PEPE	CP20	PERCC1	OR51C1P	FAM240B	SCYGR1	SAGSIN1	LOC124909439
Liver Disease Biomarker	LOC102723750	UGT1A1	LOC100996709	PRR21	LOC102724474	TBCEL-TECTA	AQP12A	AQP12B	OR52E1	NEU2
Anthropometric Traits	LOC100996696	LOC102725035	LOC107987425	LOC107987457	LOC105379504	LOC101929614	LOC107987423	LOC107987462	LOC105378947	LOC112268076
Asthma	SCYGR1	TRAP	LOC112267881	LOC105379528	TMDD1	AQP7B	LOC124902694	FAM246A	LOC112267897	FAM240B
Number Of Decayed, Missing And Filled Tooth Surfaces Or Use Of Dentures	H2AL3	LOC124904542	SMIM28	LOC105371253	OR2T7	LOC100507703	SEA	OCTN3	OR8J2	OR8U9
Dentures	H2AL3	LOC124904542	SMIM28	LOC105371253	OR2T7	LOC100507703	SEA	OCTN3	OR8J2	OR8U9
Plasma Anti-Thyroid Peroxidase Levels	OOSP4A	OR52P1	SMIM40	LOC107987020	LOC107983989	LOC107987269	LOC105377805	LOC107985149	EFNA4-EFNA3	SAGSIN1
Plasma Anti-Thyroglobulin And Anti-Thyroid Peroxidase Levels (Bivariate Analysis)	LOC102723971	MAP1LC3BP1	SMIM28	PMIS2	LOC122513141	LOC100653133	MYL12BP2	ARL4AP5	TRIM51G	SLCO1B3-SLCO1B7
Plasma Anti-Thyroglobulin Levels	MAP1LC3BP1	OR8J2	LOC107987479	ARL4AP5	KRTAP19-8	SPATA31A5	SMIM28	SLCO1B3-SLCO1B7	VN1R4	OR4C15
Uterine Fibroids And Heavy Menstrual Bleeding	TOMT	LOC105369669	LOC102723382	LOC102724183	LOC100507703	SPRR5	GMCL2	LOC101929937	CNPY3-GNMT	PPIAP60
Uterine Fibroids	SCYGR1	LOC102723451	OOSP4B	OOSP3	SMIM47	MAGEB6B	OCTN3	LOC101929937	LOC100507703	FAM240B
Blood Protein Levels	DEFB130B	OOSP1	DEFB105A	DEFB107A	DEFB105B	KIR3DS1	DEFB106B	CGB3	DEFB106A	DEFB107B
Pancreatic Ductal Adenocarcinoma	KRTAP29-1	LOC107987479	LOC100507703	SRY	PAX4	LRRC3C	LOC105371253	CP20	TGIF2LY	OCTN3
Systemic Seropositive Rheumatic Diseases (Systemic Sclerosis Or Systemic Lupus Erythematosus Or Rheumatoid Arthritis Or Idiopathic Inflammatory Myopathies)	LOC100129098	TRAP	KIR3DL3	MAP1LC3BP1	LOC128125814	SCYGR1	LOC105375434	ARL4AP5	ERV3-1-ZNF117	SPRR5
Blond Vs. Brown/Black Hair Color	SCYGR1	ARL4AP5	MAP1LC3BP1	OR52P1	MAGEB6B	LOC128125816	LOC107983987	TGIF2LY	LOC100507703	LOC128706666
Brown Vs. Black Hair Color	ATF7-NPFF	TAF11L14	OR1R1P	LOC100996696	SPRR5	TRIM77	SMIM38	CP20	SCYGR1	C8orf89
Bitter Taste Perception (6-N-Propylthiouracil) In Obesity With Metabolic Syndrome	PRSS58	TAS2R39	OR2A2	TAS2R16	TLE7	OR2A12	OR6V1	TAS2R41	OR9A2	OR2A42
Fat-free Mass	LOC102723382	LOC105369669	SCYGR1	LOC128092252	CNPY3-GNMT	LOC124902694	LOC101929937	LOC102725191	LOC100996709	LOC105371253
Bitter Taste Perception (Phenylthiocarbamide) In Obesity With Metabolic Syndrome	TAS2R39	TAS2R60	TAS2R41	OR2A42	OR2A2	OR6V1	TAAR9	OR9A2	MS4A18	OR2F2
Bipolar Disorder	LOC107987479	FAM240B	TBCEL-TECTA	LOC101929937	LOC105379199	LOC102723382	LOC105369669	SLCO1B3-SLCO1B7	LOC122526780	MAP1LC3BP1
Alcohol Consumption (Drinks Per Week)	SCYGR1	FAM240B	USP17L19	USP17L15	LOC105379199	SLCO1B3-SLCO1B7	SPDYE15	SPDYE14	LOC105371253	LOC100996709
Smoking Status (Ever Vs Never Smokers)	SLCO1B3-SLCO1B7	LOC105371253	LOC105379199	TBCEL-TECTA	ARL4AP5	SPDYE10	SMIM28	MAP1LC3BP1	OR52E1	TMEM271
Birth Weight	SCYGR1	LOC105371253	LOC102723971	LOC102723382	LOC105369669	FAM240B	LOC124902694	OCTN3	LOC100996709	PRAMEF33
HDL Cholesterol Levels	LOC102724474	SPDYE11	P3R3URF	SLCO1B3-SLCO1B7	SCYGR1	LOC101929937	PYDC5	LOC105369669	LOC102723382	AQP7B
TPE Interval (Resting)	SCYGR1	TAF11L3	TAF11L8	FAM240B	LOC102723564	USP17L23	TAF11L10	TAF11L9	TAF11L7	TAF11L5
Adiponectin Levels	OR52P1	SLCO1B3-SLCO1B7	C17orf114	LOC105371253	TOMT	FOXL3	TMEM271	MAP1LC3BP1	CT47C1	SPDYE10
Bone Mineral Density	ARL4AP5	DEFB130B	OOSP1	C1orf232	LOC100653049	DEFB105A	MAP1LC3BP1	MYL12BP2	LOC100996709	LOC107987479
Bipolar Disorder Or Body Mass Index	LOC128092246	DUSP13B	FAM240A	FAM90A22	FAM90A8	LOC128125816	TCP11X1	FAM90A23	FAM90A14	OR8J2
G Alloprevotella Abundance	TEX46	C1orf185	IQCM	CT47C1	CCDC201	SPMIP11	USP17L7	TEX13C	C18orf63	OR56A5
Low HDL-cholesterol Levels	CP20	LOC100996701	LOC112268076	PEPE	OSTCP2	SMIM44	LOC101926994	LOC128092246	DEFB130B	APOC4
Hypertriglyceridemia	PYDC5	LOC107987479	SPDYE11	LOC122513141	SPDYE13	SPDYE10	SPDYE15	SPDYE14	APOA5	OR56B2P
LDL Cholesterol Levels X Short Total Sleep Time Interaction (2Df Test)	LOC102724474	LOC124902694	PYDC5	TRIM51G	NPC1L1	CP20	PLG	LOC107987462	LOC107987423	LOC107987425
OTU97 56 (Ruminococcaceae) Abundance	OR52P1	OR5D3P	USP17L23	LOC107986800	OR5AL1	OR8U9	OR4N4C	MAP1LC3BP1	ARL4AP5	ERV3-1-ZNF117
Number Of Sexual Partners	FAM90A14	FAM90A9	LOC105371253	FAM90A8	SLCO1B3-SLCO1B7	LOC107987479	MAGEB6B	FAM90A10	FAM90A22	TBCEL-TECTA
Machado-Joseph Disease (Age At Onset)	PYDC5	FAM240B	CRYZL2P-SEC16B	C1orf232	C8orf89	TMDD1	H2BK1	SLCO1B3-SLCO1B7	TOMT	SPEM3
Thoracic Aortic Calcification Levels	OOSP4A	MSANTD5	TAF11L14	ZNF475	TBCEL-TECTA	FAM240A	TOMT	OR10J4	CHD9NB	LOC124902694
Abdominal Aortic Calcification Levels	LOC102723564	LOC107987462	LOC105379504	LOC101929614	LOC107987457	LOC107987423	LOC107987425	LOC105378947	LOC110384692	LOC100129098
Glaucoma (Primary Open-Angle)	OOSP4A	LOC105379199	TEX54	MAGEB6B	TMDD1	PMIS2	SCYGR1	LOC105371253	SPDYE10	FAM240A
Ischemic Stroke	LOC128125822	LOC105379199	SLCO1B3-SLCO1B7	PRAMEF33	POTEB2	TSPY9	FAM246A	LOC112267897	TP53TG3F	TBC1D3I
Intracerebral Hemorrhage	USP17L21	OR4M2B	USP17L19	OR5AL1	KRTAP20-4	AQP7B	PRAMEF33	TRIM49D2	PTTG1IP2	PWWP4
Physiological Traits	OR5AL1	LOC105379528	DEFB105A	DEFB130B	SMIM28	DEFB106A	LOC102725191	DEFB131B	DEFB106B	DEFB131A
Hematological And Biochemical Traits	SCYGR1	SLCO1B3-SLCO1B7	FAM240B	LOC102724474	LOC102723971	SPDYE11	FAM90A17	OR51C1P	SLC30A8	LOC124902436
Lung Function	SLC6A4	SPDYE10	KCNB2	HSD3B2	AVPR1B	LOC105371253	GRIN2B	CA7	GABRA2	OCTN3
Cholesterol	SLCO1B3-SLCO1B7	FOXL3	PMIS2	LOC124904542	ZNF511-PRAP1	LOC105369669	LOC102723382	APOA5	MYOCOS	PPIAP40
Metabolic Syndrome	SCYGR1	LOC105371253	CP20	CNPY3-GNMT	LOC101929937	LOC105369669	LOC102723382	SPDYE10	PYDC5	LOC128706666
G Bacteroidetes Abundance	SLCO1B3-SLCO1B7	SMIM41	C16orf82	TMSB15C	PTPRZ2	RBMY1A1	LOC102723750	LOC100996709	MSANTD5	TERB2
Anxiety	LOC105371253	TMDD1	LOC107987479	C8orf89	SPDYE10	SLCO1B3-SLCO1B7	TSPY9	SCYGR1	DEFB109B	SPDYE12
Smoking Initiation (Ever Regular Vs Never Regular)	TBCEL-TECTA	LOC105371253	LOC105379199	SLCO1B3-SLCO1B7	FAM240B	ARL4AP5	SMIM28	MAP1LC3BP1	SPDYE10	SCYGR1
Smoking Behaviour (Cigarettes Smoked Per Day)	LOC107987479	SCYGR1	H2BK1	CHD9NB	EFNA4-EFNA3	LOC105371253	TPRX2	FAM240B	LOC102724474	KDM4F
Age Of Smoking Initiation	FAM240B	LOC107987479	LOC105371253	SLCO1B3-SLCO1B7	MAP1LC3BP1	LOC102723713	ARL4AP5	SEA	TBCEL-TECTA	SCYGR1
Carotid Intima Media Thickness (Mean)	FAM90A18	FAM90A19	FAM90A14	FAM90A9	FAM90A8	DEFB109B	FAM90A7	FAM90A10	LOC105379199	USP17L4
Carotid Intima Media Thickness (Maximum)	FAM90A18	FAM90A19	FAM90A14	FAM90A9	FAM90A8	DEFB109B	FAM90A7	FAM90A10	LOC105379199	USP17L4
Carotid Intima Media Thickness (Mean-Maximum)	FAM90A18	FAM90A19	CP20	SAGSIN1	LOC124909439	LOC122513141	LOC102723564	PEPE	FAM90A7	LOC128092252
OTU99 132 (Bacteroidales) Abundance	LOC105376722	DUSP13B	OR52P1	SMIM39	SCYGR1	OR5BS1P	LOC124903759	SCYGR2	LOC100996709	OR14L1
Type 2 Diabetes (Adjusted For BMI)	SLCO1B3-SLCO1B7	PMIS2	SCYGR1	MAP1LC3BP1	SPDYE14	SPDYE15	ARL4AP5	SPDYE11	SPDYE9	ABCF2-H2BK1
Relative Fat Intake	LOC128092252	OR8U9	LOC102724474	SMIM28	DUS4L-BCAP29	SCYGR1	KDM4F	LOC107987479	TMDD1	TAF11L8
Relative Protein Intake	H3Y2	OR10AC1	C8orf89	TPRX2	USP17L19	ANGPTL8	IGBP1C	IZUMO1	FAM237B	ADH4
Relative Carbohydrate Intake	TMDD1	H3Y2	OR8U9	LOC105379199	TRIM51G	USP17L21	CT45A8	CT45A9	TMEM275	PPIAP60
Parkinson's Disease	MAP1LC3BP1	ARL4AP5	TMEM271	TBCEL-TECTA	ZNF475	SMIM28	USP17L20	LOC102723750	FAM240B	FAM240A
Heel Bone Mineral Density (MTAG)	LOC105379199	FAM240B	LOC102724813	HAPSTR2	LOC102723971	LOC124904411	OR52P1	LOC105375434	LOC124900467	PERCC1
Total Body Bone Mineral Density (MTAG)	FAM240B	TAF11L4	LOC102724813	LOC105379199	LOC102723971	OR52P1	USP17L23	LOC124900467	OOSP4A	SLCO1B3-SLCO1B7
Depression	SLCO1B3-SLCO1B7	LOC105371253	TBCEL-TECTA	LOC107987479	FAM240B	SPDYE10	OR2T7	TMEM271	GOLGA6L19	LOC100653133
Post-traumatic Stress Disorder	ZNF722	TP53TG3E	LOC107987545	LOC105379199	PRAMEF27	OR52P1	TMEM271	LOC100996696	FAM90A18	PRAMEF33
Suicidal Or Self-Harm Ideation	SLCO1B3-SLCO1B7	ARL4AP5	FAM240B	LOC100129098	LOC102723971	LOC100996696	LOC105375434	TBC1D3I	PEPC	CHD9NB
OTU97 21 (Parasutterella) Abundance	TAF11L14	ZNF722	TAF11L12	ZNF664-RFLNA	LOC100996709	H3Y1	PRH1-TAS2R14	PPIAP40	TRIM51G	LOC102724474
Triglyceride Levels X Alcohol Consumption (Regular Vs Non-Regular Drinkers) Interaction (2Df)	LOC102724474	SCYGR1	SPDYE10	LOC107984876	LOC102724813	TOMT	SPDYE11	CNPY3-GNMT	LOC105379199	OOSP4B
Asthma (Childhood Onset)	LOC105379528	FAM246A	LOC112267897	OR4M2B	AQP7B	KIR3DL3	PYDC5	IL21	TRAP	SCYGR1
Asthma And Major Depressive Disorder	HLA-DQB3	LOC105375012	LPAL1	G6PR	LOC122394732	TRIM39-RPP21	CT47C1	OSTCP2	BTNL2	OR2B2
Mosaic Loss Of Chromosome Y (Y Chromosome Dosage)	SMIM40	SPEGNB	ATF7-NPFF	LOC105375434	LOC105379199	LOC124904411	AQP7B	ABCF2-H2BK1	MYL12BP2	USP17L19
Gout Vs. Hyperuricemia	OR10J4	FAM240B	SPDYE11	MAP1LC3BP1	ARL4AP5	TRIM51G	FOXL3	LOC124904542	CD300H	LOC102723750
Glaucoma	TMDD1	P3R3URF-PIK3R3	OOSP4A	TAF11L14	SMIM28	LOC107987479	TEX54	LOC124904542	PMIS2	ERV3-1-ZNF117
Glaucoma (Multi-Trait Analysis)	OOSP4A	LOC105379199	ATXN8	LOC100996696	TMDD1	SMIM40	ZNF511-PRAP1	HAPSTR2	SPDYE11	LOC128125814
Response To Antidepressants (Symptom Improvement)	LOC107985149	LOC107987020	LOC107987269	LOC105377805	LOC107983989	LOC101929601	OR52E1	SCYGR1	LOC107987479	C8orf89
Response To SSRI (Symptom Remission)	LOC102724183	LOC124909439	SAGSIN1	OR52E1	SLCO1B3-SLCO1B7	OR51L1	OR51B4	TMA7B	OR52D1	OR51B6
Response To Antidepressants (Symptom Remission)	LOC102724183	OR52E1	SAGSIN1	LOC124909439	SLCO1B3-SLCO1B7	OR51L1	OR51B4	OR52D1	OR51B6	TMA7B
Phenylephrine Infusion Rate During Anesthesia	LOC124909439	SAGSIN1	TMA7B	MYL12BP2	TRIM51G	SMIM41	LOC107983987	OR10J4	GPR33	LOC102723713
Alanine Aminotransferase Levels In Low Alcohol Consumption	C1orf232	MYL12BP2	TBCEL-TECTA	FAM240B	TCP11X1	CIST1	THSD8	PRR20G	FAM90A22	C8orf89
Aspartate Aminotransferase Levels In Low Alcohol Consumption	ARL4AP5	MAP1LC3BP1	FAM240B	TMSB15C	SMIM28	SLCO1B3-SLCO1B7	MSANTD5	LOC100996709	OR51C1P	KRTAP9-6
Gamma Glutamyl Transferase Levels In Low Alcohol Consumption	LOC105379199	SLCO1B3-SLCO1B7	FAM90A9	MAP1LC3BP1	LOC107987545	OR51C1P	FAM90A14	ARL4AP5	SMIM28	FAM90A8
Aspartate Aminotransferase Levels In Excessive Alcohol Consumption	SLCO1B3-SLCO1B7	LOC107987479	NKAIN3	IQCM	MYL12BP2	TP53TG3F	PRAMEF33	OR51C1P	PTTG1IP2	PWWP4
Bipolar I Disorder	LOC107987479	SLCO1B3-SLCO1B7	FAM240B	LOC102723971	TBCEL-TECTA	LOC122526780	SPEGNB	P3R3URF-PIK3R3	PPIAP60	GNG14
Schizoaffective Disorder-Bipolar Type	LOC107987479	TOMT	OR8J2	MAGEB6B	OR51C1P	OOSP4A	TMEM271	SLCO1B3-SLCO1B7	LOC107987067	LOC112268145
Prostate Cancer	FAM240B	TGIF2LY	LOC100507703	SEA	TRAP	SCYGR1	DUX3	LOC102723971	OCTN3	LOC105371253
Childhood Obesity	SLCO1B3-SLCO1B7	TAF11L14	OR52E1	FAM90A22	OR51G1	OR9G9	FAM90A8	FAM90A23	FAM90A14	FAM90A9
HDL Cholesterol Levels X Alcohol Consumption (Regular Vs Non-Regular Drinkers) Interaction (2Df)	SCYGR1	SPDYE11	SPDYE10	PYDC5	ZNF660-ZNF197	OOSP4B	LOC102724474	LOC128706666	LOC128125816	NFILZ
Epilepsy	SPDYE11	FOXL3	LOC124904542	LOC647264	FAM246A	LOC112267897	SPDYE15	SPDYE14	LOC102723750	AQP7B
Generalized Epilepsy	OR52P1	FOXL3	CT47C1	LOC105371253	HSD3B2	AVPR1B	SLC6A1	TMDD1	CA7	OPRD1
vWF Levels	OR2T7	ZNF511-PRAP1	KIR3DS1	MAGEB6B	OR4E1	OR4K3	OR52E1	CD300H	KRTAP29-1	OR8U9
Factor VIII Levels	HLA-DQB3	LOC114841035	MAGEB6B	TRIM64C	GLT6D1	LOC112268076	LOC100996701	OR52P1	LCN8	OBP2B
Hepatitis C (Spontaneous Viral Clearance)	OR10J4	SLCO1B3-SLCO1B7	PTPRZ2	OOSP1	DEFB130B	SPRR5	DEFB105A	SPACA5B	SPINT4	WFDC10A
Loneliness	LOC105369669	LOC102723382	OR52P1	LOC107987479	OR4Q2	LOC105371253	LOC105379199	MAP1LC3BP1	OR52M1	SPDYE10
Childhood Steroid-Sensitive Nephrotic Syndrome	SPDYE11	PRAMEF27	H2AL3	FOXL3	OR2T7	LOC102723971	C1orf232	LOC105379528	LOC102723564	CHD9NB
Ulcerative Colitis	LOC105379528	TRAP	C8orf89	IL21	KIR3DL3	LOC112267881	KIR3DS1	SCYGR1	IL22	IL9
Cerebral Microbleeds	LOC107987479	SMIM44	PTPRZ2	LOC124904542	OOSP3	TBCEL-TECTA	LOC100996709	TP53TG3F	LOC107986800	SMIM28
Antipsychotic Drug-Induced Weight Gain In Schizophrenia	DEFB130B	OOSP1	LOC112267992	LOC105372704	LOC100652777	TMEM271	SPRR5	KLF18	DEFB105A	DEFB107A
Gamma Glutamyl Transferase Levels In Excessive Alcohol Consumption	FAM246B	FAM246C	LOC112267881	LOC102725191	MAGEB6B	OR5BS1P	SPDYE11	FAM240A	OR4N4C	MSANTD5
Alanine Aminotransferase Levels In Excessive Alcohol Consumption	PRAMEF26	LOC107987020	LOC105377805	LOC107985149	LOC107983989	LOC107987269	POTEB2	PRH1-TAS2R14	LOC101929601	LOC112267881
Cytokine Levels	LOC107987479	OR5AL1	LITAFD	LOC107987067	LOC112268145	LOC112268260	LOC101929805	MSANTD5	C8orf90	PPIAP40
Cytokine Network Levels (Multivariate Analysis)	LOC107987479	OR5AL1	LOC100129098	LOC112268145	LOC107987067	LOC112268260	LITAFD	HSD3B2	NPC1L1	AVPR1B
Early Spontaneous Preterm Birth	ATF7-NPFF	SPRR5	LOC128125822	CHD9NB	CT47C1	SPDYE17	USP17L20	TBC1D3I	SSU72L5	LOC107983987
Gestational Age At Birth (Child Effect)	LOC105379199	FAM240B	TEX54	SLCO1B3-SLCO1B7	OR52P1	PMIS2	OOSP4A	LOC105371253	ARL4AP5	MAP1LC3BP1
Automobile Speeding Propensity	LOC105379199	DEFB109B	SMIM40	ZNF765-ZNF761	KDM4F	USP17L21	C8orf89	LOC102723971	MSANTD5	USP17L17
Adventurousness	LOC105379199	SLCO1B3-SLCO1B7	SMIM28	MAP1LC3BP1	LOC107987479	OR8J2	OR51C1P	FAM90A14	AGBL4	FAM90A9
Cancer	SMIM47	SPATA31A5	SPEM3	PRH1-TAS2R14	LOC107983987	LOC128125816	AQP7B	TEX50	PWWP4	PTTG1IP2
Platelet Count	FAM240B	SCYGR1	LOC105379199	LOC112267881	LOC102723971	LOC100129098	LOC105375434	LOC102725035	MAP1LC3BP1	TAF11L9
Hematocrit	SCYGR1	LOC128125816	LOC105375434	LOC102724474	ZNF511-PRAP1	LOC101929937	FAM240B	MAP1LC3BP1	LOC112267881	LOC105379199
Hemoglobin Levels	AQP7B	LOC124904411	OR4M2B	GOLGA6L19	NOTCH2NLR	FAM246A	LOC112267897	IGBP1C	OR4Q2	PERCC1
White Blood Cell Count	SCYGR1	LOC112267881	FAM240B	MAP1LC3BP1	TAF11L10	TAF11L9	TAF11L5	TAF11L7	ARL4AP5	OR9H1P
Serum Platinum Levels After Completion Of Cisplatin Chemotherapy	NFILZ	ARL4AP5	LOC102724813	LOC112267881	KRTAP9-6	MAP1LC3BP1	LOC105371253	TSPY9	OOSP4B	LOC102723451
Regular Attendance At A Pub Or Social Club	TMDD1	LOC107987479	H3Y2	OR2T7	USP17L15	OR8U9	USP17L19	LOC100653133	H2AL3	ADH1A
Regular Attendance At A Religious Group	LOC100996696	LOC100996709	LOC124909439	SAGSIN1	TMEM271	OR52P1	SMIM28	HS3ST4	OCTN3	CHD9NB
Loneliness (MTAG)	OR4Q2	OR52M1	LOC105369669	LOC102723382	OR1C1	CDY2A	OR52N5	OR5M9	OR8U9	OR4M1
Peripheral Artery Disease	CP20	LOC107987269	LOC107987020	LOC105377805	LOC107985149	LOC107983989	LOC101929601	LOC100996750	TRAP	PEPE
Uveal Melanoma	SLCO1B3-SLCO1B7	GOLGA6L19	OR4M2B	PTPRZ2	KRTAP9-6	MAP1LC3BP1	POTEB2	LOC102725191	STRIT1	OR6C70
Disease Severity In Uveal Melanoma (TNM Stage 3 Or 4 Vs TNM Stage 1 Or 2)	ARHGAP11A-SCG5	OR51C1P	ZNF475	CIST1	SMIM28	TP53TG3E	KRTAP9-6	ARL4AP5	P3R3URF-PIK3R3	SLC35G4
Acne (Severe)	TSPY9	OR12D1	FAM90A14	FAM90A9	FAM90A8	TEX54	LOC124902436	FAM90A18	FAM90A19	SPRR5
Red Vs. Brown/Black Hair Color	USP17L4	TP53TG3C	OR1R1P	SPATA31A5	USP17L3	LOC107987425	LOC101929614	LOC107987423	LOC105379504	LOC107987457
Rate Of Ventricular Enlargement	LOC102725191	OR51C1P	OR8J2	OR12D1	SMIM36	LOC107987423	LOC107987425	LOC107987457	LOC101929614	LOC105379504
Body Fat Percentage	TBCEL-TECTA	LOC105379199	FAM240B	OR52P1	SLCO1B3-SLCO1B7	LOC105371253	FAM90A22	THSD8	SCYGR1	MAP1LC3BP1
Intraocular Pressure	LOC105379199	ERV3-1-ZNF117	LOC124904542	PERCC1	SLCO1B3-SLCO1B7	SCYGR1	DEFB130B	LOC105372704	LOC112267992	LOC128092252
3-Month Functional Outcome In Ischaemic Stroke (Modified Rankin Score)	SLCO1B3-SLCO1B7	LOC107987479	CRYZL2P-SEC16B	LOC105371253	FAM47A	AGBL4	PCDH15	CNBD1	CNTN6	CNTNAP5
vWF And FVIII Levels	OR8J2	CCDC195	OR51C1P	CNPY3-GNMT	OOSP4A	CIST1	LOC128092246	LOC105369669	LOC102723382	H3Y1
Amyotrophic Lateral Sclerosis	GOLGA6L19	MAP1LC3BP1	LOC100653133	ARL4AP5	LOC107983987	PERCC1	PMIS2	LOC112267881	LOC105379199	FAM240B
High Chromosomal Aberration Frequency (Chromosome Type)	DUS4L-BCAP29	OR8J2	LOC107986800	OR4K3	TRIM51G	LOC122513141	OR51C1P	C8orf89	FAM246A	LOC112267897
Schizophrenia	SLCO1B3-SLCO1B7	TBCEL-TECTA	LOC105371253	MAP1LC3BP1	FAM240B	LOC105379199	LOC107987479	ARL4AP5	TMEM271	OR52P1
Moderate-to-late Spontaneous Preterm Birth	FAM240B	LOC105379199	LOC102723971	SLCO1B3-SLCO1B7	LOC105371253	OR8G3P	MINDY4B	DUX3	OR51C1P	ZNF664-RFLNA
Spontaneous Preterm Birth With Premature Rupture Of Membranes	LOC122513141	ZNF475	OR1R1P	TMDD1	LOC105371253	FAM240B	SPDYE12	SPDYE10	ZNF722	USP17L20
Spontaneous Preterm Birth (Preterm Birth)	LOC122513141	LOC102723750	MAP1LC3BP1	SLCO1B3-SLCO1B7	LOC105371253	ZNF475	PPIAP60	LOC124902436	LOC100996696	LOC124904542
T Wave Morphology Restitution During Exercise (MTAG)	SLCO1B3-SLCO1B7	TRPV1	TBCEL-TECTA	CASR	SCN5A	AVPR1B	KCNJ11	HSD3B2	KCNQ4	TMSB15C
T Wave Morphology Restitution During Exercise	TRPV1	AVPR1B	HSD3B2	CASR	GLP1R	SMIM40	LOC102723750	CA7	OPRD1	TLR9
T Wave Morphology Restitution During Recovery From Exercise	TAF11L8	TAF11L3	OR52P1	FAM240B	SCYGR1	USP17L23	LOC105379199	LOC107987545	TGIF2LY	SLCO1B3-SLCO1B7
T Wave Morphology Restitution During Recovery From Exercise (MTAG)	TAF11L8	TAF11L3	OR52P1	FAM240B	SCYGR1	USP17L23	LOC105379199	LOC107987545	TGIF2LY	SLCO1B3-SLCO1B7
Vertical Cup-Disc Ratio (Multi-Trait Analysis)	TBCEL-TECTA	OR4M2B	TRIM51G	TEX54	FAM240B	SPEM3	OR10J4	LOC100996696	LOC102725191	ZNF475
Age-related Cognitive Decline (Memory) (Slope Of Z-Scores)	PTPRZ2	TMDD1	OR5BS1P	CDY1B	PRH1-TAS2R14	TEX50	MS4A18	LOC102723382	LOC105369669	LOC101929937
Age-related Cognitive Decline (Attention/Processing Speed) (Slope Of Z-Scores)	LOC105379199	OR52P1	MAP1LC3BP1	LOC100996696	LOC102725191	PTPRZ2	OR4N4C	FAM246B	FAM246C	FAM90A19
Age-related Cognitive Decline (Language) (Slope Of Z-Scores)	USP17L23	TBX18	TXN2	SCAP	SLC23A2	TXNL1	SCARA5	TICAM1	RALBP1	LOC102724813
Voxel-wise Structural Brain Imaging Measurements In Alzheimer’s Disease	LOC128031837	LOC102723750	TMSB15C	OR1R1P	LOC100653049	LOC105379199	C8orf89	LOC124903759	SMIM39	OOSP4A
Rapid Automised Naming Of Letters	LOC122513141	SLCO1B3-SLCO1B7	SGCZ	LOC105379199	LOC102725191	OR52P1	LHFPL3	AGBL4	MAP1LC3BP1	GALNTL6
Eosinophilic Esophagitis	C17orf114	LOC105379199	LOC124904411	LOC124904542	LOC100996709	AQP7B	LOC101929937	TEX51	CIST1	SAGSIN1
Bilirubin Levels	LOC102724474	TBCEL-TECTA	PRR21	CYP2C19	LOC102723750	CYP3A7-CYP3A51P	SPATA31A5	P3R3URF-PIK3R3	AQP12B	AQP12A
Spontaneous Preterm Birth Without Premature Rupture Of Membranes	OR52P1	SLCO1B3-SLCO1B7	H3Y1	ZNF475	ZNF722	FAM240B	TMEM271	DUX5	TMDD1	KLF18
Corneal Resistance Factor	LOC105379199	OOSP1	DEFB130B	LOC100996696	OCTN3	LOC102723971	TMDD1	LOC128092252	SEA	LOC124902694
Corneal Hysteresis	LOC101929627	H3Y2	LOC101929601	ABCA9	LOC105379199	PYDC5	OR2B8P	OCTN3	FAM246C	FAM246B
Vertical Cup-Disc Ratio (Adjusted For Vertical Disc Diameter)	LOC100996696	TBCEL-TECTA	TMDD1	LOC102725191	SLCO1B3-SLCO1B7	LOC105379199	LOC102723750	FAM240B	PPIAP60	ZNF475
Epigenetic Age Acceleration In Alcohol Use Disorder	SETDB2-PHF11	LOC105369669	LOC102723382	LOC101929937	CNPY3-GNMT	TBCEL-TECTA	CHD9NB	MMP24-AS1-EDEM2	C1orf185	TBC1D3K
Response To Ketamine In Bipolar Disorder Or Major Depression (Dissociation Effects)	C1orf232	MAP1LC3BP1	ARL4AP5	OR8J2	OR51C1P	TBCEL-TECTA	PMIS2	MSANTD5	TMSB15C	LOC102723451
Erectile Dysfunction	LOC102723750	PRH1-TAS2R14	TAF11L14	SMIM28	LOC105379199	LOC124904542	PWWP4	PTTG1IP2	SMIM41	TP53TG3F
Adult Asthma	HLA-DQB3	TRIM39-RPP21	HLA-DQA2	HLA-DOB	LOC105379528	FAM246A	LOC112267897	LOC102723971	HLA-DQB2	TSBP1
Angioedema In Response To Angiotensin-Converting Enzyme Inhibitor And/Or Angiotensin Receptor Blocker	LOC100996750	LOC128092246	PTPRZ2	TBCEL-TECTA	ZNF722	LOC100129098	CRYZL2P-SEC16B	ZNF475	LOC100996709	CT47C1
Age-related Hearing Impairment	TBCEL-TECTA	ZNF475	CHD9NB	ZNF722	TEX50	GRXCR1	LOC100996696	LOC112267881	MAGEB6B	KRTAP9-7
Triglyceride Levels X Long Total Sleep Time Interaction (2Df Test)	LOC102724474	SPDYE11	PYDC5	APOA5	SCYGR1	C3orf85	FAM90A18	ZNF511-PRAP1	FAM90A19	ANGPTL8
Triglyceride Levels X Short Total Sleep Time Interaction (2Df Test)	SPDYE11	LOC102724474	APOA5	FAM240B	LOC112268260	LOC107987067	LITAFD	LOC112268145	MAP1LC3BP1	OOSP4A
Urinary Metabolite Levels In Chronic Kidney Disease	LOC102724474	UGT1A4	CYP3A7	HAO2	SLC22A25	PRODH2	ACSM2B	CYP3A43	CYP2A7	CYP4A22
Fish- And Plant-Related Diet	FAM90A14	FAM90A9	LOC105379199	FAM90A8	LOC102725191	LOC105371253	FAM90A18	FAM90A19	LOC124904542	DEFB109B
Processed Meat Consumption	FAM90A18	FAM90A19	DEFB109B	FAM90A14	FAM90A9	FAM90A8	LOC101929937	LOC105379199	CNPY3-GNMT	LOC102723382
Apolipoprotein B Levels	LOC102724474	TBCEL-TECTA	PYDC5	ZNF511-PRAP1	OR52E1	P3R3URF	TPRX2	LIPB	OR2J1	CP20
Leisure Sedentary Behaviour (Television Watching)	LOC105371253	MAP1LC3BP1	LOC107987479	LOC100996709	TBCEL-TECTA	SPDYE10	SMIM28	ARL4AP5	LOC105379199	FAM240B
Hallux Valgus	LOC100996696	KDM4F	SLCO1B3-SLCO1B7	TBCEL-TECTA	DEFB130B	OR51C1P	C1orf232	ZNF475	TMEM271	OOSP1
TestASV 26 (Phascolarctobacterium) Abundance	PPIAP40	MAP1LC3BP1	ARL4AP5	LOC102723971	BCLAF1P2	FAM240B	SCYGR1	LOC105379199	LOC100996696	OR56B2P
TestASV 28 (Holdemanella) Abundance	LOC102723382	LOC105369669	SSU72L4	SSU72L3	SSU72L2	CNPY3-GNMT	LOC100507703	HAPSTR2	OCTN3	SEA
Femoral Neck Bone Mineral Density And Trunk Fat Mass Adjusted By Trunk Lean Mass	TOMT	FAM240B	LOC102723382	LOC105369669	LOC102723971	SCYGR1	LOC101929937	FAM90A23	LOC105379199	CRYZL2P-SEC16B
G Ruminococcus Prevalence	OR10J4	OR52P1	FAM240B	AQP7B	H3Y1	CIST1	TSPY9	KRTAP5-10	TOMT	SMIM33
Birth Weight (MTAG)	TAF11L14	SCYGR1	LOC124902694	SPDYE11	LOC100996709	TAF11L12	DUX3	LOC100653049	LOC102723750	CDY2A
Birth Length (MTAG)	TAF11L14	TAF11L12	SCYGR1	LOC100996709	LOC124902694	SPDYE18	LOC100653049	OR5BS1P	ARL4AP5	P3R3URF-PIK3R3
Infant Head Circumference (MTAG)	SCYGR1	LOC101929937	TAF11L14	ZNF765-ZNF761	TP53TG3F	CT47C1	OR8J2	LOC112267881	DUX5	LOC100996709
Refractive Error	SLCO1B3-SLCO1B7	TBCEL-TECTA	LOC124904542	CHD9NB	LOC100996696	TMDD1	LOC105379199	LOC100653133	GOLGA6L19	MAP1LC3BP1
Cerebrospinal Fluid sTREM-2 Levels	LOC102725191	P3R3URF-PIK3R3	TMEM271	SMIM44	MS4A18	OOSP3	SPDYE17	LOC105379199	TMA7B	FAM240B
Lung Function (Low FEV1 Vs High FEV1)	FAM240A	LOC102723750	LOC105375012	SLC6A4	HLA-DQB3	LOC105371253	OR2T7	HSD3B2	AVPR1B	CA7
Lung Function In Never Smokers (Low FEV1 Vs High FEV1)	LOC105375012	USP17L19	PPIAP60	USP17L15	LOC105371253	HLA-DQB3	USP17L20	OR12D1	SPDYE12	LOC101926994
Lung Function In Never Smokers (Low FEV1 Vs Average FEV1)	FAM90A18	FAM90A19	CT47C1	LOC102724813	USP17L19	TP53TG3F	OR8G3P	LOC128706666	LOC107987479	CHD9NB
Smoking Status (Heavy Vs Never)	LOC107987479	ERV3-1-ZNF117	LOC105371253	SPDYE12	PRAMEF27	LOC102723971	GNG14	SPDYE10	TMEM271	LOC100996696
Lung Function (Low FEV1 Vs High FEV1) X Smoking Interaction	PTTG1IP2	PWWP4	OR14L1	PRAMEF27	LOC107987545	OR8J2	PSG8	TAF11L3	TAF11L8	KRTAP29-1
Venous Thromboembolism	ZNF511-PRAP1	LOC114841035	MAGEB6B	FAM90A23	MAP1LC3BP1	TBCEL-TECTA	FAM90A9	F13B	TCP11X1	FAM90A22
Skin Pigmentation (Conditioned On Rs1426654 And Rs35397)	POTEB2	SLCO1B3-SLCO1B7	GOLGA6L1	PERCC1	MS4A18	SPDYE10	LOC124902436	LOC122526780	GOLGA8F	C1orf232
Skin Pigmentation	POTEB2	PWWP4	PTTG1IP2	LOC105379199	SLCO1B3-SLCO1B7	SPDYE10	GOLGA6L1	PRAMEF27	LOC122526780	SMIM38
OTU99 1 (Bacteroides) Prevalence	LOC100996750	MAP1LC3BP1	LOC105379199	LOC128706666	ARL4AP5	ZNF660-ZNF197	LOC124904542	SPDYE17	LOC112268076	LOC100996701
Parkinson's Disease Or First Degree Relation To Individual With Parkinson's Disease	GOLGA6L19	LOC100653133	SSU72L5	USP17L12	LIPB	FAM240A	USP17L15	OOSP3	USP17L11	SPDYE11
Corneal Astigmatism	SLCO1B3-SLCO1B7	LOC102724813	TBCEL-TECTA	MAP1LC3BP1	LOC105376722	C1orf232	TMDD1	ARL4AP5	LOC107987479	CHD9NB
Refractive Astigmatism	LOC124904542	TMDD1	SMIM44	OOSP3	SLCO1B3-SLCO1B7	ZNF475	TAF11L14	LOC107987479	OR52P1	LOC105376722
OTU99 137 (Ruminococcus) Prevalence	LOC107987479	TAF11L14	LOC112267881	OR5BS1P	LOC128125816	SMIM28	CP20	SETDB2-PHF11	PTPRZ2	TAF11L12
Kidney Stones	SCYGR1	LOC102724474	LOC102725191	CIST1	OCTN3	SLCO1B3-SLCO1B7	LOC100507703	SEA	TEX54	FAM90A23
Idiopathic Pulmonary Fibrosis	MSANTD7	SPEGNB	LOC128092252	SMIM40	SPDYE10	MSANTD5	H2AL3	LOC128125816	TAF11L14	LOC101929805
Hemoglobin A1c Levels	LOC124902436	PERCC1	FAM240B	P3R3URF-PIK3R3	SCYGR1	LOC124902694	OR8G3P	LOC124904411	LOC100129098	LOC102723971
Red Blood Cell Count	SCYGR1	LOC101929937	FAM240B	P3R3URF-PIK3R3	PERCC1	DUX3	LOC124902436	LOC105379199	LOC102723382	LOC105369669
Mean Corpuscular Hemoglobin	LOC124902436	PERCC1	SSU72L5	LOC101929937	SCYGR1	SSU72L2	SSU72L3	SSU72L4	ARL4AP5	SSU72L1
Alanine Aminotransferase Levels	LOC102724474	SCYGR1	LOC107984876	ZNF511-PRAP1	LOC105371253	LOC102725035	LOC105375434	ZNF475	LOC100652777	LOC105372704
Serum Albumin Levels	SCYGR1	LOC102724474	FAM240B	SPDYE17	NFILZ	LOC114841035	LOC101929937	TPRX2	CP20	LOC107984876
Serum Alkaline Phosphatase Levels	LOC102724474	SCYGR1	LOC101929937	KDM4F	LOC107984876	LOC128125816	FAM240B	CNPY3-GNMT	P3R3URF	FAM90A14
Gamma Glutamyl Transferase Levels	SPDYE11	LOC102724474	SCYGR1	MAP1LC3BP1	PMIS2	TBCEL-TECTA	ARL4AP5	ZNF511-PRAP1	FOXL3	TPRX2
Hip Circumference	SLCO1B3-SLCO1B7	LOC105371253	MAP1LC3BP1	SCYGR1	TBCEL-TECTA	ARL4AP5	LOC102725191	SMIM28	SPDYE10	FAM90A22
Mean Corpuscular Volume	LOC124902436	PERCC1	SSU72L5	SCYGR1	LOC124904411	CNPY3-GNMT	SSU72L3	SSU72L2	SSU72L4	LOC101929937
Mean Corpuscular Hemoglobin Concentration	LOC124902436	PERCC1	LOC124904411	TMA7B	SMIM44	OOSP3	SAGSIN1	LOC124909439	SCYGR1	SSU72L4
Red Cell Distribution Width	LOC124902436	PERCC1	CNPY3-GNMT	SCYGR1	LOC124904411	MAP1LC3BP1	FAM240B	LOC105369669	LOC102723382	NFILZ
Mean Platelet Volume	PRAMEF27	SMIM40	PWWP4	PTTG1IP2	LOC112267881	PRAMEF33	POTEB2	OR52E1	TAF11L5	TAF11L7
Monocyte Count	TAF11L5	TAF11L9	TAF11L10	TAF11L7	LOC112267881	SCYGR1	LOC124904411	LOC105375434	TMA7B	LOC100129098
Neutrophil Count	TBCEL-TECTA	SCYGR1	TAF11L7	TAF11L9	TAF11L10	TAF11L5	MAP1LC3BP1	LOC112267881	FAM240B	ARL4AP5
OTU97 19 (Bacteria) Prevalence	SMIM40	LOC102723971	MSANTD5	LOC102723713	G6PR	LPAL1	LY6L	TCP11X1	SSU72L5	LOC100996696
Blood Metabolite Levels	LOC102724474	SCYGR1	OCTN3	TEX54	UGT1A4	PEPC	OR8G3P	CYP2C19	CYP3A7	CYP2A6
OTU97 8 (Ruminococcaceae) Prevalence	LOC128092246	SLCO1B3-SLCO1B7	PEPC	LOC100129098	LOC102724334	CLEC20A	RBMY1C	LOC122513141	FAM246A	LOC112267897
Facial Morphology	P3R3URF	TLE7	TBCEL-TECTA	C8orf89	TMDD1	LOC102723971	MSANTD5	CT47C1	TEX51	LOC124902694
Panic Disorder	ZNF660-ZNF197	LOC101060212	SMIM28	LIPB	TBCEL-TECTA	CIST1	OR5AL1	GNG14	OR2T7	LOC102723750
Heart Failure	KRTAP4-16	AQP7B	LOC112267897	FAM246A	MAP1LC3BP1	KRTAP9-6	ARL4AP5	OR4M2B	LOC105371253	SCYGR1
Childhood Maltreatment	LOC107987479	LOC105371253	NKAIN2	LRRTM4	LOC102724813	SPDYE10	IL1RAPL2	LRRC4C	SLCO1B3-SLCO1B7	SGCZ
Pork Consumption	LOC105371253	LOC107987479	LOC105379199	SPDYE10	SLCO1B3-SLCO1B7	LOC102725191	OR11H7	OR12D1	TRIM49D2	DEFB109B
Raw Vegetable Consumption	FAM90A18	FAM90A19	MAP1LC3BP1	FAM90A8	LOC105379199	ARL4AP5	DEFB109B	FAM90A14	FAM90A9	OR2G3
Cooked Vegetable Consumption	FAM90A18	FAM90A19	DEFB109B	FAM90A14	FAM90A9	FAM90A8	OSTCP2	LOC122394732	OOSP4A	OR52E1
Fruit Consumption	LOC105371253	OR8U9	ARL4AP5	OR52P1	MAP1LC3BP1	PMIS2	LOC112267881	OOSP4B	C19orf85	AQP7B
OTU99 47 (Prevotella) Prevalence	LOC124902436	LOC105369669	LOC102723382	OR52P1	TMDD1	SSU72L4	SSU72L2	SSU72L3	LINC02798	SMIM40
OTU99 8 (Ruminococcaceae) Abundance	LOC107987545	FAM90A18	FAM90A19	FAM90A14	FAM90A9	MSANTD5	FAM90A8	LOC105379199	OR10J4	TRIM77
Proportion Of Activated Microglia (Inferior Temporal Cortex)	TAF11L5	TAF11L7	TAF11L10	TAF11L9	C17orf114	LOC102723971	TAF11L3	TAF11L8	LOC102723553	LOC100653049
Femoral Neck Bone Mineral Density	PMIS2	FAM240B	ARL4AP5	TEX54	THSD8	LOC112268076	LOC100996701	LOC101926994	LOC102725191	LOC102724474
Trunk Fat Mass Adjusted For Trunk Lean Mass	TOMT	LOC105379199	SCYGR1	FAM246C	FAM246B	FAM240B	LOC102723971	OR4N4C	MAGEB6B	LOC122513141
Waist Circumference	PMIS2	FAM240B	SLCO1B3-SLCO1B7	TEX54	LOC105379199	LOC105371253	ARL4AP5	FAM90A22	MAP1LC3BP1	SMIM28
Weight	LOC105371253	SLCO1B3-SLCO1B7	TBCEL-TECTA	LOC101929937	LOC105379199	SPDYE10	SCYGR1	MAP1LC3BP1	SMIM28	LOC105369669
Cortical Surface Area (Visual PC2)	LOC128092252	OR9H1P	PYDC5	LOC124902694	FAM90A17	PALB2	LOC102725191	SMIM41	TRD	DUS4L-BCAP29
Cortical Surface Area (Global PC1)	H3Y2	STH	USP17L21	ZNF765-ZNF761	LOC122455342	LRRC37A	SPPL2C	TRAP	LOC105379528	C17orf114
Circulating Leptin Levels In High Cardiovascular Risk	OR52P1	KDM4F	EFNA4-EFNA3	SLCO1B3-SLCO1B7	LOC127814297	TSPY9	TP53TG3F	TAF11L3	TAF11L8	LOC102723750
Hospital Contact For Infections	TMDD1	PERCC1	LOC124902436	LOC101060212	RBMY1C	LOC102723750	FAM240B	LOC102725191	LOC124904542	LOC124904411
Triglyceride Levels X Loop Diuretics Use Interaction	MAP1LC3BP1	ARL4AP5	ERV3-1-ZNF117	DUS4L-BCAP29	PMIS2	OR12D1	TAF11L4	SCYGR1	LOC102724474	MSANTD5
HDL Cholesterol Levels X Thiazide Or Thiazide-Like Diuretics Use Interaction	ZNF660-ZNF197	LOC102724813	LOC100653133	SMIM28	CIST1	OR51C1P	LOC100996709	GOLGA6L19	SPDYE10	LOC105371253
Circulating Leptin Levels X Sex Interaction In High Cardiovascular Risk	LOC105379199	ABCA10	ABCA6	LOC124904411	OR5BS1P	LOC128125814	TBCEL-TECTA	ABCA8	OCTN3	LRRN4CL
Protein Levels In Obesity	DEFB130B	OOSP1	DEFB105A	CFHR5	AFM	FETUB	LOC102724971	DEFB107A	DEFB105B	SERPINA7
Apolipoprotein A1 Levels	SCYGR1	LOC102724474	P3R3URF	LOC112267881	LOC101929937	CP20	LOC102723971	MAP1LC3BP1	PYDC5	LOC100507703
Serum Metabolite Levels (CMS)	LOC102724474	CP20	SCYGR1	SLCO1B3-SLCO1B7	PEPE	PYDC5	APOC4	LPA	DEFB130B	TMA7B
Insomnia	LOC105371253	SPDYE10	SPDYE14	SPDYE15	SPDYE12	SPDYE13	SLCO1B3-SLCO1B7	SPDYE9	TBCEL-TECTA	MAP1LC3BP1
Response To Levetiracetam In Genetic Generalized Epilepsy	LOC100996750	LOC100996696	ARHGAP11A-SCG5	TAF11L11	TBCEL-TECTA	SLCO1B3-SLCO1B7	ZNF511-PRAP1	TAF11L3	TAF11L8	SEA
Response To Lamotrigine And Valproic Acid In Genetic Generalized Epilepsy	TMDD1	LOC124902436	TBCEL-TECTA	SLCO1B3-SLCO1B7	SGCZ	CDH18	OR52P1	DPP10	CNTNAP5	TMEM132D
Adipose Morphology	TBCEL-TECTA	SLCO1B3-SLCO1B7	LOC112267881	USP17L23	LOC124902694	MAGEB6B	SCYGR1	OR8J2	DUS4L-BCAP29	LOC100653133
Opioid Use Disorder	OR8G3P	OR52P1	LOC102724183	LOC124906010	LOC100996709	LOC102723971	OCTN3	SMIM40	FAM240B	OR5D3P
Cutaneous Malignant Melanoma	LOC128125816	SCYGR1	LOC112267881	LOC107987479	SMIM28	MS4A18	OR1R1P	LOC101929805	LITAFD	LOC107987067
Cerebral Amyloid Angiopathy	TMDD1	LOC124904542	OR2B8P	LOC107987067	LOC112268145	LITAFD	LOC112268260	SMIM39	LOC100653133	LOC100288966
Microscopic Brain Infarct	LOC122513141	TLE7	LOC102724813	OR9H1P	P3R3URF-PIK3R3	LOC112267881	CIST1	LOC124906010	TEX50	SMIM47
Dementia With Lewy Bodies	LOC105371253	TAF11L3	TAF11L8	TAF11L9	TAF11L7	TAF11L5	TAF11L10	LOC112268076	LOC100996701	LOC124909439
Neurofibrillary Tangles	LOC100996709	SLCO1B3-SLCO1B7	LOC128125816	OR8J2	OR51C1P	SMIM28	GOLGA6L19	AQP7B	POTEB2	MSANTD5
Neuritic Plaque	MAP1LC3BP1	LOC105379199	LOC100996709	ARL4AP5	SCYGR10	TMA7B	TBCEL-TECTA	OR4M2B	TMDD1	LOC124904542
Youthful Appearance (Self-Reported)	TMDD1	LOC105379199	LOC100996709	LOC101929805	LOC112268260	LOC112268145	LITAFD	LOC107987067	FAM240B	SPRR5
Smoking Initiation	SLCO1B3-SLCO1B7	TBCEL-TECTA	LOC105379199	FAM240B	TMEM271	SMIM28	MAP1LC3BP1	LOC100996709	LOC105371253	OR52P1
Spherical Equivalent	CHD9NB	TBCEL-TECTA	LOC105379199	FAM240B	SLCO1B3-SLCO1B7	LOC112267881	TMDD1	LOC107987479	LOC102723451	LOC101929937
Estimated Glomerular Filtration Rate	MAP1LC3BP1	LOC101929937	FAM240B	SLCO1B3-SLCO1B7	LOC102724474	ARL4AP5	LOC102723382	LOC105369669	PMIS2	TBCEL-TECTA
Serum Creatinine Levels	FAM240B	SLCO1B3-SLCO1B7	SCYGR1	FAM90A22	FAM90A23	TGIF2LY	LOC124904411	P3R3URF-PIK3R3	MAP1LC3BP1	MAGEB6B
QT Interval	LOC105379199	FAM240B	PRAMEF33	LOC101929937	SCYGR1	MAP1LC3BP1	OR9H1P	LOC128125822	OR10J4	SLCO1B3-SLCO1B7
Behcet's Disease	LOC105379528	KIR3DL3	TRAP	IL9	TRG	IL21	KIR3DL2	KLRK1	KIR2DS3	IL22
Smoking Cessation	MAP1LC3BP1	OR2T7	LOC107987479	ARL4AP5	TBCEL-TECTA	LOC100996709	SLCO1B3-SLCO1B7	OR8J2	FAM240B	OR51C1P
Smoking Status (Current Vs Never)	FAM240B	OR51C1P	SLCO1B3-SLCO1B7	KDM4F	SCYGR1	TMEM271	LOC107987479	H3Y1	LOC128706666	OR8J2
JT Interval	LOC105379199	FAM240B	SCYGR1	OR10J4	SAGSIN1	LOC124909439	LOC102723971	TMDD1	OR52P1	MAP1LC3BP1
Circulating Leptin Levels Or Type 2 Diabetes	OOSP4B	SLC6A4	NPC1L1	HSD3B2	AVPR1B	CA7	KCNB2	SCYGR1	KCND1	REN
Brainstem Volume	ZNF660-ZNF197	PPIAP60	SMIM41	ARHGAP11A-SCG5	LOC124903759	LOC107987545	LOC100653049	LOC100507703	H3Y2	TSPY9
Amygdala Volume	ZNF511-PRAP1	ZNF722	RBMY1E	TAF11L3	TAF11L8	MS4A18	RBMY1D	ZNF475	CHD9NB	HSD3B2
Caudate Nucleus Volume	ARL4AP5	FAM240A	TGIF2LY	LOC102723713	TAF11L11	KLF18	LOC105379199	SLCO1B3-SLCO1B7	NOBOX	GSX1
Pallidum Volume	SLCO1B3-SLCO1B7	LOC124904411	TAF11L11	FAM240B	SMIM44	CP20	LOC102723713	TEX53	SMIM28	PERCC1
Putamen Volume	LOC105379199	TBCEL-TECTA	PTPRZ2	OR14L1	TMDD1	LOC105371253	CIMIP3	SMIM28	TAF11L11	SLCO1B3-SLCO1B7
Thalamus Volume	ZNF660-ZNF197	C17orf114	LOC105379199	LOC128092246	MAGEB6B	OR1R1P	LOC124903759	LOC100996696	TBCEL-TECTA	SMIM28
Cataracts (Operation)	SCYGR1	LOC102723713	LOC128125814	ZNF511-PRAP1	MAGEB6B	OOSP4A	FAM240B	LOC105376722	LOC124909439	SAGSIN1
Vascular Endothelial Growth Factor Levels	OR1R1P	TSPY9	TBCEL-TECTA	LOC107987479	FAM240B	DUS4L-BCAP29	GOLGA6L22	OR8J2	OR2T7	ERV3-1-ZNF117
Nicotine Dependence	SCYGR1	LOC102724474	FAM240B	CHD9NB	TMEM271	LOC107987479	LOC105379199	LOC112267881	LOC124902436	SMIM38
Severe Aplastic Anemia	HLA-DQB3	SLCO1B3-SLCO1B7	OOSP4A	OR8G3P	TRIM51G	LOC102723750	LOC100996696	LOC122513141	TMDD1	SMIM44
Cutaneous Melanoma Or Hair Colour	LOC124902694	LOC124904542	OR9H1P	LOC102725191	OOSP4A	LOC107987479	LOC112267881	LOC114841035	LOC128125816	SMIM28
Neuropathologic Traits (Pleiotropy)	OR1R1P	LOC124904542	ARHGAP11A-SCG5	MYL12BP2	OOSP3	LOC102723713	OSTCP2	TAF11L11	SMIM44	LOC100996709
Glucagon Levels In Response To Oral Glucose Tolerance Test (Fasting)	LOC128125814	LOC102724183	TMDD1	OR52P1	TEX54	OOSP4B	TRIM51G	FAM240B	FAM90A17	OR51C1P
Glucagon Levels In Response To Oral Glucose Tolerance Test (30 Minutes)	TMDD1	LOC107987479	SLCO1B3-SLCO1B7	ARHGAP11A-SCG5	LOC105376722	TAF11L11	FAM240B	PTTG1IP2	PWWP4	GRM8
Glucagon Levels In Response To Oral Glucose Tolerance Test (120 Minutes)	LOC114841035	AQP7B	LOC107983987	SLCO1B3-SLCO1B7	ATXN8	FAM90A22	OR52E1	TRIM51G	OR52P1	FOXL3
B-cell Acute Lymphoblastic Leukaemia	SRY	GATA1	TGIF2LY	YY2	GSX1	FIGLA	HNF1A	ETV2	KLF14	MYCN
Retinal Detachment Or Retinal Break	TBCEL-TECTA	SLCO1B3-SLCO1B7	DEFB130B	MAP1LC3BP1	OOSP1	ARL4AP5	LOC102725191	FOXL3	CHD9NB	LOC107987479
High Myopia	SLCO1B3-SLCO1B7	FAM240B	OR52P1	MAGEB6B	LOC102725191	TBCEL-TECTA	FAM90A14	LOC105379199	SMIM28	FAM90A9
Cortical Thickness	LOC105379199	TBCEL-TECTA	MAP1LC3BP1	LOC102725191	FAM240B	ARL4AP5	LOC124904542	OR52P1	LOC100996696	SCYGR1
Primary Biliary Cirrhosis	LOC128125814	KIR3DL3	LOC105379528	C1orf232	LOC107987545	SCYGR1	LPAL1	G6PR	IL21	LOC105379199
Narcolepsy With Cataplexy	LOC124904542	LOC112267881	OOSP4B	NFILZ	PPIAP40	LOC112268076	LOC100996701	OR8J2	OR5BS1P	LOC101926994
Nevus Count Or Cutaneous Melanoma	LOC105379199	SCYGR1	LOC128125816	LOC124902436	FAM240B	TAF11L14	LOC112267881	DUX3	SEA	SMIM28
White Matter Hyperintensities	OR1R1P	TRIM51G	GOLGA6L19	EEF1AKMT4-ECE2	H3Y2	LOC100996709	OR52E1	LOC100653133	FAM90A26	TSPY9
White Matter Integrity (Fractional Anisotropy)	ZNF475	LOC107983987	LOC102724813	AQP7B	PEPE	CTXND2	H3Y2	MYL12BP2	SPEGNB	LOC114841035
COVID-19 (Critical Illness Vs Population)	LOC105379528	TRAP	LOC128706666	LOC100652777	ZNF722	ZNF765-ZNF761	DEFB107A	PMIS2	H3Y2	LIPB
Sleep (1/2-Day Periodicity)	SLCO1B3-SLCO1B7	OR5BS1P	LOC107983987	TBCEL-TECTA	TMEM271	PPIAP60	PEPC	TMA7B	MAGEB6B	LOC102724813
Sleep (1/3-Day Periodicity)	LOC122513141	FAM90A22	TRIM51G	MAGEB6B	SMIM40	FAM90A23	FAM90A14	FAM90A9	LOC102723382	LOC105369669
Mastocytosis (KIT D816V Positive)	ZNF765-ZNF761	LOC102724813	SLCO1B3-SLCO1B7	LOC105377805	LOC107987269	LOC107987020	LOC107983989	LOC107985149	FAM240B	LOC101929601
Fasting Glucose	P3R3URF-PIK3R3	SLCO1B3-SLCO1B7	LOC105379199	LOC105371253	XNDC1N	SMIM28	LOC102724474	SCYGR1	C8orf89	SPDYE14
Fasting Insulin	LOC105379199	SCYGR1	HSD3B2	OOSP4B	MAGEB6B	CA7	SPDYE11	MAP1LC3BP1	AVPR1B	LOC105375434
Prostate Cancer (Early Onset)	LOC100507703	OCTN3	SEA	MAGEB6B	TRAP	LOC102724813	USP17L19	LOC107987479	TSPY9	GGTLC3
Body Fat Distribution (Arm Fat Ratio)	LOC101929937	LOC105369669	LOC102723382	CNPY3-GNMT	SETDB2-PHF11	LOC105379199	SCYGR1	ERV3-1-ZNF117	OR8J2	OR51C1P
Serum Metabolite Levels	LOC102724474	CYP3A7	CYP2C19	PRODH2	CYP2A6	SLC22A25	ADH1A	CYP8B1	CYP4A22	CYP2A7
Plasma Free Amino Acid Levels	ERVFC1	PPIAL4H	SPDYE11	PTTG1IP2	PWWP4	PRAMEF27	LOC100996696	LOC107987479	HAPSTR2	SMIM41
Body Fat Distribution (Leg Fat Ratio)	LOC102723382	LOC105369669	LOC101929937	DEFB130B	OOSP1	KDM4F	SCYGR1	CNPY3-GNMT	FAM246A	LOC112267897
Body Fat Distribution (Trunk Fat Ratio)	LOC105379199	DEFB130B	OOSP1	LOC122455342	ERV3-1-ZNF117	SCYGR1	P3R3URF-PIK3R3	LOC102723382	LOC105369669	LOC112267897
Triglycerides X Physical Activity Interaction (2Df Test)	LOC102724474	LOC128092246	SCYGR1	LOC100996750	FAM90A18	FAM90A19	C8orf90	LOC102723451	APOA5	CHD9NB
Blood Protein Levels In Cardiovascular Risk	CCL15	CCL16	TRAP	LOC105379528	IL17A	CCL17	DEFB130B	KIR3DS1	IL5	CCL23
Sleep Duration (> 10 Hours)	MAGEB6B	LOC128125822	LOC124903759	SYT15B	TBC1D3I	SMIM38	LOC102724813	CNPY3-GNMT	LOC124904542	SLC35G4
Response To Serotonin-Norepinephrine Reuptake Inhibitors (Responders Vs Non-Responders)	PPIAP60	ZNF511-PRAP1	ARHGAP11A-SCG5	SLCO1B3-SLCO1B7	MAGEB6B	FAM240B	SMIM36	CHD9NB	OOSP4A	FAM240A
Response To Antidepressants (Non-Treatment-Resistant Vs Treatment-Resistant Depression)	LOC100653133	FAM246A	LOC112267897	GOLGA6L19	LOC112267881	SMIM36	MS4A18	OR4M2B	USP17L22	GUK2
Response To SSRI (Responders Vs Non-Responders)	OR52P1	H3Y1	OR8J2	TPRX2	OR51C1P	LOC114841035	GOLGA6L1	FAM240B	TSPY9	TMDD1
Response To Norepinephrine-Dopamine Reuptake Inhibitors (Responders Vs Non-Responders)	LOC124904542	MSANTD5	LOC100996709	SMIM44	CT47C1	OR51C1P	SLCO1B3-SLCO1B7	ZNF475	TOMT	LOC112268260
White Matter Hyperintensity Volume	FAM90A14	FAM90A9	LOC107983987	FAM90A8	LOC128125822	TRIM51G	FAM90A22	LOC112267881	FAM90A23	SCYGR1
Eye Color	POTEB2	OR11H7	GOLGA6L22	DUX3	GOLGA6L1	PERCC1	H2AL3	FAM90A22	LOC100996696	OR10AC1
Hair Color	LOC102725191	SCYGR1	PERCC1	LOC102723971	MAP1LC3BP1	ARL4AP5	LOC128125816	SPRR5	FAM240B	OR52P1
Eye Color (Saturation)	POTEB2	GOLGA6L1	GOLGA6L22	TRIM77	SMIM28	PTPRZ2	SLCO1B3-SLCO1B7	TYR	POTEB3	GOLGA8G
Eye Color (Brightness)	POTEB2	TRIM77	TYRP1	SPRR5	CSAG2	DCT	GOLGA6L1	SLC35G4	TRPM1	MLANA
Skin, Hair And Eye Pigmentation (Multivariate Analysis)	POTEB2	SLCO1B3-SLCO1B7	TYRP1	TRIM77	LOC124904542	CP20	SPRR5	OOSP4B	TRPM1	DCT
Plasma Free Amino Acid Levels (Adjusted For Twenty Other PFAAs)	LOC100996696	PWWP4	PTTG1IP2	PPIAL4H	TRIM51G	SMIM41	LOC102724474	HAPSTR2	PRAMEF26	PRH1-TAS2R14
Plasma Free Amino Acid Levels (Adjusted For One Other PFAA)	LOC100996696	HAPSTR2	POTEB2	PWWP4	PTTG1IP2	PRAMEF26	ZNF475	PRH1-TAS2R14	SPRR5	OCTN3
Childhood Body Mass Index	LOC105371253	SPDYE10	TSPY9	SLCO1B3-SLCO1B7	TP53TG3E	LOC100652777	H2AL3	SPDYE12	SMIM28	LOC105372704
Prostate Cancer (Advanced)	LOC128706666	OOSP4B	MYL12BP2	NFILZ	DUSP13B	LOC105371253	OR52P1	TCP11X1	G6PR	LPAL1
Chronic Rhinosinusitis	HLA-DQB3	OOSP4A	PRAMEF33	LOC105379528	FAM246A	LOC112267897	IL26	IL21	IFNA16	C8orf90
Non-del(5q) Myelodysplastic Syndromes	OOSP4A	PTPRZ2	LOC101929937	OOSP4B	LOC102723750	FAM240B	LOC102725191	LOC102723382	LOC105369669	SMIM28
Nicotine Metabolite Ratio In Current Smokers	H2AL3	CYP2A13	LOC102725191	H3Y1	LOC102724474	LOC114841035	CYP2C9	TSPY9	CYP2C19	UGT2B10
Smoking Behaviour (Cigarette Pack-Years)	SCYGR1	LOC102724474	TAF11L3	TAF11L8	LOC105371253	EFNA4-EFNA3	LOC122526780	ERV3-1-ZNF117	IGBP1C	TAF11L7
LDL Cholesterol X Physical Activity Interaction (2Df Test)	LOC102724474	LOC105371253	NFILZ	CP20	LOC100652777	CNPY3-GNMT	APOA5	NPC1L1	PERCC1	ABCG5
HDL Cholesterol X Physical Activity Interaction (2Df Test)	SCYGR1	MSANTD5	P3R3URF	OOSP4B	PYDC5	SPDYE10	LOC102724474	ARHGAP11A-SCG5	PTTG1IP2	PWWP4
Intrinsic Epigenetic Age Acceleration	OR51C1P	TOMT	IGBP1C	OR8J2	PRH1-TAS2R14	TMA7B	TAF11L3	TAF11L8	PTTG1IP2	PWWP4
Central Retinal Vein Equivalent	OR5D3P	C8orf90	LOC102723713	TAF11L11	OR4N4C	LOC128125814	OR1R1P	OR56B2P	ARHGAP11A-SCG5	TMDD1
Colorectal Cancer	LOC105379199	FAM240B	LOC124902694	LOC100996696	LOC102723971	SLCO1B3-SLCO1B7	CHD9NB	LOC124904542	C1orf232	MAGEB6B
Fractures	LOC128092246	SCYGR1	LOC102724813	LOC100996709	TMDD1	LOC105369669	LOC102723382	OOSP4B	TSPY9	OR51C1P
Urinary Metabolite Modules (Eigenmetabolites) In Chronic Kidney Disease	LOC102724474	SLC17A2	CYP4A11	CYP3A7	UGT1A4	PRODH2	HAO2	ACSM2A	ACMSD	ACSM2B
Coronary Artery Disease In Type 1 Diabetes	TRIM51G	FAM240B	CD300H	TBCEL-TECTA	LOC102723971	LOC100996696	LOC100129098	H3Y1	TMEM271	SLCO1B3-SLCO1B7
Gastrointestinal Infection	ATXN8	OOSP4A	FAM90A18	FAM90A19	PYDC5	FAM90A14	FAM90A9	FAM90A8	SMIM33	LOC105379199
TestASV 38 (Ruminococcus) Abundance	LOC107987479	FAM90A18	FAM90A19	LOC105379199	OOSP4B	MAGEB6B	MAP1LC3BP1	LOC107987545	ARL4AP5	MDFIC2
Parkinson's Disease (Age Of Onset)	LOC105371253	SPRR5	LOC124909439	SAGSIN1	PPIAP60	CP20	LOC107987479	SPDYE11	LOC102723971	GOLGA6L19
Meat-related Diet	SMIM40	MSANTD5	LOC105369669	LOC102723382	SSU72L1	H2BC10	TBC1D3I	OR9H1P	H2AL3	LOC102723564
OTU99 8 (Ruminococcaceae) Prevalence	LOC101929937	OR5BS1P	LOC100996709	PEPC	ZNF765-ZNF761	LOC102724334	ASDURF	SLCO1B3-SLCO1B7	CLEC20A	RBMY1C
Snoring	TEX54	ZNF664-RFLNA	PRH1-TAS2R14	PMIS2	CHD9NB	LOC124906010	LOC124902694	PTPRZ2	LOC105379199	SSU72L1
Chronic Obstructive Pulmonary Disease	OR12D1	SPDYE10	TRIM39-RPP21	LOC105371253	LOC105379199	TRIM49D2	FAM246A	LOC112267897	MAP1LC3BP1	OR2J1
TestASV 43 (Parasutterella) Abundance	OOSP4B	LOC124904411	FAM90A18	FAM90A19	DEFB130B	TRIM51G	PRH1-TAS2R14	DEFB105A	OOSP1	DEFB106B
Interleukin-6 Receptor Subunit Alpha Levels	OR1R1P	OR9H1P	LOC128125814	MAP1LC3BP1	TEX38	IGBP1C	TPRX2	ARL4AP5	H2BK1	LOC101929937
MHC Class I Polypeptide-Related Sequence A Levels	TRIM39-RPP21	HLA-DQB3	BTNL2	LY6G5B	MCCD1	TRIM40	PSORS1C1	TRAP	FAM246A	LOC112267897
Vascular Endothelial Growth Factor D Levels	FAM236D	FAM236C	FAM236B	CENPVL2	ETDC	ETDA	TCP11X1	CT47A8	CT47A9	ETDB
E-selectin Levels	KDM4F	LOC102723971	FUT5	OR8G3P	H2AL3	FUT2	IGBP1C	SPEGNB	LOC100996696	LYNX1-SLURP2
Melanoma-Derived Growth Regulatory Protein Levels	H3Y2	LIPB	TPRX2	USP17L21	NOTCH2NLR	ZNF765-ZNF761	OR10AC1	USP17L19	LOC102723553	SMIM39
OTU99 19 (Bacteria) Prevalence	SMIM40	LOC102723971	MSANTD5	LOC102723713	G6PR	LPAL1	LY6L	TCP11X1	SSU72L5	LOC100996696
Oily Fish Consumption	LOC105371253	LOC105379199	SPDYE10	SLCO1B3-SLCO1B7	LOC107987479	LOC102725191	OR11H7	MDFIC2	DUS4L-BCAP29	OR12D1
Non-oily Fish Consumption	TMDD1	SCYGR1	SPDYE11	TAF11L14	LOC102724474	TMA7B	TPRX2	H3Y2	TEX54	FOXL3
Lamb Consumption	LOC105379199	LOC105371253	SCYGR1	LOC102725191	LOC107987479	TRIM51G	PYDC5	TMEM275	RBMY1C	RBMY1E
Serum Immune Biomarker Levels	LOC102724183	LOC100653049	TAF11L11	LOC102723713	FAM240B	SMIM39	LOC124902436	TOMT	SCYGR2	LOC101929937
Cerebrospinal Fluid Immune Biomarker Levels	OOSP4B	EEF1AKMT4-ECE2	NFILZ	KDM4F	LOC128125816	TBCEL-TECTA	FAM240B	FAM90A22	SPDYE12	MAGEB6B
Leisure Sedentary Behaviour (Computer Use)	LOC107987479	LOC102725191	OR52E1	LOC105371253	LOC112267881	EEF1AKMT4-ECE2	PPIAL4H	AQP7B	LOC124904542	H3Y2
Idiopathic Downbeat Nystagmus	TMDD1	ATXN8	TMEM271	TOMT	SMIM28	TP53TG3F	C1orf232	MDFIC2	KCNB2	LOC122513141
Renal Underexcretion Gout	SPDYE11	FOXL3	PRAMEF33	PRAMEF26	PRAMEF27	OR10J4	ABCF2-H2BK1	LOC107987545	SCYGR1	SPDYE16
Renal Overload Gout	SPDYE11	FOXL3	PRAMEF33	SPDYE17	SPDYE14	SPDYE15	PRAMEF27	OOSP4B	LOC102724474	SPDYE13
Gout (Combined Type)	SPDYE11	FOXL3	MAP1LC3BP1	ARL4AP5	PMIS2	OR10J4	ABCF2-H2BK1	LOC105377805	LOC107987269	LOC107985149
Gout (Normal Type)	OCTN3	TRAP	LOC100507703	OR14L1	SEA	LOC107987479	CP20	TMEM271	SPDYE11	MS4A18
Gout	LOC102724474	SCYGR1	SLCO1B3-SLCO1B7	SPDYE11	LOC107984876	PRAMEF33	HSD3B2	FOXL3	FAM240B	PRAMEF27
OTU97 117 (Ruminococcus) Prevalence	LOC107987479	TAF11L14	LOC112267881	OR5BS1P	LOC128125816	SMIM28	CP20	SETDB2-PHF11	PTPRZ2	TAF11L12
C-reactive Protein Levels	SCYGR1	SPDYE11	LOC105371253	SPDYE15	SPDYE14	FAM240B	LOC102724474	SPDYE17	TBCEL-TECTA	SPDYE13
Cirrhosis	LOC105375012	LOC112267897	FAM246A	TRIM51G	LOC647264	FOXL3	HLA-DQB3	OR4M2B	AQP7B	PRAMEF26
Bone Mineral Content	LOC105376722	LOC105379199	PERCC1	C8orf90	SEA	LOC101060212	LOC124904542	LOC107987479	OR8J2	TOMT
Fasting Plasma Glucose	LOC105371253	SLCO1B3-SLCO1B7	SPDYE10	SPDYE15	SPDYE14	P3R3URF-PIK3R3	ZNF722	FAM240B	CIST1	LOC124902436
Multiple Myeloma	TGIF2LY	LOC107983987	SRY	RAX2	ZNF705B	ZSCAN4	ZNF705D	DUX3	FIGLA	FOXD4L6
Longitudinal Brain Connectivity Change (Louvain Modularity)	ZNF664-RFLNA	CIMIP3	H3Y2	USP17L21	PRH1-TAS2R14	USP17L28	TEX54	TRIM49D2	DEFB109B	CTXND2
Longitudinal Brain Connectivity Change (Transitivity)	SCYGR1	TBCEL-TECTA	SMIM28	HSD3B2	RXRB	AVPR1B	H2BK1	CA7	FAM90A19	PPIAL4H
Longitudinal Brain Connectivity Change (Global Efficiency)	FAM90A18	FAM90A19	LOC128706666	LOC107986800	TP53TG3F	LOC100996701	LOC112268076	USP17L19	TAF11L4	LOC101926994
Cognitive Decline (Age-Related)	TMDD1	CT47C1	LOC105371253	SPEM3	FOXL3	OR52E5	LOC100507703	ZNF475	STRIT1	OCTN3
Maternal Nondisjunction Of Chromosome 21 (MII Error Vs Fathers)	LOC124904542	H3Y1	CHD9NB	OR52E1	LOC102723451	CIST1	FAM90A18	FAM90A19	C8orf89	FAM90A17
Maternal Nondisjunction Of Chromosome 21 (MI Error Vs MII Error)	LOC102724183	LOC105377805	LOC107985149	LOC107987020	LOC107983989	LOC107987269	LOC101929601	TBCEL-TECTA	LOC105379199	PRAMEF26
Hip Bone Size	TBCEL-TECTA	SSU72L5	HAPSTR2	EEF1AKMT4-ECE2	SSU72L4	SSU72L3	SSU72L2	GLYATL1B	LOC105379199	LOC101929937
Bone Mineral Density (Hip) And Hip Bone Size	LOC101929937	SSU72L5	HAPSTR2	LOC102723382	LOC105369669	EEF1AKMT4-ECE2	LYNX1-SLURP2	P3R3URF-PIK3R3	CNPY3-GNMT	GET1-SH3BGR
Urate Levels	LOC102724474	LIPB	TBCEL-TECTA	SCYGR1	ZNF511-PRAP1	MAGEB6B	FAM240B	ARL4AP5	SLCO1B3-SLCO1B7	P3R3URF-PIK3R3
Bone Mineral Density (Hip)	ARL4AP5	LOC105379528	ZNF722	LOC102725191	MAP1LC3BP1	PMIS2	LOC107987545	KIR2DS3	LOC105371253	FAM240A
Blood Glucose Levels	P3R3URF-PIK3R3	SLC30A8	TEX54	LOC105379199	LOC105371253	MTNR1B	SPDYE17	SLCO1B3-SLCO1B7	LOC100129098	SPDYE11
Serum Docosahexaenoic Fatty Acid Concentration In Metabolic Syndrome	G6PR	LPAL1	LOC107987479	TAF11L4	LOC105379199	OOSP4A	LOC100996701	LOC112268076	LOC102725191	LOC101926994
Serum Omega-3 Polyunsaturated Fatty Acid Concentration In Metabolic Syndrome	G6PR	LPAL1	LOC102724813	LOC107987479	TAF11L4	LOC128125816	LOC105379199	TBCEL-TECTA	ARHGAP11A-SCG5	LOC102725035
Serum Omega-6 To Omega-3 Polyunsaturated Fatty Acid Ratio In Metabolic Syndrome	LPAL1	G6PR	TBCEL-TECTA	LOC107987479	TAF11L4	FAM240B	LOC101059915	LOC100129098	OR10AC1	FRG2C
Serum Polyunsaturated Fatty Acid Concentration X Sex Interaction In Metabolic Syndrome	LOC101060212	TRIM51G	LOC127814297	LOC102723553	MAP1LC3BP1	LOC107987545	ARL4AP5	FAM90A22	SLCO1B3-SLCO1B7	C17orf114
Myocardial Infarction	LOC112267881	ZNF511-PRAP1	TBCEL-TECTA	LOC100996696	MAP1LC3BP1	LOC105375434	ARL4AP5	LOC105379199	SSU72L5	LOC107983987
Alcohol Consumption (Heavy Vs. Light/Non-Drinkers)	H3Y2	LOC107987479	USP17L15	USP17L19	TEX54	USP17L12	USP17L20	USP17L28	LOC105371253	USP17L27
Uterine Fibroids (MTAG)	LOC105379199	LOC100996709	TBCEL-TECTA	LOC102724474	EFNA4-EFNA3	LOC102723971	OR5BS1P	LOC101929937	FAM240B	CCDC195
Coffee Consumption	SPDYE11	SLCO1B3-SLCO1B7	LOC105371253	LOC102723750	LOC102724474	FOXL3	SPDYE14	SPDYE15	PRAMEF33	FAM246A
Alcohol Consumption (Drinkers Vs Non-Drinkers)	FOXL3	TEX50	SPDYE11	IGBP1C	ADH1A	SCYGR1	LOC122394732	SPEM3	AQP7B	ZNF475
Endometriosis (MTAG)	LOC105379199	C17orf114	FAM90A14	FAM90A9	TMDD1	FAM90A8	OOSP3	FAM90A22	MAGEB6B	C8orf89
Ovarian Cancer	FAM240B	AQP7B	LOC107983987	LOC124902436	OR8J2	LOC114841035	KDM4F	TBCEL-TECTA	THSD8	OR51C1P
Axial Length	ARL4AP5	MAP1LC3BP1	LOC102724813	LOC101929805	LOC102725035	TMDD1	LOC112268260	LOC112268145	LOC107987067	LITAFD
Cervical Cancer	LOC647264	FAM246A	LOC112267897	TRIM39-RPP21	OR12D3	HLA-DQB3	OR12D1	KRTAP9-6	AQP7B	MAP1LC3BP1
Gynecologic Disease	OR5D3P	OR5AL1	OR4N4C	OR12D3	OR2B3	OR11A1	OR2J3	OR4M2B	OR14J1	OR2J2
Cervical Cancer (MTAG)	LOC647264	OR12D3	OR12D1	FAM246A	LOC112267897	KRTAP9-7	OR5V1	KRTAP9-6	OR12D2	OR11A1
Ovarian Cancer (MTAG)	OR8J2	OR51C1P	LOC122513141	KDM4F	LOC100996696	MAGEB6B	SMIM41	OR1R1P	CCDC187	LOC107983987
Endometrial Cancer	LOC100996696	KDM4F	MAGEB6B	SLCO1B3-SLCO1B7	SCYGR1	TEX54	PMIS2	MAP1LC3BP1	OR52P1	LOC124902694
Endometrial Cancer (MTAG)	FAM90A23	LOC102723750	OR9H1P	LOC100996696	LOC107983987	PMIS2	KDM4F	LOC128031837	SSU72L3	SSU72L4
Hepatocellular Carcinoma In Hepatitis B Infection	LOC101926994	LOC102724183	LOC128706666	GNG14	LOC124904542	LOC100996750	SMIM44	LOC102723750	FAM240A	LOC100996696
Basophil Percentage Of White Cells	SMIM44	TAF11L10	TAF11L9	TAF11L7	TAF11L5	OOSP3	LOC124904411	LOC124902436	TMA7B	IGBP1C
Basophil Count	TAF11L7	TAF11L9	TAF11L5	TAF11L10	OOSP3	SMIM44	TMA7B	OR14L1	LOC112267881	LOC124909439
Cleft Lip With Or Without Cleft Palate X Maternal Periconceptional Smoking Interaction (Parent Of Origin Effect)	LOC122394732	FOXL3	ZNF722	TLE7	CT47C1	DUSP13B	TAF11L10	TAF11L9	TAF11L7	TAF11L5
Cleft Lip With Or Without Cleft Palate X Maternal Periconceptional Vitamin Use Interaction (Parent Of Origin Effect)	OR52P1	LOC128092246	USP17L8	LOC102725035	LOC124902436	LOC105377805	LOC107985149	LOC107987269	LOC107987020	LOC107983989
Postprandial Phospholipid Levels In IDL	LOC128092246	LOC100996750	LOC107987479	LOC128706666	SCYGR1	LOC128125814	TMDD1	ZNF660-ZNF197	LOC107986800	FAM90A17
Postprandial Triglycerides Levels In IDL	OSTCP2	RBMY1C	LOC128092246	LOC100996750	SSU72L5	LOC114841035	AQP7B	APOA5	KDM4F	H2AL3
Postprandial Linoleic Acid (18:2)	G6PR	LPAL1	OSTCP2	SCYGR1	LOC107987479	LOC128706666	APOA5	LOC128125814	LOC100129098	LOC105379199
Adolescent Idiopathic Scoliosis	LOC105379199	TBCEL-TECTA	SMIM28	MAP1LC3BP1	TMDD1	OR52P1	FAM240B	ARL4AP5	LOC102725191	C1orf232
Eosinophil Counts	SCYGR1	LOC112267881	TRAP	LOC105379528	SMIM40	GNG14	LOC124902694	TAF11L9	TAF11L10	TAF11L7
White Matter Microstructure (Mean Diusivities)	ATF7-NPFF	USP17L21	LOC647264	LOC112267897	FAM246A	EFNA4-EFNA3	OR4M2B	CDY1B	MAGEB6B	CDY2A
Household Income (MTAG)	FAM240B	LOC105371253	MAP1LC3BP1	LOC107987479	SMIM28	OR52P1	ARL4AP5	TBCEL-TECTA	SCYGR1	TMEM271
Optic Disc Size	TBCEL-TECTA	TMDD1	SLCO1B3-SLCO1B7	C8orf89	ZNF475	LOC105371253	MAP1LC3BP1	LOC102725191	FAM240B	ARL4AP5
Leukocyte Telomere Length	MAGEB6B	SCYGR1	ZNF722	TAF11L12	CPHXL	FAM90A14	LOC124900467	FAM90A22	FAM90A26	FAM90A9
Waist-to-hip Ratio Adjusted For BMI	AQP7B	LOC105379199	LOC647264	ZNF765-ZNF761	SCYGR1	LOC101929937	SPDYE17	DUX3	FAM90A14	FAM90A9
Hay Fever And/Or Eczema	LOC105379528	TRAP	KIR3DL3	HLA-DQB3	IL21	KIR2DS3	SCYGR1	IL9	LOC100129098	IL2
Coronary Artery Disease	LOC112267881	SCYGR1	CNPY3-GNMT	TBCEL-TECTA	LOC101929937	FAM240A	LOC105379199	SLCO1B3-SLCO1B7	CHD9NB	LOC102723382
Nicotine Dependence Symptom Count	FAM240B	LOC107987479	LOC124904542	PERCC1	TMSB15C	FAM240A	SLCO1B3-SLCO1B7	MSANTD5	ZNF722	SPEM3
Alzheimer's Disease Or HDL Levels (Pleiotropy)	ZNF660-ZNF197	CP20	OOSP4A	OOSP4B	PEPE	SCYGR1	OR2T7	PYDC5	LOC128031837	NFILZ
Allergic Disease (Asthma, Hay Fever Or Eczema)	LOC105379528	SMIM40	TRAP	PYDC5	FOXL3	LOC102725035	IL21	KIR3DL3	IGBP1C	LOC105371253
Household Income	GOLGA6L19	AQP7B	FAM240B	LOC102723971	FAM246A	LOC112267897	C17orf114	LOC107987479	LOC100653133	LOC105379199
Stimulated Adipocyte Lipolysis	TMDD1	OOSP4A	ZNF475	OR52P1	CHRM1	AVPR1B	CRYZL2P-SEC16B	HSD3B2	OPRD1	HTR1D
Cortical Surface Area	LOC105379199	TBCEL-TECTA	FAM240B	SCYGR1	TMDD1	LOC124904542	MAP1LC3BP1	LOC105371253	C1orf232	LOC102723971
Fasting Phospholipid Levels In Very Small VLDL	OSTCP2	LOC128092246	LOC100996750	MAP1LC3BP1	ARL4AP5	OR2B8P	TBCEL-TECTA	RBMY1C	LOC128031837	SMIM40
Fasting Triglycerides Levels In Very Small VLDL	LOC100996750	APOA5	OSTCP2	RBMY1C	LOC128092246	ABCG8	SSU72L5	LOC114841035	CETP	AQP7B
Fasting Free Cholesterol In Very Small VLDL	LOC128092246	LOC100996750	SCYGR1	LOC128125814	MAP1LC3BP1	TMDD1	ARL4AP5	EEF1AKMT4-ECE2	FAM90A17	CHD9NB
Fasting Total Lipids In Very Small VLDL	OSTCP2	RBMY1C	LOC128092246	LOC100996750	SSU72L5	LOC114841035	AQP7B	RBMY1D	BUD13	LOC107983987
Self-reported Risk-Taking Behaviour	LOC102724474	EEF1AKMT4-ECE2	MAP1LC3BP1	LOC107986800	TAF11L9	TAF11L7	TAF11L5	TAF11L10	LOC102723971	LOC107987545
Serum Folate Levels	TBCEL-TECTA	PRAMEF22	ZNF511-PRAP1	LOC102723971	PRH1-TAS2R14	GOLGA6L19	CCDC195	SMIM41	SLCO1B3-SLCO1B7	OR8U9
Osteoarthritis Of The Hand	LOC128092246	LOC100996750	SMIM44	OOSP3	KDM4F	OR10AC1	LOC124904411	CNTNAP3C	MANSC4	OR4C5
Opioid Dependence	LOC102723564	MAP1LC3BP1	ARL4AP5	PMIS2	SMIM28	FAM90A17	ZNF722	LOC114841035	LOC102725191	FAM240B
Insulin-related Traits (Multivariate Analysis)	MAP1LC3BP1	ARL4AP5	PMIS2	LOC105371253	C1orf232	KDM4F	SMIM28	LOC102723728	LOC100288966	ZNF475
Reaction Time	MAP1LC3BP1	SLCO1B3-SLCO1B7	SMIM28	ARL4AP5	FAM240B	TBCEL-TECTA	SPDYE11	TMEM271	LOC100996709	LOC112267881
Benign Childhood Epilepsy With Centro-Temporal Spikes	LOC107987479	C17orf114	LOC105379199	SLCO1B3-SLCO1B7	FAM90A17	TOMT	OR2T7	SMIM28	TMDD1	OR8G3P
Alzheimer's Disease (Onset Between Ages 58 And 79)	LOC124909439	SAGSIN1	TMA7B	ZNF660-ZNF197	KIR2DL5B	LOC114841035	TAF11L14	LOC102723971	LOC105379561	FAM240B
Exacerbations Requiring Hospitalisation In Asthma	LOC105376722	OR52P1	SLCO1B3-SLCO1B7	TBCEL-TECTA	FAM240B	OR8U9	PRAMEF27	ZNF664-RFLNA	AGBL4	NFILZ
Urinary Calcium Excretion	OR8G3P	ERV3-1-ZNF117	OR4Q2	TP53TG3F	GAGE12E	LOC127814297	LYNX1-SLURP2	LOC102723713	TSPY9	KRTAP12-4
Average Oral Glucocorticoid Dose In Mepolizumab-Treated Eosinophilic Granulomatosis With Polyangiitis	C1orf232	SMIM40	LOC100129098	PPIAP40	DEFB130B	MSANTD5	LOC101929805	GLYATL1B	LOC112268260	LOC107987067
Accrued Duration Of Remission In Mepolizumab-Treated Eosinophilic Granulomatosis With Polyangiitis	LOC105379528	LOC100996709	TICAM1	LOC124904542	KIR2DS3	LOC102725035	VAV1	KIR2DS5	KIR2DL5A	KIR2DS1
Atopic Asthma	LOC105379528	TRAP	FAM246A	LOC112267897	AQP7B	IL21	KIR3DL3	LOC647264	OR4M2B	TMDD1
Squamous Cell Lung Carcinoma	TRIM39-RPP21	OR2B2	DUX5	OR12D3	ZNF511-PRAP1	OR11A1	OR2B3	OR2J2	OR2H2	DEFB109B
Non-small Cell Lung Cancer	MAP1LC3BP1	ARL4AP5	TBCEL-TECTA	SLCO1B3-SLCO1B7	OR52P1	FAM240A	LOC105371253	SMIM28	LOC102725191	C1orf232
Alcohol-associated Liver Disease In Non Drinkers	TMDD1	CNPY3-GNMT	LOC101929937	LOC128706666	OR2B8P	ERV3-1-ZNF117	LOC102723750	KLF18	CPHXL	SMIM44
Allergic Rhinitis	TMDD1	SCYGR1	OOSP4A	HAPSTR2	SLCO1B3-SLCO1B7	OR8J2	OR51C1P	P3R3URF	LOC105379528	TRAP
Allergic Sensitization	IL4	IL9	IL17A	IL5	IL21	IL3	IL22	LOC105379528	IFNA2	IFNB1
Central Corneal Thickness	LOC100996696	LOC128092252	LOC105379199	DEFB130B	OOSP1	TMDD1	LOC100507703	OCTN3	OR8G3P	LOC124904542
Worry	LOC107987479	LOC105371253	SCYGR1	ZNF765-ZNF761	TAF11L9	TAF11L7	TAF11L10	TAF11L5	PRH1-TAS2R14	SPDYE10
Neuroticism	LOC105371253	FAM240B	SMIM28	SLCO1B3-SLCO1B7	TBCEL-TECTA	FAM90A14	LOC107987479	FAM90A9	SPDYE10	FAM90A8
Current Cigarettes Per Day In Chronic Obstructive Pulmonary Disease	LOC102724813	LOC107987479	LOC100653049	OR2T7	ERV3-1-ZNF117	CP20	CT47C1	CHRNB4	PYDC5	PEPE
Spherical Equivalent Or Myopia (Age Of Diagnosis)	SLCO1B3-SLCO1B7	LOC105379199	LOC100996696	TBCEL-TECTA	LOC107987479	LOC102723713	CHD9NB	TMEM271	KDM4F	ZNF722
Vertical Cup-Disc Ratio	TBCEL-TECTA	FAM240B	LOC105379199	LOC105375434	LOC100129098	LOC102725191	TMDD1	SCYGR1	LOC100996696	MAGEB6B
Intraocular Pressure And Central Corneal Thickness (Multi-Trait Analysis)	LOC128092252	LOC107987479	TAF11L14	CP20	LOC124902436	PPIAP40	OR4M2B	LOC128125816	LOC102724474	LOC124904411
Uric Acid Levels	LOC102724474	SPDYE11	MAP1LC3BP1	PMIS2	LOC107987479	ARL4AP5	SLC35G4	OCTN3	SLCO1B3-SLCO1B7	LOC102723713
Blood Urea Nitrogen Levels	CNPY3-GNMT	PMIS2	LOC105379199	TBCEL-TECTA	SLCO1B3-SLCO1B7	P3R3URF-PIK3R3	LOC105371253	TMDD1	LOC124904542	TEX54
Obstructive Sleep Apnea Trait (Apnea Hypopnea Index, Change Over Time)	CIST1	TMDD1	OR51C1P	OR8J2	MBD3L2B	ERV3-1-ZNF117	TMA7B	USP17L8	HAPSTR2	LOC100996709
Fasting Very Large HDL Particle Concentration	LOC100996750	APOA5	PYDC5	LOC128092246	DEFB130B	OR56B2P	ANGPTL8	OOSP1	SMIM44	PPIAP40
Fasting Phospholipid Levels In Very Large HDL	LOC100996750	APOA5	PYDC5	LOC128092246	DEFB130B	OR56B2P	ANGPTL8	OOSP1	SMIM44	PPIAP40
Fasting Triglycerides Levels In Very Large HDL	LOC114841035	AQP7B	OSTCP2	SMIM40	LOC128092246	SSU72L5	LOC100996750	FAM90A17	LOC107983987	OOSP4B
Fasting Mean Diameter Of VLDLD Particles	LOC100996750	OSTCP2	LOC128092246	APOA5	TRIM51G	LOC128706666	FAM90A18	LOC102724474	SCYGR1	FAM90A19
Fasting Cholesterol Esters In Very Large HDL	CHD9NB	LOC128092246	LOC100996750	OR56B2P	PYDC5	APOA5	PPIAP40	DEFB130B	ZNF511-PRAP1	LOC128125816
Fasting Free Cholesterol In Very Large HDL	LOC100996750	APOA5	PYDC5	LOC128092246	DEFB130B	OR56B2P	ANGPTL8	OOSP1	SMIM44	PPIAP40
Fasting Total Lipids In Very Large HDL	LOC100996750	APOA5	PYDC5	LOC128092246	DEFB130B	OR56B2P	ANGPTL8	OOSP1	SMIM44	PPIAP40
Fasting Total Phosphoglycerides	OSTCP2	LOC128092246	LOC100996750	KDM4F	H2AL3	CCDC201	P3R3URF	OR56B2P	APOA5	SCYGR1
Mucinous Adenocarcinoma In Colorectal Cancer	SMIM44	LOC100996709	OOSP3	TBCEL-TECTA	SMIM28	OR51C1P	MAP1LC3BP1	MYL12BP2	H2BK1	H2AL3
Postprandial Triglycerides In LDL	OSTCP2	RBMY1C	LOC128092246	LOC100996750	SSU72L5	LOC114841035	AQP7B	APOA5	KDM4F	H2AL3
Rheumatoid Arthritis	TRAP	LOC105379528	LOC112267881	MAGEB6B	LOC100129098	SCYGR1	LOC105375434	GNG14	FAM240B	AQP7B
Serum Carcinoembryonic Antigen Levels	H2AL3	LOC102723971	TPRX2	SPACA4	MARCOL	CEACAM18	LOC105375434	LOC100129098	SYCN	LYNX1-SLURP2
Serum Cancer Antigen 15.3 Levels	OR52P1	ARL4AP5	LOC112267897	FAM246A	LIPB	MAP1LC3BP1	TMEM275	AQP7B	ATF7-NPFF	OR4M2B
Postprandial Triglycerides Levels In Small LDL	OSTCP2	RBMY1C	LOC128092246	LOC100996750	SSU72L5	LOC114841035	AQP7B	APOA5	KDM4F	H2AL3
Schizophrenia (MTAG)	LOC105371253	SMIM40	SLCO1B3-SLCO1B7	MS4A18	TBCEL-TECTA	LOC107987479	TP53TG3F	SMIM38	ZNF475	ZNF722
Osteoporosis-related Phenotypes (MTAG)	G6PR	LPAL1	LOC122513141	LOC102724474	MSANTD7	LOC128706666	LOC107987479	LOC100129098	LOC105379199	KLF18
Eczema	SCYGR1	LOC105379528	SMIM40	TRAP	SPDYE10	LOC124902694	KIR3DL3	TGIF2LY	IL21	LOC100129098
Postprandial Mean Diameter Of HDL Particles	LOC100996750	OSTCP2	LOC128092246	TSPY9	APOA5	FAM90A18	FAM90A19	PYDC5	KDM4F	H2AL3
Postprandial Triglycerides In HDL	OSTCP2	RBMY1C	LOC128092246	LOC100996750	SSU72L5	LOC114841035	AQP7B	KDM4F	H2AL3	RBMY1D
Postprandial Phospholipid Levels In Medium VLDL	OSTCP2	APOA5	RBMY1C	LOC100996750	SSU72L5	RBMY1D	TRIM51G	LOC114841035	AQP7B	FAM90A18
Conjunctival UV Autofluorescence (CUVAF)	LOC100996709	LOC124909439	SAGSIN1	LOC124902436	CD300H	TBC1D3K	TOMT	SMIM28	CDY1B	PRRT1B
Aortic Valve Stenosis	LOC102724474	LOC102724183	LOC114841035	LOC107987020	LOC107983989	LOC107985149	LOC105377805	LOC107987269	LOC101929601	ZNF511-PRAP1
Spontaneous Adipocyte Lipolysis	LOC102723750	TMDD1	LOC101929937	LOC112267881	LOC102723382	LOC105369669	LOC128125814	LOC128092246	HSD3B2	AVPR1B
Nonatopic Asthma	FAM246A	LOC112267897	SCYGR1	AQP7B	OR4M2B	LOC105379528	LOC647264	BTNL2	TRAP	KRTAP29-1
Serum 25-Hydroxyvitamin D Levels	LOC102724474	TBCEL-TECTA	P3R3URF	UGT1A3	LOC100996709	SLCO1B3-SLCO1B7	LOC107984876	SCYGR1	LOC102723750	CCDC201
Neonatal Total 25-Hydroxyvitamin D Levels (Maternal Genetic Effect)	TAF11L8	TAF11L3	FAM240B	USP17L23	GAGE8	CT45A2	ZNF475	KDM4F	CT47A9	CT47A7
Polymyositis	LOC105379199	SCYGR1	LOC100653133	SPDYE11	GOLGA6L19	TSPY9	USP17L19	LOC100129098	FOXL3	SMIM47
Coronary Heart Disease	MAP1LC3BP1	ARL4AP5	FOXL3	SPDYE11	SLCO1B3-SLCO1B7	LOC100996696	OR52E1	FAM240B	PMIS2	TBCEL-TECTA
Hirschsprung Disease	TAF11L12	OR8G3P	SPDYE15	SPDYE14	LOC105371253	SPDYE11	LOC107987020	LOC105377805	LOC107985149	LOC107983989
Glioblastoma	FAM240B	TMDD1	LOC122513141	MSANTD5	LOC128125814	RBMY1C	PYDC5	TMSB15C	ABCF2-H2BK1	SMIM40
Non-glioblastoma Glioma	CNPY3-GNMT	LOC124903759	OR52P1	TOMT	SEA	LOC102723382	LOC105369669	SCYGR1	LOC100507703	TAF11L14
Rosacea Symptom Severity	LOC107987479	HLA-DQB3	LOC105379528	SPEM3	H2AL3	LOC105371253	TBCEL-TECTA	LOC102725035	TRIM39-RPP21	H3Y1
Optic Disc Area	TMDD1	LOC102723451	FAM240B	VN1R3	LOC105376722	LOC102725191	SMIM36	OOSP3	ZNF475	PTPRZ2
Optic Cup Area	TEX54	LOC100129098	LOC105375434	LOC100996696	PMIS2	C8orf89	LOC105379199	OOSP4B	NFILZ	ZNF664-RFLNA
Low Tan Response	C20orf173	EPPIN-WFDC6	ARL4AP5	TAF11L5	TAF11L7	TAF11L9	TAF11L10	USP17L3	OOSP4B	NFILZ
Survival In Colon Cancer	KDM4F	H3Y1	LOC122513141	LOC102724334	ARL4AP5	LOC107987479	ARHGAP11A-SCG5	KRTAP6-1	SLCO1B3-SLCO1B7	LY6L
Bipolar Disorder Or Major Depressive Disorder	SLCO1B3-SLCO1B7	LOC107987479	LOC100996709	LOC105371253	TBCEL-TECTA	TAF11L9	TAF11L5	TAF11L10	TAF11L7	FAM240B
Fasting Triglycerides Levels In IDL	OSTCP2	RBMY1C	LOC128092246	LOC100996750	SSU72L5	LOC114841035	AQP7B	APOA5	KDM4F	H2AL3
Fasting Linoleic Acid (18:2)	LOC128706666	G6PR	LPAL1	OSTCP2	LOC128092246	LOC100996750	SCYGR1	LOC107987479	APOA5	LOC128125814
Fasting Free Cholesterol In IDL	LOC128092246	LOC100996750	OOSP4B	LOC107987020	LOC107987269	LOC107983989	LOC107985149	LOC105377805	LOC101929601	LOC122455342
Gynecologic Disease (Multivariate Analysis)	HLA-DQB3	LOC107985149	LOC107983989	LOC107987269	LOC105377805	LOC107987020	LOC101929601	LOC100996696	OR5BS1P	LOC102724334
Cutaneous Squamous Cell Carcinoma	H3Y2	SPRR5	OR10AC1	DEFB109B	LOC124904411	GCM2	NOTCH2NLR	C1orf232	TGIF2LY	TEX50
Hypertension	FAM240B	FAM246A	LOC112267897	LOC105375434	SCYGR1	AQP7B	LOC102723971	OR51C1P	OR4M2B	OR8U9
Spontaneous Coronary Artery Dissection	TAF11L8	TAF11L3	USP17L23	LOC100996750	LOC102724813	LOC124904542	FAM90A17	H3Y2	ZNF475	PPIAL4H
Response To Statins (LDL Cholesterol Change)	LOC101929614	LOC105379504	LOC107987425	LOC107987423	LOC107987462	LOC107987457	LOC105378947	LOC110384692	LOC105377805	LOC107987020
Depressed Affect	LOC105371253	LOC100996709	SPDYE10	LOC100653133	LOC107987479	TAF11L8	TAF11L3	MAP1LC3BP1	LOC105379199	ARL4AP5
Heart Rate	LOC105379199	OR51C1P	TBCEL-TECTA	SCYGR1	LOC102724474	SMIM28	GNG14	OR10J4	OR8J2	ZNF722
Non-melanoma Skin Cancer	C20orf173	TRIM49D2	EPPIN-WFDC6	OR2J1	LY6G6F-LY6G6D	LOC105379528	OR11A1	SPEM3	TRIM49C	TRIM39-RPP21
Bone Mineral Density (Total Hip)	LOC124904542	LOC128125816	TMDD1	LOC124903759	OSTCP2	ZNF511-PRAP1	DEFB130B	TAF11L14	MAP1LC3BP1	CNPY3-GNMT
End-stage Renal Disease	FAM90A18	FAM90A19	FAM90A14	FAM90A9	LOC128706666	FAM90A8	ERV3-1-ZNF117	FAM90A10	DEFB109B	FAM90A7
Fasting Free Cholesterol In Medium VLDL	OSTCP2	APOA5	RBMY1C	LOC100996750	SSU72L5	RBMY1D	TRIM51G	LOC114841035	AQP7B	FAM90A18
Fasting Monounsaturated Fatty Acids (16:1, 18:1)	OSTCP2	SPDYE11	LOC100996750	RBMY1C	FOXL3	FAM90A18	FAM90A19	OR10J4	LOC107987020	LOC105377805
Nonalcoholic Fatty Liver Disease	PYDC5	PRAMEF33	PWWP4	PTTG1IP2	PRH1-TAS2R14	LOC124902694	PRAMEF27	TEX54	LOC102724474	PRAMEF26
Red Blood Cell Traits (Multivariate Analysis)	GOLGA6L19	TMA7B	FAM240B	SAGSIN1	LOC124909439	OR51C1P	OR8J2	LOC124902436	ASDURF	LOC100653133
Hemoglobin Concentration	ARL4AP5	MAP1LC3BP1	LOC128125816	LOC105379199	SCYGR1	PERCC1	FAM240B	AQP7B	LOC124902436	PMIS2
Cephalic Index	FAM240B	OOSP4A	LOC128092246	LOC100996750	OR52P1	SLCO1B3-SLCO1B7	TMDD1	KDM4F	LOC107987545	PTPRZ2
Maximum Cranial Width	ZNF765-ZNF761	PRH1-TAS2R14	LOC101929937	C8orf90	C17orf114	MS4A18	CT47A8	H2BK1	GOLGA6L19	OR5K3
Maximum Cranial Length	PTTG1IP2	PWWP4	LOC105379199	CHD9NB	LOC128092246	TMDD1	PPIAL4H	LOC102723451	PERCC1	OOSP4A
Myopia (Age Of Diagnosis)	SLCO1B3-SLCO1B7	CHD9NB	LOC102723713	LOC107987479	LOC105379199	LOC100996696	TMDD1	ZNF722	ZNF475	TBCEL-TECTA
Breast Size	LOC124909439	SAGSIN1	SCYGR1	PTPRZ2	LOC107987479	PYDC5	OR51C1P	TMA7B	TOMT	ARL4AP5
Postprandial Very Large HDL Particle Concentration	LOC100996750	CHD9NB	LOC128092246	LOC124904542	LOC102723451	FAM90A18	FAM90A19	PYDC5	KDM4F	LOC107987269
Postprandial Triglycerides Levels In Very Large HDL	LOC128092246	LOC100996750	KDM4F	RBMY1C	APOA5	APOC4	TOMT	RBMY1D	SSU72L5	SLCO1B3-SLCO1B7
Postprandial Mean Diameter Of VLDLD Particles	LOC100996750	OSTCP2	LOC128092246	APOA5	TRIM51G	LOC128706666	FAM90A18	LOC102724474	SCYGR1	FAM90A19
Fasting Total Cholesterol In HDL2	LOC100996750	LOC128092246	LOC124904542	SMIM44	ZNF511-PRAP1	FAM90A18	CHD9NB	FAM90A19	PYDC5	APOA5
Fasting Total Cholesterol In HDL3	CHD9NB	LOC128092246	LOC100996750	OR56B2P	PYDC5	APOA5	PPIAP40	DEFB130B	ZNF511-PRAP1	LOC128125816
Fasting Total Cholesterol In HDL	LOC100996750	LOC128092246	LOC124904542	SMIM44	ZNF511-PRAP1	FAM90A18	CHD9NB	FAM90A19	PYDC5	APOA5
Fasting Mean Diameter Of HDL Particles	LOC100996750	APOA5	LOC128706666	TOMT	LOC100996701	LOC112268076	LOC128092246	DEFB130B	ANGPTL8	LOC102724474
Fasting Apolipoprotein A-I	LOC128031837	LOC128092246	LOC100996750	CHD9NB	OOSP4A	PYDC5	ZNF511-PRAP1	DEFB130B	ASDURF	LOC124904411
Postprandial Free Cholesterol In Very Large HDL	CHD9NB	LOC128092246	LOC100996750	OR56B2P	PYDC5	APOA5	PPIAP40	DEFB130B	ZNF511-PRAP1	LOC128125816
Postprandial Total Lipids In Very Large HDL	LOC100996750	CHD9NB	LOC128092246	LOC124904542	LOC102723451	FAM90A18	FAM90A19	PYDC5	KDM4F	LOC107987269
Fasting Omega-3 Fatty Acids	LOC128706666	LPAL1	G6PR	LOC128092246	LOC100996750	LOC107987479	TAF11L4	SSU72L1	LOC100129098	LOC105379199
Chronic Kidney Disease	SLCO1B3-SLCO1B7	LOC102724474	MAP1LC3BP1	TRIM51G	SLC35G4	TBCEL-TECTA	MAGEB6B	FAM90A22	OCTN3	TRIM64C
Cerebrospinal Fluid Beta-Site APP Cleaving Enzyme Levels	FAM90A17	SUPT20HL1	SPRR5	ZNF475	C8orf89	GOLGA6L22	DCDC2C	MINDY4B	LOC124904411	LOC124904542
Glioma	CNPY3-GNMT	SMIM40	LOC124903759	LOC122513141	TMSB15C	TOMT	FAM240B	MSANTD5	SMIM47	TAF11L4
Frontotemporal Dementia With GRN Mutation	LOC105379561	NFILZ	OOSP4B	KRTAP4-16	G6PR	LPAL1	SMIM38	SCYGR1	LOC107987545	DEFB109B
Memory Dysfunction In Frontotemporal Lobe Dementia	LOC102723382	LOC105369669	LOC102723451	OOSP4B	FAM246C	FAM246B	USP17L17	LOC101929937	CNPY3-GNMT	SPDYE10
Frontotemporal Dementia	SCYGR1	SCYGR10	TAF11L3	TAF11L8	LOC100653133	LOC105379561	GOLGA6L19	ZNF511-PRAP1	OR5BS1P	DEFB109B
Optic Nerve Head Parameters (Multi-Trait Analysis)	PPIAP60	LOC102723971	LOC112267881	LOC102725191	FAM90A17	FAM240B	LOC124906010	MAP1LC3BP1	SMIM36	ARL4AP5
Freckles	SMIM28	LOC128125816	LOC128092246	TYRP1	OR1R1P	LOC122455342	LOC101929805	DCT	CSAG2	EFNA4-EFNA3
Excessive Hairiness	TGIF2LY	GSX1	HOXC12	FIGLA	LOC128092252	GBX1	ALX3	GSC	HOXD12	GSC2
Resistin Levels	SSU72L2	SSU72L3	SSU72L4	GNG14	LOC101926994	OR9H1P	CIMIP3	LOC107983987	LOC100996696	SPDYE17
Fasting Triglycerides Levels In Large LDL	OSTCP2	RBMY1C	LOC128092246	LOC100996750	SSU72L5	LOC114841035	AQP7B	APOA5	KDM4F	H2AL3
Fasting Large HDL Particle Concentration	LOC100996750	APOA5	TOMT	PYDC5	LOC107987425	LOC105379504	LOC107987423	LOC107987457	LOC107987462	LOC101929614
Fasting Phospholipid Levels In Large HDL	LOC100996750	LOC128706666	LOC114841035	LOC112268076	LOC100996701	LOC128092246	TOMT	SCYGR10	LOC101926994	LOC105375434
Fasting Triglycerides In LDL	OSTCP2	RBMY1C	LOC128092246	LOC100996750	SSU72L5	LOC114841035	AQP7B	APOA5	KDM4F	H2AL3
Fasting Total Cholesterol In Large HDL	LOC100996750	APOA5	TOMT	PYDC5	LOC107987425	LOC105379504	LOC107987423	LOC107987457	LOC107987462	LOC101929614
Fasting Cholesterol Esters In Large HDL	LOC100996750	APOA5	TOMT	PYDC5	LOC107987425	LOC105379504	LOC107987423	LOC107987457	LOC107987462	LOC101929614
Fasting Free Cholesterol In Large HDL	LOC100996750	LOC107987425	LOC107987462	LOC105379504	LOC107987457	LOC107987423	LOC101929614	LOC105378947	LOC128092246	LOC110384692
Fasting Total Lipids In Large HDL	LOC100996750	APOA5	TOMT	PYDC5	LOC107987425	LOC105379504	LOC107987423	LOC107987457	LOC107987462	LOC101929614
Dietary Macronutrient Intake	TMDD1	H3Y2	TEX50	TPRX2	USP17L21	C8orf89	ZNF664-RFLNA	SPACA4	CGB2	IGBP1C
Circulating Odd-Numbered Chain Saturated Fatty Acid Levels (C17:0)	OOSP4B	IGBP1C	SMIM28	CSNKA2IP	SPDYE10	LOC105375434	OSTCP2	LOC124904542	LOC128092252	P3R3URF
Circulating Odd-Numbered Chain Saturated Fatty Acid Levels (C15:0)	LOC105379199	CIMIP3	LOC122513141	LOC102723971	LOC102723750	FAM90A17	OR4Q2	OR11H7	SMIM39	LOC102724474
Postprandial Total Lipids In Very Small VLDL	LOC100996750	OSTCP2	RBMY1C	LOC128092246	SSU72L5	LOC114841035	AQP7B	FAM90A18	FAM90A19	LOC107987269
Postprandial Very Small VLDL Particle Concentration	LOC100996750	OSTCP2	RBMY1C	LOC128092246	SSU72L5	LOC114841035	AQP7B	FAM90A18	FAM90A19	LOC107987269
Electroencephalogram Traits	ARL4AP5	USP17L15	PRAMEF26	MAP1LC3BP1	USP17L19	POTEB2	PRAMEF25	USP17L28	P3R3URF-PIK3R3	PRAMEF27
Lung Adenocarcinoma	MAP1LC3BP1	ARL4AP5	SPRR5	SMIM40	LOC102723971	PMIS2	LOC114841035	FAM240B	SCYGR1	C8orf89
Alcohol-associated Liver Disease In Light Drinkers	FAM90A22	SLCO1B3-SLCO1B7	FAM90A9	FAM90A17	FAM90A23	FAM90A14	FAM90A8	TCP11X1	OOSP4A	FAM240B
Alcohol-associated Liver Disease In Heavy Drinkers	OOSP4B	P3R3URF-PIK3R3	LOC100996750	LOC124902436	LOC102723451	PYDC5	LOC107987479	PMIS2	MAP1LC3BP1	OOSP3
Coronary Artery Disease In Diabetes	TBCEL-TECTA	MAP1LC3BP1	LOC102724183	PMIS2	LOC122513141	CHD9NB	LOC105377805	LOC107985149	LOC107987269	LOC107987020
Age At Loss Of Ambulation In Duchenne Muscular Dystrophy	LOC124902436	PERCC1	LOC124904542	LOC124904411	TBCEL-TECTA	MINDY4B	SMIM28	FAM240A	SLCO1B3-SLCO1B7	TMDD1
Menstruation Quality Of Life Impact (Acne)	SPDYE16	MAP1LC3BP1	SLCO1B3-SLCO1B7	DUXB	OR9G9	LOC122526780	ARL4AP5	OCM2	SMIM41	LOC102724474
Menstruation Quality Of Life Impact (Dysmenorrhea)	LOC105376722	OR52P1	HSD3B2	AVPR1B	C8orf90	CA7	NPC1L1	SCTR	SLCO1B3-SLCO1B7	KCND1
Pain Medicine Use During Menstruation	SPATA31A5	IL25	IL1F10	BAGE4	TRIM49C	LRRC53	IFNA7	IL36A	DUS4L-BCAP29	POTEB
Cannabis Use (Age At Onset)	OR52P1	LOC107987479	OOSP4A	FAM240B	SLCO1B3-SLCO1B7	TP53TG3C	TMDD1	SMIM44	PTPRZ2	ZNF804B
Fasting Triglycerides Levels In Small LDL	RBMY1C	SSU72L5	OSTCP2	RBMY1D	LOC128092246	LOC100996750	RBMY1E	LOC114841035	AQP7B	BUD13
FEV1	FAM240B	MAP1LC3BP1	LOC107983987	ARL4AP5	LOC105379199	CHD9NB	C1orf232	LOC102723971	EEF1AKMT4-ECE2	LOC105371253
Lung Function (FEV1/FVC)	FAM240B	LOC105379199	SCYGR1	MAP1LC3BP1	TBCEL-TECTA	LOC102723971	LOC124904542	ARL4AP5	SMIM28	C1orf232
Attention Deficit Hyperactivity Disorder	LOC107987479	TBCEL-TECTA	LOC102723750	SLCO1B3-SLCO1B7	LOC105371253	MAP1LC3BP1	NFILZ	LOC102725191	OR52P1	LOC100996709
Attention Deficit Hyperactivity Disorder (Persistent)	LOC102723564	KLF18	CPHXL	LOC102723971	ZNF479	SCYGR1	SSU72L6	TMEM275	LOC124904542	ZNF723
Peak Expiratory Flow	LOC105379199	FAM240B	LOC102723713	CHD9NB	SCYGR1	C1orf232	LOC128092252	LOC112267881	SMIM28	TAF11L11
Endometriosis Or Migraine	SEA	CT47C1	LOC100507703	ZNF660-ZNF197	DUSP13B	OCTN3	TOMT	ERV3-1-ZNF117	TP53TG3F	DUX3
Carotid Intima Media Thickness X Smoking Interaction	LOC102723971	LOC128092252	LOC105379199	LOC124904542	FAM240B	P3R3URF-PIK3R3	IGBP1C	H2AL3	TBCEL-TECTA	C8orf90
Total Triglycerides Levels	LOC102724474	APOC4	SCYGR1	ANGPTL8	TMA7B	DEFB130B	ANGPTL3	F13B	APOA4	AFM
White Matter Microstructure (Radial Diusivities)	OR4M2B	MAGEB6B	ARL4AP5	DEFB109B	OR12D1	TRIM49D2	USP17L8	LOC122526780	CP20	OR56B2P
Eosinophil Percentage Of White Cells	TAF11L9	TAF11L5	TAF11L10	TAF11L7	SCYGR1	TRAP	LOC112267881	LOC105379528	LOC124902694	ETDC
Caffeine Consumption From Coffee Or Tea	PPIAP40	OR56B2P	PRH1-TAS2R14	LOC105371253	LOC124902436	LOC102725191	TMA7B	OR10J4	LOC124904411	LOC100996709
Caffeine Consumption From Tea	KDM4F	OCTN3	HAPSTR2	TGIF2LY	LOC107987479	SRY	OR8G3P	OR10J4	MAGEB6B	LOC102724474
Caffeine Consumption From Coffee	LOC105371253	SCYGR1	OR8J2	PPIAP40	LOC102724474	MYL12BP2	LOC107987479	OR51C1P	LOC102725191	OR56B2P
Left Ventricular End-Diastolic Volume	ATXN8	LOC105371253	SLCO1B3-SLCO1B7	KRTAP4-16	TAF11L8	TAF11L3	LOC128092252	FAM246A	LOC112267897	CP20
Left Ventricular End-Systolic Volume	TAF11L8	TAF11L3	SCYGR10	LOC105379199	USP17L23	ATXN8	LOC128092252	TBCEL-TECTA	LOC105371253	KRTAP4-16
Morningness	LOC105371253	MAP1LC3BP1	ARL4AP5	LOC107987479	SPDYE10	LOC100996709	TBCEL-TECTA	SPDYE12	SLCO1B3-SLCO1B7	SMIM28
Polycystic Ovary Syndrome	MAP1LC3BP1	OR2T7	ZNF664-RFLNA	SLCO1B3-SLCO1B7	LOC124903759	OR2M7	TRIM49D2	PRH1-TAS2R14	SMIM41	GPR148
Sleep Duration	LOC105371253	SPDYE10	SLCO1B3-SLCO1B7	SPDYE12	FAM240B	LOC107987479	OR52P1	SMIM28	MAP1LC3BP1	TMDD1
General Cognitive Ability	TBCEL-TECTA	MAP1LC3BP1	LOC100996709	FAM240B	SLCO1B3-SLCO1B7	ARL4AP5	OR8J2	LOC105371253	TMEM271	OR51C1P
Major Depressive Disorder In Trauma Exposed Individuals	LOC105379199	DUSP13B	TRAP	LOC100507703	LOC100653133	PTPRZ2	LOC100129098	LOC128125816	OCTN3	MAP1LC3BP1
Major Depressive Disorder In Trauma-Unexposed Individuals	OOSP4A	LOC128092246	LOC105369669	LOC102723382	LOC102725191	OOSP4B	H2AL3	SMIM28	LOC102723971	OR2B8P
Major Depressive Disorder	SLCO1B3-SLCO1B7	MAP1LC3BP1	LOC105371253	TBCEL-TECTA	ARL4AP5	LOC107987479	FAM240B	OR2T7	NFILZ	OR52P1
Trauma Exposure	SLCO1B3-SLCO1B7	MAP1LC3BP1	SGCZ	NKAIN3	OR51C1P	ARL4AP5	FAM240B	AGBL4	ZNF804B	LHFPL3
Ease Of Getting Up In The Morning	LOC105371253	SPDYE10	SPDYE12	SPDYE15	SPDYE14	SPDYE13	MAP1LC3BP1	SPDYE9	AQP7B	ARL4AP5
Daytime Nap	LOC105371253	SPDYE10	TMEM271	SLCO1B3-SLCO1B7	LOC105379199	MAP1LC3BP1	NFILZ	LOC100996709	TBCEL-TECTA	FAM240B
Calcific Aortic Valve Stenosis	TEX54	SSU72L5	LPAL1	G6PR	CCDC201	LOC124904542	PMIS2	PPIAP60	FAM240B	CP20
Attention Deficit Hyperactivity Disorder (Childhood)	LOC107987479	OR10J4	OR8J2	OR8U8	TBCEL-TECTA	LOC107987425	LOC105379504	LOC107987457	LOC107987423	LOC101929614
Weight Gain In Amisulpride-Treated First-Episode Psychosis	LOC107987545	H3Y1	ARHGAP11A-SCG5	POTEB2	GGTLC3	LOC102725035	GOLGA6L1	CSNKA2IP	DUX3	SLC35G4
Creatine Kinase Levels	LOC105379199	TMSB15C	CHD9NB	DEFB130B	LOC102723382	LOC105369669	FAM240A	OOSP4A	NFILZ	CCDC201
Cleft Lip With Or Without Cleft Palate	LOC105379199	OR8G3P	LOC100996696	FAM240B	LOC102724334	OR5BS1P	TBCEL-TECTA	LOC124904542	LOC105372704	LOC112267992
Systolic Blood Pressure X Educational Attainment (Some College) Interaction (2Df)	OOSP4A	PYDC5	MAP1LC3BP1	GTF2H2C_2	ARL4AP5	TAF11L14	OOSP3	LOC102723451	CNTNAP3C	LOC105371253
Anthracycline-induced Cardiotoxicity In Early Breast Cancer	DUS4L-BCAP29	LOC100653049	LOC105379199	SPEGNB	ZNF475	LITAFD	LOC107987067	LOC112268260	LOC112268145	C1orf232
Trauma Exposure In Major Depressive Disorder-Negative Individuals	FAM240B	C17orf114	ZNF722	OOSP4A	LOC105379199	DUS4L-BCAP29	LOC102723971	SLCO1B3-SLCO1B7	OR12D1	OR52E1
Lung Function (FVC)	TBCEL-TECTA	LOC105379199	CHD9NB	GOLGA6L19	FAM240B	LOC105371253	LOC128125816	LOC100996709	LOC100653133	LOC124904542
Hippocampal Volume	LOC105379199	P3R3URF-PIK3R3	TMDD1	OOSP4A	LOC107983987	SMIM28	LOC107987479	FAM240B	SLCO1B3-SLCO1B7	PERCC1
White Matter Microstructure (Axial Diusivities)	GOLGA6L19	STH	LOC122455342	TAF11L14	USP17L21	TBC1D3I	LOC100653133	FAM90A22	LOC124902694	LOC100996709
Migraine And/Or Pulse Pressure	MAP1LC3BP1	PMIS2	TEX54	SPRR5	ARL4AP5	SAGSIN1	LOC124909439	TRIM51G	LOC105375434	FAM240B
Migraine Without Aura And/Or Pulse Pressure	TBC1D3I	OR51C1P	DUX3	OCTN3	LOC100507703	SPATA31F3	PPIAP40	LOC128125822	TAF11L14	SEA
Insomnia Symptoms (Never/Rarely Vs. Sometimes/Usually)	LOC105371253	SPDYE10	SPDYE12	SPDYE14	SPDYE15	SPDYE13	SPDYE9	DUX3	STRIT1	LOC124902694
Insomnia Symptoms (Never/Rarely Vs. Usually)	LOC105371253	SPDYE10	SPDYE12	SPDYE14	SPDYE15	SPDYE13	SPDYE9	STRIT1	OOSP4A	LOC100653133
Intracranial Aneurysm	LOC102723750	CHD9NB	LOC107987545	SEA	LOC105379199	MAP1LC3BP1	LOC102723713	SMIM36	SAGSIN1	LOC124909439
Thyroxine Levels	LOC102723750	LOC102724474	UGT1A1	LOC100996709	PRR21	TBCEL-TECTA	CENPVL2	OR52E1	CYP2A7	AQP12A
Triiodothyronine Levels	OR52P1	LOC128706666	LOC124904542	CHD9NB	TMDD1	SCYGR1	GRK7	SRMS	GRK1	SPRR5
Lactate Dehydrogenase Levels	TMA7B	KIR3DS1	MS4A4A	LOC105375012	MSANTD5	IGBP1C	LILRA1	SCYGR10	VSIG4	CLEC10A
Emotional Recognition	TMDD1	LOC105379199	OR10G6	OR2T7	LOC100996709	OR8D4	LOC128125814	OR5AL1	OR2AJ1	LOC128092252
Postoperative Atrial Fibrillation After Cardiac Surgery	LOC105376722	TCP11X1	LOC101929937	FAM90A22	LOC127814297	FAM90A23	FAM90A14	FAM90A9	LOC102723382	LOC105369669
Trauma Exposure In Major Depressive Disorder	SMIM28	OR52P1	LOC100996709	TAF11L14	PTPRZ2	SMIM44	OR56B2P	PPIAL4H	OOSP3	USP17L18
Adult Diffuse Glioma (IDH Mutation)	TMDD1	C8orf90	LOC107987545	LOC107987423	LOC107987425	LOC107987462	LOC105379504	LOC101929614	LOC107987457	LOC105378947
Crohn's Disease	SCYGR1	LOC112267881	TRAP	LOC100996709	LOC105379199	SMIM38	SEA	LOC105371253	LOC105379528	NFILZ
Nasal Polyps	HLA-DQB3	SRY	TGIF2LY	SPRR5	C8orf90	SCYGR1	LOC107987423	LOC105379504	LOC107987462	LOC101929614
Obese Vs. Thin	OOSP4B	KDM4F	OR9H1P	LOC102723451	NFILZ	RBMY1C	LOC102723564	LOC107987479	PTPRZ2	LOC107986800
Obesity (Extreme)	TOMT	SLCO1B3-SLCO1B7	NFILZ	MYL12BP2	OOSP4B	TBCEL-TECTA	LOC128125814	LOC107987479	FAM240A	TEX54
Ocular Sarcoidosis	SLCO1B3-SLCO1B7	FAM240B	FAM90A8	FAM90A14	MAP1LC3BP1	FAM90A9	LOC112267881	LOC102725191	TAF11L8	TAF11L3
Follicle Stimulating Hormone Levels	SMIM44	OR8G3P	FAM240B	OR8J2	CP20	LOC101929937	OR10J4	POTEB2	LOC105379528	LOC102723713
Tourette Syndrome	LOC100129098	TMSB15C	OR52P1	LOC105375434	OR51C1P	PRAMEF27	TAF11L11	OR8J2	PERCC1	OR2T7
Migraine And/Or Diastolic Blood Pressure	FAM240B	PWWP4	PTTG1IP2	LOC128092252	LOC102723564	LPAL1	G6PR	LOC105376722	MAP1LC3BP1	TAF11L9
Migraine And/Or Systolic Blood Pressure	TEX54	MAP1LC3BP1	FAM240B	PMIS2	PPIAP40	LOC105375434	LOC102723750	SPRR5	ARMS2	LOC100996696
Arsenic Metabolism	LOC107987479	TMEM275	LOC105371253	LOC127814297	TEX36	LOC122539214	LOC107987545	ZNF511-PRAP1	TOMT	TP53TG3E
IgG N-glycosylation Phenotypes (Multivariate Analysis)	OR8J2	OR51C1P	OR8G3P	KDM4F	VN1R3	SPRR5	SMIM40	TEX54	GATA1	SRY
Alzheimer's Disease (Late Onset)	CP20	LOC112267881	OOSP4A	G6PR	LPAL1	PEPE	LOC102723382	LOC105369669	TMA7B	TAF11L9
Acute Anterior Uveitis In Ankylosing Spondylitis	FAM90A17	PTPRZ2	LOC105369669	LOC102723382	MAP1LC3BP1	ZNF511-PRAP1	ARL4AP5	GOLGA6L19	ZNF475	TOMT
Thyroid Volume In Hashimoto’s Thyroiditis	CCDC195	HSD3B2	AVPR1B	CA7	LOC102724813	KCND1	TRPV1	GUCY2C	SCTR	CLCN2
Serum Urea Levels	LOC128092246	TMEM275	LOC100653049	LOC102725035	SCGB1C2	OR56B2P	RNF224	LOC112267881	H2AL3	CIST1
Autism And Major Depressive Disorder (MTAG)	H3Y1	LOC105371253	LOC107987479	CALN1	MAP1LC3BP1	LOC100996709	TMEM271	AGBL4	SLCO1B3-SLCO1B7	ARL4AP5
Pelvic Organ Prolapse	OR9H1P	OOSP1	LOC112268076	LOC100996701	LOC101926994	DEFB130B	GUK2	LOC105379199	ASDURF	LOC102723971
Modic Changes	LOC107987479	SMIM28	LOC102723750	NFILZ	SLCO1B3-SLCO1B7	OR1R1P	NKAIN2	SNTG1	SMIM41	OR8J2
Autism Spectrum Disorder	VN1R3	MAGEB6B	ZNF722	TRIM64	DEFB109B	TRIM49D2	OR2J2	LOC107986800	OR12D3	OR2J1
Crohn's Disease (Time To Progression)	OOSP4B	ZNF475	LOC105371253	LOC105376722	MAGEB6B	CIST1	FAM90A18	SPDYE10	FAM90A19	C8orf89
Crohn's Disease (Indolent Vs Progressive)	FAM240B	SLCO1B3-SLCO1B7	SMIM28	LOC105379199	OR4N4C	ARL4AP5	FAM246B	FAM246C	TAF11L4	PEPC
Bladder Cancer	LOC102723750	UGT1A5	UGT1A4	SLCO1B3-SLCO1B7	UGT1A7	OR8G3P	P3R3URF-PIK3R3	UGT1A3	SCYGR1	OR1R1P
Autoimmune Thyroid Disease	LOC112267881	TIGIT	LOC105379528	ICOS	KIR3DL3	CD2	KIR2DS3	CD3G	TAF11L10	TAF11L7
Brain Amyloid Deposition (PET Imaging)	SLCO1B3-SLCO1B7	ERV3-1-ZNF117	FAM240B	LOC105379199	USP17L20	USP17L26	RBMY1D	USP17L25	USP17L21	USP17L27
White Matter Microstructure (Mode Of Anisotropy)	LOC102723713	TAF11L3	TAF11L8	LOC124903759	C1orf232	TOMT	TMEM271	FAM240B	CNPY3-GNMT	SMIM28
Rate Of Cognitive Decline In Alzheimer's Disease	OR8J2	OR51C1P	LOC107987479	PRAMEF27	TBCEL-TECTA	FAM240B	CHD9NB	LOC102723750	PTTG1IP2	PWWP4
White Matter Microstructure (Fractional Anisotropy)	OR4M2B	LOC122526780	FAM90A14	DEFB109B	FAM246A	LOC112267897	FAM90A9	FAM90A8	MAGEB6B	ATF7-NPFF
Sweet Taste Preference	H2AL3	LOC102723971	SPRR5	FAM25G	LOC114841035	OR52W1	OR10X1	LOC102725191	OR1B1	OR56A5
Essential Hypertension (Time To Event)	FAM90A14	FAM90A9	FAM90A8	TAF11L14	LOC107987545	OR51C1P	PYDC5	TRIM51G	FAM240B	OR8J2
Gut Microbiota (Bacterial Taxa, Hurdle Binary Method)	SLCO1B3-SLCO1B7	FAM240B	LOC105379199	TMEM271	MAP1LC3BP1	LOC124904542	TBCEL-TECTA	CHD9NB	TRIM49D2	MSANTD5
Evening Vs. Morning Chronotype (sMEQ Score)	LOC105379199	LOC100996696	TOMT	PERCC1	LOC107987479	LOC124903759	GOLGA6L19	MAGEB6B	TMDD1	LOC107986800
Attention Deficit Hyperactivity Disorder (Inattention Symptoms)	KDM4F	TEX54	DUXB	SCYGR1	KRTAP9-7	IGBP1C	KRTAP12-4	LOC122513141	LOC105371253	CIST1
Attention Deficit Hyperactivity Disorder (Hyperactivity-Impulsivity Symptoms)	LOC122513141	SMIM28	GNG14	KLF18	SMIM47	LOC124900467	LOC102724183	LOC100996696	USP17L20	SMIM41
Interleukin-18 Receptor 1 Levels	OR2T7	KIR2DS3	KIR3DS1	IL1RL2	LOC128706666	LOC102725191	CCL16	LOC105379528	IL37	OR8U9
Tumor Necrosis Factor Beta Levels	LOC105375012	LOC105371253	LOC105379199	FAM240B	FAM90A18	DEFB130B	FAM90A19	FAM246A	LOC112267897	OOSP1
Gut Microbiota (Bacterial Taxa, Rank Normal Transformation Method)	FAM240B	OR8G3P	TMDD1	LOC105379199	LOC102725191	SMIM28	PPIAP60	TBCEL-TECTA	SLCO1B3-SLCO1B7	LOC112267881
Deliberate Self-Harm	PPIAP60	OOSP4A	FAM90A23	FAM90A22	FAM240B	OR8J2	TMDD1	VN1R3	FAM90A14	FAM90A9
Chronic Hepatitis B Infection	HLA-DQB3	HLA-DQA2	HLA-DOB	TRIM39-RPP21	HLA-DQA1	LPAL1	G6PR	BTNL2	SMIM40	LOC112267897
Suicide Attempts	SLCO1B3-SLCO1B7	LOC100996750	LOC105379199	OR1R1P	DEFB130B	OOSP1	LOC124904542	LOC124902436	LOC105371253	SMIM28
Interleukin-6 Levels	CIST1	LOC122513141	FAM90A23	TRIM51G	NFILZ	SMIM47	SMIM36	MROH5	FAM237A	LOC107987545
Protein Quantitative Trait Loci	KIR3DS1	DEFB130B	CCL16	CCL15	DEFB105A	OOSP1	DEFB107A	IL25	LOC105379528	LOC102724971
Parkinson's Disease Progression (Motor)	PERCC1	LOC102723750	SMIM28	MS4A18	SLCO1B3-SLCO1B7	LOC124902436	CHD9NB	LOC100996701	LOC112268076	OR1R1P
Parkinson's Disease Progression (Cognitive)	SLCO1B3-SLCO1B7	LOC102725191	TSPY9	KRTAP21-3	MINDY4B	NKAIN2	SPDYE12	EFNA4-EFNA3	CLEC20A	ZNF664-RFLNA
Homeostasis Model Assessment Of Insulin Resistance	FAM90A14	FAM90A9	FAM90A22	ZNF475	FAM90A8	MAGEB6B	LOC102724813	FAM90A23	SLCO1B3-SLCO1B7	FAM90A18
HDL Cholesterol Levels In HIV Infection	LOC128092246	OOSP4A	SLCO1B3-SLCO1B7	LOC105375434	LOC100129098	LOC100996696	LOC100996750	TBCEL-TECTA	FAM240B	KDM4F
LDL Cholesterol Levels In HIV Infection	LOC128125814	PLG	F2	KLKB1	HSD3B2	TMDD1	AVPR1B	CA7	CP20	KCND1
Preeclampsia (Maternal Genotype Effect)	SPRR5	OR51C1P	SEA	LOC107987479	LOC100996709	ARHGAP11A-SCG5	LOC102723750	TOMT	OR8J2	LOC112268076
Lymphocyte Count	SMIM40	PWWP4	PTTG1IP2	LOC112267881	PRAMEF27	SCYGR1	TRAP	PRAMEF33	OR52E1	PRAMEF26
Platelet Reactivity In Response To Clopidogrel Treatment	OR8G3P	H2AL3	LOC105371253	LOC107987479	SPDYE10	CYP2C9	LOC102724474	P3R3URF-PIK3R3	TEX54	LOC102723971
L-selectin Levels	PPIAP40	KIR3DS1	ZNF475	FOXL3	IGBP1C	TOMT	TMA7B	PRAMEF26	ZNF722	OR56B2P
Nontraumatic Osteonecrosis Of The Femoral Head	SMIM28	LOC107987479	LOC105379199	NFILZ	ZNF664-RFLNA	SPDYE11	ARHGAP11A-SCG5	TEX54	SPDYE15	SPDYE14
Mammographic Density (Non-Dense Area)	VCY1B	LOC112267897	FAM246A	OR4M2B	SCYGR1	OR11H7	TGIF2LY	FAM90A17	ERV3-1-ZNF117	SRY
Mammographic Density (Dense Area)	LOC102723750	OR8J2	OR51C1P	PPIAP40	HSD3B2	LOC105379199	AVPR1B	CA7	ATXN8	KCND1
Percent Mammographic Density	SMIM40	TGIF2LY	ATXN8	FOXD4L6	HSFY1	BSX	SRY	ZSCAN5C	TMDD1	ZNF705D
Lung Adenocarcinoma (Survival Time) In Never Smokers	LOC105379561	LOC102723971	LOC124904542	H2AL3	TAF11L4	C1orf232	LOC107986800	ZNF722	LOC124902436	SPDYE11
Stroke	LOC105379199	PRAMEF33	ZNF511-PRAP1	PRAMEF27	HAPSTR2	TEX54	ERV3-1-ZNF117	PTTG1IP2	PWWP4	SLCO1B3-SLCO1B7
Macrovascular Complications In Type 2 Diabetes	HSD3B2	AVPR1B	CA7	LOC124902436	KCND1	KCNK10	CLCN2	SCTR	NPC1L1	GUCY2C
Peak Hip Bone Mineral Content	LOC105379199	LOC101929627	SLCO1B3-SLCO1B7	LOC128125814	TMDD1	PPIAP40	LOC101929601	LOC124904411	CCDC192	LOC100653133
Thrombosis In Response To Liver Transplant	OOSP4A	FAM240B	LOC100996696	PPIAP60	TMDD1	LOC107987479	OR52P1	CCDC192	GSG1L2	RBMY1C
Tau Burden	ATXN8	NFILZ	OOSP4B	H2BK1	OOSP3	PRH1-TAS2R14	LOC100996750	SMIM44	TMEM271	PPIAL4H
Triglyceride Levels In HIV Infection	TEX48	CCDC201	P3R3URF	DEFB130B	OR2J1	OOSP1	TOMT	SPACA5B	NPIPB7	FAM24A
Help-seeking From A GP	TAF11L3	TAF11L8	TBCEL-TECTA	TMEM271	PTPRZ2	RBMY1C	SSU72L1	LOC107987479	USP17L23	OR52P1
Response To Selenium Supplementation (Change In Plasma Selenium Concentration)	OOSP4A	LOC105379199	LOC128125814	MAP1LC3BP1	FAM90A18	ERV3-1-ZNF117	FAM90A19	TMDD1	ARL4AP5	OSTCP2
Glycine Levels	LOC100996709	LOC102724474	LOC105371253	POTEB2	LOC101929937	UGT1A4	DUS4L-BCAP29	LOC128031837	LOC124904542	LOC105375434
Lysine Levels	LOC102724474	TAF11L4	KDM4F	PMIS2	OCTN3	OR4M2B	ERVFC1	SMIM41	KRTAP9-7	TEX54
Epithelial Ovarian Cancer	FAM240B	PRH1-TAS2R14	MAGEB6B	OR52P1	CHD9NB	FAM90A22	TSPY9	SLCO1B3-SLCO1B7	LOC102723713	LOC102723971
White Matter Hyperintensity Volume X Hypertension Interaction (2Df)	LOC107983987	SCYGR1	ZNF475	FAM90A14	FAM90A9	FAM90A18	FAM90A19	MS4A18	FAM90A8	LOC100653133
Parental Lifespan	SPDYE11	MAP1LC3BP1	SPDYE14	SPDYE15	LOC105375434	SPDYE9	ARL4AP5	FOXL3	SPDYE13	LOC105371253
White Matter Hyperintensity Volume (Adjusted For Hypertension)	FAM90A14	FAM90A9	LOC107983987	FAM90A8	FAM90A18	FAM90A19	SCYGR1	ZNF475	FAM90A7	LOC124902694
Percent Liver Fat	LOC102724813	LOC102724474	PYDC5	MYL12BP2	OR10J4	LOC102723971	ATF7-NPFF	H3Y2	LOC128125814	PRAMEF33
Liver Fibrosis And Steatohepatitis Severity (MRI cT1 Measure)	LOC102724474	LOC102724813	LOC107987479	GGTLC3	HLA-DQB3	C3orf85	TMA7B	OR51C1P	SLCO1B3-SLCO1B7	OR8J2
PR Interval	LOC105379199	FAM240B	CHD9NB	TBCEL-TECTA	LOC102723750	LOC102723971	TMDD1	OR52P1	LOC100996709	SMIM28
Diffuse Plaques (SNP X SNP Interaction)	OCTN3	SEA	MAP1LC3BP1	LOC112267992	LOC105372704	ARL4AP5	LOC100652777	LOC100507703	LPAL1	G6PR
Distal/Left-sided Colorectal Cancer	LOC100129098	LOC102723971	LOC105375434	FAM240B	TGIF2LY	ZNF660-ZNF197	OR10AC1	SRY	FIGLA	GSX1
Distal Colorectal Cancer	FAM240B	TGIF2LY	ZNF660-ZNF197	OR10AC1	SRY	LOC102723971	FIGLA	GSX1	LOC102725035	FOXI1
Rectal Cancer	LOC107983987	FAM240B	AQP7B	OOSP3	LOC102723971	LOC100996696	MAGEB6B	OOSP4B	LOC124904542	SMIM44
Colon Cancer	LOC102724813	ZNF722	LOC114841035	TAF11L14	LOC128125814	PTTG1IP2	PWWP4	LOC124903759	TMDD1	FAM240B
Alcohol Use Disorder	LOC128092252	ADH1A	LOC102724474	SCYGR1	SLCO1B3-SLCO1B7	UGT1A4	USP17L19	LOC128706666	ADH6	P3R3URF-PIK3R3
Hepatocyte Growth Factor Levels	SPDYE17	P3R3URF-PIK3R3	FOXL3	SPDYE14	SPDYE15	SPDYE11	LOC124900467	SSU72L1	LOC105369669	LOC102723382
Problematic Alcohol Use (MTAG)	LOC107987479	LOC105371253	SPDYE11	LOC105379199	FAM90A22	MAGEB6B	FOXL3	SPDYE14	SPDYE15	SLCO1B3-SLCO1B7
Alcohol Consumption (Drinks Per Week) (MTAG)	SLCO1B3-SLCO1B7	TBCEL-TECTA	SCYGR1	FAM240B	LOC107987479	LOC105371253	MAGEB6B	TGIF2LY	SMIM28	ERV3-1-ZNF117
Problematic Alcohol Use	PPIAP40	SLCO1B3-SLCO1B7	SCYGR1	LOC107987545	SMIM39	SCYGR2	DUS4L-BCAP29	TOMT	TMA7B	OR56B2P
Systemic Mastocytosis	OR52E1	SLCO1B3-SLCO1B7	OR51L1	OR51B6	TRIM49D2	OR52D1	OR51B4	OR5AL1	SPATA31A5	OR51G2
Cutaneous Mastocytosis	OR52E1	OR51L1	OR5AL1	OR11H7	OR51B4	OR52D1	OR51B6	LOC102724183	OR51F2	OR51G2
Cutaneous Mastocytosis (Adult)	OR52E1	OR51L1	OR5AL1	OR51B4	OR52D1	OR11H7	LOC102724183	OR51B6	OR51F2	OR51G2
Mastocytosis	OR52E1	OR11H7	ERVV-2	LCE1D	KRTAP10-11	KRTAP3-2	SPATA31A5	OR51L1	KRTAP21-2	OR11H1
Cortical Volume	LOC102724813	LOC102725191	C8orf89	MAGEB6B	OR51C1P	MAP1LC3BP1	ARL4AP5	SMIM41	TMDD1	LOC105371253
High Light Scatter Reticulocyte Count	LOC124902436	PERCC1	FAM240B	LOC124904411	SCYGR1	PPIAP40	TMA7B	SMIM44	MYL12BP2	GOLGA6L19
Total PHF-tau (SNP X SNP Interaction)	SLCO1B3-SLCO1B7	LOC112267881	EFNA4-EFNA3	FAM90A14	FAM90A9	FAM90A23	FAM90A8	FAM90A22	USP17L3	LOC100288966
Mitochondrial DNA Copy Number	GNG14	ARL4AP5	FAM240B	LOC105372704	LOC112267992	LOC105371253	OR52P1	MAP1LC3BP1	LOC100652777	THSD8
Gut Microbiota Relative Abundance (Sutterella)	LOC112267881	USP17L21	LOC102723971	MARCOL	LOC105379199	ZNF705B	TRIM49C	DEFB109B	TRIM49D1	LOC105376722
Gut Microbiota Relative Abundance (Prevotella)	LOC124903759	LOC107987545	LOC122526780	TAF11L4	DUSP13B	SPDYE11	CNPY3-GNMT	SPRR5	FOXL3	ABCF2-H2BK1
Gut Microbiota Relative Abundance (Faecalibacterium)	LOC102725191	LOC102723750	LOC107987479	FAM90A18	FAM90A19	LOC100507703	LOC105379199	LOC124903759	OCTN3	CHD9NB
Gut Microbiota Relative Abundance (Unclassified Genus Belonging To Family Erysipelotrichaceae)	LOC105379199	TOMT	LOC101060212	DUX3	TGIF2LY	FOXD4L6	ZSCAN5C	HSFY2	DUXA	ASCL3
Gut Microbiota Relative Abundance (Ruminococcus Belonging To Family Lachnospiraceae)	ATXN8	LOC128125814	SCARA5	FAM240B	SCAP	LOC105379199	TXN2	CP20	TBX18	TICAM1
High Light Scatter Reticulocyte Percentage Of Red Cells	LOC124902436	PERCC1	SCYGR1	FAM240B	LOC124904411	SMIM44	TMA7B	PPIAP40	GOLGA6L19	LOC102723971
Corneal Curvature	DEFB130B	OOSP1	MAGEB6B	MYMX	CHD9NB	LOC102723971	CGB3	DEFB105B	AMELY	CFC1B
Aspartate Aminotransferase Levels	LOC102724474	MAP1LC3BP1	LOC105379199	ARL4AP5	SCYGR1	PMIS2	LOC128125816	CP20	TRAP	ZNF511-PRAP1
Male Puberty Timing (Late Vs. Average Onset Facial Hair)	TGIF2LY	SCYGR1	DUX3	OR56B2P	PPIAP60	FAM240B	TBCEL-TECTA	ASCL3	LOC112267881	SRY
Male Puberty Timing (Early Vs. Average Onset Voice Breaking)	LOC112267881	LOC112267992	LOC105372704	LOC100652777	FAM90A22	OR9G9	TAF11L14	TCP11X1	DUX3	LOC107984876
Male Puberty Timing (Early Vs. Average Onset Facial Hair)	FAM240B	PPIAP60	TP53TG3F	DUX3	CIST1	LOC107983987	P3R3URF	CNPY3-GNMT	LOC102723971	DUX5
Male Puberty Timing (Late Vs. Average Onset Voice Breaking)	SMIM36	LOC100996696	CIMIP3	FAM240B	SSU72L5	LOC102723382	LOC105369669	LOC100653133	LOC102723971	PPIAP60
Reading Ability (Multivariate)	SPEM3	LOC107987479	C16orf82	LOC114841035	TMDD1	MINDY4B	TAF11L4	IQCM	TEX51	POTEB3
Gut Microbiota Relative Abundance (Unclassified Genus Belonging To Family Ruminococcaceae)	CCDC195	LOC102724183	TRIM49C	LOC124904542	TAF11L4	LOC391322	LOC102724813	SMIM39	SLCO1B3-SLCO1B7	TBCEL-TECTA
Gut Microbiota Relative Abundance (Dorea)	GUK2	FAM90A18	FAM90A19	PPIAP60	TMDD1	FAM90A14	FAM90A9	OR4M2B	SCYGR10	LOC107987545
Factor VII Activity	SCYGR1	LOC102724474	ZNF511-PRAP1	TRIM51G	TMSB15C	FAM90A22	LOC128125816	LOC107987479	LOC122526780	SEA
Rapid Automised Naming Of Pictures	FAM240B	PERCC1	ZNF660-ZNF197	GOLGA6L19	LOC100996709	LOC124902436	SSU72L1	CNPY3-GNMT	TMSB15C	GNG14
Short-term Memory (Digit-Span Task)	LOC107987479	ZNF722	ZNF475	LOC105371253	LOC100996696	TEX50	LOC122394732	KRTAP20-4	CSNKA2IP	KRTAP15-1
Rapid Automised Naming Of Digits	LOC102723971	FAM240B	TMDD1	LOC102723382	LOC105369669	KDM4F	LOC101929937	LOC100996750	LOC128125814	SCYGR1
Non-word Reading	OR51C1P	LOC128125814	OR8J2	DEFB130B	TMDD1	LOC102724474	LOC112267881	OOSP1	SMIM47	TAF11L11
Word Spelling	SPEM3	CT47C1	CSNKA2IP	TEX50	LOC122394732	GJE1	FOXL3	TLE7	OR52E5	TEX53
Word Reading	SCYGR1	MAP1LC3BP1	TBCEL-TECTA	ATXN8	LOC128125816	ARL4AP5	LOC112267881	OR52E1	SMIM40	LOC102723713
Phoneme Awareness	TP53TG3F	TSPY9	TP53TG3E	SMIM34	LOC102725191	NOTCH2NLR	LOC101059915	ABCF2-H2BK1	OR2B8P	LOC102723553
Multisite Chronic Pain	LOC100996709	LOC105371253	LOC107987479	SLCO1B3-SLCO1B7	LOC102723713	TBCEL-TECTA	CHD9NB	EFNA4-EFNA3	LOC105379199	SPDYE10
Glomerular Filtration Rate In Type 2 Diabetes	MAGEB6B	ZNF722	SMIM36	P3R3URF	OOSP4B	TP53TG3C	LOC128092252	OR4Q2	SPATA31D3	OR11H7
Glomerular Filtration Rate In Diabetes	MAGEB6B	ZNF722	SLCO1B3-SLCO1B7	FAM240B	LOC101060212	TBCEL-TECTA	CRYZL2P-SEC16B	TP53TG3B	TP53TG3C	GSG1L2
Diabetic Kidney Disease In Type 2 Diabetes (ESRD Vs. No ESRD)	LOC102723713	DEFB130B	OOSP1	TAF11L11	TPRX2	DEFB105A	SPACA5B	BSPH1	PRSS51	SPEGNB
Body Size At Age 10	FAM240B	SLCO1B3-SLCO1B7	LOC105379199	SPDYE10	LOC105371253	TBCEL-TECTA	LOC105369669	LOC102723382	LOC101929937	SCYGR1
Atrial Fibrillation	LOC105379199	MAP1LC3BP1	LOC128125816	SCYGR1	OR10J4	PMIS2	OR8G3P	TSPY9	LOC101929937	TBCEL-TECTA
Corneal Endothelial Cell Size Variation Coefficient	FAM90A18	FAM90A19	FAM90A14	FAM90A9	FAM90A8	FAM90A10	ZNF705D	KLF18	MAGEB6B	DEFB109B
Corneal Endothelial Cell Shape (Percentage Of Hexagonally Shaped Cells)	LOC102723382	LOC105369669	FAM246C	FAM246B	TGIF2LY	LOC107987545	ASCL3	OOSP4B	SRY	SHOX
Bitter Alcoholic Beverage Consumption	LOC105379199	LOC107987479	SCYGR1	OR52P1	TBCEL-TECTA	SEA	OOSP4B	LOC105371253	SLCO1B3-SLCO1B7	LOC102723451
Bitter Non-Alcoholic Beverage Consumption	LOC102724474	LOC101929937	LOC100996709	LOC105371253	TBCEL-TECTA	LOC105369669	LOC102723382	STRIT1	CHD9NB	CNPY3-GNMT
Immature Fraction Of Reticulocytes	LOC124902436	PERCC1	SCYGR1	LOC124904411	PPIAP40	FAM240B	TMA7B	MYL12BP2	SMIM44	LOC105379199
Protein Quantitative Trait Loci (Liver)	TBCEL-TECTA	FAM240B	SLCO1B3-SLCO1B7	OR52P1	LOC105379199	ZNF475	SMIM28	LOC105371253	TMEM271	SPDYE10
Cognitive Ability, Years Of Educational Attainment Or Schizophrenia (Pleiotropy)	LOC105371253	MAP1LC3BP1	LOC107987479	ARL4AP5	FAM240B	LOC100996709	TBCEL-TECTA	PMIS2	SPDYE10	LOC105369669
Glucosuria (Moderate To Severe)	OOSP4B	OOSP3	SRY	LOC122513141	DUX4	NFILZ	PDX1	KLF14	TGIF2LY	RAX2
Proteinuria	OCTN3	LOC105377805	LOC107983989	LOC107987269	LOC107985149	LOC107987020	LOC101929601	G6PR	LPAL1	TRAP
Glucosuria	OOSP4B	OOSP3	NFILZ	SRY	LOC122513141	DUX4	PDX1	KLF14	TGIF2LY	RAX2
Emphysema Annual Change Measurement In Smokers (Adjusted Lung Density)	LOC124904542	MAP1LC3BP1	SPDYE11	OOSP4A	SMIM28	SLCO1B3-SLCO1B7	AQP7B	CNPY3-GNMT	LOC101929937	NFILZ
Emphysema Annual Change Measurement In Smokers (Percent Low Attenuation Area)	LOC124904411	OR9H1P	LOC100996709	TAF11L11	LOC114841035	AQP7B	PRAMEF22	NOTCH2NLR	LOC128031837	ZNF660-ZNF197
Alzheimer's Disease Or Family History Of Alzheimer's Disease	LIPB	MS4A4E	TMA7B	SMIM44	IGBP1C	CEACAM16	ZNF511-PRAP1	PEPE	TPRX2	CP20
Alzheimer's Disease	FAM240B	MAGEB6B	C1orf232	OR51C1P	LOC124904411	CP20	LOC105379199	LOC105375434	ZNF511-PRAP1	LOC102723971
Central Cerebrospinal Fluid Amyloid Beta 42 To 40 Ratio (Abnormal Vs Normal)	OR52P1	MAGEB6B	ZNF475	H3Y1	SMIM28	ZNF722	EEF1AKMT4-ECE2	TCP11X1	G6PR	LPAL1
Central Cerebrospinal Fluid Amyloid Beta 42 To 40 Ratio	LOC100129098	LOC105375434	SCYGR1	LOC122513141	LOC100653049	SMIM38	H3Y2	OR52P1	SGCZ	SMIM47
Tea Consumption	SLCO1B3-SLCO1B7	LOC107987479	MS4A18	AVPR1B	OR8J2	HSD3B2	OR51C1P	FAM240B	HTR1D	OR6C70
Facial Morphology (Columella Inclination)	OR5BS1P	PTPRZ2	LOC102724183	POTEB2	OR14L1	OR8J2	OOSP3	SMIM39	FAM240B	SCYGR2
Sweet Beverage Consumption	TEX54	PPIAP40	OR51C1P	LOC124903759	TEX53	FAM216B	C11orf97	CFAP107	HOATZ	MSANTD5
Bitter Beverage Consumption	LOC102724474	TPRX2	SCYGR1	UGT1A4	SPDYE11	HAPSTR2	CYP1A2	CYP3A4	LOC101929937	CYP2C19
Adult Body Size	FAM240B	LOC105371253	SLCO1B3-SLCO1B7	TBCEL-TECTA	LOC105379199	LOC107987479	OR52P1	MAP1LC3BP1	SPDYE10	SCYGR1
Response To Treatment In Irritable Bowel Syndrome (Pain Frequency)	LOC105379199	TAF11L10	TAF11L7	TAF11L9	TAF11L5	LOC100996701	LOC112268076	SMIM44	LOC101060212	SCYGR1
Response To Treatment In Irritable Bowel Syndrome (Pain Severity)	LOC105379199	OOSP4A	HSD3B2	AVPR1B	CA7	KCND1	KCNK10	CLCN2	GUCY2C	NPC1L1
Response To Treatment In Irritable Bowel Syndrome (Symptom Severity)	SPDYE10	TAF11L11	LOC105371253	LOC102723713	SPDYE11	FAM246C	FAM246B	USP17L20	SPDYE9	USP17L15
Fasting Blood Proinsulin Levels	MAP1LC3BP1	ARL4AP5	PMIS2	KCNK16	MTNR1B	GSG1L2	LY6L	KRTAP9-2	TEX54	LOC105371253
Tuberculosis	HLA-DQB3	TMDD1	LOC107987479	LOC105379199	FAM240B	LOC100996701	LOC112268076	LOC122526780	LOC112268260	LITAFD
Asthma (Moderate Or Severe)	LOC105379528	KIR3DL3	TRAP	IL21	HLA-DQB3	IL9	LOC102725035	KIR2DS3	IL13	IL4
Circulating Fibroblast Growth Factor 23 Levels	LOC114841035	C8orf89	OR12D1	TAF11L4	LOC122513141	PRAMEF27	LOC128125816	TSPY4	OR8J2	SPDYE11
Cerebellum Cortex Volume Change Rate	SMIM41	ARHGAP11A-SCG5	TOMT	KDM4F	LOC100129098	SCYGR1	OR8U8	FAM246B	FAM246C	LOC107987479
Cerebellum White Matter Volume Change Rate	LOC102724474	OR1R1P	H2BK1	OR9H1P	PTPRZ2	OR5D3P	SMIM44	LOC107984876	MSANTD5	OCTN3
Caudate Volume Change Rate	SMIM40	MSANTD5	CCDC195	TOMT	KDM4F	TEX54	LOC105379199	H3Y2	LOC128706666	TAF11L4
Cortex Volume Change Rate	TBCEL-TECTA	LOC107987545	TP53TG3F	SLCO1B3-SLCO1B7	C8orf90	NKAIN2	DUS4L-BCAP29	TEX54	LOC102725035	ZNF664-RFLNA
Testicular Cancer	KLF18	TAF11L8	TAF11L3	OOSP4A	CT47C1	CT47A9	CT45A2	OR8J2	RHOXF2B	CT47A10
Oral Cavity And Pharyngeal Cancer	USP17L12	USP17L20	LOC105375012	FAM240A	USP17L15	OR5BS1P	C4orf17	SPDYE16	HLA-DQB3	USP17L19
Myeloproliferative Neoplasms	PALB2	TRD	TRB	HNF1A	ALK	BRAF	WT1	ROS1	MPL	STK11
Lateral Ventricle Volume Change Rate	LOC105371253	CIST1	TEX54	LOC112268076	LOC100996701	SPDYE10	TMEM271	LOC101926994	LPAL1	G6PR
Pallidum Volume Change Rate	TMDD1	LOC105371253	OR2B8P	SMIM39	SCYGR2	IQCM	LOC124904542	LOC107987479	SPDYE10	MAP1LC3BP1
Esophageal Or Stomach Cancer	OR52P1	RBMY1C	KRTAP4-16	TMA7B	LOC112267881	OR11H7	TEX52	DUS4L-BCAP29	SMIM39	OR52E1
Coffee Consumption (Cups Per Day)	LOC105371253	FOXL3	LOC102723750	SPDYE9	TAF11L3	TAF11L8	MAP1LC3BP1	SPEM3	IGBP1C	SPDYE10
Cortex Volume Change Rate X Age Interaction (1Df)	ZNF660-ZNF197	LOC101929627	LOC105379199	HSD3B2	TMEM275	AVPR1B	KLKB1	CA7	PLG	LOC101929601
Caudate Volume Change Rate X Age Interaction (1Df)	LIPB	FAM90A18	OOSP4A	FAM90A19	SSU72L2	SSU72L4	SSU72L3	LOC105371253	LOC107987545	LOC122513141
Cerebellum Cortex Volume Change Rate X Age Interaction (1Df)	PPIAP40	PTPRZ2	LOC107987479	C17orf114	LOC100996709	TBCEL-TECTA	OR8J2	ZNF511-PRAP1	THSD8	OR56B2P
Thalamus Volume Change Rate	PERCC1	CCDC195	NOTCH2NLR	MINDY4B	OR52P1	FAM240B	USP17L19	TMSB15C	SGCZ	LOC122513141
Total Brain Volume Change Rate	TRIM51G	SLCO1B3-SLCO1B7	CCDC179	CNTNAP5	OR1R1P	OR5BS1P	P3R3URF-PIK3R3	CDH9	OR10J4	KRTAP29-1
Brain Surface Area Change Rate	LOC124900467	USP17L11	THSD8	LOC124904542	ZNF722	SMIM38	EXOC1L	SCYGR1	ZNF511-PRAP1	MDFIC2
Fasting Blood Glucose	LOC105371253	XNDC1N	SPDYE10	SLCO1B3-SLCO1B7	P3R3URF-PIK3R3	KCNK16	LOC102723971	SCYGR1	SPDYE9	FAM240B
Fasting Blood Insulin	PPIAP40	OR52E1	LOC105371253	TP53TG3F	OR4C5	TEX54	SPDYE10	SLC6A4	SAGSIN1	LOC124909439
Melanoma	LOC102723451	OOSP4B	CNPY3-GNMT	LOC128125816	FAM240A	LOC102723382	LOC105369669	OOSP3	LOC101929937	NFILZ
Pallidum Volume Change Rate X Age Interaction (1Df)	LOC107987479	LOC100996696	TMEM271	PPIAP60	LOC102723750	FAM90A18	FAM237A	FAM90A19	TMEM132D	FAM90A14
Putamen Volume Change Rate X Age Interaction (1Df)	TMDD1	TOMT	EEF1AKMT4-ECE2	MAP1LC3BP1	ARL4AP5	LOC112267881	LOC105375434	FAM237A	USP17L18	TAF11L8
Hippocampus Volume Change Rate X Age Interaction (1Df)	TAF11L8	TAF11L3	USP17L23	TAF11L7	TAF11L9	TAF11L10	TAF11L5	P3R3URF-PIK3R3	HSD3B2	USP17L3
Thyroid Cancer	DUS4L-BCAP29	HAPSTR2	SMIM40	LOC102723451	ETDA	MSANTD5	LOC102724183	OR1R1P	LOC107987545	CT47C1
Lymphocytic Leukemia	MAP1LC3BP1	ARL4AP5	OR52P1	TOMT	LOC101926994	H3Y1	OR8G3P	SCYGR1	LOC105375012	LOC102723451
Lung Cancer	LOC102723750	OR52P1	SCYGR1	LOC107987479	PERCC1	TBCEL-TECTA	POTEB2	MAP1LC3BP1	SLCO1B3-SLCO1B7	LOC112267881
Walking Pace	TBCEL-TECTA	LOC102723713	PERCC1	PPIAP60	TAF11L11	MAGEB6B	FAM240B	LOC105371253	FAM90A22	EFNA4-EFNA3
Celiac Disease	SCYGR1	TRAP	TIGIT	FAM90A17	LOC128706666	ZNF660-ZNF197	CTLA4	TRB	CXCR6	CD27
Obsessive-compulsive Traits	OR11H7	LOC102723971	LOC124904542	OOSP4A	TRIM49D1	OR12D1	MARCOL	LOC102724474	H2AL3	TMDD1
Mortality In COVID-19	SMIM38	TOMT	LOC124904542	TBCEL-TECTA	LOC102723750	DEFB130B	SCYGR1	H3Y1	MINDY4B	PERCC1
Gut Microbiota Relative Abundance (Bacteroides)	MAGEB6B	LOC124902694	LOC102723971	OR1R1P	ABCF2-H2BK1	TAF11L14	SSU72L4	SSU72L3	SSU72L2	MS4A18
Gut Microbiota Relative Abundance (Ruminococcus Belonging To Family Erysipelotrichaceae)	LOC647264	LOC102723750	LOC102723713	TBCEL-TECTA	LOC107983987	LOC128125816	OR9H1P	LOC105369669	LOC102723382	LOC128092246
Gut Microbiota Relative Abundance (Unclassified Genus Belonging To Family Lachnospiraceae)	SCYGR1	TMA7B	DEFB130B	CCL15	IL25	LOC124909439	SAGSIN1	KIR3DS1	IL20	LOC105379528
Gut Microbiota Relative Abundance (Blautia)	PEPC	TMDD1	LOC107986800	NFILZ	KDM4F	ERV3-1-ZNF117	LOC124904542	CP20	OR2B8P	PEPE
Gut Microbiota Relative Abundance (Unclassified Genus Belonging To The Order Clostridiales)	LOC105371932	PYDC5	HSD3B2	AVPR1B	P3R3URF-PIK3R3	CA7	GUCY2C	KCND1	LOC128706666	SCTR
Differentiated Thyroid Cancer	MAP1LC3BP1	ARL4AP5	KRTAP29-1	PMIS2	KRTAP9-9	LOC124904542	TBCEL-TECTA	KRTAP9-2	DUS4L-BCAP29	KRTAP16-1
Male Puberty Timing (Age At Voice Breaking MTAG)	LOC105371253	SLCO1B3-SLCO1B7	FAM240B	SPDYE10	TMDD1	TBCEL-TECTA	LOC107987479	LOC112267881	SCYGR1	LOC102723382
Thyroid Stimulating Hormone Levels	SCYGR1	OOSP4B	NFILZ	OR52E1	C1orf232	SMIM38	SLCO1B3-SLCO1B7	OR52P1	LOC124906010	OOSP3
Acceptance Of An Invitation To Participate In A Mental Health Questionnaire	SLCO1B3-SLCO1B7	P3R3URF-PIK3R3	LOC105371253	OR52E1	LOC100996709	LOC105379199	AGBL4	IQCM	NKAIN2	CHD9NB
Participation In An Health Questionnaire (Not Invited Vs Invited)	SCYGR1	TOMT	ABCF2-H2BK1	SSU72L4	SSU72L3	SSU72L2	RBMY1C	LOC102723728	LOC100996696	LOC100653049
Brain Morphology (MOSTest)	LOC105379199	FAM240B	TBCEL-TECTA	MAP1LC3BP1	LOC100996709	TMDD1	ARL4AP5	LOC105371253	LOC102725191	SCYGR1
Lean Nonalcoholic Fatty Liver Disease	OR52P1	KRTAP4-16	MAP1LC3BP1	LOC102723971	TSBP1	TRAP	LOC112267897	FAM246A	SMIM40	LOC102724474
Nonsyndromic Cleft Palate	LOC100996696	OR8G3P	LOC105371253	SPEM3	LOC112267881	SCYGR1	SPEGNB	SMIM38	SPDYE10	SPDYE14
Ceramide Levels (C24:0)	LOC100129098	ETDB	TMA7B	LINC02798	EEF1AKMT4-ECE2	PTTG1IP2	PWWP4	OR9H1P	IGBP1C	PRAMEF14
Subcortical Volume (MOSTest)	LOC105379199	FAM240B	LOC102725191	DUS4L-BCAP29	C1orf232	ERV3-1-ZNF117	MSANTD5	LOC124904542	TBC1D3I	SLCO1B3-SLCO1B7
Self-rated Health	TSPY9	H2AL3	TMEM271	LOC100996696	SLCO1B3-SLCO1B7	CT47C1	OOSP4A	TEX54	LOC107987479	TAF11L8
Iron Status Biomarkers (Ferritin Levels)	ASDURF	IGBP1C	TMA7B	GSG1L2	ERV3-1-ZNF117	OR4S1	MS4A13	SCYGR1	OR5D13	OR8B2
Iron Status Biomarkers (Total Iron Binding Capacity)	LOC105371253	SSU72L2	SSU72L3	SSU72L4	THSD8	C1orf232	FAM240B	LOC102724474	LOC102724813	LOC107987479
Cortical Surface Area (MOSTest)	LOC105379199	MAP1LC3BP1	ARL4AP5	TOMT	TBCEL-TECTA	TMDD1	LOC102725191	FAM240B	LOC102724813	MAGEB6B
Iron Status Biomarkers (Iron Levels)	LOC124902436	HLA-DQB3	PERCC1	LOC102724813	LOC105379528	OR8J2	LOC124904411	OR51C1P	ARHGAP11A-SCG5	IGBP1C
Iron Status Biomarkers (Transferrin Saturation)	LOC102723750	LOC124904411	C1orf232	ARHGAP11A-SCG5	SSU72L2	SSU72L4	SSU72L3	SSU72L5	LOC102724183	GSG1L2
Body Mass Index And Diastolic Blood Pressure (Bivariate Analysis)	LOC112267881	CENPVL2	CENPVL1	TRAP	KRTAP9-6	LOC100533997	CT45A9	CXorf51A	C1orf232	SLC35G4
Systolic Blood Pressure And Diastolic Blood Pressure (Bivariate Analysis)	LOC105371253	LOC107987479	SLCO1B3-SLCO1B7	SPDYE10	TAF11L3	TAF11L8	TEX54	SPDYE12	PMIS2	LOC100996750
Cortical Surface Area (min-P)	LOC105379199	LOC102724813	ARL4AP5	TOMT	MAP1LC3BP1	LOC101929937	LOC100996709	LOC102725191	LOC105371253	SCYGR1
Cortical Thickness (min-P)	TOMT	FAM240B	TMDD1	MSANTD5	MAP1LC3BP1	OOSP4B	LOC110384692	TMSB15C	NFILZ	SCYGR1
Gut Microbiota Alpha Diversity (Chao1 Index)	SCYGR1	FAM240B	TOMT	TAF11L4	LOC102723971	ZNF660-ZNF197	GNG14	LOC124902694	LIPB	NFILZ
Gut Microbiota Alpha Diversity (PD Whole Tree Index)	KDM4F	LOC102723750	LOC105369669	LOC102723382	LOC128706666	TAF11L4	TAF11L3	TAF11L8	CT47C1	LOC107983987
Gut Microbiota Alpha Diversity (Shannon Index)	TAF11L8	TAF11L3	USP17L23	LOC100996709	TBCEL-TECTA	LOC105377805	LOC107987269	LOC107985149	LOC107983989	LOC107987020
Alcohol Consumption	SPDYE15	SPDYE14	LOC105371253	SPDYE13	SMIM38	USP17L15	LOC128092252	LOC107987479	SCYGR1	SLCO1B3-SLCO1B7
Post-traumatic Stress Disorder (Re-Experiencing Symptoms)	PPIAP40	CNTNAP3C	LOC102723713	OR56B2P	PERCC1	LOC124906010	DPEP2NB	TAF11L11	LOC102723971	LOC107987479
Breast Cancer (Male)	LOC128092246	LOC100996709	KDM4F	FAM90A22	ECT2L	TMDD1	ERV3-1-ZNF117	PALB2	LOC102723382	LOC105369669
Adverse Response To Chemotherapy (Amenorrhea) In Breast Cancer	LOC107987545	P3R3URF-PIK3R3	PWWP4	PTTG1IP2	TOMT	PRAMEF27	SCYGR10	POTEB2	SMIM28	RBMY1C
Toxicity Response To Radiotherapy In Prostate Cancer (Rectal Bleeding) (Time To Event)	LOC122513141	GRIN2B	GABRA2	KCNB2	FAM90A18	FAM90A19	LOC124904542	HSD3B2	OPRD1	AVPR1B
Toxicity Response To Radiotherapy In Prostate Cancer (Hematuria) (Time To Event)	LOC101929627	LOC100996696	SMIM39	LOC102725191	SCYGR2	MYL12BP2	FAM240B	OR9H1P	SMIM28	OR14L1
Toxicity Response To Radiotherapy In Prostate Cancer (Decreased Urine Stream) (Time To Event)	CCDC195	SLCO1B3-SLCO1B7	ZNF475	OR52P1	FAM240B	ARL4AP5	LIPB	TBCEL-TECTA	MAP1LC3BP1	FAM47A
Response To Radiotherapy In Prostate Cancer (Overall Toxicity)	CT47C1	LOC107987545	LOC114841035	ZNF722	CSNKA2IP	ZNF475	LOC122394732	SPEM3	SSU72L6	TEX50
Systemic Lupus Erythematosus	TRAP	LOC112267881	TAF11L5	TAF11L9	TAF11L7	TAF11L10	LOC105371253	FAM246A	LOC112267897	AQP7B
Percentage Of Invited Food Questionnaires Completed	FAM240B	AQP7B	P3R3URF-PIK3R3	SCYGR10	SAGSIN1	LOC124909439	TMDD1	ARL4AP5	LOC112267992	LOC105372704
Inflammatory Biomarkers (Multivariate Analysis)	PPIAP40	CP20	LOC100129098	LOC112267992	LOC105372704	LOC112268076	LOC100996701	LOC107984876	LOC100652777	LOC105375434
Cognitive Impairment	OR14L1	PPIAP40	LOC124909439	SAGSIN1	TBC1D3I	OR5BS1P	C1orf232	LOC102723382	LOC105369669	SETDB2-PHF11
Serum Total Cholesterol Levels	TOMT	LOC102724183	PRAMEF27	TMDD1	LOC100996709	USP17L15	P3R3URF-PIK3R3	TBCEL-TECTA	OR11H7	SPDYE11
Blood Cell Traits (Multivariate Analysis)	LOC101929627	OR5D3P	H3Y1	TAF11L14	LOC122455342	ZNF511-PRAP1	OR4N4C	TEX54	OR56B2P	FAM240B
Esophageal Cancer	LOC112267897	FAM246A	SPDYE11	LOC107987479	LOC647264	PRAMEF33	GOLGA6L19	SLCO1B3-SLCO1B7	ARL4AP5	FOXL3
Gastric Cancer	LOC100129098	LOC105375434	OR1R1P	TRIM51G	OR52P1	LIPB	CD300H	LOC107987457	LOC107987425	LOC107987423
Hepatocellular Carcinoma	HLA-DQB3	FAM246A	LOC112267897	TAS2R45	SCYGR10	C4A	LOC102724813	H2BK1	LOC124903759	TAF11L11
Pancreatic Cancer	ARL4AP5	FAM240B	MAP1LC3BP1	PMIS2	SPRR5	TAF11L11	LOC100996696	C8orf89	LOC102723713	SLCO1B3-SLCO1B7
Arrhythmia	PPIAP40	CHD9NB	OR8G3P	LOC105379199	LOC102723750	H2AL3	OR51C1P	TEX54	LOC100996696	OR56B2P
Cataracts	SCYGR1	LOC105371253	PERCC1	CP20	OR4M2B	SPDYE10	MYL12BP2	SPRR5	TBCEL-TECTA	TEX54
Cortical Thickness (MOSTest)	FAM240B	TMDD1	LOC105379199	OOSP3	SMIM44	ZNF475	LOC102723382	LOC105369669	LOC110384692	ZNF660-ZNF197
Urolithiasis	SCYGR1	SLCO1B3-SLCO1B7	LOC107987479	OR2T7	LOC102724474	TMA7B	GSG1L2	CIST1	ZNF475	MAGEB6B
Cerebral Aneurysm	SMIM39	SCYGR2	TOMT	GMCL2	CNPY3-GNMT	LOC102723382	LOC105369669	MSANTD5	LOC102724813	SAGSIN1
Osteoporosis	LOC105379199	LOC112268145	LOC107987067	LITAFD	LOC112268260	LOC114841035	SCYGR1	SPEGNB	TMSB15C	SMIM41
Interstitial Lung Disease	MSANTD5	TOMT	CLEC20A	OR4M2B	MAP1LC3BP1	DUX3	FAM246A	LOC112267897	LOC107987545	OOSP4A
Depressive Symptoms X Dependent Stressful Life Events Interaction (1Df Test)	LOC124904542	LOC105375434	ZNF660-ZNF197	PTPRZ2	TAF11L9	TAF11L10	TAF11L7	TAF11L5	SSU72L2	SSU72L4
Depressive Symptoms X Dependent Stressful Life Events Interaction (2Df Test)	LOC124902436	SSU72L3	SSU72L2	SSU72L4	LOC102723750	NFILZ	TAF11L9	TAF11L10	TAF11L5	TAF11L7
Interstitial Lung Diseases In Rheumatoid Arthritis	MAGEB6B	LOC102723750	CHD9NB	OSTCP2	LOC107987479	LOC122513141	MAP1LC3BP1	LOC124903759	HAPSTR2	TPRX2
Brain Morphology (min-P)	FAM240B	LOC105371253	LOC102723382	LOC105369669	LOC101929937	LOC105379199	TOMT	CNPY3-GNMT	LOC102725191	SPDYE10
Subcortical Volume (min-P)	FAM240B	SCYGR1	LOC100507703	KDM4F	LOC124904542	OCTN3	CNPY3-GNMT	SSU72L5	LOC102723971	LOC102723382
Age-related Macular Degeneration	DEFB130B	LOC112267897	FAM246A	OR4M2B	CP20	OOSP1	LOC105379199	KDM4F	DEFB105A	AQP7B
Graves' Disease	TRAP	LOC105379528	TIGIT	SMIM40	ICOS	BTNL2	KIR2DS2	KRTAP4-16	NCR3	TRB
Atopic Dermatitis	LOC105379528	KIR3DL3	IL9	IL21	KIR2DS3	KIR2DS5	TRAP	IL25	IFNL2	IL22
Oral Cavity Cancer	LOC105375012	HLA-DQB3	LOC647264	P3R3URF-PIK3R3	SCYGR1	OR52E1	OR8J2	SMIM41	OR51C1P	FAM240B
Oropharynx Cancer	LOC105375012	HLA-DQB3	SLCO1B3-SLCO1B7	TOMT	LOC100996701	LOC112268076	P3R3URF-PIK3R3	FAM90A8	FAM90A14	FAM90A9
Anorectal Malformation	TPRX2	TBCEL-TECTA	H2AL3	LOC107985149	LOC105377805	LOC107987020	LOC107987269	LOC107983989	SCYGR1	OR51C1P
Body Mass Index And Systolic Blood Pressure (Bivariate Analysis)	OR52E1	P3R3URF-PIK3R3	H3Y1	SMIM28	P3R3URF	ERVV-2	SMIM47	MAP1LC3BP1	LY6L	PYDC5
Autism Spectrum Disorder (MTAG)	LOC107987479	SLCO1B3-SLCO1B7	SGCZ	LRRTM4	LOC105371253	SCYGR1	AGBL4	CNTN5	NKAIN2	FAM240B
Depressive Symptoms (MTAG)	LOC105371253	SLCO1B3-SLCO1B7	GOLGA6L19	LOC100653133	LOC107987479	TBCEL-TECTA	SPDYE10	PCDHA7	PCDHA12	OR2T7
Aging Traits (Healthspan, Parental Lifespan Or Longevity) (Multivariate Analysis)	LOC105375434	CP20	TBCEL-TECTA	LOC105371253	LOC647264	ZNF511-PRAP1	LOC122455342	FAM240A	LOC102724474	SPDYE15
Bipolar Disorder (MTAG)	LOC107987479	SLCO1B3-SLCO1B7	FAM240B	SMIM40	OOSP4B	MSANTD5	SMIM36	LOC102723750	OR8J2	NFILZ
Tumor Necrosis Factor Levels	ATXN8	FAM246A	LOC112267897	SPDYE11	SLCO1B3-SLCO1B7	GOLGA6L19	CP20	LOC124902436	LOC128092246	LOC100996750
Hemoglobin	FAM240B	LOC105379199	SCYGR1	LOC128125816	LOC102724474	P3R3URF-PIK3R3	PERCC1	LOC105371253	MAP1LC3BP1	LOC124902436
Serum Uric Acid Levels	OCTN3	FAM240B	PMIS2	MAP1LC3BP1	P3R3URF-PIK3R3	LOC102724474	ARL4AP5	TBCEL-TECTA	SEA	FAM90A22
Myeloid Clonal Hematopoiesis	LOC102724183	HSD3B2	TSHR	AVPR1B	BRAF	PIK3CA	SMO	CA7	LOC105371253	RET
Periventricular White Matter Hyperintensities	OR1R1P	LOC124903759	OR52E1	LOC112267881	H3Y2	LOC114841035	CNPY3-GNMT	TBCEL-TECTA	FAM90A22	CHD9NB
Electrocardiographic Traits (Multivariate)	OR9H1P	SMIM28	LOC128125816	FAM240B	MAGEB6B	LOC105379199	LOC128092252	OR12D1	OR52P1	CHD9NB
Allergic Disease (Asthma, Hay Fever And/Or Eczema) (Age Of Onset)	KIR3DL3	OOSP4B	LOC105379528	SCYGR1	TRAP	OOSP3	HLA-DQB3	LOC102723451	SMIM36	LOC107987423
Allergic Disease (Asthma, Hay Fever And/Or Eczema) (Multivariate Analysis)	TRAP	LOC105379528	KIR3DL3	OOSP4B	LOC647264	SCYGR1	OOSP3	BTNL2	TAF11L12	FAM246A
Response To Esketamine In Treatment Resistant Depression	ZNF722	CNBD1	USP17L20	LHFPL3	TMDD1	LOC122513141	FAM240A	CSNKA2IP	OR52P1	C16orf82
Response To Esketamine (Responder Status) In Treatment Resistant Depression	GOLGA6L19	LOC100653133	H2AL3	OR11H7	OR5AL1	OR52E1	OR5H15	OR5H1	OR4Q2	OR8I2
Chronic Hepatitis C Infection	HLA-DQB3	DEFB130B	OR10J4	IFNA5	DEFB105A	IFNL2	DEFB107A	IFNA16	KIR2DS5	IFNA21
Simvastatin-induced Myopathy	ERV3-1-ZNF117	ETDA	P3R3URF	FAM90A18	MAGEB6B	FAM240A	FAM90A19	LOC124902694	LOC101929937	FAM90A14
Atorvastatin-induced Myopathy	ZNF705D	EEF1AKMT4-ECE2	FOXD4L6	ZNF729	ZNF99	ZSCAN5C	OVOL3	LOC102724813	ZNF723	TPRX1
Statin-induced Myopathy (Severe)	LOC105371253	SPDYE10	OCTN3	SLCO1B3-SLCO1B7	SLCO1B3	SLC35G4	FAM90A18	EEF1AKMT4-ECE2	FAM90A19	DUS4L-BCAP29
Suicide	OOSP3	OR52P1	SMIM44	PERCC1	TSPY9	OOSP4B	LOC105371253	SLCO1B3-SLCO1B7	FAM90A18	LOC102723451
Trigger Finger	LOC124903759	LOC102723971	FAM240B	LOC122526780	TAF11L12	CNPY3-GNMT	USP17L21	USP17L8	SMIM39	MAGEB6B
Levodopa-induced Dyskinesia In Levodopa Treated Parkinson's Disease	TAF11L7	TAF11L10	TAF11L9	TAF11L5	PPIAP40	OR56B2P	CP20	C8orf89	TAF11L8	TAF11L3
Cognitive Function (Kinship Model)	LOC102725191	OR8G3P	LOC114841035	AQP7B	LOC107983987	SPDYE12	LOC100996709	LOC102723750	LOC105379199	OR51C1P
Cognitive Function (Mixed Linear Model)	LOC102725191	OR8G3P	LOC114841035	AQP7B	LOC107983987	SPDYE12	LOC100996709	LOC102723750	LOC105379199	OR51C1P
Cognitive Function (Generalized Correlation Coefficient)	MAP1LC3BP1	SLCO1B3-SLCO1B7	ARL4AP5	ZNF475	STPG2	TBC1D3I	PMIS2	LOC124904542	OR52P1	AGBL4
Cutaneous Mastocytosis (Childhood)	OR52E1	OR11H7	OR51L1	OR52E8	OR5AL1	OR51B4	OR51M1	OR5F1	OR52D1	OR51B6
Facial Morphology Traits (59 NSCL/P Endophenotypic Segments)	TMDD1	LOC128125814	TGIF2LY	SRY	GCM2	GSX1	FIGLA	SLCO1B3-SLCO1B7	HOXD12	NOBOX
Shoulder Impingement Syndrome	SSU72L3	SSU72L2	SSU72L4	LOC105372704	LOC112267992	RBMY1C	OOSP4B	LOC105379199	LOC101929937	LOC100652777
Childhood ALL/LBL (Acute Lymphoblastic Leukemia/Lymphoblastic Lymphoma) Treatment-Related Venous Thromboembolism	OR1R1P	PTPRZ2	LOC100996696	FAM90A22	LOC124904542	FAM90A23	FAM90A14	FAM90A9	TMDD1	LOC107983987
N-desmethylclozapine Concentration In Schizophrenia	UGT1A4	UGT1A3	LOC102723750	UGT1A1	LOC100996709	PRR21	OR52E1	LOC102724474	TBCEL-TECTA	AQP12B
Attention Deficit Hyperactivity Disorder (MTAG)	LOC107987479	SLCO1B3-SLCO1B7	LOC107987423	LOC107987462	LOC107987425	LOC105379504	LOC107987457	LOC101929614	OR5BS1P	LOC105378947
Nonalcoholic Steatohepatitis	LOC102724474	IGBP1C	ANGPTL8	TMA7B	PPIAP40	APOA5	SPDYE11	IFNL4	P3R3URF	ABCG8
Pancreatic Beta-Cell Glucose Sensitivity	OR8U9	LOC124904542	LOC124902694	MAP1LC3BP1	ARL4AP5	OR8J2	TAF11L12	OR2T7	TAF11L11	MTNR1B
Early-onset Ischemic Stroke	C1orf232	OR10J4	TRIM51G	SMIM33	SPDYE11	USP17L19	USP17L15	USP17L12	MAP1LC3BP1	USP17L17
Neonatal White Matter Microstructure	LOC102723564	SCYGR10	LOC128031837	LOC107987479	OR52P1	LOC128125816	SMIM28	TAF11L4	CP20	TBCEL-TECTA
Invasive Breast Cancer	LPAL1	G6PR	LOC107987479	LOC124906010	SPDYE11	MAP1LC3BP1	LOC105376722	USP17L15	ARL4AP5	LOC122513141
Breast Cancer (Estrogen-Receptor Negative, Progesterone-Receptor Negative, And Human Epidermal Growth Factor-Receptor Negative)	PALB2	MEN1	OR5AL1	VHL	WT1	SMAD4	BAP1	GATA1	MYCN	MPL
Cerebrospinal Fluid t-tau:AB1-42 Ratio	OR9H1P	OR56B2P	LOC105379199	ZSCAN5C	KRTAP25-1	P3R3URF-PIK3R3	PPIAP40	C8orf89	C1orf232	SMIM38
Sensory Peripheral Neuropathy In Microtubule Targeting Agent-Treated Breast Cancer	SLCO1B3-SLCO1B7	TBCEL-TECTA	SMIM44	LOC100507703	C1orf232	OCTN3	FAM240B	TMEM271	LOC102723971	SEA
Brugada Syndrome	SAGSIN1	LOC124909439	FAM90A14	FAM90A9	LOC105379199	FAM90A8	LOC124902436	H2AL3	TSPY9	LOC122513141
Combined Resilience (Covariance Of Educational Attainment With Residual Cognitive Resilience)	OR52P1	SCYGR10	LOC102723750	LOC105379199	FAM90A17	TMEM275	FAM240B	LOC105371253	MAGEB6B	SMIM28
Residual Cognitive Resilience	SMIM41	GOLGA6L19	OOSP3	SPMIP11	MSANTD5	OR52E1	MYOCOS	OOSP4A	OOSP4B	LOC105379199
Sarcoidosis	LOC105379528	KIR3DL3	TAF11L7	TAF11L10	TAF11L9	TAF11L5	FAM246A	LOC112267897	IL21	KRTAP9-6
Myocardial Fractal Dimension (Slice 8)	LPAL1	G6PR	MAGEB6B	OR4Q2	SCYGR10	OR8J2	TOMT	LIPB	LOC124903759	MDFIC2
Depressive Symptoms	LOC105371253	SLCO1B3-SLCO1B7	SPDYE10	TBCEL-TECTA	SMIM28	MAP1LC3BP1	LOC107987479	GOLGA6L19	OR2T7	LOC100653133
Glucocorticoid Receptor Gene Expression In B-cell Precursor Acute Lymphoblastic Leukaemia	LOC107984876	PERCC1	LOC105372704	LOC112267992	LOC100652777	LOC101929805	LOC102724474	OR8G3P	CYP2C19	OR8J2
Leprosy	TMDD1	NFILZ	LOC107983987	TBCEL-TECTA	OR8J2	OR51C1P	LOC105371253	LOC124902694	CRYZL2P-SEC16B	ZNF475
Chemerin Levels	LOC122513141	KDM4F	LOC100653133	LOC105369669	LOC102723382	LOC114841035	SPDYE8	LOC105371253	C13orf46	CTAGE15
Deep White Matter Hyperintensities	OR1R1P	MSANTD5	SSU72L4	SSU72L2	SSU72L3	ARL4AP5	MAP1LC3BP1	FAM240B	SMIM40	MAGEB6B
Neuroblastoma (Pediatric)	LOC102723451	LOC128125814	OR11H7	CHD9NB	OR4Q2	ZNF722	OR52N5	TMDD1	LY6L	ZNF511-PRAP1
Postprandial Triglyceride Levels	LOC114841035	APOA5	OSTCP2	TMA7B	LOC107984876	RBMY1C	APOC4	LOC100996750	SPDYE11	SSU72L5
Postprandial Triglyceride Response	LOC107987479	LOC128092246	LOC128031837	LOC100996750	LOC124904542	SCYGR10	SLCO1B3-SLCO1B7	LOC105371253	LOC107987545	GOLGA6L1
Myocardial Fractal Dimension (Slice 5)	OR51C1P	TOMT	OR8J2	SMIM39	LOC647264	SCYGR2	C8orf90	TGIF2LY	TAF11L14	LOC102723750
Myocardial Fractal Dimension (Slice 2)	LOC128125816	OR51C1P	LOC105379199	LOC105375434	MYH7	TMEM275	TOMT	OR9H1P	MYH6	FAM240A
Myocardial Fractal Dimension (Slice 3)	SCYGR10	EEF1AKMT4-ECE2	FAM246C	FAM246B	OR51C1P	KDM4F	LOC105379199	LOC105375434	LOC128125816	OR52P1
Myocardial Fractal Dimension (Slice 6)	OR51C1P	OR8J2	LOC647264	TOMT	MAGEB6B	SMIM39	SCYGR2	C8orf90	TGIF2LY	LOC105379199
Myocardial Fractal Dimension (Slice 4)	MAGEB6B	SCYGR10	OR51C1P	SMIM39	SCYGR2	C8orf90	TAF11L14	LOC128125816	OR8J2	LOC105378947
Myocardial Fractal Dimension (Slice 7)	MAGEB6B	SMIM39	OR8J2	SCYGR2	C8orf90	TGIF2LY	TAF11L14	OR4Q2	OR51C1P	LOC647264
Circulating Leptin Levels Adjusted For BMI	SCYGR1	KRTAP17-1	KRTAP9-2	FOXL3	KRTAP29-1	FSCN3	IGBP1C	TEX46	KRTAP9-8	KRTAP16-1
Circulating Leptin Levels	SCYGR1	PPIAP40	LOC124902694	KRTAP29-1	TRIM51G	TMA7B	LOC124909439	SAGSIN1	FAM90A23	SMIM38
Autoimmune Traits	TRAP	LOC105379528	LOC647264	AQP7B	FAM246A	LOC112267897	SCYGR1	KIR3DS1	GNG14	LOC112267881
Leukoderma In Response To Rhododendrol	ZNF511-PRAP1	MSANTD5	LOC124902694	LOC102723971	LOC100996709	OR52P1	OR56B2P	LOC107987545	PERCC1	OR8J2
Cerebellum Cortex Volume Change Rate X Age Interaction (2Df)	LOC100996709	HAPSTR2	FAM90A18	FAM90A14	FAM90A9	FAM90A19	OR8J2	LOC105376722	FAM90A8	PTPRZ2
Cerebellum White Matter Volume Change Rate X Age Interaction (2Df)	LOC102724474	SMIM28	LOC107987479	C17orf114	TBCEL-TECTA	LOC107984876	SLCO1B3-SLCO1B7	FAM240B	C1orf232	ZNF475
Hippocampus Volume Change Rate X Age Interaction (2Df)	SSU72L3	SSU72L4	SSU72L2	ATF7-NPFF	LOC112268076	LOC100996701	LOC107986800	LOC101926994	HSD3B2	AVPR1B
Cancer (Pleiotropy)	TRAP	LOC100507703	OCTN3	SPRR5	SEA	TGIF2LY	DUX3	H3Y2	TRB	LOC105371253
Bioavailable Testosterone Levels	SLCO1B3-SLCO1B7	TBCEL-TECTA	LOC105371253	SPDYE10	LOC107987479	LOC102724474	P3R3URF-PIK3R3	LOC105379199	LOC100996696	LOC102723971
Kawasaki Disease	LOC105375012	MAP1LC3BP1	LOC128031837	ARL4AP5	OR11H7	PMIS2	TPRX2	OR8U8	OR10J4	LOC102724334
Non-HDL Cholesterol Levels	LOC102724474	P3R3URF	TBCEL-TECTA	LOC105371253	LOC100996709	SLCO1B3-SLCO1B7	PYDC5	SPDYE10	LOC101929937	PRAMEF27
Cancer (Pleiotropy)(Bidirectional)	LOC102724813	HLA-DQB3	CCDC195	RAX2	TGIF2LY	LOC102723750	H3Y2	ZSCAN4	FAM90A17	TRAP
Brain Surface Area Change Rate X Age Interaction (1Df)	LOC124904411	TEX53	LOC100996696	C8orf90	LOC101059915	FAM240C	H3Y1	LOC124904542	CENPVL2	MYMX
Kidney Cancer	FAM90A18	FAM90A19	LOC112267881	LOC112268076	LOC100996701	FAM90A9	TICAM1	FAM90A14	LOC100996709	FAM90A8
Non-Hodgkin's Lymphoma	OR12D3	OR11A1	OR14J1	OR2B3	OR2J3	TRIM39-RPP21	OR5D3P	OR12D1	OR10C1	OR2H1
Keratoconus	LOC105369669	LOC102723382	LOC102723750	CNPY3-GNMT	CHD9NB	SEA	ARHGAP11A-SCG5	LOC102725035	LOC128092246	LOC105379504
Brain Surface Area Change Rate X Age Interaction (2Df)	OR5BS1P	PERCC1	SMIM41	TEX53	SCYGR1	LOC124904542	TMEM271	SUPT20HL1	OOSP4A	LOC124902436
Thalamus Volume Change Rate X Age Interaction (2Df)	TMDD1	LOC100996750	FAM240B	MAP1LC3BP1	ARL4AP5	PPIAP40	CHD9NB	NFILZ	LOC124900467	LOC122513141
Lateral Ventricle Volume Change Rate X Age Interaction (2Df)	CIMIP3	LOC128125814	TMDD1	G6PR	LPAL1	FAM240A	LOC102723382	LOC105369669	LOC128125822	CCDC201
Pallidum Volume Change Rate X Age Interaction (2Df)	LOC100996696	TMEM271	LOC102723750	LOC107987479	SMIM28	LOC102725191	FAM240B	MDFIC2	MINDY4B	GNG14
Putamen Volume Change Rate X Age Interaction (2Df)	TMDD1	MS4A18	PEPC	OR51L1	OR4K13	EEF1AKMT4-ECE2	OR2A42	OR10P1	TOMT	OR56B4
Non-tuberculous Mycobacterial Pulmonary Disease	LOC107987479	TIE1	SMIM44	ERV3-1-ZNF117	TXN2	SLC23A2	TNFSF11	TICAM1	RALBP1	TBX18
Barrett's Esophagus Or Esophageal Adenocarcinoma X Sex Interaction (2Df Test)	LOC122513141	CSNKA2IP	TEX50	LOC122394732	SPEM3	CT47C1	HSD3B2	C8orf89	SSU72L6	AVPR1B
Systemic Sclerosis	LOC112267897	FAM246A	TRAP	H3Y2	ZNF765-ZNF761	H2AL3	AQP7B	KRTAP29-1	LOC102723971	GNG14
Neurological Blood Protein Biomarker Levels	CBLIF	CFC1	CD300C	OR1R1P	SERPINA9	OOSP1	DEFB130B	SIGLEC6	MEPE	KIR3DS1
Sedentary Behaviour Duration	LOC102724183	FAM240B	TMEM271	SLCO1B3-SLCO1B7	SMIM28	TMDD1	EFNA4-EFNA3	GJE1	NKAIN2	LHFPL3
Physical Activity (Overall Physical Activity Time)	TRAP	USP17L21	ZNF765-ZNF761	H3Y2	TEX54	PRH1-TAS2R14	LOC122455342	FAM90A26	LOC105379528	USP17L18
Varicose Veins	LOC105379199	PMIS2	SAGSIN1	LOC124909439	TMDD1	TBCEL-TECTA	TEX54	SMIM41	MAP1LC3BP1	KDM4F
Non-alcoholic Fatty Liver Disease Activity Score In Non-Alcoholic Fatty Liver Disease	PPIAL4H	PTTG1IP2	PWWP4	LOC107987479	OOSP4B	TBCEL-TECTA	PRAMEF26	PRH1-TAS2R14	LOC441239	LOC102723451
Aspartate Aminotransferase Levels In Non-Alcoholic Fatty Liver Disease	LOC100129098	LOC105379199	LOC105375434	OR8U8	FAM240B	LOC124902436	MAP1LC3BP1	ARHGAP11A-SCG5	PYDC5	ARL4AP5
Alanine Aminotransferase Levels In Non-Alcoholic Fatty Liver Disease	LOC102724474	ZNF475	LOC124904411	LOC107984876	MYL12BP2	FAM240B	PRAMEF33	LOC100996709	FAM90A22	FAM90A23
Corneal Endothelial Cell Density	TOMT	LOC107987479	FAM246A	LOC112267897	PPIAP40	OR4M2B	SPATA31A5	OR14L1	MAGEB6B	SMIM28
Resistant Hypertension	SAGSIN1	LOC124909439	OR1R1P	TRIM49D2	PRAMEF22	PRAMEF13	LOC107987479	LOC105379199	PRAMEF8	MAP1LC3BP1
Type 2 Diabetes Nephropathy	ARHGAP11A-SCG5	LOC107987545	OOSP4B	SSU72L2	SSU72L3	SSU72L4	PYDC5	LOC105379199	C8orf89	SPDYE17
Type 2 Diabetes Nephropathy Including Microalbuminuria	ARHGAP11A-SCG5	LOC122526780	PERCC1	MAGEB6B	OOSP4B	OR52E1	C8orf89	OR8J2	LOC107983987	ZNF511-PRAP1
Psychological Distress	PRAMEF13	SPEM3	DUXB	OR10G6	PRAMEF22	MAP1LC3BP1	DEFB105A	PRAMEF6	PRAMEF15	KRTAP20-4
Osteoarthritis (Hip)	LOC128706666	HAPSTR2	LOC124902694	OOSP1	EFNA4-EFNA3	DEFB130B	C17orf114	SPRR5	TMSB15C	CP20
Knee Osteoarthritis	LOC114841035	LOC105379528	SMIM40	AQP7B	LOC105369669	LOC102723382	LOC102723971	TBCEL-TECTA	C17orf114	TEX53
Osteoarthritis Of The Hip Or Knee	OR8J2	HLA-DQB3	MAP1LC3BP1	DEFB130B	OCTN3	G6PR	LPAL1	LOC100507703	SMIM28	OOSP1
Osteoarthritis	MAP1LC3BP1	ARL4AP5	LOC124904542	PMIS2	LOC105371253	FAM240B	EEF1AKMT4-ECE2	SPDYE17	LOC102724474	SPDYE10
Estradiol Levels	CYP2C19	CYP2C9	LOC102724474	CYP3A4	UGT1A4	ZNF660-ZNF197	CYP1A2	CYP2D6	CYP4A11	CYP2A6
Sex Hormone-Binding Globulin Levels Adjusted For BMI	LOC102724474	LOC101929937	SCYGR1	LOC105369669	LOC102723382	TBCEL-TECTA	TGIF2LY	LOC100996709	P3R3URF-PIK3R3	ZNF511-PRAP1
Interferon-Related Traits	SLCO1B3-SLCO1B7	LOC105379199	LOC124904542	TRIM49D2	TSPY9	LOC112267881	C8orf89	LOC128706666	TRIM64	P3R3URF-PIK3R3
Lipoprotein (A) Levels	LOC102724474	TMA7B	IGBP1C	P3R3URF	ZNF511-PRAP1	LOC101929937	DEFB130B	APOA5	APOF	ANGPTL8
Childhood Asthma With Severe Exacerbations	KRTAP29-1	OR4M2B	FAM246A	LOC112267897	KRTAP9-2	LRRC3C	LOC124903759	IL9	KRTAP16-1	KRTAP9-1
Spondylosis	LOC105379199	LOC102725191	CHD9NB	PRAMEF26	OR14L1	SLCO1B3-SLCO1B7	LOC100996696	LOC102723750	SPDYE11	SMIM28
High-sensitivity Cardiac Troponin T Levels	MAP1LC3BP1	FAM240B	ARL4AP5	OR51C1P	ZNF475	OOSP4A	OR10J4	ZNF660-ZNF197	EEF1AKMT4-ECE2	PMIS2
Takayasu Arteritis	TRIM39-RPP21	LOC112267897	FAM246A	AQP7B	OR4M2B	LOC647264	MUC22	MCCD1	BTNL2	EGFL8
Major Depressive Disorder (MTAG)	LOC105371253	LOC107987479	SLCO1B3-SLCO1B7	SPDYE10	TMEM271	FAM240B	OR52P1	MAP1LC3BP1	GRM7	CHD9NB
Neuropsychiatric Disorders	LOC107987479	TMEM275	OOSP4B	OR2T7	LOC105371253	OR8U9	NFILZ	OOSP3	SLCO1B3-SLCO1B7	LOC101929937
Waist-hip Ratio	LOC105379199	FAM240B	LOC100996709	SCYGR1	TBCEL-TECTA	MAP1LC3BP1	CHD9NB	LOC101929937	OR51C1P	LOC124902694
IgG Glycosylation Patterns	CCDC183	SLC66A1	TSEN34	CHKB	TAF11L3	TAF11L8	CSTB	OR8G3P	LOC101929614	LOC105379504
Primary Biliary Cholangitis	TRAP	FAM240B	LOC105379528	TAF11L10	TAF11L9	TAF11L7	TAF11L5	LOC105371253	LOC112267881	LOC100129098
Serum Metabolite Concentrations In Chronic Kidney Disease	LOC102724474	LOC102723750	CYP4A11	CYP2C19	AQP12B	CYP2A6	CYP4A22	UGT2B28	TBCEL-TECTA	PRR21
Bitter Taste Perception	TAS2R8	TAS2R20	TAS2R43	TAS2R7	TAS2R9	TAS2R50	OR6C70	TAS2R30	TAS2R13	TAS2R31
Moderate To Vigorous Physical Activity Levels	LOC105375012	HLA-DQB3	LOC112267897	FAM246A	LPAL1	G6PR	SCYGR10	OR52P1	LOC647264	LOC107987545
Vigorous Physical Activity	LOC100996709	TP53TG3F	LIPB	TOMT	OR52P1	LOC107987545	SSU72L4	SSU72L2	SSU72L3	LOC102724813
Strenuous Sports Or Other Exercises	OR8J2	LOC124903759	LOC105379199	LOC107987545	SMIM28	OR51C1P	PYDC5	MAGEB6B	LOC102724813	TAF11L10
DHEAS Levels	SPDYE11	FOXL3	PRAMEF33	PRAMEF27	ABCF2-H2BK1	OR52E1	CYP3A7-CYP3A51P	ERV3-1-ZNF117	PRAMEF26	OCM2
Progesterone Levels	LOC107987479	PERCC1	OR10J4	SMIM39	SCYGR2	CHD9NB	OR2T7	LRRTM4	SLCO1B3-SLCO1B7	LOC102724652
17-Hydroxyprogesterone (17-OHP) Levels	TRIM39-RPP21	ARHGAP11A-SCG5	LOC112267897	FAM246A	GPANK1	HLA-DQB3	C6orf47	LOC105369669	LOC102723382	LY6G6F-LY6G6D
Keratinocyte Cancer (MTAG)	TOMT	OR1R1P	LOC114841035	LOC101929805	TAF11L7	TAF11L5	TAF11L10	TAF11L9	SCYGR1	MSANTD5
Testosterone Levels	LOC102724474	P3R3URF-PIK3R3	LOC100996709	UGT1A3	TBCEL-TECTA	LIPB	LOC102723750	SLCO1B3-SLCO1B7	TSPY9	UGT1A1
Basal Cell Carcinoma	SCYGR1	OR9H1P	TOMT	LOC100129098	LOC107983987	SPRR5	TBCEL-TECTA	TRAP	LOC101929805	TAF11L7
Educational Attainment (Years Of Education)	FAM240B	LOC105371253	SLCO1B3-SLCO1B7	TMEM271	TBCEL-TECTA	SMIM28	MAP1LC3BP1	LOC105379199	SPDYE10	LOC100996709
Serum Bilirubin Levels X Sex Interaction In Metabolic Syndrome	MAP1LC3BP1	ARL4AP5	OR5BS1P	PMIS2	MAGEB6B	MINDY4B	LOC107987545	OR14L1	TMEM271	SLCO1B3-SLCO1B7
Serum Bilirubin Levels In Metabolic Syndrome	LOC102723750	LOC100996709	PRR21	TBCEL-TECTA	LOC102724474	OR6B2	AQP12B	AQP12A	OR6B3	OR52E1
Serum Bilirubin Levels X Mediterranean Diet Adherence Interaction In Metabolic Syndrome	LOC105376722	LOC102723451	TLE7	MAP1LC3BP1	CHD9NB	LOC102724813	ARL4AP5	LOC124904542	AQP7B	OR5BS1P
Peak Cortisol Response To Low Dose Short Synacthen Test In Corticosteroid Treated Asthma	USP17L19	LOC101060212	CXorf51B	LOC100653133	SLC17A4	ERV3-1-ZNF117	SLCO1B3-SLCO1B7	ZNF475	USP17L12	KRTAP22-2
Surgical Necrotising Enterocolitis In Extremely Premature Birth	MSANTD5	LOC112267881	SMIM28	TAF11L7	TAF11L5	TAF11L10	TAF11L9	SCYGR1	SMIM40	ETDC
Cough In Response To Angiotensin-Converting Enzyme Inhibitor Drugs	LOC100996696	LOC100996709	ZNF475	OR9H1P	OCTN3	P3R3URF-PIK3R3	SLCO1B3-SLCO1B7	USP17L25	MAP1LC3BP1	LOC124904542
Serum Metabolite Ratios In Chronic Kidney Disease	LOC100129098	LOC105375434	OOSP4A	LPAL1	G6PR	LRRC51	LOC105371253	LOC107986800	TAF11L11	LOC102723713
Accelerometer-based Physical Activity Measurement (Average Acceleration)	TEX54	USP17L21	PMIS2	H3Y2	PRH1-TAS2R14	OR10AC1	LOC122455342	NOTCH2NLR	ZNF765-ZNF761	USP17L18
Cerebrospinal Fluid Biomarker Levels	KIR3DS1	DEFB130B	IL25	OOSP1	CCL16	DEFB105A	ZNF511-PRAP1	LOC102724971	CCL27	IFNL1
Asthma Or Allergic Disease (Pleiotropy)	SMIM40	GNG14	LOC102725035	TNFRSF9	IL21	ICOS	LOC128125814	LOC100996701	LOC112268076	IL18RAP
Maximum Habitual Alcohol Consumption	LOC105369669	LOC102723382	USP17L20	USP17L19	USP17L15	LOC100996696	USP17L12	SLCO1B3-SLCO1B7	USP17L27	LOC101929937
Joint Damage In Rheumatoid Arthritis	FAM90A18	FAM90A19	OR1R1P	FAM90A14	C8orf89	FAM90A9	FAM90A8	LOC112268076	LOC100996701	LOC102723451
Osteoarthritis (Self-Reported)	ZNF664-RFLNA	MSANTD5	SMIM40	MAP1LC3BP1	C8orf90	H3Y1	FOXL3	SMIM28	DUS4L-BCAP29	LOC124904542
Osteoarthritis Of The Hip Or Knee (Hospital Diagnosed)	LOC124902436	H3Y2	MAGEB6B	USP17L12	OR10AC1	DUSP13B	KRTAP22-2	BAGE4	POTEB2	C5orf52
Virologic Severity In Herpes Simplex Virus Type 2 Infection	LOC122513141	KLF18	LOC107987479	FAM246B	FAM246C	G6PR	LPAL1	C8orf89	DUX3	USP17L20
Multiple Sclerosis And Triglyceride Levels (Pleiotropy)	LOC101929805	OR2B8P	LOC128031837	P3R3URF-PIK3R3	SSU72L1	FAM90A17	LOC105376722	LOC107987457	LOC101929614	LOC107987423
Risky Sexual Behaviors (Alcohol Dependence Interaction)	USP17L15	USP17L20	USP17L27	USP17L28	TBCEL-TECTA	USP17L11	USP17L25	USP17L30	DUS4L-BCAP29	SMIM39
Family History Of Alzheimer's Disease	SCYGR10	ZNF511-PRAP1	TMA7B	MS4A4E	IGBP1C	LOC124904411	PEPE	CP20	LOC112267881	LPAL1
Cisplatin-induced Ototoxicity	LOC100129098	FAM90A18	LOC105375434	FAM90A19	LOC102723971	LOC102724334	FAM240B	SMIM41	LOC102723750	LOC107983987
Erosive Tooth Wear (Severe Vs Non-Severe)	SLCO1B3-SLCO1B7	TAF11L3	TAF11L8	LOC101929937	OOSP4B	ATF7-NPFF	CNPY3-GNMT	LOC122513141	USP17L23	TAF11L7
Erosive Tooth Wear (Severe Vs None Or Mild)	LOC112267881	TMDD1	FAM90A18	GOLGA6L19	FAM90A19	OR8G3P	SCAP	TXN2	SLC23A2	TBX18
Mood Instability	LOC107987479	LOC105379199	LOC105371253	FAM240B	LOC102723382	LOC105369669	OR10J4	TRIM51G	OOSP4A	LOC100996709
Ischemic Stroke (Cardioembolic)	LOC100996696	LOC101929937	SLCO1B3-SLCO1B7	KDM4F	TAF11L11	OR12D1	LOC102723382	LOC105369669	OR8G3P	FAM240A
Angiotensin-converting Enzyme Inhibitor Intolerance	NFILZ	OR52P1	SLCO1B3-SLCO1B7	LOC124902436	TBC1D3I	LOC102723750	LOC102725035	MROH5	FAM240B	P3R3URF
Type 2 Diabetes (Age Of Onset)	LOC100996709	MS4A18	SMIM28	LOC105371253	OR5H2	ZNF765-ZNF761	OR8B3	OR5M1	OR5H15	OR5H6
Attention Deficit Hyperactivity Disorder Or Cannabis Use	LOC107987479	LOC107987457	LOC105379504	LOC107987462	LOC101929614	LOC107987425	LOC107987423	LOC105378947	LOC110384692	LOC124902436
Alanine Aminotransferase (ALT) Levels After Remission Induction Therapy In Actute Lymphoblastic Leukemia (ALL)	SLCO1B3-SLCO1B7	LOC101929937	SMIM28	LOC102723382	LOC105369669	LOC124902694	TBCEL-TECTA	TAF11L14	CNPY3-GNMT	PPIAP40
[truncated: 4,213 more rows]

## Sheet: C) MGI_Phenotypes
Term	Gene 1	Gene 2	Gene 3	Gene 4	Gene 5	Gene 6	Gene 7	Gene 8	Gene 9	Gene 10
[truncated: 4,601 more rows]

## Sheet: D) WikiPathways
Term	Gene 1	Gene 2	Gene 3	Gene 4	Gene 5	Gene 6	Gene 7	Gene 8	Gene 9	Gene 10
[truncated: 622 more rows]
