# Supplementary material for: Rummagene: massive mining of gene sets from supporting materials of biomedical research publications
Source: Commun Biol. 2024 Apr 20;7:482. doi: 10.1038/s42003-024-06177-7 (PMC11032387; doi:10.1038/s42003-024-06177-7)
Supplement: Supplementary file 7 — Supplementary-Data-5 [file 42003_2024_6177_MOESM7_ESM.gmt]

PMC10359415-41467_2023_39958_MOESM4_ESM.xlsx-Supplementary_Data_5-Supplementary_Data_5_Regulon_targets_info_of_Fig_2h	clinical research and therapy follows the criteria published by the International Society for Cellular Therapy**1**  Supplementary Data 1–13	TF	E2F7	E2F1	CTCF	SOX11	SMARCA4	ZEB1	BRCA1	GATA2	ETV4	ZNF706	HMGA2	HOXC11	THAP11	CREB3L1	CREB3	HOXC6	GATA6	CEBPD	FOS	GTF2F1	CEBPB	ATF4	MXI1	FOSB	CUX1	EGR3	KLF4	FOXK1	ZNF281	STAT3	EGR1	FOXO1	RUNX2	MEF2A	MAF	FOXC1	TAF7	MYC	IRF3	NFYC	XBP1	ATF6	NFE2L2	MTA3	MAX	ESRRA	HOXA9	POLR2A	HCFC1	USF2	FOXP1	ZNF121	RREB1	ARID3A
PMC10356613-41586_2023_Article_5769.pdf-8-Unnamed_6		ESRRG	ESRRB	ESRRA	FOSL2	ATF2	STAT1	REL	RELB	NFKB1	TCF7L2	NR2F2
PMC10356619-41586_2023_5915_MOESM16_ESM.xlsx-5b_-_TF_Expression-_row_z-score_of_gene_expression_matrix		NFIC	NFIX	HNF1A	HNF1B	ASCL2	E2F3	FOXP2	FOXK1	ETS1	RUNX3	POU2F1	POU2F3	SOX9	RUNX2	RUNX1	FOXA1	FOXD2	FOXA2	FOXP1	ETS2	MYB	EHF	HOXA10	HOXB13	HOXA11	HOXA13	ATOH1	FOXA3	XBP1	SPDEF	NEUROD1	RFX2	RFX3	RFX6	ONECUT2	PDX1	NR2F6	NR1H3	RXRA	ESRRA	PPARG	HNF4A	VDR	GATA6	GATA5	HNF4G	GATA4	MEF2D	MEF2A	KLF4	JUN	ATF3	JUNB	FOS	JUND	BACH1	JDP2	PPARA	NR1I2	MAF	NR1H4
PMC10354062-41525_2023_363_MOESM2_ESM.xlsx-Supplementary_Table_7-Unnamed_54	We obtained WGS from **1**  Supplementary Tables	BCAS3	CEBPB	CITED2	CREB1	ECD	EGR1	EID1	EPAS1	ETS1	FOXP3	GLI3	HIF1A	KANSL1	KANSL1L	MEF2A	MTF1	MYOCD	PAX6	PCNA	SIRT2	SP1	STAT1	TAF7	TP53	TRIM68	TRIP4	ZBTB7A
PMC10354062-41525_2023_363_MOESM2_ESM.xlsx-Supplementary_Table_7-Unnamed_77	We obtained WGS from **1**  Supplementary Tables	ARID5B	H3C1	H3C10	H3C11	H3C12	H3C13	H3C14	H3C15	H3C2	H3C3	H3C4	H3C6	H3C7	H3C8	H4C1	H4C11	H4C12	H4C13	H4C14	H4C15	H4C2	H4C3	H4C4	H4C5	H4C6	H4C8	H4C9	JMJD6	KDM1A	KDM1B	KDM2A	KDM2B	KDM3A	KDM3B	KDM4A	KDM4B	KDM4C	KDM4D	KDM5A	KDM5B	KDM5C	KDM5D	KDM6A	KDM6B	KDM7A	PHF2	PHF8	RIOX2	UTY
PMC10353942-43587_2023_Article_424.pdf-14-Unnamed_7		TF	KLF12	MAFB	ATF3	STAT1	IRF1	NFKB2	HIVEP3	NFKB1	RELB	ETV6	CEBPB	HESX1	ATF1	JUN	FOS	CREM	JDP2	FOXO1	RUNX3	XBP1
PMC10353942-43587_2023_Article_424.pdf-14-Unnamed_8		STAT1	FOXO3	MAFB	EZH2	HIVEP1	PBX3	CREBL2	NR1D2	ZBTB16	BRCA1	JDP2	JUN	CREM	FOS	TBX6	RUNX3	TFDP1	CEBPD	FOXP1	MAZ	IRF7	SREBF1	FOXP2	BHLHE41	KLF16	SIRT6
PMC10353022-DataSheet1.pdf-2-Transcription	Click here for additional data file	CREM	SRF	STAT6	FOS	HDAC1	STAT3	SP1
PMC10352595-CTM2-13-e1310-s006.xlsx-ST11_TFs_identified_by_SCENIC-Unnamed_1	including stromal, epithelial, hemopoietic, immune, muscular, hepatic and neuronal lineages (Figure 1B and Figure **S1**)  Supporting Information  Click here for additional data file	NR1H4	HNF4A	CDX1	HNF4G	HAND1	CDX2	FOXA3	RUNX2	SPIB	ZNF134	SALL2	KLF5	PAX8	SP1	HNF1A	GATA6	GATA5	SOX10	CREB1	BCL6	PBX4	MSC	TCF7L1	NFIB	NFIC	MYF5	MYF6	GABPA	JUND	MAZ	SOX12	FLI1	ETV6	SPI1	ELF1	RUNX3	IKZF1	REL	ETV5	TFE3	MAF	PRDM1	CEBPB	CEBPD	HIF1A	CEBPA	BACH1	MAFB	STAT6	ATF3	IRF5	NR2C2	IRF7	RBPJ	CREM	MEF2D	FOS	NFATC2	ZNF362	NFKB1	NFKB2	HIVEP2	RELA	CEBPE	PPARG	NFIL3	STAT3	FOXN3	RXRA	ARID3A	SREBF1	RUNX1	FOSL2	RREB1	MEF2A	ETS2	ZMIZ1	HES1	SMAD6	ERF	SOX17	FOXO1	ELK3	ERG	ELK4	RELB	HOXD8	EBF1	HIC1	HOXD9	SP3	ELF4	YY1	RARG	KLF2	GATA2	FOXP1	BCL6B	ETS1	CREB5	TEAD2	ID2	FIZ1	IRF6	NR1I2	CREB3L2	TFEB	FOXJ3	ZNF136	CTCF	SREBF2	SIX1	DDIT3	MYOD1	TEAD4	NRF1	POU3F3	POU3F2	KLF7	NEUROD2	SMARCC2	E2F1	GABPB1	HSF1	NFE2	GATA1	KLF1	MYBL2	NFYB	E2F7	E2F8	SOX11	PITX1	TEAD3	IRF1	STAT1	TCF7	GLI1	ZNF358	NFATC4	TWIST2	RFX5	CREB3L1	PRRX1	EGR1	NR3C1	PEG3	WT1	E2F3	BCLAF1	ZBTB14	GATA4	ELF2	NR5A1	ARNT	FOXO3	MEF2C	MLXIP	SMARCA1	TFCP2	ZNF121	E2F6	HSF2	NR5A2	BMAL1	ATF6	IRF2	TFDP1	LHX2	PHOX2A	LHX9	SIX5	BHLHE40	NR2F2	ZNF697	JDP2	SMAD1	RORC	TCF12	NFYC	ZNF76	ESRRA	GTF2IRD1
PMC10352344-41598_2023_38380_MOESM1_ESM.docx-2-ID	shown in Fig. 2a,b. The detailed information of 318 DEMRGs were listed in Table **S1**  Supplementary Information	ATF3	BACH2	BATF	BCL11A	CEBPA	CEBPB	CENPA	CIITA	E2F1	E2F7	EGR2	EHF	ELF5	EMX1	EOMES	EPO	ETS1	EZH2	FLI1	FOXM1	FOXP3	GATA2	GATA3	GRHL2	HEY1	HIF1A	HOXB7	IKZF1	IRF1	IRF4	KLF5	LEF1	LHX2	LMNB1	LYL1	MEF2B	MEF2C	MYBL2	MYC	NCAPG	NR5A2	PBX1	PML	POU5F1	PRDM1	RARA	RBP2	RFX2	RUNX1	SAP30	SPDEF	SPIB	SREBF2	STAT4	TAL1	TCF21	TFAP2A	TFAP2C	TP73	VDR
PMC10348769-jci-133-158348-s008.pdf-711-MAZ	Supplemental data	MED1	MYB	MYC	NFE2	NFKB1	NFYA	NFYB	PBX1	PBX3	RELA	RUNX1	RUNX3	SP1	SP2	STAT1	USF1	USF2
PMC10338234-mmc1.pdf-3-Upstream_Regulator	response to pressure overload were altered by Wnt5a deletion in myocytes (Figure 4A and **Table S1**)  Document S1. Tables S1–S5	MRTFA	CREB1	MRTFB	YAP1	SRF	LDB1	RB1	LMO2	ATF2	ELK1	TRIM24	TEAD1	SMAD3	HOXA10	TP53	CREBBP	HAND1	TP63	MEF2C	USF2	TAL1	CEBPB	MYCN	PLAG1	DACH1	KLF11	EGR2	FHL2	NEUROG1	MITF	IRF7
PMC10338234-mmc1.pdf-4-Upstream	response to pressure overload were altered by Wnt5a deletion in myocytes (Figure 4A and **Table S1**)  Document S1. Tables S1–S5	STAT3	FOXO1	MEF2D	STAT4	JUN	HTT	TEAD1	MEF2A	GATA4	NKX2-5	FOXO4	NFKBIA	YAP1	SMARCA4	SRF	MRTFA	MRTFB	MEF2C	CREBBP	CTNNB1	GATA2	SMAD7	TAF4
PMC4540963-supp_msv103_Rado-Trilla_suppl_tables_revised.xlsx-S2-Ensembl_Gene_ID	Supplementary Data	ADNP	ADNP2	AEBP1	AIP	AIPL1	ALX1	ALX3	ALX4	ANKRA2	APBB2	APBB3	AR	ARGFX	ARID3A	ARID3B	ARID3C	ARNT	ARNT2	BMAL1	BMAL2	ARR3	ARRB1	ARX	ASCL1	ASCL2	ATF1	ATF2	ATF4	ATF5	ATF7	ATN1	BARHL1	BARHL2	BARX1	BARX2	BATF	BATF2	BATF3	BCL11A	BCL11B	BCL2	BCL2L1	BCL2L2	BCL6	BCL6B	BCOR	BCORL1	BMI1	MYRF	MYRFL	MIDEAS	GCFC2	CBFA2T2	CBFA2T3	CDKN2A	CDKN2C	CDKN2D	CDX1	CDX2	CDX4	CERS2	CERS3	CERS4	CLOCK	CNOT7	CNOT8	CPXM2	CREB1	CREG1	CREG2	YBX3	CSRNP2	CSRNP3	CTBP1	CTBP2	CTTN	DACH2	DBP	DIP2A	DIP2B	DLX2	DLX3	DLX5	DMRTA1	DMRTA2	E2F3	E2F6	EBF1	EBF2	EBF3	EHF	ELF1	ELF2	ELF3	ELF4	ELK1	ELK3	ELK4	EMX2	EN1	EN2	ERG	ESR1	ESR2	ESRRB	ESRRG	ETS1	ETS2	ETV1	ETV4	ETV5	ETV6	ETV7	EVX1	EVX2	FAS	FLI1	FOSL1	FOSL2	FOXA1	FOXA3	FOXC1	FOXC2	FOXE1	FOXE3	FOXF1	FOXF2	FOXN1	FOXN4	FOXO1	FOXO3	FOXO4	FOXO6	FUBP1	FUBP3	GABPB1	GABPB2	GATA2	GATA3	GATA4	GATA5	GATA6	GBX1	GBX2	PAXBP1	GLI1	GLI2	GLI3	GLIS1	GLIS3	GMNN	GSC	GSC2	GSK3A	GSK3B	GSX1	GSX2	HAND1	HAND2	HCLS1	HDAC1	HDAC2	HES5	HES7	HESX1	HIC1	HIC2	HIF1A	HIF3A	HLF	HMG20A	HMG20B	HMGA1	HMGA2	HMGB1	HMGB2	HMGB3	HMX1	HMX2	HMX3	HNF1A	HNF4A	HNF4G	HNRNPAB	HNRNPD	HNRNPDL	HOXA10	HOXA11	HOXA2	HOXA5	HOXA6	HOXA7	HOXB2	HOXB5	HOXB6	HOXB8	HOXC11	HOXC5	HOXC8	HOXD10	HOXD11	HOXD8	HSF1	HSF4	ID2	ID3	IKZF1	IKZF3	INSIG1	INSIG2	IRF1	IRF2	IRX1	IRX2	IRX3	IRX5	JUNB	JUND	KAT2A	KAT2B	KAT6A	KAT6B	KCNH4	KCNH8	KCTD1	KCTD15	KHSRP	KLF1	KLF12	KLF13	KLF16	KLF2	KLF3	KLF4	KLF6	KLF7	KLF8	KLF9	L3MBTL1	L3MBTL4	LBX1	LBX2	LCOR	LCORL	LEF1	LHX2	LHX3	LHX4	LHX5	LHX6	LHX8	LHX9	LMO1	LMO3	LMX1A	LMX1B	MAFF	MAFG	MAFK	MAP3K10	MAP3K9	MAPK1	MAPK3	MDFI	MDFIC	MECOM	MEF2A	MEF2C	MEF2D	MEOX1	MEOX2	MESP1	MESP2	MIXL1	MRTFA	MRTFB	MLLT10	MLXIP	MLXIPL	MMP14	MMP15	MSGN1	MSX1	MSX2	MXD1	MXD4	MXI1	MYF5	MYF6	MYOCD	MYOD1	MYOG	MYT1	MYT1L	MZF1	NEUROD1	NEUROD2	NEUROD6	NFATC1	NFATC2	NFATC3	NFATC4	NFIA	NFIB	NFIC	NFIX	NFKB1	NFKB2	NFKBIA	NFKBIB	NKX1-1	NKX1-2	NKX2-1	NKX2-3	NKX2-4	NKX2-5	NKX2-6	NKX3-1	NKX3-2	NKX6-1	NKX6-2	NKX6-3	NOTCH1	NOTCH2	NOTCH3	NPAS2	NR0B1	NR0B2	NR1D1	NR1D2	NR1H2	NR1H3	NR1I2	NR1I3	NR2C1	NR2C2	NR2F1	NR2F2	NR2F6	NR3C1	NR3C2	NR4A1	NR4A2	NR4A3	OLIG1	OLIG2	OLIG3	OVOL1	OVOL2	PARD6A	PARD6B	PARD6G	PAX2	PAX3	PAX4	PAX5	PAX6	PAX7	PAX8	PGR	PHF1	PHF19	PHOX2A	PHOX2B	PIM1	PIM3	PITX1	PITX2	PITX3	PKNOX1	PKNOX2	PLAG1	PLAGL1	PLAGL2	POU1F1	POU2F1	POU2F2	POU2F3	POU4F1	POU4F2	POU4F3	POU5F1	POU5F1B	PPARA	PPARD	PPARGC1A	PPARGC1B	PPRC1	PRDM1	PRDM16	PRICKLE1	PRICKLE2	PRICKLE3	PRRX1	PRRX2	PURB	PURG	RAI1	RAX	RAX2	RCAN1	RCAN2	RCAN3	REL	RELA	RERE	RFX2	RFX3	RFXANK	RUNX1T1	RXRA	RXRB	RXRG	SAG	SATB1	SATB2	SCMH1	SCML2	SCML4	SCRT2	VTN	SHOX	SHOX2	SIM1	SIM2	SIX3	SIX4	SIX5	SIX6	SLC26A3	SLC26A4	SMAD1	SMAD2	SMAD3	SMAD9	SMARCD2	SMARCD3	SNAI1	SNAI2	SNAI3	SOX10	SOX12	SOX14	SOX21	SOX4	SOX5	SOX6	SOX9	SP3	SP4	SPI1	SPIC	ST18	STK3	STK4	STRN	STRN3	TBXT	TBP	TBPL2	TBX1	TBX10	TBX15	TBX18	TBX19	TBX2	TBX22	TBX3	TBX4	TBX5	TCF20	TCF7	TEF	TFDP1	TFDP2	TFDP3	THRA	THRB	TLX2	TLX3	TMEM229A	TMEM229B	TNFRSF10A	TP63	TP73	TRERF1	TRIB1	TRIB2	TRIM28	TRIM66	TSC22D1	TSC22D3	TSHZ1	TSHZ2	TSHZ3	UHRF2	USF1	USF2	VAX1	VAX2	VSX1	VSX2	WNT5A	WNT5B	YBX1	ZBTB1	ZBTB2	ZBTB25	ZC3H4	ZC3H8	ZFP36	ZFP36L1	ZFP36L2	ZHX1	ZHX2	ZHX3	ZNF148	ZNF281	ZNF367	ZNF503	ZNF526	ZNF541	ZNF574	ZNF576	ZNF648	ZNF683	ZNF70	ZNF703	ZNF740	ZSCAN10	MAP3K21	MCIDAS
PMC4540963-supp_msv103_Rado-Trilla_suppl_tables_revised.xlsx-S2-HGNC_symbol	Supplementary Data	ADNP	ADNP2	AEBP1	AIP	AIPL1	ALX1	ALX3	ALX4	ANKRA2	APBB2	APBB3	AR	ARGFX	ARID3A	ARID3B	ARID3C	ARNT	ARNT2	BMAL1	BMAL2	ARR3	ARRB1	ARX	ASCL1	ASCL2	ATF1	ATF2	ATF4	ATF5	ATF7	ATN1	BARHL1	BARHL2	BARX1	BARX2	BATF	BATF2	BATF3	BCL11A	BCL11B	BCL2	BCL2L1	BCL2L2	BCL6	BCL6B	BCOR	BCORL1	BMI1	MYRF	MYRFL	MIDEAS	GCFC2	CBFA2T2	CBFA2T3	CDKN2A	CDKN2C	CDKN2D	CDX1	CDX2	CDX4	CERS2	CERS3	CERS4	CLOCK	CNOT7	CNOT8	CPXM2	CREB1	CREG1	CREG2	YBX3	CSRNP2	CSRNP3	CTBP1	CTBP2	CTTN	DACH1	DACH2	DBP	DIP2A	DIP2B	DLX2	DLX3	DLX5	DMRTA1	DMRTA2	E2F3	E2F6	EBF1	EBF2	EBF3	EHF	ELF1	ELF2	ELF3	ELF4	ELK1	ELK3	ELK4	EMX2	EN1	EN2	ERG	ESR1	ESR2	ESRRB	ESRRG	ETS1	ETS2	ETV1	ETV4	ETV5	ETV6	ETV7	EVX1	EVX2	FAS	FLI1	FOSL1	FOSL2	FOXA1	FOXA3	FOXC1	FOXC2	FOXE1	FOXE3	FOXF1	FOXF2	FOXN1	FOXN4	FOXO1	FOXO3	FOXO4	FOXO6	FUBP1	FUBP3	GABPB1	GABPB2	GATA2	GATA3	GATA4	GATA5	GATA6	GBX1	GBX2	PAXBP1	GLI1	GLI2	GLI3	GLIS1	GLIS3	GMNN	GSC	GSC2	GSK3A	GSK3B	GSX1	GSX2	HAND1	HAND2	HCLS1	HDAC1	HDAC2	HES5	HES7	HESX1	HIC1	HIC2	HIF1A	HIF3A	HLF	HMG20A	HMG20B	HMGA1	HMGA2	HMGB1	HMGB2	HMGB3	HMX1	HMX2	HMX3	HNF1A	HNF1B	HNF4A	HNF4G	HNRNPAB	HNRNPD	HNRNPDL	HOXA10	HOXA11	HOXA2	HOXA5	HOXA6	HOXA7	HOXB2	HOXB5	HOXB6	HOXB7	HOXB8	HOXC11	HOXC5	HOXC8	HOXD10	HOXD11	HOXD8	HSF1	HSF4	ID2	ID3	IKZF1	IKZF3	INSIG1	INSIG2	IRF1	IRF2	IRX1	IRX2	IRX3	IRX5	JUNB	JUND	KAT2A	KAT2B	KAT6A	KAT6B	KCNH4	KCNH8	KCTD1	KCTD15	KHSRP	KLF1	KLF12	KLF13	KLF16	KLF2	KLF3	KLF4	KLF6	KLF7	KLF8	KLF9	L3MBTL1	L3MBTL4	LBX1	LBX2	LCOR	LCORL	LEF1	LHX1	LHX2	LHX3	LHX4	LHX5	LHX6	LHX8	LHX9	LMO1	LMO3	LMX1A	LMX1B	MAFF	MAFG	MAFK	MAP3K10	MAP3K9	MAPK1	MAPK3	MDFI	MDFIC	MECOM	MEF2A	MEF2C	MEF2D	MEOX1	MEOX2	MESP1	MESP2	MIXL1	MRTFA	MRTFB	MLLT10	MLLT6	MLXIP	MLXIPL	MMP14	MMP15	MSGN1	MSX1	MSX2	MXD1	MXD4	MXI1	MYF5	MYF6	MYOCD	MYOD1	MYOG	MYT1	MYT1L	MZF1	NEUROD1	NEUROD2	NEUROD6	NFATC1	NFATC2	NFATC3	NFATC4	NFIA	NFIB	NFIC	NFIX	NFKB1	NFKB2	NFKBIA	NFKBIB	NKX1-1	NKX1-2	NKX2-1	NKX2-3	NKX2-4	NKX2-5	NKX2-6	NKX3-1	NKX3-2	NKX6-1	NKX6-2	NKX6-3	NOTCH1	NOTCH2	NOTCH3	NPAS2	NR0B1	NR0B2	NR1D1	NR1D2	NR1H2	NR1H3	NR1I2	NR1I3	NR2C1	NR2C2	NR2F1	NR2F2	NR2F6	NR3C1	NR3C2	NR4A1	NR4A2	NR4A3	OLIG1	OLIG2	OLIG3	OVOL1	OVOL2	PARD6A	PARD6B	PARD6G	PAX2	PAX3	PAX4	PAX5	PAX6	PAX7	PAX8	PCGF2	PGR	PHF1	PHF19	PHOX2A	PHOX2B	PIM1	PIM3	PITX1	PITX2	PITX3	PKNOX1	PKNOX2	PLAG1	PLAGL1	PLAGL2	POU1F1	POU2F1	POU2F2	POU2F3	POU4F1	POU4F2	POU4F3	POU5F1	POU5F1B	PPARA	PPARD	PPARGC1A	PPARGC1B	PPRC1	PRDM1	PRDM16	PRICKLE1	PRICKLE2	PRICKLE3	PRRX1	PRRX2	PURB	PURG	RAI1	RAX	RAX2	RCAN1	RCAN2	RCAN3	REL	RELA	RERE	RFX2	RFX3	RFXANK	RUNX1T1	RXRA	RXRB	RXRG	SAG	SATB1	SATB2	SCMH1	SCML2	SCML4	SCRT1	SCRT2	SEBOX	SHOX	SHOX2	SIM1	SIM2	SIX3	SIX4	SIX5	SIX6	SLC26A3	SLC26A4	SMAD1	SMAD2	SMAD3	SMAD9	SMARCD2	SMARCD3	SNAI1	SNAI2	SNAI3	SOX10	SOX12	SOX14	SOX21	SOX4	SOX5	SOX6	SOX9	SP3	SP4	SPI1	SPIB	SPIC	ST18	STK3	STK4	STRN	STRN3	TBXT	TBP	TBPL2	TBX1	TBX10	TBX15	TBX18	TBX19	TBX2	TBX22	TBX3	TBX4	TBX5	TCF20	TCF7	TEF	TFDP1	TFDP2	TFDP3	THRA	THRB	TLX2	TLX3	TMEM229A	TMEM229B	TNFRSF10A	TP63	TP73	TRERF1	TRIB1	TRIB2	TRIM28	TRIM66	TSC22D1	TSC22D3	TSHZ1	TSHZ2	TSHZ3	UHRF1	UHRF2	USF1	USF2	VAX1	VAX2	VSX1	VSX2	WNT5A	WNT5B	YBX1	ZBTB1	ZBTB2	ZBTB25	ZC3H4	ZC3H8	ZFP36	ZFP36L1	ZFP36L2	ZHX1	ZHX2	ZHX3	ZNF148	ZNF281	ZNF367	ZNF503	ZNF526	ZNF541	ZNF574	ZNF576	ZNF648	ZNF683	ZNF70	ZNF703	ZNF740	ZSCAN10	NDP
PMC4531811-13059_2015_717_MOESM3_ESM.xlsx-SUMO2_co-occurrences-Supplementary_table_2_Co-occurrence_of_K562-TFs_with_SUMO2_peaks_control_and_HS		POLR3G	BRF1	SETDB1	BCLAF1	TRIM28	E2F4	GATA1	BCL3	ETS1	THAP1	GTF2F1	CBX3	ZNF274	MXI1	SMARCA4	ELK1	SP1	TBL1XR1	HMGN3	TAF1	SIRT6	SAP30	NRF1	GTF2B	PML	STAT2	NR2C2	SIX5	RBBP5	BDP1	HDAC1	GABPA	KDM5B	CCNT2	NELFE	SP2	STAT5A	CHD1	CHD2	PHF8	HDAC2	HDAC8	TAF7	UBTF	TBP	SMARCB1	ZBTB33	GTF3C2	STAT1	SRF	RFX5	IRF1	NFYA	E2F6	ZBTB7A	USF2	NR2F2	POLR3A	MEF2A	ATF3	POLR2A	MYC	YY1	ARID3A	BHLHE40	MAZ	REST	HDAC6	EP300	ELF1	ATF1	CTCFL	RCOR1	TEAD4	JUN	MAX	ZNF143	NFE2	BACH1	GATA2	ZNF263	JUNB	EGR1	USF1	TAL1	FOS	FOSL1	JUND	NFYB	SMC3	SPI1	EZH2	RAD21	CEBPB	MAFK	CTCF	MAFF	BRF2
PMC10334523-12967_2023_4301_MOESM7_ESM.xlsx-Table_S7-Unnamed_1	normal histology, histo-enzymology, and immunohistochemistry at the time of muscle biopsy assessment (Additional file **7**)  Additional file 7: Table S1. Clinical background information of the human participants. Table S2. Difference on immune related gene sets between healthy and DMD samples. Table S3. Difference on immune cell infiltration fraction between healthy and DMD samples. Table S4. Difference on HLA gene expression between healthy and DMD samples. Table S5. m6A RNA methylation regulators. Table S6. Expression diversity of m6A regulators. Table S7. Correlations between m6A regulators and transcription factors. Table S8. Univariate logistic regression of m6A regulators. Table S9. LASSO regression coefficient. Table S10. Correlation between m6A regulators and immune related gene sets. Table S11. Correlations between m6A regulators and immune cell infiltration fraction. Table S12. Correlation between m6A regulators and HLA gene. Table S13. m6A modification patterns. Table S14. m6A related genes. Table S15. Change of sample attributes	TF	ADNP	AFF4	AR	ARID3A	ARNT	BMAL1	ASCL1	ASH2L	ATF1	ATF2	ATF3	ATF4	ATF7	BACH1	BACH2	BATF	BCL11A	BCL6	BHLHE40	BRCA1	BRD1	BRD2	BRD3	BRD4	BRF1	BRF2	CBFB	CBX2	CBX3	CBX5	CBX7	CBX8	CDK2	CDK7	CDK8	CDK9	CDX2	CEBPA	CEBPB	CENPA	CHD1	CHD2	CHD7	CHD8	CIITA	CREBBP	CTNNB1	CUX1	DNMT1	DNMT3A	DYRK1A	E2F1	E2F3	E2F4	E2F6	EED	EGR1	EGR2	EHF	EHMT2	ELF1	ELF5	ELK1	ELK4	ELL2	EMX1	EP400	EPAS1	EPO	ERCC6	ERG	ESR1	ESRRA	ETS1	ETV1	EZH1	EZH2	FLI1	FOS	FOSL1	FOSL2	FOXA1	FOXA2	FOXM1	FOXO1	FOXO3	FOXP3	GABPA	GATA2	GATA3	GATA4	GATA6	GATAD1	GREB1	GRHL2	GTF2B	GTF2F1	GTF2I	H2AX	HCFC1	HDAC1	HDAC2	HDAC3	HDAC6	HEY1	HIF1A	HIRA	HNF1B	HNF4A	HNF4G	HOXB13	HOXB7	HOXC11	HSF1	HSF2	IKZF1	IRF1	IRF3	IRF4	IRF5	JARID2	JMJD1C	JMJD6	JUN	JUNB	JUND	KAT2B	KAT5	KDM1A	KDM3A	KDM4C	KDM5A	KDM5B	KDM5C	KDM6B	KLF11	KLF4	KLF5	LEF1	LHX2	LMNA	LMNB1	LMO2	LYL1	MAF	MAFF	MAFK	MAX	MAZ	MBD2	MBD3	MECP2	MED12	MEF2A	MEF2C	MEIS1	MITF	MXI1	MYB	MYBL2	MYC	MYH11	NANOG	NCAPG	NCOR2	NFATC1	NFE2	NFIC	NFYA	NFYB	NIPBL	NOTCH1	NR1H2	NR2C2	NR2F1	NR2F2	NR3C1	NR4A1	NR5A2	NRF1	OGT	PAF1	PAX3	PAX5	PAX6	PBX1	PBX3	PDX1	PHF8	PIAS1	PML	POLR2B	POLR3D	POLR3G	POU2F1	PPARD	PPARG	PRDM1	PRKDC	RAG1	RARA	RARG	RB1	RBBP5	RBL2	RBPJ	RCOR1	RELA	RFX2	RFX5	RING1	RNF2	RUNX1T1	RXRA	RXRG	RYBP	SAP30	SCML2	SETDB1	SF1	SFMBT1	SFPQ	SIRT6	SIX5	SMAD1	SMAD2	SMAD3	SMAD4	SMARCA4	SMARCB1	SMARCC1	SMARCC2	SMC1A	SMC3	SNAI2	SNAPC2	SNAPC4	SOX17	SOX2	SOX4	SOX9	SP2	SPDEF	SPIB	SRC	SREBF1	SREBF2	SRF	SSRP1	STAT1	STAT2	STAT3	STAT4	STAT5A	STAT5B	STAT6	SUMO1	SUPT5H	TAF1	TAL1	TAT	TBL1XR1	TBP	TCF12	TCF21	TCF7	TCF7L1	TCF7L2	TEAD1	TEAD4	TERF1	TERF2	TFAP2A	TFAP2C	THAP11	TP53	TP63	TP73	TRIM28	TTF2	UBTF	USF2	VDR	VEZF1	NSD2	WWTR1	XBP1	YAP1	YY1	ZBTB17	ZBTB33
PMC10290958-42255_2023_820_MOESM3_ESM.xlsx-6-Branch-specific_TFs-Upper_Branch	subcutaneous adipocytes have been found to be more efficient in storing lipids than visceral adipocytes**1**  Supplementary Table 1. Sample overview of preadipocytes. Supplementary Table 2. DESeq analysis between progenitors from different depots. Wilcoxon rank-sum test and multiple hypothesis testing using the Benjamini–Hochberg method was used. Supplementary Table 3. Sample overview time series. Supplementary Table 4. Number of P branch cells per depot. Supplementary Table 5. Branch-specific genes encoding secreted products. The analysis was based on BEAM analysis, using a likelihood ratio test to find branch-specific genes. Supplementary Table 6. Branch-specific transcription factors. The analysis was based on BEAM analysis, using a likelihood ratio test to find branch-specific genes. Supplementary Table 7. Genes clustered by BEAM analysis, using a likelihood ratio test to find branch-specific genes. Supplementary Table 8. Transcription factor list from the BEAM genes identified by a likelihood ratio test. Supplementary Table 9. REVIGO gene-set enrichment analysis on the BEAM output genes was done with the R package gProfileR. The P values are thus from gProfileR, which uses Fisher’s one-tailed test, also known as cumulative hypergeometric probability, as the P value measuring the randomness of the intersection between the query and the ontology term. The P value represents the probability of the observed intersection plus probabilities of all larger, extreme intersections. Supplementary Table 10. BATLAS results in pseudotime. Supplementary Table 11. GWAS for CELLECT analysis. Supplementary Table 12. CELLECT results. Supplementary Table 13. RNAscope probe list. Supplementary Table 14. Demuxlet results	ID3	MYC	PHB1	PPARG	NR1H3	YBX1	MESP1	SREBF1	MLXIPL	RXRA	GTF3A	CEBPA	ZBED3	CEBPB	HOXA5	ZNF706	EBF2	ZEB2	SFPQ	ZNF117	MAFB	CAMTA1	GLI4	ESRRA	RERE	SON	GTF2I	RREB1	TWIST1	SUB1	ZNF664	NR2F6	ZHX1	FOXO1	THRA	RXRG	AKNA	ZNF385A	PREB	PBRM1	REPIN1	HSF1	TFAM	ZNF207	MLX	SREBF2	SOX4	KLF6	ZNF580	EBF1	HOXB6	NR3C1	ZBTB16	STAT3	NFIC	MSX1	MXD4	SLC2A4RG	THYN1
PMC4520659-emmm0007-0950-sd9.xlsx-sheet-Unnamed_1	underlying the anti-tumor action of ATRA, that is, transcription factors and kinases (Supplementary Table **S8**)	SP1	JUN	EGR1	RARG	STAT3	VDR	NPAS2	SP3	SPI1	MYC	SOX9	HR	RARA	SP2	STAT1	ETS1	ESR2	EHF	STAT5B	HIF1A	HOXD3	MBD2	RXRA	NANOG	PRKCA	EGFR	JAK2	AKT1	JAK1	PTK2	ZAP70	RIPK3	CDK2	SPHK1
PMC4491573-JIR2015-747645.pdf-10-Gene		STAT3	XBP1	REL	SPIB	PRDM1	RELA	RELB	POU2AF1	IRF4	STAT5B	STAT5A	BCL6	BACH2	IRF8	PAX5	MTA3
PMC10322668-Table_5.xlsx-miRNet_node_table-Unnamed_1	miR-200b-3p and miR-34c-5p, highlighting the involvement of these miRNAs in relevant biological processes ( **Table S5**)  Click here for additional data file	TP53	BRWD1	PANK3	NFIA	TSC22D3	ARID5B	DLC1	SFXN1	FBXW2	ID2	PBX1	VAV3	E2F2	ZDHHC21	KDM6B	TMEM106B	LCLAT1	HCFC1	APAF1	EXOC5	PCM1	RAB3C	ANK3	NEK9	MTUS1	ACOX1	USP47	PRKCB	FUBP1	PLEKHA2	IFIT2	PNMA2	ARHGAP18	KIAA1958	SREBF1	CXXC5	MAPKAP1	HEY1	TNS3	TMT1A	CDS1	PPARGC1A	ARL10	VPS13A	NEBL	RBM43	NBEA	RASSF9	TMEM45A	AKAP9	STXBP5	CA9	CEBPA	ZNF521	DNAJC21	PITPNM2	CDH6	PDGFRB	ZNF248	SUV39H2	CCNA1	LRRC20	SORBS2	CNR1	TRERF1	PLCXD3	NR2F1	KRT19	MAP2K6	PDE8B	MMACHC	EIF3H	RUNDC3B	SIPA1L3	ATP8B3	COX18	KCNK3	CEP290	SSPN	GABPB2	MAGI1	PCBD2	TRIM6	JAG2	MTHFR	PSMD9	CCDC34	PDE4B	ADAMTS6	LYPD1	CCDC18	SEMA3D	KIF26A	PDE1A	ARHGEF37	FOXO4	ZKSCAN3	PRR15	PAIP2B	ADRA2A	EDN2	MTUS2	GNAZ	PCDH11Y	CDC42BPG	GREM2	CXXC4	SAMD11	CASKIN2	SIRT3	SLC24A3	KLRG1	NKX3-2	DYNC2I1	SAMD13	BBS9	NUDT18	KLHDC9	LRRC61	NYNRIN	NFE2	LHX9	ERMAP	HEXIM2	SPINK13	MARCHF1	PCDHA11	TRDMT1	SP1	LMO1	BCAN	SPINK5	MYC	CRB1	CCDC102A	AGBL1	KIAA0825	SPEG	E2F1	ESR1	ETS1	GATA1	HOXA10	JUN	KLF4	MITF	MYB	MYCN	PPARG	VHL	YY1	ZBTB16	LRRIQ1	AATF	ABL1	AHR	ARNT	ARX	ATF1	ATF3	ATF4	BDP1	BTF3	CREB1	CREBBP	CREM	CRTC1	DDIT3	DNMT1	DNMT3A	DUX4	E2F4	E2F6	EGR1	ELF4	EP300	EPAS1	ERCC2	ESRRA	ETS2	EZH2	FLI1	FOS	HDAC1	HDAC2	HDAC4	HDAC9	HIF1A	HIPK2	HMGA1	HOXA9	IFI16	IKBKB	ING1	ING4	IRF1	KDM4B	LEF1	MAML1	MDM4	MEF2A	MSX1	MYBL2	NF1	NFE2L2	NFKB1	NR0B1	NR2F2	NR3C1	NR5A1	NUPR1	PAX2	PAX5	PAX8	PML	POU2AF1	POU2F2	POU5F1	PPARA	RARA	RB1	RELA	RUVBL1	SIRT1	SOX6	SP3	STAT1	STAT3	STAT6	TFDP1	TP63	TWIST1	TWIST2	WT1	YEATS4	ZBTB2	ZNF24	ADSS1	ACAD11
PMC10312734-media-1.xlsx-Hub_genes-_TF-Label	infection causes profound transcriptomic changes in comparson to the AD patient cohort (Figure 1, **Supplementary file 1**)	CXCR4	BDNF	GAD1	GAD2	CRH	SST	ADCYAP1	GFAP	NEUROD6	VIP	SUZ12	SIN3B	REST	STAT3	BMI1	SOX2	MYC	POU5F1	EGR1	RCOR3	SMAD4	NANOG	TP53	TCF4	SALL4	PPARD	KLF4	EZH2	RNF2	JARID2	MTF2	NR0B1	EP300	SRY	AR	SMARCA4	PPARG	BACH1	SOX11	PHC1	FOXP2	TFAP2A	WT1	SMAD3	RUNX1	TCF3	RUNX2	TAL1	CREB1	TP63	SETDB1	LMO2	GATA1	EED	NACC1	OLIG2	POU3F2	CUX1	SCLY	EOMES	ASH2L	TFAP2C	ZNF281	RELA	TRIM28	YY1	KLF1	KDM5B	ZFP42	ZNF217	PAX3	VDR	ELK1	DACH1	PHF8	E2F1	FLI1	SPI1	FOXA2	GATA2	E2F4	TET1	FOXO3	YAP1	SOX17	PRDM14	TFCP2L1	SMAD2	CCND1	MYBL2	CTCF	RAD21	CTNNB1	TBX3	JUN	PBX1	SIN3A	MYB	MEIS1	RCOR1	EWSR1	TBP	ZIC3	CEBPB	GATA3	ASXL1	PDX1	PAX6	IRF1	SREBF1	DROSHA	ETS2	HTT	ZNF652
PMC4476454-supp_ddv150_ddv150supp_table8.xlsx-Sheet1-oPOSSUM	Supplementary Data	TF	SPIB	ELF5	ZNF354C	FOXD1	NKX3-1	ARID3A	SP1	JUN	FOXO3	HOXA5	FEV	SRY	ZEB1	SPI1	SOX9	NFATC2	RUNX1	MAX	FOXA1	CEBPA	YY1	FOXI1	USF1	IRF1	TBP	NR4A2	CREB1	E2F1	MEF2A	NFIL3	NFYA	EBF1	ELK1	HNF1B	REL	STAT1	NFE2L2	HNF1A	RELA	HLF	GABPA	NHLH1	ELK4	NFKB1	TEAD1	INSM1	HINFP	FOXF2	TBXT	IRF2	NR3C1	PBX1	NFKB1	NR2F1	CTCF	REST	HNF4A	ESR2	PLAG1	SRF	PPARG	ESR1	RREB1	TP53	MYC	CTNNB1	POU5F1	ATF1	NOTCH3	ETS1	JUND	HOXC8	EGR1	FOXO1	ATF2	NOTCH4	GLI2	VDR	ARNT	TFAP2A	RARA	JUNB	CREM	RXRA	RBPJ	FLI1	ETS2	ETV4	RARB	NFIA	GLI1	NOTCH1	E2F4	HIF1A	SMAD4	FOS	LEF1	AR	TCF7L2	SMAD3	STAT3	CEBPB	USF2	JUN	SP3
PMC4436509-main.pdf-3-Gene		HIF1A	E2F1	NR6A1	HMGA1	MYC	JUN	SOX9	NFKB1	NFE2	BACH2	CEBPB	NFE2L1	HNF1A	ZIC3	STAT1
PMC4423293-supp_fj.14-267625_Supplemental_Table1.pdf-0-Unnamed_0	Supplemental Data	MAF	MAFB	MEIS1	MEIS2	PAX6	PITX3	SOX1	SOX2	SOX3	SP3	TFAP2A	FOXN4	LMX1B	OTX2	RAX	RORB	VSX2	BARHL2	BHLHE22	BHLHE23	CUX2	DMBX1	DMRTA1	EBF1	EGR1	EGR4	EMX2	EN2	ESRRG	FEV	FOXB1	GBX1	GBX2	GCM1	GCM2	IRF8	KLF7	LHX2	LHX3	NEUROD1	NEUROD2	NEUROG2	OLIG1	OLIG2	OLIG3	OTP	OTX1	PHOX2A	PHOX2B	POU4F1	PROP1	TFAM	ZIC2	ZSCAN21	DMRT1	ETV5	HSFY1	MYBL1	NR2C2	NR6A1	RFX4	TWIST1	WT1	ZIM3	FIGLA	FOXL2	ESR1	ESR2	NR0B1
PMC4419355-supp_jem.20141514_JEM_20141514_TableS1.xlsx-Sheet1-Unnamed_1	Supplemental Material	CREB1	ATF3	BCLAF1	CEBPB	CEBPD	CTCFL	CTCF	E2F6	ELF1	ETS1	EGR1	FOSL1	GABPA	GATA2	HDAC2	MEF2A	MAX	NR2F2	REST	PML	SPI1	RAD21	SIX5	SP1	SP2	SRF	STAT5A	TAF1	TAF7	TEAD4	THAP1	TRIM28	USF1	YY1	ZBTB33	ZBTB7A	BRF2	XRCC4	RFX3	GATA1	SMARCA4	SMARCB1	SIRT6	E2F4	NFYA	NFYB	NFE2	ZNF263	GTF2B	HEY1	NELFE	SETDB1	NR2C2	BRF1	BDP1	POLR3A	ZNF274	TCF7L2	SMAD1	HDAC1	PHF8	RBBP5	SAP30	HMGN3	CCNT2	ATF1	CHD2	TAL1	SMC3	EP300	MAFK	BHLHE40	ERG	RUNX1	KDM1A	NSD2	KDM5B	REST	RNF2	STAT1
PMC4404314-pcbi.1004161.s005.docx-0-Gene	the effects of hairpins that did not successfully knockdown their targeted genes (Fig 5A, **S3 Table**)  PEACS output from MCF10A perturbations.Displayed are the PEACS scores, uncorrected p-value, Bonferroni corrected p-value, and significance (* = raw p<0.01; † = Bonferroni-corrected p<0.05) for genes with at least 3 knockdown conditions with 2-fold or higher knockdown. The negative control sets were generated by taking three random sets of 5 hairpins where the targeted gene was not successfully knocked down. P-values were obtained through Monte Carlo resampling of the PEACS scores, as described in the text.(DOCX)  Click here for additional data file	NR3C1	RUNX1	TCF3	NF1	RBPJ	AHR	RB1	SRF	XBP1	NFE2L1	SOX5	ETS1	STAT1	LEF1	PBX1	USF1	HIF1A	SREBF1	MSX2	GABPA	E2F4	SP1	MSX1	GATA3	MAF	MYB
PMC4404314-pcbi.1004161.s004.docx-0-POU2F1_OCT_1	gene-expression profiling to identify 39 developmentally implicated transcription factors (TFs) expressed in MCF10A cells (**S2 Table**)  Developmental transcription factors expressed in MCF10A cells that were targeted with shRNAs.(DOCX)  Click here for additional data file	USF1	NF1	STAT5A	XBP1	EGR1	NFYA	BPTF	ETS1	ARNT	STAT1	YY1	E2F4
PMC4399223-12885_2015_1187_MOESM3_ESM.docx-0-Gene_symbol		MYOG	ASAP1	CERS6	NR0B1	SOX21	ID1	TBP	TCEA2	NKX3-1	POU1F1	FOXN1	FOXC2	TEF	NFE2L1	MNT	MAFG	SOX9	EZH2	NR1H3	NOTCH2	NR1H4	KLF4	LMO2	TRPS1	NRARP	LEF1	OVOL2	FOXJ1	HLF	KLF5	TCF4	ANKRD46	ANKRD33	THRB	MEIS3	TCF19	ETS1	TCF21	NFATC3	NR1I3	GATA6	MTA3	CLOCK	NR2C1	E2F6	NR2F2	HNRNPAB	NAT8L	PROX1	MAFB	ASB4	HOXD8	PAX8	GCDH	VDR	CERS4	GTF2H4	MYC	PYCARD	TBX20	PPP1R16B	OTX1	HOXA5	IRX6	CITED2	ZSCAN21	BMAL1	ANKFY1	SIX6	SLF1	IRX5	PITX2	GLI2	BSX	TGIF2	CEBPE	ZKSCAN2	CDX2	PAX7	HOXB13	CEBPA	MGA	GATA3	NFYA	RXRA	BARX2	HOXD1	RUNX1T1	SIX5	ESR2	TBX18	NR3C2	FOXP1	SOX13	KLF16	FOXC1	PGR	EOMES	SPIB	ZHX2	GPANK1	TANC2	TAF7	ANKZF1	ZNF18	HEY2	ALX1	MYO3A	POU2F1	PHF5A	CREB3	SOX4	IKZF1	HOXD3	HELT	PPARD	HEY1	FANK1	PHOX2A	TCEA3	RUNX2	MAZ	ONECUT1	POU2F3	E2F5	POU6F2	USF1	SOX17	SNAI3	ADNP2	SCAND1	MTF2	TFDP2	ELF3	ABTB1	NFXL1	RXRB	KANK1	TRPV6	CCL5	STAT2	HSF4	TBX10	NFE2L3	HOXC13	FOXA2	E2F7	KLF12	TSHZ1	PAX1	TWIST2	NFKB2	FOXA1	PURB	SIM1	HDAC2	BACH2	FOXQ1	ARID3A	RARG	EN2	ELK3	ELK1	POU2AF1	RCOR2	HIF1A	ZKSCAN1	IKZF3	CREB3L4	DACH1	LCOR	EHF	FEM1C	SATB2	FOXF2	GATAD1	SP3	FOXA3	FOXK1	MNX1	TSHZ3	ELF2	TSC22D1	POU5F2	LHX9	IRX2	STAT6	IRX3	HSF2	SMAD1	PCDHB16	ETV3	MAFK	HTR5A	SOX5	OVOL1	FOXN3	UGP2	NR4A2	AFF1	GATA1	CLPB	TRPC3	SOX8	ANKHD1	DBP	TBPL2	ZKSCAN5	MEF2B	LHX3	HOXB4	RORA	GATA5	TBX3	TFEB	TCEA1	JUN	NPAS2	TCF7L2	MXD4	IRX4	GSC	POU3F4	POU2F2	KRI1	SS18L1	ZHX1	FOXD1	AGAP3	DLX3	ATF1	ANKRA2	FOXL1	HOXA13	LHX4	GBX2	LHX8	PHOX2B	GPBP1	MEOX2	CEBPG	IRF4	STAT4	NFIA	HIVEP2	NR1I2	HOXB1	HSF1	GABPA	NFIC	NOBOX	ESRRG	CUX1	EHMT1	SP4	HOXB8	MIXL1	CDX4	HOXB7	E2F1	NFKBIE	PROP1	RUNX3	LHX2	TBX6	ZNF394	CREB1	SREBF2	NR2E3	GRHL1	ALX3	TRIM28	ABTB3	HDAC1	WT1	HOXB9	RARB	CBFA2T2	HOXA1	ANKRD22	MEOX1	ANKEF1	KAT7	NFE2	ARNT2	ZBTB24	RARA	AFF3	XBP1	TBX21	FOXP4	DLX1	IKZF2	PAX9	POLR3K	TBX1	CTBP1	NR5A2	ANKRD36	HNF4G	BCORL1	TEAD2	NOTCH1	CDX1	NFYC	FOXS1	E2F3	MYT1	PPARG	HOMEZ	ATF3	CREBZF	ELF1	SOX6	ATM	TBX22	HNF4A	PREB	MAFF	POU6F1	MAF	TSC22D3	ASB15	TCF20	AHR	NR1D1	FOXD4	CREB3L2	FOXO4	CTNNB1	SOWAHB	HOXD4	HOXC10	MKX	BARD1	HDX	GTF2H3	SRF	TAF11	RORC	ZBTB48	MZF1	STAT3	GTF2I	NR1D2	TAF5	LMX1B	GBX1	TAF6L	NKX2-1	POU3F3	TMEM121B	ANKRD42	ASB5	FOXJ3	E2F2	SOX7	BTF3	ESRRB	KLF2	NKX2-5	NFIL3	ANKIB1	GATAD2B	ZFHX3	NR0B2	GTF3C1	HOXC6	SPIC	RUNX1	EN1	PAX3	TNNI3K	LMO1	VSX1	CERS5	DLX2	EPAS1	ANKRD10	FBXW7	DMRTA1	ZSCAN2	PRRX1	NR2F1	ASB6	FOS	TRPC4	CDKN2C	PFDN1	YY1	CDKN2D	TRPC5	NFATC4	BMAL2	FOSL2	REL	NRL	LHX5	IRF8	MYCN	GTF2B	KLF11	SPZ1	MSX2	ELK4	MTF1	HESX1	POU5F1	DDIT3	NFAT5	POU4F2	NFIB	MTA1	ZNF445	PPARA	PITX1	IRF7	MEF2D	CIAO1	ASB8	NFKB1	SPEN	FOXI2	CARF	MLX	HOXA11	ANKRD49	CASKIN1	ANKAR	IRF6	BCOR	MYF6	SP1	SEBOX	TWIST1	ATF6B	HMX1	SIX4	FOSL1	EMX2	NKX2-2	NCOR1	MEIS1	SHOX2	ASB10	CEBPB	PA2G4	RBPJL	NR3C1	TBX5	HOXB5	ESR1	ANKRD7	TEAD1	LBX1	ELF5	TRANK1	ISL1	GLIS3	TLX1	TLE4	TFAM	AR	SOX30	ANKRD54	GSX2	HMX3	ARNT	EBF1	PURA	SOX14	GRHL2	TCF7	ARX	NR4A1	CREB3L3	FOXP2	ONECUT2	RBPJ	HOXB3	KDM1A	HOXA9	ZEB1	SLC4A10	EGR2	SOX11	FOXM1	MITF	KLF15	PRRX2	ASB3	SIX1	TBR1	NR4A3	LSR	DMBX1	ELF4	E2F4	ANKRD6	SOHLH1	ERF	SMAD3	ZSCAN12	HOPX	GABPB1	ASZ1	HOXC4	MEF2C	FOXO1	POU3F2	PAX6	STAT5A	SIM2	TFDP1	APOL6	LHX6	NFATC2	NKX1-2	UBTF	BARHL1	BATF2	MYF5	PSMD10	MXD1	DLX5	BACH1	PPP1R12B	E2F8	VAX1	MYT1L	HOXA6	TBX4	HES6	ETV5	RAX	NR2E1	BATF	PBX2	NFKBIZ	AHCTF1	ZKSCAN3	DMRT3	PBX1	NFIX	DBX1	ZEB2	STAT5B	SUPT4H1	PAX5	ETV2	BPNT1	NANOG	BRF1	IRF9	TEAD4	STAT1	HOXA2	ESRRA	DMRT2	GATA2	THRA	ZHX3	MYCL	FOXB1	TCF3	SIX3	TBX2	GCM1	LHX1	ST18	GTF2H1	DMRTC2	NKX2-3	ETV4	IRF2	ETV1	FOXJ2	SIX2	CUX2	ASB9	TSHZ2	CHD4	KLF7
PMC4395341-pgen.1005111.s013.pdf-0-Unnamed_0	analysis revealed that STAT2 was the most substantially enriched transcription factor (16.30 fold; P<10–6; **S6 Table**)  ChIP-Seq enrichment results of input SNPs relative to the background SNPs based on all available human cell types and treatment conditions in the ENCODE data.(PDF)  Click here for additional data file	STAT2	SP2	E2F4	HMGN3	SP1	SUZ12	ETS1	THAP1	MEF2C	RXRA	BRCA1	BCL3	STAT1	NRF1	CCNT2	TCF4	IRF1	ELF1	SRF	TCF12	TAF1	HEY1	ELK4	NFYB	IRF4	EBF1	ATF3	RFX5	STAT3
PMC4395341-pgen.1005111.s013.pdf-1-CEBPB	analysis revealed that STAT2 was the most substantially enriched transcription factor (16.30 fold; P<10–6; **S6 Table**)  ChIP-Seq enrichment results of input SNPs relative to the background SNPs based on all available human cell types and treatment conditions in the ENCODE data.(PDF)  Click here for additional data file	ZBTB7A	E2F1	MEF2A	YY1	SIX5	SMARCC1	SETDB1	TAF7	FOXA2	CHD2	NFYA	E2F6	FOSL2	ZNF143	GATA3	USF2	HNF4G	POU2F2	USF1	BATF	HNF4A	CTCF	TBP	JUND	MAFF	GATA1	MXI1	MAX	REST	EGR1	SMARCB1
PMC10325920-gkad436_supplemental_file.pdf-0-Table_S1	compared EPCOT with the average signal experiment by using Avocado’s evaluation metrics (34) (see **Supplementary Table S1**)  Click here for additional data file	TF	ATF7	CEBPB	CREB1	JUND	ELF1	MAZ	EGR1	ESRRA	TCF12	FOXK2	ELK1	RFX5	NFIC	CEBPG	NR2F1	ATF2	BHLHE40	NR2C2	NR2F2	CREM	TCF3	RFX1	TCF7L2	FOXA1
PMC4391941-ppat.1004737.s012.pdf-2-SOX1	siRNA (Ranked list of all genes see S1 Table, for corresponding knock-down data see **S2 Table**)  Relative gLuc activities and knock-down effects.Relative gLuc-activities for all siRNA targets and controls relative to the RISCfree control siRNA and the corresponding percentage of their knockdown effects relative to the maximum effect of the gaussia luciferase control siRNA.(PDF)  Click here for additional data file	SOX10	SOX11	SOX12	SOX13	SOX14	SOX15	SOX17	SOX18	SOX2	SOX21	SOX3	SOX30	SOX4	SOX5	SOX6	SOX7	SOX8	SOX9	SP2	SP3	SP4	SP6	SP7	SPIB	SRF	STAT1	STAT2	STAT3	STAT4	STAT5A	STAT5B	STAT6	TBP	TLR4	TLR8	TP53	TRAF6	YAF2	YY1	IGF2BP1
PMC4391941-ppat.1004737.s011.pdf-1-Gene_Name	genes (targeting in total 149 host factors, complete list of targets are shown in **S1 Table**)  Ranked lists of siRNA targets.List of siRNA targets sorted by their relative knockdown efficiency used to produce the STRING network graphs with the corresponding accession numbers. The three groups of stringency levels are indicated correspondingly.(PDF)  Click here for additional data file	SOX12	SOX15	IRF4	TLR8	ELK4	RXRG	SP3	RXRB	SOCS1	EP300	RARA	SOX14	TLR4	SOX4	RELB	SOX11	FOSL2	STAT3	SOX18	EGR1	SOX8	STAT1	ATF6	SP2	JDP2	STAT5B	ELK3
PMC4391941-ppat.1004737.s011.pdf-1-Gene_Name_1	genes (targeting in total 149 host factors, complete list of targets are shown in **S1 Table**)  Ranked lists of siRNA targets.List of siRNA targets sorted by their relative knockdown efficiency used to produce the STRING network graphs with the corresponding accession numbers. The three groups of stringency levels are indicated correspondingly.(PDF)  Click here for additional data file	CREB3L1	ATF6B	SARM1	IRF9	SOCS6	IRF3	SOX3	CREB3	E2F1	IRF7	IRF2	IGF2BP1	IRF1	IRF8	SOCS4	SOX9	NFKB2	JUNB	CREB3L4	CREB1	ATF2	REL	SOX17	STAT2	SOX10	NFKB1	ATF1	TP53	SOCS2	CREBBP	JUN	EGR3	ATF7
PMC4391941-ppat.1004737.s013.pdf-0-GFP-replication_assay	72 hpi, while the lower panel shows enhancer activity at 6 hpi (see also **S3 Table**)  Ranked median activities of all siRNA targets for gLuc and GFP reporter assays.Ranked lists of all siRNA targets for GFP and gLuc reporter assays (compare to Fig. 5).(PDF)  Click here for additional data file	SOX21	SOX7	TBP	RXRA	MAP3K1	SOX5	RXRG	ATF6	YY1	SP4	CITED1	FOSL2	AIM2	EGR1	EP300	ELK1	ATF5	ATF4	SOX10	CITED2	IRF6	RARB	FOS	JUN	SP7	FOSB	NFKBIB	IRAK2	SOX18	ELK3	STAT3	STAT5A	IRF5	CREB3L1	RNF139	SRF	SOCS7	NFKB2
PMC4391941-ppat.1004737.s013.pdf-1-TIRAP_Mal	72 hpi, while the lower panel shows enhancer activity at 6 hpi (see also **S3 Table**)  Ranked median activities of all siRNA targets for gLuc and GFP reporter assays.Ranked lists of all siRNA targets for GFP and gLuc reporter assays (compare to Fig. 5).(PDF)  Click here for additional data file	CREB3	IGF2BP1	JUNB	SP3	SOCS5	SPIB	TP53	ATF7	IRF4	CITED4	ATF2	SARM1	SCPEP1	SP6	SOCS1	RELA	ATF1	CREBBP	JDP2	SOCS3	RARG	SOCS2	E2F1	SOX2	IRF7	STAT5B	SP2	SOX13	YAF2	TRAF6	IRF8	ELK4	REL	CREB1	SOCS6	RARA	RXRB	NFKB1	RELB	SMAD3	ATF6B	CREB3L4	SOX15	IRAK4	SOX4	STAT1	SOX11	ATF3	SOX12	SOX17
PMC4391941-ppat.1004737.s013.pdf-1-TIRAP_Mal_1	72 hpi, while the lower panel shows enhancer activity at 6 hpi (see also **S3 Table**)  Ranked median activities of all siRNA targets for gLuc and GFP reporter assays.Ranked lists of all siRNA targets for GFP and gLuc reporter assays (compare to Fig. 5).(PDF)  Click here for additional data file	IGF2BP1	JUNB	SOCS5	SPIB	TP53	SARM1	SCPEP1	SOCS1	ATF1	SOCS3	RARG	SOCS2	SOX2	IRF7	SOX13	YAF2	IRF8	ELK4	REL	CREB1	SOCS6	RARA	RXRB	NFKB1	RELB	SMAD3	ATF6B	CREB3L4	SOX15	IRAK4	SOX4	STAT1	SOX11	ATF3	SOX12	SOX17
PMC4391941-ppat.1004737.s013.pdf-3-RELA	72 hpi, while the lower panel shows enhancer activity at 6 hpi (see also **S3 Table**)  Ranked median activities of all siRNA targets for gLuc and GFP reporter assays.Ranked lists of all siRNA targets for GFP and gLuc reporter assays (compare to Fig. 5).(PDF)  Click here for additional data file	RNF139	SOCS4	SARM1	E2F1	SOX6	IRF7	SOX7	TLR8	MAP3K1	IRF8	SMAD3	SOX12	SPIB	TLR4	SP4	TRAF6	SOX8	SOX15	NFKB1	STAT5A	CITED2	RARB	SOX11	STAT3	CITED1	EGR3	SOCS1	IRF9	RXRG	STAT5B	SOX18	IRF1	SOX2	RARA	SOX5	FOSL2	STAT2
PMC4391941-ppat.1004737.s013.pdf-4-IRF2	72 hpi, while the lower panel shows enhancer activity at 6 hpi (see also **S3 Table**)  Ranked median activities of all siRNA targets for gLuc and GFP reporter assays.Ranked lists of all siRNA targets for GFP and gLuc reporter assays (compare to Fig. 5).(PDF)  Click here for additional data file	NFKB2	ELK3	SCPEP1	SOX4	SOCS6	CITED4	EGR1	ATF4	RXRB	SP2	RARG	ATF6B	JUNB	IGF2BP1	CREB3L1	SOX30	ATF5	SP3	SOX10	ATF6	SOX21	ATF3	SOX3	CREB3	EP300	SOX9	SOX17	CREB1	CREB3L4	JDP2	TP53	ATF1	SOCS2	CREBBP	JUN	ATF2	REL	ATF7
PMC4391941-ppat.1004737.s013.pdf-4-IRF2_1	72 hpi, while the lower panel shows enhancer activity at 6 hpi (see also **S3 Table**)  Ranked median activities of all siRNA targets for gLuc and GFP reporter assays.Ranked lists of all siRNA targets for GFP and gLuc reporter assays (compare to Fig. 5).(PDF)  Click here for additional data file	NFKB2	ELK3	SCPEP1	SOX4	SOCS6	CITED4	EGR1	ATF4	RXRB	SP2	RARG	ATF6B	JUNB	IGF2BP1	CREB3L1	SOX30	ATF5	SP3	SOX10	ATF6	SOX21	ATF3	SOX3	CREB3	EP300	SOX9	SOX17	CREB1	CREB3L4	JDP2	TP53	ATF1	SOCS2	CREBBP	JUN	ATF2	REL	ATF7
PMC4380247-12920_2015_87_MOESM5_ESM.xlsx-MG5-8vsN1-4_core_lncRNA_TF-Transcription_factor		CTCF	TAF1	MYC	E2F1	USF1	FOS	JUND	YY1	MAX	SPI1	ELF1	NRF1
PMC10131557-41586_2023_Article_6017.pdf-6-Unnamed_3		KAT6A	ATF2	KAT5	KAT2B	KDM2A	KDM7A	KDM5C
PMC4346612-ncomms7351-s11.xlsx-TFs_both_August11_sorted_withRP-HUGO	Supplementary Data 10Transcription factors for which ENCODE ChIP-seq binding locations overlap significantly with UMR regions	ARID3A	ATF1	ATF2	ATF3	BATF	BCL11A	BCL3	BHLHE40	BRCA1	CBX3	CCNT2	CEBPB	CEBPD	CHD2	CREB1	CTCF	E2F1	E2F4	E2F6	EBF1	EGR1	ELF1	EP300	ESR1	ETS1	EZH2	FOS	FOSL1	FOSL2	FOXA1	FOXA2	FOXM1	FOXP2	GABPA	GATA1	GATA2	GATA3	GTF2F1	HDAC2	HNF4A	HNF4G	IRF1	IRF4	JUN	JUNB	JUND	MAFF	MAFK	MAX	MAZ	MBD4	MEF2A	MTA3	MXI1	MYBL2	MYC	NFATC1	NFIC	NFYB	NR2F2	NR3C1	PAX5	PML	POLR2A	POU2F2	RAD21	RBBP5	RCOR1	RELA	REST	RFX5	RUNX3	RXRA	SIN3A	SMARCB1	SMARCC1	SMC3	SP1	SPI1	SRF	STAT1	STAT3	STAT5A	TAF1	TAL1	TBL1XR1	TBP	TCF12	TCF3	TCF7L2	TEAD4	TFAP2A	TFAP2C	TRIM28	UBTF	USF1	USF2	WRNIP1	YY1	ZBTB33	ZBTB7A	ZNF143	ZNF217	ZNF263
PMC4346612-ncomms7351-s11.xlsx-TFs_both_August11_sorted_withRP-Ensembl_Gene_ID	Supplementary Data 10Transcription factors for which ENCODE ChIP-seq binding locations overlap significantly with UMR regions	ARID3A	ATF1	ATF2	ATF3	BATF	BCL11A	BCL3	BHLHE40	BRCA1	CBX3	CCNT2	CEBPB	CEBPD	CHD2	CREB1	CTCF	E2F1	E2F4	E2F6	EBF1	EGR1	ELF1	EP300	ESR1	ETS1	EZH2	FOS	FOSL1	FOSL2	FOXA1	FOXA2	FOXM1	FOXP2	GABPA	GATA1	GATA2	GATA3	GTF2F1	HDAC2	HNF4A	HNF4G	IRF1	IRF4	JUN	JUNB	JUND	PRKAR1B	MAFF	MAFK	MAX	MAZ	MBD4	MEF2A	MTA3	MXI1	MYBL2	MYC	NFATC1	NFIC	NFYB	NR2F2	NR3C1	PAX5	PML	POLR2A	POU2F2	RAD21	RBBP5	RCOR1	RELA	REST	RFX5	RUNX3	RXRA	SIN3A	SMARCB1	SMARCC1	SMC3	SP1	SPI1	SRF	STAT1	STAT3	STAT5A	TAF1	TAL1	TBL1XR1	TBP	TCF12	TCF3	TCF7L2	TEAD4	TFAP2A	TFAP2C	TRIM28	UBTF	USF1	USF2	WRNIP1	YY1	ZBTB33	ZBTB7A	ZNF143	ZNF217	ZNF263
PMC4373352-13104_2015_1039_MOESM8_ESM.xls-General-General_expression		ZFX	MLXIPL	ETV7	HSF2	POU2F2	NR2E3	HOXC8	ZNF76	FOXJ2	MNT	TCF3	GLI2	CIC	NFE2L1	REST	TFAP4	CDC5L	YY1	NFATC4	MYBL2	TSC22D1	HSF4	MAZ	TRPS1	ETV2	USF2	ZNF14	ERF	GLI3	UBTF	ELF2	PRDM4	SRF	SMAD5	ID2	NFE2L2	ZBTB17	ATF6	KLF12	ONECUT2	HOXB3	NFYB	HOXC13	SNAI1	NR1D1	ZNF384	ELK1	SOX15	ZNF236	BMAL1	CLOCK	DMTF1	MYC	CREBZF	ARNT	TCF7L1	CREB3L1	FOXH1	PITX2	PRRX2	ZNF146	ZNF444	E4F1	STAT3	ZNF32	ZNF282	SMAD1	ZNF350	JUNB	CEBPB	ZNF24	RELA	ESRRA	ZHX3	DDIT3	ZBTB33	ZBTB7A	TBX1	POU6F1	FOXO4	POU3F2	IKZF1	PPARA	PAX5	MYT1	HOXA4	ZNF181	ZNF44	HOXC4	RXRB	ZNF551	MXD3	IRF9	HMX1	ZNF195	ZNF207	ZFP64	ZBTB11	ZXDC	ZNF93	PATZ1	ZNF629	ZNF419	ZNF574	ZNF85	EVX1	CAMTA2	RCOR3	ZNF639	FOXJ1	ZNF426	CASZ1	TOE1	ZNF189	ZNF750	RERE	CIZ1	ZNF117	ZSCAN12	ZNF222	PRDM9	ZNF219	ZNF592	ZNF646	ZNF212	ZNF415	ZNF672	ZNF692	ZNF562	ZNF584	MGA	ZNF80	ZNF611	ZNF518A	ZNF552	ZNF329	TSHZ2	ZBTB40	ZNF669	ZNF573	ZKSCAN3	ZNF675	ZNF665	ZNF248	ZNF544	ZNF442	FOXJ3	ZNF277	ZBTB22	ZNF468	ZNF580	TCF20	GABPB1	BMP2	PREB	TCF25	CXXC1	TUB	NKRF	PHB2
PMC4373352-13104_2015_1039_MOESM8_ESM.xls-Specific-Tissue_specific_expression		NR4A1	SREBF1	MEIS1	NR4A2	ZIM2	ETV5	GATA6	HOXA5	PLAGL1	EGR1	PBX3	ZNF331	TBX3	NR4A3	CREM	FOSL2	NR1H4	MAFF	NFIL3	VDR	NFIC	LEF1	FOXK2	FOSB	ETV1	EGR3	IRF2	HOXC6	CREBL2	HOXB2	ATF3	NKX3-1	ZNF536	CREB1	CEBPE	MXI1	LYL1	KLF1	TFDP1	NFE2	TAL1	FOXO3	RUNX3	IRF8	ELF4	FOS	HLX	MAX	FLI1	STAT5B	RFX2	MYB	GFI1	DLX2	MYCN	NEUROD6	NR2F1	SOX11	SOX12	ADNP	ZNF337	MLLT3	ZNF22	HIC2	NFIB	SOX4	HEY1	ZNF532	SOX9	ARNT2	CUX2	INSM1	MEIS2	PHF20	NEUROD2	BCL11A	ASCL1	ZEB2	THRA	ZIC1	CAMTA1	FOXG1	ATF2	BACH2	MEF2C	TCF4	ZBTB18	HIVEP2	MEF2A	LHX2	LHX6	SATB2	DEAF1	PKNOX2	MYT1L	RREB1	KLF3	ATF5	ZNF451	HHEX	TP53	NSD2	MEOX2	HIF3A	ERG	NKX2-1	ID1	TCF21	TSC22D3	FOXF1	FOXF2	ETS2	EPAS1	TBX2	IFI16	ZNF266	ELF3	SNAI2	MECOM	NR2C1	PAX8	HES1	ZNF395	KLF9	FOXO1	CREB3L2	ZFHX3	MZF1	ZNF148	FOXE1	MLX	MEF2D	NKX2-5	ZNF358	NR1H2	IRF7	NR2F2	ID3	SP2	SPIB	GATA4	ZNF688	RFXANK	TFEB	RARA	HNF1B	HOXC10	RORC	MAF	BHLHE40	HOXA9	GATA3	EMX2	HNF4A	ZNF593	NR1I3	ZBTB48	ZBED1	MAFB	MXD4	NR1H3	NR1I2	PRDM12	NR2F6	AR	XBP1	RXRA	IRF1	JUND	ZBTB16	JUN	KLF6	CUX1	KLF4	ZFP36L2	TCF7L2	OVOL2	KLF11	KLF13	SOX17	SPI1	EZH1	IRF3	UBP1	ZHX2	ELF1	STAT4	ZNF217	STAT1	ZBTB1	RFX5	CBFB	SP110	ZZZ3	IRF4	ZNF83	ZNF274	BCL6	WT1	OSR2	FOXN3	NR5A2	ZKSCAN1	GRHL2	KLF5	HOXB7	MLXIP	POU1F1	LHX3	SIX3	TBX19	ZNF91	SIX6	ZBTB20	ZFHX4	BHLHE41	SALL2	NR1D2	ZSCAN18	PITX1	MSX1	ZNF292	TEAD3	NFE2L3	DLX5	DLX4	PPARD	MSX2	GCM1	SOX13	KLF10	ESRRG	HMBOX1	AHR	ARID3A	GATA2	TFAP2A	TFAP2C	TWIST1	TGIF1	TSC22D2	RCOR1	HLF	SPDEF	HOXB13	ZNF652	VEZF1	ESR1	HOXA10	TFCP2L1	TP63	NPAS2	SOX10	FOXC1	ELF5	MYF6	ZNF7	NR2C2	MYNN	YBX3	ZNF273	ZNF747	HIF1A	DRAP1	BCLAF1	NFKB1	PRRX1	SMAD3	ZFPM2	ZBTB38	ARID5B	NR3C1	CREB3	ZMAT3	ST18	TSC22D4	TCFL5	SALL1	ZNF423	SMAD2	OLIG2	NKX2-2	ZNF365	ZNF410	PLAGL2	DPF2	SOX5	DMRT1	SNAPC4	NR0B1	WIZ	ZBTB32	ZNF839	ZSCAN5A	ZNF473	KCMF1	ZKSCAN4	ZNF280B	ARHGAP35	GMEB2	EZH2	FOXM1	PKNOX1	DR1	TCF7	CTCF	BCL11B	RUNX1	SATB1	PAX1	TCF12	NFATC3	DBP	EGR2	TEAD4	ATF1	NR3C2	ZNF43	REL	MYBL1	EHF	FOSL1	HOXA11	HOXD9	SMAD4	ZEB1	ZNF12	MITF	ZNF280D	BNC2	PAWR	RBPJ	ZNF200	NFYC	TBX21	HBP1	E2F3	KLF2	CREB5	BACH1	ZNF143	STAT6	SP3	ZNF267	PBX2	ZNF394	ZNF467	PRDM2	EGR4
PMC4373352-13104_2015_1039_MOESM8_ESM.xls-Unknown-Unknown_specificity		ADAMTS17	ADAMTS19	ADAR	ADNP2	AEBP2	AFF1	AFF3	AFF4	AHCTF1	AHDC1	AIRE	AKAP8	AKAP8L	AKNA	ALX1	ALX3	ALX4	ANAPC2	ANKZF1	APTX	ARGFX	ARID2	BMAL2	ARX	ASCL2	ASCL3	ASCL4	ASH1L	ATF4	ATF7	ATMIN	ATOH1	ATOH7	ATOH8	ATXN7	BARHL1	BARHL2	BARX1	BARX2	BATF	BATF2	BATF3	BAZ2A	BAZ2B	BBX	BCL6B	BDP1	BHLHE23	BHLHE22	BHLHA15	BNC1	BOLA1	BOLA3	BPNT1	BRD9	BRPF1	BSX	SKIDA1	MYRF	MYRFL	MIS18BP1	MIDEAS	C17orf49	TRMT1L	DNAAF9	CREBRF	CARHSP1	CASP8AP2	CBLL1	CBX2	CCDC71	TERB1	CD36	CDX1	CDX2	CDX4	CEBPA	CEBPG	CEBPZ	CENPB	CENPT	CHD1	CHD2	CHD6	CHD7	CHD9	CHRAC1	COPS2	COPS3	COPS4	CPSF4	CPSF4L	CPXCR1	CRAMP1	CREB3L3	CREB3L4	ATF6B	CRX	CSDC2	CSDE1	CTCFL	CUL1	CUL2	CUL3	CUL4A	CUL4B	CUL5	DACH1	DACH2	DBX1	DBX2	DEK	DEPDC1	DEPDC1B	PREX2	DEPDC4	DEPDC5	DEPTOR	DEPDC7	DHX34	DHX57	DLX1	DLX3	DLX6	DMAP1	DMBX1	DMC1	DMRT2	DMRT3	DMRTA1	DMRTA2	DMRTB1	DMRTC2	DNAJC1	DNAJC2	DNAJC21	DOT1L	DPF1	DPF3	DPRX	DRGX	DSP	DUS3L	DUSP12	DUXA	DVL1	DVL2	DVL3	DZIP1	DZIP1L	E2F1	E2F2	E2F4	E2F5	E2F6	E2F7	E2F8	EBF1	EBF3	EBF4	EDF1	EEA1	EIF3K	ELK3	ELK4	EMX1	EN1	EN2	EOMES	EP400	ESR2	ESRRB	ESX1	ETS1	ETV3	ETV3L	ETV4	ETV6	EVX2	EWSR1	EXOC2	FAM170A	FAM171B	BOD1L1	FARSA	FARSB	FBN1	FBXO41	FERD3L	FEV	FEZF1	FEZF2	FGD1	FIGLA	FIZ1	FMNL2	FOXA1	FOXA2	FOXA3	FOXB1	FOXB2	FOXC2	FOXD2	FOXD3	FOXD4	FOXD4L1	FOXD4L3	FOXD4L5	FOXD4L6	FOXE3	FOXI1	FOXI2	FOXK1	FOXL1	FOXL2	FOXN1	FOXN2	FOXN4	FOXO6	FOXP1	FOXP2	FOXP3	FOXP4	FOXQ1	FOXR1	FOXR2	FOXS1	GABPA	GATA1	GATA5	GATAD1	GATAD2A	GATAD2B	GBX1	GBX2	GCM2	GFI1B	GLI1	GLIS1	GLIS2	GLIS3	GMEB1	GON4L	GPATCH8	ADGRA1	GPR155	GRHL1	GRHL3	GRM6	GSC	GSC2	GSX1	GSX2	GTF2E2	GTF2F1	GTF2F2	GTF2H2	GTF2IRD2	GTF2IRD2B	GTF3A	GZF1	H1-0	H1-8	H1-10	HAND1	HAND2	HDX	HELT	HELZ	HES2	HES3	HES4	HES5	HES6	HES7	HESX1	HEY2	HEYL	HIC1	H1-1	H1-5	H1-2	H1-3	H1-4	H1-6	HIVEP1	HIVEP3	ZNF875	HLA-DQB1	HLA-DQB2	HLA-DRB3	HMG20A	HMG20B	HMGXB4	HMGA1	HMGA2	HMGB1	HMGB2	HMGB3	HMGB4	HMX2	HMX3	HNF1A	HNF4G	HOMEZ	HOPX	HOXA1	HOXA13	HOXA2	HOXA3	HOXA6	HOXA7	HOXB1	HOXB4	HOXB5	HOXB6	HOXB8	HOXB9	HOXC11	HOXC12	HOXC5	HOXC9	HOXD1	HOXD10	HOXD11	HOXD12	HOXD13	HOXD3	HOXD4	HOXD8	HP1BP3	HSF1	HSF5	ID4	IKZF2	IKZF3	IKZF4	IKZF5	INF2	INSM2	IRF5	IRF6	IRX1	IRX2	IRX3	IRX4	IRX5	IRX6	ISL1	ISL2	ISX	JAZF1	JDP2	JRKL	KAT5	AP5Z1	KIAA1549	RNF213	IQCN	USF3	KIN	KLF14	KLF15	KLF16	KLF17	KLF7	KLF8	KNTC1	KRTAP5-1	KRTAP5-9	LARP1	LARP1B	LARP4	LARP4B	LARP6	LARP7	CERS2	CERS3	CERS4	CERS5	CERS6	LBX1	LBX2	SKOR1	LCOR	LCORL	LENG9	LEUTX	LGR4	LHX1	LHX4	LHX5	LHX8	LHX9	LIN28A	LIN28B	LMX1A	LMX1B	MACF1	MAEL	MAFA	MAFG	MAFK	MATR3	MBD1	MBD2	MBD3	MBD4	MBNL1	MBNL2	MBNL3	MECP2	MEF2B	MEIS3	MEOX1	MESP1	MESP2	MET	MGMT	MIER1	MIER2	MIER3	MINK1	MIXL1	HINFP	MKRN1	MKRN2	MKRN3	MKX	KMT2A	KMT2C	MLLT1	MNX1	MRPL28	MRRF	MSC	MSGN1	MST1R	MTA1	MTA2	MTA3	MTF1	MXD1	MYCL	MYF5	MYOD1	MYOG	MYSM1	KAT8	KAT7	KAT6A	KAT6B	NANOG	NCOA1	NCOA2	NCOA3	NCOR1	NCOR2	NEUROD1	NEUROD4	NEUROG1	NEUROG2	NEUROG3	NFAT5	NFATC1	NFATC2	NFIA	NFIX	NFKB2	NFRKB	NFX1	NFXL1	NFYA	NHLH1	NHLH2	NKX2-3	NKX2-4	NKX2-6	NKX2-8	NKX3-2	NKX6-1	NKX6-2	NKX6-3	NOBOX	NOC3L	NOC4L	NOTO	NPAS1	NPAS3	NPAS4	NR0B2	NR2E1	NR5A1	NR6A1	NRF1	NRK	NRL	NUFIP1	NUP42	OLIG1	OLIG3	ONECUT1	ONECUT3	OSR1	OTOP3	OTP	OTX1	OTX2	OVOL1	PARP12	PAX2	PAX3	PAX4	PAX6	PAX7	PAX9	PBRM1	PBX1	PBX4	PCGF6	PCSK6	PDS5B	PDX1	PGR	PHF21A	PHOX2A	PHOX2B	PIKFYVE	PITX3	PKHD1	PKHD1L1	PLAG1	PLEK	PLEK2	PLEKHA4	PLXNA1	PLXNA2	PLXNA3	PLXNA4	PLXNB1	PLXNB2	PLXNB3	PLXNC1	PLXND1	PMS1	POGK	POGZ	POLE3	POLE4	POLR2L	POU2F1	POU2F3	POU3F1	POU3F3	POU3F4	POU4F1	POU4F2	POU4F3	POU5F1	POU6F2	PPARG	PPP1R10	PPP1R13L	PPP2R3B	PRB3	PRB4	PRDM1	PRDM10	PRDM13	PRDM14	PRDM15	PRDM16	PRDM5	PRDM6	PRDM7	PRDM8	THAP12	PRMT3	PROP1	PROX1	PROX2	PRR12	PRR3	PSMD11	PSMD12	DISP3	PTF1A	RAD51	RAG1	RAPGEF3	RAPGEF4	RAPGEF5	RARB	RARG	RAX	RAX2	RBAK	RBM10	RBM20	RBM22	RBM26	RBM27	RBM5	RBM6	RBPJL	RC3H1	RC3H2	RCOR2	RELB	RELL2	REPIN1	RFX1	RFX3	RFX4	RFX6	RFX7	RGS11	RGS6	RGS7	RGS9	RHOXF1	RHOXF2	RHOXF2B	RIOK2	RLF	RNASE2	RNF113A	RNF113B	RNF114	RNF125	RNF138	RNF166	RORA	RORB	RPA2	RPA4	RUNX2	RXRG	SALL3	SALL4	SCAPER	SCML4	SCRT1	SCRT2	SEBOX	SEMA4A	SETBP1	SETDB1	SETDB2	SF3A2	SF3A3	SHOX	SHOX2	SHPRH	SIM1	SIM2	SIX1	SIX2	SIX4	SIX5	SKI	SKIL	SLC22A4	SLC2A4RG	SLC30A9	SLC39A10	SLC4A10	SMAD6	SMAD7	SMAD9	SMARCA1	SMARCA5	SMARCC1	SMARCC2	SMARCE1	SNAI3	SOHLH1	SOHLH2	SORBS2	SOX1	SOX14	SOX18	SOX2	SOX21	SOX3	SOX30	SOX6	SOX7	SOX8	SP1	SP100	SP140	SP4	SP5	SP6	SP7	SP8	SPIC	SRCAP	SREBF2	SRY	SSB	SSH1	SSH2	SSH3	SSRP1	STAT2	STAT5A	SUZ12	TBXT	TADA2A	TAL2	TAX1BP1	TBR1	TBX10	TBX15	TBX18	TBX20	TBX22	TBX4	TBX5	TBX6	TCEAL8	TCF15	TCF19	TCF23	TCF24	TEAD1	TEAD2	TEF	TERF1	TERF2	TERF2IP	TFAM	TFAP2B	TFAP2D	TFAP2E	TFCP2	TFDP2	TFDP3	TFE3	TFEC	TGIF2	TGIF2LX	TGIF2LY	THAP1	THAP10	THAP11	THAP2	THAP3	THAP4	THAP5	THAP6	THAP7	THAP8	THAP9	THRB	TIGD2	TIGD3	TIGD4	TIGD5	TIGD6	TIGD7	TIPARP	TLX1	TLX2	TLX3	TOX	TOX2	TOX3	TOX4	TP73	TPRX1	TRAFD1	TRERF1	TRIM23	TRIM3	TRIM32	TRIT1	TRMT1	TSHZ1	TSHZ3	TTF1	TUT1	U2AF1	U2AF1L4	UBE2K	UBR4	UNCX	UNK	UNKL	USF1	USP39	VAX1	VAX2	VENTX	VPS72	VSX1	VSX2	WDHD1	WNT8B	XPA	YBX1	YBX2	YEATS2	YEATS4	YOD1	YY2	ZBED2	ZBED3	ZBED4	ZBP1	ZBTB10	ZBTB12	ZBTB2	ZBTB24	ZBTB25	ZBTB26	ZBTB3	ZBTB34	ZBTB37	ZBTB39	ZBTB4	ZBTB41	ZBTB43	ZBTB44	ZBTB45	ZBTB46	ZBTB47	ZBTB5	ZBTB6	ZBTB7B	ZBTB7C	ZBTB9	ZC3H10	ZC3H11A	ZC3H13	ZC3H14	ZC3H15	ZC3H18	ZC3H3	ZC3H4	ZC3H6	ZC3H7A	ZC3H7B	ZC3H8	ZC3HAV1	TUT4	TUT7	ZDHHC11	ZDHHC19	ZFAT	ZFHX2	ZFP1	ZNF106	ZNF112	ZFP14	ZBTB14	ZFP2	ZFP28	ZFP3	ZFP30	ZFP36	ZFP36L1	ZFP37	ZFP41	ZFP42	ZFP57	ZFP62	ZFP82	ZFP90	ZFP91	ZFP92	ZFPM1	ZFR	ZFR2	ZFY	RBSN	ZFYVE26	ZGPAT	ZHX1	ZIC2	ZIC3	ZIC4	ZIC5	ZIK1	ZIM3	ZKSCAN2	ZKSCAN5	ZMAT1	ZMAT2	ZMAT4	ZMAT5	ZNF10	ZNF100	ZNF101	ZNF107	ZNF114	ZNF121	ZNF124	ZNF131	ZNF132	ZNF133	ZNF134	ZNF135	ZNF136	ZNF138	ZNF140	ZNF141	ZNF142	ZNF154	ZNF155	ZNF157	ZNF16	ZNF160	ZNF165	ZKSCAN7	ZNF169	ZNF17	ZNF174	ZNF175	ZNF177	ZNF18	ZNF180	ZNF182	ZNF184	ZSCAN26	ZNF19	ZKSCAN8	ZSCAN9	ZNF197	ZNF2	ZNF20	ZNF202	ZNF205	ZNF208	ZNF211	ZNF213	ZNF214	ZNF215	ZNF221	ZNF223	ZNF224	ZNF225	ZNF226	ZNF227	ZNF229	ZNF23	ZNF230	ZNF232	ZNF233	ZNF234	ZNF235	ZNF239	ZNF25	ZNF250	ZNF251	ZNF253	ZNF254	ZNF256	ZNF257	ZNF26	ZNF260	ZNF263	ZNF264	ZNF268	ZNF275	ZNF276	ZNF28	ZNF280A	ZNF280C	ZNF281	ZNF283	ZNF284	ZNF285	ZNF286A	ZNF287	ZBTB21	ZNF296	ZNF3	ZNF30	ZNF300	ZNF302	ZNF304	ZNF311	ZNF316	ZNF317	ZNF318	ZNF319	ZNF320	ZNF322	ZSCAN31	ZNF324	ZNF326	ZNF333	ZNF334	ZNF335	ZNF33A	ZNF33B	ZNF34	ZNF341	ZNF343	ZNF345	ZNF346	ZNF347	ZNF35	ZNF354A	ZNF354B	ZNF354C	ZNF362	ZNF366	ZNF367	ZNF37A	ZNF382	ZNF383	ZNF385A	ZNF385B	ZNF385C	ZNF385D	ZNF391	ZNF396	ZNF398	ZNF404	ZNF407	ZNF408	ZFHX2	ZNF41	ZNF414	ZNF416	ZNF417	ZNF418	ZNF420	ZNF425	ZNF428	ZNF429	ZNF430	ZNF431	ZNF432	ZNF433	ZSCAN32	ZNF436	ZNF438	ZNF439	ZNF440	ZNF441	ZNF443	ZNF445	ZNF446	ZNF449	ZNF45	ZNF454	ZNF460	ZNF461	ZNF462	ZNF470	ZNF471	ZNF474	ZNF479	ZNF48	ZNF480	ZNF483	ZNF484	ZNF485	ZNF486	ZNF487	ZNF488	ZNF490	ZNF491	ZNF493	ZNF496	ZNF497	ZSCAN25	ZNF500	ZNF501	ZNF502	ZNF503	ZNF506	ZNF507	ZBTB49	ZNF510	ZNF511	ZNF512	ZNF512B	ZNF513	ZNF514	ZNF516	ZNF517	ZNF518B	ZNF519	ZNF521	ZNF524	ZNF526	ZNF527	ZNF528	ZNF529	ZNF530	ZNF540	ZNF541	ZNF543	ZNF546	ZNF547	ZNF548	ZNF549	ZNF550	ZNF554	ZNF555	ZNF556	ZNF557	ZNF558	ZNF559	ZNF560	ZNF561	ZNF563	ZNF564	ZNF565	ZNF566	ZNF567	ZNF568	ZNF569	ZNF57	ZNF570	ZNF571	ZNF572	ZNF575	ZNF576	ZNF577	ZNF578	ZNF579	ZNF581	ZNF582	ZNF583	ZNF585A	ZNF585B	ZNF586	ZNF587	ZNF589	ZNF594	ZNF595	ZNF596	ZNF597	ZNF598	ZNF599	ZNF600	ZNF605	ZNF606	ZNF607	ZNF608	ZNF609	ZNF610	ZNF613	ZNF615	ZNF616	ZNF618	ZNF619	ZNF620	ZNF621	ZNF622	ZNF623	ZNF624	ZNF625	ZNF626	ZNF627	ZNF628	ZNF638	ZNF641	ZFP69	ZFP69B	ZNF644	CBLL2	ZNF648	ZNF649	ZNF653	ZNF654	ZNF655	ZNF658	ZNF660	ZNF662	ZNF664	ZNF667	ZNF668	ZNF670	ZNF671	ZNF674	ZNF676	ZNF677	ZNF678	ZNF679	ZNF680	ZNF681	ZNF682	ZNF683	ZNF684	ZNF687	ZNF689	ZNF69	ZNF691	ZNF695	ZNF696	ZNF697	ZNF699	ZNF70	ZNF700	ZNF701	ZNF703	ZNF704	ZNF705A	ZNF705D	ZNF706	ZNF707	ZNF708	ZNF709	ZNF71	ZNF710	ZNF711	ZNF713	ZNF714	ZNF716	ZNF717	ZNF718	KRBOX5	ZNF721	ZNF738	ZNF74	ZNF740	ZNF746	ZNF749	ZNF75A	ZNF75D	ZNF761	ZNF763	ZNF764	ZNF765	ZNF766	ZNF768	ZNF77	ZNF770	ZNF771	ZNF772	ZNF773	ZNF774	ZNF775	ZNF776	ZNF777	ZNF778	ZNF780A	ZNF780B	ZNF782	ZNF783	ZNF784	ZNF786	ZNF787	ZNF789	ZNF79	ZNF790	ZNF791	ZNF792	ZNF793	ZNF799	ZNF8	ZNF800	ZNF804A	ZNF804B	ZNF805	ZNF808	ZNF81	ZNF821	ZNF823	ZNF827	CHAMP1	ZNF829	ZNF830	ZNF831	ZNF835	ZNF836	ZNF837	ZNF84	ZNF841	ZNF843	ZNF845	ZNF846	ZNF90	ZNF92	ZNF98	ZNF99	ZNFX1	ZRSR2	ZSCAN1	ZSCAN10	ZSCAN16	ZSCAN2	ZSCAN20	ZSCAN21	ZSCAN22	ZSCAN23	ZSCAN29	ZSCAN4	ZSCAN5B	ZSCAN5C	ZUP1	ZXDA	ZXDB
PMC4338251-pone.0118453.s016.xlsx-Table_S3-Tables_S3_Differential_expression_analysis_of_tumor_suppressor_genes_and_transcription_regulators_that_showed_promoter_HMR_expansion_or_contraction	HMRs in BT089 we identified 27 tumor suppressor genes (TSGs) and 304 transcription regulators (**S3 Table**)  Differential expression analysis of tumor suppressor genes and transcription regulators that showed promoter HMR expansion or contraction.(XLSX)  Click here for additional data file	ABI3	ANKIB1	ANKRA2	ANKRD10	SLF1	ANKRD42	ANKRD49	ANKRD52	APC	ASB3	ASCC1	ATF2	ATF7IP	BATF3	BDP1	BMI1	BRD7	ABTB3	BTF3	BUD31	URI1	CADM3	CAND2	CBFA2T2	CBFA2T3	CBX5	CCAR1	CCNT2	CD82	CEBPB	CNTRL	CLPB	CNOT8	CREB3L4	CREM	CRTC1	YBX3	CTBP2	CUX1	CXCL14	CYLD	DEPDC1	DKK1	DLC1	DMTF1	DR1	DSC3	E2F6	EGR1	EGR2	EGR3	EID1	ELF2	ELK3	ELL2	ELL3	EPHB3	ETS1	ETS2	ETV1	ETV3	ETV4	FAM172A	FAS	FOXJ2	FOXN3	FOXP1	GABPB1	GAS7	GLI2	GLI3	GRHL1	GTF2B	GTF2H1	GTF2IRD1	GTF3C1	GTF3C6	H2AX	HCFC2	HDAC11	HDAC2	HDAC9	HEY2	HIF1A	HIVEP3	HLF	HMG20A	HMGB2	HMGN1	HOMEZ	HOPX	HOXA1	HOXA4	HOXB4	HOXD9	HSF2	ID1	IFI16	IKZF2	IKZF3	ING4	IRF1	IRF2	IRF2BP1	IRF5	IRF6	JMY	AJUBA	KAT2B	KCNIP3	KCTD1	KHDRBS1	KLF11	KLF5	CERS4	CERS6	LDB1	LHX6	LYL1	MAFK	MAGED1	MAX	MDM2	MED1	MED12	MED14	MED16	MED17	MED23	MED27	MEF2B	MEF2D	MEN1	MESP2	MGA	MITF	MLLT10	MLXIPL	MMS19	MPHOSPH8	MSX1	MTDH	MTERF1	MTERF2	MTF2	MXI1	MYCBP	MYCL	MYCN	MYEF2	NACA	NCOA2	NCOA4	NEGR1	NEO1	NFAT5	NFATC1	NFE2L3	NFIC	NFIX	NFKB1	TONSL	NFXL1	NKX3-1	NLRC5	NOSTRIN	NOTCH2	NOTCH4	PA2G4	PBX3	PDGFRL	PDLIM1	PER2	PEX14	PHB2	PHC1	PHC3	PHTF1	PIAS1	PIR	PKNOX1	PLAG1	PLAGL2	PML	POLR2J2	POLR2J3	POLR3E	POU2AF1	POU2F2	PPARGC1A	PRDM1	PRDM2	PRDM4	PRDM8	PRRX2	PSMD10	PSMG4	RASSF1	RASSF4	RASSF5	RBM39	RBFOX2	REL	REST	RFX3	RFXAP	RNF14	RNF2	RNF4	RNF43	RUNX1T1	SALL2	SAP30BP	SATB1	SBNO2	SCMH1	SCML2	SERTAD2	SFRP4	SIX2	SKP1	SMAD1	SMAD3	SMAD5	SMARCA2	SMARCA5	SMARCC1	SMARCD1	SMARCD2	SOX17	SOX18	SOX8	SP1	SP100	SP2	SRA1	SREBF1	SREBF2	SS18	ST14	ST7L	STAT3	STAT5A	STAT6	SUB1	SUPT16H	TAF12	TAF13	TAF1B	TAF7	TAF9	TBX1	TCERG1	TCF12	TEAD1	TEAD4	TEF	TET2	TFAM	TFB1M	TFDP2	TGFB1I1	THAP7	TLE1	TLE2	TP53	TP53BP1	TRIM16	TRIM22	TRIM25	TRIM27	TRIM33	TRPS1	TRRAP	TSG101	TUSC2	UBE2V1	UBP1	WNT5A	YWHAB	ZBTB48	ZC3H8	ZDHHC13	ZFP91	ZFPM2	ZFX	ZHX3	ZKSCAN1	ZKSCAN2	ZKSCAN5	ZMYND8	ZNF134	ZNF136	ZNF148	ZNF154	ZKSCAN7	ZNF18	ZKSCAN8	ZNF197	ZNF211	ZNF213	ZNF217	ZNF24	ZNF253	ZNF256	ZNF274	ZNF281	ZSCAN31	ZNF33A	ZNF33B	ZNF35	ZNF354A	ZNF397	ZNF444	ZNF483	ZNF488	ZNF496	ZNF668	ZNF675	ZNF83	ZNF85	ZNF90	ZNF92	ZNF93	ZNFX1	POLR1H	ZSCAN16
PMC10315682-DataSheet2.CSV--Label	Click here for additional data file	JUNB	GADD45B	FOS	EGR1	KLF6	CREB1	RELA	E2F6	E2F1	SRF	NFKB1	TFAP2A	ESR1	GATA2	HINFP	FOXC1	KLF5	SREBF1	TFAP2C	FOXD1	NR2F1	ARID3A	BRCA1	CEBPB	JUN	YY1	MEF2A	POU2F2	NFIC	HNF4A	SP1	TP53	MAX	USF1	USF2	TEAD1	ELK4	FOXA1	SREBF2	NR3C1	EN1
PMC10316791-Table_2.XLSX-TFs-Unnamed_1	Click here for additional data file	NOBOX	PDX1	PRRX2	GATA2	FOXL1	HNF4A	NR3C1	NFYA	E2F1	TFAP2A	E2F6	TFAP2C	ELK4	RUNX2	EGR1	EN1	NR2F1	FOXC1	YY1	MEF2A	POU2F2	SRF	PPARG	STAT3	GATA3	HINFP	ELK1
PMC10317959-41467_2023_Article_39527.pdf-3-ETS1		FLI1	FEV	ELK1	ETS2	ELF5	STAT3	USF1	USF2
PMC7946539-main.pdf-0-Transcription_factor		BCL6	STAT3	WT1	KLF4	ZBTB17	YY1	APEH	NKX2-5	SOX6	NOBOX	LHX6	ZEB1	ZNF35	CEBPB	HLTF	NKX3-1	MECOM	GATA1	RFX4	ARNT	MNT	BHLHE41	CARF	ERG	CRX	ESRRB	SF1	ZNF750	IKZF3	LMX1A	SPDEF	NRL	TCF7L2
PMC7946539-main.nxml--Transcription_factor	finally run through the search program. The possible TFs were summarized in a table (**Table 1**)  Promoter analysis of ACE-2. Human Promoter sequence of ACE2 was derived from NCBI reference sequence ID: NG_068141. Promoter analysis was performed in MatInspector application of Genomatix gene analysis tool. Promoter length is 1947 base pairs (bp). Start and end numbers were calculated considering the start bp of open reading frame as 0. Core bases of the sequence were shown in block letters and possible biological functions were listed in the last columnBCL6STAT3WT-1SMARCA-3GKLFMEIS-1MIZ-1CDPCR3HDYY1AARECPHXNKX2.5SOX6DLX-3NOBOXS8NFATLHX6AREB6ZNF35CEBPBSMARCA3NKX3.1EVI1GATA1CHRRFX4ARNTMNTDEC2CARFERGCRXESRRBSF1ZNF750IKZF3IK2SALL-1GATA-4LMX1ARU49GRHLPDEFNRLTCF7L2GKLF or KLF4GATA	BCL6	STAT3	WT1	KLF4	ZBTB17	YY1	APEH	NKX2-5	SOX6	NOBOX	LHX6	ZEB1	ZNF35	CEBPB	HLTF	NKX3-1	MECOM	GATA1	RFX4	ARNT	MNT	BHLHE41	CARF	ERG	CRX	ESRRB	SF1	ZNF750	IKZF3	LMX1A	SPDEF	NRL	TCF7L2
PMC8798878-mmc09-02-9780323992275.xlsx-Transcription_factor-Analysis_Transcription_factor		MAFB	NFIC	NR1H3	RXRA	SOAT1	STAT1	ETS1	HNF1A	LHX3	MEF2A	POU2F1	ARID3A	EHF	NFYA	YY1	ELK1	GABPA	CTCF	FEV	HERPUD1	KLF7	MAF	NANOG	RFX1	RREB1	SP1	SP4	TCF3	E2F1	EGR1	NRF1	BACH1	HOXB4	MEIS2	NR4A2	PPARG	ETV7	NR5A2	HNF4A	HOXA3	ONECUT1	PRRX2	ZBTB18	ZNF513	MYC	POU6F1	ASCL2	ESRRA	TCF12	ESR1	FOS	FOSB	JUN	JUNB	JUND	RAB40B	RARA	SPI1	HOXA7	HOXB6	HOXB7	HOXC6	LHX8	POU5F1	REST	TGIF1	HENMT1	INSM1	NHLH1	ZBTB14	TFAP4	NFE2	RUNX2	FOXD3	ZNF143	TBXT	TBX5	ELF1	SPDEF	CEBPD	PATZ1
PMC4263719-pone.0114912.s002.xls-Feuil1-Gene	were applied algorithms. The DNA primer pairs used in qRT-PCR assays are described in **S2 Table**  Assays and primers used for qRT-PCR analyses and viruses detection. (XLS)  Click here for additional data file	AFP	BIRC5	CTCF	DCHS1	ESR1	FAT4	FOS	FOXA1	FOXA2	HES1	HIF1A	HNF4A	JAG1	JUN	LATS1	LATS2	MST1	MYC	NANOG	NF2	ONECUT1	RXRA	SOX4	SP1	SRF	TCF4	TEAD4	THRA	TP53	TP73	WWTR1	YAP1	ZBTB20	ZHX2	LMF2	HMBS	TRIM44
PMC7899457-media-1.pdf-122-Tlr	are indicated by GeneCard codes, but more information about each gene is listed in **Supplementary Table 1**  Supplementary Figure 1. Network map associated with upregulated canonical pathways from GSE152075 shows interferon alpha as a key regulator.Supplementary Figure 2. Network map associated shows relationships among significant canonical pathways from GSE152418.Supplementary Figure 3. Network map shows significant biological processes affected in brochoalveolar lung fluid of severe COVID-19 patients.Supplementary Figure 4. 10X Genomics Human Immunology Panel filtered differentially expressed genes in each immune subset (NK cells, T cells, B cells, and Macrophages) of severe versus mild COVID-19 patients.Supplementary Figure 5. Network map shows interactions between differentially expressed genes in severe versus mild COVID-19 patients.Supplementary Figure 6. Comparison analysis across the four analyzed datasets reveals canonical pathways consistently significant in COVID-19 patient samples.Supplementary Table 1. Descriptions of relevant genes mentioned in paper.Supplementary Table 2. Classification counts for GSE145926 quantifies immune cell populations in each BALF sample.Supplementary Table 3. Classification counts for GSE154567 quantifies immune cell populations in each blood buffy coat sample.Supplementary Table 4. Upstream regulators of significant dataset molecules present potential host therapeutic targets for COVID-19	TLR2	TLR3	TLR4	TLR7	TLR9
PMC9748417-DataSheet1.pdf-12-TF	Click here for additional data file	KLF2	STAT1	EGR1	JUN	JUND	FOS	ATF3	KLF4	SOX17
PMC9748417-DataSheet1.pdf-13-FOS	Click here for additional data file	JUN	MEF2C	H2AZ1	SPI1	NUCKS1	CEBPB	NFE2L2	STAT3	STAT1	FOS	CHD1	JUND	CHD2	EGR1	ELF1	IRF1	ETS2	REL
PMC3741304-pone.0066585.s010.xls-Sheet0-Transcription_Regulator	Tables 7 and 8 and the entire list is available in Tables S9 and **S10**  Transcription factors regulating Pak1 influenced DNA damage response genes. (XLS)  Click here for additional data file	ESR2	TP63	JUN	FOXO4	STAT1	CDKN2A	E2F1	RBPJ	HOXA5	TAF6	SMAD4	HDAC2	AR	FBXW7	RARB	NOTCH1	BRD7	RELA	CREBBP	ESR1	FOXO3	FOXM1	TP73	STAT3	BRCA1	TCF7L2	SP3	EP300	NFKB2	TRIM29	SSBP2	AFF4	KLF16	CAVIN1	TCF21	HDAC5	SALL2	IFI16	TSG101	GTF2I	ERF	SRF	GFI1	WT1	MDM2	HMGB1	SP1	TCF4	NFKB1	HDAC6	TBP	ESRRG	PRDM16	MTA2	HDAC7	ZBTB7A	TADA3	KLF6	ENO1	E2F3	YEATS4	HTATIP2	ZFP36	GPS2	HDAC4	RBCK1	RB1	KAT5	GMNN	NFATC1	ZNF148	CBX4	SKI	CBX3	IRF9	KLF5	EZH2
PMC9724253-12920_2022_1407_MOESM1_ESM.pdf-243-TF_1	The analysis of the GSE2233**1**  Additional file 1: Supplementary results of gene differential analysis and functional enrichment analysis for asthenozoospermia	CDC5L	ELK1	GABPA	MAX	MEF2A	MYC	PATZ1	PAX2	REL	SP1	SPI1	TBP	YY1
PMC3697414-MI2013-342931.nxml--TLR	Some of the exogenous and endogenous ligands of TLR are listed in **Table 2**  Exogenous and endogenous ligands of toll-like receptorsTLR4TLR1 and TLR2TLR2 and TLR6TLR2TLR3TLR7 and TLR8TLR5TLR9TLR2; TLR4; TLR4 and TLR6TLR4TLR2TLR7	TLR4	TLR2	TLR3	TLR5	TLR9	TLR7
PMC10269832-spectrum.04292-22-s0002.xlsx-hTFtarget-TF		BRD4	CEBPB	CTCF	E2F6	E2F7	EP300	FOXA1	FOXA2	LMNB1	MAX	MAZ	MXI1	MYC	RAD21	ELF1	ETS1	GABPA	GTF2B	NKX2-1	PBX3	ASCL1	BCL3	BRCA1	CHD1	FOSL2	GATA3	JUND	POLR2A	RB1	RFX5	ATF3	CREB1	RBL2	JUN	MAFK	RELA	BHLHE40	EHF	HSF1	GATA4	BDP1	HIF1A	RCOR1	NR3C1	KLF4	ARRB1	REST	BRF1	BRF2	BTAF1	MED1	PIAS4	POU5F1	RBL1
PMC10267139-42003_2023_5025_MOESM5_ESM.xlsx-bm_cb_motif_enrichments-Gene_symbol	Based on clustering observed in the PCA analysis, three maturational groups were defined, populations **1**  Supplementary Data 1	AHR	BMAL1	ATF2	ATF4	ATF6	ATF7	ATM	BACH1	BACH2	BBX	BDP1	CEBPA	CNOT3	CREB3	CREM	CTCF	DEAF1	E2F1	E2F2	E2F3	E2F4	E2F6	E2F7	E2F8	E4F1	EBF1	EGR1	EGR2	EGR3	EGR4	ELF1	ELF2	ELF3	ELF4	ELK1	ELK3	ELK4	ERF	ERG	ETS1	ETS2	ETV1	ETV3	ETV4	ETV5	ETV6	FLI1	FOS	FOSL1	FOSL2	FOXO4	GABPA	GATA1	GATA2	GATA3	GATA5	GFI1	GMEB1	HENMT1	HES1	HEY1	HEY2	HIC1	HIF1A	HINFP	HMGA1	HOMEZ	HOXB7	HSF5	IRF2	IRF3	IRF5	IRF6	IRF8	JDP2	JUN	JUNB	JUND	KLF11	KLF12	KLF13	KLF15	KLF16	KLF4	KLF5	KLF6	KLF7	MAZ	MECOM	MECP2	MESP1	MITF	MYC	MYOG	NFATC1	NFATC3	NFE2	NFE2L2	NFIA	NFIB	NFIX	NFYA	NFYB	NFYC	NKX3-1	NR2C2	NRF1	PATZ1	PLAG1	PLAGL1	POLR3A	PURA	RARG	REL	RFX5	RUNX1	RUNX2	SATB1	SLC6A2	SMAD1	SMAD4	SOX11	SP1	SP2	SP3	SP4	SPI1	SPIB	STAT5A	TAL1	TBP	TCF12	TCFL5	TRIM28	TTF1	WT1	XBP1	YBX1	YY1	ZBED1	ZBED6	ZBTB14	ZBTB33	ZBTB49	ZBTB6	ZBTB7A	ZEB1	ZFX	ZNF217	ZNF219	ZNF282	ZNF35	ZNF513	ZNF524	ZNF8	ZSCAN16	ZSCAN4
PMC10267139-42003_2023_5025_MOESM5_ESM.xlsx-bm_cb_motif_enrichments-ensembl_ID	Based on clustering observed in the PCA analysis, three maturational groups were defined, populations **1**  Supplementary Data 1	AHR	BMAL1	ATF2	ATF4	ATF6	ATF7	ATM	BACH1	BACH2	BBX	BDP1	CEBPA	CNOT3	CREB3	CREM	CTCF	DEAF1	E2F1	E2F2	E2F3	E2F4	E2F6	E2F7	E2F8	E4F1	EBF1	EGR1	EGR2	EGR3	EGR4	ELF1	ELF2	ELF3	ELF4	ELK1	ELK3	ELK4	ERF	ERG	ETS1	ETS2	ETV1	ETV3	ETV4	ETV5	ETV6	FLI1	FOS	FOSL1	FOSL2	FOXO4	GABPA	GATA1	GATA2	GATA3	GATA5	GFI1	GMEB1	HENMT1	HES1	HEY1	HEY2	HIC1	HIF1A	HINFP	HMGA1	HOXB7	HSF5	IRF2	IRF3	IRF5	IRF6	IRF8	JDP2	JUN	JUNB	JUND	KLF11	KLF12	KLF13	KLF15	KLF16	KLF4	KLF5	KLF6	KLF7	MAZ	MECOM	MECP2	MESP1	MITF	MYC	MYOG	NFATC1	NFATC3	NFE2	NFE2L2	NFIA	NFIB	NFIX	NFYA	NFYB	NFYC	NKX3-1	NR2C2	NRF1	PATZ1	PLAG1	PLAGL1	POLR3A	PURA	RARG	REL	RFX5	RUNX1	RUNX2	SATB1	SLC6A2	SMAD1	SMAD4	SOX11	SP1	SP2	SP3	SP4	SPI1	SPIB	STAT5A	TAL1	TBP	TCF12	TCFL5	TRIM28	TTF1	WT1	XBP1	YBX1	YY1	ZBED1	ZBED6	ZBTB14	ZBTB33	ZBTB49	ZBTB6	ZBTB7A	ZEB1	ZFX	ZNF217	ZNF219	ZNF282	ZNF35	ZNF513	ZNF524	ZSCAN16	ZSCAN4
PMC10265083-ADVS-10-2206852-s007.xlsx-NC_TFs-TF	Supplemental Table 5  Click here for additional data file	HSF1	NELFE	GTF2F1	MECOM	NFYA	PKNOX1	SOX5	OVOL1	OVOL2	RFX2	YBX1	ONECUT2	MEF2C	HMGN3	ETV6	SRF	PBX1	BBX	NFIA	TCF4	KLF9	FOXN3	JUN	KLF4	ARID3A	NR2C2	SP1	RFX1	SOX6	SOX30	RFX3	CREM	CREB3	ATF5	HMGB3	TGIF2LX	PGR	CREB1	PRRX2	RUNX2	LHX2	LMX1A	TGIF2LY	EHF	NR2C1	GABPA	SIN3A	BCLAF1	SUZ12	TAF7	HDAC2	NFYC	NFYB	BRCA1	CLOCK	TRIM28	SMARCA4	SAP30	ZC3H11A	YY1	MAZ	REST	BDP1	KDM5A	SMARCC2	CPEB1	RCOR1	POLR2A	ATF6	NFIL3	FOXP1	BCL6	SMAD1	GATA1	GATA6	IRF1	RAD21	ZMIZ1	TBX1	BACH1	SCRT1	LHX4	MEIS1	EVX1	SHOX2	HNF4A	TRAF4	SIX3	TP73	MEIS3	ESRRB	ZFY	TBX4	LHX6	FOXD1	ZNF189	NFE2L2	STAT1	FOXK2	ZFHX2	HNF4G	FOXG1	HES6	TCFL5	SOX2	SREBF1	ZNF76	ZNF281	MYBL1	TFDP1	RFX4	ZFP64	TBP	KDM5B	EZH2	SUPT20H	CEBPZ	ZBTB17	ZNF143	THAP1	SMARCB1	XRCC4	ELF2	DDIT3	ENO1	EGR3	BATF3	MAFB	CREB5	JDP2	EGR2	BATF	ZNF467	RELB	RXRB	VDR	SPIB	ESRRA	FOXC1	HOXD9	EMX2	HOXD3	GLI1	MSC	TBX2	CEBPA	MEF2A	FOSL2	ZBTB7A	BHLHE40	THRB	ETV3	ZNF263	SOX11	TFAP4	NFIB	TP53	AR	FOXO4	IRF2	PML	FOXJ2	HES1	ZNF503	TCF21	HIC1	ASCL1	NEUROG1	KLF15	ZNF740	PPARA	FOXO6	KLF8	RORC	SOX3	SRY	NKX3-1	TCF12	SOX9	SOX10	HOXD13	HOXC11	HOXC10	HOXB5	HOXC8	HOXC6	HOXC4	HOXC5	HOXB6	HOXB4	HOXB8	EBF3	NKX6-2	KLF12	DBX2	POU3F1	KLF13	GATA2	LHX9	NKX2-5	PAX7	RXRG	FOXD4L6	GLIS1	TBX19	ASCL2	TEAD4	E2F3	POU3F2	POU6F1	NEUROD2	NEUROD1	ARGFX	FOXP2	ISL1	TCF7	MLX	RARG	ZNF582	NR2F6	IRF3	FOXF1	SIX2	BARX1	HOXC9	POU3F3	TLX1	OTX1	HES5	MIXL1	HOXB13	PITX1	ESR1	DPRX	FOXB1	POU2F3	ALX1	TBX20	TBX5	VAX1	HOXA11	NKX1-1	ZBTB49	EN1	OTP	RORB	TBX15	RARB	SOX13	POU6F2	LHX1	GBX1	ERG	ATOH7	BACH2	ETV4	TFAP2B	HES4	SOX14	MSX1	PAX4	ZNF319	VSX2	FOXL1	ATF1	OTX2	SIX6	NANOG	DLX4	FOXA2	PAX5	NR1I2	HOXA13	SOX21	FOXQ1	TFF3	ELF3	GRHL1	ZNF622	HESX1	HINFP	TLX2	NR1H4	PPARG	TBX6	ETV7	HOXA4	TCF24	ZNF200	SP4	MBD4	WT1	GATA5	GATA4	NR5A1	MSX2	IRF7	PRDM1	NFKB1	FOXO3	TCF7L1	JUND	ELF1	STAT6	ZBTB7B	RARA	NFIX	ZNF444	MAFG	ATF2	ZEB1	STAT2	BCL3	IKZF1	SPI1	IRF5	CUX1	ETV5	EMX1	MYC	PLAGL1	KLF3	KLF2	KLF6	IRF8	RUNX1	ETS2	FLI1	IRF9	POU5F1	IRX3	GLIS2	SREBF2	XBP1	NFKB2	ELF4	IRF4	MEF2D	ZNF84	SOX8	SPR	RXRA	EGR4	SIX1	PATZ1	SOX12	TCF7L2	ELK3	CEBPB	CEBPD	FOS	FOSB	ATF3	JUNB	KLF1	GATA3	MLXIP	CREBL2	EP300	WRNIP1	E2F4	ZNF148	SP2	RBBP5	STAT3	MXI1	PURA	KLF10	HCFC1	USF2	CTCF	TBL1XR1	SP3	BRF1	KAT2A	ATF4	RELA	EGR1	REL	HSF2	ATF6B	E2F1	E2F6	ZFX	YY2	GTF2B	CTCFL	POLE4	THAP11	BRF2	MYOD1	HOXD1	LHX8	TAF1	ESX1	KLF11	FOXO1	POU2F1	DMRT1	SOX4	MNT	PHF8	PBX3	ZNF502	HOXB7	TFAP2A	UBTF	POLR3G	ZNF597	NR3C1	TPI1	EIF5A2	KLF17	HNF1B	ZNF570	ZNF891	ZNF560	ZNF85	SF1	ZNF528	HSPA1L	HBP1	ZNF683	NFE2	ZNF384	RFX5	TFE3	ETS1	SALL2	TCEAL2	MYLK	ZNF641	SALL4	SATB1	GCM1	ZNF562	ZNF426	ZSCAN4	ZNF235	TEAD3	ZNF776	SIX4	ZNF844	PAX9	ZNF695	MZF1	FIGLA	ZNF497	ZNF596	FOSL1	ZNF121	ZNF354C	ISL2	ZNF75A	TCEAL6	NFIC	CHD1	SMAD5	CRX	HMGA1	TEAD1	ZNF711	MECP2
PMC10265083-ADVS-10-2206852-s007.xlsx-ClassI_TFs-TF	Supplemental Table 5  Click here for additional data file	MYBL1	SUPT20H	KDM5B	EZH2	FOXG1	SREBF1	TCFL5	NFYA	ZBTB17	CEBPZ	ELF2	GTF2F1	RFX5	TBP	RFX2	OVOL1	YBX1	NELFE	RFX4	ZFHX2	ZFP64	OVOL2	HSF1	ELK4	SOX30	RFX3	SOX5	CREM	NR1H3	NFATC1	POU4F2	SOX18	FOXJ1	ZNF274	NFATC4	PKNOX1	MEF2A	BRCA1	SMARCC2	SIN3A	SUZ12	POLR2A	BCLAF1	E2F4	GABPA	ATF6B	NFYB	ARNT	CBX7	RXRB	IRF3	BRF1	CNOT3	SP3	CTCF	EP300	ZFHX3	ZXDC	CEBPG	PSMD12	GABPB1	TAF7	HDAC2	RELA	THAP11	SMARCB1	ATF4	CRX	PBX3	ZFY	HDAC6	SMC3	CTCFL	PHF8	HSF2	EMX2	POU2F2	HESX1	HIF1A	HOXB4	HOXB3	SPIB	HOXD13	HOXC4	HOXB7	HOXC11	HOXC10	HOXC6	HOXC9	HOXC8	HOXC5	HOXB6	HOXB8	HOXB5	VEZF1	CLOCK	NR6A1	TCF12	REST	SMARCA4	MAZ	YY1	ZNF281	TRIM28	SETDB1	SAP30	RCOR1	KDM5A	BDP1	SP2	SP1	KLF10	BACH1	ATF2	WRNIP1	CUX1	MAX	PAX3	NFE2L2	STAT1	CHD2	FOXM1	ZNF143	VAX1	NR3C1	EN1	KLF4	FOXP1	CREB1	SRF	DLX6	SOX17	ISL1	TCF4	PBX1	KLF9	FOXN3	ATF5	HMGB3	HMGN3	BBX	MEF2C	IRF1	ARID3A	GATA2	GATA1	MEIS1	TBX1	GLIS3	TBX4	RORA	TBR1	ZMIZ1	NR1H4	KLF16	SOX6	ESRRB	LHX4	TRPS1	PGR	EVX1	TGIF2LY	RUNX2	NR2C2	MAFA	TEAD2	MAF	EGR1	ATF3	IRF2	CEBPD	IRF9	FOS	FOSB	JUN	JUNB	MYC	MAFF	KLF2	GATA6	EGR3	GATA5	WT1	EGR2	KLF3	FOXO3	GATA4	IRF7	NFIB	SP5	FOXP4	TCF7L1	DMRT3	RFX1	RREB1	TCF3	FOXJ2	MAFG	ZEB1	RAD21	FOXO1	NFKB1	SPR	AKR1A1	ELF1	UBTF	RBBP5	PATZ1	SOX4	DMRT1	ESX1	E2F1	E2F6	ZFX	YY2	TAF1	MXI1	SREBF2	TBL1XR1	USF2	HCFC1	POU2F1	TFAP2A	XBP1	IRF6	NR2F1	MEOX2	MSC	TCF21	NR2F2	RXRG	ZNF358	KLF8	GLI1	LHX9	SNAI2	HOXD4	HOXD9	HOXD10	E2F3	NFKB2	STAT5A	FOXC1	TFAP2C	TEAD3	BATF	IKZF1	BCL3	SOX3	CEBPB	TFAP2D	MAFB	ETV6	IRF5	SPI1	FOXD4L5	NFATC2	PLAGL1	ESRRA	PRDM1	HIVEP2	NKX3-1	SMAD3	NR5A1	AR	MSX2	RORC	EGR4	PAX7	JUND	E2F2	NR2F6	BARHL2	POU3F1	SNAI3	NFE2	HLF	LMO2	TCF7L2	THRA	SMAD9	KLF7	NFIC	STAT2	SP4	IRF8	RARG	POLR3G	ASCL2	TEAD1	RXRA	SOX2	NKX1-1	IRF4	HOXD3	HOXA5	SOX9	DLX5	RARB	RUNX3	TBX19	NOTO	FOXF1	EMX1	TEAD4	MIXL1	NKX6-2	NEUROD1	TBX21	PPARA	FOXI1	XRCC4	NFYC	MIOS	NR1H2	THAP1	BRF2	ZNF76	CREB3	NR2C1	ZNF502	ERG	MYOD1	NR2E1	ZFP37	CDX1	EN2	PAX8	HOXA4	KLF1	SP8	HDAC1	VSX1	ZNF467	RAX	SHOX2	TLX2	ATF6	ELF5	CREB3L4	ALX3	HOXD11	HOXB9	PAX9	HOXA11	EVX2	NANOG	HOXA10	NKX3-2	FOXA3	FOXA1	ONECUT1	POU4F1	HOXA6	FOXD4	TFAP4	TBX15	PAX2	MNX1	GBX2	HOXA13	POU3F3	KLF15	POU6F1	PPARD	ALX1	DBX1	SOX7	GLI2	MESP2	BMAL2	ESRRG	NEUROG2	NR5A2	DPRX	SIX4	ZSCAN4	POU5F1	LMX1B	RELB	SIX2	MSX1	SOX21	SP9	TBX5	GBX1	ZNF436	HES2	ASCL1	ZNF263	ETV7	BATF3	ZIC3	HOXB13	ZIC4	RUNX1	ZIC1	TWIST2	DMBX1	GATA3	HOXA7	PITX2	GLIS1	HNF1B	TGIF1	NKX6-1	NEUROD2	PAX4	THRB	VSX2	PKNOX2	TBX20	SCRT1	ZNF429	ISL2	SOX11	BACH2	LHX1	ZNF35	EIF5A2	FOXR1	HINFP	REL	ZNF682	GTF2A1	ZNF146	ELK1	TPI1	ZNF560	MYB	LUZP2	STAT6	TCEAL6	ARID5B	SMAD4	ZRSR2	MTHFD1	ZNF623	MECP2	HMGA1	CREB3L1	DBP	SALL2	ETS2	GTF2I	ZXDB	TFF3	FIGLA	ZBTB14	SATB1	MYBL2	FEZ1	DDIT3	CD59	KDM4E	ZNF430	PURA	ZNF230	MEIS2	MZF1	ZNF814	PITX1	HNF4A	PROX2	ZNF579	PAX5	ZNF740	NHLH1	ZNF354C	TP73	ZNF729	ZNF836	HOXA3	ZSCAN12	ZNF774	SMAD1
PMC10265083-ADVS-10-2206852-s007.xlsx-ClassII_TFs-TF	Supplemental Table 5  Click here for additional data file	CREM	MESP1	FOXL2	PAX3	ESR2	ZFP64	OVOL2	MECOM	NR1H3	TCF12	SOX18	E2F1	ZNF143	ELF2	YY2	XRCC4	GABPA	GABPB1	SMC3	PHF8	CTCFL	HDAC2	CEBPG	PSMD12	BATF3	SUZ12	KDM5A	GTF2F1	NF1	BDP1	ZNF281	BRF1	MLXIP	USF2	TRIM28	RCOR1	SP1	YY1	SMARCC2	NR2C2	SETDB1	MLX	KLF11	NFYC	THAP1	NELFE	CREB1	TGIF2	NR1H2	SMARCA4	SIN3A	CLOCK	POLR2A	CUX1	STAT1	REST	CEBPZ	PPARA	MAFG	LEF1	MTA3	LYL1	ZNF76	ELK4	SREBF1	TBP	TCFL5	OVOL1	RFX2	RFX4	WRNIP1	YBX1	MAZ	NFYA	DDIT3	HOXB2	KDM5B	MYBL1	EZH2	SUPT20H	HOXC10	HOXC6	HOXC11	HOXB8	HOXC5	HOXB5	HOXC8	HOXB6	HOXB9	HOXC9	HOXB7	HINFP	PAX6	HESX1	REL	XBP1	PBX3	SP2	ATF6B	ATF6	ATF2	BACH1	SREBF2	E2F4	ZNF91	ZNF672	FOXJ3	PKNOX1	BRCA1	HDAC6	NFYB	MAX	ZFY	NR2C1	FOXA2	CRX	ZNF384	CPEB1	BCLAF1	GTF3C2	ESX1	E2F6	POLR3G	TAF7	RELA	GTF2B	POLE4	THRA	IRF8	IRF7	ATOH8	ZNF16	ELK3	SIX1	KLF7	FOXO1	NFIC	TCF3	TCF7L2	ZEB1	RBBP5	TCF7L1	SP3	UBTF	RAD21	MEF2C	SOX4	DMRT1	POU2F1	CCNT2	SP4	RREB1	MXI1	HCFC1	NR3C1	CTCF	EP300	TCF7	LHX6	MYOD1	RUNX3	TFAP2A	KLF5	E2F7	HOXD1	DLX5	E2F2	ATF1	ARID3A	GATA2	EMX1	BACH2	SOX17	TWIST2	FOXF1	HES5	HOXA1	MYF6	RXRG	BARX1	ZNF582	DLX3	MEIS1	SMAD9	FOXA3	NR1D1	NANOG	FOXP4	EBF3	ASCL2	SP5	TBX21	ZNF239	TEAD4	BARHL2	SOX15	OLIG1	SNAI3	IRF9	CREB3L2	FOS	KLF6	MYC	FOSB	KLF4	IRF1	NFATC2	FOSL1	ETS2	CEBPB	MAFF	ATF3	KLF10	EGR1	JUNB	JUND	CEBPD	JUN	EGR2	BCL3	EGR3	ATF4	EGR4	TAF1	TGIF1	FOXP1	ZNF148	ELF1	FOXO3	FOXN3	NFKB1	KLF16	PATZ1	NFE2L2	NFIA	KLF2	NR2F2	GATA5	KLF3	AR	NKX2-8	SOX9	WT1	GATA4	TBX22	GATA6	TCF4	ETS1	MSC	STAT2	TCF21	STAT6	KLF9	JDP2	ZIC5	RXRB	PPARD	ZNF189	RORA	EMX2	FOXO4	MSX1	KLF15	RXRA	ELK1	SMAD3	RARG	NFATC1	SOX12	HEYL	NFE2L3	ETV6	IRF3	ZNF263	FLI1	SPI1	IRF4	PRDM1	IRF5	FOXD4	NEUROD1	LMX1A	POU3F1	MEOX1	SOX3	ZBTB7B	FOXL1	POU5F1	GATA3	IRF2	SALL2	BATF	NFKB2	RARA	RELB	HOXA4	ERG	ETV7	PITX1	LHX2	TFAP4	ATF5	ZNF274	SRF	NR2E3	PML	MAFA	SNAI1	NR1H4	SOX30	RFX5	MEIS3	EN1	DLX4	GBX1	PITX2	HOXD11	SPIB	PITX3	THAP11	HOXC4	ZNF502	ESRRA	TLX2	OTP	LHX8	VAX1	VSX1	IKZF1	FOXF2	HOXA5	KLF8	PPARG	HES2	HOXD13	OTX1	SOX2	RAX	BCL11A	ZNF471	EVX2	TFAP2B	HOXD3	DBX1	TGIF2LX	MEOX2	RFX3	CREB3	HOXD8	FOXM1	POU2F2	TBX6	CREB3L1	TBX20	PAX2	ETV4	ZNF831	ETV2	CEBPA	RUNX2	FOXO6	PAX5	HOXB13	ZIC1	KLF1	FOXP2	TBX18	HOXD9	GFI1	HOXD4	STAT5A	BCL6	HIF3A	NR2F1	SOX6	SOX7	PHOX2B	NKX3-2	MAFK	TAL1	HOXD10	SRY	FOSL2	PDX1	EOMES	LBX2	RARB	TBX15	LHX1	BRF2	ZNF436	ZIC3	HOXC13	FOXQ1	ZNF691	GSC	NR2F6	SHOX2	SOX1	SIX2	NFE2	GLIS3	IRF6	TBX1	ELF4	ZBTB17	KAT2A	CDX1	PAX8	TBR1	SIRT6	ISL1	SIX4	DMRT2	GLI3	MIXL1	ZFHX2	EN2	SOX10	SIX6	HNF4A	HOXA2	VENTX	SP6	DLX6	VSX2	LHX9	POU6F1	PHOX2A	RFX7	BARX2	ATOH7	FOXG1	SIX3	ZMIZ1	FOXD3	PRRX2	NKX2-4	E2F8	GATA1	HOXA3	ARGFX	ONECUT1	NR2E1	HOXA11	TGIF2LY	TBPL1	ZNF266	MZF1	FEZF1	HSF2	HSF1	ZNF407	GTF2IRD1	EIF5A2	TFDP1	HIRIP3	MECP2	ZBTB11	AEBP2	TFCP2	FIGLA	ZNF335	MTF1	NFIB	BBX	STAU2	MXD4	ZBTB7A	PHLDA2	OSR2	ZNF572	ZNF580	TP53	ONECUT2	TFF3	MLXIPL	PBX1	ZBTB14	ATF7	ZNF684	ZNF180	ZNF426	BMAL1	ZNF354C	HDAC1	ZFP42	KDM4E	ZNF208	ZNF682	ZNF544	ZNF234	ZNF676	STAT3	GCM1	SIM2	MYCN	TFAP2C	IKZF2	PBX2	CUX2	ZNF540	BNC1	ZNF789	SKOR1	ZNF133	GFI1B	MXD3	ASCL1	SCRT1	GCM2	ZXDB	ZNF503	ZNF112	ZIC4	TP73
PMC10265083-ADVS-10-2206852-s007.xlsx-ClassIII_TFs-TF	Supplemental Table 5  Click here for additional data file	ONECUT1	ESRRB	HOXD3	NEUROD1	FOXP2	MEIS2	PRRX2	LHX2	IRF4	ZZZ3	POU3F2	THAP1	BACH1	PBX3	NR3C1	NFIL3	TCF4	FOXP1	TEAD1	ZEB1	POLR3G	KLF5	SP4	FOXO3	TFDP2	TBL1XR1	YY1	ZNF76	MAZ	ZBTB17	RFX3	POLE3	NR1H2	ZFHX2	RFX5	CHD2	SOX11	SOX2	NR1H3	NFE2L2	CLOCK	SOX5	REST	ESR2	EZH2	ELK4	KDM5B	RFX4	SMARCA4	TFDP1	NFYA	SREBF1	SUPT20H	MYBL1	CREM	NELFE	RFX2	YBX1	FOXG1	GTF2F1	DDIT3	ZNF274	TBP	NR1H4	DMRTA2	GATA2	E2F2	JUND	KLF9	SRF	ATF5	KLF1	ZNF143	DLX6	HMGB4	ELK1	MAFA	USF1	KLF10	HOXD13	TBX19	ZIC4	TBR1	ESRRA	RARB	MYC	SIX1	FOSL1	MYOD1	MYOG	HIVEP1	NR5A1	GATA5	IRF1	EGR3	EGR2	WT1	GATA4	JUN	SNAI3	AR	ETV4	RORA	GATA6	HOXA6	PAX2	JUNB	FOS	ATF3	NR1I2	IRF2	RORC	MAF	CEBPB	NKX2-8	SUZ12	BRF1	KLF11	BCLAF1	USF2	CTCF	SIN3A	HDAC2	EP300	KDM5A	CREB1	BDP1	PSMD12	RELA	E2F4	MAX	ZFY	MAFG	ZNF502	THAP11	ZNF444	SREBF2	NFE2L1	POLR2A	GABPA	TAF7	HCFC1	CTCFL	SP1	FOXK1	RCOR1	SMC3	GMEB1	FOXN2	REL	BRCA1	SMARCC2	CDX1	NR2F1	NF1	HOXB4	HOXB9	HOXB6	HOXB5	LHX8	MSX2	HOXC5	HOXC4	HOXC11	HOXC9	HOXB8	HOXC6	HOXC8	HOXC10	PPARG	TCF24	ZNF584	HOXD9	TBX18	BCL11B	HIF1A	XBP1	RFX1	ARNT	SETDB1	SHOX2	MAFF	FOXD4L6	GABPB1	NR1I3	TEAD2	E4F1	PPARD	RXRB	EOMES	STAT3	THRB	ZXDB	NR2F6	HEYL	NFIC	CUX1	KLF6	ZNF384	ATF6	PAX6	MNT	PHF8	HSF2	TAF1	RARA	E2F6	ZNF84	RXRA	TCF7L1	E2F1	FOXO1	TCF3	TCF7L2	KAT2A	HOXB7	EGR1	KLF7	YY2	MXI1	SOX4	DMRT1	ZFX	UBTF	SP3	RREB1	RBBP5	RAD21	POU2F1	SOX1	CREB3L2	MESP2	TBX1	SOX8	ZNF217	TFAP2A	ZNF362	NR1D2	DLX1	VENTX	KLF4	FLI1	BCL3	FOSB	KLF17	ETS1	ARID3A	PBX1	KLF16	SALL4	FOXN3	PATZ1	MEF2C	GLIS3	KLF3	BCL11A	POU3F1	SOX3	PPARA	GLI2	FOXC1	RARG	SOX10	FOXM1	SOX17	NKX1-1	PRDM1	XRCC4	SOX9	PKNOX1	SOX18	POU4F2	MEIS1	FOXD4L1	OSR1	ETS2	HOXA5	RUNX2	BARX2	HNF1B	GATA3	ALX3	FOXA1	FOXQ1	LHX1	GLIS1	STAT1	SOX13	NKX3-2	NEUROG2	SIX6	GLIS2	LHX6	TCF7	TP63	E2F7	ZNF831	SOX21	MSX1	TEAD4	ERG	TBX21	ASCL2	BHLHE40	TBX2	FOSL2	IRF7	BHLHE22	HOXA4	VDR	KLF12	POU6F2	NR2E1	HIC1	ZSCAN9	SP8	STAT5B	SIX2	IRF8	ETV6	IKZF1	HEY1	GLI3	SOX12	PLAGL2	TCF12	CHD1	NFYB	MEF2A	SOX6	NR2C1	NANOG	EN2	TAL1	IRF5	EN1	FOXA3	LMX1A	FOXD3	ZNF467	ESR1	ZNF250	HNF4A	BACH2	PKNOX2	TEAD3	FOXD4L5	FOXD2	SP6	PAX8	ALX1	ARX	MSC	CREB5	POU2F2	GBX1	SP2	KLF8	FOXL2	HOXA3	POU2F3	ZBTB7B	EMX1	ZNF429	HESX1	STAT2	TBX15	MTA3	LHX9	CEBPG	FOXJ3	SIRT6	DMBX1	PRDM16	IRF3	ELF5	E2F3	CREB3L1	MAFB	ETV1	PAX7	NR2F2	NR2C2	HOXA10	POU5F1	TWIST2	E2F8	TBX6	BATF3	ZNF263	RFX7	BRF2	FOXD1	CEBPD	LIN28B	EXOSC3	HNF4G	OVOL1	CARF	ZNF317	ZNF713	ZSCAN4	GCM2	PHLDA2	MYLK	SMAD5	ZNF770	NFATC3	OTX2	STAT6	NKX2-1	ZNF324	GPAM	ZNF559	SOHLH2	MEIS3	ZNF418	ZNF257	NFKB1	HMGB3	ZNF711	KDM2B	MYBL2	MECP2	HMGB1	HMGA1	ZNF404	HIC2	TWIST1	ZXDC	RUNX3	RBBP9	ZNF71	HMGA2	ISL1	CPTP	ZNF35	ZNF354A	ZNF641	DLX2	DBX2	PAX3	CEBPA	ZNF765	GTF2IRD1	SOX15	RBPJL	ARNT2	PAX5	ZNF846	ZNF845	ZNF225	MYB	FOXF1	ZNF285	PRDM15	OSR2	ZNF579	ZNF8	ZNF589	ZNF680	ZNF740	SCRT1	ZNF383	MZF1	ONECUT2	ZNF99	TP73	ZNF398	FOXS1	ZNF273	ZNF431	MTHFD1	LIN28A	ZNF30	TGIF2LY
PMC10265083-ADVS-10-2206852-s007.xlsx-ClassIV_TFs-TF	Supplemental Table 5  Click here for additional data file	EZH2	SUPT20H	KDM5B	RFX4	ELK4	YBX1	RFX2	NFYA	TCF12	ZNF189	MAX	ZBTB7B	GABPB1	ZNF467	SETDB1	ZNF384	NR2F6	ZNF444	RARA	STAT3	HEY2	NFKB2	TCF4	MYEF2	DMRT3	LEF1	CEBPZ	TFDP1	BRF1	SMARCA4	MAZ	NFATC2	ZBTB7A	PAX8	ZNF319	ZFY	NR2C1	CREB3	KLF17	ETV5	ELF2	BACH1	XBP1	RB1	CRX	CHD1	E2F1	ATF4	POLR2A	HSF2	SAP30	PBX3	HDAC6	PHF8	RORC	NFE2L1	NFYB	E4F1	FOXK2	NFATC3	NFE2L2	HSF1	OVOL1	NR1H3	PRRX2	SOX18	HOXA11	OVOL2	FOXP2	MECOM	STAT1	PAX3	HNF4G	RUNX1	CREBL2	FOXA1	TAL1	ONECUT1	ENO1	NR1H2	SREBF1	ZNF76	NELFE	ZBTB17	TP73	RXRB	IRF3	HOXC6	HOXB9	HOXD9	HOXC11	HOXC10	HOXB6	HOXC8	HOXC5	HOXB8	HOXB7	HOXB5	HOXB3	HOXC4	HOXB2	ONECUT2	HOXD3	FOXD3	NR6A1	GABPA	THAP11	ZEB1	CUX1	VAX1	PAX6	MAFF	HOXD13	EMX1	HOXD10	OTX2	HOXC9	SREBF2	RAD21	TAF1	RCOR1	HCFC1	CTCFL	SP1	FOXO1	RELA	RBBP5	CREB1	MXI1	YY2	CTCF	ZFX	POU2F1	ZNF263	UBTF	KLF11	E2F4	KDM5A	BDP1	HDAC2	SUZ12	BRCA1	SMARCC2	SIN3A	YY1	TCF3	USF2	NR3C1	BCLAF1	EP300	TAF7	FOXG1	KLF6	REST	CHD2	TBP	GTF2F1	RFX5	SRF	GTF2B	MAFA	JUND	ATF2	NR2E3	CEBPG	ZNF143	NR2C2	PAX7	DMRTA2	NEUROG2	SOX30	KLF9	ID4	POU6F2	ZNF274	TEAD4	SNAI1	KLF1	STAT2	IRX5	NFYC	POLR3A	JUNB	NR2E1	NEUROD1	ETV7	GATA1	ZXDB	FOSL2	ATOH8	ELK3	RARG	PBX1	TRPS1	BCL11A	TBX3	GLI2	TBX18	SMAD9	TBX1	TFAP2A	GATA3	DMBX1	ETS2	EGR3	NKX2-8	SOX9	PRRX1	KLF3	NFIC	MAF	AR	DBP	NR5A1	WT1	GATA4	MYBL2	ZIC3	EGR1	SP3	ZNF607	ZNF502	KLF5	ZNF84	POLR3G	ELF1	ELF4	TEAD1	RREB1	TCF7L2	TCF7	GLIS2	E2F6	FOXO3	DMRT1	PATZ1	SOX4	ESX1	PPARG	RXRA	FOS	KLF2	ARID3A	FOXP4	IRF8	NFIL3	HLF	SIX1	SOX8	RARB	E2F3	FOXN3	FOXP1	IRF1	FOSB	IRF7	LMX1B	RUNX2	RUNX3	PRDM1	NFKB1	BACH2	IKZF1	POU2F3	FOXC1	GLIS1	IRF2	CEBPD	CEBPB	LHX6	NFATC1	IRX2	MEIS2	LHX2	CREB3L2	ELF3	EOMES	ELK1	RELB	CREB3L4	CBFB	EVX2	TBX2	XRCC4	HESX1	LHX1	TCF24	SOX15	IRF6	FOXA2	KLF8	SIRT6	NKX2-1	EMX2	ZNF217	MAFB	THRB	BRF2	GATA6	ETV2	EVX1	ZNF16	MXD3	SP4	DLX4	HOXA3	ESR1	KLF16	ESRRA	BCL3	FOXP3	SP6	FOXD2	POU3F3	MYCN	EGR2	POU5F1	HES4	BSX	FOXM1	FOXD4	GLI1	EN1	BARX2	ERG	ZMIZ1	ZNF219	TP53	NR1D1	MYOG	OTP	NR1I2	NANOG	POU3F2	CREB3L1	ATF3	IRF5	FOXD4L5	PAX9	GATA2	JUN	IRF9	NKX3-2	TGIF2LY	TBX6	MEF2A	HIC1	PITX1	CEBPA	TLX2	MSX1	ETV6	TBX15	TBX5	PAX2	SOX17	PBX2	HIVEP1	TEF	VSX1	SHOX2	CDX1	MAFG	ZFHX3	TEAD3	TFE3	HOXD8	NR2F1	TFAP4	RFX3	MEIS1	TFEB	FOSL1	SOX1	POU2AF1	ALX1	BARHL2	NEUROD2	DUXA	PPARD	SOX6	EN2	PHOX2B	TBR1	NRF1	NR5A2	VDR	SOX10	POU3F1	RFXAP	NRL	ATF6B	HOXA10	NFE2L3	ZNF429	SOX2	USF1	GBX1	PITX2	ZNF546	MTF1	ILF2	ZNF554	ZNF787	ZNF397	KDM4B	ZNF586	KDM4C	REL	ZNF718	BPTF	ZNF426	ZNF121	PRDM16	FEZF1	ZIC2	INSM1	HMGB1	PDLIM5	MYBL1	ZNF433	HMGB4	ZFP90	NKX2-5	ZSCAN31	ETS1	MYCL	NFIA	NXPH3	TRIM21	ZBTB14	AHR	ELF5	HES7	ZSCAN4	MZF1	ZNF208	HNF4A	ZNF41	ZNF300	TFF3	ZFP62	HBP1	SALL3	PROX1	FHL2	SALL2	ZNF845	TFAP2C	CREBZF	EBF1	ZNF251	ZNF222	ZBTB25	ING3	HOXB13	ZNF180	ZNF513	ZMAT4	ZNF343	ZNF691	ING4	HAND1	FOXD4L1	ZNF267	ZSCAN16	RAX	ZNF100
PMC3446451-ar3800-S1.XLS-Table_S4-Unnamed_5	genes were selected to reflect a broad variety of physiological and pathological pathways (Tables S**1**)  Additional file 1Table S1, a complete list of NAPPA proteins, presenting the Entrez gene symbol, protein name, cellular location and molecule type for each protein produced on the NAPPA array within the current study; Table S2, functional networks of NAPPA proteins, listing the physiological and pathological functions of 25 networks constructed from the constituents of the NAPPA arrays used within the current study; Table S3, cluster 1 transcriptional regulation, listing the proteins responsible for transcriptional regulation of the target antigens within cluster 1 (Figure 3Aand Additional File 2 ); and Table S4, cluster 2 transcriptional regulation, listing the proteins responsible for transcriptional regulation of the target antigens within cluster 2 (Figure 3Aand Additional File 2)  Click here for file	CDKN2C	NFKBIE	CEBPG	RARB	EZH2	EP300	THRA	STAT4	ESR2	FOSL2	MEOX2	EGR1	NFKBIB	LMCD1	PREB	GATA6	FOSL1	HMGB1	JUN	PPARG	NKRF	USF2	STAT3	NRIP1	IFI16	TAF9	PHB1	LHX3	ERF	ID4	STAT1	NCOA1	SREBF2	PPARA	TSC22D1	CEBPD	MEIS2	HOXB9	DEK	CREB1	PIAS3	TEAD3	PYCARD	HOXB7	PIAS2	CCNT1	GATA5	MLX	BCL10	POU1F1	REL	ESR1	FOXG1	ZEB2	PITX1	IRF3	FOXO3	TEAD4	ERG	THRB	CEBPA	KLF2	ATN1	TEAD1	BMAL1	PAX8	HOXA5	GABPB1	CITED2	MLXIPL	NR2C2	NR3C1	ZEB1	FHL2	NFE2L2	ZBTB17
PMC3584047-pone.0057650.s010.doc-0-Network	a variant of the “shortest paths” algorithm was used to generate transcriptional regulation networks (**Table S4**)  Statistics of MetaCore network analysis of proteomic data and significant functional protein subnetworks using “transcription regulation” algorithm.(DOC)  Click here for additional data file	SP1	MYC	CREB1	HSF1	GATA1	ESRRA	EGR1	E2F1	SRF	USF1	HIF1A	ONECUT1	SP3	SMAD3	NFIA	NRF1	ETS1	HSF2
PMC9705439-41467_2022_34864_MOESM7_ESM.xlsx-Lats_Up500-Supplementary_Data_4_Binding_Analysis_for_Regulation_of_Transcription_BART_of_the_top_500_genes_upregulated_in_LATS1_2-K8_deleted_cells	tumorigenesis in our Lats1/2f/f; K8CreERT2 model, we observed increased expression of many cancer-defined YAP/TAZ targets**4**  Supplementary Data 4	TF	SMARCA4	TEAD4	EZH2	FOSL2	JARID2	SUZ12	SMARCB1	JUN	HRAS	TEAD1	KMT2B	RNF2	SRF	BMI1	MYOD1	PCGF6	TLX1	IRF2	KLF4	PCGF2	EPOP	SOX2	CBX7	RUNX2	HDAC1	FOS	H2AX	KLF5	MTF2	CBX6	ETV5	POU5F1	YAP1	ETV4	RYBP	EED	NR6A1	SMARCC1	PHF19	MYOG	CRTC2	KLF15	ERF	TEAD2	MED12	PKNOX1	PHIP	KDM4A	H2AZ1	PBX1	DICER1	TP53	SAP18	ZNF143	JUND	IRF1	NFATC1	KDM2B	KDM4C	MSX1	MBD3	TOP2A	TP63	E2F3	KDM5B	KLF3	KMT2D	CBX2	ESR1	NRF1	NELFB	DLX5	VDR	AEBP2	CEBPG	MXI1	SALL4	KDM5A	MEN1	NANOG	INO80	HMGA2	JUNB	KDM5C	KDM1A	PRDM15	HSF1	MEIS1	KMT2C	STAT1	SIRT6	NCAPH2	SS18	HNF1B	CBX8	CHRM2	TMPRSS4	RBBP5	FOXL2	ESRRB	ATF4	CHD4	SAP130	SOX3	TET1	SINHCAF	DPY30	TDG	SMARCA5	YY1	EP300	SMAD3	SHOX2	EPOP	ARID3A	TFAP2C	BTAF1	NFE2L2	SIRT1	MORC3	RAP1A	SMAD2	FOXK1	ZFP57	TRIM63	SP1	NELFA	NCOA2	STAG1	CBX3	KDM2A	KANSL3	GATA4	ZMYND8	DNMT3B	DDX21	SOX17	MCRS1	ATF3	ATF7	AFF3	TAF9B	E2F4	ARID4B	ELOB	PRDM4	KAT8	MSL1	CDK8	FEZF2	ZIC2	TOP2B	SP7	SALL1	SIN3A	HOXB5	EP400	RELA	RXRG	ZBTB2	GRHL2	HOXC9	TGIF2	PAX6	HMGA1	NSL1	ZBTB16	SOX9	SIX2	NIPBL	DDIT3	HDAC2	EHF	STAT2	POLR2A	GATA6	GRIP1	RFX2	HEXIM1	ETV6	CXXC1	TFE3	PRDM5	ELL3	BRD4	KAT5	ATRX	RAD23B	FOXA1	RFX1	CDK9	TBP	ING1	TOP1	IRF3	NCAPD3	HELLS	MBD1	E2F1	DAXX	TCF12	SIX4	MED1	MYF5	KDM4B	RCOR2	MAPK8	GRHL3	MAX	NUCKS1	PBX3	SMARCAD1	SMC1A	SOX10	MYBL1	MAFK	TRIM28	BRD2	CDX2	PRDM14	CLEC4F	CEBPB	RAD21	CTNNB1	NFE2	NFYC	CHD7	WDR5	CAPG	NFYB	NFIA	NRDC	PRDM13	NFYA	PHC1	TERF2	STAG2	EZH1	MSL2	RUNX1	NKX3-2	NR0B1	GLI1	IRF8	EBF2	DLX3	RAD51	GTF2B	CDK7	METTL3	ZNF384	PAX3	TFCP2	TET2	FOSB	MYB	TAF3	SPIN1	BACH2	RXRA	CREBBP	UTF1	ATF2	WT1	ATF7IP	ISL1	MAFF	NR1H3	PRDM9	CREB1	RBFOX2	OTX2	ZFAT	CTCF	POU3F1	RARA	GFI1	HEY1	FGFR1	POLR3G	LMO2	NR3C1	DPF2	HOXB4	CEBPD	CTCFL	MYC	TBX3	MLLT3	CEBPA	SUMO2	KDM6B	BATF	PHF6	TEC	SPI1	SMAD4	SETD1A	STAT5A	NFATC2	PRDM1	PHOX2A	HAND2	POU3F2	ZBTB17	SRSF2	KLF1	MEF2A	CHD1	HCFC1	SUPT5H	ELF5	MAFB	FOXF1	LDB1	SFMBT1	HOXD11	HOXA13	TFAP2A	HNRNPU	HIF1A	BAZ1B	MBD2	NOTCH1	GABPA	MEF2D	SMCHD1	NR5A2	SREBF1	ZFX	PITX1	USP16	ASH2L	POLR3GL	HIRA	H3-3B	ELF4	ESRRA	DGCR8	KDM6A	HES1	KAT2B	PPARGC1A	HOXD13	MTA2	MECP2	NUP153	SMARCC2	ONECUT2	NPAS3	LHX3	THRA	EHMT2	DPPA2	TBX5	TGIF1	OSR1	ZC3H11A	MYCN	FLI1	PAX7	LHX2	RFX6	AFF4	BATF3	LHX6	HSF2	RFX3	INSM1	SMAD1	GPS2	AUTS2	FOXP1	AIRE	NR0B2	IKZF2	MAF	REPIN1	TAF2	MZF1	DMRTB1	OGT	CHD8	TAF12	TAF7L	PPARG	SMC3	LEF1	RCOR1	IRF7	RBPJ	TNFSF11	PDX1	EGR2	BRD9	TBX21	TCF7L1	HDAC3	FOXA2	ZACN	IRF4	POLR3D	RAG2	NPAS4	JMJD6	TAF10	SPNS1	DMRT1	NEUROG2	FOXD3	GATA1	POU2F1	ETV2	RAG1	NKX2-1	BHLHA15	EGR1	IKZF1	STAT6	NR1D2	TAL1	ZIC1	DNMT3A	CHD2	NKX2-5	PBRM1	SETDB1	SF1	NELFE	HOXA9	ELK1	H1-0	DMC1	MEF2C	ELK3	BHLHE40	BRDT	BCL6	TAF1	TCF3	ZKSCAN1	POU3F3	GFI1B	MAZ	TRIM33	CEBPE	TFAP4	OLIG2	NR4A1	GTF3C1	NACC1	EOMES	ONECUT1	RARB	TCF4	IKZF3	PHF8	GMNN	STAT5B	NKX6-1	NEUROD1	NEUROD2	FOXG1	USF2	TBX19	CBX5	UBTF	RBPJL	ASCL1	ARID1A	SPIB	ETS1	ELF1	PHF5A	HLF	STAT4	CUX2	NFIB	ZMIZ1	FOXO3	ZFPM1	LEO1	BMAL1	NKX3-1	CRX	ERCC3	STAT3	ATOH1	FOXA3	GATA2	REST	ERG	NCOR2	BCL11B	WIZ	CBFB	RORC	NFIL3	AICDA	SRC	GATA3	SOX4	MAFA	NR5A1	PROX1	NKX2-2	MTOR	LYL1	PTF1A	RUNX3	MAFG	MITF	PAX5	NR1H2	RORA	AR	PER1	KMT2A	GTF2E2	HNF4G	KDM3A	POLR3A	TCF7	ASCL2	ASXL1	BHLHE41	PRDM16	PPARA	THRB	PAXIP1	AURKB	NR1D1	CTR9	PARP14	HNF4A	EBF1	SATB1	FOXP3	NCOR1	CRY2	PER2	ESR2	CRY1	USF1	FOXO1	AHR	CLOCK	XBP1	POLR2B
PMC10264249-41587_2022_Article_1551.pdf-4-Unnamed_0		MAX	MYC	E2F6	ATF2	REST	NFYA	USF1	CREB1	RELA	SPI1
PMC9719152-12864_2022_9024_MOESM1_ESM.doc-2-Transcription_factor	ω ratio for all branches in the phylogeny showed that ω values varying from 0.005**1**  Additional file 1: Table S1. Selective pressure analyses of 16 limb-related genes and evidence of positive selection on the LMBR1 and PTCH1 genes in mammals using branch models. Table S2. Cetacean-specific site mutations number in the 17 known enhancers of limb-related genes and genomic position of overlapped CNEs. Table S3. ZRS transcription factor binding sites analysis. Table S4. Cetacean-specific changes identified in 16 limb-related genes. Table S5. Ensembl transcript IDs, GenBank accession numbers of limb-related genes used in our study. Table S6. FGF8 gene amplification in this study. Table S7. Primers used in this study	NCOR2	MYC	MAX	FOXM1	TRIM28	USF1	SP2	THRA	PML	SPI1	RXRB	SMARCA4	MED1	SPIB	STAT1	FLI1	EP300	ETV5	RUNX1	ERG	RBPJ	CBFB	ETS1	CREBBP	ELF1	CREB1	MYB	RXRG	RXRA	TCF3	STAT3	BRD4	BCL6	IRF4	HDAC1	CDK8	STAT5A	YY1	CTCF	RNF2	EZH2	TBL1X	ZNF384	STAG1	MEF2A
PMC9715950-41598_2022_23140_MOESM8_ESM.xlsx-TFgeneExp-Supplementary_table_8_TF_gene_expressions_from_TCGA_database_were_matched_with_Cistrome_Cancer_database	A total of 31**8**  Supplementary Information 8	ADNP	AFF4	AR	ARID3A	ARNT	BMAL1	ASCL1	ASH2L	ATF1	ATF2	ATF3	ATF4	ATF7	BACH1	BACH2	BATF	BCL11A	BCL3	BCL6	BDP1	BHLHE40	BMI1	BRCA1	BRD1	BRD2	BRD3	BRD4	BRF1	BRF2	EPOP	CBFB	CBX2	CBX3	CBX5	CBX7	CBX8	CDK2	CDK7	CDK8	CDK9	CDX2	CEBPA	CEBPB	CENPA	CHD1	CHD2	CHD7	CHD8	CIITA	INTS11	CREBBP	CTNNB1	CUX1	DNMT1	DNMT3A	DYRK1A	E2F1	E2F3	E2F4	E2F6	E2F7	EBF1	EED	EGR1	EGR2	EHF	EHMT2	ELF1	ELF5	ELK1	ELK4	ELL2	EMX1	EOMES	EP400	EPAS1	EPO	ERCC6	ERG	ESR1	ESRRA	ETS1	ETV1	EZH1	EZH2	FLI1	FOS	FOSL1	FOSL2	FOXA1	FOXA2	FOXK1	FOXM1	FOXO1	FOXO3	FOXP1	FOXP2	FOXP3	GABPA	GATA2	GATA3	GATA4	GATA6	GATAD1	GREB1	GRHL2	GTF2B	GTF2F1	GTF2I	H2AX	HCFC1	HDAC1	HDAC2	HDAC3	HDAC6	HEY1	HIF1A	HIRA	HNF1B	HNF4A	HNF4G	HOXA9	HOXB13	HOXB7	HOXC11	HOXC9	HSF1	HSF2	IKZF1	IRF1	IRF3	IRF4	IRF5	JARID2	JMJD1C	JMJD6	JUN	JUNB	JUND	KAT2B	KAT5	KDM1A	KDM2B	KDM3A	KDM4C	KDM5A	KDM5B	KDM5C	KDM6B	KLF11	KLF4	KLF5	LEF1	LHX2	LIN9	LMNA	LMNB1	LMO2	LYL1	MAF	MAFF	MAFK	MAX	MAZ	MBD2	MBD3	MECP2	MED12	MEF2A	MEF2B	MEF2C	MEIS1	MITF	MXI1	MYB	MYBL2	MYC	MYH11	NANOG	NCAPG	NCOR2	NFATC1	NFE2	NFIC	NFYA	NFYB	NIPBL	NOTCH1	NR1H2	NR2C2	NR2F1	NR2F2	NR3C1	NR4A1	NR5A2	NRF1	OGT	PAF1	PAX3	PAX5	PAX6	PBX1	PBX3	PDX1	PHF8	PIAS1	PML	POLR2B	POLR3A	POLR3D	POLR3G	POU2F1	POU5F1	PPARD	PPARG	PRDM1	PRKDC	RAG1	RARA	RARG	RB1	RBBP5	RBL2	RBP2	RBPJ	RCOR1	RELA	RFX2	RFX5	RING1	RNF2	RUNX1	RUNX1T1	RXRA	RXRG	RYBP	SALL4	SAP30	SCML2	SETDB1	SF1	SFMBT1	SFPQ	SIN3A	SIRT6	SIX5	SMAD1	SMAD2	SMAD3	SMAD4	SMARCA4	SMARCB1	SMARCC1	SMARCC2	SMC1A	SMC3	SNAI2	SNAPC2	SNAPC4	SOX17	SOX2	SOX4	SOX9	SP2	SPDEF	SPIB	SRC	SREBF1	SREBF2	SRF	SSRP1	STAT1	STAT2	STAT3	STAT4	STAT5A	STAT5B	STAT6	SUMO1	SUMO2	SUPT5H	TAF1	TAL1	TAT	TBL1XR1	TBP	TCF12	TCF21	TCF7	TCF7L1	TCF7L2	TEAD1	TEAD4	TERF1	TERF2	TET2	TFAP2A	TFAP2C	THAP11	TP53	TP63	TP73	TRIM28	TTF2	UBTF	USF1	USF2	VDR	VEZF1	WDR5	NSD2	WWTR1	XBP1	XRN2	YAP1	YY1	ZBTB17	ZBTB33
PMC3321097-NIHMS352075-supplement-2.xlsx-Summary_Table-Panomics_up_or_down	TFs with over-represented binding sites among the 434 up-regulated genes. Nine TFs were identified (**Supplementary Excel file**)	FOSB	JUNB	FOSL1	FOSL2	FOS	CEBPZ	NFYA	MYC	MAX	PAX1	PAX2	HMBS	HMBS	SPIC	TP53	STAT3	THRA	THRB	NRF1	RREB1	REPIN1	REPIN1	GATA4	HNF4A	NR2F1	ST18	ST18	WT1
PMC3321097-NIHMS352075-supplement-2.xlsx-Summary_Table-Selective_Combined_TF_list--sorted	TFs with over-represented binding sites among the 434 up-regulated genes. Nine TFs were identified (**Supplementary Excel file**)	CEBPB	FOSB	FOSL1	HNF4A	IRF1	IRF2	IRF7	JUNB	MYC	NFE2L2	SMAD2	SMAD3	STAT3	STAT4	SUZ12	TBP	TP53	WT1
PMC9915613-media-3.xlsx-Table_S7-Unnamed_9	some minor technical variations in cell culture, hormone deprivation and sequencing platform were noted (**Supplementary Table S2**)	ESR1	MED1	AGO1	APOBEC3B	MED12	RARA	NCAPG	H2AX	OLFM2	NIPBL	GREB1	CARM1	RARG	NCAPG2	RELA	TBXT	FOXA1	IL1B	NR3C1	FOXM1	RAC3	GATA3	CREB1	ZSCAN2	HECTD1	NR2F2	E2F1	TLE3	ZXDC	ZNF217	TFAP2C	SIN3A	HIF1A	TFAP2A	TCF12	MYC	SRC	KDM5B	CHRM2	ZNF143	STAG1	HDAC2	GRHL2	MAX	TCF7L2	RAD21	CTBP1	ZNF701	FOS	TEAD4	DPF2	ESRRA	SMC1A	MBD2	RXRA	AR	CTCF	FOSL2	GRHL3	JUND	NR5A2	CEBPB	DLX2	RUNX2	SMC3	AHR	WDHD1	HOXB7	ZMYM3	HOXB13	CHD8	SMAD3	SUZ12	JARID2	JUN	HAP1	KLF4	ZKSCAN1	SRF
PMC9915613-media-3.xlsx-Table_S7-Unnamed_33	some minor technical variations in cell culture, hormone deprivation and sequencing platform were noted (**Supplementary Table S2**)	AGO1	ESR1	APOBEC3B	MED1	RARA	H2AX	MED12	CARM1	NCAPG	NIPBL	GREB1	OLFM2	RARG	FOXA1	NCAPG2	TBXT	RELA	GATA3	NR3C1	CREB1	FOXM1	IL1B	NR2F2	ZSCAN2	TLE3	ZNF217	ZXDC	TCF12	TFAP2A	E2F1	TFAP2C	GRHL2	SIN3A	STAG1	NR5A2	RAC3	HECTD1	RAD21	MBD2	DPF2	MYC	HDAC2	FOS	TEAD4	IGF1R	GATA2	HIF1A	TCF7L2	AR	AHR	CEBPB	KDM5B	ARNT	GRHL3	MAX	SMC1A	ZNF143	JUND	FOSL2	SMAD3	HOXB13	RUNX2	RXRA	FOXO3	RUNX1	CTBP1	ESRRA	TRIM28	ZNF701	CHRM2	CBX8
PMC10257853-13148_2023_1514_MOESM1_ESM.doc-2-Transcription_factor_symbol	experimental datasets and the identified alterations were validated using publicly available datasets (Additional file **1**)  Additional file 1. Suppementary material	ASH2L	CBX8	CHD7	CTCF	EGR1	KDM4A	KDM5A	NANOG	RAD21	RBBP5	RNF2	RXRA	SIN3A	SP1	SUZ12	TCF12	YY1	ZNF143	FOSL1	GABPA	HDAC2	JUN	JUND	PHF8	POLR2A	SAP30	SRF	TAF1	TBP	RFX5
PMC10257653-42003_2023_5015_MOESM5_ESM.xlsx-transcript_factors-Unnamed_3	from NCBI Gene Expression Omnibus (GEO; https://www.ncbi.nlm.nih.gov/geo/). The analyzed datasets include: BG4 ChIP-seq in K56**2**  Supplementary Data 2	ZNF274	CEBPB	NR2C2	RXRA	FOXA2	MAFF	ZBTB40	ATF3	HNF4G	IRF3	TCF7L2	ZEB1	YY1	JUND	USF1	NR2F2	MAFK	NFE2L2	ZHX2	USF2	FOXA1	RFX5	HNF4A	FOSL2	ELF1	ZNF384	MNT	GABPA	REST	SOX13	SP2	EP300	CTCF	NFIC	GATA4	HNRNPK	RFX1	MYC	TCF12	ZKSCAN1	RNF2	SP1	CEBPZ	MAX	CREB1	MAZ	MXI1	TBP	SRF	BHLHE40	LCORL	ARID3A	ZBTB33	ETS1	FOXK2	ZNF24	RCOR1	NR2F6	TCF7	YBX1	CREM	TRIM22	ARNT	ZNF282	IKZF1	HNF1A	JUN	CBX1	NRF1	ATF2	SFPQ	XRCC5	TBX3	TFAP4	PHB2	ZMYM3	BCLAF1	MYBL2	CBX2	FOXQ1	ZNF792	PPARG	ZBTB37	ATF5	GATA2	ZZZ3	ZNF280D	ZNF383	ZNF891	REL	DLX6	CHCHD3	BRF2	ZNF329	KLF6	TRAFD1	MBD1	AKNA	MGA	TRIM24	MEF2D	GMEB2	ZNF276	ISX	ZNF737	THRA	MEF2A	ZNF7	HINFP	OBI1	HSF2	ZBTB44	ZSCAN30	ZNF527	BAZ2A	SRY	ZNF281	HIC2	ZNF672	ZNF260	SOX18	SP5	ZNF557	ZMYM2	GFI1	KLF12	E2F1	FOXO1	ZNF446	HOMEZ	ZNF850	TIGD3	ZNF571	HOXA5	ZNF350	E2F4	ZNF490	KLF11	ZNF652	XBP1	TFE3	SOX5	ZFP82	ZNF562	ISL2	MEIS2	MXD1	THRB	HIVEP1	ZNF670	GRHL1	ZNF232	ZNF441	ZFHX3	ARID4B	ZKSCAN5	SIX4	ZNF219	ZNF713	ELF4	ZNF146	AHDC1	ZNF678	ZNF629	EGR1	UBTF	ZFP91	NFYA	NKX3-1	ZNF18	ARNT2	ZNF33A	RFX3	GLYR1	ETV6	ZNF483	ZBTB43	HHEX	ZBED5	ZUP1	ZNF292	STAT5B	TSC22D2	ZNF83	ZNF20	ZNF839	MIXL1	ZNF724	SKIL	E2F8	ZNF333	ZNF224	ZNF382	SMAD1	GZF1	HOXD1	MTERF2	ZBTB46	ZNF784	NFIA	ZNF770	ETV5	HMGXB3	ZNF816	GMEB1	ZNF431	GPBP1L1	ZNF709	NFIB	ZNF275	BCL6	ZSCAN5A	ZNF503	SALL1	TBX2	SNAPC4	ZBTB42	RERE	HOXA10	TFDP1	SATB2	TEAD2	MYNN	RORA	ZNF639	HOXA3	PREB	KLF16	ZNF660	BCL3	AHR	ZSCAN9	POGK	PRDM15	ZNF354B	ZNF264	ZFP62	ZNF256	ZSCAN21	LBX2	TCF3	HLF	ZNF614	ZNF343	ZNF280B	ZNF101	ZNF181	ZNF605	LRRFIP1	PAXIP1	TEAD4	ATF4	ZNF510	ZNF548	THAP11	HNF1B	ZNF558	ZNF3	ELK4	ZBED4	ZNF576	MTF1	ZXDC	ZBTB39	ZNF780A	ARHGAP35	SMAD9	IKZF5	CBFB	ZNF331	ZNF367	ZNF30	MAF1	ZNF33B	DMTF1	PLSCR1	STAT6	ZBTB8A	FUBP3	ZNF12	ZNF362	ZNF577	ZNF687	ZNF317	ATF1	HMGXB4	TERF1	ZNF121	TEF	ZNF790	NR1H2	ZSCAN29	ZFP37	ZNF580	THAP9	IRF5	SOX6	ZKSCAN8	CEBPA	ZNF512B	SNAI1	ARID4A	ZSCAN12	ZNF552	FOSL1	ZNF511	SMAD4	ZFP64	FOXA3	ZNF609	ZNF460	ZNF484	BMAL1	ZNF44	ZNF550	ZNF773	ZNF761	ZNF646	E2F2	GLI4	CERS6	ZNF570	LCOR	ZNF746	AFF4	MLXIP	ZNF549	ZNF777	MLX	MLLT10	RARG	FOXC1	ZNF160	ONECUT1	RBPJ	FUBP1	ZNF778	ZNF674	ZNF710	ZHX3	ZNF865	RBAK	ZNF782	ZSCAN25	ZNF766	ZNF691	ZBTB3	FOXK1	ZFP1	ZBTB10	ZNF217	NFAT5	ZSCAN31	SIX1	NRL	ZNF786	ZNF574	CEBPD	ZNF263	ZNF597	ZNF253	ZNF10	ZNF221	PBX2	ZNF296	CSRNP2	ZHX1	FOXJ3	NR5A1	NR0B2	ZSCAN22	ZNF138	NFYC	NR3C1	ZNF124	ZNF530	ZNF615	ZNF485	ZBTB26	ETV4	ZBTB34	RREB1	ADNP	FOXP4	ZGPAT	ZNF547	ZNF251	ZNF775	LIN54	TP53	ZBTB25	ZIK1	BATF2	ZNF607	ZNF337	IRF1	NFIL3	ZNF776	NFKB2	ZFP41	NFYB	TEAD3	RELA	PITX1	ZNF800	KLF13	ZNF205	TGIF2	ZNF697	ZNF234	ZNF432	DZIP1	IRF9	KRBOX5	ZNF707	ZNF563	ZFP90	ZFP14	ZFY	ZBTB4	SP110	E2F5	ZNF608	ZNF740	MNX1	ZNF619	ZNF180	ZNF526	ZNF468	ATAD3A	ZNF772	ZNF512	THAP8	THAP4	ZNF644	GPN1	ZNF749	HMG20B	ZNF572	ATF6	SMAD3	MXD3	DRAP1	ZNF142	PRDM10	ZBTB24	ZNF318	CREB3	RCOR2	MAFG	ZNF143	ZSCAN20	ZNF25	ZNF589	ZNF17	USF3	TEAD1	ZC3H8	ELK1	ZMAT5	TIGD6	BHLHA15	SP140L	IRF2	PRDM4	NR2F1	PAX8	ZNF48	DDIT3	ZNF543	CEBPG	MEIS1	ZNF556	RXRB	ZBTB49	ONECUT2	MYRF	TFDP2	EEA1	ESRRA	ZNF414	ZBTB7B	ZBTB14	ZNF569	NFATC3	HMG20A	HBP1	ZBTB21	PATZ1	NFE2	ZNF616	ZNF34	ZNF501	HOXA9	KDM6A	GABPB1	GLMP	HOXA7	KLF9	ZBTB2	ZNF513	ZNF430	ZNF230	ZEB2	PKNOX1	POU5F1	SREBF1	E2F6	ZMIZ1	BACH1	THAP1	RUNX1	CREB3L1	MITF	CTCFL	NEUROD1	HMBOX1	MLLT1	SIX5	STAT5A	ZNF280A	BMI1	CC2D1A	CHAMP1	TRIM25	GATA1	ARID1B	ZNF407	E4F1	DEAF1	LEF1	ZBED1	NR4A1	ZBTB11	NFXL1	NR0B1	ZNF316	HES1	NKRF	CDC5L	RLF	GATAD2B	ZBTB5	ZNF184	DACH1	SMAD5	AFF1	E2F7	ZNF592	TRIM28	NR2C1	SMAD2	CHD7	CUX1	ZNF165	PPARD	ELF2	ZNF717	ZNF668	ZNF445	ZBTB17	TBX18	CREB5	ZNF75A	ZNF215	RHOXF2B	ZNF408	ZNF584	ZNF23	ZNF41	TCF15	ZNF354C	ZNF77	THAP7	GTF2I	TFCP2	ZNF134	ZNF551	OTX1	ZNF277	ZNF395	KLF1	SREBF2	ZNF700	TCFL5	FOXJ2	ZNF449	ZNF507	ZNF76	TSC22D4	ESRRB	IFI16	ETV1	ZNF311	ZNF324	TBPL1	ZNF586	ZNF695	SNAPC5	ELK3	ZNF699	ZNF518B	TFAM	DLX4	ZNF197	TSHZ1	ZNF583	ZNF57	HEY1	GABPB2	ETS2	ZNF79	MECOM	ZNF257	ILK	ZNF785	ZNF140	ZNF133	ZNF174	PTTG1	ZNF212	ZNF148	RFX7	ZFP30	ZNF561	ZBTB9	FOXO4	NFIX	ZKSCAN3	ZNF436	ZNF239	ZNF397	ZBTB12	ZNF696	PHTF2	ZNF655	ZNF84	E2F3	CGGBP1	VEZF1	ZNF175	ZNF444	DMBX1	ZSCAN32	CLOCK	ZNF764	ID3	ZNF347	ZNF319	ARID3B	KLF10	THAP12	ZNF398
PMC9715630-42003_2022_4255_MOESM4_ESM.xlsx-Supplementary_Table_12-Unnamed_1	The publicly available datasets (GSE**1**)  Supplementary Data 1	POU4F2	CEBPG	POU2AF1	CBX2	HNF4G	PRDM14	GLI3	FOXL2	FOXO4	CREB5	FOSL2	CEBPB	SNAI1	LEF1	GATA2	FOXM1	SMAD3	TGIF2	RXRA	BACH1	MYB	IRF8	GFI1B	ETV6	MITF	NFYA	SOX10	SRF	ESR2	YY1	KLF1	CDX2	NR2F1	MBD3	STAT3	FOSL1	CTCF	ATF6	NFE2L2	ATF2	FOXO3	NR1H2	ZNF148	FLI1	GLI1	NR1H4	ELK4	SIX2	RARG	TFAP2C	ESR1	RARA	TFAP2A	RXRB	ATF4	KLF3	RARB	HNF4A
PMC9715630-42003_2022_4255_MOESM4_ESM.xlsx-Supplementary_Table_12-Unnamed_2	The publicly available datasets (GSE**1**)  Supplementary Data 1	RFX5	STAT1	IRF9	IRF1	NFKB1	SPI1	RELA	SP3	SMAD3	ZEB1	JUN	RELB	NR1H4	TFAP2C	TFAP2A	LYL1	FOXL2	ETS1	TWIST2	ESR2	BATF	TBX21	ETV4	EPAS1	RARA	FLI1	FOXO4	ATF2	STAT3	ATF6	USF2	HHEX	PPARD	FOXM1	FOS	MAF	REL	STAT6	GLI1	SMAD4	JUND	ATF1	MITF	ESR1	MYB	RARB	USF1	STAT5A	NFYC	CREB1	RARG	SOX10	CEBPE	STAT4	MSC	KLF5	TCF7L2	ATF4	ARID3A	NR1H3	ETS2	DDIT3	CDX1	NFIA	STAT5B	RXRB	KLF3	SIX2	CDX2	CEBPA	POU2F2	NEUROD1
PMC9715630-42003_2022_4255_MOESM4_ESM.xlsx-Supplementary_Table_12-Unnamed_4	The publicly available datasets (GSE**1**)  Supplementary Data 1	JUN	LYL1	ETS1	BATF	TBX21	EPAS1	USF2	REL	JUND	USF1	CREB1	NFIA	POU2F2	SMAD3	NR1H4	TFAP2C	TFAP2A	FOXL2	ESR2	RARA	FLI1	FOXO4	ATF2	STAT3	ATF6	FOXM1	GLI1	MITF	ESR1	MYB	RARB	RARG	SOX10	ATF4	RXRB	KLF3	SIX2	CDX2	KLF13	PITX1	ZC3H8	TFAP4	ZEB2	TFDP1	GLI2	ZHX2	NR3C1	NKX3-1	POU4F2	PRDM14	CBX2	SRF
PMC9715630-42003_2022_4255_MOESM4_ESM.xlsx-Supplementary_Table_13-Supplementary_Table_13_The_target_gene_network_of_selected_transcription_factors	The publicly available datasets (GSE**1**)  Supplementary Data 1	TF	ATF2	ATF4	ATF6	BATF	CBX2	CDX2	CREB1	EPAS1	ESR1	ESR2	ETS1	FLI1	FOXL2	FOXM1	FOXO4	GLI1	GLI2	JUN	JUND	KLF13	KLF3	LYL1	MITF	MYB	NFIA	NKX3-1	NR1H4	NR3C1	PITX1	POU2F2	POU4F2	PRDM14	RARA	RARB	RARG	REL	RXRB	SIX2	SMAD3	SOX10	SRF	STAT3	TBX21	TFAP2A	TFAP2C	TFAP4	TFDP1	USF1	USF2	ZC3H8	ZEB2	ZHX2
PMC3524297-pjab-85-143.nxml--TLR	Recent findings have shown the existence of endogenous TLR ligands28 (**Table 2**)  Endogenous ligands of TLRsTLR2TLR3TLR4TLR7TLR9	TLR2	TLR3	TLR4	TLR7	TLR9
PMC9705299-41467_2022_34854_MOESM4_ESM.xlsx-Fig_4b-MI		TF	ESRRA	NR2F2	NR2F6	PPARA	LHX1	STAT4	HNF4A	DLX3	HNF1B	HNF1A	STAT1	CTCF	CTCFL	NR4A1	NR2C2
PMC3488236-supp_gks789_nar-02597-c-2011-File013.pdf-27-Unnamed_2	Supplementary Data	FOS	EGR1	HNF4A	MYC	SP1	LEF1	ESR1	TP53	KLF4	CEBPD	RELA	EZH2	AR	JAK2	SRC	MAP3K1	NCOR1	STAT3	CDKN2A	MTOR	SUZ12	CASP3	IRF8	UBB	NR5A2	ATF3	ZNF143	MMP14	PRNP	NR2F1	CTNNB1	MYB	BMI1	CAPN1	CDKN1B	E2F1	MMP12	ENG	SOD2	SHC1	DAXX	SMAD3	CCND1	CHD3	FN1	STAT1	RAF1	HIF1A	MAP3K5	CDK4	RUNX1	FHL2	PBX1	POU5F1	TRIM28	NKX2-1	EED	RIPK1	MMP9	BIRC2	TNF	FAS	VEGFA	EP300	EOMES	SQSTM1	GSK3B	KLF6	GFRA1	RB1	KDM5A	GRB2	RAP1A	SUMO3	MAP2K7	CSF1R	MCM3	HNF1A	CD40	COPS5	HSF1	TP63	ETS1	CREB1	GDNF	CBL	HSF2	SRF	TYK2	THBS1	CDK1	NR3C1	SUMO1	NANOG	WWTR1	CEBPB	CREBBP	TP73	BMP4	PIAS3	AHR	REST	ELK1
PMC3488236-supp_gks789_nar-02597-c-2011-File013.pdf-41-Unnamed_2	Supplementary Data	TP53	SUZ12	BMI1	HSF2	HIF1A	MYOD1	EED	MYOG	CEBPD	EZH2	ATF6	CDKN2A	FOS	ATF3	ATF1	DKK1	PRNP	GATA6	MYC	BMP2	ACACB	EGR1	SOD2	YWHAZ	RUNX1	ARHGAP15	ARID4B	MAP3K5	BMP7	RIOX1	CENPU	CITED2	NR2F1	CCND1	DNMT1	DNMT3A	DNMT3B	E4F1	EGLN1	EPAS1	ESR1	EOMES	EPCAM	UBD	FGL2	FHL2	FOXF1	FOXP1	MTHFD1L	FN1	CSF3	GATA1	GATA3	MLST8	GPI	HGFAC	HOXC6	HSF1	HSPB1	TSC1	HOXC13	IGFBP2	IGFBP3	IL22	IL4	KLF13	LIN28B	MKNK2	MTAP	NANOG	NEU1	NEURL1	PPP1R8	NLK	POU5F1	P4HA1	PAX3	SUB1	PCYT2	PDE4B	PDGFRA	PRKCI	PLAU	PLK3	PNRC1
PMC3488236-gks789.nxml--Mappedgene_symbol	were considered hubs, and nodes with high (top 5%) Betweenness were defined as bottlenecks (**Table 4**)  Topological properties of the top 5% objects in cluster C6 networkFOSEGR1miR-101HNF4AmiR-139-5pMYCSP1NFYALEF1ESR1TP53IGF-1KLF4CEBPDmiR-199a-3pRELAERK1/2EZH2ARJAK2SRCMAP3K1NCOR1STAT3CDKN2AMTORSUZ12CASP3IRF8UBBNR5A2ATF3Cathepsin LZNF143	FOS	EGR1	HNF4A	MYC	SP1	NFYA	LEF1	ESR1	TP53	KLF4	CEBPD	RELA	EZH2	AR	JAK2	SRC	MAP3K1	NCOR1	STAT3	CDKN2A	MTOR	SUZ12	CASP3	IRF8	UBB	NR5A2	ATF3	ZNF143
PMC3480637-mmc2.xls-Blatt1-Supplementary_Table_2	Supplementary Table 2Ingenuity pathway analysis lists p53 and STAT3 among the most affected transcription regulators	TP53	PPARA	EPAS1	SREBF2	HIF1A	NR3C1	STAT3	HOXD3	JUN	NR1I2	PPARG
PMC10248086-BLOODA_ADV-2022-008787-mmc5.xlsx-SPI1-TF	Supplemental File 4	CEBPA	MYB	SP1	IRF1	IRF8	STAT1	ETS2	RELA	ELF1	GATA1	JUN	STAT2	NFKB1	RUNX1	GATA2	REL	CEBPE	IRF4	STAT6	IRF3	NFKBIA	CEBPB	EP300	FLI1	JUND	ETS1	POU2F1	ABL1	FOSL2	SATB1	RARA	BCL6	MITF	YY1	HSF1	MYC	LEF1	E2F1	SIRT1	HDAC1	HIF1A	AR	SP3	STAT3
PMC10248086-BLOODA_ADV-2022-008787-mmc5.xlsx-CEBPA-TF	Supplemental File 4	CEBPB	SP1	SPI1	RELA	ETS2	NFKB1	STAT3	JUN	LEF1	MYB	PPARG	ETS1	STAT1	VDR	REL	TP53	WT1	NR1I2	EP300	PGR	ZNF382	JUND	HIC1	POU2F2	RUNX1	CREB1	HNF4A	SATB1	TBP	MYC	GLI1	FOS	FOXA1	GATA4	HDAC4	FOXO1	HDAC3	HDAC2	PARP1	HDAC11	NCOR2	ZNF300	HDAC1	RB1	ATF2	IFI16	EGR1	TWIST1	GFI1	HOXA1	POU2F1	ATF5	CEBPE	HDAC5	ABL1	EGR2	IRF1	OTX2	STAT4	SIRT1	APC	BRCA1	NF1	ING4	JUNB	TBX21	CEBPD	DDIT3	FOXM1	RXRA	XBP1	HIF1A	AHR	CTNNB1	ATF1	E2F4	TWIST2	YY1	SMAD4	TCF4	BCL6	ERG	HNF1A	AR	CTCF	ATF4	EZH2	GATA3	ESR1	E2F1
PMC10248086-BLOODA_ADV-2022-008787-mmc5.xlsx-RUNX1-TF	Supplemental File 4	JUN	SP1	RELA	NFKB1	EGR1	RUNX2	TNFAIP3	GATA1	SPI1	HDAC1	ABL1	ZFP36	ETS1	AR	SP3	CEBPA	NR1H4	EP300	HDAC4	FLI1	TCF4	BCL6	PARP1	PGR	SMAD3	BCL3	FHL2	HSF1	GFI1	APEX1	IRF9	HOXA9	MEF2C	NKX3-1	TAL1	ZNF382	WT1	STAT3	USF1	SATB1	FOXO3	NFKBIA	ESR2	KLF5	HIF1A	PAX5	CREB1	ARNT	HDAC9	REL	HDAC3	NR1I2	HDAC2	RUNX3	DNMT1	SRF	ATF2	CTCF	JUND	TWIST1	LEF1	NR3C1	POU2F1	MYB	STAT6	E2F1	GATA3	TP53	FOS	BRCA1	PPARG	ESR1	STAT1	MYC
PMC10248086-BLOODA_ADV-2022-008787-mmc5.xlsx-MYB-TF	Supplemental File 4	ETS1	SPI1	NFKB1	CEBPE	CEBPA	SP1	ETS2	RELA	IFI16	MYBL2	LEF1	GATA1	EP300	GATA2	PPARG	TFAP2A	ATF1	PGR	YY1	TWIST1	PRDM1	MYC	HOXA1	PAX2	NCOA3	NFATC1	TAL1	SIRT1	E2F1	WT1	NF1	HOXA10	SATB1	TCF3	RFX1	TBP	PAX5	CREB1	FOXA1	FLI1	TWIST2	RARA	SMAD4	TCF4	HDAC2	RUNX3	SP3	CIITA	CTCF	JUND	NR3C1	POU2F1	STAT6	RUNX1	STAT3	JUN	TP53	IRF1	ESR1	HDAC1	EGR1	AR
PMC3406964-1471-2164-13-152.nxml--Motif	To this end we carried out a supervised motif analysis using the Clover algorithm [**2**]  Motif enrichment in mouse ES cell putative enhancersSP1KLF4#SOX2#POU5F1#SOX4SOX11ESRRB#KLF7ESRRANR4A2STAT3#ZIC2ZIC1RARAASCL2NR2F2ZIC3RORANFE2L2 (NRF2)RXR::RAR_DR5TEAD1	SP1	KLF4	SOX2	POU5F1	SOX4	SOX11	ESRRB	KLF7	ESRRA	NR4A2	STAT3	ZIC2	ZIC1	RARA	ASCL2	NR2F2	ZIC3	RORA	TEAD1
PMC3412226-jcp0226-2841-SD1.doc-3-name	laminar shear stress—15 dynes/cm2 (LSS15), or 75 dynes/cm2 (LSS75) for 24 h. See Supplementary **Figure III**	ATF4	GLI1	NFE2	MYC	ATF1	ATF3	ESRRA	RBPJ	HIF1A	SP3	HES1	TNFRSF25	PITX2	MYCN	REPIN1	ZNF219	RFX1	FOXP3	ZNF384	POU1F1	FOXO1	XBP1	E4F1	SMAD3	SOX5	SOX9	CEBPA	GATA3	VSX2	ZNF143	FOXQ1	MEIS1	TCF4	TCF3	BACH1	FOXO4	IRF1	ZEB1	EGR1	ETS1
PMC9700288-dsac039_suppl_supplementary_tables_s7-s8.xlsx-TableS7-common_sequences_shared_with_6_samples	motifs identified to bind to the sequences shared by all six samples (Fig. 3D, **Supplementary Table 7**)  Click here for additional data file	BPTF	VDR	SMAD4	CRX	PAX2	FOXJ2	FOXO1	FOXO4	RREB1	CEBPB	MZF1	ALX1	EGR1	MEF2A	ETS1	NR2F2	HNF1A	NF1	TOPORS	E2F1	POU3F2	NR3C1	ESRRA	FOXF2	TCF3	SP1	SP3	REST	FOXD1	PAX5	PAX6	NR6A1	FOXL1	PATZ1	EP300	ZEB1	PBX1	POU1F1	IRF1	IRF7	STAT1	TFAP4	PPARG	ATF1	IRF9	HNF4A	RFX1	TFCP2	FOXC1	AIRE	BACH1	POU2F1
PMC9700288-dsac039_suppl_supplementary_tables_s7-s8.xlsx-TableS7-common_sequences_shared_with_5_samples	motifs identified to bind to the sequences shared by all six samples (Fig. 3D, **Supplementary Table 7**)  Click here for additional data file	AIRE	ALX1	ATF1	BACH1	BPTF	CEBPA	CEBPB	CEBPG	CRX	CUX1	E2F1	EGR1	ELF2	EP300	ESR1	ESRRA	ETS1	ETS2	FOXC1	FOXD1	FOXF2	FOXJ1	FOXJ2	FOXL1	FOXO1	FOXO4	FOXP3	GATA1	HNF1A	HNF4A	IRF1	IRF7	IRF9	MAX	MEF2A	MZF1	NF1	NFKB1	NR2F2	NR3C1	NR6A1	PATZ1	PAX2	PAX5	PAX6	PBX1	PGR	POU1F1	POU2F1	POU3F2	PPARG	REST	RFX1	RREB1	SMAD4	SOX9	SP1	SP3	STAT1	STAT3	STAT5B	TCF3	TFAP4	TFCP2	TOPORS	USF1	VDR	YY1	ZEB1
PMC9700288-dsac039_suppl_supplementary_tables_s7-s8.xlsx-TableS7-common_sequences_shared_with_4_samples	motifs identified to bind to the sequences shared by all six samples (Fig. 3D, **Supplementary Table 7**)  Click here for additional data file	AIRE	ALX1	AR	ARID5B	ARNT	ATF1	ATF3	BACH1	BPTF	CEBPA	CEBPB	CEBPG	CRX	CUX1	E2F1	EGR1	ELF2	EP300	EPAS1	ESR1	ESRRA	ETS1	ETS2	FOXC1	FOXD1	FOXF2	FOXI1	FOXJ1	FOXJ2	FOXL1	FOXO1	FOXO4	FOXP3	GATA1	HNF1A	HNF4A	HSF1	IRF1	IRF7	IRF9	MAX	MEF2A	MZF1	NF1	NFIA	NFKB1	NR2F2	NR3C1	NR6A1	PATZ1	PAX2	PAX5	PAX6	PAX8	PBX1	PGR	POU1F1	POU2F1	POU3F2	PPARG	REST	RFX1	RREB1	SMAD4	SOX9	SP1	SP3	SRF	STAT1	STAT3	STAT5B	TCF3	TFAP4	TFCP2	TOPORS	USF1	VDR	XBP1	YY1	ZEB1
PMC9700288-dsac039_suppl_supplementary_tables_s7-s8.xlsx-TableS7-Individual-specific_sequences	motifs identified to bind to the sequences shared by all six samples (Fig. 3D, **Supplementary Table 7**)  Click here for additional data file	AIRE	ALX1	ALX4	AR	ARID5B	ARNT	ATF1	ATF3	ATF4	BACH1	BPTF	CEBPA	CEBPB	CEBPG	CREB1	CRX	CUX1	E2F1	EGR1	EGR2	ELF2	ELK1	EP300	EPAS1	ESR1	ESRRA	ETS1	ETS2	FOXC1	FOXD1	FOXF2	FOXI1	FOXJ1	FOXJ2	FOXL1	FOXO1	FOXO4	FOXP3	GATA1	HNF1A	HNF4A	HSF1	IRF1	IRF7	IRF9	MAX	MEF2A	MEIS1	MTF1	MZF1	NF1	NFE2L1	NFIA	NFKB1	NKX6-1	NR2F2	NR3C1	NR6A1	PATZ1	PAX1	PAX2	PAX3	PAX5	PAX6	PAX8	PBX1	PGR	POU1F1	POU2F1	POU3F1	POU3F2	PPARG	REST	RFX1	RORA	RREB1	SMAD4	SOX9	SP1	SP3	SRF	STAT1	STAT3	STAT5A	STAT5B	TCF3	TFAP4	TFCP2	TOPORS	TP53	USF1	VDR	VSX2	XBP1	YY1	ZBTB6	ZEB1
PMC8990373-bloodBLD2021013442-suppl6.xlsx-TRNtable_HSC_MPP-like-TF	Click here for additional data file	STAT1	STAT3	IRF3	RELA	REL	NFKB1	RELB	IRF1	IRF9	IRF7	POU2F2	JUN	JUNB	FOS	JUND	FOSB	STAT5A
PMC10247733-41408_2023_863_MOESM2_ESM.pdf-220-KCTD19	~2-fold increase in global transcript abundance in diploid cells (Fig. 2a, b, Supplementary Figure **1**)  Supplementary Table 1	KCTD2	KCTD20	KCTD21	KCTD3	KCTD4	KCTD5	KCTD6	KCTD7	KCTD8	KCTD9	POGLUT2	POGLUT3	KDELR1	KDELR2	KDELR3	KDM1A	KDM1B	KDM2A	KDM2B	KDM3A	KDM3B	KDM4A	KDM4B	KDM4C	KDM4D	KDM4E	KDM5A	KDM5B	KDM5C	KDM5D	KDM6A	KDM6B	KDM8	KDR	KDSR	KEAP1	KEL	KERA
PMC3440103-acel0011-0234-SD7.doc-0-Transcription_factor	of genes differentially up-regulated in senescent HCEC is significantly enriched with p53 transcriptional targets (**Table S1**)	SP1	HIF1A	CREB1	EPAS1	ETS1	HSF1	SRF	GATA1	SMAD1	HSF4	ERG	MYC	EGR1	ETV4	TBX2	SOX4	TFAP2B	LMX1B	VDR	SP3	HSF2	STAT5B	JUN	TFAP4	REST	PPARG	ZNF148	ARNT	CNBP	SMAD5	SIM2
PMC3439153-NIHMS381381-supplement-10.xlsx-Length_Count-Factor		ATF3	BATF	BCLAF1	BCL3	BCL11A	BDP1	BHLHE40	BRCA1	BRF1	BRF2	CCNT2	CEBPB	CHD2	CTBP2	CTCF	CTCFL	EBF1	EGR1	ELF1	ELK4	EP300	ESRRA	ESR1	ETS1	E2F1	E2F4	E2F6	SUPT20H	FOS	FOSL1	FOSL2	FOXA1	FOXA2	GABPA	GATA1	GATA2	GATA3	GTF2B	GTF2F1	GTF3C2	HDAC2	HDAC8	HEY1	HMGN3	HNF4A	HNF4G	HSF1	H2AZ1	IRF1	IRF3	IRF4	JUN	JUNB	JUND	KAT2A	MAFF	MAFK	MAX	MEF2A	MEF2C	MXI1	MYC	NANOG	NFE2	NFKB1	NFYA	NFYB	NRF1	NR2C2	NR3C1	NR4A1	PAX5	PBX3	POLR2A	POLR3A	POU2F2	POU5F1	PPARGC1A	PRDM1	RAD21	NELFE	REST	RFX5	RXRA	SETDB1	SIN3A	SIRT6	SIX5	SLC22A2	SMARCA4	SMARCB1	SMARCC1	SMARCC2	SMC3	SPI1	SP1	SP2	SREBF1	SREBF2	SRF	STAT1	STAT2	STAT3	SUZ12	TAF1	TAF7	TAL1	TBP	TCF4	TCF12	TFAP2A	TFAP2C	THAP1	TRIM28	USF1	USF2	WRNIP1	XRCC4	YY1	ZBTB7A	ZBTB33	ZEB1	ZNF143	ZNF263	ZNF274	ZZZ3
PMC3439153-NIHMS381381-supplement-10.xlsx-Element_Count-Factor		ATF3	BATF	BCLAF1	BCL3	BCL11A	BDP1	BHLHE40	BRCA1	BRF1	BRF2	CCNT2	CEBPB	CHD2	CTBP2	CTCF	CTCFL	EBF1	EGR1	ELF1	ELK4	EP300	ESRRA	ESR1	ETS1	E2F1	E2F4	E2F6	SUPT20H	FOS	FOSL1	FOSL2	FOXA1	FOXA2	GABPA	GATA1	GATA2	GATA3	GTF2B	GTF2F1	GTF3C2	HDAC2	HDAC8	HEY1	HMGN3	HNF4A	HNF4G	HSF1	H2AZ1	IRF1	IRF3	IRF4	JUN	JUNB	JUND	KAT2A	MAFF	MAFK	MAX	MEF2A	MEF2C	MXI1	MYC	NANOG	NFE2	NFKB1	NFYA	NFYB	NRF1	NR2C2	NR3C1	NR4A1	PAX5	PBX3	POLR2A	POLR3A	POU2F2	POU5F1	PPARGC1A	PRDM1	RAD21	NELFE	REST	RFX5	RXRA	SETDB1	SIN3A	SIRT6	SIX5	SLC22A2	SMARCA4	SMARCB1	SMARCC1	SMARCC2	SMC3	SPI1	SP1	SP2	SREBF1	SREBF2	SRF	STAT1	STAT2	STAT3	SUZ12	TAF1	TAF7	TAL1	TBP	TCF4	TCF12	TFAP2A	TFAP2C	THAP1	TRIM28	USF1	USF2	WRNIP1	XRCC4	YY1	ZBTB7A	ZBTB33	ZEB1	ZNF143	ZNF263	ZNF274	ZZZ3
PMC3439153-NIHMS381381-supplement-8.xlsx-Sheet1-HGNC_name		ATF3	BATF	BCLAF1	BCL3	BCL11A	BDP1	BHLHE40	BRCA1	BRF1	BRF2	CCNT2	CEBPB	CHD2	CTBP2	CTCF	CTCFL	EBF1	EGR1	ELF1	ELK4	EP300	ESRRA	ESR1	ETS1	E2F1	E2F4	E2F6	FOS	FOSL1	FOSL2	FOXA1	FOXA2	GABPA	GATA1	GATA2	GATA3	GTF2B	GTF2F1	GTF3C2	HDAC2	HDAC8	HMGN3	HNF4A	HNF4G	HSF1	IRF1	IRF3	IRF4	JUN	JUNB	JUND	MAFF	MAFK	MAX	MEF2A	MEF2C	MXI1	MYC	NANOG	NFE2	NFKB1	NFYA	NFYB	NRF1	NR2C2	NR3C1	PAX5	PBX3	POLR2A	POLR3A	POLR3G	POU2F2	POU5F1	PPARGC1A	PRDM1	RAD21	NELFE	REST	RFX5	RXRA	SETDB1	SIN3A	SIRT6	SIX5	SMARCA4	SMARCB1	SMARCC1	SMARCC2	SMC3	SPI1	SP1	SP2	SREBF1	SRF	STAT1	STAT2	STAT3	SUZ12	TAF1	TAF7	TAL1	TBP	TCF7L2	TCF12	TFAP2A	TFAP2C	THAP1	TRIM28	USF1	USF2	WRNIP1	YY1	ZBTB7A	ZBTB33	ZEB1	ZNF143	ZNF263	ZNF274	ZZZ3
PMC3439153-NIHMS381381-supplement-4.xls-Whole_genome-HGNC_TF1		RAD21	CTCF	USF2	SMC3	USF1	JUN	FOS	FOSL1	GATA1	GATA2	JUND	TAF1	NFYA	E2F4	CCNT2	TAF7	JUNB	TAL1	TBP	NFYB	ETS1	YY1	MAX	TFAP2A	POLR2A	ZNF143	TFAP2C	EP300	GABPA	HMGN3	ELK4	SIN3A	SMARCB1	MYC	BCL11A	MXI1	IRF1	E2F6	GTF2F1	CTCFL	GTF2B	CHD2	NFE2	MEF2C	NRF1	HNF4G	HNF4A	MAFK	SP2	THAP1	SP1	ELF1	E2F1	NR2C2	ATF3	PBX3	STAT3	HDAC2	ZBTB33	EGR1	ZBTB7A	SRF	FOXA2	NANOG	IRF4	TCF12	RXRA	REST	BATF	NFKB1	SMARCA4	PAX5	SIX5	SETDB1	BRCA1	POU5F1	BCLAF1	BCL3	RFX5	MEF2A	TCF7L2	FOXA1	SPI1	BHLHE40	CEBPB	POU2F2	EBF1	ZEB1	STAT1	ZNF263	SIRT6	CTBP2	IRF3	HDAC8	SMARCC2	SMARCC1	PRDM1	WRNIP1	HSF1	NELFE	GTF3C2	SREBF1	POLR3A	STAT2	NR3C1	FOSL2	ESRRA	BDP1	TRIM28	ZZZ3	SUZ12	PPARGC1A	MAFF
PMC3439153-NIHMS381381-supplement-4.xls-Whole_genome-HGNC_TF2		CTCF	RAD21	USF1	USF2	FOS	FOSL1	SMC3	JUN	GATA2	GATA1	TAL1	TBP	YY1	HMGN3	POLR2A	TAF1	CCNT2	JUNB	JUND	NFYA	SIN3A	TFAP2C	E2F4	MYC	TFAP2A	GABPA	ETS1	MAX	EP300	E2F1	TAF7	E2F6	ELK4	ZBTB7A	SP2	ZNF143	GTF2F1	CTCFL	ATF3	MAFK	MEF2A	STAT3	HNF4A	HNF4G	NFE2	NFYB	SP1	EGR1	FOSL2	MXI1	NR2C2	RXRA	THAP1	BCL3	ZBTB33	CHD2	ELF1	CEBPB	REST	IRF4	TCF7L2	SMARCB1	FOXA1	SPI1	HDAC2	NANOG	TCF12	BCL11A	NFKB1	POU2F2	SRF	EBF1	RFX5	SETDB1	SIX5	POU5F1	BATF	PBX3	SMARCA4	MEF2C	BRCA1	GTF2B	ZEB1	ZNF263	MAFF	NRF1	PAX5	HDAC8	BCLAF1	BHLHE40	SIRT6	CTBP2	STAT1	SMARCC1	PRDM1	IRF1	NR3C1	WRNIP1	FOXA2	SREBF1	STAT2	ESRRA	GTF3C2	NELFE	TRIM28	POLR3A	SUZ12	HSF1	ZZZ3	IRF3
PMC3439153-NIHMS381381-supplement-4.xls-Promoters-HGNC_TF1		MAFK	RAD21	CTCF	SMC3	USF2	NFYB	JUN	FOS	TFAP2C	CTCFL	HNF4A	TBP	E2F4	GATA2	BRCA1	CHD2	ZNF143	EP300	TAF1	USF1	MAX	SP1	TCF7L2	IRF1	FOXA2	GABPA	ETS1	SP2	MYC	HMGN3	GATA1	ATF3	ELF1	CCNT2	YY1	POLR2A	SRF	FOXA1	RXRA	EGR1	GTF2F1	IRF4	HNF4G	MXI1	TAL1	FOSL1	POU2F2	HDAC2	NRF1	TAF7	CEBPB	JUNB	JUND	E2F6	PAX5	BCL11A	TCF12	MEF2C	FOSL2	NFYA	NR2C2	SPI1	GTF2B	PBX3	BHLHE40	RFX5	THAP1	SIN3A	SIX5	ZBTB33	IRF3	E2F1	BATF	REST	ZBTB7A	SETDB1	MEF2A	ELK4	NFKB1	ZEB1	BCLAF1	NFE2	SMARCB1	EBF1	MAFF	BCL3	STAT3	NANOG	ZNF263	TFAP2A	WRNIP1	CTBP2	SMARCC1	SMARCC2	SREBF1	GTF3C2	NELFE	HDAC8	STAT1	NR3C1	HSF1	POU5F1	SMARCA4	ESRRA	STAT2	POLR3A	PRDM1	ZZZ3	BDP1	POLR3G	TRIM28	SIRT6	PPARGC1A	BRF1	SUZ12
PMC3439153-NIHMS381381-supplement-4.xls-Promoters-HGNC_TF2		MAFF	CTCF	RAD21	SMC3	USF1	NFYA	JUND	TFAP2A	NFYB	FOS	FOSL1	HNF4G	POLR2A	E2F6	CCNT2	TAL1	ZBTB33	EGR1	CTCFL	SP2	SP1	USF2	HDAC2	POU2F2	CHD2	FOXA2	YY1	MYC	TCF7L2	ELK4	MAX	ZBTB7A	JUN	TBP	HMGN3	ZNF143	EP300	GATA2	GABPA	SRF	TAF1	ELF1	ATF3	E2F4	RXRA	JUNB	MXI1	HNF4A	CEBPB	STAT3	MEF2A	FOSL2	GTF2F1	FOXA1	TCF12	E2F1	SIN3A	NR2C2	IRF1	EBF1	PBX3	GTF2B	SMARCB1	IRF4	MEF2C	SPI1	IRF3	BATF	RFX5	ETS1	TAF7	BCL3	SIX5	PAX5	THAP1	GATA1	BRCA1	ZEB1	BHLHE40	SETDB1	NRF1	BCL11A	NFE2	MAFK	NFKB1	TFAP2C	ZNF263	REST	BCLAF1	NANOG	WRNIP1	SMARCC1	SREBF1	HDAC8	CTBP2	STAT1	HSF1	NR3C1	GTF3C2	PRDM1	ZZZ3	ESRRA	STAT2	POLR3A	SMARCC2	TRIM28	SUZ12	POU5F1	BDP1
PMC3439153-NIHMS381381-supplement-4.xls-Intergenic-HGNC_TF1		RAD21	CTCF	SMC3	FOS	FOSL1	GATA2	JUN	TFAP2A	JUNB	MAX	EP300	USF1	MYC	USF2	HDAC2	JUND	TAL1	TCF12	POU5F1	NANOG	ZNF143	SP1	GATA1	NFE2	STAT3	TAF7	MAFK	HNF4G	NFYB	RXRA	BCL11A	CTCFL	SMARCC2	IRF4	HNF4A	POLR2A	TBP	E2F4	YY1	RFX5	GTF2F1	MEF2C	CCNT2	FOXA1	PAX5	FOXA2	GABPA	BATF	CEBPB	FOSL2	SRF	MEF2A	SMARCA4	REST	SMARCC1	NFKB1	BHLHE40	TAF1	CHD2	STAT1	E2F6	BRCA1	ELF1	PRDM1	SIX5	MXI1	NRF1	TFAP2C	EGR1	HMGN3	IRF1	TCF7L2	SPI1	HSF1	BCLAF1	ZBTB33	ETS1	SP2	HDAC8	SIN3A	EBF1	ELK4	POU2F2	PBX3	GTF2B	SMARCB1	NR2C2	SIRT6	NR3C1	ZBTB7A	ATF3	WRNIP1	GTF3C2	THAP1	ZEB1	BCL3	STAT2	SREBF1	ESRRA	POLR3A	CTBP2	NFYA	NELFE	BDP1	E2F1	ZNF263	POLR3G
PMC3439153-NIHMS381381-supplement-4.xls-Intergenic-HGNC_TF2		CTCF	RAD21	JUN	FOSL1	SMC3	FOS	GATA1	TFAP2C	JUNB	USF1	CEBPB	MAX	TAL1	NANOG	GATA2	JUND	EP300	HDAC2	ZNF143	MAFK	STAT3	TBP	NFE2	HNF4A	REST	SP1	PAX5	POLR2A	IRF4	USF2	SMARCC1	TCF12	SPI1	CCNT2	HNF4G	RXRA	FOSL2	EBF1	CTCFL	MYC	BCL11A	FOXA2	STAT1	FOXA1	MEF2C	TFAP2A	MEF2A	SRF	GABPA	NFKB1	ELF1	RFX5	BATF	BCL3	POU2F2	TCF7L2	PRDM1	BHLHE40	BCLAF1	EGR1	PBX3	E2F6	ZBTB33	YY1	GTF3C2	NR3C1	CHD2	BRCA1	ZEB1	MAFF	SIRT6	TAF1	SETDB1	TRIM28	SIN3A	SIX5	POLR3A	CTBP2	ATF3	GTF2B	POU5F1	HMGN3	ZBTB7A	E2F4	ETS1	TAF7	NR2C2	SP2	SUZ12	MXI1
PMC3434204-pone.0044274.s006.pdf-1-Unnamed_0	identified several transcription factors (TF) as being significantly activated or inhibited in this transcriptome (**Table S5**)  Transcription Factors predicted to be Activated/Inhibited by IPA analysis.(PDF)  Click here for additional data file	IRF7	RELA	STAT2	TBX21	FOSL1	E2F1	STAT1	STAT3	NANOG	NR0B2
PMC10244377-41467_2023_38797_MOESM11_ESM.xlsx-8b_Footprinting_bindetect-name	LIS1 as an RBP55. The interaction of LIS1 with RNA mapped to amino acids 72-**8**  Supplementary Data 8	CTCF	CTCFL	TFAP2E	TFAP2C	TFAP2A	TFE3	NFYA	NFYC	NFYB	BHLHE40	TFEB	USF2	E2F1	E2F4	CEBPZ	NRF1	TFAP2B	TFAP2D	NANOG	SP2	BMAL1	SOX2	MBD2	ZBTB14	SP3	POU5F1	SOX15	ZFX	POU2F3	KLF3	SP1	POU2F2	ZBTB17	KLF7	ZBTB3	GATA3	E2F6	TAL1	FOXA1	WT1	KLF6	KLF1	OTX2	MTF1	NPAS2	KLF15	GATA4	GATA2	DMBX1	CRX	JUNB	FOSB	JUN	GATA6	FOSL1	KLF12	JUND	FOS	OTX1	PITX1	PITX3	TWIST2	ESRRB	ESRRG	NR5A2	ESRRA	ZBTB7A	GLIS2	HIC2
PMC10240791-13073_2023_1197_MOESM2_ESM.xlsx-Supplementary_Table_11-Unnamed_2	identification. Interactions between damaging alterations in cancer-specific drivers and TIME features were assessed in 3**2**  Additional file 2: Table S1. Cancer drivers used in the analysis. Table S2. Canonical and candidate drivers damaged in 7,730 TCGA samples. Table S3. Gene signatures used to compute TIME features. Table S4. Predicted TIME drivers using Lasso regularised ordinal regression. Table S5. True positive TIME drivers collected from the literature. Table S6. Frequency of TIME and non-TIME driver alterations per cancer type. Table S7. Proportion of oncogenes and tumour suppressors predictive of TIME levels. Table S8. Comparison of clonality between TIME and non-TIME drivers. Table S9. Literature support for TIME differences across HNSC subtypes. Table S10. Comparison of TIME levels between HNSC molecular subtypes. Table S11. TIME driver-TIME TF functional networks in HNSC subtypes. Table S12. Components of HNSC TIME drivers - TIME TFs functional networks. Table S13. Functional annotation of TIME TF gene targets in selected coherent subnetworks	KAT2B	TEAD2	LHX2	SAP30	RELB	NR1H2	ING1	E2F4	TP53	E2F2	MAX	NOTCH1	TP73	TLX3	SREBF1	ZNF792	PHF1	L3MBTL2	CCAR2	CXXC1	PHF19	NFKB2	NMI	MEOX2	POFUT1	PML	IRF7	TRIP13	IRF5	DDX1	SND1	FOXO4	PAX1	DMRT3	PRMT5	BATF2	NSD2	ATAD2	TEF	RARB	RORC	MYRF	FOXA1	FOXA2	ELAVL2	PPARGC1A	MEIS1	DLX1	HOXC11	PPARG	PAX9	HNF4G	TAF9	HLF	SMAD9	SMAD6	VDR	NCOA1	SOX2	MYBL2	ELF5	TFAP2B	NR4A2	DACH1	PBX1	FOXC2	NR1D2	LHX1	FOXP2	ZNF471	RORB	MYC	SNAI2	KAT5	RFX2	YEATS4	YBX1	FOXK2	ZNF57	CARM1	RUVBL1	NONO	AFF3	NR5A2	HOXA1	ZNF426	SUPT5H	FOXP1	FOXM1	ZBTB16	FHL3	MTERF3	SMARCA2	CEBPB	PGR	MTA1	MEAF6	ACTL6A	SSBP2	MITF	JADE1	CDCA7	ZNF114	CLOCK	TFDP1	SETD2	TP53INP1	ZNF573	MKX	MLX	PPRC1	TCFL5	RORA	BRD4	HMGA1	KLF12	CALR	ZNF439	DRAP1	ST18	KRBA1	ZNF214	MRGBP	RFX3	DMD	NFE2L1	TCF3	NAB2	NCOA2	CKS1B	FOSL1	PROX1	MLLT1	NR3C2	ESRRG	UBE2L3	ZNF316	MSC	ASCC2
PMC10240791-13073_2023_1197_MOESM2_ESM.xlsx-Supplementary_Table_12-Unnamed_1	identification. Interactions between damaging alterations in cancer-specific drivers and TIME features were assessed in 3**2**  Additional file 2: Table S1. Cancer drivers used in the analysis. Table S2. Canonical and candidate drivers damaged in 7,730 TCGA samples. Table S3. Gene signatures used to compute TIME features. Table S4. Predicted TIME drivers using Lasso regularised ordinal regression. Table S5. True positive TIME drivers collected from the literature. Table S6. Frequency of TIME and non-TIME driver alterations per cancer type. Table S7. Proportion of oncogenes and tumour suppressors predictive of TIME levels. Table S8. Comparison of clonality between TIME and non-TIME drivers. Table S9. Literature support for TIME differences across HNSC subtypes. Table S10. Comparison of TIME levels between HNSC molecular subtypes. Table S11. TIME driver-TIME TF functional networks in HNSC subtypes. Table S12. Components of HNSC TIME drivers - TIME TFs functional networks. Table S13. Functional annotation of TIME TF gene targets in selected coherent subnetworks	KAT2B	TP53	NOTCH1	TP73	PLAGL1	ZFY	TEAD2	LHX2	SAP30	NR0B1	TFAP2B	RELB	DMTF1	NR1H2	RXRG	MSX1	ING1	E2F4	E2F2	ADH5	MAX	TLX3	SREBF1	ZNF792	NSD1	POU2F2	PHF1	ETV1	HIC1	DNMT3B	MAFK	NFE2L1	NFIL3	NFKB2	MEOX2	IRF7	STAT4	IL12RB2	JAK2	DBP	IL23R	CDKN2A	PML	IL1A	FOXN1	CASP8	TNFSF10	MFNG	PIWIL1	PDCD6	AKT2	NMI	CSF2	MAGEA2	POFUT1	JAG1	DLL1	DLL3	TRIP13	DEDD	LFNG	IRF5	NOTCH3	CCNF	DDX1	SMARCD3	PPARGC1A	NCOA1	ESRRA	VDR	PDCD1LG2	MAFF	NFE2L3	NFE2L2	PPARG	TDG	ELF4	HRAS	TERT	SOX3	NR1H4	NR1I2	PHF20L1	KLF4	NR3C2	SOX2	BAG4	KCNE3	MAFG	RARB	RORC	RORB	RORA	MYRF	NFE2	FLI1	FOXA1	FOXA2	MAF	KDM5A	KDM5B	ELAVL2	CDKN1C	MEIS1	NR5A2	DLX1	HOXC11	PAX9	HNF4G	TAF9	HLF	DPF1	SMAD9	SMAD6	TBX2	NR6A1	NR2F1	QDPR	PROX1	CDK3	FOXO4	MYBL2	ELF5	KLF6	KLF9	NR4A2	DACH1	PBX1	NFIC	E2F3	FOXC2	AKT1	CREB1	EIF4EBP1	MXD1	TWIST1	PTEN	CDK6	ZBTB16	CARM1	CSMD3	FHL3	EGFR	PRMT5	SUPT5H	ACTL6A	COL1A2	KAT14	MEAF6	ING4	MTA1	SMAD2	SMARCA2	NRIP1	MYC	YBX1	CUL3	YEATS4	ELAVL1	RUVBL1	KAT5	ZEB1	FOXM1	KLF10	CEBPB	NSD3	NONO	FOXP1	ISL1	ZNF8	CCNT2	MYL9	NR0B2	ZNF572	ZNF202	SNAI2	GATA4	ZNF677	RFX2	FOXK2	ZNF57	AFF4	AFF3	ZNF165	HOXA1	SENP1	ZNF426	ZNF837	ZBTB17	EAF2	CDKL3	MTERF3	ZIM2	ELL	ATOSB	ZNF329	NOL4	SEPTIN8	ZNF250	MLLT1	CDK14	MLLT3	HNF1B	LRP1B	PGR	AFF1	NR2E1	CEP70	NR2C1	SHCBP1	MBD2	EPHA2	TFDP1	HMGA1	BRD4	H2BC9	SMYD3	FBXW7	FAM124A	CDX2	FOXP2	BICRA	DPF3	DDB2	ZEB2	BCL7A	SS18	LRP4	GSTM4	ZNF17	KLF12	KMT2D	MLX	NFIA	CALR	ARID1A	TRERF1	NCOA2	PRMT6	EWSR1	CCND3	MRGBP	SRCAP	TCF3	KATNAL1	MLLT10	PHF8	FOSL1	ELF2	KAT6A	CARD8	CARD6	PRPH	RFX3	MEFV	ZNF35	ZNF217	DMD	KATNBL1	ZNF169	KIF9	NAB2	SNIP1	AMPD2	ZNF835	CADPS	NR2F6	CKS1B	BCL7C	BCL7B	HOXA5	CCDC85B	ETS2	ESRRG	LTBP4
PMC10240791-13073_2023_1197_MOESM2_ESM.xlsx-Supplementary_Table_12-Unnamed_3	identification. Interactions between damaging alterations in cancer-specific drivers and TIME features were assessed in 3**2**  Additional file 2: Table S1. Cancer drivers used in the analysis. Table S2. Canonical and candidate drivers damaged in 7,730 TCGA samples. Table S3. Gene signatures used to compute TIME features. Table S4. Predicted TIME drivers using Lasso regularised ordinal regression. Table S5. True positive TIME drivers collected from the literature. Table S6. Frequency of TIME and non-TIME driver alterations per cancer type. Table S7. Proportion of oncogenes and tumour suppressors predictive of TIME levels. Table S8. Comparison of clonality between TIME and non-TIME drivers. Table S9. Literature support for TIME differences across HNSC subtypes. Table S10. Comparison of TIME levels between HNSC molecular subtypes. Table S11. TIME driver-TIME TF functional networks in HNSC subtypes. Table S12. Components of HNSC TIME drivers - TIME TFs functional networks. Table S13. Functional annotation of TIME TF gene targets in selected coherent subnetworks	NOTCH1	PLAGL1	KAT2B	TP73	TP53	NSD1	L3MBTL2	GLIS1	DNMT3L	TGIF2	SREBF1	CCAR2	ZXDC	PPARGC1B	NR1H2	LHX2	SAP30	MTHFSD	CXXC1	KMT5A	DMTF1	CENPX	TEAD2	CABLES1	GLS2	TWIST2	NPIPB13	AGBL2	SPATA46	TRMT11	OLIG2	PIWIL1	GNB5	CCDC125	PHF19	ETV1	PHF1	HIC1	TGIF2LX	MAFK	NFKB2	RELB	SALL3	H3C3	PAX1	CDKN2A	NMI	STAT4	JAK2	PRMT5	IL23R	IL12RB2	DBP	BATF2	PML	MEOX2	DMRT3	IRF5	IL1A	FOXN1	IRF7	CASP8	DLL1	DLL3	JAG1	SND1	PRR19	MTCP1	FOXO4	POFUT1	ANKRD2	THAP8	ZBED4	IP6K2	ZNF572	MFNG	LFNG	NOTCH3	ARL11	IL4	CSF2	SAP25	TERT	DEAF1	MIS12	PDCD6	OTUD1	PLAC8	ZMIZ2	HR	NSD2	NR1I2	ATAD2	TNFSF10	DEDD	E2F2	TEF	NR1H4	ESRRA	NR4A2	PPARG	SMARCD3	PPARGC1A	NCOA1	RXRG	VDR	MAFF	NFE2L3	ELF4	PHF20L1	TDG	HRAS	SOX3	NR3C2	KLF4	ZNF471	SOX2	SLITRK3	NFE2L2	NFE2	NFE2L1	PNRC1	CREBZF	NR1D2	FBXL15	PNRC2	RORC	PROX1	KCNE3	FRAT2	SMAD9	ARID1B	DPF1	PBX1	NFIC	MYBL2	E2F3	LHX1	MAFG	KDM5B	RARB	NR2E3	FOXA1	MEIS1	SOX8	HNF4G	NR5A2	RORA	ZEB2	ZEB1	PAGR1	TBX2	LIN54	CDKN1C	FOXP2	ZNF536	QDPR	TAF9	PAX9	FOXC2	FOXA2	ZNF74	NR2F1	MXD1	CARM1	TFDP1	MLX	SNAI2	CDK6	EIF4EBP1	CREB1	EGFR	TWIST1	CEBPB	MYC	NSD3	PTEN	AKT1	SSBP2	NRIP1	FHL3	KAT5	SMAD2	ZNF114	ACTL6A	PPRC1	MEAF6	YEATS4	RUVBL1	TCFL5	YBX1	SUPT5H	ING4	CUL3	ELAVL1	TP53INP1	KAT14	JADE1	SMARCA2	CDCA7	TRIP13	MTERF3	FOXM1	HOXC11	MTA1	NONO	KLF10	AFF3	ZNF573	FOXP1	SETD2	ZNF57	ZBTB16	CLOCK	MITF	ZNF426	MKX	KDM5A	NOL4	SIK2	LRP1B	AFF4	MLLT1	MLLT3	ELL3	MYL12A	PGR	TNNI2	TUB	ZBTB8A	ZNF383	ZNF774	ZBTB17	CCDC183	ZNF837	ZNF250	HNF1B	EDF1	DACH1	SENP1	USP17L2	COL1A2	NR0B2	ZBTB39	EAF2	PLSCR3	ZIM2	STAC3	ZNF8	ZNF792	ZNF329	MOBP	BCL11A	HOXA1	PDCD1LG2	MAPK1IP1L	CBLL2	CDKL3	ISL1	MYL9	CSMD3	AFF1	ELL	SEPTIN8	ZNF169	NR0B1	ZNF439	FBXW7	CEP70	KLF12	BRD4	KRBA1	NR2C1	MBD2	SHCBP1	HMGA1	BAG4	EPHA2	H2BC9	ST18	SMYD3	CDK3	MLLT10	SS18	DPF3	BRD9	BICRA	FAM124A	TTC14	BRMS1L	FOXP4	KMT2D	DRAP1	JDP2	PRDM2	HIPK1	ZMYND11	SAP30BP	NFIA	BCL6B	SOX6	ZNF17	ZNF214	ALX4	CSPG5	BCL7A	FLI1	SRCAP	ARID1A	TRERF1	EWSR1	MRGBP	NCOA2	RFX3	CCND3	MSC	UBE2L3	FOSL1	PRMT6	TCF3	PHF8	KATNAL1	KAT6A	ELF2	ASCC2	CKS1B	DDB2	CARD8	LTBP4	ESRRG	DEUP1	SNIP1	CHD9	ZNF217	JMJD1C	MSL1	KIF9	H3-5	ZNF557	ZNF35	AJUBA	BCL7B	BCL7C	CCNT2	CDK14	ZNF292	ACTR6	HLF	MYT1	HOXA5	CADPS	KATNBL1	ZNF316	RNF34	CCDC85B	CARD6	ZNF335	ZNF653	ZNF496	ARID2	CCDC198	ATOSB	CFAP53	ZNF331	NRK	SP2	ZNF165
PMC10242447-mmc3.xlsx-Sheet1-Table_S2_Potential_TFs_in_each_monocyte_sub-population	MEF2A, five (ETS2, ATF4, NFAT5, PRDM1, and STAT6) and one (KLF6) specific TFs, respectively (**Table S2**)  Table S2. Potential TFs in each monocyte subpopulation	NFKB1	BACH1	NFE2L2	CEBPB	IRF7	JUNB	STAT1	SPI1	IRF1	XBP1	NFKB2	REL	HIVEP2	MAFF	FOSL2	IRF9	STAT3	RELB	RELA	HIVEP1	GTF2B	ATF3	EP300	JUND	IRF2	FOSL1	BATF	MEF2A
PMC10242447-mmc3.xlsx-Sheet1-Unnamed_5	MEF2A, five (ETS2, ATF4, NFAT5, PRDM1, and STAT6) and one (KLF6) specific TFs, respectively (**Table S2**)  Table S2. Potential TFs in each monocyte subpopulation	NFKB1	IRF7	IRF1	BACH1	STAT1	CEBPB	STAT2	SPI1	STAT3	NFKB2	REL	RELA	RELB	BCL3	ATF3
PMC10242447-mmc3.xlsx-Sheet1-Unnamed_10	MEF2A, five (ETS2, ATF4, NFAT5, PRDM1, and STAT6) and one (KLF6) specific TFs, respectively (**Table S2**)  Table S2. Potential TFs in each monocyte subpopulation	TPM3	NFKB1	IRF7	STAT1	BACH1	IRF1	CEBPB	NFE2L2	ETS2	SPI1	ATF4	NFAT5	RELA	MAFG	REL	BCL3	IRF9	NFKB2	IRF2	RELB	HIVEP1	PRDM1	IRF5	STAT6	IRF8
PMC10242447-mmc3.xlsx-Sheet1-Unnamed_15	MEF2A, five (ETS2, ATF4, NFAT5, PRDM1, and STAT6) and one (KLF6) specific TFs, respectively (**Table S2**)  Table S2. Potential TFs in each monocyte subpopulation	NFKB1	KLF6	BACH1	CEBPB	IRF7	IRF1	NFE2L2	JUNB	SPI1	STAT1	STAT2	FOSL2	RELA	IRF9	NFKB2	MAFG	STAT3	RELB	REL	BCL3	MAFF	HIVEP1	IRF2	ATF3	EP300	BATF	IRF8	IRF5
PMC3385560-fncir-06-00037.nxml--TF_name	JASPAR database (Sandelin et al., 2004; Bryne et al., 2008). In S/BCs, we found **1**  PSCAN results for PC and S/BC showing TF enriched among the co-expressed transcripts at P14 and P56 time pointsMIZFHIF1A:ARNTELK1GABPAARNT:AHREGR1KLF4NFKB1PAX5CTCFE2F1ARNTNHLH1TCFCP2L1RREB1MAFBMYFELK4SP1TFAP2AZFX	HINFP	ELK1	GABPA	EGR1	KLF4	NFKB1	PAX5	CTCF	E2F1	ARNT	NHLH1	RREB1	MAFB	ELK4	SP1	TFAP2A	ZFX
PMC3385560-fncir-06-00037.pdf-8-Unnamed_1		HINFP	ELK1	GABPA	EGR1	KLF4	NFKB1	PAX5	CTCF	E2F1	ARNT	NHLH1	RREB1	MAFB	ELK4	SP1	TFAP2A	ZFX
PMC3386284-pone.0039094.s012.xlsx-B105213_178_txt-Gene_name	second cluster had all transcription factors and their related genes (total 178 genes, see **Table S4**)  Supporting file for Figure6B-Transcription factors genes cluster.(XLSX)  Click here for additional data file	ABT1	AEBP1	ATF1	ATF3	ATF6	ATF7IP	CCDC59	CCNH	CDCA7L	CEBPA	CNOT2	COMMD7	MED17	MED7	DDX5	ELF1	ELF3	ELK4	FOXO4	FOXS1	GATA3	GTF2E2	GTF2H1	GTF2H2	GTF2H3	GTF2H4	GTF2I	HES1	HES6	HSF1	HSFY2	IRAK2	IRF3	JUNB	LMO4	MAF	MBTPS2	MED10	MED18	MED19	MED20	MED22	MED24	MED30	MED4	MED6	MITF	MTDH	MTF2	MYT1L	NFIA	NFKBIA	NFYB	POU6F2	PRDX3	PSMD10	PYCARD	RELA	RFXANK	RIPK1	RNF31	RXRB	SP1	SP2	SPDEF	STAT1	STAT3	TAF11	TAF1B	TAF1C	TAF7	TCEA1	TCEA2	TCEAL1	TCEAL4	ELOA	TCF12	TCF19	TCF4	ZEB1	TFAM	TFAP4	TFB1M	TP53	TRAF5	TSSK4	UBE2N	UBE2V1	ZNF148	ZNF345	ARHGEF2	ATF2	ATF4	ATF6B	NOD2	CAT	POLR1G	CNOT7	CREB1	CREBZF	CYLD	DAP	DEK	DNAJA3	E2F4	EDF1	EPAS1	ERCC3	ERCC5	FAF1	FOXJ3	FOXP1	GABPB1	GTF2A2	GTF2B	GTF2E1	GTF2F2	GTF2H5	GTF2IRD2	GTF3C2	HBP1	HIF1A	IKBKB	JUN	MED26	MED31	HINFP	MNAT1	MTF1	MXI1	MYD88	TONSL	NLRP3	NMI	NRG1	PBX3	PHTF1	PKNOX1	PPARD	RHEBL1	RPS3	SIVA1	SMAD4	SOX18	SOX5	SP7	SPIC	STAT5A	STAT6	SUFU	TACC3	TADA2A	TADA3	TAF10	TAF12	TAF13	TAF9	TBP	TCEAL8	ELOC	ELOB	TCERG1	TCF25	TERF2IP	TFB2M	TFCP2	TFDP1	TFE3	TFEC	UBE2I	ZNHIT3
PMC10241789-41467_2023_38953_MOESM9_ESM.xlsx-Supplementary_Table_6-motif_name	control, a fourth set containing all residual ATAC peaks, and ran a motif enrichment analysis**6**  Supplementary Data 6	FOXB1	FOXC1	FOXC2	FOXA1	FOXF2	FOXG1	FOXI1	FOXO4	FOXO6	FOXP3	FOXL1	FOXD2	FOXP2	FOXP1	FOXK1	FOXK2	SOX10	SRY	SOX15	ZNF384	SPIB	TEAD4	RBPJ	NFATC1	NFATC3	NFATC2	NFAT5	POU4F1	POU4F3	MNX1	CDX1	NKX3-2	NKX2-3	NKX2-8	MEIS2	PBX2	PBX3	TCF7L2	NFIA	LIN54	POU5F1B	KLF9	SP8	KLF16	SP3	ZNF740	KLF5	SP2	SP1	RREB1	ZNF263	FIGLA	ZEB1	SNAI2	ID4	TCF3	TCF4	MSC	NHLH1	ASCL1	YY1	NEUROG2	NEUROD2	BHLHE23	OLIG1	BHLHE22	OLIG2	OLIG3	ZBTB18	TWIST1	NEUROD1
PMC3384304-supp_gks175_nar-00081-x-2012-File009.xls-Table_S2-Unnamed_2	Supplementary Data	GATA1	GATA3	POU3F2	FOXF2	FOXO4	POU2F1	E2F1	EGR4	LHX3	NFKB1	NFKB2	REL	RELA	STAT5A	CREB1	FOXQ1	HMX3	NEUROG2	PAX4	RFX1	GATA2	ARID5B	MAX	MYC	SREBF1	SRF	STAT3	STAT5B	CUX1	MEF2A	MYEF2	RUNX1	NKX6-1
PMC9691841-Table1.xlsx-table_S4-Table_S4_Viper_enrichment_for_TFs_in_dataset_I_P_0_05		MEOX1	ETV1	PAX6	FOXP3	MTA3	GPBP1	TCF3	SREBF1	NFKB2	ZNF416	ESR1	ZNF184	XBP1	SALL4	E2F1	ZNF516	SMAD7	CTCF	ZNF821	MAZ	GABPB1	RELB	ZNF14	ID3	ZBTB45	ZSCAN18	MYRF	THRA	KLF2	IRF5	MBD4	GATA5	NPAS1	RFX1	HLX	FOXP4	ZNF710	ZFHX3	NCOR1	GATA6	ZNF687	SETDB1	OSR1	ZNF660	ZNF711	NR6A1	CIZ1	MKX	TCF7L1	ZNF256	JAZF1	ZNF222	ZNF233	AIRE	ZNF385A	ZNF496	OSR2	AR	ATF5	HIC2	ZNF764	ZIK1	OVOL1	ZNF680	ZBTB4	ZHX3	GLIS1	ISX	NR2F1	ETV4	ZNF613	DMRTA1	DEAF1	HIC1	THAP5	ZFP42	ZNF329	MTA1	ZNF438	ZNF93	ZNF749	SAMD11	ZNF383	SP6	ZNF527	HMGB1	ZNF565	ZFP28	ZNF585A	ZNF695	HOXA4	ZNF71	ZNF544	ZNF607	ZNF277	ATF6B	ZNF726	CPEB1	ZNF407	ZNF880	ZBTB22	ZNF853	ZNF512	ZNF350	CUX1	ZNF865
PMC9691841-Table1.xlsx-table_S4-Unnamed_1		MEOX1	ETV1	PAX6	FOXP3	MTA3	GPBP1	TCF3	SREBF1	NFKB2	ZNF416	ESR1	ZNF184	XBP1	SALL4	E2F1	ZNF516	SMAD7	CTCF	ZNF821	MAZ	GABPB1	RELB	ZNF14	ID3	ZBTB45	ZSCAN18	MYRF	THRA	KLF2	IRF5	MBD4	GATA5	NPAS1	RFX1	HLX	FOXP4	ZNF710	ZFHX3	NCOR1	GATA6	ZNF687	SETDB1	OSR1	ZNF660	ZNF711	NR6A1	CIZ1	MKX	TCF7L1	ZNF256	JAZF1	ZNF222	ZNF233	AIRE	ZNF385A	ZNF496	OSR2	AR	ATF5	HIC2	ZNF764	ZIK1	OVOL1	ZNF680	ZBTB4	ZHX3	GLIS1	ISX	NR2F1	ETV4	ZNF613	DMRTA1	DEAF1	HIC1	THAP5	ZFP42	ZNF329	MTA1	ZNF438	ZNF93	ZNF749	SAMD11	ZNF383	SP6	ZNF527	HMGB1	ZNF565	ZFP28	ZNF585A	ZNF695	HOXA4	ZNF71	ZNF544	ZNF607	ZNF277	ATF6B	ZNF726	CPEB1	ZNF407	ZNF880	ZBTB22	ZNF853	ZNF512	ZNF350	CUX1	ZNF865
PMC9691841-Table1.xlsx-table_S5-Table_S5_Viper_enrichment_for_TFs_in_datase_II_P_0_05		NFYA	ETV1	JARID2	TFAP2B	ETV7	ZNF207	SNAI2	FOXN3	ARID4B	KMT2C	GPBP1	SP100	KLF6	SREBF1	AFF4	SMARCE1	ZNF532	TULP3	RFX3	TBX5	CDIP1	RCOR1	XBP1	ADNP	SMAD7	TSC22D1	CAPN15	SALL1	MYEF2	TRPS1	USF2	ZNF14	SP4	NRF1	GLI3	GLIS3	ZMIZ1	NSD2	SOX6	ELK3	FOXM1	CUX2	TFEB	TBX18	IRX4	SMAD5	BBX	CCDC88A	STAT1	SFPQ	IRF6	KLF7	PLAGL1	ZNF430	KLF12	VSX2	MXI1	ELF1	ZNF706	ZNF549	ZNF644	BHLHE41	CTCFL	RBPJL	ZNF576	TRERF1	SOX4	LRRFIP1	MYRF	FOSB	DACH2	ELK1	ZBTB1	MBD4	FOXA1	MIS18BP1	NRL	TULP4	ZNF426	CDX4	ZNF414	GSC	ETS1	DMTF1	EHF	NKX2-1	VEZF1	GATA4	ZNF189	ZSCAN9	PRDM5	LEF1	AEBP2	ASCL1	TCF12	HMG20A	NFIC	ZIM3	GATAD2B	HES6	ZNF660	ZNF92	ZNF157	ZNF711	PRDM14	ZNF462	ZEB1	MKX	ZNF827	ZNF256	CARHSP1	UBP1	L3MBTL4	BACH1	ZNF689	CREB3L1	ZNF235	NR2F6	ZBTB7B	ZNF382	MYSM1	LHX8	ZNF326	REL	PBRM1	PRDM9	NEUROD6	ZNF12	ZNF704	FOXK1	NKX3-1	ZNF701	ZNF83	TET2	ZNF507	ATOH8	AR	ATF5	ZEB2	CENPX	ZFPM2	ZNF747	HOXD12	SMAD1	ZIK1	NHLH1	KLF17	ID4	CSDC2	BNC2	SMARCC1	HES3	ZHX3	ZNF266	ETV4	ASCL3	DMRTA1	SIX5	ZBTB34	TGIF1	ZNF366	ZNF354B	ZNF713	HES7	ZNF154	ZNF771	HOXC10	ZNF443	ZNF708	TSHZ2	SOX1	ZNF320	TFDP3	ZNF438	SIX6	THAP7	POU3F2	ZFP1	SP1	PBX1	MYBL1	SHOX	RXRA	TEAD1	MITF	ZNF793	ZNF292	ARID2	ZNF600	HMGB1	ZFP92	TCF4	ZNF431	ZFP28	ZNF311	ZNF84	PEG3	ZNF813	ZNF26	ZNF808	ZNF43	ZNF28	ZNF521	PAX9	FOXJ3	SREBF2	ZNF525	ZNF880	ZBED5	ZNF512	ZNF324B	ZNF432	HNF1B
PMC9691841-Table1.xlsx-table_S5-Unnamed_1		NFYA	ETV1	JARID2	TFAP2B	ETV7	ZNF207	SNAI2	FOXN3	ARID4B	KMT2C	GPBP1	SP100	KLF6	SREBF1	AFF4	SMARCE1	ZNF532	TULP3	RFX3	TBX5	CDIP1	RCOR1	XBP1	ADNP	SMAD7	TSC22D1	CAPN15	SALL1	MYEF2	TRPS1	USF2	ZNF14	SP4	NRF1	GLI3	GLIS3	ZMIZ1	NSD2	SOX6	ELK3	FOXM1	CUX2	TFEB	TBX18	IRX4	SMAD5	BBX	CCDC88A	STAT1	SFPQ	IRF6	KLF7	PLAGL1	ZNF430	KLF12	VSX2	MXI1	ELF1	ZNF706	ZNF549	ZNF644	BHLHE41	CTCFL	RBPJL	ZNF576	TRERF1	SOX4	LRRFIP1	MYRF	FOSB	DACH2	ELK1	ZBTB1	MBD4	FOXA1	MIS18BP1	NRL	TULP4	ZNF426	CDX4	ZNF414	GSC	ETS1	DMTF1	EHF	NKX2-1	VEZF1	GATA4	ZNF189	ZSCAN9	PRDM5	LEF1	AEBP2	ASCL1	TCF12	HMG20A	NFIC	ZIM3	GATAD2B	HES6	ZNF660	ZNF92	ZNF157	ZNF711	PRDM14	ZNF462	ZEB1	MKX	ZNF827	ZNF256	CARHSP1	UBP1	L3MBTL4	BACH1	ZNF689	CREB3L1	ZNF235	NR2F6	ZBTB7B	ZNF382	MYSM1	LHX8	ZNF326	REL	PBRM1	PRDM9	NEUROD6	ZNF12	ZNF704	FOXK1	NKX3-1	ZNF701	ZNF83	TET2	ZNF507	ATOH8	AR	ATF5	ZEB2	ZFPM2	ZNF747	HOXD12	SMAD1	ZIK1	NHLH1	KLF17	ID4	CSDC2	BNC2	SMARCC1	HES3	ZHX3	ZNF266	ETV4	ASCL3	DMRTA1	SIX5	ZBTB34	TGIF1	ZNF366	ZNF354B	ZNF713	HES7	ZNF154	ZNF771	HOXC10	ZNF443	ZNF708	TSHZ2	SOX1	ZNF320	TFDP3	ZNF438	SIX6	THAP7	POU3F2	ZFP1	SP1	PBX1	MYBL1	SHOX	RXRA	TEAD1	MITF	ZNF793	ZNF292	ARID2	ZNF600	HMGB1	ZFP92	TCF4	ZNF431	ZFP28	ZNF311	ZNF84	PEG3	ZNF813	ZNF26	ZNF808	ZNF43	ZNF28	ZNF521	PAX9	FOXJ3	SREBF2	ZNF525	ZNF880	ZBED5	ZNF512	ZNF324B	ZNF432	HNF1B
PMC10235438-mmc1.pdf-11-SRF	Supplemental Tables S1–S14 and Figures S1–S4	ARID3A	ELF5	CEBPA	IRF1	IRF2	CREB1	SRY	NFATC2	GABPA	TBP	FEV	STAT1	ELK4	SPI1	MEF2A
PMC10238475-mmc6.txt--Term	Multimedia component 6	AFF1	AFF4	AGO2	AHR	AHRR	AKT1	AKT2	APOBEC3B	AR	ARID1A	ARID3A	ARNT	BMAL1	ASCL1	ASCL2	ASH1L	ASH2L	ASXL1	ATF1	ATF2	ATF3	ATF4	ATOH8	BACH1	BACH2	BANP	BARX1	BATF	BCL11A	BCL3	BCL6	BCLAF1	BCOR	BDP1	BHLHE40	BMI1	BMP2	BMP4	BMPR1A	BPTF	BRCA1	BRD1	BRD2	BRD3	BRD4	BRD9	BRF1	BRPF3	C17orf49	CBFB	CBX2	CBX3	CBX4	CBX8	CCND1	CCND2	CCNT2	CDC73	CDK12	CDK4	CDK6	CDK7	CDK8	CDK9	CDKN1A	CDKN2A	CDX2	CEBPA	CEBPB	CEBPD	CEBPZ	CHD1	CHD2	CHD8	CIITA	CNOT3	CREB1	CREBBP	CSNK2A1	CTBP1	CTBP2	CTCF	CTCFL	CTNNB1	CUX1	CXXC1	DAXX	DCP1A	DDX5	DDX6	DEK	DMC1	DNMT1	DNMT3A	DNMT3B	DUX4	E2F1	E2F2	E2F3	E2F4	E2F6	E2F7	E2F8	EBF1	EED	EGFR	EGR1	EGR3	EHF	EHMT2	AGO2	ELF1	ELF2	ELF3	ELK1	ELK3	ELK4	ELL2	EOMES	EP300	EP400	EPAS1	ERCC2	ERCC3	ERG	ESR1	ESR2	ESRRA	ETS1	ETS2	ETV1	ETV4	ETV5	EZH2	FGFR1	FLI1	FOS	FOSB	FOSL1	FOSL2	FOXA1	FOXA2	FOXD3	FOXF2	FOXH1	FOXK1	FOXM1	FOXO1	FOXO3	FOXP1	FOXP2	FOXP3	BRD2	FUS	FXR2	GABPA	GATA1	GATA2	GATA3	GATA4	GATA6	GATAD1	GFI1	GFI1B	GLI1	GLI2	GMEB2	GNRH1	GREB1	GRHL2	GRHL3	GTF2B	GTF2F1	GTF2I	HAND2	HCFC1	HDAC1	HDAC2	HDAC3	HDAC4	HES1	HEXIM1	HEY1	HIF1A	HIRA	HMBOX1	HMGA1	HMGN3	HNF1A	HNF1B	HNF4A	HNF4G	HOXA10	HOXA4	HOXA6	HOXA9	HOXB13	HOXB7	HOXC9	HOXD10	HSF1	HSF2	ICE1	IFNB1	IFNG	IKZF1	IL1B	IL4	IL6	ING2	ING5	INTS11	INTS13	INTS3	IRF1	IRF2	IRF3	IRF4	JAG1	JARID2	JMJD1C	JMJD6	JUN	JUNB	JUND	KAT2A	KAT7	KAT8	KDM1A	KDM2B	KDM3A	KDM4A	KDM4C	KDM5B	KDM5C	KDM5D	KDM6A	KDM6B	KHSRP	KLF1	KLF11	KLF2	KLF3	KLF4	KLF5	KLF6	KLF8	KMT2A	KMT2C	KMT2D	LARP7	LDB1	LEF1	LEO1	LIN28A	LIN28A	LIN28B	LMNA	LMNB1	LMO2	LMO3	LMTK3	LYL1	MAF	MAFF	MAFK	MAPK1	MAPK14	MAX	MAZ	MBD3	MECP2	MED1	MED12	MED26	MEF2A	MEF2B	MEF2C	MEIS1	MEN1	MITF	MRTFA	MLLT1	MNT	MORC2	MTA3	MXI1	MYB	MYBL2	MYC	MYCN	MYH11	MYOCD	MYOD1	NANOG	NCAPG	NCAPG2	NCOA1	NCOR1	NCOR2	NELFA	NELFE	NFATC1	NFATC3	NFE2	NFE2L2	NFIC	NFKB1	NFKB2	NFYA	NFYB	NFYC	NIPBL	NKX2-1	NKX2-5	NKX3-1	NME2	NOTCH1	NPAT	NR1H2	NR1H3	NR1H4	NR2C2	NR2F1	NR2F2	ESRRG	NR3C1	NR3C2	NR4A1	NR5A2	NRF1	ORC1	ORC2	OTX2	PAF1	PAX5	PBX1	PBX2	PBX3	PCGF2	PDGFA	PDX1	PELP1	PGR	PHF8	PHOX2B	PIAS1	PIM1	PITX3	PML	POU2F1	POU2F2	POU5F1	PPARA	PPARG	PRAME	PRDM1	PRDM11	PRDM14	PRKCQ	PROX1	PSIP1	PSMD9	PTEN	RAD21	RARA	RB1	RBBP5	RBL1	RBL2	RBPJ	RCOR1	REL	RELA	RELB	REPIN1	REST	RFX5	RING1	RNF2	RREB1	RUNX1	RUNX1T1	RUNX2	RUNX3	RXRA	SAP30	SCML2	SETD1A	SETDB1	SFPQ	SGF29	NR0B2	SIN3A	SIRT1	SIRT6	SIX1	SIX2	SIX5	SNAI2	SMAD1	SMAD2	SMAD3	SMAD4	SMARCA4	SMARCB1	SMARCC1	SMARCC2	SMC1A	SMC3	SNAI1	SNAI2	SOX10	SOX17	SOX2	SOX4	SOX9	SP1	SP2	SP4	SPI1	SRC	SREBF1	SREBF2	SRF	SRSF1	STAG1	STAT1	STAT2	STAT3	STAT4	STAT5A	STAT5B	STAT6	SUMO1	SUMO2	SUPT5H	SUZ12	TBXT	TAF1	TAF15	TAF3	TAF7	TAL1	TBL1XR1	TBL1Y	TBP	TCF12	TCF21	TCF3	TCF4	TCF7L2	TEAD1	TEAD4	TET2	TFAP2A	TFAP2C	TFAP4	TGFB1	THAP1	THAP11	TLE3	TLR2	TLX1	TLX3	TNF	TNFSF12	TP53	TP63	TP73	TRIM24	TRIM25	TRIM28	TRIM32	TRRAP	TWIST1	UBTF	USF1	USF2	VDR	VEZF1	WDR5	WIZ	WWTR1	XBP1	YAP1	YY1	ZBTB16	ZBTB17	ZBTB33	ZBTB48	ZBTB7A	ZEB1	ZEB2	ZFP42	ZFX	ZIC2	ZKSCAN1	ZMIZ1	ZMYND8	ZNF143	ZNF217	ZNF263	ZNF274	ZNF280D	ZNF384	ZNF644	ZNF750	ZNF76	ZNF83	ZNF84	ZZZ3
PMC10239747-41392_2023_1470_MOESM2_ESM.xlsx-Supplementary_table_S3-TF	To choose possible treatments, we used the GSE210**5**  Supplementary tables	APC	BRCA1	BTG2	CREB1	CTNNBIP1	DNMT1	E2F1	E2F3	EP300	ETS1	EZH2	FOS	FOXO1	GATA3	HOXA1	HOXA10	JUN	KLF4	LCOR	MAZ	MYB	MYCN	NF1	NFE2L2	NFKB1	NKX2-1	NR2F2	RBL1	REL	SIRT1	SMAD2	SMAD3	SMAD4	SOX2	SP1	STAT1	VHL	WWTR1	ZEB1	ZEB2	BMAL2	BMI1	BRCA2	DDX5	DNMT3A	ELK3	GLI3	NCOA2	PKNOX1	PLAG1	POU2AF1	RB1CC1	SFPQ	TRPS1	ZBTB5	ZNF350
PMC10232751-Table_5.XLSX-Sheet1-Gene_symbol	Click here for additional data file	ATF3	CASP1	ELK3	ERG	FLI1	FOS	FOXM1	GATA1	GSDMA	GSDMB	GSDMC	GSDMD	GSDME	HIC1	JUN	KLF4	MAF	MYB	MYC	NFATC1	NFE2L2	NFYA	NLRP3	NR2F2	PYCARD	RARA	RUNX1	SIX5	SNAI2	STAT1	STAT2	STAT6	TAL1	TEAD4	TP53	TWIST1	USF2	YBX1
PMC10232751-Table_3.XLSX-Sheet1-Table2_differentially_expressed_TFs_in_at_least_two_models_SCI_models	up-regulated TFs in TFs—NLRP3/PRGs networks and each TF regulates at least two of NLRP3/PRGs (**Supplementary Table 3**)  Click here for additional data file	ETS1	JUNB	IRF1	MAFF	KLF6	TGIF1	LYL1	SP110	ELK3	HHEX	MAF	CEBPD	SOX7	IRF5	CEBPA	RUNX1	ZFP36L1	SP140	EGR2	MYC	PLEK	IRF7	FLI1	ZNF217	HLX	BATF	MAFB	ATF3	TFEC	NFKB2	FOXC1	NR1H3	KLF5	PLSCR1	PRRX2	NR2F2	NFATC1	NFE2L2	ZFP36L2	ID1	E2F2	NFYA	FOXM1	CEBPB	ZIC5	AKNA	POU2F2	RUNX3	STAT6	E2F7	RUNX2	CENPA	FOSL2	PRRX1	E2F8	TBX18	BATF3	ELF4	PRDM1	ID3	ZBTB42	CREB3L1	TEAD4	GATA6	PRDM6	RELB	SIX1	SNAI1	TWIST1	FOXD1	OSR1	FOXD2	SNAI2	ZIC2	LHX6	MEOX2	YBX1	MIS18BP1	SOX4	SMAD6	TEAD3	KLF2	MLXIPL	TBX2	TEAD2	NFATC4	TBX1	ATOH8	NFE2	FOXS1	MYBL2	TWIST2	HIC1	HMGB2	CEBPE	IKZF1	BCL6B	ZNF616	BATF2	TBX15	MYOG	MYB	FOXD3	IRF4	SIX5	TBX6	ZIC4	SPIB	GATA1	YBX2	KLF4	ELF3	GFI1	USF2	LYAR	KLF10	HMGA1	FOSL1	TSC22D4	KLF11	YBX3	DDIT3	SPI1	REST	EGR3	MSC	TBX3	MEOX1	SPIC	HNF1B	RARA	HOPX	PAX6	STAT1	IRF9	TAL1	PARP12	TEAD1	IRF8	STAT2	JUN	ATF1	TCF7L2	ARID5A	AHR	SOX6	SP8	PAX3	REL	GLIS3	TFCP2L1	FOXC2	SP5	RFX2	RARG	ERG	BNC2	DLX4	EOMES	OSR2	ELF1	ETV6	SREBF1	TSHZ1	SMAD4	CUX1	MEF2C	NR4A3	AEBP2	AFF1	RREB1	FOS	SMAD3	EGR1	TP53
PMC10232751-Table_3.XLSX-Sheet1-Unnamed_1	up-regulated TFs in TFs—NLRP3/PRGs networks and each TF regulates at least two of NLRP3/PRGs (**Supplementary Table 3**)  Click here for additional data file	ESRRG	SIX4	SCRT1	NEUROD6	AR	DMRT3	NHLH2	MNX1	TFAP2B	BCL11A	ESRRB	TOX2	ZNF831	NEUROD2	EVX1	PGR	NKRF	L3MBTL4	DMRTA1	LHX9	CSRNP3	PURG	TOX3	SMAD9	MEIS2	ZBTB20	MYT1L	RORB	ZFHX4	KLF12	ZNF423	SATB1	CREBRF	CLOCK	DBP	THRB	ZMAT3	ZBTB11	EBF1	NCOA1	PRDM2	SMARCA1	PURA	CAMTA1	DACH1	MTA3	ZNF354C	TRPS1	PAX2	UNCX	NPAS1	PAX5	GBX1	ZNF536	LBX1	WT1	HMX3	LHX5	NPAS4	POU4F1	HOXD9	SHOX2	HOXC10	L3MBTL1	ZNF711	MYT1	HOXB8	EBF2	EGR4	BARX2	DMBX1	NRL	NHLH1	VSX2	NKX2-8	TLX3	HES5	POU4F2	LHX3	ISL1	PAX8	LHX1	MAFA	SPDEF	NEUROD4	EBF3	SREBF2	ZNF23	PBX3	NR3C2	CSDC2	TOX	HOXA7	NR1D2	HOXD1	DZIP1	BCL11B	NFATC2	HOXB6
PMC10238219-ADVS-10-2207454-s008.xlsx-TFs-TF	tracks with distinct trajectories, which were marked from T‐1 to T‐13 (Figure 7A, Table **S6**)  Supporting Table 6  Click here for additional data file	HOXA4	ZEB1	MYB	BRCA1	PKNOX1	HOXC6	PBX2	HOXB1	HOXB8	HOXB7	BPTF	SPI1	PAX2	DBP	CEBPE	TMEM37	PGR	GATA2	GATA6	SPIB	PITX2	ELK4	HLF	GATA1	AIRE	SREBF1	YY1	ELK1	HERPUD1	NR5A1	RAX	CRX	HOXA7	ESRRA	VSX2	NR2F1	CUX1	ARNT	GFI1	GFI1B	SRY	NKX3-1	FOXJ2	SOX5	FOXL1	FOXD3	IRF1	HMGA2	FOXO3	FOXO1	LHX3	FOXF2	FOXO4	NFIL3	ONECUT2	CDX2	CDX1	HNF4A	USF1	BHLHE41	PIK3R3	ERG	PSMD12	FSCN1	ATM	ELK3	SLC6A2	ELF4	EPHB1	TNFRSF1A	KCNH6	FOSL1	KLF12	ZIC2	FOSL2	PPARA	TLX1	PPARG	ALX4	MEF2A	NR6A1	IL6	ZBTB7A	EGR4	SRF	STAT5A	NR1H2	RREB1	MEIS1	NFIC	PAX5	EGR2	E2F5	E2F2	TOPORS	POU2F2	SLC22A1	AHR	TGIF1	NFE2	IL10	ESR1	NFE2L1	BACH1	UBE4A	UBE4B	HIC1	PBX1	EGR3	RELA	MYOD1	PAX1	TCF3	MTF1	STAT2	STAT5B	STAT6	ARID5B	IRF8	STAT4	TBP	STAT1	IRF7	REST	GLI3	GLI1	FOXP3	NF1	DDIT3	MYC	E2F7	SREBF2	ATF2	MITF	POU2F1	PDX1	IRF5	IRF3	IRF4	IRF9	POU3F2	VDR	NFKB1	CEBPD	AR	FOXI1	ZBTB16	NFYA	NKX2-2	NFYB	SOX18	SOX12	SP1	SP4	USF2	SP2	STAT3	SP3	HIF1A	SETD2	MAX	TEAD2	ETS1	E2F1	NFE2L3	MAFG	MAFF	MAFK	MAF	MAFB	P2RX5	NR5A2	E2F4	TFDP1	EP300	NKX6-1	TRAF4	ALX1	PAX8	RUNX3	IRF2	NR1H4	JUNB	FOS	FOSB	JUND	JUN	TFDP2	TAL1	FOXD1	NRF1	NKX6-2	CDC5L	SOX10	CEBPA	SOX9	GATA3	RXRA	PRDM1	XBP1	ARNT2	MAZ	ZBTB6	BACH2	PTGDR	SRPRA	GABPA	ERF	WT1	TP53	FLI1	CUZD1	GTF2I	GTF2A2	GTF2A1	POU3F1	NFKB2	PSIP1	FKBP4	RB1	SMAD7	SMAD5	CNTN2	OTX1	OTX2	SOX15	TLX2	TBX5	EGR1
PMC10238095-elife-86032-supp3.xlsx-Supplementary_file_3f-Regulon	a filtered gene set comprised of 335 CCCRC subtype-specific and cancer cell-intrinsic gene markers (**Supplementary file 3a**)  Clinical application of comprehensive characterization of colorectal cancer (CCCRC) classification system.(a) The 335 CCCRC subtype-specific and cancer cell-intrinsic gene markers used to construct the pre-clinical model. (b) The 71 human colorectal cancer cell lines grouped according to CCCRC classification system. (c) A total of 80 upregulated subtype-specific genes used to construct the CCCRC classifier. (d) The performance of the CCCRC classifier in the CRC-AFFY and the CRC-RNAseq cohort. Lists of 86 human metabolism-related signatures, 10 oncogenic signatures and terminally exhausted T cell signature. (e) Transcription factors and chromatin modifiers in colorectal cancer. (f) Publicly available CRC molecular classification systems. (g) The datasets used to reveal the therapy strategies for four CCCRC subtypes	NFKB1	NFKB2	REL	RELA	RELB	STAT1	STAT2	STAT3	STAT4	STAT5A	STAT5B	STAT6	NFATC2	NFATC1	NFATC4	NFATC3	NFAT5	CREB1	JUN	JUNB	JUND	FOS	FOSB	FOSL1	FOSL2	SP1	FOXM1	TP53	FOXO3	RUNX3	KLF4	KAT2A	KAT2B	CREBBP	EP300	KAT6A	KAT6B	KAT5	KAT8	KMT2D	SETD7	PRDM2	SMYD2	DOT1L	PRMT1	PRMT2	PRMT3	CARM1	PRMT5	PRMT6	PRMT7	PRMT8	RNF2	UBE2J1	HDAC1	HDAC2	HDAC3	HDAC4	HDAC5	HDAC6	HDAC7	HDAC8	HDAC9	HDAC10	HDAC11	SIRT2	KDM1A	KDM2A	KDM5A	KDM5B	KDM5C	KDM5D	KDM6A	KDM6B	KDM2B	KDM4A	KDM4B	KDM4C	JMJD6	USP16	KAT7	NCOA1	NCOA3	CLOCK	CPB2	TAF1	PRDM14	SIRT1	SIRT3	SIRT4	SIRT5	SIRT6	SIRT7	SUV39H1	SUV39H2	EHMT2	SETDB2	KMT2A	KMT2B	KMT2C	KMT2E	SETD2	NSD1	SMYD3	NSD3	NSD2	KMT5A	EZH2	KDM1B	KDM3A	KDM3B	KDM4D	KDM4E	KDM7A	KDM8
PMC10236617-CAS-114-2596-s001.xlsx-S4-Unnamed_1	were used for analysis. Detailed information regarding the cell lines is provided in Table **S1**  Tables S1  Click here for additional data file	FOXA1	TCF3	FOXA2	SNAI2	TCF4	ASCL1	TCF12	SNAI1	RBPJL	FOXD2	PTF1A	FOXE1	FOXC1	SNAI3	FOXB1	ZEB1	FOXC2	FOXA3	FOXP1	FOXL2	MYOD1	FOXO1	FOXK2	FOXO3	FOXK1	FOXI1	FOXL1	FOXO4	FOXO6	FOXP3	FOXD1	FOXP2	FOXF2	FOXF1	FIGLA	ELF1	FEV	HOXA13	FOXG1	FOXJ2	FLI1	CDX1	ELF3	CREB1	ETV4	EHF	ELK4	MSC	ASCL2	ETV1	ELF2	PKNOX2	ELF4	CDX4	CDX2	FOXJ3	IKZF3	HOXC10	GABPA	ERG	ETS1	ELF5	ETV2	NHLH2	HOXB13	HOXC9	SCRT2	ERF	HOXC12	CREB5	ETV5	HOXD13	HOXB9	JUNB	PKNOX1	MYF5	JDP2	ATF3	MYOG	TGIF2	ATF2	FOXN3	HOXD10	TGIF1	BHLHA15	ETV7	HOXD12	ZBTB7A	HOXA10	HOXA9	ETV6	TGIF2LX	FOS	HOXD9
PMC10236617-CAS-114-2596-s001.xlsx-S4-Unnamed_2	were used for analysis. Detailed information regarding the cell lines is provided in Table **S1**  Tables S1  Click here for additional data file	TCF12	TCF3	TCF4	ASCL1	SNAI1	TCF7L2	ZEB1	LEF1	TCF7	ETS1	HNF1A	SNAI2	FLI1	ERG	SNAI3	FOXA1	IKZF3	ETV1	FOXE1	NHLH1	GABPA	FOXA2	PTF1A	RBPJL	MYOD1	ASCL2	ELF1	ETV4	FEV	SIX2	SIX1	ELF3	FOXP1	FOXO1	NFIC	NFIX	MYOG	IKZF1	FOXF1	NHLH2	FOXA3	BHLHE22	FOXD2	FOXI1	FOXL1	FOXO4	FOXO6	FOXP3	FOXO3	EHF	FOXK2
PMC10236617-CAS-114-2596-s001.xlsx-S4-Unnamed_3	were used for analysis. Detailed information regarding the cell lines is provided in Table **S1**  Tables S1  Click here for additional data file	FOXA1	FOXA2	FOXP1	FOXE1	FOXD2	FOXA3	FOXO1	FOXI1	FOXL1	FOXO4	FOXO6	FOXP3	FOXK1	FOXK2	FOXD1	FOXO3	FOXF1	FOXL2	FOXC2	TCF4	FOXB1	FOXG1	FOXJ2	ASCL1	FOXF2	FOXJ3	FOXP2	TCF3	FOXC1	SNAI2	TCF12	NKX2-8	FOXN3	SNAI1	ZEB1	MYOD1	SNAI3	NKX2-4	HNF1B	RBPJL	PTF1A	NKX2-3	SRY	FIGLA	CTCF	NKX2-1	HNF1A	ASCL2	PAX1
PMC3297574-pgen.1002531.s013.xlsx-Motifs-TF	associated with positive weights and correspond to almost 60 distinct TFs (Figure S4 and **Table S4**)  Motifs identified by the classifier and the mapping of TFBSs in the Ndg, lbl, slou and ap FC enhancers.(XLSX)  Click here for additional data file	TCF3	MYOD1	MYB	ETS2	SPI1	ETS1	FOXO4	GTF2A1	MAF	DDIT3	FOXO3	FOXO1	GUCY2D	TRIM63	GLIS3	STAT5A	STAT1	POU2F1	POU1F1	PDX1	NR1H4	PAX4	EGR4	REST	POU5F1	FOXF2	TCF4	GATA2	AR	GATA4	CRX	PGR	CEBPB	CDX2	TBX5	HIC1	POU6F1
PMC3259106-1752-0509-5-186-S9.XLS-Sheet1-reg	but increase false negatives. The enrichment results are worse than Table 3 (Additional file **9**)  Additional file 9Table S8 reports the enrichment of driver/regulator binding motifs on passenger promoters with multiple motif occurrences  Click here for file	MITF	TBP	MYB	SREBF2	E2F3	NFYA	NFATC3	NFKB2	TP53	PAX8	HOXC13	PPARG	SMAD3	ERG	ELK4	NFATC1	RFX3
PMC3259106-1752-0509-5-186.pdf-4-reg		MITF	TBP	MYB	SREBF2	E2F3	NFYA	SRF	NFATC3	NFKB2	TP53	PAX8	HOXC13	PPARG	SMAD3	ERG	ELK4	NFATC1	RFX3
PMC3259106-1752-0509-5-186.nxml--reg	pathway according to previous studies, such as TGFBR2, ADAM12, CAV1, CCNB1, and EGFR (Table **6**)  Summary information of association modules for microRNA expressionsseg 69seg 55seg 51seg 18seg 15seg 30seg 66seg 68seg 13TP53KRASAPCSTK11BCRTF groupMBD1TFE3BR2F1GRLF1HIF1AE4F1TFDP1FOXM1ATF2chr14p	MITF	TBP	MYB	SREBF2	E2F3	NFYA	SRF	NFATC3	NFKB2	TP53	PAX8	HOXC13	PPARG	SMAD3	ERG	ELK4	NFATC1	RFX3
PMC4227771-supp_gku923_nar-01997-n-2014-File003.xlsx-Table_S1-Source_TFs	SUPPLEMENTARY DATA	AHR	ALX1	ALX3	ALX4	AR	ARID5B	ARNT	ARNT2	ATF1	ATF2	ATF3	ATF4	ATF5	ATF6	ATF7	ATOH1	BACH1	BACH2	BCL6	BDP1	BHLHE40	BHLHE41	BPTF	BRF1	CBFB	CDC5L	CDX1	CDX2	CEBPA	CEBPG	CIZ1	CNOT3	CREB1	CREM	CRX	CTCF	CUX1	DDIT3	DEAF1	DLX5	DMBX1	DMRT2	DMRT3	E2F1	E2F4	E2F6	E2F7	EBF1	EBF2	EGR1	EGR2	EGR3	EGR4	ELF1	ELF2	ELF3	ELK1	ELK4	EMX2	EN1	EN2	EP300	EPAS1	ERF	ERG	ESR1	ESR2	ESRRA	ESRRB	ESX1	ETS1	ETS2	ETV7	EVX1	FGF9	FLI1	FOSL1	FOXA1	FOXA2	FOXA3	FOXD1	FOXD3	FOXF1	FOXF2	FOXG1	FOXH1	FOXI1	FOXJ1	FOXJ2	FOXL1	FOXM1	FOXO1	FOXO3	FOXO4	FOXP1	FOXP3	GABPA	GABPB1	GATA1	GATA2	GATA3	GATA4	GBX2	GCM1	GFI1	GLI1	GLI2	GLI3	GLIS1	GLIS3	GSX2	GTF2A1	GTF2I	GTF2IRD1	HAND1	HAND2	HES1	HIC1	HIF1A	HIVEP2	HMGA1	HMGA2	HNF1A	HNF1B	HNF4A	HNF4G	HOXA1	HOXA10	HOXA11	HOXA13	HOXA3	HOXA4	HOXA5	HOXA9	HOXB3	HOXB4	HOXB7	HOXB8	HOXB9	HOXC10	HOXC11	HOXC4	HOXC5	HOXC9	HOXD13	HOXD9	HSF1	HSF2	IKZF1	IKZF2	IRF1	IRF2	IRF3	IRF4	IRF6	IRF7	IRF8	IRF9	IRX2	IRX3	IRX4	IRX5	ISX	JUN	JUNB	JUND	KLF11	KLF15	KLF4	LEF1	LHX2	LHX3	LHX4	LHX5	LHX6	LHX8	LMO2	LMX1A	LMX1B	MAF	MAFA	MAFG	MAX	MAZ	MECOM	MECP2	MEF2A	MEIS1	MEIS3	MEOX1	MITF	MNX1	MTF1	MYB	MYC	MYCN	MYF5	MYF6	MYOD1	MYOG	MZF1	NANOG	NEUROD1	NF1	NFATC1	NFATC2	NFATC3	NFATC4	NFE2	NFE2L1	NFE2L2	NFIB	NFIX	NFKB1	NFKB2	NFYA	NHLH1	NKX2-1	NKX2-2	NKX3-1	NKX3-2	NKX6-2	NR0B1	NR1H2	NR1H4	NR1I2	NR1I3	NR2C2	NR2E3	NR2F1	NR2F2	NR2F6	NR3C1	NR4A1	NR5A1	NR5A2	NR6A1	NRF1	OAZ1	ONECUT1	OTP	OTX1	OTX2	PARP1	PATZ1	PAX2	PAX4	PAX5	PAX6	PAX8	PBX1	PDX1	PGR	PITX1	PITX2	PITX3	PKNOX1	PKNOX2	POU2AF1	POU2F1	POU2F2	POU2F3	POU3F1	POU3F2	POU3F3	POU5F1	POU6F1	PPARA	PPARD	PPARG	PRDM1	PURA	RARA	RAX	RBPJ	REL	RELA	RELB	REST	RFX1	RORA	RREB1	RUNX1	RUNX2	RUNX3	RXRA	RXRB	SIX4	SMAD1	SMAD2	SMAD3	SMAD4	SMAD7	SOX10	SOX17	SOX2	SOX21	SOX4	SOX5	SOX9	SP1	SP2	SP3	SP4	SPI1	SPIB	SPZ1	SREBF1	SREBF2	SRF	SRY	STAT1	STAT3	STAT4	STAT5A	TBXT	TAL1	TBX15	TBX18	TBX22	TBX5	TCF12	TCF3	TCF4	TCF7	TEF	TERF1	TFAP2A	TFAP2B	TFAP2C	TFAP4	TFCP2	TFCP2L1	TFDP1	TFDP2	TGIF1	TGIF2	THRA	THRB	TLX2	TOPORS	TP53	TP63	TP73	TRIM28	USF1	USF2	VDR	VSX1	VSX2	WT1	XBP1	YY1	ZBTB33	ZBTB6	ZBTB7A	ZBTB7B	ZEB1	ZBTB14	ZFP42	ZFX	ZIC2	ZIC3	ZNF143	ZNF148	ZNF219	ZNF263	ZNF350	ZNF589	ZNF628
PMC4227771-supp_gku923_nar-01997-n-2014-File003.xlsx-Table_S1-Targeted_TFs	SUPPLEMENTARY DATA	BARHL2	EN2	IKZF1	SIX3	HBP1	NR1H4	TFAP2C	FOXJ1	EBF2	FOXD3	SIX6	DMRT1	HNF1B	NKX3-2	OVOL2	ZFP42	SOX2	FOXC1	DLX2	ZIC3	ARX	NKX2-2	PAX2	FGF9	HOXB13	POU3F1	REST	SIX4	STAT5A	TBX22	ZBTB7A	XBP1	GLI1	MYF5	HMGA1	LHX2	CRX	FOXO4	WT1	IRX2	OTX2	PARP1	POU4F3	LEF1	TBXT	VAX1	GCM1	ONECUT1	EOMES	POU5F1	ISL1	MSX2	PAX4	AIRE	NR2E3	CDX2	DLX1	ESX1	OTP	SOX10	VSX2	ESR1	GFI1	RORB	FOXA2	LMX1A	LHX4	NF1	ALX1	DMRT3	PAX7	POU2F3	NKX6-1	SMAD3	ZIC1	ZIC2	HMX3	ETV7	TP63	TCF7	CEBPB	GATA3	MYCN	NR5A2	PAX1	PAX6	HOXA1	HOXA11	IRX5	MEIS1	FOXI1	HOXB3	PAX5	PAX3	NANOG	MAFA	BARX1	STAT3	STAT4	FOXJ3	PGR	TFAP2B	SMAD2	ALX3	ALX4	BMAL2	E2F4	EGR4	OTX1	VAX2	SIX2	NEUROD1	IRF3	POU3F2	SOX21	MNX1	DMRT2	IRX4	FOXH1	NR5A1	ZNF628	RAX	LMX1B	SOX9	MECP2	NKX2-1	RUNX3	TBX15	SOX17	ATF2	SREBF2	FOXD1	MYOG	ATOH1	DLX4	PURA	DLX3	NKX2-5	SATB1	SMAD4	ZNF219	MSX1	ETS1	FOXA1	HOXD12	SIRT6	HOXB9	BARHL1	FOXO1	PBX1	PRRX1	HOXD13	FLI1	LHX5	MEOX1	NR2F6	BRF1	THRB	VSX1	LHX8	MYF6	PITX1	PITX2	HAND1	ATF4	GATA2	NFKB2	TGIF2	NFIB	EVX1	ZNF148	PKNOX2	EHF	EGR2	HOXC12	RXRB	TERF1	ZNF589	FOXG1	TLX2
PMC4227771-supp_gku923_nar-01997-n-2014-File003.xlsx-Table_S5-Source_TF	SUPPLEMENTARY DATA	AHR	AIRE	ALX4	AR	ARNT	ATF1	ATF2	ATF3	ATF4	ATF5	ATF6	ATF7	ATOH1	BACH1	BACH2	BARHL1	BARHL2	BCL6	BHLHE41	CDX1	CDX2	CEBPA	CEBPD	CNOT3	CREB1	CREM	CRX	CTCF	DEAF1	DMRT1	DMRT2	E2F1	E2F4	E2F6	E2F7	E4F1	EBF1	EBF2	EGR1	EGR2	EGR3	EGR4	EHF	ELF1	ELF2	ELF3	ELK1	ELK4	EP300	ERF	ERG	ESR1	ETS1	ETS2	ETV7	FLI1	FOSL1	FOXJ2	FOXM1	FOXO3	FOXO4	FOXP1	GABPA	GABPB1	GATA1	GATA2	GBX2	GFI1	GLI3	GLIS3	GTF2A1	GTF2I	HES1	HIC1	HIVEP2	HMX1	HMX3	HNF4A	HNF4G	HOXA11	HOXA4	HOXA9	HOXC10	HOXC11	HOXC12	HOXC4	HOXC5	HOXD12	HSF1	HSF2	IKZF1	JUN	JUNB	JUND	KLF11	KLF15	KLF4	LHX6	LHX8	MAF	MAFB	MAFF	MAFG	MAX	MAZ	MEF2A	MEF2C	MEIS1	MTF1	MYB	MYC	MYCN	MYF6	MYOD1	MYOG	MZF1	NANOG	NEUROD1	NF1	NFATC1	NFATC2	NFATC3	NFATC4	NFE2	NFE2L1	NFE2L2	NFIB	NFIX	NFKB1	NFKB2	NFYA	NHLH1	NKX2-1	NKX6-1	NR0B1	NR1H2	NR1H4	NR1I2	NR1I3	NR2F1	NR2F2	NR3C1	NR5A2	NR6A1	NRF1	OAZ1	OTX1	OTX2	PATZ1	PAX2	PAX3	PAX4	PAX5	PAX6	PDX1	PGR	POU1F1	POU2AF1	POU2F1	POU2F2	POU2F3	POU3F1	POU3F2	POU3F3	POU5F1	PPARA	PPARG	PURA	RARA	RBPJ	REL	RELA	RELB	REST	RFX1	RFX2	RFX5	RORA	RREB1	RXRA	RXRB	SIX4	SMAD4	SP1	SP2	SP3	SP4	SPI1	SPIB	SPZ1	SREBF1	SREBF2	SRF	STAT1	STAT2	STAT3	STAT4	STAT5A	STAT5B	STAT6	TAL1	TCF3	TFAP2A	TFAP2B	TFAP2C	TFAP4	TFCP2	TFCP2L1	TFDP1	TFDP2	THRA	THRB	TLX2	TP53	TP63	TP73	TRIM28	USF1	USF2	VDR	WT1	XBP1	YY1	ZBTB6	ZBTB7B	ZEB1	ZBTB14	ZFP42	ZFX	ZNF143	ZNF148	ZNF219	ZNF263	ZNF350	ZNF589
PMC4227771-supp_gku923_nar-01997-n-2014-File003.xlsx-Table_S5-Target_TF	SUPPLEMENTARY DATA	ATF2	EGR1	GTF2A1	HBP1	RFX1	YY1	ZNF219	TCF3	HMBOX1	JUN	RB1	UBP1	NR6A1	RXRB	BPTF	DBP	DLX2	GZF1	HINFP	IRF9	NFATC3	TOPORS	BACH2	BDP1	EGR2	ING4	JUND	MAFF	NF1	REL	RELB	SREBF1	STAT3	TFCP2	TRIM28	SREBF2	OAZ1	CEBPE	CNOT3	HSF2	HES1	BCL6	NFE2L1	BACH1	CTCF	FOXN2	FOXO3	MAX	NFE2L2	NFYA	PITX3	PKNOX1	SMAD2	SP4	SRF	TFAP4	ZBTB14	ZNF143	ZNF263	E4F1	FOXP3	DDIT3	DLX3	EP300	ESRRA	GLI1	HOMEZ	IRF2	MAFA	MAZ	MTERF1	MTF1	NFKB2	PATZ1	POU2F1	PURA	RFX2	SP1	SP3	STAT1	TCF12	TP53	ZBTB33	ZBTB7A	ZBTB7B	CREB1	DEAF1	JUNB	MZF1	SHOX2	ATF4	CREM	E2F1	ATF1	BHLHE40	BRF1	CEBPB	FOXH1	FOXJ3	GABPA	GTF2I	HIF1A	IRF1	NR4A1	RBPJ	TEF	ZBTB18	ZNF333	ZNF628	TBP	ELK4	NR1H2	SIRT6	CDC5L	USF1	NR1I3	NR2C2	ATF7	FOXJ1	RELA	XBP1	CHURC1	TGIF1	ATF5	ERF	STAT6	HSF1	KLF11	E2F7	SMAD7	MECP2	SP2	TERF1	ARNT	FOXA3	RFX5	DLX1	SMAD4	ZNF589	CBFB	SMAD3	NRF1	BRCA1	NR2F2	ETV4	NR3C1	PARP1	PPARD	STAT2	EGR3	KLF15	GABPB1	MAFG	TP73	FOXM1
PMC4144987-1756-8935-7-21-S3.xlsx-moncocyte_vs_iDC-Additional_file_3_Significantly_enriched_TF_binding_sites_around_DMPs	transcription factors with known roles in dendritic cell lineage specification (Figure 1D, Additional file **3**)  Additional file 3Significantly enriched transcription factor (TF) binding sites around differentially methylated points (DMPs). (A) monocyte versus immature dendritic cell (iDC) DMPs. (B) iDC versus mature dendritic cell (mDC) DMPs  Click here for file	JUN	FOS	FOSL1	JUND	JUNB	JDP2	SMARCC1	FOSL2	NFE2	BACH1	BATF	MAF	BACH2	NFE2L1	IRF4	NFE2L2	MAFK	NR2E1	RORA	ATF3	RBPJ	CEBPB	SOX9	SOX7	FOXP3	SPI1	BCL11A	RORB	MEIS1	PDX1	CEBPA	SOX15	EMX1	PRDM1	EMX2	NFIL3	E4F1	TEF	RARB	PBX1	SOX10	CREB1	GFI1	ESR1	POU3F2	EN1	ZNF274	HNF1B	SOX8	SOX2	STAT6	ELF5	ATF2	MEOX2	DBP	HNF1A	ELF1	ATF4	CUX1	MAFB	PAX8	ATF7	SOX21	SOX18	FOXB1	POU1F1	POU6F2	FOXO1	HLF	POU2F1	PAX4	ESRRA	ESRRB	SOX14	CEBPD	POU3F4	POU6F1	HOXB3	TLX2	MECOM	ATF5	MAFF	NFYA	DMRT2	ZFHX2	POU4F3	LHX9	CEBPE	PAX6	ESRRG	MEOX1	POU3F3	ETV4	NR4A1	CEBPG	HOXB5	LHX3	SPIC	SRY	POU5F1	SPIB	HOXA2	PRRX1	GATA3	TBX20	FOXC1	BCL6	HESX1	TCF7L1	TBX21	ZNF410	IRX5	HOXB2	VAX1	FOXC2	IRX2	LHX5	BHLHE22	FOXL2	HOXA4	HOXD8	NFATC4	DMRTA1	NKX6-1	EGR2	SMAD3	UNCX	HMBOX1	MSX2	SMAD1	LHX6	NRL	TBX15	PARP1	VAX2	MEIS3	NR2F1	PAX2	MEIS2	ESX1	BARX2	NR4A2	EGR1	FOXA1	DMRT3	ALX3	FOXM1	TEAD1	HOXB4	NEUROG2	IRF1	TGIF1	POU3F1	TAL1	HOXB6	VSX1	NR2E3	PPARA	FOXJ2	GATA4	OLIG1	STAT5A	FOXO3	HOXD9	RARA	MSX1	LHX2	DLX1	DMRT1	NOTO	IKZF2	OTP	NR1H4	ZFHX3	EVX1	ETS1	HOXA1	PROP1	XBP1	LEF1	GSX2	POU4F1	HOXA5	DUXA	DMRTA2	DRGX	TGIF2	LMX1B	HOXC5	PHOX2B	FOXL1	TCF7L2	GSX1	GTF2B	VSX2	RARG	ALX1	FOXA2	ARX	RXRA	SHOX2	IRX4	STAT3	HOXA3	NKX3-1	NKX3-2	NR0B1	NKX2-1	BHLHA15	BARX1	BHLHE23	FOXJ3	PAX7	RAX	NANOG	EVX2	POU4F2	NR6A1	MIXL1	HOXD1	ALX4	OLIG2	DLX4	SRF	HBP1	SHOX	HOXA6	ISX	GBX2	FOXA3	FOXI1	PRRX2	NFATC1	EN2	TBX1	RAX2	PHOX2A	GFI1B	BATF3	DLX6	E2F6	OLIG3	HOXC9	SOX17	LHX4	FOXG1	SOX4	SATB1	POU2F2	NKX2-2	FOXJ1	MNX1	DLX3	DLX2	FOXD2	FOXF1	LBX2	STAT1	PPARG	RHOXF1	LMX1A	BARHL1	EOMES	IRF7	HOXC8	NR3C1	TEAD4	NFATC2	STAT4	MAFG	TBX22	NFAT5	CREB3	POU2F3	ZNF75A	TBX2	PKNOX1	NR2F6	IRX6	IRF3	DLX5	FOXO4	HMGA1	BPTF	FOXD3	BARHL2	FOXK1	GATA2	POU5F1B	PAX3	TP53	ZNF217	GBX1	FOXP1	VENTX	ZSCAN4	NOBOX	FOXO6	ZNF232	HOXD3	TBX5	SIRT6	FOXD1	CDX2	ATF6	HOXB8	VDR	AR	STAT2	LTF	IRF8	DMRTC2	MEF2A	TBR1	NKX2-5	TGIF2LX	MAFA	SMAD2	NFATC3	ONECUT3	ZBTB16	HLTF	EGR4	HOXA10	MEF2C	MEF2D	IRF2	HOXD13	NR2F2	SPDEF	PGR	TEAD3	ETV7	HMX3	NR5A1	ESR2	PKNOX2	THRB	TFAP4	IKZF1	RUNX2	TBXT	NR2C2	FOXF2	HMGA2	MYF6	CDX1	TP63	HOXB13	ISL2	MGA	TBX19	AIRE	ZNF333	NKX6-2	SOX5	MEF2B	HOXC11	HNF4A	TBP	ONECUT1	BSX	STAT5B	GABPA	ZBTB18	HOXA13	HOXC10	HOXB9	TFEC	YY1	USF2	USF1	HMX2	NR3C2	LBX1	ISL1	HOXC13	RXRG	THRA	ARID3A	HMX1	PITX2	ELK1	ONECUT2	GATA1	TBX18	TFEB	HOXD11	TP73	SIX6	ETS2	GLI3	EGR3	ZNF282	HOXA11	HOMEZ	ATF1	RXRB	GABPB1	CPEB1	CTNNB1	EHF	GLI1	MITF	PITX1	SIX2	ZNF143	ELF3	RFX1	ZNF384	CUX2	CDC5L	HOXD12	DPRX	SIX1	REL
PMC4144987-1756-8935-7-21-S3.xlsx-iDC_vs_mDC-B_iDC_vs_mDC_DMPs	transcription factors with known roles in dendritic cell lineage specification (Figure 1D, Additional file **3**)  Additional file 3Significantly enriched transcription factor (TF) binding sites around differentially methylated points (DMPs). (A) monocyte versus immature dendritic cell (iDC) DMPs. (B) iDC versus mature dendritic cell (mDC) DMPs  Click here for file	BCL11A	REL	IRF1	NFKB1	SPI1	RELA	STAT2	IRF2	SPIB	ELF1	IRF7	PRDM1	STAT1	IRF4	IRF8	IRF3	SPIC	STAT5A	BATF	NR4A2	NKX2-1	STAT4	IKZF1	NKX2-2	STAT6	BCL6	PAX2	HMGA1	NFATC3	POU2F1	DMRTA1	PARP1	NFATC1	JUND	TCF7L1	IRF5	ELF5	NANOG	POU2F3	ZEB1	POU5F1B	POU2F2	SRY	JUNB	E2F1	NFAT5	IRF9	STAT3	NR4A1	GATA4	FOXL1	FOXA3	FOXD1	IKZF2	NR2E1	FOXC2	LEF1	NR2F6	MECOM	POU3F3	NFATC4	FOXB1	JUN	FOXF1	FOXI1	CEBPA	SATB1	RARB	STAT5B	SOX7	NKX3-1	NFE2	FOXO3	FOXJ2	NKX2-5	NFATC2	MEF2A	FOSL1	FOXP1	SIRT6	SOX9	SPDEF	NFE2L2	MAF	ESRRA	FOXO4	RARA	PRRX1	CEBPG	FOXA1	FOS	POU1F1	HNF1A	E2F6	FOXO6	FOXP3	FOXK1	POU3F2	BCL6B	FOXC1	TGIF1	FOXG1	SOX21	IRX6	RBPJ	VENTX	DMRTA2	SOX8	SMAD1	ZBTB16	SOX10	POU3F1	DMRT3	NKX6-2	TEAD4	JDP2	SMARCC1	CUX1	IRX5	PDX1	FOXJ3	ETS1	TBP	TEAD1	HMBOX1	BARX1	CEBPB	IRX4	FOXO1	FOXD2	FOXA2	POU4F2	EMX2	POU6F2	LHX3	PITX2	FOXF2	PAX4	IRX2	POU6F1	HNF1B	RORA	HOXC13	CEBPE	EN1	ZNF217	HOXB6	POU5F1	FOXD3	EMX1	RARG	SOX2	HOXA6	DMRT2	TEAD3	ZNF384	SOX4	MEF2D	GATA3	PAX6	DMRT1	CDX2	PBX1	CPEB1	GTF2B	SOX18	GATA2	NFE2L1	MEF2C	HOXA13	NR5A1	DLX5	MSX1	ETV2	FOXJ1	POU3F4	HMGA2	HOXD12	POU4F3	GBX2	ZNF333	ONECUT3	OTX1	GATA1	TLX2	NR3C1	ALX4	TCF7L2	MSX2	HOXA2	OTX2	ESRRG	ETV4	TEF	NKX6-1	PAX7
PMC10300490-mmc6.csv--TF	and the TF activity at the major cell class level can be found in **Table S5**  Table S5. TF module information, related to Figure 4	ARID3A	ARID3B	ARID5A	ARNT	ARNT2	BMAL1	ATF2	ATF4	ATF6	BACH1	BACH2	BCL6	BHLHE22	BHLHE40	BHLHE41	CLOCK	CREB1	CREM	CRX	CTCF	CUX1	CUX2	DBP	E2F3	ELF1	ELF2	ELK4	ESR1	ESR2	ESRRA	ESRRB	ESRRG	ETV5	ETV6	FOXJ3	FOXK1	FOXK2	FOXN3	FOXO1	FOXO3	FOXP1	GRHL1	HIC2	HIF1A	HLF	HLTF	HMBOX1	HMX1	HSF1	HSF2	HSF4	IRF2	JDP2	JUN	JUNB	JUND	KLF12	KLF13	KLF16	KLF3	KLF6	KLF9	LHX4	LIN54	MAX	MAZ	MECOM	MEF2A	MEF2C	MEF2D	MEIS1	MEIS2	MEIS3	MGA	MITF	MLXIP	MLXIPL	MNT	MXI1	MZF1	NFAT5	NFATC3	NFE2L1	NFE2L2	NFIA	NFIB	NFIC	NFIL3	NFKB1	NFYC	NPAS2	NR1D1	NR1D2	NR2C1	NR2C2	NR2F1	NR2F6	NR3C1	NR3C2	NR4A2	NR6A1	NRF1	NRL	OTX2	OVOL2	PAX6	PBX1	PBX3	PKNOX1	PKNOX2	PLAG1	POU2F1	POU2F2	POU6F2	PPARD	PPARG	PROX1	RARB	RBPJ	REL	RFX2	RFX3	RFX7	RORA	RORB	RUNX1	RUNX2	RXRA	SCRT1	SIX3	SMAD3	SMAD5	SOX12	SOX4	SOX5	SOX6	SP3	SP4	SREBF1	SREBF2	STAT2	STAT3	STAT5B	TBX2	TCF12	TCF4	TCF7L2	TEAD1	TEF	TFAP2A	TFAP2B	TFAP2E	TFCP2	TFDP1	TFEB	THRB	USF2	VAX2	VEZF1	VSX2	YY1	ZBTB18	ZBTB7A	ZBTB7C	ZEB1	ZFX	ZKSCAN1	ZNF135	ZNF148	ZNF24	ZNF274	ZNF281	ZNF341	ZNF382	ZNF423	ZNF652
PMC10300490-mmc5.csv--TF	of TFs was six (Figure 4B). The full TF-target list can be found in **Table S4**  Table S4. TF-target relationships, related to Figure 4	NR2F6	PBX3	TFEB	E2F3	ESRRG	HMBOX1	NFATC3	REL	ZKSCAN1	ZNF135	MEIS2	MITF	ZBTB7C	ZEB1	BACH1	VEZF1	CRX	ESR2	FOXO3	MEF2D	PBX1	NR3C2	TFAP2B	ELF2	HMX1	JUND	MXI1	POU6F2	SIX3	NR1D1	RORA	SP3	ELK4	FOXN3	HLF	LHX4	OTX2	TBX2	DBP	HSF1	MLXIP	SP4	BMAL1	ESRRA	IRF2	LIN54	MGA	MZF1	NR2C1	NR2C2	ZBTB7A	ZNF354C	ESRRB	KLF13	MEF2C	NFKB1	NFYC	NR6A1	ZNF24	NFIB	NR3C1	PLAG1	FOXO1	RXRA	ETV6	MEIS1	STAT1	THRB	VAX2	BACH2	BHLHE22	NFIC	PROX1	MEIS3	MLXIPL	NPAS2	SOX5	TFAP2A	HSF4	KLF12	SCRT1	SREBF1	SREBF2	CUX2	GRHL1	HLTF	ZNF423	PPARG	RUNX2	ARID5A	BHLHE40	PAX6	TCF7L2	POU2F2	VSX2	CUX1	ZNF382	NR4A2	TCF4	ZNF281	NFIA	OVOL2	POU2F1	ARNT2	BCL6	PKNOX2	SOX4	ATF2	CLOCK	RFX7	ZNF148	ARNT	ATF4	NRF1	JDP2	MAZ	RORB	NFE2L1	YY1	ETV5	KLF9	NR1D2	ZNF652	NRL	RFX3	ESR1	ARID3B	NR2F1	TFAP2E	TEF	STAT5B	SP1	NFAT5	HIF1A	RARB	TEAD1	FOXK1	KLF6	BHLHE41	SMAD3	SOX6	HIC2	SMAD4	SMAD5	FOXK2	MAX	SOX12	RBPJ	TFDP1	TCF12	MEF2A	JUNB	FOXP1	CTCF	PPARD	ZBTB18	ARID3A	KLF3	MECOM	XBP1	STAT3	JUN	GABPA	NFE2L2	TFCP2	FOXJ3	PKNOX1	KLF16	CREM	NFIL3	RUNX1	ATF6	STAT2	ELF1	CREB1	CREB3L2	MLX	USF2	RFX2	TCF7	ZNF341	ZFX	RFX4	ZNF274	MNT	ZNF528	RARA	ZNF682	ZNF75D	ZNF263	ZNF740	HSF2	HINFP	ZNF317	POU6F1	NFYB	THAP11	SNAI3	RFX1	SP2	MYBL1	ZNF282	USF1	CREB3	ATF1	E2F4	TBP	RXRB	MAFG	PRDM4	ZNF140	ZNF143	ZNF684	ETV4	IRF3
PMC10300490-mmc7.csv--Supplementary_Table_6_TF_out-degree_in_the_TF_network_related_to_Figure_4	the overlapping between their targets and the TFs in each of the 10 modules (**Table S6**)  Table S6. TF out-degree in the TF network, related to Figure 4	FOXK1	HSF4	PAX6	PBX1	SREBF2	ESRRB	FOXO3	MEIS1	MEIS2	MLXIP	OTX2	BACH1	DBP	E2F3	TCF4	ESR2	MEF2C	PBX3	HLF	NFAT5	NFIC	SIX3	TCF12	ZNF423	CRX	TFAP2E	THRB	ZBTB7C	FOXK2	FOXN3	FOXP1	HIC2	MEF2A	PKNOX1	POU2F2	RFX7	STAT5B	ZKSCAN1	ZNF652	HMBOX1	TFAP2A	ARID3B	ARID5A	BHLHE41	KLF13	MECOM	PROX1	VEZF1	ZNF24	BACH2	ELF2	KLF9	NFIB	RORA	SREBF1	TCF7L2	TBX2	VSX2	ESR1	ESRRG	HIF1A	MITF	POU6F2	OVOL2	RARB	SOX5	SOX6	STAT3	CUX2	FOXO1	KLF12	MLXIPL	ETV5	JDP2	RORB	SMAD3	NFIA	TEAD1	LHX4	NRL	ELK4	NR2F6	HSF1	NR3C1	BHLHE22	NR1D1	NR6A1	ARNT2	JUN	ZBTB18	BHLHE40	HMX1	POU2F1	MEF2D	NFKB1	ARID3A	FOXJ3	TFAP2B	TFEB	BCL6	NR3C2	ATF2	MAX	JUNB	JUND	NPAS2	PPARD	CUX1	MEIS3	MNT	MXI1	RXRA	RUNX1	PLAG1	CLOCK	RBPJ	NR2F1	PPARG	ZNF281	PKNOX2	ZEB1	RFX3	ETV6	NFE2L2	NFIL3	CREB1	NR1D2	SOX12	GRHL1	NR4A2	NFE2L1	SP3	YY1	NFYC	NR2C2	ZNF341	ARNT	TEF	ATF4	MAZ	SCRT1	NRF1	RUNX2	ZNF148	KLF16	KLF3	TFCP2	KLF6	HLTF	ATF6	CREM	ZNF135	ELF1	CTCF	ZFX	MGA	IRF2	REL	SOX4	SP1	BMAL1	ATF1	CREB3	CREB3L2	ESRRA	ETV4	GABPA	HINFP	HSF2	IRF3	LIN54	MAFG	MLX	MYBL1	MZF1	NFATC3	NFYB	NR2C1	POU6F1	RARA	RFX1	RFX2	RFX4	SMAD4	SMAD5	SNAI3	SP2	SP4	STAT1	STAT2	TBP	TCF7	TFDP1	THAP11	USF1	VAX2	XBP1	ZBTB7A	ZNF140	ZNF143	ZNF263	ZNF274	ZNF282	ZNF317	ZNF354C	ZNF382	ZNF528	ZNF682	ZNF684	ZNF740	ZNF75D
PMC4147899-btu446.pdf-2-TF		SP1	TP53	EGR1	RELB	CEBPB	ESR1	MYC	SOX2	STAT3	CREB1	JUN	NR3C1	HIF1A	AR	ETS1	STAT1	CEBPA	TP63	E2F1
PMC4147899-supp_btu446_Schacht_Supplementary_material_revised_final.pdf-5-MED1	Supplementary Data	OLIG1	TCF4	ONECUT2	TCF12	STAT2	SP2	PAX7	ISL1	EN1	BCL3	TCF15	ARX	SP7	ELK3	SOX15	MYF5	SOX7	RXRG	BACH1	LMO4	XBP1	KLF9	FOXD3	FOXN1	NR6A1	SOX5	TBX5	RFX5	CEBPD	RARA	RXRA	STAT5B	SMAD3	RBPJ	REL	FOSB	TWIST1	TCF3	REST	NFYA	FOS	MYB	TP53	USF2	TFAP2D	SNAI1	NR2F1	TFAP2E
PMC4147899-supp_btu446_Schacht_Supplementary_material_revised_final.pdf-6-PAX6	Supplementary Data	IRF8	SMAD4	WT1	ATF1	KLF4	PGR	STAT6	IKZF1	ZEB1	CEBPA	JUN	MYOD1	GATA1	GATA6	CUX1	SMAD1	ETV5	NFIB	ATF4	HMGA1	FLI1	ESR2	E2F4	TCF7L2	MBD2	SOX2	HES1	HOXA10	ASCL1	THRA	GATA2	NR3C1	RELB	TP63	POU2F1	TFAP2B	PPARG	GATA4	ETS1	EGR1	GATA5	TFE3	NFIC	ZBTB16	STAT3
PMC4147899-supp_btu446_Schacht_Supplementary_material_revised_final.pdf-7-RUNX1_TR_PS1	Supplementary Data	NFIA	ARNT	RORA	CEBPB	STAT5A	TP73	MEIS1	NKX2-2	DDIT3	ZNF143	E2F1	NFATC1	ETS2	USF1	PPARGC1A	RUNX1	SP1	TFAP2C	GLI2	FOXO1	NFKB1	RUNX3	HIF1A	ERG	POU3F1	FOXF1	NR1D1	EBF1	POU2F2	KLF5	TEAD4	NOTCH1	HSF4	RUNX2	CREB1	SRF
PMC4147899-supp_btu446_Schacht_Supplementary_material_revised_final.pdf-8-STAT1	Supplementary Data	RARG	HNF4A	FOXA2	IRF1	SOX6	FOXO3	ELF3	SP3	PPARA	NFATC2	MEN1	HEY2	FOXA3	BHLHE41	CTNNB1	TBX3	KLF15	CLOCK	IRF4	CDX2	TEAD1	SNAI2	NFATC4	MEF2A	BMAL1	NR0B1	POU3F3	NFIL3	MAFB	PAX8	DLX2	AR	SPI1	TCF7L1	ELF5	JUND	LEF1	TFAP2A	NFE2L2	NR2F2	HSF1	PAX5	MYC	MYCN
PMC4147899-supp_btu446_Schacht_Supplementary_material_revised_final.pdf-9-POU5F1	Supplementary Data	HLF	PPARD	CREM	MLXIPL	FOXP3	MAZ	FOSL1	E2F3	HAND2	FOXC2	ESR1	MITF	ZBTB7A	ESRRA	THRB	NKX2-1	FOXM1	ETV4	TBP	ATF6	NCOA3	MYOG	HSF2	OTX2	TRPS1	PITX1	SALL4	HNF1A	YY1	NFIX	GABPA	NR5A1	TCF7	E2F7	HNF1B	PBX1	EOMES	FOSL2	HOXA5	SREBF1	HEY1	ZBTB17	SREBF2	TGIF1
PMC10307814-41416_2023_2274_MOESM3_ESM.xlsx-Total_TFs-TF_HGSC	that displayed significant enrichment scores across the OC subtypes (Fig. 4a and Supplementary Table **S2**)  Supplementary Table S2	ESR1	NR3C1	IKZF2	SP1	RXRA	CTCF	EGR2	RAD21	SOX13	TEAD3	SMAD4	MYC	GATA3	FOXA2	SOX5	ZBTB33	RARA	NR2F6	NFIA	NR2F2	BCL6	EBF1	GLIS2	IKZF1	ELF3	TFAP4	RXRB	PATZ1	NFIB	CEBPG	HNRNPL	MNT	OSR2	EP300	ETV5	NFIL3	ZFP2	TEAD1	MAZ	MAX	FOXP1	WT1	EZH2	EGR1	RBPJ	ERF	ZNF263	RUNX3	BHLHE40	FOS	JUND	USF1	NR2F1	SIN3A	PRDM6	IRF2	SPI1	NFIC	YY1	CEBPB	ESRRA	TCF12	TCF7	KLF9	PPARG	RFX1	TFE3	ZNF423	FOSL2	KLF4	TFDP1	VEZF1	TAF1	HIC1	ZNF205	THRB	KLF16	PKNOX1	ETV4	RELB	SP2	RCOR1	ELF1	ATF3	ZKSCAN8	E2F6	ZNF18	ZBTB7A	TGIF2	KLF8	REST	MBD2	MLX	PRDM4	CEBPD	SP3	MZF1	THAP11	PRDM1	MXI1	HNRNPLL	ATF7	CREM	STAT3	ZNF652	ZNF24	ETV6	GABPA	MGA	TBX3	NFATC3	SMC3	ARNT	MEIS2	ZNF148	CREB1	TCF7L2	PBX2	ZFX	BACH1	ZNF143	SREBF1	GTF2F1	CLOCK	NRF1	MITF	RFX5
PMC10307814-41416_2023_2274_MOESM3_ESM.xlsx-Total_TFs-TF_Clearcell	that displayed significant enrichment scores across the OC subtypes (Fig. 4a and Supplementary Table **S2**)  Supplementary Table S2	CTCF	ZIC2	RAD21	EGR2	SMAD4	EZH2	PATZ1	MYC	SP1	MAZ	MAX	ZBTB33	RARA	NR2F6	HNF4A	RXRA	ELF3	HNRNPL	RXRB	EGR1	ETV5	BCL6	IKZF1	ERF	RBPJ	E2F6	TFAP4	ZNF263	CEBPG	BHLHE40	VEZF1	ZBTB7A	HIC1	KLF8	FOSL2	EBF1	MNT	SP3	SP2	SIN3A	TFDP1	FOS	ESR1	JUND	TAF1	USF1	KLF16	EP300	KLF9	NFIA	TFE3	HNF4G	ZNF2	ZNF71	NR2F1	TEAD1	FOXP1	ZNF423	RUNX3	PPARG	ZFX	TGIF2	THAP11	CEBPB	ETV4	NR3C1	TCF12	PRDM1	ELF1	THRB	YY1	CREM	MGA	KLF6	MLX	MXI1	ESRRA	ZNF143	ZKSCAN8	CEBPD	NR2F2	AHR	OSR2	SPI1	SMC3	REST	WT1	NFIB	ZNF148	RELB	ZNF24	BACH1	GABPA	NRF1	ATF3	ZEB1	KLF4	RCOR1	ZNF524	ZNF324	KLF7	MTA3	NFIC	ZNF18	RFX1	NFYC	ZBTB7B	ATF7	PKNOX1	ARNT	FOSL1	MBD2	GTF2F1	CREB1	NR2C2	ZBTB6	STAT3	TBX3	MZF1	ATF1	BCL3	CLOCK	CHD1	PRDM4	SREBF1	SOX6	MITF	ZNF3	MEIS2	ETS1	USF2	JUN	FIP1L1	NR4A1	KLF13	ZNF76	PBX3	ETV1	CREB3L1	GMEB1	CHD2	RFX5	NR2C1	E4F1
PMC10307814-41416_2023_2274_MOESM3_ESM.xlsx-Total_TFs-TF_Mucinous	that displayed significant enrichment scores across the OC subtypes (Fig. 4a and Supplementary Table **S2**)  Supplementary Table S2	CTCF	RAD21	MYC	HNF4A	SP1	SMAD4	EGR2	RXRA	ZBTB33	HNRNPL	RARA	NR2F6	EZH2	FOXA2	MAX	RXRB	ELF3	TFAP4	BCL6	NFIA	ETV5	MNT	HNF4G	RBPJ	PATZ1	ESR1	ERF	EP300	MAZ	EGR1	FOXP1	KLF4	ZNF263	USF1	EBF1	NR2F2	FOSL2	NFIB	KLF9	E2F6	SIN3A	VEZF1	ZBTB7A	TEAD1	TFE3	KLF16	JUND	PPARG	NR3C1	TFDP1	ESRRA	IKZF1	HNRNPLL	BHLHE40	HIC1	NR2F1	ETV4	THRB	SPI1	MLX	TCF7	RCOR1	ELF1	TGIF2	ZNF423	MBD2	YY1	ZKSCAN8	SP2	KLF8	REST	THAP11	NFIC	ATF3	PKNOX1	ZNF143	TCF12	AHR	SMC3	RFX1	TAF1	GABPA	SP3	KLF6	CREM	MGA	CREB1	RUNX3	TBX3	OSR2	ZFX	ZBTB7B	ZNF24	MXI1	WT1	ZNF2	ZNF148	CLOCK	NRF1	STAT3	SREBF1	ZEB1	RELB	GTF2F1	MTA3	BACH1	KLF7	ZNF18	NFYC	ATF7	ETS1	JUN	ATF1	ZKSCAN1	ZNF3	RFX5	ZBTB6	NR2C2	USF2	MEIS2	MITF
PMC10307814-41416_2023_2274_MOESM3_ESM.xlsx-Shared_TFs-HGSC_CC_MC	that displayed significant enrichment scores across the OC subtypes (Fig. 4a and Supplementary Table **S2**)  Supplementary Table S2	ESR1	NR3C1	SP1	RXRA	CTCF	EGR2	RAD21	SMAD4	MYC	ZBTB33	RARA	NR2F6	NFIA	NR2F2	BCL6	EBF1	IKZF1	ELF3	TFAP4	RXRB	PATZ1	NFIB	HNRNPL	MNT	OSR2	EP300	ETV5	TEAD1	MAZ	MAX	FOXP1	WT1	EZH2	EGR1	RBPJ	ERF	ZNF263	RUNX3	BHLHE40	JUND	USF1	NR2F1	SIN3A	SPI1	NFIC	YY1	ESRRA	TCF12	KLF9	PPARG	RFX1	TFE3	ZNF423	FOSL2	KLF4	TFDP1	VEZF1	TAF1	HIC1	THRB	KLF16	PKNOX1	ETV4	RELB	SP2	RCOR1	ELF1	ATF3	ZKSCAN8	E2F6	ZNF18	ZBTB7A	TGIF2	KLF8	REST	MBD2	MLX	SP3	THAP11	MXI1	ATF7	CREM	STAT3	ZNF24	GABPA	MGA	TBX3	SMC3	MEIS2	ZNF148	CREB1	ZFX	BACH1	ZNF143	SREBF1	GTF2F1	CLOCK	NRF1	MITF	RFX5
PMC10307814-41416_2023_2274_MOESM4_ESM.xlsx-Cofactors-HGSC	MC, suggesting that OC subtype-specific regulatory complexes could exist (Fig. 4e and Supplementary Table **S3**)  Supplementary Table S3	HDAC1	HDAC2	RBBP4	RBBP7	SMAD3	MTA2	MBD3	KDM1A	SMC1A	SAP30	CREBBP	CHD3	ARID1A	EED	JUN	SMARCC1	SMARCC2	ACTL6A	CHD4	EHMT1	EHMT2	MED1	NOTCH1	SKI	SMARCB1	ARID4B	CTNNB1	HMG20B	MTA1	NCOR2	PHF21A	POLR2A	SIN3B	SMARCA4	SMARCE1	CDK7	CDK8	E2F5	HCFC1	MED12	MED13	MED14	MED16	MED17	MED23	MED24	NCOA1	PRMT5	RELA	RING1	SMAD2	SMARCD1	STAG1	STAG2	TRRAP	E2F4	GJB3	GTF2I	ING1	KAT2A	L3MBTL2	MDM2	MED6	MED7	MGA	NCOA3	NFKB1	PCGF6	RBL1	RNF2	SMARCA5	SMARCD2	SUDS3	SUPT6H	SUZ12	TP53	YAF2	BARD1	BAZ1A	BRCA1	CCNC	CHUK	CTBP1	E2F1	GSE1	IKBKG	MAML1	MED10	MED20	MED21	NCOR1	PHF19	RBBP8	RBL2	SAP130	SAP18	SMAD1	SMARCA2	SPEN	ZMYM2	ZMYM3	ZNF217	BMAL1	ASH2L	BANP	BRMS1	CBX3	CCNT1	CDCA5	CDK9	CTBP2	CTDP1	DDX11	FOSB	GATAD2A	GATAD2B	GTF2F2	HIC1	HIPK2	HNRNPU	HSP90AA1	HSPA4	HSPA5	HSPA8	INPP5K	MECP2	MTA3	MXD1	NFKB2	NFKBIA	NFKBIB	OGT	PDS5A	PDS5B	POLR2B	RARA	REL	SETD1A	SMARCD3	SUPT16H	SUV39H1	TCF4	TNIP2	TOPBP1	TRIM33	WDR5	WWTR1	ZEB1	ACTB	AEBP2	AHR	ARID1B	ARID4A	ATF4	ATF7IP2	BCAR1	BCL3	BRCA2	BRD7	BRMS1L	CAV1	CBX4	CCNA1	CCNH	CDK2	CDYL	CRY1	CTNND1	CUL4B	DCP1A	DDB1	DDX3X	DNMT3A	DNMT3B	DPF2	EPAS1	ERG	ERH	ESR2	ETS2	FERMT2	FHL1	FOXO1	GABPB2	GLG1	GRIP1	GTF2B	HDAC3	HDAC4	HDAC5	HDAC6	HDAC7	HEY2	HIF1A	HINT1	HNRNPC	IL6ST	ING2	KAT2B	KIF4A	KPNA3	LCOR	LMO4	MAP3K8	MDM4	MED26	MED4	MLH1	MNAT1	MRE11	MSH6	NBN	NFATC2	NFKBIE	NKX3-1	NPM1	PCNA	PIAS3	PIK3R1	PKM	PNRC2	POLR2C	POLR2D	POLR2E	POLR2F	POLR2G	POLR2H	POLR2I	POLR2J	POLR2K	POLR2L	POU2F1	POU2F2	PRKCD	RAD50	RBX1	RCOR3	RPAP1	RPL30	RPL6	RPS13	RREB1	RUNX1	RUVBL1	RUVBL2	SCAP	SEC23A	SEC24B	SET	SIRT1	SKIL	SMC2	SMC4	SNW1	SRC	STK38	SUMO1	TAP1	TBL3	TBP	TLE1	TRIM32	UPF1	USF2	VDAC1	VDR	WDR77	XRCC5	XRCC6	ZBTB17	ZEB2	ZNF516
PMC10307814-41416_2023_2274_MOESM4_ESM.xlsx-Cofactors-CC	MC, suggesting that OC subtype-specific regulatory complexes could exist (Fig. 4e and Supplementary Table **S3**)  Supplementary Table S3	HDAC1	HDAC2	RBBP4	RBBP7	SMAD3	MBD3	MTA2	KDM1A	SMC1A	CREBBP	SAP30	SMARCB1	SMARCC1	SMARCC2	CDK8	CHD3	CHD4	EHMT1	EHMT2	FOS	POLR2A	ARID1A	EED	ACTL6A	CCNC	MED1	MED21	MTA1	NOTCH1	SKI	SMARCA4	ARID4B	HMG20B	NCOR2	PHF21A	RELA	SIN3B	SMARCA2	SMARCD1	SMARCE1	CDK7	CTBP1	E2F5	HCFC1	MED12	MED13	MED14	MED16	MED17	MED23	MED24	NCOA1	NCOA3	PRMT5	RING1	SMAD2	STAG1	STAG2	TRRAP	CTBP2	E2F4	GJB3	GTF2I	ING1	KAT2A	L3MBTL2	MDM2	MED6	MED7	MGA	NFKB1	PCGF6	RBL1	RNF2	SMARCA5	SMARCD2	SUDS3	SUPT6H	SUZ12	TP53	YAF2	ZNF217	BARD1	BAZ1A	BRCA1	CHUK	CTNNB1	ETS2	GSE1	GTF2B	IKBKG	MAML1	MED10	MED20	NCOR1	PHF19	RBBP8	RBL2	SAP130	SAP18	SMAD1	SPEN	ZMYM2	ZMYM3	AHR	BMAL1	ASH2L	BANP	BCL3	BRMS1	CBX3	CBX4	CCNH	CCNT1	CDCA5	CDK9	CDYL	CTDP1	CUL4B	DDB1	DDX11	ERG	FOSB	GATAD2A	GATAD2B	GRIP1	GTF2F2	HIC1	HNRNPU	HSP90AA1	HSPA4	HSPA5	HSPA8	INPP5K	KAT2B	LCOR	MECP2	MXD1	NFATC2	NFKB2	NFKBIA	NFKBIB	NFYA	NFYB	OGT	PDS5A	PDS5B	POLR2B	RARA	RBX1	RCOR3	REL	RREB1	SETD1A	SMARCD3	SUPT16H	SUV39H1	TBL3	TBP	TCF4	TNIP2	TOPBP1	TRIM33	USF2	WDR5	WWTR1	ZEB2	ZNF516	ACTB	AEBP2	ARID1B	ARID4A	ATF4	ATF7IP2	BCAR1	BRCA2	BRD7	BRMS1L	C1QBP	CAV1	CRY1	DCP1A	DDX3X	DNMT3A	DNMT3B	DPF2	DRAP1	E2F1	EPAS1	ERCC3	ERH	ESR2	FBXW7	FHL1	FOXO1	GABPB2	GLG1	GTF2E1	GTF2H1	GTF2H3	HDAC3	HDAC4	HDAC5	HDAC6	HDAC7	HEY2	HIF1A	HINT1	HIPK2	HNRNPC	IL6ST	ING2	KIF4A	KPNA3	LMO4	MAP3K8	MDM4	MED26	MED4	MLH1	MNAT1	MRE11	MSH6	NBN	NFKBIE	NPM1	PCNA	PCSK4	PIAS3	PIK3R1	PKM	PNRC2	POLR2C	POLR2D	POLR2E	POLR2F	POLR2G	POLR2H	POLR2I	POLR2J	POLR2K	POLR2L	POU2F1	POU2F2	PRKCD	PRR7	PRRX1	RAD50	RPAP1	RPL30	RPL6	RPS13	RUNX1	RUVBL1	RUVBL2	SCAP	SEC23A	SEC24B	SET	SIRT1	SKIL	SMC2	SMC4	SNW1	SRC	STK38	SUB1	SUMO1	TAP1	UPF1	VDAC1	VDR	WDR77	XRCC5	XRCC6	ZBTB17
PMC10307814-41416_2023_2274_MOESM4_ESM.xlsx-Cofactors-MC	MC, suggesting that OC subtype-specific regulatory complexes could exist (Fig. 4e and Supplementary Table **S3**)  Supplementary Table S3	HDAC1	HDAC2	RBBP4	RBBP7	SMAD3	MBD3	MTA2	KDM1A	SMC1A	CREBBP	SAP30	SMARCB1	SMARCC1	SMARCC2	CDK8	CHD3	CHD4	EHMT1	EHMT2	POLR2A	ARID1A	EED	SMAD2	ACTL6A	CCNC	MED1	MED21	MTA1	NCOR2	NOTCH1	SIN3B	SKI	SMARCA4	ARID4B	HMG20B	PHF21A	SMARCA2	SMARCD1	SMARCE1	CDK7	CTBP1	E2F5	FOS	HCFC1	MED12	MED13	MED14	MED16	MED17	MED23	MED24	NCOA1	PRMT5	RELA	RING1	STAG1	STAG2	TRRAP	CTBP2	E2F4	GJB3	GTF2I	ING1	KAT2A	L3MBTL2	MDM2	MED6	MED7	MGA	NCOA3	NFKB1	PCGF6	RBL1	RNF2	SMARCA5	SMARCD2	SUDS3	SUPT6H	SUZ12	TP53	YAF2	ZNF217	BARD1	BAZ1A	BRCA1	CHUK	CTNNB1	FOXH1	GSE1	GTF2B	MAML1	MED10	MED20	NCOR1	PHF19	RBBP8	RBL2	SAP130	SAP18	SMAD1	SPEN	ZMYM2	ZMYM3	BMAL1	ASH2L	BANP	BRMS1	CBX3	CBX4	CCNH	CCNT1	CDCA5	CDK9	CDYL	CTDP1	DDX11	ETS2	FOSB	GATAD2A	GATAD2B	GRIP1	GTF2F2	HIC1	HIPK2	HNRNPU	HSP90AA1	HSPA4	HSPA5	HSPA8	IKBKG	INPP5K	KAT2B	LCOR	MECP2	MXD1	NFKB2	NFKBIA	NFKBIB	NFYA	NFYB	OGT	PDS5A	PDS5B	POLR2B	RARA	RCOR3	REL	RREB1	SETD1A	SMARCD3	SUPT16H	SUV39H1	TBP	TCF4	TGIF1	TNIP2	TOPBP1	TRIM33	USF2	WDR5	WWTR1	ZEB2	ZNF516	ACTB	AEBP2	ARID1B	ARID4A	ARNT	ATF4	ATF7IP2	BCAR1	BCL3	BRCA2	BRD7	BRMS1L	C1QBP	CAV1	CRY1	CUL4B	DCP1A	DDB1	DDX3X	DNMT3A	DNMT3B	DPF2	DRAP1	E2F1	ERCC3	ERG	ERH	ESR2	FBXW7	FHL1	FOXO1	GABPB2	GLG1	GTF2E1	GTF2H1	GTF2H3	HDAC3	HDAC4	HDAC5	HDAC6	HDAC7	HESX1	HEY2	HINT1	HNRNPC	IL6ST	ING2	KIF4A	KPNA3	LMO4	MAP3K8	MDM4	MED26	MED4	MLH1	MNAT1	MRE11	MSH6	NBN	NFATC2	NFKBIE	NKX3-1	NPM1	PCNA	PCSK4	PIAS3	PIK3R1	PKM	PNRC2	POLR2C	POLR2D	POLR2E	POLR2F	POLR2G	POLR2H	POLR2I	POLR2J	POLR2K	POLR2L	POU2F1	POU2F2	PRKCD	PRR7	PRRX1	RAD50	RBX1	RPAP1	RPL30	RPL6	RPS13	RUNX1	RUVBL1	RUVBL2	SCAP	SEC23A	SEC24B	SET	SIRT1	SKIL	SMC2	SMC4	SNW1	SRC	STK38	SUB1	SUMO1	TAP1	TBL3	TLE1	UPF1	VDAC1	VDR	WDR77	XRCC5	XRCC6	ZBTB17
PMC10303849-13059_2023_2985_MOESM4_ESM.xlsx-ReMap-TF	[78, 82]. The ChIP-seq data for the 350 mouse TFs were downloaded from ReMap [**4**]  Additional file 4. Datasets used in this study	ADNP	AHR	AR	ARNT2	BMAL1	ASCL1	ASCL2	ATF1	ATF2	ATF3	ATF4	ATF7	ATOH1	BACH1	BACH2	BATF	BATF3	BBX	BCL11B	BCL6	BHLHA15	BHLHE40	BHLHE41	CDX2	CEBPA	CEBPB	CEBPD	CEBPE	CEBPG	CLOCK	CREB1	CREB3L2	CRX	CTCF	CTCFL	CUX2	DDIT3	DLX1	DLX2	DLX3	DLX5	DLX6	DMRT1	DMRTB1	DUX4	E2F1	E2F3	E2F4	E4F1	EBF1	EBF2	EBF4	EGR1	EGR2	EHF	ELF1	ELF5	ELK1	EOMES	ERF	ERG	ESR1	ESR2	ESRRA	ESRRB	ESRRG	ETS1	ETS2	ETV2	ETV5	ETV6	FEZF2	FLI1	FOS	FOSB	FOSL1	FOSL2	FOXA1	FOXA2	FOXA3	FOXD3	FOXG1	FOXH1	FOXJ2	FOXK1	FOXL2	FOXN1	FOXO1	FOXO3	FOXP1	FOXP3	GABPA	GATA1	GATA2	GATA3	GATA4	GATA6	GFI1	GFI1B	GLI1	GLI2	GLI3	GRHL2	GRHL3	HAND1	HAND2	HES1	HES5	HEY1	HEY2	HIF1A	HLF	HNF1A	HNF1B	HNF4A	HNF4G	HOXA13	HOXA9	HOXB4	HOXB5	HOXC10	HOXC9	HOXD13	HSF1	HSF2	IKZF1	IKZF2	IKZF3	IRF1	IRF2	IRF3	IRF4	IRF5	IRF7	IRF8	IRF9	ISL1	JUN	JUNB	JUND	KLF1	KLF3	KLF4	KLF5	KLF9	LEF1	LHX1	LHX2	LHX3	LHX6	LMX1B	LRRFIP1	LYL1	MAF	MAFA	MAFB	MAFF	MAFG	MAFK	MAX	MAZ	MEF2A	MEF2C	MEF2D	MEIS1	MITF	MSGN1	MTF1	MXI1	MYB	MYBL1	MYC	MYCN	MYF5	MYOD1	MYOG	MYT1L	NANOG	NEUROD1	NEUROD2	NEUROG2	NFAT5	NFATC1	NFATC2	NFE2	NFE2L1	NFE2L2	NFIB	NFIC	NFIL3	NFKB1	NFYA	NFYB	NFYC	NKX2-1	NKX2-2	NKX2-5	NKX3-1	NKX3-2	NKX6-1	NPAS4	NR1D1	NR1D2	NR1H2	NR1H3	NR1H4	NR2F2	NR3C1	NR4A1	NR5A1	NR5A2	NR6A1	NRF1	OLIG2	OSR1	OTX2	OVOL2	PAX3	PAX5	PAX6	PAX7	PBX1	PDX1	PGR	PHOX2A	PITX1	PKNOX1	POU2F1	POU2F3	POU3F1	POU3F2	POU5F1	PPARA	PPARD	PPARG	PRDM1	PRDM16	PRDM4	PRDM5	PROP1	PROX1	PTF1A	RARA	RARB	RBPJ	REL	RELA	RELB	REST	RFX1	RFX2	RFX6	RORA	RORC	RUNX1	RUNX2	RUNX3	RXRA	SALL1	SALL4	SATB1	SATB2	SHOX2	SIM2	SIX2	SIX4	SIX6	SMAD1	SMAD2	SMAD3	SMAD4	SNAI1	SNAI2	SOX10	SOX11	SOX13	SOX15	SOX17	SOX2	SOX3	SOX30	SOX4	SOX5	SOX6	SOX9	SP1	SP3	SP5	SP7	SP9	SPI1	SPIB	SREBF1	SRF	STAT1	STAT2	STAT3	STAT4	STAT5A	STAT5B	STAT6	TAL1	TBR1	TBX19	TBX20	TBX21	TBX3	TBX4	TBX5	TBX6	TCF12	TCF3	TCF4	TCF7	TCF7L1	TCF7L2	TEAD1	TEAD2	TEAD4	TFAP2A	TFAP2C	TFCP2L1	TFE3	TGIF1	TGIF2	THAP1	THAP11	THRB	TLX1	TRPS1	TWIST1	TWIST2	USF1	USF2	VDR	VSX2	WIZ	WT1	XBP1	YY1	ZBTB11	ZBTB16	ZBTB17	ZBTB2	ZBTB7B	ZFAT	ZFP57	ZIC2	ZIC3	ZKSCAN1
PMC10303849-13059_2023_2985_MOESM3_ESM.xlsx-Sheet1-DanQ_model	the same class of DNA-binding domain, as they often have highly similar DNA-binding specificities [5**3**]  Additional file 3. Individual performances of 350 DanQ models trained on mouse in vivo binding data in predicting DNA binding of their respective TFs	SNAI2	USF2	TFE3	GRHL2	ZKSCAN1	VSX2	DUX4	DMRT1	USF1	MTF1	CRX	NRF1	MITF	NFYC	NKX3-2	RFX2	NEUROD2	MAFG	HNF1B	MYF5	NEUROG2	SPIB	NR5A1	IKZF2	HLF	NFYB	ETV2	HOXD13	NFE2L1	PRDM4	MAFF	GATA1	EBF4	ADNP	TFAP2A	PDX1	TFAP2C	DLX2	MAF	NKX6-1	CEBPG	MSGN1	TGIF1	LHX3	RFX6	CTCFL	HOXC9	HOXA13	REL	CEBPD	MYOG	DDIT3	AHR	ELF1	NFE2	FOXG1	DLX5	NFATC2	DLX1	OVOL2	NR5A2	EGR1	SOX3	OTX2	FOSL2	BHLHE41	TBX19	IRF8	MEIS1	DMRTB1	NKX2-5	IRF9	EBF2	THAP11	ZIC2	PAX3	ATF4	HNF4G	ASCL1	ZFP57	ESRRB	FOXA1	HOXB5	POU2F1	FOXA2	LHX1	WT1	TEAD1	ESRRG	HOXB4	HNF4A	CUX2	ISL1	MAFB	EBF1	LMX1B	SP5	TBX6	NFATC1	MAFK	PKNOX1	AR	SALL4	MEF2C	FOSB	ERG	GATA4	SIX2	SPI1	CEBPE	LYL1	TRPS1	ETS2	STAT4	NKX2-1	NR2F2	HES5	IRF5	LRRFIP1	TAL1	FOXK1	BATF3	TLX1	OLIG2	BATF	NKX3-1	FOS	PROP1	FOSL1	MYOD1	BHLHE40	GLI2	PRDM16	FOXA3	ELF5	WIZ	LHX2	NFIL3	TFCP2L1	NR6A1	PITX1	HAND2	ESRRA	CDX2	MAX	STAT2	JUNB	TBX20	TEAD4	CEBPA	SIX4	MEF2D	GATA3	PPARD	ATF3	RXRA	ATOH1	ZIC3	HAND1	NPAS4	SOX11	FOXL2	TCF7L2	KLF5	PTF1A	JUND	RFX1	YY1	RUNX3	SOX15	PPARA	NFIB	POU3F2	FOXO3	GATA6	MYBL1	SOX10	KLF3	IRF3	HOXC10	STAT5B	HOXA9	PAX5	BHLHA15	CEBPB	BACH2	TBR1	POU5F1	IKZF3	ZBTB16	HES1	NANOG	NKX2-2	MAZ	NFYA	NR1H4	BCL6	RUNX2	KLF4	NEUROD1	IRF7	HIF1A	GFI1B	MYB	PROX1	EGR2	GRHL3	HNF1A	SP3	ERF	E2F4	FLI1	GATA2	DLX3	MAFA	OSR1	PAX7	MXI1	ARNT2	JUN	E2F3	IRF1	NR1D2	NR4A1	LHX6	TBX21	HEY1	SRF	CTCF	SOX4	CLOCK	PRDM1	FOXP1	STAT6	SOX6	SIM2	SOX17	TCF12	MYCN	MEF2A	PRDM5	TCF4	RARA	SMAD1	BACH1	ZBTB2	FEZF2	IKZF1	PHOX2A	BMAL1	NR1H2	TBX3	STAT5A	EOMES	BCL11B	TWIST2	PBX1	TGIF2	SNAI1	STAT1	IRF4	TBX5	SATB1	SP1	REST	HEY2	SOX2	KLF9	PAX6	ESR2	RELB	POU2F3	VDR	ETV6	GLI3	THRB	SP9	PGR	SP7	FOXO1	FOXN1	SOX5	SOX13	DLX6	IRF2	RARB	MYT1L	ZBTB17	NR3C1	ATF2	PPARG	THAP1	TCF7L1	FOXH1	RUNX1	E2F1	FOXJ2	TCF7	TCF3	RORC	CREB1	ETS1	SREBF1	SMAD4	NR1H3	ATF7	SOX30	ATF1	RORA	TWIST1	ZBTB11	ELK1	NFE2L2	RELA	ZBTB7B	BBX	SHOX2	SMAD2	KLF1	GABPA	FOXD3	SALL1	STAT3	ASCL2	LEF1	TEAD2	SATB2	MYC	ETV5	RBPJ	GFI1	TBX4	FOXP3	NFAT5	CREB3L2	GLI1	XBP1	SOX9	POU3F1	HSF1	ESR1	HSF2	NR1D1	NFIC	EHF	SMAD3	ZFAT	SIX6	NFKB1	E4F1
PMC10298776-pgen.1010759.s022.xlsx-Sheet1-S8_Table_Transcription_factor_motifs_enriched_in_immune_cell_type_caQTLs	and 86 motifs enriched for monocyte QTLs (FDR<0.05, one-tailed binomial test, Fig 2G and **S8 Table**)  Transcription factor motifs enriched in immune cell type caQTLs.List of TF motifs from the HOCOMOCO v.10 human database that were tested for enrichment in caQTLs with results of binomial test and cluster-specific TF gene expression from scRNA-seq.(XLSX)  Click here for additional data file	ETV6	SPI1	ELF5	GABPA	SPIB	EHF	FEV	ELF2	ERG	ETS1	ETV7	ELK4	ETV4	CREB1	ELF1	FLI1	IRF1	E4F1	CREM	ELF3	ETV1	CTCFL	ELK3	IRF4	CREB3	CTCF	STAT2	ATF7	ETS2	USF1	ATF6	USF2	JDP2	IRF8	TCF12	ATF1	IRF3	IRF9	IRF2	CREB5	RARB	TFE3	ELK1	ID4	TCF4	SCRT1	SNAI1	SNAI2	NFKB2	ESR2	FIGLA	GATA5	TFEB	NFKB1	MESP1	RXRB	REL	FOSL1	IRF7	PPARA	ZEB1	ARNT2	RELB	STAT3	GCM2	PRDM1	RXRG	NR1D1	MAX	IRX3	PPARG	NR2C2	ESR1	IRF5	FOSL2	RUNX2	MZF1	MYF6	NR2C1	SPIC	TAL1	TEAD1	ETV5	HIC2	NANOG	SCRT2	VDR	ZFHX3	ATF2	HIF1A	HNF1A	TBX4	VSX2	FOXA1	FOXH1	HAND1	PROP1	RUNX3	HINFP	MYC	SPDEF	FOS	FOXG1	FOXJ3	GMEB2	MYOD1	NR1H2	PAX1	SOX4	JUN	PITX2	NR4A3	NR0B1	TBX3	RUNX1	ARNT	MECOM	FOSB	FOXF1	HES5	IRX2	JUND	RFX5	TFAP4	XBP1	ETV3	FOXP2	SRY	TCF7	NR4A1	RARG	MYOG	BMAL1	AHR	AIRE	ALX1	ALX3	ALX4	ARX	ASCL2	ATF3	ATOH1	BACH1	BARX1	BARX2	BATF	BATF3	BCL6	BCL6B	BPTF	BRCA1	CDC5L	CDX1	CDX2	CEBPA	CEBPB	CEBPD	CEBPE	CEBPG	CEBPZ	CENPB	CLOCK	EBF1	CPEB1	CRX	CUX1	CUX2	CXXC1	DBP	DDIT3	DLX1	DLX2	DLX3	DLX4	DLX5	DLX6	DMBX1	DPRX	DRGX	DUXA	E2F1	E2F2	E2F3	E2F4	E2F5	E2F6	E2F7	E2F8	EGR1	EGR2	EGR3	EGR4	EMX1	EMX2	EOMES	EPAS1	ERF	ESRRA	ESRRB	ESRRG	ESX1	EVX1	EVX2	FOXA2	FOXA3	FOXB1	FOXC1	FOXC2	FOXD1	FOXD2	FOXD3	FOXF2	FOXI1	FOXJ2	FOXK1	FOXL1	FOXM1	FOXO1	FOXO3	FOXO4	FOXO6	FOXP3	FOXQ1	FUBP1	GATA1	GATA2	GATA3	GATA4	GATA6	GBX1	GBX2	GCM1	NR3C1	GFI1	GFI1B	GLI1	GLI2	GLI3	GLIS1	GLIS2	GLIS3	GRHL1	GSC	GSC2	GSX1	GSX2	HBP1	HES1	HES7	HESX1	HEY1	HEY2	HIC1	HLF	HLTF	HMGA1	HMGA2	HMX1	HMX2	HMX3	HNF1B	HNF4A	HNF4G	ONECUT1	HOMEZ	HSF1	HSF2	HSF4	HSFY1	IKZF1	INSM1	ISL1	ISL2	ISX	JUNB	KLF1	KLF12	KLF13	KLF14	KLF15	KLF16	KLF3	KLF4	KLF6	KLF8	LBX2	LEF1	LHX2	LHX3	LHX4	LHX6	LHX8	LHX9	LMX1A	LMX1B	MAF	MAFA	MAFB	MAFF	MAFG	MAFK	MAZ	MBD2	NR3C2	MECP2	MEF2A	MEF2B	MEF2C	MEF2D	MEIS1	MEIS2	MEIS3	MEOX1	MEOX2	MITF	MIXL1	MLX	MNT	MNX1	MSX1	MTF1	MYB	MYCN	NFAT5	NFE2	NFIA	NFIC	NFIL3	NFYA	NFYB	NFYC	NEUROG2	NOBOX	NOTO	NR1H4	NR1I2	NR1I3	NR2E1	NR2E3	NR2F6	NR4A2	NR5A2	NR6A1	NRF1	NRL	OLIG1	OLIG2	OLIG3	OTX1	OTX2	OVOL1	TP53	TP73	PAX2	PAX3	PAX4	PAX5	PAX6	PAX7	PAX8	PBX1	PBX2	PBX3	PDX1	PITX1	PITX3	PLAG1	PPARD	PRDM4	PROX1	PRRX1	PRRX2	PTF1A	PURA	RARA	RAX2	REST	RFX1	RFX2	RFX3	RFX4	RORA	RORC	RREB1	RAX	RXRA	SHOX	SHOX2	SMAD1	SMAD2	SMAD3	SMAD4	SOX1	SOX10	SOX11	SOX13	SOX15	SOX17	SOX18	SOX2	SOX21	SOX3	SOX5	SOX7	SOX8	SOX9	SP1	SP2	SP3	SP4	SPZ1	SRF	STAT1	STAT4	STAT6	CSTA	RBPJ	TBP	TBR1	TBX1	TBX15	TBX19	TBX2	TBX20	TBX21	TBX5	TEAD3	TEAD4	TEF	TFCP2	TFDP1	TGIF1	TGIF2	THAP1	TLX1	VAX1	VAX2	VENTX	VSX1	WT1	ZBED1	ZBTB4	ZBTB6	ZFX	ZIC1	ZIC2	ZIC3	ZIC4
PMC10298776-pgen.1010759.s022.xlsx-Sheet1-Unnamed_10	and 86 motifs enriched for monocyte QTLs (FDR<0.05, one-tailed binomial test, Fig 2G and **S8 Table**)  Transcription factor motifs enriched in immune cell type caQTLs.List of TF motifs from the HOCOMOCO v.10 human database that were tested for enrichment in caQTLs with results of binomial test and cluster-specific TF gene expression from scRNA-seq.(XLSX)  Click here for additional data file	ETV6	SPI1	EHF	ETV7	ELK4	ETV4	ELF1	FLI1	FEV	ELF2	ELF5	SPIB	ETS1	JUND	GABPA	ETV1	JUN	CEBPA	FOS	ETS2	CEBPB	CEBPD	FOSB	FOSL1	FOSL2	CEBPG	IRF1	ELF3	JUNB	DBP	ELK1	STAT2	BATF	IRF9	NFE2	ZEB1	IRF2	HLF	ERG	TCF4	SNAI1	SNAI2	MAFG	ID4	MESP1	IRF3	IRF4	IRF8	ETV5	ELK3	PRDM1	CREB5	FIGLA	TCF12	CREB1	CTCFL	MYF6	IRF5	CTCF	ATF7	CEBPE	STAT1	STAT4	JDP2	ATF1	MAX	STAT3	EOMES	BACH1	DDIT3	NR2E1	MYOD1	MAFK	E2F8	USF1	CREB3	TEAD1	TBX4	TEAD4	ATF2	USF2	TBX5	E4F1	IRF7	E2F7	NFIL3	TBR1	RORA	NR1H4	RUNX2	ATF3	MLX	TBX2	TFE3	NR1D1	RARB	SPDEF	TBX21	GFI1	ZIC3	ARNT	E2F4	PITX2	CREM	MYC	PAX2	TFEB	RFX1	HEY1	NFKB2	RXRA	INSM1	PTF1A	SRF	TBX3	PPARA	HAND1	IRX2	KLF1	CLOCK	RORC	RUNX1	RUNX3	FOXP2	OTX2	SOX10	SOX13	TCF7	FOXA3	NR2C2	MYCN	PRRX1	ZBED1	FOXH1	MYOG	HBP1	KLF8	PPARD	FOXA1	BMAL1	ESR1	ESR2	GRHL1	KLF4	RARA	RFX5	E2F6	GATA1	SOX4	TBX15	HIC1	FOXM1	THAP1	SCRT1	TFCP2	WT1	CRX	FOXD1	PBX1	PAX6	MYB	ALX1	MECOM	EGR3	ERF	GATA2	GATA4	GATA6	GFI1B	IRX3	LEF1	NFAT5	PAX7	RELB	RFX4	SMAD1	SOX9	TAL1	VDR	MITF	TP73	GATA3	KLF6	RXRB	FOXC2	MAFF	SPZ1	ZIC1	AHR	AIRE	ALX3	ALX4	ARNT2	ARX	ASCL2	ATF6	ATOH1	BARX1	BARX2	BATF3	BCL6	BCL6B	BPTF	BRCA1	CDC5L	CDX1	CDX2	CEBPZ	CENPB	EBF1	CPEB1	CUX1	CUX2	CXXC1	DLX1	DLX2	DLX3	DLX4	DLX5	DLX6	DMBX1	DPRX	DRGX	DUXA	E2F1	E2F2	E2F3	E2F5	EGR1	EGR2	EGR4	EMX1	EMX2	EPAS1	ESRRA	ESRRB	ESRRG	ESX1	ETV3	EVX1	EVX2	FOXA2	FOXB1	FOXC1	FOXD2	FOXD3	FOXF1	FOXF2	FOXG1	FOXI1	FOXJ2	FOXJ3	FOXK1	FOXL1	FOXO1	FOXO3	FOXO4	FOXO6	FOXP3	FOXQ1	FUBP1	GATA5	GBX1	GBX2	GCM1	GCM2	NR3C1	GLI1	GLI2	GLI3	GLIS1	GLIS2	GLIS3	GMEB2	GSC	GSC2	GSX1	GSX2	HES1	HES5	HES7	HESX1	HEY2	HIC2	HIF1A	HINFP	HLTF	HMGA1	HMGA2	HMX1	HMX2	HMX3	HNF1A	HNF1B	HNF4A	HNF4G	ONECUT1	HOMEZ	HSF1	HSF2	HSF4	HSFY1	IKZF1	ISL1	ISL2	ISX	KLF12	KLF13	KLF14	KLF15	KLF16	KLF3	LBX2	LHX2	LHX3	LHX4	LHX6	LHX8	LHX9	LMX1A	LMX1B	MAF	MAFA	MAFB	MAZ	MBD2	NR3C2	MECP2	MEF2A	MEF2B	MEF2C	MEF2D	MEIS1	MEIS2	MEIS3	MEOX1	MEOX2	MIXL1	MNT	MNX1	MSX1	MTF1	MZF1	NANOG	NFIA	NFIC	NFKB1	NFYA	NFYB	NFYC	NEUROG2	NOBOX	NOTO	NR0B1	NR1H2	NR1I2	NR1I3	NR2C1	NR2E3	NR2F6	NR4A1	NR4A2	NR4A3	NR5A2	NR6A1	NRF1	NRL	OLIG1	OLIG2	OLIG3	OTX1	OVOL1	TP53	PAX1	PAX3	PAX4	PAX5	PAX8	PBX2	PBX3	PDX1	PITX1	PITX3	PLAG1	PPARG	PRDM4	PROP1	PROX1	PRRX2	PURA	RARG	RAX2	REL	REST	RFX2	RFX3	RREB1	RAX	RXRG	SCRT2	SHOX	SHOX2	SMAD2	SMAD3	SMAD4	SOX1	SOX11	SOX15	SOX17	SOX18	SOX2	SOX21	SOX3	SOX5	SOX7	SOX8	SP1	SP2	SP3	SP4	SPIC	SRY	STAT6	CSTA	RBPJ	TBP	TBX1	TBX19	TBX20	TEAD3	TEF	TFAP4	TFDP1	TGIF1	TGIF2	TLX1	VAX1	VAX2	VENTX	VSX1	VSX2	XBP1	ZBTB4	ZBTB6	ZFHX3	ZFX	ZIC2	ZIC4
PMC10298776-pgen.1010759.s022.xlsx-Sheet1-Unnamed_20	and 86 motifs enriched for monocyte QTLs (FDR<0.05, one-tailed binomial test, Fig 2G and **S8 Table**)  Transcription factor motifs enriched in immune cell type caQTLs.List of TF motifs from the HOCOMOCO v.10 human database that were tested for enrichment in caQTLs with results of binomial test and cluster-specific TF gene expression from scRNA-seq.(XLSX)  Click here for additional data file	FLI1	ETV1	ELF1	ETV4	RUNX2	ELK1	E4F1	ELF2	EHF	ETS1	ERG	GABPA	ELK4	RUNX1	CREB3	ELF5	TBR1	RUNX3	CREB1	ETV6	ETS2	CREB5	CREM	TBX21	ELK3	JDP2	ATF7	CTCFL	ATF2	ELF3	ETV7	IRF1	RXRA	E2F2	CTCF	NR2C2	ATF1	MEIS3	IRF2	TGIF2	IRF9	AHR	EOMES	SPI1	FEV	INSM1	NR1H2	PPARA	TBX4	TCF12	STAT2	IRF8	NFKB1	ATF6	HES1	ID4	TCF4	MESP1	SNAI1	SNAI2	XBP1	HAND1	RFX5	TBX20	ZBED1	FIGLA	SPIB	IRF3	BMAL1	TGIF1	TAL1	NR1I2	TP53	PAX6	KLF13	PRDM1	E2F8	NR2E3	GMEB2	IRF7	HNF4G	MLX	NR0B1	ZEB1	PAX2	SRF	HESX1	TBX2	LEF1	MAFB	MEIS2	NR2E1	NR2F6	SMAD1	SP3	TBP	TCF7	VDR	HES7	HNF4A	BPTF	TFAP4	HES5	GCM2	AIRE	ALX1	ALX3	ALX4	ARNT	ARNT2	ARX	ASCL2	ATF3	ATOH1	BACH1	BARX1	BARX2	BATF	BATF3	BCL6	BCL6B	BRCA1	CDC5L	CDX1	CDX2	CEBPA	CEBPB	CEBPD	CEBPE	CEBPG	CEBPZ	CENPB	CLOCK	EBF1	CPEB1	CRX	CUX1	CUX2	CXXC1	DBP	DDIT3	DLX1	DLX2	DLX3	DLX4	DLX5	DLX6	DMBX1	DPRX	DRGX	DUXA	E2F1	E2F3	E2F4	E2F5	E2F6	E2F7	EGR1	EGR2	EGR3	EGR4	EMX1	EMX2	EPAS1	ERF	ESRRA	ESRRB	ESRRG	ESR1	ESR2	ESX1	ETV3	ETV5	MECOM	EVX1	EVX2	FOS	FOSB	FOSL1	FOSL2	FOXA1	FOXA2	FOXA3	FOXB1	FOXC1	FOXC2	FOXD1	FOXD2	FOXD3	FOXF1	FOXF2	FOXG1	FOXH1	FOXI1	FOXJ2	FOXJ3	FOXK1	FOXL1	FOXM1	FOXO1	FOXO3	FOXO4	FOXO6	FOXP2	FOXP3	FOXQ1	FUBP1	GATA1	GATA2	GATA3	GATA4	GATA5	GATA6	GBX1	GBX2	GCM1	NR3C1	GFI1	GFI1B	GLI1	GLI2	GLI3	GLIS1	GLIS2	GLIS3	GRHL1	GSC	GSC2	GSX1	GSX2	HBP1	HEY1	HEY2	HIC1	HIC2	HIF1A	HINFP	HLF	HLTF	HMGA1	HMGA2	HMX1	HMX2	HMX3	HNF1A	HNF1B	ONECUT1	HOMEZ	HSF1	HSF2	HSF4	HSFY1	IKZF1	IRF4	IRF5	IRX2	IRX3	ISL1	ISL2	ISX	JUN	JUNB	JUND	KLF1	KLF12	KLF14	KLF15	KLF16	KLF3	KLF4	KLF6	KLF8	LBX2	LHX2	LHX3	LHX4	LHX6	LHX8	LHX9	LMX1A	LMX1B	MAF	MAFA	MAFF	MAFG	MAFK	MAX	MAZ	MBD2	NR3C2	MECP2	MEF2A	MEF2B	MEF2C	MEF2D	MEIS1	MEOX1	MEOX2	MITF	MIXL1	MNT	MNX1	MSX1	MTF1	MYB	MYC	MYCN	MYF6	MYOD1	MYOG	MZF1	NANOG	NFAT5	NFE2	NFIA	NFIC	NFIL3	NFKB2	NFYA	NFYB	NFYC	NEUROG2	NOBOX	NOTO	NR1D1	NR1H4	NR1I3	NR2C1	NR4A1	NR4A2	NR4A3	NR5A2	NR6A1	NRF1	NRL	OLIG1	OLIG2	OLIG3	OTX1	OTX2	OVOL1	TP73	PAX1	PAX3	PAX4	PAX5	PAX7	PAX8	PBX1	PBX2	PBX3	PDX1	PITX1	PITX2	PITX3	PLAG1	PPARD	PPARG	PRDM4	PROP1	PROX1	PRRX1	PRRX2	PTF1A	PURA	RARA	RARB	RARG	RAX2	REL	RELB	REST	RFX1	RFX2	RFX3	RFX4	RORA	RORC	RREB1	RAX	RXRB	RXRG	SCRT1	SCRT2	SHOX	SHOX2	SMAD2	SMAD3	SMAD4	SOX1	SOX10	SOX11	SOX13	SOX15	SOX17	SOX18	SOX2	SOX21	SOX3	SOX4	SOX5	SOX7	SOX8	SOX9	SP1	SP2	SP4	SPDEF	SPIC	SPZ1	SRY	STAT1	STAT3	STAT4	STAT6	CSTA	RBPJ	TBX1	TBX15	TBX19	TBX3	TBX5	TEAD1	TEAD3	TEAD4	TEF	TFCP2	TFDP1	TFE3	TFEB	THAP1	TLX1	USF1	USF2	VAX1	VAX2	VENTX	VSX1	VSX2	WT1	ZBTB4	ZBTB6	ZFHX3	ZFX	ZIC1	ZIC2	ZIC3	ZIC4
PMC10298776-pgen.1010759.s022.xlsx-Sheet1-Unnamed_30	and 86 motifs enriched for monocyte QTLs (FDR<0.05, one-tailed binomial test, Fig 2G and **S8 Table**)  Transcription factor motifs enriched in immune cell type caQTLs.List of TF motifs from the HOCOMOCO v.10 human database that were tested for enrichment in caQTLs with results of binomial test and cluster-specific TF gene expression from scRNA-seq.(XLSX)  Click here for additional data file	GABPA	FLI1	ETV6	ELK1	ETV7	CTCF	CTCFL	ERG	ETV1	ETS1	ETV4	RUNX2	EHF	ELF3	ELF2	FEV	ELK4	ELF1	RUNX3	RUNX1	ELK3	SPI1	CREB3	ELF5	CREB1	ETS2	ATF1	SP3	SPDEF	E4F1	KLF13	GRHL1	STAT1	XBP1	ATF3	IRF1	CREB5	SP1	RFX3	HEY2	MAZ	TEAD4	ATF7	JDP2	INSM1	KLF4	SP2	STAT3	RARB	IRF2	REL	SP4	NR2C2	ATF6	CREM	IRF3	STAT2	GMEB2	IRF4	IRF8	ATF2	PTF1A	NFKB2	ARNT	GLIS2	HIC1	MZF1	PPARA	IRF9	WT1	KLF8	ETV5	KLF3	FOS	RXRA	TFDP1	FOSB	BATF3	NFKB1	PRDM1	VDR	HIF1A	EGR3	MECP2	TEAD1	JUND	ATOH1	RELB	RFX4	CENPB	PPARG	OLIG2	TBX1	KLF1	E2F2	ETV3	FOSL1	SRF	TBX19	TFAP4	RXRB	GCM2	MYOG	RARA	AHR	AIRE	ALX1	ALX3	ALX4	ARNT2	ARX	ASCL2	BACH1	BARX1	BARX2	BATF	BCL6	BCL6B	BMAL1	BPTF	BRCA1	CDC5L	CDX1	CDX2	CEBPA	CEBPB	CEBPD	CEBPE	CEBPG	CEBPZ	CLOCK	EBF1	CPEB1	CRX	CUX1	CUX2	CXXC1	DBP	DDIT3	DLX1	DLX2	DLX3	DLX4	DLX5	DLX6	DMBX1	DPRX	DRGX	DUXA	E2F1	E2F3	E2F4	E2F5	E2F6	E2F7	E2F8	EGR1	EGR2	EGR4	EMX1	EMX2	EOMES	EPAS1	ERF	ESRRA	ESRRB	ESRRG	ESR1	ESR2	ESX1	MECOM	EVX1	EVX2	FIGLA	FOSL2	FOXA1	FOXA2	FOXA3	FOXB1	FOXC1	FOXC2	FOXD1	FOXD2	FOXD3	FOXF1	FOXF2	FOXG1	FOXH1	FOXI1	FOXJ2	FOXJ3	FOXK1	FOXL1	FOXM1	FOXO1	FOXO3	FOXO4	FOXO6	FOXP2	FOXP3	FOXQ1	FUBP1	GATA1	GATA2	GATA3	GATA4	GATA5	GATA6	GBX1	GBX2	GCM1	NR3C1	GFI1	GFI1B	GLI1	GLI2	GLI3	GLIS1	GLIS3	GSC	GSC2	GSX1	GSX2	HAND1	HBP1	HES1	HES5	HES7	HESX1	HEY1	HIC2	HINFP	HLF	HLTF	HMGA1	HMGA2	HMX1	HMX2	HMX3	HNF1A	HNF1B	HNF4A	HNF4G	ONECUT1	HOMEZ	HSF1	HSF2	HSF4	HSFY1	TCF12	ID4	IKZF1	IRF5	IRF7	IRX2	IRX3	ISL1	ISL2	ISX	TCF4	JUN	JUNB	KLF12	KLF14	KLF15	KLF16	KLF6	LBX2	LEF1	LHX2	LHX3	LHX4	LHX6	LHX8	LHX9	LMX1A	LMX1B	MAF	MAFA	MAFB	MAFF	MAFG	MAFK	MAX	MBD2	NR3C2	MEF2A	MEF2B	MEF2C	MEF2D	MEIS1	MEIS2	MEIS3	MEOX1	MEOX2	MESP1	MITF	MIXL1	MLX	MNT	MNX1	MSX1	MTF1	MYB	MYC	MYCN	MYF6	MYOD1	NANOG	NFAT5	NFE2	NFIA	NFIC	NFIL3	NFYA	NFYB	NFYC	NEUROG2	NOBOX	NOTO	NR0B1	NR1D1	NR1H2	NR1H4	NR1I2	NR1I3	NR2C1	NR2E1	NR2E3	NR2F6	NR4A1	NR4A2	NR4A3	NR5A2	NR6A1	NRF1	NRL	OLIG1	OLIG3	OTX1	OTX2	OVOL1	TP53	TP73	PAX1	PAX2	PAX3	PAX4	PAX5	PAX6	PAX7	PAX8	PBX1	PBX2	PBX3	PDX1	PITX1	PITX2	PITX3	PLAG1	PPARD	PRDM4	PROP1	PROX1	PRRX1	PRRX2	PURA	RARG	RAX2	REST	RFX1	RFX2	RFX5	RORA	RORC	RREB1	RAX	RXRG	SCRT1	SCRT2	SHOX	SHOX2	SMAD1	SMAD2	SMAD3	SMAD4	SNAI1	SNAI2	SOX1	SOX10	SOX11	SOX13	SOX15	SOX17	SOX18	SOX2	SOX21	SOX3	SOX4	SOX5	SOX7	SOX8	SOX9	SPIB	SPIC	SPZ1	SRY	STAT4	STAT6	CSTA	RBPJ	TAL1	TBP	TBR1	TBX15	TBX2	TBX20	TBX21	TBX3	TBX4	TBX5	TCF7	TEAD3	TEF	TFCP2	TFE3	TFEB	TGIF1	TGIF2	THAP1	TLX1	USF1	USF2	VAX1	VAX2	VENTX	VSX1	VSX2	ZBED1	ZBTB4	ZBTB6	ZEB1	ZFHX3	ZFX	ZIC1	ZIC2	ZIC3	ZIC4
PMC10293285-41467_2023_39210_MOESM10_ESM.xlsx-classical_monocytes-Unnamed_2	and MYC targets, regulating cell cycle and proliferation, and their associated genes, e.g., PCNA, MKI**6**  Supplementary Dataset 6	WT1	ATF4	JUN	HIF1A	RELA	JUND	NFKB1	CEBPB	USF2	ARNT	SMAD3	HDAC4	REL	ERG	ATM	VDR	EGR1	PARP1	ZFP36	AR	CLOCK	XBP1	JUNB	SIRT1	TCF4	KLF6	SNAI2	HIC1	MEF2C	TP53	VHL	KLF5	RUNX1	CTNNB1	PGR	HDAC7	FOS	TP73	FOSL2	SP3	NR1H4	SP1	TCF7L2	ESR2	PPARA	FOSL1	ATF2	RARA	RXRA	ESRRA	SMAD4	NFKBIA	ETS2	KLF4	STAT3	HDAC1	HDAC5	NR1I2	SNAI1	TP63	SMAD7	USF1	BMAL1	POU2F1	FLI1	POU5F1	KLF2	E2F1	REST	BRCA1	NFATC1	ATF6	EP300	SMARCA4	STAT6	TFAP2A	SP4	HOXB7	E2F3	ESR1	HSF2	IRF7	FOXA2	STAT1	NFIL3	ZNF148	DDIT3	TFAP4	RUNX3	ING4	ATF3	BCL6	NFE2L2	STAT4	PAX5	DNMT3A	ELK1	ATF1	APEX1	PPARD	PAX6	FOXP3	ZBTB7A	ZEB2	NKX3-1	GATA3	HOXA9	MYCN	SPDEF	HDAC3	PITX1	NCOR1	CREB1	SFPQ	NPM1	FOXM1	FOXQ1	SREBF1	DNMT1	IRF9	TBP	RUNX2	RB1	ARID3A	FOXF2	TFAP2C	HDGF	SALL4	EPAS1	EWSR1	NFATC2	PPARG	HSF1	HNF1A	POU1F1	HIPK2	NFYA	ZBTB16	CEBPD	SOX9	FOXA1	FOXP2	TWIST1	SREBF2	TAL1	ABL1	KAT2B	NFKB2	HDAC2	MITF	SOX17	KLF8	TCF3	PTTG1	PROX1	GFI1	CREBBP	MEF2A	CEBPE	AHR	STAT5B	CDX1	PPARGC1A	MYB	RBMX	POU2F2	NR5A1	IKBKB	OTX2	WWTR1	HNF4A	NR4A1	YBX1	PML	PITX2	CEBPA	SRY	KLF10	EZH2	PAX3	SOX6	ZEB1	CTCF	MYC	MTF1	HOXA1	MSC	MTA1	ZNF382	ERCC2	FOXO3	ETS1	YY1	CDX2	TWIST2	NFIC	NRF1	HOXA10	CREB5	NR2F1	LMO2	GLI2	STAT2	STAT5A	MZF1	LMX1B	ETV4	NFYB	GLI1	E2F4	FOXD3	SOX2	SRF	MAZ	MAF	TRERF1	PBX2	SF1	ATF5	IRF3	APC	SOX4	HES1	NR3C2	CREM	MEF2D	ING1	NCOA3	FOXO4	SOX10	HMGA1	LEF1	NFYC	NF1	NR3C1	MSX2	BTF3	MBD2	GATA4	HDAC9	E2F6	ILF3	HIVEP2	PIAS1	IRF2	FOXO1	TFDP1	MECP2	MEN1	MBD1	TFCP2	SATB1	MYBL2	CEBPZ	GATA2	ELF1	IRF8	PRDM1	PAX2	TBX21	PAX8	SP2	GATA1	SPI1	CUX1	RFX1	RFX5	NANOG	RFXANK	RFXAP	IRF1	CIITA	NR0B2
PMC10293285-41467_2023_39210_MOESM10_ESM.xlsx-myeloid_dendritic_cells-Pathway	and MYC targets, regulating cell cycle and proliferation, and their associated genes, e.g., PCNA, MKI**6**  Supplementary Dataset 6	NFKB1	REL	RELA	SMAD3	JUND	WT1	ATF4	PARP1	VDR	HDAC4	JUN	ZFP36	CEBPB	XBP1	SNAI1	HDAC1	SP3	CLOCK	SNAI2	ATM	HIF1A	KLF2	ERG	SMAD4	EGR1	ATF2	POU5F1	VHL	ESR2	HDAC7	TP73	MEF2C	RUNX1	IRF9	STAT6	RARA	JUNB	BMAL1	TCF4	KLF4	NR1I2	TP53	EPAS1	KLF6	POU2F1	CEBPZ	CREM	SMARCA4	AR	TFAP2A	SFPQ	MITF	ABL1	SIRT1	RXRA	PGR	TFAP2C	ING4	ESR1	NFIL3	PAX5	ARNT	DNMT3A	FOXA2	BRCA1	CREB1	SPDEF	TBP	STAT4	NFKBIA	ZNF148	SP1	GLI2	FOXQ1	HSF1	STAT1	GFI1	TFAP4	PITX1	GATA6	STAT3	HDAC3	SOX9	GLI1	SMAD7	NFIC	SALL4	RUNX2	NCOR1	PPARD	FOXF2	ETS2	NKX3-1	EWSR1	KLF5	DDIT3	SREBF1	NFATC2	POU1F1	IRF7	FOXP2	CDX2	FOSL2	MEF2A	IKBKB	ZEB2	PML	RUNX3	STAT5B	SOX17	EZH2	ETS1	APEX1	ZNF382	PPARA	FOSL1	PAX6	MEF2D	ZEB1	ATF3	CREB5	NPM1	HOXA10	FOS	REST	CEBPA	USF2	ZBTB16	HDAC5	BCL6	FOXO1	DNMT1	HOXB7	TRERF1	SRY	EP300	HNF4A	HDAC2	HDGF	NFATC1	ERCC2	HOXA9	ELK1	ATF6	PPARG	TAL1	CTNNB1	ATF1	PPARGC1A	HIPK2	SOX6	ZBTB7A	SOX2	OTX2	TCF3	ESRRA	HSF2	KLF10	SF1	NFYA	E2F3	NFKB2	IRF2	CEBPD	FLI1	NFE2L2	NRF1	FOXO3	NR5A1	PAX3	CIITA	TCF7L2	CDX1	SOX4	RBMX	HNF1A	KAT2B	MZF1	ETV4	ING1	KLF8	SREBF2	SP4	HIC1	FOXO4	GATA4	PROX1	SP2	NR1H4	SOX10	MYCN	WWTR1	APC	MYB	MTF1	NR4A1	CEBPE	NFYC	HDAC9	LMX1B	HIVEP2	HOXA1	MSC	PITX2	SRF	MYC	PTTG1	RB1	NFYB	TFCP2	STAT5A	PBX2	FOXP3	NR3C2	RFX5	STAT2	TWIST1	NR0B2	NR2F2	NF1	CTCF	MSX2	FOXM1	FOXD3	NR2F1	CREBBP	HES1	BTF3	GATA3	NANOG	TBX21	MAZ	RFXANK	RFXAP	E2F1	TP63	AHR	ARID3A	LMO2	YY1	ILF3	NR5A2	MAF	MECP2	IRF3	FOXA1	ATF5	HMGA1	LEF1	TWIST2	PRDM1	MYBL2	MBD2	POU2F2	NR3C1	PIAS1	MTA1	RFX1	PAX8	YBX1	CUX1	MBD1	USF1	IRF1	E2F6	PAX2	TFDP1	E2F4	MEN1	NCOA3	IRF8	SPI1	GATA1	SATB1	GATA2	ELF1	EGR2	ELF3
PMC10293285-41467_2023_39210_MOESM10_ESM.xlsx-nonclassical_monocytes-Pathway	and MYC targets, regulating cell cycle and proliferation, and their associated genes, e.g., PCNA, MKI**6**  Supplementary Dataset 6	REL	SIRT1	RELA	E2F1	NFKB1	ETS2	JUNB	HDAC1	HDAC4	CLOCK	ATF4	ERG	VDR	ARNT	KLF6	CEBPB	TP73	JUN	STAT4	SMAD3	BMAL1	CEBPD	CREB1	ESRRA	MYCN	ESR1	ZFP36	PGR	FOSL2	STAT1	NFKBIA	FOXF2	BRCA1	STAT3	PPARA	KLF5	HSF1	HIF1A	POU5F1	WT1	XBP1	TCF7L2	AHR	SP3	PARP1	JUND	FLI1	TFAP4	TBP	RB1	NFATC1	SMAD7	YBX1	ATM	ATF3	NR4A1	EWSR1	NFYA	USF2	ARID3A	SP1	HES1	SREBF2	TP53	HIC1	FOXO1	GLI2	HNF1A	STAT6	SNAI2	ZNF148	BCL6	RUNX1	ABL1	ATF6	TP63	ATF1	IRF9	NR1H4	HOXA1	NCOR1	NR0B2	NR2F2	NFATC2	NR5A2	ATF2	ELK1	SPDEF	USF1	E2F3	KLF10	HOXA9	SMAD4	PPARD	PPARG	TAL1	RBMX	NFIL3	NPM1	STAT5B	RXRA	IRF7	IKBKB	EGR1	NR1I2	GATA4	APEX1	ERCC2	FOXA2	CDX1	FOXP3	ZBTB16	MTF1	ING4	VHL	SMARCA4	KLF2	OTX2	SREBF1	DDIT3	SOX6	PAX5	NFE2L2	FOS	HSF2	NR5A1	FOXP2	TWIST1	GFI1	TFDP1	SRY	ZEB1	HIVEP2	MEF2C	FOSL1	SOX9	CEBPE	CEBPA	TFAP2A	SFPQ	POU2F2	PAX8	MITF	E2F6	NFIC	MSX2	MTA1	POU1F1	CREB5	EP300	ESR2	SOX17	SF1	SP4	TFAP2C	E2F4	AR	HDAC3	STAT5A	MYB	MAF	DNMT3A	WWTR1	MYC	LMO2	HNF4A	ZEB2	RARA	SNAI1	PAX3	PPARGC1A	YY1	ATF5	HOXA10	MEF2A	EPAS1	FOXO3	ZBTB7A	FOXA1	HDAC7	GATA3	KAT2B	IRF2	CDX2	POU2F1	PRDM1	NR2F1	HIPK2	ZNF382	MAZ	HMGA1	CEBPZ	SP2	APC	NFYB	FOXM1	REST	TCF3	CTNNB1	HOXB7	NKX3-1	MYBL2	HDGF	EZH2	SOX4	PTTG1	SRF	KLF8	NFKB2	STAT2	MSC	MBD2	NF1	LMX1B	MBD1	ING1	TCF4	IRF3	CREM	NR3C2	KLF4	RUNX2	MEN1	TRERF1	LEF1	GLI1	PBX2	FOXO4	SOX2	RUNX3	HDAC9	FOXD3	CREBBP	IRF8	PITX1	DNMT1	SALL4	PML	TBX21	ETS1	BTF3	TWIST2	ELF1	FOXQ1	CTCF	ETV4	HDAC2	MEF2D	HDAC5	NRF1	MECP2	SATB1	TFCP2	NFYC	NANOG	SOX10	PIAS1	NR3C1	PAX2	ILF3	RFX1	GATA2	CUX1	PROX1	CIITA	IRF1	PAX6	GATA1	RFXANK	RFXAP	RFX5	SPI1
PMC10293285-41467_2023_39210_MOESM10_ESM.xlsx-other-Pathway	and MYC targets, regulating cell cycle and proliferation, and their associated genes, e.g., PCNA, MKI**6**  Supplementary Dataset 6	RELA	NFKB1	JUN	SP3	STAT1	E2F1	REL	PPARA	STAT3	ATF4	ESR1	ETS2	WT1	ERG	TFAP2A	HIF1A	XBP1	SMAD3	SIRT1	USF2	MITF	SP1	ARNT	RUNX1	BRCA1	CEBPA	NR1I2	TP53	ZFP36	PAX5	SMAD4	TCF4	STAT6	SMAD7	EWSR1	HDAC1	CLOCK	RBMX	RARA	ATF1	RFXANK	RFXAP	NFIL3	HDAC2	KLF4	EGR1	VHL	HDAC4	PPARG	YBX1	AR	USF1	E2F3	FOS	HSF1	FOXO4	VDR	MEF2C	KLF2	CEBPB	RB1	PARP1	FOSL2	KLF6	PAX3	NFIC	JUNB	SFPQ	ETS1	KLF5	PGR	ATM	FOXM1	SREBF1	RXRA	SOX9	TWIST1	NCOR1	DDIT3	ING4	RFX5	PPARD	PAX6	NFKBIA	ESR2	HIPK2	BMAL1	ABL1	E2F4	SNAI2	SPI1	CTCF	NFE2L2	JUND	CDX1	AHR	SMARCA4	HIC1	IKBKB	FOXP2	RUNX2	GATA4	SOX6	DNMT3A	NR1H4	ZBTB16	CREB5	SNAI1	HDGF	FLI1	TWIST2	TRERF1	SPDEF	HDAC7	SP2	TP63	ESRRA	HOXA10	ZBTB7A	ELK1	STAT2	APEX1	EP300	NFATC1	SREBF2	HNF1A	TFAP4	CEBPD	ILF3	PML	HOXA1	GATA3	TCF7L2	ZEB2	FOXP3	NKX3-1	POU5F1	POU2F1	FOXA1	MYCN	FOXO3	TFDP1	EPAS1	BCL6	CREM	GATA2	POU3F2	NPM1	ATF2	HSF2	HDAC3	LEF1	TP73	IRF3	FOXO1	CDX2	CREB1	FOXA2	HNF4A	POU2F2	HIVEP2	STAT4	RUNX3	IRF8	CIITA	SOX10	ING1	LMO2	BTF3	NFATC2	ELF1	REST	GFI1	CEBPE	FOSL1	PITX1	GLI1	FOXF2	TFAP2C	MEF2D	WWTR1	HDAC9	HMGA1	ATF6	NR3C2	STAT5B	SRF	MAZ	NF1	ZNF382	ERCC2	TBP	PTTG1	TAL1	ATF3	IRF9	TCF3	SP4	HOXA9	DNMT1	SOX2	CTNNB1	MYB	HOXB7	FOXQ1	KLF8	MYC	GATA1	ARID3A	EZH2	STAT5A	ZNF148	ATF5	NFKB2	SRY	OTX2	MBD1	MAF	KAT2B	NR3C1	ETV4	CREBBP	APC	FOXD3	IRF2	MTA1	GLI2	MEF2A	IRF1	YY1	SOX17	MECP2	NR4A1	MBD2	MTF1	NFYA	NR5A1	HDAC5	HES1	PAX2	NRF1	NFYB	IRF7	CEBPZ	KLF10	LMX1B	RFX1	ZEB1	PBX2	SF1	SATB1	PIAS1	TBX21	SOX4	TFCP2	SALL4	NR2F1	NFYC	CUX1	PROX1	E2F6	PRDM1	MSX2	MYBL2	MEN1	NANOG
PMC10293285-41467_2023_39210_MOESM9_ESM.xlsx-B_cell-Unnamed_2	and epithelial to mesenchymal transition signatures (Fig. 4c, d, Supplementary Fig. 4c, Supplementary Data **5**)  Supplementary Dataset 5	RFXANK	RFXAP	CIITA	RFX5	SMAD4	NR1I2	CREB5	GATA3	RXRA	SMAD3	HIVEP2	IRF2	NFKBIA	HOXA9	APEX1	BTF3	FOXA1	SMAD7	PTTG1	SNAI2	EPAS1	TRERF1	RARA	CUX1	SOX10	NCOA3	NR1H4	JUNB	MSX2	ATF4	IRF9	SPI1	STAT1	FOS	CEBPE	ZNF382	STAT6	GATA2	MBD1	STAT4	FOXQ1	SALL4	PIAS1	SMARCA4	HSF1	IRF8	MTF1	KLF2	SPDEF	WT1	PROX1	HDAC3	FOXA2	MAZ	PAX3	ING4	PPARG	MEF2D	FOXP3	REST	EWSR1	CLOCK	IKBKB	ATF2	POU2F2	HOXB7	ZNF148	STAT2	ABL1	MEF2C	ARNT	SFPQ	KAT2B	NR2F1	OTX2	KLF8	ZEB2	SRY	IRF3	VDR	WWTR1	FOXM1	FLI1	MBD2	XBP1	CREM	ZBTB7A	GFI1	CREBBP	GATA1	NR3C2	REL	NFATC1	CTCF	NF1	SOX17	PAX6	ATF5	ATF6	RUNX3	CREB1	HIF1A	MECP2	HDAC4	RUNX1	ESRRA	RFX1	CTNNB1	HDAC2	PITX1	BCL6	MYBL2	PPARD	NR5A1	TWIST1	GATA4	PAX5	MTA1	DDIT3	HDAC5	TBX21	MYB	SIRT1	TCF4	SP2	PML	AR	HOXA1	ETS2	NR3C1	KLF4	CEBPD	PBX2	GLI2	USF2	NKX3-1	ELK1	TCF3	TFAP2A	MEF2A	USF1	SF1	CEBPZ	HMGA1	FOXO1	CDX2	FOXF2	ATF1	LMO2	ELF1	RBMX	EZH2	HDAC9	FOXD3	HIPK2	TAL1	FOSL2	HNF4A	SREBF1	PAX2	HDGF	SP3	STAT5A	CEBPA	NRF1	ETV4	TP63	IRF7	TWIST2	HSF2	ERG	ILF3	SP4	NFIL3	NPM1	NFKB1	SNAI1	ATF3	MITF	SOX4	KLF6	BRCA1	TBP	SATB1	RELA	POU2F1	SREBF2	IRF1	NFYC	FOXO3	LMX1B	ZBTB16	NFYA	NFE2L2	JUN	NFYB	CEBPB	HOXA10	KLF5	NANOG	TCF7L2	ATM	NFATC2	TFAP4	SRF	STAT3	EGR1	PARP1	ESR1	E2F3	ZFP36	VHL	TFCP2	ING1	HNF1A	SOX6	PAX8	NFIC	FOXO4	FOSL1	HDAC1	POU5F1	PGR	SOX9	CDX1	ERCC2	LEF1	HIC1	GLI1	PITX2	MSC	AHR	KLF10	HDAC7	ETS1	NR0B2	NR2F2	SP1	NFKB2	JUND	DNMT3A	DNMT1	EP300	PPARA	ESR2	SOX2	HES1	ARID3A	E2F6	PRDM1	MEN1	APC	YY1	MYC	RB1	E2F4	NR4A1	TP73	TP53	MYCN	TFDP1	YBX1	E2F1	BMAL1	TFAP2C	RUNX2	STAT5B	ZEB1	MAF
PMC10293285-41467_2023_39210_MOESM9_ESM.xlsx-erythroid_lineage_cell-Pathway	and epithelial to mesenchymal transition signatures (Fig. 4c, d, Supplementary Fig. 4c, Supplementary Data **5**)  Supplementary Dataset 5	CEBPB	YBX1	REST	CUX1	E2F3	IRF1	KLF4	MTF1	HDAC5	PPARGC1A	OTX2	TP73	FOSL1	MEF2A	IRF2	IRF9	NR1I2	HSF1	SREBF1	ETS1	STAT1	PAX3	ABL1	ATM	NR4A1	STAT5B	CREB5	GATA1	MTA1	E2F1	STAT5A	HIVEP2	TP53	SREBF2	LMO2	ELF1	VHL	ING4	FOXA1	GLI2	E2F4	NFYC	LMX1B	NFATC1	MAZ	NFYB	PROX1	XBP1	BRCA1	ATF5	TFAP2A	SP2	ESR1	MYC	PTTG1	MSX2	IRF7	NR0B2	NFATC2	TFAP4	SRF	SOX2	PPARG	ATF4	NFE2L2	NR2F1	PAX6	NFIC	KLF10	EWSR1	HOXB7	NFYA	RB1	HDAC4	ARID3A	TFDP1	FOXO3	ING1	MSC	KLF6	MZF1	FOXA2	STAT6	HDAC3	NR5A2	ATF1	STAT2	BMAL1	MAF	ELF3	SFPQ	FOXF2	CLOCK	CEBPZ	CDX1	AHR	NR5A1	CREM	MYCN	ATF3	SALL4	TCF3	HMGA1	TCF7L2	PBX2	WWTR1	SF1	ERG	HES1	SOX10	NFKBIA	HSF2	SRY	PIAS1	SPDEF	IKBKB	KAT2B	SATB1	PRDM1	SMARCA4	GATA3	E2F6	NCOA3	CREB1	RUNX2	KLF8	SOX17	HOXA1	SOX6	ETS2	EGR1	IRF8	SMAD7	NR0B1	RXRA	TBP	PAX2	SIRT1	CTCF	HNF4A	ESR2	TCF4	ATF2	FOXM1	PAX8	ZBTB16	SOX4	CTNNB1	ZBTB7A	FLI1	MEN1	TWIST2	FOS	HIF1A	ZEB1	HIPK2	GFI1	KLF5	EPAS1	MITF	MBD2	STAT4	TWIST1	IRF3	TBX21	ARNT	SP1	PPARA	FOXO4	TP63	HDAC2	HNF1A	HDAC1	PML	CDX2	KLF2	FOXP3	TFCP2	VDR	NR2F2	ERCC2	CEBPA	NCOR1	FOXQ1	ZFP36	CREBBP	NKX3-1	PPARD	DDIT3	TAL1	ATF6	ELK1	PAX5	JUN	NF1	GATA4	PITX1	PGR	CEBPD	REL	LEF1	HOXA10	RELA	APEX1	JUNB	RUNX1	MYBL2	MEF2C	DNMT1	NR1H4	ZNF148	EP300	ILF3	SNAI1	HDAC7	RUNX3	APC	NR3C1	SNAI2	NPM1	RBMX	SP3	USF1	NR3C2	MYB	RARA	DNMT3A	GATA2	NFKB2	AR	EZH2	NRF1	SOX9	BCL6	ZEB2	RFX1	ZNF382	CEBPE	SP4	USF2	YY1	SMAD4	NFKB1	BTF3	MEF2D	NANOG	STAT3	MECP2	FOSL2	GLI1	SPI1	HDAC9	POU5F1	HOXA9	POU2F1	JUND	CIITA	POU2F2	HDGF	FOXO1	MBD1	HIC1	ETV4	ESRRA	PARP1	WT1	SMAD3	RFXANK	RFXAP	RFX5	NFIL3
PMC10293285-41467_2023_39210_MOESM9_ESM.xlsx-hematopoietic_precursor_cell-Pathway	and epithelial to mesenchymal transition signatures (Fig. 4c, d, Supplementary Fig. 4c, Supplementary Data **5**)  Supplementary Dataset 5	HSF1	IRF3	NFKBIA	RFX5	CIITA	RFXANK	RFXAP	KLF8	GATA3	ESR2	STAT6	ZEB2	STAT1	GFI1	JUNB	ATF4	APEX1	CREB5	IRF8	STAT4	HIVEP2	NFATC1	NKX3-1	REL	IRF1	ELF1	TWIST2	PAX6	CDX1	EWSR1	AHR	XBP1	MAZ	SNAI2	HEY1	IRF9	GATA1	REST	FOS	BCL6	MAF	SMAD7	BRCA1	NR5A1	ERG	BTF3	NR3C2	HSF2	CREM	PBX2	SMAD4	SFPQ	ELK1	TWIST1	EGR1	SOX10	ZBTB7A	FOXO4	NR1I2	ING1	SALL4	NR2F1	GATA2	NFIL3	ILF3	AR	DNMT3A	OTX2	PITX1	SREBF2	FOXO3	STAT3	SMARCA4	PIAS1	TCF7L2	ATF6	WWTR1	SNAI1	NFIC	HDAC9	ATM	FOXA1	EPAS1	CUX1	SMAD3	PARP1	HDAC1	NFYC	PPARD	HIPK2	POU5F1	MYBL2	TBX21	NR1H4	RUNX3	NR0B1	KAT2B	NFE2L2	PROX1	CEBPB	MITF	HDAC4	ESRRA	SOX4	SRF	LMO2	NF1	BMAL1	HOXB7	NR3C1	SIRT1	TCF3	STAT2	ETS2	SOX17	RXRA	CEBPD	MTF1	MEF2A	ATF2	NFKB2	KLF4	SP2	RFX1	HNF4A	CLOCK	ARNT	NFYA	HDAC3	USF1	CTCF	RUNX1	PPARA	IRF2	HMGA1	IKBKB	HDAC2	CREBBP	VDR	IRF7	ETV4	SREBF1	TFAP4	SP4	FOXD3	HDGF	NFYB	USF2	ETS1	GATA4	RBMX	HOXA1	DDIT3	ZNF382	KLF10	TAL1	SPDEF	STAT5A	PITX2	KLF6	CDX2	FOXQ1	CEBPA	HNF1A	HIC1	TBP	HIF1A	POU2F1	ZNF148	MSX2	ING4	HOXA9	SP3	MEF2D	MECP2	SOX2	PML	PPARG	CTNNB1	CEBPZ	RELA	KLF5	TCF4	FLI1	MBD2	RB1	SATB1	JUND	SOX9	NPM1	TFAP2A	NFKB1	MEN1	PTTG1	PAX2	CREB1	RARA	ZFP36	SOX6	FOXP3	FOXA2	MEF2C	ATF3	VHL	ATF1	NRF1	HDAC5	FOXP2	HDAC7	STAT5B	ZEB1	MZF1	ABL1	EP300	FOXF2	FOXO1	POU2F2	E2F3	NR2F2	NFATC2	PRDM1	NANOG	ATF5	FOSL2	SPI1	SF1	EZH2	MYCN	GATA6	NR0B2	TFCP2	ESR1	PGR	JUN	ERCC2	PAX8	GLI2	NCOA3	TP63	FOSL1	SRY	LMX1B	PAX3	MSC	GLI1	SP1	HOXA10	E2F4	KLF2	ARID3A	E2F1	PAX5	APC	YY1	CEBPE	FOXM1	TP53	TP73	HES1	MBD1	MTA1	LEF1	MYB	ZBTB16	WT1	TFDP1	DNMT1	NR4A1	MYC	E2F6	YBX1	TFAP2C	TRERF1	RUNX2
PMC10293285-41467_2023_39210_MOESM9_ESM.xlsx-myeloid_cell-Pathway	and epithelial to mesenchymal transition signatures (Fig. 4c, d, Supplementary Fig. 4c, Supplementary Data **5**)  Supplementary Dataset 5	STAT1	NFKB1	RELA	STAT3	STAT6	CREB5	ARNT	REL	NR1I2	SP3	SMAD4	WT1	PPARG	FOXO4	NFE2L2	NFKBIA	TRERF1	IRF8	ETS1	SMAD7	RUNX1	STAT4	JUN	SMARCA4	HSF1	CREM	VHL	PITX1	HIVEP2	IRF3	PPARD	MITF	BRCA1	USF2	IRF1	ESR2	MAZ	E2F3	PPARA	NR1H4	FOSL2	PTTG1	TWIST1	KLF4	GATA3	KLF8	CIITA	HNF4A	RUNX3	JUNB	ING4	AHR	ERG	HIC1	FLI1	MTF1	STAT2	GATA2	CEBPE	CEBPA	RARA	GFI1	FOS	ZEB2	GATA1	PROX1	TFAP4	CREB1	PML	RUNX2	USF1	BCL6	FOXM1	SP1	FOXA1	PGR	PAX5	FOXA2	XBP1	AR	DNMT3A	NKX3-1	NF1	POU2F2	TWIST2	MSX2	ATF4	HDAC2	SREBF1	IKBKB	CEBPB	KAT2B	PAX6	REST	TAL1	HIPK2	ELF1	KLF2	ZBTB16	ATM	ABL1	NFATC2	ATF2	ZBTB7A	SPI1	RXRA	CUX1	APEX1	NFIL3	LMO2	ESR1	SIRT1	SOX10	DDIT3	JUND	CEBPD	HDAC3	SNAI2	TFAP2A	TBP	HSF2	VDR	TFAP2C	TCF3	HMGA1	TP63	NFYB	SMAD3	PAX2	EZH2	EWSR1	RBMX	HOXB7	FOXP3	FOXO1	CLOCK	SFPQ	HOXA10	PARP1	ZNF382	NPM1	NFIC	MTA1	HDAC4	BMAL1	CEBPZ	HDGF	EPAS1	BTF3	ELK1	HOXA1	CDX2	CREBBP	NFYC	ETS2	NR3C1	HIF1A	NR5A1	RFXANK	RFXAP	FOXF2	STAT5B	ZEB1	NR2F1	NR4A1	GLI2	SOX9	RFX1	MEF2D	POU5F1	ESRRA	IRF2	MYB	ERCC2	SPDEF	PAX3	HOXA9	RFX5	WWTR1	HES1	HDAC7	FOXD3	SRF	MEF2A	ATF1	NRF1	MYBL2	PIAS1	SP2	LMX1B	SOX6	MBD1	MBD2	CTCF	IRF9	ING1	ZNF148	KLF6	ZFP36	MEF2C	ETV4	PBX2	MYCN	FOXP2	SOX4	MECP2	SREBF2	HDAC9	NFYA	POU2F1	IRF7	SRY	SALL4	HDAC5	KLF10	NANOG	CTNNB1	TCF4	ATF5	DNMT1	HNF1A	MYC	LEF1	KLF5	HDAC1	RB1	FOXQ1	TBX21	SF1	EGR1	ATF6	APC	TP73	FOSL1	SP4	MEN1	FOXO3	SNAI1	GLI1	MAF	GATA4	TP53	MSC	ILF3	SOX17	TFCP2	PRDM1	E2F1	SATB1	EP300	ATF3	YY1	CDX1	TCF7L2	E2F6	E2F4	STAT5A	SOX2	NFKB2	TFDP1	YBX1	NFATC1	NCOR1	POU1F1	OTX2	PPARGC1A	NR0B2	NR2F2	PAX8	PITX2	ARID3A	NR3C2	MZF1	NCOA3
PMC10293285-41467_2023_39210_MOESM9_ESM.xlsx-natural_killer_cell-Pathway	and epithelial to mesenchymal transition signatures (Fig. 4c, d, Supplementary Fig. 4c, Supplementary Data **5**)  Supplementary Dataset 5	RFX5	PTTG1	RFXANK	RFXAP	STAT1	CIITA	NFKBIA	TBX21	IRF1	ATF4	STAT4	ZNF148	CREB5	AHR	KLF4	ZEB2	ATF1	MAZ	IRF3	MTF1	HIVEP2	SMARCA4	ATF3	REL	CEBPD	HIF1A	HNF4A	RUNX2	PPARD	KLF8	NFIL3	ILF3	PAX6	RXRA	IKBKB	REST	HOXA10	POU5F1	KLF2	NKX3-1	MYCN	IRF7	TWIST2	FOXA2	ARID3A	WWTR1	POU2F1	FOS	ERG	PPARG	TAL1	SMAD7	SP1	GATA4	BMAL1	SNAI2	HSF1	ETV4	SRF	SNAI1	MAF	FOXO1	HIPK2	NFIC	RUNX1	ATF6	HDAC2	FOXO4	KAT2B	SOX6	CREM	VDR	BRCA1	BCL6	TP63	PITX1	IRF8	FOSL2	SOX2	FOXP3	SOX10	CEBPZ	PML	CTNNB1	DDIT3	HNF1A	STAT2	USF1	GFI1	PRDM1	TFDP1	IRF2	SP4	RFX1	HMGA1	NF1	APEX1	RUNX3	HOXA9	CLOCK	IRF9	NR4A1	PIAS1	BTF3	HDAC9	CREBBP	TCF7L2	YBX1	FLI1	HDAC3	PARP1	ZBTB7A	ERCC2	PPARA	HES1	SF1	NR1I2	HIC1	SIRT1	ZBTB16	MSX2	HDAC5	CEBPB	CREB1	ING1	GATA1	HSF2	VHL	APC	CEBPA	SOX9	TWIST1	HDGF	XBP1	ETS1	TFAP4	MYBL2	MYB	CDX1	MEN1	ABL1	TBP	SPI1	SP3	FOXO3	STAT6	NR2F1	POU2F2	JUN	STAT5A	SPDEF	NR3C2	PGR	ETS2	PITX2	EP300	HDAC4	EPAS1	NRF1	PAX8	NFATC2	MEF2A	ATF2	HDAC7	NR3C1	ELK1	ESR2	MBD1	MYC	PBX2	SREBF2	PAX3	NR1H4	TCF4	SRY	FOXF2	HDAC1	ARNT	NFE2L2	PAX2	ATF5	NFYC	KLF5	GATA3	LMX1B	RELA	ZNF382	SFPQ	STAT3	NPM1	NR5A1	MECP2	EGR1	CUX1	HOXB7	NFATC1	RB1	NFKB1	GLI2	E2F3	CTCF	WT1	MBD2	FOXD3	KLF10	SATB1	JUND	ATM	ING4	ZFP36	SREBF1	SP2	CDX2	SOX4	SALL4	E2F6	LEF1	FOXA1	NCOA3	PROX1	RARA	PAX5	MEF2D	NFYB	USF2	YY1	E2F4	SOX17	TFCP2	AR	HOXA1	RBMX	NFYA	EZH2	ESR1	KLF6	DNMT1	MTA1	GLI1	SMAD3	NFKB2	MITF	TP53	MEF2C	ESRRA	SMAD4	TP73	TFAP2A	E2F1	NANOG	FOXM1	FOSL1	STAT5B	JUNB	MSC	ZEB1	MZF1	LMO2	DNMT3A	EWSR1	TCF3	EGR2
PMC10293285-41467_2023_39210_MOESM9_ESM.xlsx-neuroblastoma_cell-Pathway	and epithelial to mesenchymal transition signatures (Fig. 4c, d, Supplementary Fig. 4c, Supplementary Data **5**)  Supplementary Dataset 5	POU5F1	HDAC2	RUNX2	MECP2	HOXA10	TFDP1	BTF3	LMO2	IRF9	PAX5	TAL1	MITF	ETS2	NCOR1	ELF3	STAT1	GATA3	NR5A2	CEBPE	TFAP2C	YBX1	MTF1	HOXA9	ING1	NR1H4	RARA	HNF1A	HDAC9	CREM	CUX1	EWSR1	DNMT1	ZBTB16	IRF7	ATF3	MSC	ZFP36	PPARD	GATA1	CDX2	ESRRA	APEX1	EZH2	HOXB7	RFX5	MBD2	PAX2	ASCL1	NFIL3	ZEB1	EPAS1	SF1	OTX2	GFI1	NFKB2	SOX4	HDAC5	EGR2	LMX1B	VDR	RXRA	PBX2	KAT2B	SALL4	FOXO4	DDIT3	CEBPZ	NR3C2	FOXP3	NR5A1	TP63	EP300	BCL6	NR3C1	CREB5	CEBPA	NPM1	ATF4	NF1	TBX21	SRF	SREBF2	E2F3	SMAD7	WT1	NFATC1	APC	PIAS1	ING4	IRF1	HNF4A	CDX1	WWTR1	ELF1	SOX17	TFCP2	FOXA2	RUNX3	SPI1	SOX6	MAZ	TFAP2A	CLOCK	SP2	NR1I2	IRF8	REL	NFATC2	NR0B1	KLF2	PAX6	IRF2	SP3	RUNX1	MTA1	NFE2L2	PARP1	PRDM1	HIPK2	TP53	PAX3	ARID3A	MZF1	USF1	PROX1	GATA4	TFAP4	CEBPB	SRY	PML	STAT5A	NFYA	E2F1	E2F6	MYBL2	KLF10	IRF3	FOXQ1	MYC	BMAL1	SREBF1	ZBTB7A	EGR1	ATF1	ATF5	HEY1	GATA2	HES1	YY1	MEN1	NCOA3	VHL	FOXF2	SOX10	TWIST1	CREBBP	SIRT1	TWIST2	HSF2	XBP1	NFKBIA	SMAD4	ERCC2	SP1	STAT3	MBD1	HIVEP2	ZNF148	ATF6	ABL1	FOSL2	NFYC	NFYB	STAT5B	TCF3	CEBPD	JUNB	ARNT	ELK1	USF2	POU2F2	CREB1	NR4A1	GLI2	NRF1	HDAC7	AHR	GLI1	CTCF	HDAC3	HIF1A	ETV4	IKBKB	HMGA1	STAT2	PITX1	SNAI1	NR2F1	PPARA	RB1	LEF1	FOS	SOX9	PTTG1	AR	SPDEF	RFX1	REST	HDAC4	STAT4	DNMT3A	FOXO1	PAX8	ERG	PPARG	POU3F2	E2F4	RELA	ILF3	NR2F2	HOXA1	TP73	KLF8	ETS1	KLF5	FOXP2	MSX2	NFKB1	SOX2	HIC1	SMAD3	NR0B2	ATM	BRCA1	ESR2	FOXD3	MEF2D	JUN	MEF2C	NFIC	FLI1	FOSL1	ZEB2	SP4	PPARGC1A	CIITA	PGR	TCF7L2	MEF2A	TBP	HSF1	FOXA1	SATB1	RBMX	NKX3-1	ZNF382	HDGF	POU2F1	MYCN	ATF2	FOXM1	SFPQ	NANOG	SMARCA4	ESR1	FOXO3	HDAC1	KLF6	STAT6	SNAI2	JUND	KLF4	MYB	TCF4	CTNNB1
PMC10293285-41467_2023_39210_MOESM9_ESM.xlsx-plasmacytoid_dendritic_cell-Pathway	and epithelial to mesenchymal transition signatures (Fig. 4c, d, Supplementary Fig. 4c, Supplementary Data **5**)  Supplementary Dataset 5	HSF1	CIITA	RFX5	RFXANK	RFXAP	HIVEP2	ING1	JUNB	CREB5	NFKBIA	AHR	RARA	REST	ETS2	REL	IRF1	STAT2	MAZ	MEF2C	GATA3	NPM1	KLF2	SMAD7	ATF3	CREM	STAT6	TFAP4	KLF8	SOX6	PARP1	HNF4A	ARNT	PIAS1	TFAP2C	TFDP1	NFATC2	GATA6	MEF2D	ATF2	KLF10	GFI1	APEX1	NR1H4	RELA	FOXP3	NFATC1	HES1	NFKB1	HDAC3	HIC1	RXRA	BCL6	TCF3	STAT1	SMAD3	ILF3	RFX1	SMARCA4	MYCN	MYBL2	E2F3	ESR2	PITX1	TP63	PBX2	JUN	NR3C1	SOX10	PPARD	IRF2	IRF9	HNF1A	RB1	PGR	RUNX3	HDAC2	PML	IRF3	CREBBP	STAT5A	HDAC4	SMAD4	ZNF382	MTF1	SOX9	EPAS1	CREB1	FLI1	BRCA1	SRY	HDAC1	USF1	CDX1	PPARG	EP300	DNMT3A	SP4	ETS1	PPARA	FOXQ1	TP73	KLF4	HOXA9	NFIC	POU5F1	IRF8	OTX2	MEF2A	CLOCK	PAX8	ZBTB7A	MTA1	KAT2B	BMAL1	DDIT3	SREBF2	BTF3	LMX1B	HOXA10	TAL1	TRERF1	SFPQ	ATF6	TBX21	TWIST2	PROX1	NR2F1	XBP1	EWSR1	HDAC5	NKX3-1	FOS	GATA4	POU2F1	SF1	NR2F2	PAX3	MYB	RBMX	ZNF148	SPI1	CEBPZ	ARID3A	CDX2	MYC	TBP	NR5A1	SNAI2	EZH2	SP3	HIPK2	TFCP2	HSF2	SOX17	CTNNB1	VHL	TCF7L2	ERCC2	ZBTB16	NR1I2	POU2F2	RUNX1	HDAC9	NRF1	ATM	VDR	KLF6	HDAC7	YBX1	ESR1	NFIL3	TFAP2A	ZEB2	FOXD3	HIF1A	MITF	CEBPE	SNAI1	CEBPD	SRF	AR	LMO2	SPDEF	PRDM1	NR4A1	TWIST1	FOXO3	E2F6	CUX1	HDGF	MEN1	ING4	MZF1	WT1	HOXA1	FOXO1	STAT3	CEBPB	SP2	PAX5	IRF7	PTTG1	E2F1	SALL4	ATF4	IKBKB	SP1	FOXM1	FOSL2	SOX4	NF1	CEBPA	ELK1	SIRT1	TCF4	SOX2	TP53	PAX2	PAX6	NANOG	GATA1	E2F4	GATA2	GLI2	FOXO4	ELF1	CTCF	MECP2	MSC	FOXP2	ATF5	HMGA1	JUND	KLF5	ESRRA	NFE2L2	SREBF1	NR3C2	ABL1	MBD2	HOXB7	FOXA1	NFKB2	NCOA3	ETV4	FOXF2	EGR1	ZFP36	LEF1	YY1	WWTR1	FOSL1	MBD1	DNMT1	ATF1	MSX2	STAT4	USF2	ERG	NFYA	NFYB	NFYC	GLI1	APC	SATB1	STAT5B	ZEB1	PPARGC1A	FOXA2	MAF
PMC10293285-41467_2023_39210_MOESM9_ESM.xlsx-T_cell-Pathway	and epithelial to mesenchymal transition signatures (Fig. 4c, d, Supplementary Fig. 4c, Supplementary Data **5**)  Supplementary Dataset 5	STAT1	RFX1	PTTG1	IRF3	IRF1	HDAC2	BCL6	HIVEP2	CREB5	KLF4	KLF8	ZNF148	MTA1	MAZ	SALL4	SRF	PPARD	ETS2	PPARG	MYB	CEBPE	PRDM1	TRERF1	E2F4	AHR	KAT2B	TCF3	MYBL2	MZF1	KLF2	STAT4	SMAD7	ZEB2	HIC1	BRCA1	HNF4A	ATF4	IRF8	EPAS1	TBX21	OTX2	WWTR1	SOX10	EP300	KLF10	MTF1	REST	FOXA2	HOXA1	TP73	TBP	CREBBP	FOXA1	IRF2	RXRA	ATF6	CIITA	TFDP1	PAX5	CTCF	SREBF2	ERG	PITX1	NF1	ZBTB7A	CEBPA	PBX2	MAF	ILF3	ATF1	ESR1	PIAS1	MYCN	EWSR1	NFATC1	PGR	IKBKB	LMO2	RUNX3	DDIT3	PITX2	CEBPB	HES1	SIRT1	ATF5	NFIL3	FOXP3	SMARCA4	KLF6	RB1	GATA4	STAT5A	RFX5	NFKBIA	RFXANK	RFXAP	SREBF1	FOSL2	ELK1	MSX2	CREM	IRF7	SFPQ	ERCC2	ETS1	SPI1	CEBPD	NFE2L2	SNAI1	MYC	FOS	BTF3	ATM	SMAD3	STAT2	NKX3-1	CTNNB1	PPARA	SPDEF	TCF7L2	CLOCK	IRF9	SOX9	NFATC2	SOX6	PAX6	SNAI2	E2F3	FOXD3	POU2F1	TWIST2	PAX2	NRF1	GATA3	SP1	TCF4	FLI1	LEF1	YBX1	HDAC3	ZNF382	HIF1A	VDR	HNF1A	YY1	FOXM1	ZBTB16	ABL1	USF1	HDAC1	REL	TWIST1	SOX2	HSF1	GFI1	ING1	EZH2	NR2F1	APEX1	NR1H4	PROX1	APC	HDAC4	ETV4	HDAC9	ING4	ATF3	NR3C1	SP2	CREB1	SMAD4	FOXF2	TP53	E2F1	HIPK2	MSC	SP4	POU5F1	TFAP4	STAT3	TP63	TAL1	SRY	STAT6	POU2F2	CEBPZ	CDX2	SATB1	CUX1	HOXB7	HOXA10	HDGF	FOXO4	JUND	EGR1	NCOA3	HOXA9	NFYC	HDAC5	HMGA1	NR5A1	LMX1B	PARP1	MBD2	SP3	PAX3	SF1	NFIC	NR1I2	ARNT	NR3C2	GATA1	MEN1	SOX4	HSF2	CDX1	NPM1	JUN	MBD1	MECP2	RUNX1	TFCP2	ESRRA	NFYB	MEF2C	RELA	SOX17	TFAP2A	AR	NR4A1	GATA2	PML	MEF2D	NANOG	E2F6	FOXO1	NFYA	NFKB2	WT1	XBP1	NFKB1	MEF2A	RARA	VHL	ATF2	GLI2	USF2	ZFP36	KLF5	GLI1	FOXO3	RBMX	HDAC7	ESR2	MITF	DNMT1	BMAL1	JUNB	STAT5B	ZEB1	ELF1	FOSL1	ARID3A	DNMT3A	RUNX2
PMC9746114-12864_2022_9054_MOESM3_ESM.xlsx-Sheet1-Unnamed_11	CIRCOS diagram (Fig. 3A). From the results, a total of 1134 TFs (Supplementary Table S**2**)  Additional file 3: Table S2. Distribution of TFs in genome	TULP4	ZFHX3	MLXIP	KMT2D	CHD2	KLF12	FOXN3	ARNT2	ZNF292	BAZ2B	KMT2C	RC3H1	PKNOX1	ZNF652	ZNF384	EP400	RFX7	E2F7	NCOR2	POU2F1	FOXO4	FOXP1	RERE	ZNF532	ARID1B	FOXJ2	PLAGL2	PAXBP1	ZMIZ1	SKIC3	NCOR1	PAN3	ZFX	RC3H2	NCOA2	RCOR3	ZNF335	WDHD1	STAT1	TFIP11	MGA	HELZ	NFATC3	FOXM1	ZC3H6	RASAL3	ARID1A	TSC22D2	NFX1	MBNL1	ZFP91	KDM5A	ZBTB44	SMAD1	ZNF423	PATZ1	NSD2	ZNF628	SP1	ETS1	ZBTB1	ZNF212	HIC2	ZBTB2	SETDB1	MTA3	CERS5	VEZF1	HMG20A	REST	TSC22D1	PBX1	GTF2IRD1	NFAT5	GTF2I	ZFP64	E2F8	ZC3H7A	NFYA	TERF2	ZBED4	ZC3H18	RCOR1	ZZZ3	JARID2	TERF1	SALL1	RBM27	ARID3B	KAT7	ELF2	ADNP2	ADNP	SREBF2	STAT3	TGIF2	PBRM1	DR1	ZBTB10	SP3	TEAD1	THAP5	ZNF644	KDM5B	ZNF512	GATA5	SMAD5	HIF1A	CBFB	MTA1	YY2	CTCF	POLE3	ARNT	LIN28B	RBM26	TFDP2	HSF2	TFCP2	TCF3	MLX	UBP1	UBTF	ZC3H13	NR2F6	MYBL2	GABPA	GATAD2A	HK1	MKRN1	CERS2	MTA2	NFYC	U2AF1	CDC5L	CPSF4	SMARCC1	ZC3H15	YBX3	TFDP1	RBM22	PITX2	MBD3	TFAM	DNAJC2	SSRP1	NR6A1	SMARCE1	SUB1	ID2	TCF12	SMARCA5	PAICS	HMGB2	HMGB1	HMGB3	CSDE1	YBX1
PMC9746114-12864_2022_9054_MOESM4_ESM.xls-DE-TFs-Unnamed_7	of transcription factors at the genome-wide level, we have constructed a CIRCOS diagram (Fig. **3**)  Additional file 4: Table S3. Common TFs highly expressed in all stages	HOXC6	HOXC9	SIX6	ZNF366	IKZF1	OSR1	HOXB9	HOXC8	NKX3-2	H1-0	BNC1	HOXB8	ERG	HOXC5	TFEC	HOXD10	GFI1B	SOX1	HOXD8	HOXA7	TFAP2B	BNC2	HOXB6	MEF2C	TWIST2	HOXC10	HOXB7	FEZF1	BHLHA9	NR2F2	FOXD1	SOX10	SOX18	TLX1	PAX5	IRX4	NR2F1	HOXA6	HOXD4	EMX2	SOX5	NKX2-6	ZFHX4	DMRT2	PAX6	ALX4	HLX	ZNF469	MOG	HOXA4	FOXI2	HOXA9	NKX2-3	MEOX2	TOX	NKX2-5	HOXA5	SPI1	ANGPT2	TBX22	FOXD2	DBX1	ELF5	PAX1	FOXF1	NFIB	PRRX1	FOXF2	KLF13	HOXC4	SATB2	RFX4	HOXD1	HNF1A	ETV3L	HOXD3	HAND1	MEIS2	SOX8	PROX1	NPAS2	ONECUT3	GCM1	AR	ZC3H7B	TSHZ2	NOBOX	LHX9	GLI1	NR1D1	GULP1	ZEB1	GLI2	NR4A3	HOXB5	TBX5	ZFPM2	NR2E1	ZIC1	RUNX1	TFCP2L1	CERS4	NKX6-1	RXRG	DLX3	MBNL1	PRRX2	NR5A2	SMAD3	HOXB3	VDR	FOXA1	ZNF503	PRDM6	FOXO1	ZBTB32	HIC1	LHX2	TOX2	SOX9	SATB1	OLIG3	SREBF1	KLF2	PRDM16	PITX1	IRX1	ZNF704	TP63	HNF4A	CSRNP3	MECOM	PRDM5	GLI3	FLI1	ZNF518B	TFAP2E	SOX6	ATOH8	OSR2	AHR	CUX2	BCL6	ARID5B	ZNF512B	TBX2	ZNF521	EGR1	WT1	FOXN3	STAT5B
PMC9746114-12864_2022_9054_MOESM4_ESM.xls-DE-TFs-Unnamed_28	of transcription factors at the genome-wide level, we have constructed a CIRCOS diagram (Fig. **3**)  Additional file 4: Table S3. Common TFs highly expressed in all stages	HOXD13	MYOG	FERD3L	GSX1	HOXC13	HOXC12	HOXD11	LHX3	HOXC11	HOXD12	PHOX2B	DLX2	SHOX2	TBX4	ATOH1	VAX1	NHLH2	NHLH1	LBX1	HOXA11	PRDM8	SIM2	ZNF536	NEUROD4	POU3F4	ZIC4	NEUROD1	SCRT2	ISL2	NEUROG1	MEF2B	MYT1	POU3F3	TBX15	ASCL1	EN2	ST18	ARX	HES6	HES5	DLX1	LHX4	MSC	EN1	PRRX2	HOXC10	OTP	NPAS3	TAL2	VSX2	DBX1	UNCX	OLIG2	MYF6	ALX1	SIX2	TLX3	BARX1	LHX2	PRDM13	NR2E1	ZIC1	POU3F2	OTX1	FEZF2	TWIST1	SOX1	MYT1L	SOX21	ALX4	POU3F1	RAX2	NKX6-2	NKX2-1	FOXN4	MYF5	NKX6-1	MYOD1	PAX9	MEOX2	IRX3	INSM1	TOX	FOXF2	FOXG1	SOX12	PRDM12	RFX4	TBX18	NEUROG2	NKX2-2	MKX	FOXD1	DMBX1	HOXC5	NR2F1	CSDC2	HOXA10	TOX3	HOXC4	GBX2	WT1	DMRTA2	EVX2	ZFHX4	FOXL2	HOXD9	IRX6	PAX5	PRRX1	TCF21	PAX7	DBX2	OTX2	SIX6	IRX5	ZIC3	LMX1B	SIX1	SOX2	FEZF1	FOXD2	FOXP2	LHX9	EMX1	ZNF488	VSX1	ZIC5	PAX3	SOX10	NR2F2	TBX5	PRDM16	ISL1	TWIST2	TLX2	FOXO6	SCX	MECOM	PAX1	SP8	NKX3-2	FBXO41	BCL11A	ZNF853	EMX2	ETV4	DMRT2	BHLHE22	ZNF503	BCL11B	NR4A3	MEIS2	NKX2-8	TSHZ2	MEIS1	IRX2	HOXA2	FOXJ1	HOXD4	ZIC2	IRX1	PROX1	HOXC9	HEYL	LHX1	SOX3	HELT	SOX4	ID4	ID1	HOXB2	OLIG3	HOXA4	ZNF692	LMX1A	LHX5	TFAP2B	ZNF648	MXD3	GLI3	FOXC1	PAX6	ONECUT1	DACH2	HES1	TBX1	PAX2	TFAP4	SIM1	TBX2	HEY1	SOX9	TRPS1	MYCL	SATB1	FOXB1	CUX2	GATA3	DLX6	HOXB3	ZFP2	TSHZ1	PKNOX2	HMGB2	HIC1	NKX2-3	HEY2	TCF7L1	LHX6	CERS4	MXI1	FOXC2	HOXA3	ZNF423	TCF7	ZNF821	AR
PMC9746114-12864_2022_9054_MOESM4_ESM.xls-DE-TFs-Unnamed_38	of transcription factors at the genome-wide level, we have constructed a CIRCOS diagram (Fig. **3**)  Additional file 4: Table S3. Common TFs highly expressed in all stages	ELF3	ARID3C	TBX20	TBX3	VDR	NCOA2	ONECUT2	HOXA1	FOXA2	RXRG	OSR2	GRHL1	KMT2C	SKIC3	PITX1	GRHL2	ARID3A	KLF5	PPARG	HMBOX1	IRF1	GCM1	NKX2-6	TFEC	GATA4	FOXA1	ESRRG	CDX1	GRHL3	POU2F3	TAL1	GATA2	IRF6	HIVEP2	PRDM1	RREB1	HNF1A	ARID5B	SMAD9	RUNX3	CDX2	SOX17	OVOL2	TBX6	MTF1	SP6	NR1H4	PITX3	LIN28A	NR1D1	GFI1B	MOG	MSGN1	HNF1B	NR6A1	ISX	ESRRB	NR5A2	EHF	NKX1-2	ETV3L	ELF5	PPARA	CDX4	NANOG
PMC9746114-12864_2022_9054_MOESM4_ESM.xls-DE-TFs-Unnamed_48	of transcription factors at the genome-wide level, we have constructed a CIRCOS diagram (Fig. **3**)  Additional file 4: Table S3. Common TFs highly expressed in all stages	SHOX	GSC	TBR1	HOXB13	TBX15	NFIA	POU4F2	BCL11B	SCRT2	BCL11A	RORB	LHX9	MYT1L	MYT1	SCX	TBX18	EVX2	POU4F1	NFIB	NR4A2	GLIS1	RUNX3	ST18	TFAP2D	SHOX2	POU4F3	EOMES	FOXS1	PRDM16	SOX8	SIM2	SIX2	ZFHX4	DRGX	USF3	HMBOX1	MECOM	TWIST2	LHX6	HOXA10	ZNF618	FOXL2	ALX4	SOX9	HOXA11	SOGA3	NFIC	NPAS3	NHLH2	LHX3	LHX1	BARX2	FOXN4	ZBTB20	SMAD3	NFIX	LBX2	RBPJL	NEUROG2	ASCL1	CRAMP1	ZFHX3	MYOD1	TCF24	TAL2	PRRX2	ONECUT1	HOXA13	HIF3A	DLX1	HIVEP3	PBX1	HOXD12	NEUROD1	MKX	TOX	ZIC2	MTF1	ARID5B	INSM1	TBX5	ZIC4	L3MBTL1	SAMD11	ZNF536	KMT2C	CSDC2	MSC	BHLHE23	ZFPM2	LHX5	HIC1	OSR1	FOXP2	ZBTB40	ERG	ALX1	AR
PMC9534481-mmc6.xlsx-FigR_Stim-Unnamed_1	testing all stimulus-responsive DORC genes (n = 1,128) and reference TF motifs (Figure 5B; **Data S4**)  Data S4. TF-DORC enrichment associations using FigR for paired stimulation data and SHARE-seq skin data, related to Figures 5 and S7)	IRF9	IRF7	IRF8	IRF2	FOSL1	IRF5	JDP2	FOS	SMARCC1	JUNB	FOSL2	SPIB	SPI1	JUN	IRF3	JUND	NFKB1	CUX2	BACH1	EHF	HOXD8	ELF2	CTCFL	ELF3	FOXH1	STAT2	SCRT1	CTCF	TCF4	ELK1	NFE2	ZSCAN16	REL	ZNF713	ZBTB1	ETS2	MAX	NAIF1	ELF1	SCRT2	IRF6	ETV1	SNAI3	FOSB	ZNF384	RORC	RELA	ZNF263	IKZF4	IKZF1	PITX1	BPTF	SOX2	MYB	CRX	CREB5	HOXC8	PAX8	ELK3	ZFX	FOXF1	E2F4	ZNF740	ETS1	ATF7	IRF1	KLF12	STAT5A	PITX3	MEF2A	ELF4	RXRB	NHLH2	GSC	MYCN	HIC2	USF2	BACH2	GATA3	ELK4	ZNF354C	EP300	ID2	ID1	NFATC3	CEBPG	ARID5B	KLF5	RXRG	CEBPE	AHRR	AHR	ERF	ETV5	POU2F3	POU5F1B	ZNF202	SPDEF	POU2F2	ETV4	ETV6	ZNF350	PRDM4	ATF4	NFATC2	AR	RFX3	RHOXF1	CEBPB	DMBX1	RORA	LHX1	SP4	ETV2	TLX2	CLOCK	GFI1B	CXXC1	ERG	FOXD3	HNF4G	MAFK	ATF5	USF1	TOPORS	ZNF784	UBP1	NFKB2	MESP1	MESP2	HIVEP1	HIVEP3	NR1H3	NR1H2	NFAT5	HOXC6	ARID5A	ID3	SIM1	NPAS1	NPAS3	SIM2	TGIF1	XBP1	BATF	LHX8	RARA	ZNF282	NFIL3	ZEB1	MXI1	STAT5B	GATA5	EGR3	BRCA1	CUX1	HOXA7	PAX6	HNF1B	HOMEZ	ZNF143	FLI1	CDC5L	DMRT2	SMAD3	PLAGL1	HLF	HIVEP2	CREB3	CREB3L4	HOXB2	ATF6B	LIN54	HMG20B	GABPA	ISL2	ONECUT2	PBX4	ESR2	SOX15	HEYL	KLF13	KLF10	IRF4	TLX1	SOX7	CREM	RUNX3	TFCP2L1	OSR2	LMO2	MYBL1	TFAP2E	MEF2D	FOXA1	NR3C2	GMEB1	NRL	GLI1	TCF7L2	WT1	RELB	PPARA	MYBL2	TCFL5	MGA	GLI3	HOXA1	RFX1	PRDM16	FOXJ2	KLF14	KLF11	NHLH1	LYL1	SOX18	LHX6	MLX	MAZ	SHOX2	FOXD2	TBX19	ZIC5	CEBPD	TET1	ZNF281	HOXA3	IRX5	E4F1	NR6A1	NR1D1	PGR	NFE2L2	ZNF75A	ZNF75D	HOXB9	SIX4	RFX8	TFCP2	TCF7L1	TFAP4	BMAL2	ENO1	MYC	HOXB7	HMX1	MLXIPL	ETV3	EGR1	TP73	REST	KLF16	E2F5	DNMT1	HNF1A	DLX3	DLX4	DLX2	PHOX2B	MITF	TFAP2B	DPRX	ZNF524	PRRX2	RAX2	TCF12	E2F6	LHX3	HOXA5	RBPJ	MEF2C	MTF1	SIX1	SIX3	PAX1	HIC1	GATA6	HLTF	ZSCAN4	FOXI1	TBX5	PURA	NR3C1	MIXL1	IRX3	FOXP3	ARID3B	FOXE1	THAP1	MBD2	OTP	TFDP2	TFDP1	HSF4	RXRA	PBX2	DDIT3	NR1D2	DMRT1	ZBTB47	ZNF652	E2F1	SOX13	MEIS3	ZNF274	KLF6	MYF6	TBP	EGR4	TP63	NFATC4	POU2F1	ATF1	ZBTB3	STAT3	ZNF691	NR1H4	ZNF589	PLAG1	PAX9	DRGX	ASCL2	ZIC3	MAFA	NR2C2	HINFP	KLF7	CREB3L2	DLX6	STAT6	SREBF1	NR1I2	ZBTB42	OVOL1	LEF1	NFE2L1	NFE2L3	TP53	TFE3	RFX2	SOX5	SOX6	RORB	ZBTB7C	E2F2	LHX4	LBX2	KDM2B	THRB	HOXB5	GATA1	DUXA	BATF3	SIX5	ZBTB4	HES1	PHOX2A	ZBTB49	FOXC1	ZFHX2	AIRE	HDX	FOXA3	NR2E3	FOXO3	FOXE3	FOXD1	SP1	MSC	ARNT2	DBP	HEY2	ZNF148	VTN	ZNF683	VDR	ESRRG	RFX7	EVX1	EN1	E2F3	ZFHX3	PKNOX1	TBX21	ZHX1	MYPOP	SRF	FOXM1	HSF2	BCL6B	CENPB	MAFG	BCL11A	BCL11B	ZNF232	CIC	KLF8	POU3F1	ARID2	NR2C1	ATF6	FOXO6	SP3	RARG	MNT	MAFF	EMX2	YY1	TCF7	NR4A1	NR4A3	RUNX1	TBPL2	ZNF35	HMBOX1	RUNX2	GATA2	ETV7	DMRTA2	ARID3A	KLF15	HIF1A	NFYB	TERF2	MEOX1	PPARD	TCF15	GMEB2	FOXJ3	FOXP2	TFEC	GFI1	TWIST1	SP6	PATZ1	ZBTB6	LHX2	SOX11	KLF2	KLF1	YBX1	NR4A2	MZF1	CEBPA	FUBP1	CREB1	NPAS4	BHLHE40	NR2F6	MEIS1	HOXC5	FOXA2	MEIS2	SMAD5	POU6F1	RARB	RFX6	TAL1	TAL2	HMGA2	ISL1	HEY1	SMARCC2	HOXB6	THAP12	FOXO4	ESRRA	SOX8	FOXP1	FOXP4	RREB1	HBP1	FOXD4	FOXD4L1	FOXJ1	TEAD1	THRA	ZKSCAN1	KLF3	NEUROD2	NR2F2	HOXA11	ZKSCAN4	ZKSCAN3	ZBTB33	EOMES	NFIC	TFAP2D	SMAD4	ZBTB7B	SMAD9	CREB3L1	E2F7	HOXB4	TGIF2	FOXO1	BMAL1	HHEX	EN2	TCF3	ESR1	NFYC	PKNOX2	NFATC1	STAT1	ATOH7	KLF9	E2F8	NFIB	HLX	ZNF410	KLF4	TBX15	ZNF333	ZFY	NFIX	HOXA4	PBX1	VENTX	ZSCAN10	NRF1	POU4F1	TBX1	EBF1	BBX	ATOH8	SMAD2	ZBED1	FIGLA	ATF2	NR5A2	TBXT	ZBTB7A	NFYA	STAT4	HES2	ZNF219	HMGA1	BCL6	ARNT	HOXB3	PRDM1	FOXN3	FOXN2	FOXL2	TEF	BARX1	ZNF76	TFAP2A	PPARG	GRHL1	MAF	NPAS2	OLIG1	TFEB	NEUROG2	MLXIP	TEAD3	NFIA	GLIS3	BHLHE41	LCOR	SNAI1	HESX1	SP2	IRX2	PAX2	TEAD4	PBX3	FOXK2	EGR2	OLIG2	FOXK1	TFAP2C	ATF3	EPAS1	SOX4	GCM1	HSF1	POU3F2	POU3F3	SREBF2	CBFB	MSX1	HES4	BHLHE22	INSM1	GLIS2	POU5F1	YY2	GLIS1	MAFB	ZNF32	PROX1	NEUROD1	PAX5	PAX7	HES5	SOX12	SMAD1	CEBPZ	MNX1	MECP2	HES7	GATA4	RFX5
PMC4082364-supp_ddu111_ddu111supp_table6.xls-Table_S6-Table_S6_Wilm3_cells_shWT1-_TRX_factor_enrichment_in_down-regulated_gene_set	Supplementary Data	CREB1	SP1	YY1	ESR1	E2F1	HIF1A	ZNF143	NANOG	IRF4	EGR1	GATA3	ETS1
PMC4082364-supp_ddu111_ddu111supp_table7.xls-Tabelle1-Table_S7_Wilms3_cells_shWT1-_TRX_factor_enrichment_in_up-regulated_gene_set	Supplementary Data	CREB1	SP1	YY1	ESR1	NANOG	E2F1	HIF1A	IRF4	EGR1	SOX2	SP3	ZNF143	GATA3
PMC8078050-mmc8.xlsx-Protein_interaction-Term	Multimedia component 8Analysis result from DAVID software	CDC5L	PBX1	FOXD1	STAT5B	FOXL1	SRY	MEF2A	NFIL3	FOXI1	FOXQ1	SOX5	FOXD3	POU6F1	FOXF2	LHX3	POU3F2	TBP	PLXNA2	FOXO4	NKX3-1	FOXA2	HLF	FOXO1	VSX2	HNF1A	FOXO3	BPTF	SOX9	FOXJ2	CEBPB	CCDC6	EN1	ARID5B	FOXC1	PAX6	MECOM	CEBPA	POU3F2	IRF7	HOXA3	CEBPA	MEIS1	HSF2	GATA6	RUNX1	IRF2	BACH1	MSX1	GATA3	JUN	IRF1	DDIT3	MYB	GATA1	GFI1	RFX1	ZEB1	PAX4	BACH2	STAT3	PPARG	TP53	SRF	TCF3	STAT1	HMX1	PAX3	NFE2	EGR4	NFE2L1	HSF1	TLX2	NR6A1	REST	KLF12	SREBF1	NF1	MAX	IKZF1	MZF1	REPIN1	ARNT	YY1	AHR	RREB1	STAT5A	MYCN	PAX2	ATF6	ZIC3	PPARA	SOAT1	XBP1	ZIC1	GTF3A
PMC10166720-mmc1.xlsx-Table_S8-Unnamed_3	Multimedia component 1	TF	STAT2	STAT1	RELA	PRDM1	IKZF1	HNF4A	ETS1	CEBPB	STAT3	JUN	MEF2A	FOSL1	TEAD4	MAFK	BCL11A	NR3C1	JUND	TBP	FOSL2	HNF4G	RXRA	CTCF	NFIC	SRF	BATF	RFX5
PMC4049485-1471-2199-15-10-S6.docx-1-A347S_URs	The results of the UR analysis are presented in Additional file **6**  Additional file 6: Table S5Upstream regulators of KLF11 and mutants  Click here for file	PPARG	RXRA	STAT4	HIF1A	PPARGC1A	SREBF2	ERG	ATF4	JUN	NFE2L2	MITF	SREBF1	NR1H3	ARNT	GLI1	NR1H2	RORA	MLXIPL	SP1	PPARA	PPRC1	GFI1	STAT1	PIAS1	HOXD10	SPDEF	HIC1	EZH2	VHL
PMC4049485-1471-2199-15-10-S6.docx-2-486_URs	The results of the UR analysis are presented in Additional file **6**  Additional file 6: Table S5Upstream regulators of KLF11 and mutants  Click here for file	RXRA	PPARGC1A	PPARG	NFE2L2	GLI1	MITF	ATF4	MLXIPL	TP73	SREBF2	NR1H3	HIF1A	NR1H2	ERG	RORA	HIC1	HOXA10	STAT1	PIAS1	GFI1
PMC4012993-pone.0091376.pdf-2-D_DE17_5_Only		FOXO3	IRF7	E2F4	CTNNB1	POU4F1	GLI1	GATA3	SPDEF	SREBF1	CDKN2A	STAT1	SREBF2	IRF1	AHR	CEBPA	TRIM24	NCOA3	HOXA10	FOXM1	BCL6	TCF4	NRIP1	MYC	MEF2D
PMC10274772-media-4.xlsx-TFs_in_each_cluster-ensembl	analysis, and detected 435 genes that were differentially expressed between TCDD-treated siCtrl and siTFAP2A (**Supplementary Data 4**)	MXI1	MYC	CREBL2	MYNN	ZBTB24	VEZF1	ZNF148	ZNF32	ZNF768	ZNF131	ZBTB18	ZNF623	ZNF786	ZNF587B	ZNF510	ZNF506	ZNF268	ZNF320	ZNF563	ZNF681	ZNF569	ZNF420	ZNF675	ZNF273	ZNF485	ZKSCAN8	ZNF425	ZNF254	ZNF225	SP4	ZBTB11	ZBTB6	FOXP2	PMS1	HOXC11	HOXA1	NFYB	THAP1	TSNAX	YY1	ZNF451	ZNF678	ZNF684	ZNF215	ZNF714	ETV1	KRBOX1	MTERF3	RFX3	TFAP2C	CSRNP1	CTNNB1	TCF3	HIF1A	BHLHE40	CLOCK	MITF	CREB1	CREB5	NFE2L3	FOS	ZNF207	ZNF200	NUFIP1	ZNF106	JAZF1	ZNF800	KLF6	ZNF532	ADNP2	ZNF574	ZNF142	RLF	ZNF66	ZNF281	ZNF367	ZNF507	ZNF35	ZFP1	ZNF793	ZNF107	ZNF860	ZNF813	ZNF808	ZNF28	ZNF511	ZNF845	ZNF586	ZNF473	ZNF92	ZNF776	ZKSCAN2	ZNF589	ZNF180	ZNF562	ZNF483	ZNF708	ZNF530	ZNF93	ZNF445	ZNF267	ZNF559	ZNF724	ZNF765	ZNF782	ZNF136	ZNF257	ZNF695	ZNF347	ZNF649	ZNF480	ZNF551	ZNF492	KLF12	KLF10	ZBTB1	ZBTB4	CBFB	TFCP2L1	TFCP2	YBX1	CARHSP1	CTCF	NFIX	E2F1	E2F3	E2F8	TFDP1	E2F4	ERF	ELK3	ETV3	ETS1	ETV6	FOXP1	GATAD2A	SMARCE1	HMGXB4	TFAM	NSD2	BBX	SSRP1	PBRM1	SOX6	SOX9	HMGA1	HMGA2	HDX	MEIS2	HOXA5	CERS5	CERS6	NKX3-1	PRRX1	PBX3	ZHX1	IRX2	IKZF2	IRF2	IRF7	SMAD5	SMAD3	SRF	MTERF1	CDC5L	MYBL2	DMTF1	MYBL1	NFYA	GABPB1	TARDBP	FUBP1	NPAT	VDR	PPARD	RARA	POU2F1	RB1	NFATC3	RUNX1	SP100	SP110	GMEB1	PGBD1	STAT1	STAT4	TEAD2	TEAD1	TSHZ3	TSC22D2	TFAP2A	MXD1	HES2	MNT	SREBF1	NCOA1	HES1	HES6	TCF4	SREBF2	ATF3	BACH1	FOSL2	FOSB	FOSL1	JUND	JUNB	JUN	MAFB	MAZ	SLC2A4RG	ZNF750	ZNF704	BNC1	OVOL1	MTF1	ZNF814	ZNF407	EGR1	GLI3	WIZ	ZNF516	KLF7	PLAGL2	ZNF384	ZNF687	ZNF672	ZNF217	ZSCAN25	ZNF263	ZNF460	ZNF544	KLF11	ZBTB7A	ZBTB2	YBX3	E2F7	ELF4	ETS2	FOXM1	FOXO1	FOXK1	TRPS1	CIC	SOX4	BARX2	SIX5	TGIF1	ZFHX3	IRX4	IRX5	IRF1	MIER3	NR1D1	NR2F2	PHTF2	POU3F1	REL	SP140L	SKI	STAT2	TBX3	TSHZ2	TSC22D4	ZBED4	ZBED6	CTNND1	BMAL2	ID2	USF1	MAFG	ZBTB43	ZNF790	GRHL1	HMGB2	STAT6	STAT5B	TSC22D1	ZBED2	HES4	HES5	MAFF	HIVEP2	ZNF598	ZNF143	ZBTB17	KLF4	ZNF710	ZNF787	ZFP91	ZNF317	ZBTB7C	CENPB	GRHL3	E2F2	ELK1	ETV4	FOXN3	HMG20B	HMGXB3	HMGB1	WDHD1	SOX15	HOXB2	DLX2	IRX1	NR1H2	POU2F3	RFX5	RELA	GMEB2	ENO1	CSRNP2	AHR	BHLHE41	MXD4	TCF12	NCOA2	ID4	NHLH2	MSC	ATF2	ATF6	ATF1	CREB3L2	CEBPD	NFE2L1	REST	ZNF280D	ZNF608	ZNF609	ZNF493	AEBP2	ZFP64	ZBTB47	ZNF644	GZF1	ZNF780B	ZSCAN29	ZNF12	ZNF219	ZNF146	ZNF354A	ZNF654	ZNF354B	ZNF664	ZNF816	ZNF594	ZNF329	ZFP90	ZNF501	ZNF292	ZNF502	ZFP28	ZNF655	ZNF665	ZNF841	ZNF121	ZBTB14	ZNF652	ZNF134	ZSCAN31	ZNF260	ADNP	ZNF195	ZNF37A	ZNF264	ZNF213	ZNF302	ZKSCAN1	ZNF484	ZNF331	ZNF614	RBAK	ZNF214	ZNF773	ZNF606	ZNF91	ZNF528	ZNF160	ZNF561	ZNF570	ZNF621	ZNF417	ZNF543	ZNF875	ZNF566	ZNF529	ZNF555	ZNF197	ZNF383	ZNF567	ZNF766	ZKSCAN7	ZNF140	ZNF605	ZKSCAN5	ZNF33B	ZNF431	ZNF470	ZNF181	ZNF248	ZNF468	ZNF674	KLF8	ZBTB25	ZBTB8A	ZBTB21	ZBTB44	ZBTB10	NFIC	NFIB	NFIA	ELF2	FOXO3	FOXP4	FOXK2	RERE	TAF1	SOX12	HOXA9	SATB1	SIX4	POGK	KRBOX4	MEF2A	MEF2D	MIER1	NFYC	NOTCH1	THRA	NR1D2	TP53	PURB	RFX2	DEAF1	SKIL	ZEB1	CARF	ZXDA	BCL6	ID3	ID1	BMAL1	HES7	ASCL2	XBP1	ATF4	DDIT3	CREBZF	JDP2	CEBPG	CEBPB	NFE2L2	CREBRF	MAF	NFIL3	DBP	TEF	ZUP1	ZNF581	ZNF395	MZF1	KLF5	KLF3	ZBTB16	ZFP30	ZSCAN18	ZNF391	ZSCAN9	ZNF740	ZFP14	ZSCAN12	ZNF691	ZNF83	ZNF692	ZNF524	ZNF24	ZNF25	ZNF48	ZNF572	PLAG1	ZNF397	ZSCAN30	ZNF846	ZNF165	ZNF780A	ZNF44	ZNF770	ZNF844	ZNF879	ZNF112	ZNF671	ZNF184	ZNF419	ZNF133	ZNF436	ZNF189	ZNF514	ZNF222	ZNF496	ZNF226	ZNF282	ZNF680	ZNF662	ZNF33A	ZKSCAN3	ZNF699	ZNF250	ZNF418	ZNF429	ZNF441	KRBOX5	ZNF517	ZNF624	ZNF667	ZNF607	ZNF442	ZNF568	ZNF627	ZNF616	ZNF717	ZNF550	ZNF234	KLF9	KLF13	SP6	ZBTB7B	ZBTB5	ZBTB34	ZBTB41	ZBTB3	DMRTA1	EHF	GABPA	FOXQ1	FOXN2	GATAD1	HINFP	HBP1	HMBOX1	HOPX	CERS4	CERS3	HSF2	LMO4	RORA	RARG	ESRRA	PPARA	TP63	RBL2	RFXAP	TSC22D3	GPBP1L1	ZNF277
PMC10274772-media-4.xlsx-TFs_in_each_cluster-gene_Name	analysis, and detected 435 genes that were differentially expressed between TCDD-treated siCtrl and siTFAP2A (**Supplementary Data 4**)	MXI1	MYC	CREBL2	MYNN	ZBTB24	VEZF1	ZNF148	ZNF32	ZNF768	ZNF131	ZBTB18	ZNF623	ZNF786	ZNF587B	ZNF510	ZNF506	ZNF268	ZNF320	ZNF563	ZNF681	ZNF569	ZNF420	ZNF675	ZNF273	ZNF485	ZKSCAN8	ZNF425	ZNF254	ZNF225	SP4	ZBTB11	ZBTB6	FOXP2	PMS1	HOXC11	HOXA1	HOMEZ	NFYB	THAP1	TSNAX	YY1	ZNF451	ZNF678	ZNF684	ZNF215	ZNF714	ETV1	KRBOX1	MTERF3	RFX3	TFAP2C	CSRNP1	CTNNB1	TCF3	HIF1A	BHLHE40	CLOCK	MITF	CREB1	CREB5	NFE2L3	FOS	ZNF207	ZNF200	NUFIP1	ZNF106	JAZF1	ZNF800	KLF6	ZNF532	ADNP2	ZNF574	ZNF142	RLF	ZNF66	ZNF281	ZNF367	ZNF507	ZNF35	ZFP1	ZNF793	ZNF107	ZNF860	ZNF813	ZNF808	ZNF28	ZNF511	ZNF845	ZNF586	ZNF473	ZNF92	ZNF776	ZKSCAN2	ZNF589	ZNF180	ZNF562	ZNF483	ZNF708	ZNF530	ZNF93	ZNF445	ZNF267	ZNF559	ZNF724	ZNF765	ZNF782	ZNF136	ZNF257	ZNF695	ZNF347	ZNF649	ZNF480	ZNF551	ZNF492	KLF12	KLF10	ZBTB1	ZBTB4	CBFB	TFCP2L1	TFCP2	YBX1	CARHSP1	CTCF	NFIX	E2F1	E2F3	E2F8	TFDP1	E2F4	ERF	ELK3	ETV3	ETS1	ETV6	FOXP1	GATAD2A	SMARCE1	HMGXB4	TFAM	NSD2	BBX	SSRP1	PBRM1	SOX6	SOX9	HMGA1	HMGA2	HDX	MEIS2	HOXA5	CERS5	CERS6	NKX3-1	PRRX1	PBX3	ZHX1	IRX2	IKZF2	IRF2	IRF7	SMAD5	SMAD3	SRF	MTERF1	CDC5L	MYBL2	DMTF1	MYBL1	NFYA	GABPB1	TARDBP	FUBP1	NPAT	VDR	PPARD	RARA	POU2F1	RB1	NFATC3	RUNX1	SP100	SP110	GMEB1	PGBD1	STAT1	STAT4	TEAD2	TEAD1	TSHZ3	TSC22D2	TFAP2A	MXD1	HES2	MNT	SREBF1	NCOA1	HES1	HES6	TCF4	SREBF2	ATF3	BACH1	FOSL2	FOSB	FOSL1	JUND	JUNB	JUN	MAFB	MAZ	SLC2A4RG	ZNF750	ZNF704	BNC1	OVOL1	MTF1	ZNF814	ZNF407	EGR1	GLI3	WIZ	ZNF516	KLF7	PLAGL2	ZNF384	ZNF687	ZNF672	ZNF217	ZSCAN25	ZNF263	ZNF460	ZNF544	KLF11	ZBTB7A	ZBTB2	YBX3	E2F7	ELF4	ETS2	FOXM1	FOXO1	FOXK1	TRPS1	CIC	SOX4	BARX2	SIX5	TGIF1	ZFHX3	IRX4	IRX5	IRF1	MIER3	NR1D1	NR2F2	PHTF2	POU3F1	REL	SP140L	SKI	STAT2	TBX3	TSHZ2	TSC22D4	ZBED4	ZBED6	CTNND1	BMAL2	ID2	USF1	MAFG	ZBTB43	ZNF790	GRHL1	HMGB2	STAT6	STAT5B	TSC22D1	ZBED2	HES4	HES5	MAFF	HIVEP2	ZNF598	ZNF143	ZBTB17	KLF4	ZNF710	ZNF787	ZFP91	ZNF317	ZBTB7C	CENPB	GRHL3	E2F2	ELK1	ETV4	FOXN3	HMG20B	HMGXB3	HMGB1	WDHD1	SOX15	HOXB2	DLX2	IRX1	NR1H2	POU2F3	RFX5	RELA	GMEB2	ENO1	CSRNP2	AHR	BHLHE41	MXD4	TCF12	NCOA2	ID4	NHLH2	MSC	ATF2	ATF6	ATF1	CREB3L2	CEBPD	NFE2L1	REST	ZNF280D	ZNF608	ZNF609	ZNF493	AEBP2	ZFP64	ZBTB47	ZNF644	GZF1	ZNF780B	ZSCAN29	ZNF12	ZNF219	ZNF146	ZNF354A	ZNF654	ZNF354B	ZNF664	ZNF816	ZNF594	ZNF329	ZFP90	ZNF501	ZNF292	ZNF502	ZFP28	ZNF655	ZNF665	ZNF841	ZNF121	ZBTB14	ZNF652	ZNF134	ZSCAN31	ZNF260	ADNP	ZNF195	ZNF37A	ZNF264	ZNF213	ZNF302	ZKSCAN1	ZNF484	ZNF331	ZNF614	RBAK	ZNF214	ZNF773	ZNF606	ZNF91	ZNF528	ZNF160	ZNF561	ZNF570	ZNF621	ZNF417	ZNF543	ZNF875	ZNF566	ZNF529	ZNF555	ZNF197	ZNF383	ZNF567	ZNF766	ZKSCAN7	ZNF140	ZNF658	ZNF605	ZKSCAN5	ZNF33B	ZNF431	ZNF470	ZNF181	ZNF248	ZNF468	ZNF674	KLF8	ZBTB25	ZBTB8A	ZBTB21	ZBTB44	ZBTB10	NFIC	NFIB	NFIA	ELF2	FOXO3	FOXP4	FOXK2	RERE	TAF1	SOX12	HOXA9	SATB1	SIX4	POGK	KRBOX4	MEF2A	MEF2D	MIER1	NFYC	NOTCH1	THRA	NR1D2	TP53	PURB	RFX2	DEAF1	SKIL	ZEB1	CARF	ZXDA	BCL6	ID3	ID1	BMAL1	HES7	ASCL2	XBP1	ATF4	DDIT3	CREBZF	JDP2	CEBPG	CEBPB	NFE2L2	CREBRF	MAF	NFIL3	DBP	TEF	ZUP1	ZNF581	ZNF395	MZF1	KLF5	KLF3	ZBTB16	ZFP30	ZSCAN18	ZNF391	ZSCAN9	ZNF740	ZFP14	ZSCAN12	ZNF691	ZNF83	ZNF692	ZNF524	ZNF24	ZNF25	ZNF48	ZNF572	PLAG1	ZNF397	ZSCAN30	ZNF846	ZNF165	ZNF780A	ZNF44	ZNF770	ZNF844	ZNF879	ZNF112	ZNF671	ZNF184	ZNF419	ZNF133	ZNF436	ZNF189	ZNF514	ZNF222	ZNF496	ZNF226	ZNF282	ZNF680	ZNF662	ZNF33A	ZKSCAN3	ZNF699	ZNF250	ZNF418	ZNF429	ZNF441	KRBOX5	ZNF517	ZNF624	ZNF667	ZNF607	ZNF442	ZNF568	ZNF627	ZNF616	ZNF717	ZNF550	ZNF234	KLF9	KLF13	SP6	ZBTB7B	ZBTB5	ZBTB34	ZBTB41	ZBTB3	DMRTA1	EHF	GABPA	FOXQ1	FOXN2	GATAD1	HINFP	HBP1	HMBOX1	HOPX	CERS4	CERS3	HSF2	LMO4	RORA	RARG	ESRRA	PPARA	TP63	RBL2	RFXAP	TSC22D3	GPBP1L1	ZNF277
PMC4007645-1479-5876-12-65-S8.xlsx-Sheet1-Unnamed_3	GeneGo MetaCore. One hundred and sixty-one transcription factors were identified in total (Additional file **8**)  Additional file 8Predicted transcription factors from genes over-expressed in each reporter cell system  Click here for file	BACH2	CREB1	ETS1	FOXO1	FOXP3	GATA1	HSF1	PPARG	SPI1	STAT3	STAT4	STAT5A	STAT5B	TAF1	TAL1	TBP	IRF4	JUN	EGR1	ARHGAP24	SP1	SP3	STAT1	BACH1	BAZ1B	BAZ2A	SMARCA4	NANOG	PCGF1	SMAD1	SMAD2	BDP1	BRF2	DACH1	FOXO3	KLF2	MEIS1	PES1	PML	POLR2B	POLR3D	SMAD3	SMAD5	SNAPC4	SP5	GTF2B	KLF10	ZBTB2	ZBTB5	ZBTB8A	ZNF750	KLF9	MYC	ESR2	FLI1	IRF8	MTF1	NFIX	POU2F3	PPARA	STAT6	TBX21	ESRRB	TFCP2	AEBP1	TFAP4	CDX2	CUX1	DMTF1	DPF2	NFIL3	EBF3	ZNF521	ELL	ERF	ETS2	RB1CC1	FUBP1	GFI1	HES1	HES6	HEY1	HIF1A	KLF4	KLF5	MAF1	MITF	RPS6KA5	MYOD1	NAB1	NAB2	OLIG1	POU4F1	PRR13	SMAD7	SRF	TAF13	TAF11	TAF6	TEAD4	TFE3	CRTC2	UBTF	USF1	VDR	YY1	ZNF350	ZBTB4	ZNF148
PMC4007645-1479-5876-12-65-S8.xlsx-Sheet1-Unnamed_14	GeneGo MetaCore. One hundred and sixty-one transcription factors were identified in total (Additional file **8**)  Additional file 8Predicted transcription factors from genes over-expressed in each reporter cell system  Click here for file	BACH2	CREB1	ETS1	FOXO1	FOXP3	GATA1	HSF1	PPARG	SPI1	STAT3	STAT4	STAT5A	STAT5B	TAF1	TAL1	TBP	IRF4	JUN	EGR1	ARHGAP24	SP1	SP3	STAT1	BACH1	BAZ1B	BAZ2A	SMARCA4	NANOG	PCGF1	SMAD1	SMAD2	BDP1	BRF2	DACH1	FOXO3	KLF2	MEIS1	PES1	PML	POLR2B	POLR3D	SMAD3	SMAD5	SNAPC4	SP5	GTF2B	KLF10	ZBTB2	ZBTB5	ZBTB8A	ZNF750	KLF9	MYC	ESR2	FLI1	IRF8	MTF1	NFIX	POU2F3	PPARA	STAT6	TBX21	ESRRB	TFCP2	AEBP1	TFAP4	CDX2	CUX1	DMTF1	DPF2	NFIL3	EBF3	ZNF521	ELL	ERF	ETS2	RB1CC1	FUBP1	GFI1	HES1	HES6	HEY1	HIF1A	KLF4	KLF5	MAF1	MITF	RPS6KA5	MYOD1	NAB1	NAB2	OLIG1	POU4F1	PRR13	SMAD7	SRF	TAF13	TAF11	TAF6	TEAD4	TFE3	CRTC2	UBTF	USF1	VDR	YY1	ZNF350	ZBTB4	ZNF148
PMC4007645-1479-5876-12-65-S8.xlsx-Sheet1-Unnamed_25	GeneGo MetaCore. One hundred and sixty-one transcription factors were identified in total (Additional file **8**)  Additional file 8Predicted transcription factors from genes over-expressed in each reporter cell system  Click here for file	BACH2	CREB1	ETS1	FOXO1	FOXP3	GATA1	HSF1	PPARG	SPI1	STAT3	STAT4	STAT5A	STAT5B	TAF1	TAL1	TBP	IRF4	JUN	EGR1	ARHGAP24	SP1	SP3	STAT1	BACH1	BAZ1B	BAZ2A	BDP1	BRF2	SMARCA4	DACH1	FOXO3	KLF2	MEIS1	NANOG	PCGF1	PES1	PML	POLR2B	POLR3D	SMAD1	SMAD2	SMAD3	SMAD5	SNAPC4	SP5	GTF2B	KLF10	ZBTB2	ZBTB5	ZBTB8A	ZNF750	KLF9	MYC	ESR2	FLI1	IRF8	MTF1	NFIX	POU2F3	PPARA	STAT6	TBX21	ESRRB	TFCP2	AEBP1	TFAP4	CDX2	CUX1	DMTF1	DPF2	NFIL3	EBF3	ZNF521	ELL	ERF	ETS2	RB1CC1	FUBP1	GFI1	HES1	HES6	HEY1	HIF1A	KLF4	KLF5	MAF1	MITF	RPS6KA5	MYOD1	NAB1	NAB2	OLIG1	POU4F1	PRR13	SMAD7	SRF	TAF13	TAF11	TAF6	TEAD4	TFE3	CRTC2	UBTF	USF1	VDR	YY1	ZNF350	ZBTB4	ZNF148
PMC9740369-aging-14-204396-s005.xlsx-Sheet1-Unnamed_1	the upstream sequence of LINC00629 using JASPAR software and identified 144 candidate transcription factors (**Supplementary Table 4**)	KLF14	ZNF263	KLF16	KLF11	KLF3	KLF10	E2F4	ZNF384	KLF15	EGR1	KLF4	E2F2	KLF5	KLF9	ZNF148	KLF6	NR1I3	FOXB1	FOXP1	E2F1	CTCFL	KLF2	EHF	NR4A1	ZNF740	YY1	MAZ	AR	NR1H4	E2F6	FOXC1	FOXI1	HAND2	GRHL1	EOMES	HOXD3	DMRT3	MYB	NFIA	ZBTB18	ATOH7	ETV4	HOXB4	FOXA1	YY2	HES1	NKX3-2	FOXA2	HOXA13	NKX3-1	IRF6	NKX2-5	HMBOX1	CUX1	DMRTA2	HOXA10	CUX2	BARX2	HOXA2	HOXD13	BARHL2	HOXD4	MEIS2	NKX2-8	DUX4	HOXA4	HIC2	HOXB13	HOXC4	GSX2	NFKB1	HOXA5	GSC	GSC2	ETV5	FOXC2	DLX5	NKX2-3	NOTO	NR2C1	FLI1	HOXB2	MEIS3	LBX1	EMX1	FOXA3	ELK4	GCM2	FOXL1	LHX2	MEIS1	NRF1	HOXB5	FEV	FOXO4	HOXD9	FOXD2	HOXB3	MGA	ISL2	ETV6	VDR	HOXB8	NFIX	HOXA7	HOXB6	DLX6	HIF1A	VEZF1	MNX1	CDX1	NEUROD2	NKX6-3	FOXO3	HOXD8	LMX1A	MSX2	BARX1	ARGFX	NFIC	HESX1	ASCL1	EVX2	NFATC2	HOXB7	LMX1B	HOXA1	NFATC4	EMX2	BARHL1	NKX6-1	MSX1	MEOX2	ISX	ESX1	NKX6-2	FOXO6
PMC9740369-aging-14-204396-s004.xlsx-Sheet1-Supplementary_Table_3_The_altered_transcription_factors_identified_by_RNA_sequencing_analysis	data in Figure 3 and found 168 significantly altered transcription factors (Figure 5A and **Supplementary Table 3**)	ZNF784	SOX18	RCOR2	GATA6	SALL2	PAX8	ZBED2	ZBTB42	FOXL2	OSR1	LBX1	NPAS2	ZEB2	ARID3A	PAX5	OVOL2	ZNF727	NKX3-1	HNF1B	SOX4	ZNF641	SP110	MEIS1	GLI3	SIX4	GTF2IRD1	TCF7L1	FOXA1	PAX6	ZFHX2	HES7	HOXA6	ZNF511	HES6	BATF2	ZNF575	ZNF41	ZSCAN31	ETV1	ZNF852	PIAS3	L3MBTL3	ZNF713	HIVEP1	PBX2	TEAD3	CC2D1A	TFCP2L1	PARP12	KLF12	SMAD6	ZNF250	ZNF441	ZNF213	ZNF14	ZNF623	ZFP90	SOX2	MTF1	ZNF383	ZNF845	ZNF416	ZBTB43	CSRNP1	ZNF563	CARF	ZNF644	YBX1	ZSCAN12	ZNF787	BHLHE40	ZNF350	CNBP	ZNF565	ZNF547	ZNF513	ZNF850	ZNF525	ZNF75A	ZNF805	ZNF517	ZNF3	ZNF567	ZFP30	ZNF665	GMEB1	THAP10	NR4A2	THAP2	ZNF121	MEF2D	ZSCAN21	ESR2	ZNF791	ZNF77	ZNF571	KLF10	ZNF16	ZNF629	ZNF880	CEBPD	ZNF133	ZNF814	ZNF550	FOXD4L1	ETV3	MNT	HOXB9	ZNF557	ZNF581	ZNF485	ZBTB34	ZNF778	ZNF23	ZNF841	ZNF574	SOX15	ZNF211	ZNF580	ZNF7	FOXO6	FOXD4L3	MAFG	JUNB	ZNF317	FOS	ZNF596	L3MBTL1	ZNF425	NR4A1	ZNF418	ZNF57	ZNF699	ZNF333	ZNF408	EGR1	ZNF180	BNC1	KLF14	FOSB	HIC1	TFAP2E	ZNF578	ZNF555	FOXD4L6	NR4A3	EGR4	ZNF382	ZNF554	NHLH1	ESRRB	ZNF415	GCM1	GLMP	ZNF560	MYRFL	NR5A1	SPDEF	ZNF556	ARID3C	ZIK1	EGR3	TBR1	ZNF534	EGR2	DLX3
PMC9740369-aging-14-204396-s004.xlsx-Sheet1-Unnamed_1	data in Figure 3 and found 168 significantly altered transcription factors (Figure 5A and **Supplementary Table 3**)	ZNF784	SOX18	RCOR2	GATA6	SALL2	PAX8	ZBED2	ZBTB42	FOXL2	OSR1	LBX1	NPAS2	ZEB2	ARID3A	PAX5	OVOL2	ZNF727	NKX3-1	HNF1B	SOX4	ZNF641	SP110	MEIS1	GLI3	SIX4	GTF2IRD1	TCF7L1	FOXA1	PAX6	ZFHX2	HES7	HOXA6	ZNF511	HES6	BATF2	ZNF575	ZNF41	ZSCAN31	ETV1	ZNF852	PIAS3	L3MBTL3	ZNF713	HIVEP1	PBX2	TEAD3	CC2D1A	TFCP2L1	PARP12	KLF12	SMAD6	ZNF250	BORCS8-MEF2B	ZNF441	ZNF213	ZNF14	ZNF623	ZFP90	SOX2	MTF1	ZNF383	ZNF845	ZNF416	ZBTB43	CSRNP1	ZNF563	CARF	ZNF644	YBX1	ZSCAN12	ZNF787	BHLHE40	ZNF350	CNBP	ZNF565	ZNF547	ZNF513	ZNF850	ZNF525	ZNF75A	ZNF805	ZNF517	ZNF3	ZNF567	ZFP30	ZNF665	GMEB1	THAP10	NR4A2	THAP2	ZNF121	MEF2D	ZSCAN21	ESR2	ZNF791	ZNF77	ZNF571	KLF10	ZNF16	ZNF629	ZNF880	CEBPD	ZNF133	ZNF814	ZNF550	FOXD4L1	ETV3	MNT	HOXB9	ZNF557	ZNF581	ZNF485	ZBTB34	ZNF778	ZNF23	ZNF841	ZNF574	SOX15	ZNF211	ZNF580	ZNF7	FOXO6	FOXD4L3	MAFG	JUNB	ZNF317	FOS	ZNF596	L3MBTL1	ZNF425	NR4A1	ZNF418	ZNF57	ZNF699	ZNF333	ZNF408	EGR1	ZNF180	BNC1	KLF14	FOSB	HIC1	TFAP2E	ZNF578	ZNF555	FOXD4L6	NR4A3	EGR4	ZNF382	ZNF554	NHLH1	ESRRB	ZNF415	GCM1	GLMP	ZNF560	MYRFL	NR5A1	SPDEF	ZNF556	ARID3C	ZIK1	EGR3	TBR1	ZNF534	EGR2	DLX3
PMC3991396-mmc3.xlsx-Table_S2E-Overrepresented_transcription_factors_in_IFNγ_module	The resulting ME-to-condition correlation was then visualized as a heatmap (Figure 3B, summarized in **Tables S2**)  Table S2. 49 Modules Identified from WGCNA, Related to Figure 3	IRF1	IRF8	IRF2	IRF7	TBXT	SP3	ELF1	CEBPG	REST	NKX3-1	HLF	NFKB1	RELA	ATF4	MYB	NKX2-2	ZIC2	CEBPB	NFE2	PDX1	GLI1	PAX1	BACH1	ATF3	SP1	NKX6-2	MYOG	NFKB1	CEBPD	FOXP3	SRY	AHR	TEF	CUX1	NKX2-5	AIRE	PPARG	TFAP4	NRF1	RUNX1	ZFHX3	PAX6	ONECUT1	RORA	MECOM	EP300	HNF1A	SMAD3	CEBPA	NR1H4	RARA	RREB1	RUNX2	CDX2	FOXC2	HES1	PITX2	STAT1	BPTF	TFDP1	HNF4A	SMAD4	ARID5B	ESR1	REL	AR	ATF6	FOXM1	TFAP2A	PAX8	USF1	EBF1	STAT5A	NR3C1	NF1	E2F1	FOXD1	MEF2A	YY1	HOXA3	NKX2-1	NFIL3	SOX5	TCF12	TCF4	FOXD3	HSF1	ATF1	PBX1	SOX10	TCF3	SRF	NR2F2	VSX2	RFX1	POU2F1	GTF2I	MSX1	SPI1	TCF3	TP53	MEF2A	TCF12	MTF1	LMO2	TLX2	XBP1	ZIC1	NR2F1	ZBTB6	SOX9	E4F1	POU3F2	TFCP2	ETV4	PAX2	FOXM1	POU1F1	GATA4	MAF	CREB1	VDR	POU2AF1	SMAD1	SETD2	LEF1	ELK1	ZEB1	FOXO4	MYC	NR1I3	POU3F1	PAX5	NFE2L2	FOXO1	NR1H3	ALX4	MITF	TBX5	CRX	FOXJ2	ELK4	EGR1	ETS1	ESRRA	PPARA	MZF1	MAX
PMC3991396-mmc3.xlsx-Table_S2H-Overrepresented_transcription_factors_in_IL4_module	The resulting ME-to-condition correlation was then visualized as a heatmap (Figure 3B, summarized in **Tables S2**)  Table S2. 49 Modules Identified from WGCNA, Related to Figure 3	NRF1	AHR	IRF2	TFDP1	FOXC2	XBP1	E2F1	IRF7	SPI1	IRF1	GLI1	TFAP2A	MAX	CREB1	MYC	PPARG	EBF1	REL	ARID5B	FOXP3	REST	FOXD3	ALX4	SETD2	MEF2A	MYBL2	TCF12	EGR1	NF1	MITF	SOX9	MYOG	NFKB1	SP1	E4F1	NR2F2	RFX1	SRY	FOXO4	LEF1	GATA4	HOXA3	NKX6-2	MEF2A	PAX5	TFCP2	SOX10	ELK4	HNF4A	ETS1	IRF8	NFE2	ETV4	TP53	USF1	ESR1	MTF1	BPTF	ATF6	TLX2	PAX6	FOXO1	ELF1	RARA	TCF4	RUNX1	HES1	NKX2-5	SMAD4	HSF1	FOXJ2	PAX8	AIRE	SRF	ATF4	STAT1	HLF	VDR	TCF12	FOXM1	NKX3-1	MECOM	FOXM1	SOX5	CDX2	CEBPG	PDX1	CEBPB	CEBPA	PAX1	TCF3	BACH1	CEBPD	YY1	LMO2	RELA	ZIC2	EP300	FOXD1	NR1H4	TEF	TBX5	NFKB1	HNF1A	NR1H3	NFE2L2	VSX2	ZIC1	TBXT	PPARA	ATF1	ZEB1	NR2F1	ELK1	TCF3	ESRRA	CUX1	PBX1	SP3	STAT5A	ZBTB6	RORA	SMAD1	POU3F1	MYB	NKX2-2	NR1I3	POU2F1	AR	TFAP4	MAF	NR3C1	RREB1	POU2AF1	MSX1	GTF2I	PAX2	CRX	RUNX2	MZF1	POU3F2	NFIL3	NKX2-1	POU1F1	ATF3	ZFHX3	SMAD3	ONECUT1	PITX2
PMC3991396-mmc3.xlsx-Table_S2K-Overrepresented_transcription_factors_in_TPP_module	The resulting ME-to-condition correlation was then visualized as a heatmap (Figure 3B, summarized in **Tables S2**)  Table S2. 49 Modules Identified from WGCNA, Related to Figure 3	SETD2	STAT1	E2F1	TFAP2A	RELA	TCF12	XBP1	TFDP1	ALX4	REL	CREB1	ATF1	TCF4	E4F1	NRF1	AHR	USF1	SMAD3	MYC	MAX	SOX5	ZIC2	LEF1	NFKB1	ATF3	SP1	REST	SOX9	ATF4	EGR1	VSX2	NFE2L2	HLF	SP3	SMAD1	MYOG	TLX2	RREB1	ZEB1	ATF6	ESRRA	NKX6-2	ESR1	GLI1	ELK1	TFAP4	PAX8	HOXA3	CEBPG	MITF	HSF1	NFIL3	SMAD4	PAX6	FOXD3	RUNX2	CEBPA	CEBPB	MYB	RORA	GTF2I	NR1H4	FOXO1	NR1H3	MAF	NR2F2	ONECUT1	IRF7	CRX	MSX1	HNF1A	RARA	PDX1	NFKB1	ETS1	NFE2	ZIC1	HES1	ARID5B	PBX1	SRY	EP300	MTF1	STAT5A	FOXO4	POU2AF1	NR3C1	POU3F1	FOXD1	TBX5	VDR	PAX1	MEF2A	ETV4	SOX10	NF1	NR2F1	TCF3	FOXM1	ELK4	NKX2-1	POU1F1	AR	EBF1	MYBL2	FOXJ2	ELF1	PAX5	TFCP2	POU3F2	GATA4	FOXC2	YY1	RFX1	TCF12	CEBPD	MEF2A	SPI1	FOXP3	HNF4A	PAX2	CDX2	RUNX1	LMO2	TP53	MECOM	PPARG	SRF	IRF2	NKX3-1	MZF1	TBXT	PITX2	ZBTB6	AIRE	FOXM1	IRF8	CUX1	TCF3	BACH1	NR1I3	IRF1	BPTF	NKX2-5	NKX2-2	POU2F1	TEF	ZFHX3	PPARA
PMC3950692-gkt1294.pdf-2-Intergenic_FOSL1		USF1	HDAC2	SMARCA4	CREB1	TBP	MAZ	GTF2F1	ELK1	RCOR1	GATA1	ATF1	MXI1	RBBP5	CHD1	HDAC1	SAP30	SIRT6	SETDB1	HDAC6	KAT2B	CTCF	SP2	TAF7	SP1
PMC3929751-pone.0089274.s008.docx-0-Transcription_factor	Table S6, **S7**  List of the 100 most enriched transcription factor binding sites in the promoter regions of the most differentially expressed genes between wounded and non-wounded epidermis published by Kennedy-Crispin et al 2011. FOXO transcription factors have been highlighted in yellow.(DOCX)  Click here for additional data file	JUN	FOXO4	FOXO1	BPTF	SRY	BCL6	STAT5A	MAF	FOXI1	TBP	TP53	STAT4	HLF	SOX9	FOXF2	FOXA2	FOXJ1	GATA6	POU1F1	BACH2	AIRE	SOX17	DBP	STAT6	ONECUT1	FOXL1	NR6A1	FOXD1	LEF1	ETS1	BACH1	GATA1	SOX5	FOXJ2	FOXQ1	PDX1	CEBPB	USP7	FOXM1	MSX1	CEBPA	GATA2	POU6F1	NOBOX	MEIS1	PAX2	RBPJ	SOX10	GFI1B	VSX2	HMGA1	CEBPA	TRIM63	FOXD3	ELF1	MYB	TCF4	FOXO3	CCDC6
PMC3929751-pone.0089274.s005.xlsx-top200_mv_genelist_SMART_Hs_EA-Supplementary_table_4	Table S3 and **S4**  List of the 100 most significantly enriched transcription factor binding sites in the promoter regions of the 200 most differentially expressed genes between wounded and non-wounded skin during the proliferative phase of wound healing. FOXO transcription factors have been highlighted in yellow. Please see the methods section for further details.(XLSX)  Click here for additional data file	STAT6	FOXA2	FOXO1	STAT5A	BCL6	JUN	CEBPE	STAT4	FOXO4	SPI1	FOXP3	FOXJ1	SRY	CEBPG	SOX8	NFE2L1	HOXA13	FOXO3	FOXF1	RELA	CDX2	CDX1	JUND	FOXF2	SPI1	ELF1	MEF2C	JUNB	CEBPA	MEF2D	SATB1	HOXD9	FOXA1	GFI1	AR	ELF5	TEF	MEF2A	BPTF	HOXB9	JDP2	MEF2A	HMGA1	SOX17	FOXQ1	SOX1	DBP	HOXB13	TBP	AIRE	NHLH2	PAX2	FOXA3	RBPJ	HOXA9	FOSL1	USP7	HOXD13	FOXA2	CEBPA	FOXJ3	MAF	NFAT5	SOX21	CEBPB	BACH2	FEV	CEBPD	DDIT3	FOXI1	NR2C2	MEIS1	HOXA10	HDX
PMC3929751-pone.0089274.s003.docx-0-Transcription_factor	**Table S2**  List of the 100 most enriched transcription factor binding sites in the promoter regions of the 100 most differentially expressed genes between wounded and non-wounded skin during the proliferative phase of wound healing. The list of 100 genes used for SMART analysis (see Table S1) was acquired by a complete re-analysis of the data set previously published by Roupé et al 2009 (see Materials and Methods). FOXO transcription factors have been highlighted in yellow.(DOCX)  Click here for additional data file	FOXO4	FOXO1	BCL6	STAT5A	SRY	STAT6	JUN	STAT4	CEBPA	ELF1	HMGA1	BPTF	PDX1	AIRE	FOXA2	FOXI1	GFI1	LEF1	CEBPA	POU3F2	BACH2	FOXJ2	SOX17	TRIM63	TBP	ZNF384	NFE2L1	IRF1	MEIS1	SOX9	FOXF2	RBPJ	TEF	ETV4	ETS1	DBP	MAF	PAX2	FOXL1	POU6F1	GATA1	PRDM1	SOX5	AR	SOAT1	ZEB1	FOXO3	NFIL3	NFE2	USP7	NOBOX	BACH1	GATA2	SOX10	HNF1A	NKX3-1	GFI1B	HLF	GATA3	ONECUT1	DDIT3	FOXQ1
PMC3929751-pone.0089274.s004.xlsx-top150_mv_genelist_SMART_Hs_EA-Supplementary_table_3	**Table S3**  List of the 100 most enriched transcription factor binding sites in the promoter regions of the 150 most differentially expressed genes between wounded and non-wounded skin during the proliferative phase of wound healing. FOXO transcription factors have been highlighted in yellow. Please see the methods section for further details.(XLSX)  Click here for additional data file	STAT6	STAT4	FOXP3	FOXO1	STAT5A	SRY	BCL6	JUN	SOX8	FOXA2	FOXO4	GFI1	HOXA13	FOXJ1	SPI1	CEBPE	JUND	JUNB	CDX2	CEBPG	HOXA9	NFE2L1	HOXB9	CDX1	SOX17	DBP	SATB1	FOXO3	HOXD13	FOXA3	SOX1	FOXA1	AR	CEBPA	HMGA1	HOXB13	ELF1	MEF2C	BPTF	FOXF1	HOXD9	MEF2D	BACH2	RELA	FEV	TBP	CEBPD	SOX18	SOX21	JDP2	FOXF2	CEBPA	NHLH2	HDX	HOXA10	MEF2A	AIRE	HBP1	HOXD10	TCF3	ELF5	SOX30	FOSL1	FOXA2	NFAT5	FOXI1	SPI1	RBPJ	SOX10	ARID3A	GFI1B	CEBPB	LEF1	SOX9	TEF	SOX14	USP7	MITF
PMC3930188-813067.f1.pdf-1-FOXO3	There are eight supplemental files gathered to be the additional file 1. We collected the Venn diagram figures and their corresponding gene pools to form the unique table. It consists of supplemental files 1-4. The major results of survival analyses are listed in supplemental file 5. We have gathered the key results of the network analyses in supplemental file 6. It includes the clinical relevant gene profiling, the biochemical profiling and the partially validated results of the network analysis. We put the ANOVA test results of a few important transcriptions factors for showing their clinical impacts in supplemental file 7. The gene expression patterns of the 41-gene signature in two subtypes of ER(+) IDCs and 181 IDCs are shown in supplemental file 8  Click here for additional data file	FOXO4	FOXP1	FOXP2	FOXQ1	FOXS1	GABPB2	GATA1	GTF2A1	GTF2B	GTF2E1	GTF2F1	GTF2H1	GTF2H2C_2	GTF2I	GTF3C1	GTF3C2	GTF3C3	GTF3C5	HBP1	HLTF	HOXA1	HOXA10	HOXA11	HOXA3	HOXA4	HOXA5	HOXA6	HOXB2	HOXB3	HOXB4	HOXB5	HOXB6	HOXB7	HOXB8	HOXB9	HOXC10	HOXC11	HOXC12	HOXC6	HOXC8	HOXC9	HOXD1	HOXD10	HOXD12	HOXD13	HOXD3	HOXD8	HSF1	HSF2	HSFX1	HSFY2	KLF1	KLF11	KLF12	KLF13	KLF14	KLF15	KLF16	KLF17	KLF3	KLF4	KLF5	KLF7	KLF9	LMX1A	LMX1B	MAZ	MTF2	MYB
PMC3930188-813067.f1.pdf-2-MYBL1	There are eight supplemental files gathered to be the additional file 1. We collected the Venn diagram figures and their corresponding gene pools to form the unique table. It consists of supplemental files 1-4. The major results of survival analyses are listed in supplemental file 5. We have gathered the key results of the network analyses in supplemental file 6. It includes the clinical relevant gene profiling, the biochemical profiling and the partially validated results of the network analysis. We put the ANOVA test results of a few important transcriptions factors for showing their clinical impacts in supplemental file 7. The gene expression patterns of the 41-gene signature in two subtypes of ER(+) IDCs and 181 IDCs are shown in supplemental file 8  Click here for additional data file	MYBL2	MYC	MYCN	MYT1	NANOG	NFIC	NFIX	NFX1	NFYA	NFYB	NFYC	NKX2-5	NR0B2	NR2C1	NR2C2	NR2E1	NR2E3	NR2F1	NR2F2	NR2F6	NR3C1	NR4A2	NR4A3	NR5A1	NR5A2	NR6A1	NRF1	OLIG1	OLIG2	OLIG3	PAX4	PGR	POU2F1	POU2F2	POU3F1	POU3F2	POU3F4	POU4F2	POU4F3	POU5F2	POU6F2	PTF1A	RARA	RARB	RARG	REST	RORB	RORC	RUNX1	RUNX2	RUNX3	RXRA	RXRB	SALL1	SALL2	SHOX	SMAD1	SMAD2	SMAD3	SMAD4	SMAD5	SMAD6	SMAD9	SNAI1	SNAI2	SOX1	SOX10	SOX11	SOX12	SOX18	SOX21
PMC3921136-CIN-13-2014-021-s001.pdf-1-RARA	Supplementary file 1—a PDF file contains Tables S1.1–S1.11.Supplementary file 2—a PDF file contains Tables S 2.1–S2.7.Supplementary file 3—a PDF file contains Tables S3.1–S3.10.Supplementary file 4—a PDF file contains Tables S4.1–S4.15.Supplementary file 5—a PDF file contains Figures S5.1–S5.11.Supplementary file 6—a PDF file contains Figures S6.1–S6.3 and Table S6.1.Supplementary file 7—a PDF file contains Figures S7.1–S7.5 and Table S7.1.Suppls.1–4 are summarized gene pools in four combined Tables starting with sets of their corresponding Venn diagrams. Some of gene symbols (~100) are left as “blank” within Tables based on annotation provided by Gene Spring GX7.3.1(March, 2011). The gene symbols high-lighted with light blue are either transcription factors or transcription factor subunits. Some of gene symbols high-lighted with light yellow are molecules of interest. We only mark “Y” in each table that means the gene symbol to be one of components listed in the analysis of interest.Suppl. 5 contains heatmaps for the common gene pools shared by both 11 signal transduction pathway and the overlapped network of MYC&STAT3 in ER(+) IDCs (i.e. 90A), respectively.Suppl. 6 has the prognostic value(s) of component(s) in the STAT3 subnetworks (Figure S6.2) and not in the STAT3 subnetworks (Figure S6.3) in 90A (Groups IE and IIE) and 72A (Luminal A and Luminal B), respectively. Two controls in survival analyses are made for pair-wise comparisons between subtypes used in this study (see Figure S6.1). Additional Survival analyses are provided (Table S6.1).Suppl. 7 contains ANOVA test results on genes of interest in 90A and 72A, respectively. They are presented by ten mean plots and a table.Table S 1.1. Clinically significant STAT3 transcriptional regulatory network for mitotic count parameter in 90 ER(+) infiltrating ductal carcinomas (IDCs).Table S1.2. The gene pool for the MYC transcriptional regulatory network relevant to clinical mitotic count parameter in ER(+)IDCs (i.e. 90A).Table S1.3. The gene pool for the overlapped network of MYC&STAT3 in ER(+)IDCs (i.e. 90A) relevant to clinical mitotic count parameter.Table S1.4. The gene pool for the STAT3 transcriptional regulatory network in ER(+) IDCs (i.e. 90A).Table S1.5. The gene pool for the MYC transcriptional regulatory network in ER(+) IDCs (i.e. 90A).Table S1.6. The common gene pool for the overlapped network of MYC&STAT3 in ER(+)IDCs (i.e. 90A).Table S1.7. The shared gene pool between the overlapped network of MYC&STAT3 relevant to ER(+) IDCs and that significant to clinical mitotic count parameter.Table S1.8. The gene pool for the overlapped network of MYC&STAT3 in ER(+) IDCs (i.e. 72A).Table S1.9. The shared gene pool between overlapped networks of MYC&STAT3 in 90A and 72A and their non-overlapping gene pools.Table S1.10. The FOXC1 transcriptional regulatory network in 90 ER(+) infiltrating ductal carcinomas.Table S1.11. The FOXC1 transcriptional regulatory network in 72 ER(+) infiltrating ductal carcinomas.Table S2.1. The shared gene pool between the overlapped networks of MYC&STAT3 in 90A (for ER(+) IDCs) and 77A (for ER(−) IDCs) and their non-overlapping gene pools. The gene pool shared by two univariate overlapped networks of MYC and STAT3 in ER(+) and ER(−) IDCs indicating different percentages of shared network activities for MYC and STAT3 in two subtypes (81.93% (77A) versus 45.81% (90A)), respectively. A cohort (77A) consisting of 48 triple negatives (TN) and 29 ERBB2+was used (see reference 9 in the main text).Table S2.2. The shared gene pool between networks of MYCnSTAT3 in 90A (for ER(+) IDCs) and 77A (for ER(−) IDCs) and their non-overlapping gene pools. The gene pool shared by two networks of MYCnSTAT3 in ER(+) and ER(−) IDCs indicating different percentages of shared network activities for MYC and STAT3 in two subtypes (73.14% (77A) versus 45.75% (90A)), respectively.Table S2.3. The common gene pool overlapped by networks of ESR1, MYC and STAT3 in ER(+) IDCs (i.e. 90A).Table S2.4. The common gene pool overlapped by networks of ESR1n STAT3 and MYCnSTAT3 in ER(+) IDCs (i.e. 90A).Table S2.5. The common gene pool overlapped by networks of MYC & STAT3 amd MYCnSTAT3 in ER(+) IDCs (i.e. 90A).Table S2.6. The common gene pool overlapped by networks of ESR1 & STAT3 and ESR1nSTAT3 in ER(+) IDCs (i.e. 90A).Table S2.7. Venn diagrams and their overlapping and non-overlapping gene pools for both networks of ESR1 and MYC in ER(+) IDCs (i.e. 90A). The common gene pool overlapped by networks of ESR1 & MYC(S2.7a), the potential ESR1 regulated gene pool but not in MYC network (S2.7b) and the potential MYC regulated gene pool but not in ESR1 network (S2.7c) are listed.Table S3.1. The common gene pool between age-related gene pool in ER(+) IDCs (i.e.90A) and the overlapped network of MYC&STAT3 not only relevant to ER(+) IDCs but to clinical mitotic count parameter.Table S3.2. The common gene pool between grade-related gene pool in ER(+) IDCs (i.e. 90A) and the overlapped network of MYC&STAT3 not only relevant to ER(+) IDCs but to clinical mitotic count parameter.Table S3.3. The common gene pool between LNM-related gene pool in ER(+) IDCs (i.e. 90A) and the overlapped network of MYC&STAT3 not only relevant to ER(+) IDCs but to clinical mitotic count parameter.Table S3.4. The common gene pool between LVI-related gene pool in ER(+) IDCs (i.e. 90A) and the overlapped network of MYC&STAT3 not only relevant to ER(+) IDCs but to clinical mitotic count parameter.Table S3.5. The common gene pool between LYM-related gene pool in ER(+) IDCs (i.e. 90A) and the overlapped network of MYC&STAT3 not only relevant to ER(+) IDCs but to clinical mitotic count parameter.Table S3.6. The common gene pool between MC-related gene pool in ER(+) IDCs (i.e. 90A) and the overlapped network of MYC&STAT3 not only relevant to ER(+) IDCs but to clinical mitotic count parameter.Table S3.7. The common gene pool between NP-related gene pool in ER(+) IDCs (i.e. 90A) and the overlapped network of MYC&STAT3 not only relevant to ER(+) IDCs but to clinical mitotic count parameter.Table S3.8. The common gene pool between size-related gene pool in ER(+) IDCs (i.e. 90A) and the overlapped network of MYC&STAT3 not only relevant to ER(+) IDCs but to clinical mitotic count parameter.Table S3.9. The common gene pool between stage-related gene pool in ER(+) IDCs (i.e. 90A) and the overlapped network of MYC&STAT3 not only relevant to ER(+) IDCs but to clinical mitotic count parameter.Table S3.10. The common gene pool between TF-related gene pool in ER(+) IDCs (i.e. 90A) and the overlapped network of MYC&STAT3 not only relevant to ER(+) IDCs but to clinical mitotic count parameter.Table S4.1. The common gene pool in both cell cycle signal transduction pathway and the overlapped network of MYC&STAT3 in ER(+) IDCs (i.e. 90A).Table S4.2. The common gene pool in both VEGF signal transduction pathway and the overlapped network of MYC&STAT3 in ER(+) IDCs (i.e. 90A).Table S4.3. The common gene pool in both BER signal transduction pathway and the overlapped network of MYC&STAT3 in ER(+) IDCs (i.e. 90A).Table S4.4. The common gene pool in both DRS signal transduction pathway and the overlapped network of MYC&STAT3 in ER(+) IDCs (i.e. 90A).Table S4.5. The common gene pool in both HR signal transduction pathway and the overlapped network of MYC&STAT3 in ER(+) IDCs (i.e. 90A).Table S4.6. The common gene pool in both MRP signal transduction pathway and the overlapped network of MYC&STAT3 in ER(+) IDCs (i.e. 90A).Table S4.7. The common gene pool in both NER signal transduction pathway and the overlapped network of MYC&STAT3 in ER(+) IDCs (i.e. 90A).Table S4.8. The common gene pool in p53 signal transduction pathway and the overlapped network of MYC&STAT3 in ER(+) IDCs (i.e. 90A).Table S4.9. The common gene pool in both proteasome signal transduction pathway and the overlapped network of MYC&STAT3 in ER(+) IDCs (i.e. 90A).Table S4.10. The common gene pool in both ribosome signal transduction pathway and the overlapped network of MYC&STAT3 in ER(+) IDCs (i.e. 90A).Table S4.11. The common gene pool in both PDGFRB signal transduction pathway and the overlapped network of MYC&STAT3 in ER(+) IDCs (i.e. 90A).Table S4.12. The common gene pool in both ERBB2 signal transduction pathway and the overlapped network of MYC&STAT3 in ER(+) IDCs (i.e. 90A).Table S4.13. The common gene pool shared between the multivariate space of STAT3 network (MYCnSTAT3) and ERBB2 signal transduction pathway in ER(+) IDCs (i.e. 90A).Table S4.14. The common gene pool in both ERBB2 signal transduction pathway and the MYC & STAT3 overlapped network in ER(−) IDCs (i.e. 77A). ER(−) IDCs contain 48 triple negatives (TN) and 29 ERBB2+.Table S4.15. The common gene pool shared between the MYCnSTAT3 network and ERBB2 signal transduction pathway in ER(−) IDCs (i.e. 77A).Figure S5.1. Heatmaps for the common gene pool in both cell cycle signal transduction pathway and the overlapped network of MYC&STAT3 in ER(+) IDCs (i.e. 90A).Figure S5.2. Heatmaps for the common gene pool in both VEGF signal transduction pathway and the overlapped network of MYC&STAT3 in ER(+) IDCs (i.e. 90A).Figure S5.3. Heatmaps for the common gene pool in both BER signal transduction pathway and the overlapped network of MYC&STAT3 in ER(+) IDCs (i.e. 90A).Figure S5.4. Heatmaps for the common gene pool in both DRS signal transduction pathway and the overlapped network of MYC&STAT3 in ER(+) IDCs (i.e. 90A)Figure S5.5. Heatmaps for the common gene pool in both HR signal transduction pathway and the overlapped network of MYC&STAT3 in ER(+) IDCs (i.e. 90A).Figure S5.6. Heatmaps for the common gene pool in both MRP signal transduction pathway and the overlapped network of MYC&STAT3 in ER(+) IDCs (i.e. 90A).Figure S5.7. Heatmaps for the common gene pool in both NER signal transduction pathway and the overlapped network of MYC&STAT3 in ER(+) IDCs (i.e. 90A).Figure S5.8. Heatmaps for the common gene pool in both p53 signal transduction pathway and the overlapped network of MYC&STAT3 in ER(+) IDCs (i.e. 90A).Figure S5.9. Heatmaps for the common gene pool in both proteasome signal transduction pathway and the overlapped network of MYC&STAT3 in ER(+) IDCs (i.e. 90A).Figure S5.10. Heatmaps for the common gene pool in both ribosome signal transduction pathway and the overlapped network of MYC&STAT3 in ER(+) IDCs (i.e. 90A). Grey color within the heatmap stands for data not available after data processing.In this case, we do not use this piece of information for further discussion due to most data not available.Figure S5.11. Heatmaps for the common gene pool in both PDGFRB signal transduction pathway and the overlapped network of MYC&STAT3 in ER(+) IDCs (i.e. 90A).Figure S6.1. The survival analyses on subtypes of ER(+) infiltrating ductal carcinoma in this study. Figure S6.1a. stands for survival analysis on Group IE vs. Group IIE; Figure S6.1b. stands for survival analysis on Luminal A vs. Luminal B. Both results are not significant.Figure S6.2. The survival analyses on probes in the STAT3 driven subnetworks in coupling with its major transcription factor partner - MYC for (a) proliferation; (b) sustained angiogenesis; (c) Warburg effect; (d) ES-like phenotype; (e) FOXC1 transcriptional regulatory network and (f) ERBB2 signaling in ER(+) IDCs. We compared the probes in the subnetworks in both 90A and 72A for predicting clinical outcome that was evaluated by overall disease free survival. Their results are summarized in Figure 3F (please see main text).Figure S6.3. The survival analyses on a probe –FOXC1(12715) not in the STAT3 subnetwork. We compared this probe in the subnetworks in both 90A and 72A for predicting clinical outcome that was evaluated by overall disease free survival. It is a significant favorable prognostic factor in 90A cohort but not in 72A cohort.Table S6.1. Univariate and multivariate analyses for survival on prognostic factors in 90A and 181A cohorts, respectively. The p values of tests in the Cox proportional hazard model to be less or equal to 0.05 are high-lighted with light blue. Both univariate and multivariate analyses are negative except univariate COXPH analysis on subcohort 1 versus non subcohort1.Figure S7.1 Mean plot analyses of MELK mRNA levels in eight clinical categories of two cohorts of infiltrating ductal carcinomas (IDCs).Lymphovascular invasion (LVI), nodal category (lymph node metastasis (LYM), number of nodal metastasis (LNM)), histological grade (Grade) category (nuclear pleomorphism (NP) and tubule formation (TF)) and stage were analyzed. Cohort 1 (90IDCs) has Groups IE and IIE. Cohort 2 (72A) has Luminal A and Luminal B (see the main text for definitions).Figure S7.2. Mean plot analyses of METAP2 mRNA levels in eight clinical categories of two cohorts of infiltrating ductal carcinomas (IDCs).Figure S7.3. Mean plot analyses of SRC mRNA levels in eight clinical categories of two cohorts of infiltrating ductal carcinomas (IDCs).Figure S7.4. Mean plot analyses of a transcript variant SRC mRNA levels in eight clinical categories of two cohorts of infiltrating ductal carcinomas (IDCs).Figure S7.5. Mean plot analyses of OIP5 mRNA levels in eight clinical categories of two cohorts of infiltrating ductal carcinomas (IDCs).Table S7.1. ANOVA tests on ARNT mRNA levels in eight clinical categories of two cohorts of infiltrating ductal carcinomas (IDCs)	RUNX2	RXRB	SALL1	SALL2	SHOX2	SMAD3	SMAD6	SMAD7	SOX12	SOX15	SOX21	SOX5	SOX8	SP2	SP4	SREBF1	SREBF2	STAT1	STAT2	STAT3	STAT4	STAT5B	TCF19	TCF25	TCF3	TFB1M	TFCP2	TFDP3	TFEC	UBTF	VDR	XBP1	A1BG	A1CF	RBFOX1	A2M	A2ML1	A4GALT	A4GNT	AAAS	AACS	AADAC	NCEH1	AADACL2	AADACL3	AADACL4	AADAT	AAK1	AAMP	AANAT	AARS1	AARSD1	AASDH	AASDHPPT	AASS	AATK	ABAT	ABCA1	ABCA10	ABCA12	ABCA13	ABCA2	ABCA3	ABCA4	ABCA5	ABCA6	ABCA7	ABCA8	ABCA9	ABCB1	ABCB10	ABCB11	ABCB4
PMC3905875-supp_gkt827_nar-01711-x-2013-File008.pdf-1-TranscripBon_Factor	Supplementary Data	ESR1	ESR2	NR1H4	ZNF655	PPARG	ESRRB	PPARA	TFAP2C	TFAP2A	RARA	NR2F2	NR4A2	FOXA1	RORB	RXRA	ESRRA	FOXA2	FOSL1	FOSL2	SMARCC1	NR0B1	BCL11A	SMARCA4	PAX5	JUND	FOS	JUN	GATA3	RORA	NR4A1	ZNF71	RXRG	BACH2	SF1	BACH1	SMARCB1	GATA1	SIRT6	HMGN3	NR2C2	FOXP2	PAX2	THRA	NFE2	CCNT2	NFE2L2	GATA2	MAF	ZNF695	ATF3	NR6A1	FOXD1	HNF4A	ATF2	SP1	FOXJ3	ID2
PMC3903014-1471-2164-15-27-S1.docx-0-TF	We downloaded data on ChIP-seq peaks for 22 transcription factors (in Additional file **1**)  Additional file 1: Supplementary Tables S1-19Cell lines contributing ChIP-seq data for each of the 22 transcription factors  Click here for file	CTCF	REST	YY1	MAX	RAD21	SIN3A	USF1	TEAD4	JUND	CEBPB	SRF	TCF12	ELF1	ZBTB33	EGR1	ATF3	SP1	CREB1
PMC10282096-41467_2023_39038_MOESM6_ESM.xlsx-Fig5a-Unnamed_0		MECOM	KLF6	ELK1	SRF	MAX	NFATC3	NFKB1	NFKB2	DDIT3	RELB	MEF2C	HESX1	MYC	NR4A1	JUN	RELA	SMAD4	FOS	JUND	SOX9	NFATC1	TP53	CREB5	ELK4	ATF2	ATF1	CREB1	CREB3	ATF4
PMC3885543-NIHMS514224-supplement-6.xlsx-Motifs_on_4C_contact_regions-Unnamed_3	promoters of the genes that associate with Dbp in a circadian fashion (Figure 2B; **Supplementary Table 4**)	AHR	ALX3	ALX4	MEF2A	RUNX1	KLF12	ARNT	ARX	ATF1	ATF2	JUN	ATF3	BACH1	BACH2	BCL6	ALX1	CDX1	CDX2	ETS1	VSX2	MYB	MYC	TFCP2	CREB1	REL	CTCF	NR0B1	DEAF1	ZEB1	E2F1	NR2F6	EGR3	ELF1	ELK1	ESR1	ESRRA	ESRRB	ELF3	ETS2	EVX2	FLI1	FOXM1	FOXO4	FOSL1	FOXD1	GABPA	GATA2	NR6A1	GFI1B	GLI1	GLI3	NR3C1	HAND1	HBP1	TCF12	HMX1	HNF1A	FOXA1	HNF4A	HSF1	HSF2	IRF8	IKZF1	PDX1	IRX2	ISL1	ISX	PRRX1	LBX2	LHX3	LHX5	LHX8	LHX9	LHX1	LMO2	LMX1B	NR5A2	KLRG1	ATOH1	MEIS1	MEIS2	MEIS3	MYOD1	MYOG	NFE2	NFKB1	NRF1	NR4A1	OTP	TP53	PAX4	PAX6	PBX1	PITX2	PITX3	NR2E3	PPARG	PROP1	PURA	RAX	ZFP42	RFX1	RORA	CSTA	SHOX2	SMAD3	SMAD4	SOX9	SRF	STAT1	STAT3	STAT4	STAT6	TAL1	TBP	TBX5	MAFG	TEAD1	TGIF1	NR2C2	USF1	VSX1	ZIC1	ZIC2	ZIC3	BARX2	MSX1
PMC3885543-NIHMS514224-supplement-6.xlsx-Motif_map_Enrichment_table-Unnamed_2	promoters of the genes that associate with Dbp in a circadian fashion (Figure 2B; **Supplementary Table 4**)	PURA	MYOG	STAT3	ZEB1	STAT6	CSTA	PPARG	CTCF	TCF12	NRF1	ATOH1	TAL1	KLF12	KLRG1	ESRRB	GABPA	NR4A1	LMO2	HNF4A	ELK1	ETS2	MYC	NR2E3	IKZF1	SMAD3	NFE2	BACH2	NR2F6	MYOD1	FLI1	USF1	PAX4	MEF2A	SRF	GLI3	GLI1	PAX6	ATF1	ZIC2	ETS1	CREB1	ZIC1	NR0B1	RUNX1
PMC6120221-FEB4-8-1524-s002.xlsx-A_Liver-Unnamed_1	as PXR [pregnane X receptor] and peroxisome proliferator‐activated receptor gamma (PPARG = PPARγ) (Table **S2**)  Table S2. (A) Liver: Upstream regulator analysis of differentially expressed proteins upon 2‐day fasting by Ingenuity Pathway Analysis (IPA). (B) Kidney: Upstream regulator analysis of differentially expressed proteins upon 2‐day fasting by Ingenuity Pathway Analysis (IPA). (C) Thymus: Upstream regulator analysis of differentially expressed proteins upon 2‐day fasting by Ingenuity Pathway Analysis (IPA). (D) Spleen: Upstream regulator analysis of differentially expressed proteins upon 2‐day fasting by Ingenuity Pathway Analysis (IPA)  Click here for additional data file	PPARA	NR1I2	PPARG	TP53	ATF6	XBP1	NFE2L2	NR1I3	PDX1	RXRA	RORA	HTT	HNF4A	MYC	PML	NFYA	FOS	NR4A1	PPARD	NR0B2	NRIP1	CEBPA	PPARGC1A	HNF1A	MYCN	NR1H3	NR3C1	SP1	FOXA2	ESRRG	SREBF1	JUN	ESR2	KAT5	BMAL1	AHR	BRD7	ATF4	NOTCH1	GTF2I	SERTAD2	RORC	NFIA	CREB3L1	NR1H2	FOXO3	ZNF202	MED13	KEAP1	SIRT1	THRB	E2F1	HSF1	HOXA10	TFAP2A	NR2C2	THOC1	ALYREF	ESRRA	FOXO1	MECP2	MLXIPL	RXRG	NR2F1	HIF1A	NR2F2	PCBD1	CEBPB	RXRB	KLF15	EP300	CREBZF	ZNF746	NR1H4	PPARGC1B	NFKBIA	MED1	CLOCK	DDIT3	ATF6B	ZIC1	MBD2	SMARCB1	TFAP2C	MYCL	TCF7L2	EPAS1	NCOR1	USF1	NCOA6	ZIC2	TAF6	NR5A2	CREBBP	STAT4	MAFF	SMARCA4	PIAS4	HDAC1	FOXG1	MLX	THRA	ESR1	THRAP3	PLAGL1	PGR	STAT6	RARA	CTBP2	MAFG	SMAD6
PMC6120221-FEB4-8-1524-s002.xlsx-B_Kidney-Unnamed_1	as PXR [pregnane X receptor] and peroxisome proliferator‐activated receptor gamma (PPARG = PPARγ) (Table **S2**)  Table S2. (A) Liver: Upstream regulator analysis of differentially expressed proteins upon 2‐day fasting by Ingenuity Pathway Analysis (IPA). (B) Kidney: Upstream regulator analysis of differentially expressed proteins upon 2‐day fasting by Ingenuity Pathway Analysis (IPA). (C) Thymus: Upstream regulator analysis of differentially expressed proteins upon 2‐day fasting by Ingenuity Pathway Analysis (IPA). (D) Spleen: Upstream regulator analysis of differentially expressed proteins upon 2‐day fasting by Ingenuity Pathway Analysis (IPA)  Click here for additional data file	ATF6	PPARA	KLF15	NR1I3	NR2F1	PPARG	RXRA	NR1H4	NR0B2	THRB	PPARD	LHX1	HNF1A	TFAM	RXRG	AHR	NR2F2	HNF4A	THOC1	NFE2L2	MYC	TP53	HTT	XBP1	PCBD1	NRIP1	ATF3	ZNF746	NR1H3	NR5A2	PML	ATF4	NR1I2	FOXG1	RORC	SERTAD2	E2F1	SMARCB1	FOXO3	SMAD6	FOXA2	NFIA	BARX2	CREB3L1	RORA	ZNF202	GLI1	CITED2	NR2C2	PPARGC1A	SP1	STAT4	FOS	WT1	MLXIPL	HDAC1	MYCN	CARM1	PGR
PMC6120221-FEB4-8-1524-s002.xlsx-C_Thymus-Unnamed_1	as PXR [pregnane X receptor] and peroxisome proliferator‐activated receptor gamma (PPARG = PPARγ) (Table **S2**)  Table S2. (A) Liver: Upstream regulator analysis of differentially expressed proteins upon 2‐day fasting by Ingenuity Pathway Analysis (IPA). (B) Kidney: Upstream regulator analysis of differentially expressed proteins upon 2‐day fasting by Ingenuity Pathway Analysis (IPA). (C) Thymus: Upstream regulator analysis of differentially expressed proteins upon 2‐day fasting by Ingenuity Pathway Analysis (IPA). (D) Spleen: Upstream regulator analysis of differentially expressed proteins upon 2‐day fasting by Ingenuity Pathway Analysis (IPA)  Click here for additional data file	MYCN	TP53	HTT	MYC	HSF1	HNF1B	SUPT16H	NR4A1	PDX1	HOXA10	NFKBIA	SPI1	ETS1	PLAGL2	ESRRA	TRIM24	MYCL	HIF1A	MYCBP	SMAD7	CEBPB	PPARA	TAF5	MXD1	NR1H4	TWIST1	BRD7	ESR1	HNF1A	SATB1	PLAGL1	CTBP2	ATOH1	EPAS1	TGFB1I1	SP100	FOS	SIN3B	PPARGC1A	H2AX	ELF5	PRDM1	SIX5	ZEB2	ELF3	HSF2	RB1	PGR	PAX5	NFYB	NR3C1	GTF2B	ZEB1	ESRRG	MYBL2	HR	NFIB	SNAI2	SRF	NOTCH3
PMC6120221-FEB4-8-1524-s002.xlsx-D_Spleen-Unnamed_1	as PXR [pregnane X receptor] and peroxisome proliferator‐activated receptor gamma (PPARG = PPARγ) (Table **S2**)  Table S2. (A) Liver: Upstream regulator analysis of differentially expressed proteins upon 2‐day fasting by Ingenuity Pathway Analysis (IPA). (B) Kidney: Upstream regulator analysis of differentially expressed proteins upon 2‐day fasting by Ingenuity Pathway Analysis (IPA). (C) Thymus: Upstream regulator analysis of differentially expressed proteins upon 2‐day fasting by Ingenuity Pathway Analysis (IPA). (D) Spleen: Upstream regulator analysis of differentially expressed proteins upon 2‐day fasting by Ingenuity Pathway Analysis (IPA)  Click here for additional data file	TP53	NFKBIA	RARB	SP1	IRF4	PPARG	NR4A1	FOS	PGR	TFAP2C	NRIP1	HOXD10	SRF	GPBP1	GFI1	TRIM24	NR1I3	HNF1B	BRCA1	HOXA9	PDX1	PPARD	HNF4A	ESR1	GATA1	BRD7	STAT4	ZNF148	CTBP2	TGFB1I1	RB1	RARA	ELF5	ZBTB7A	SIX5	SUPT16H	ZEB2	AHR	NR1D1	ELF3	CNOT7	ELF4	RXRG	IRF9	PIAS1	NR2F1	ZEB1	NR2F2	RARG	NFE2L2	SQSTM1	CBL	PPARA	EP300	NFIB	JUN	ESR2	SNAI2	NOTCH3	TAF7L	NKX3-1	NR0B2	SNAI1	HIC1	ETS2	IRF5	SOX11	ZNF217	PAX7	SMARCA4	MRTFB
PMC10277629-Table_4.docx-0-Transcription_factor_TF	Click here for additional data file	STAT2	IRF9	STAT1	E2F1	FOS	EGR1	CEBPA	CTCF	SPI1	TFAP2C	HNF4A	IRF1	RUNX1	MYC	GATA2	ESR1	MITF	GATA3	FOXA1	ETS1	IRF2	TFAP2A	NFKB1	SOX2	SP1	ZNF263	TAL1	TP53	PRDM1	LEF1	POU2F1	MYB	CEBPB	USF1	ZEB1	USF2	RELA	VDR	PRDM14	E2F4	HIF1A	JUN	AR
PMC9729116-41588_2022_1236_MOESM3_ESM.xlsx-table_S4e-Table_S4e_Cell_state-specific_TFs_scATAC-seq_and_scRNA-seq	mutation, spanning pontine (n = 27), thalamic (n = 20), lower brainstem (n = **1**)  Supplementary Tables 1–7	BHLHE40	CEBPD	ELK3	ETV6	FOSL2	FOXB1	FOXP2	GLI2	GLIS3	IRF2	IRF7	NFATC4	NR1D1	RFX2	RFX3	RREB1	RUNX2	SOX9	SREBF1	STAT3	TGIF1
PMC9729116-41588_2022_1236_MOESM3_ESM.xlsx-table_S4e-Unnamed_2	mutation, spanning pontine (n = 27), thalamic (n = 20), lower brainstem (n = **1**)  Supplementary Tables 1–7	E2F3	NFKB1	POU2F2	SOX10	SOX4	SOX8	SREBF1	SREBF2	STAT1	TCF12
PMC3843544-1752-0509-7-122-S1.pdf-1-Hub_TF	We collected and curated **1**  Additional file 1: Table S1Is provided as the ratio of overlap genes and original genes after bootstrappings; Table S2 is the hub TFs and miRNAs of lung cancer synergistic regulatory network; Table S3 is the hub miRNAs and TFs of subnetwork Ito X; Table S4 is the count of motif types (subnetworks) miRNAs or TFs belong to; Table S5 shows specific functions of miRNA-TF regulatory subnetwork Ito X; Table S6 indicates target genes (E2F1 and RB1) predictive results of the miR-17 family; Table S7 is provided as differential expression analysis of the miR-17 family and RB1 by SAM; Table S8 is a list of miRNA-target relation predictive algorithms and databases used in our work  Click here for file	E2F1	ESR1	MYC	TP53	HIF1A	TFAP2A	SP1	JUN	E2F4	STAT1	E2F3
PMC3843544-1752-0509-7-122-S1.pdf-44-TF	We collected and curated **1**  Additional file 1: Table S1Is provided as the ratio of overlap genes and original genes after bootstrappings; Table S2 is the hub TFs and miRNAs of lung cancer synergistic regulatory network; Table S3 is the hub miRNAs and TFs of subnetwork Ito X; Table S4 is the count of motif types (subnetworks) miRNAs or TFs belong to; Table S5 shows specific functions of miRNA-TF regulatory subnetwork Ito X; Table S6 indicates target genes (E2F1 and RB1) predictive results of the miR-17 family; Table S7 is provided as differential expression analysis of the miR-17 family and RB1 by SAM; Table S8 is a list of miRNA-target relation predictive algorithms and databases used in our work  Click here for file	STAT1	E2F1	ESR1	E2F3	TP53	JUNB	ETS1	FLI1	PGR	RELA	AHR	PPARG	SMAD7	WT1	PPARA	ETS2	BRCA1	MYBL2	ARNT	XRCC5	NFE2L2	MAFG	MYC	POU2F1	EGR1	CEBPA	TFAP2A	HIF1A	NR3C1	E2F4	SP1	SOX2	SPI1	JUN	NFKB1	HNF4A	STAT5A	LEF1	MYB
PMC3843544-1752-0509-7-122-S1.pdf-44-TF_1	We collected and curated **1**  Additional file 1: Table S1Is provided as the ratio of overlap genes and original genes after bootstrappings; Table S2 is the hub TFs and miRNAs of lung cancer synergistic regulatory network; Table S3 is the hub miRNAs and TFs of subnetwork Ito X; Table S4 is the count of motif types (subnetworks) miRNAs or TFs belong to; Table S5 shows specific functions of miRNA-TF regulatory subnetwork Ito X; Table S6 indicates target genes (E2F1 and RB1) predictive results of the miR-17 family; Table S7 is provided as differential expression analysis of the miR-17 family and RB1 by SAM; Table S8 is a list of miRNA-target relation predictive algorithms and databases used in our work  Click here for file	PAX5	STAT3	FOS	NFIC	CEBPB	HNF1A	MEF2A	CREB1	ATF2	STAT5B	NFE2L1	ZEB1	BACH1	FOXO3	HMGA1	FOSL1	JUND	NR2F1	NR2F2	NFYA	NFYB	HSF1	HSF2	EP300	TOPORS	POU5F1	XRCC6	NFYC	SREBF1	NR2E1	TLX1	TP53BP1	RPA1	BRCA2	FUBP1	ESR2	RARB	HNF4G	SP3
PMC3814290-1741-7007-10-90-S9.XLSX-Supp__data3_Pig_GI-tract_analys-TF_list	prefiltered to remove low intensity signals and technical artefacts, and the remaining data (from 5,1**9**)  Additional file 9Table S3. Fully annotated cluster analysis (r > 0.9, MCL inflation 1.7) of the pig gastrointestinal tract expression network. The gene/transcript membership of each cluster is defined together with a description of the average expression profile of each of the major clusters and known association of the genes with a tissue, cell type or pathway  Click here for file	FOXD2	SATB2	MIDEAS	PPARG	HNF4G	MAF	MLXIPL	NR0B2	NR1I3	ATOH1	NR5A2	VDR	BHLHA15	ETV1	SIX4	ZNF697	ARID5B	BMAL2	BARX2	BNC1	CARHSP1	FOXE1	GRHL3	HOPX	NCOA2	PPP1R13L	PRDM1	PRDM4	RARG	TFAP2C	TP63	TSC22D2	ZNF750	DLX3	FOXN1	HOXC13	MSX2	OTX1	TCF21	ZSCAN29	NEUROD1	ONECUT2	PDX1	NKX3-1	CREB3L2	DDIT3	DMRTA1	MBNL3	RFX6	ZKSCAN1	AFF2	AFF3	ATXN7	BACH2	BCL6	BPTF	BRCA1	CBFB	DNMT1	ERG	ETS1	FOXM1	FUBP1	GMEB1	HHEX	IFI16	IKZF1	IKZF3	KDM5A	LYAR	MBD4	KMT2A	MYBL1	NFATC1	NFATC2	NFKB1	NR1H4	NRF1	PAX5	POU2F2	REL	RFX5	SP4	STAT4	TCF3	TTF1	WDHD1	NSD2	ZNF318	ZNF830	PARP12	ZNFX1	STAT1	CEBPA	ELF1	HNF1A	IRF1	IRF3	NR1I2	STAT2	SP110	RUNX3	HEY2	CREB5	LRRFIP1	MEOX2	PKNOX2	SIM1	THRA	ZHX3	ZNF532	ARX	BCL6B	YBX3	LHX8	MEF2A	MYF6	MYOD1	PRRX1	TBX15	TEAD4	ZNF106	ARID1B	BNC2	EZH1	GLI3	GLIS1	GLIS3	HOXA2	JAZF1	MEIS3	SMAD9	SRF	TSHZ1	ZBTB47	ZNF365	ZNF385D	ZNF423	ZNF521	ZNF853	ZNF804A	BARX1	FOXP2	HAND2	HOXA3	ISL1	NKX3-2	SIX2	ZFHX4	PBRM1	PHF20	POU2F1	PSPC1	TAF1	ZBTB11	MYBL2	TP53	DNAJC1	ZNF146	ZNF507	MLLT3	SETBP1	PAX9	TFAP2A	BCLAF1	ZC3H14	ATRX	ZNF148	ARID1A	CREB1	USF3	NFIX	TET1	ZBTB20	CREB3	RUNX1	FOS	SREBF2	NR2F2	IRX3	TFCP2L1	PBX1	SMAD4	IRF4	AKNA	E2F4	SPI1	TRPS1	TSHZ2	MYNN	CENPT	FOXF2	LCOR	SP140	ELF4	IRF9	MIER1	TFEC	HOXB13	NCOA3	MECOM	SOX2	MTA1	SMARCA1
PMC10119843-41422_2023_802_MOESM13_ESM.xlsx-EPI_regulon-Unnamed_1	1 and type 2 cells (AT1 and AT2)) trajectories have emerged (Supplementary information, Fig. **S3**)  Supplementary information, Table S3	AR	ARID5B	ARX	ASCL1	ATF3	BARX2	BCL11A	BCL11B	BHLHE40	CREB5	CTCF	DDIT3	DLX1	DLX2	DLX5	DMRT2	DNMT1	DPF1	E2F1	E2F8	EBF1	EBF2	EBF4	EGR1	EGR2	EGR3	EHF	ELF2	ELF3	ELF5	ETS2	ETV1	ETV4	ETV5	FEV	FOS	FOSB	FOSL1	FOXE1	FOXF1	FOXG1	FOXM1	FOXO1	FOXP2	FOXQ1	GATA1	GATA2	GATA3	GATA6	GBX2	GFI1	GLIS3	GMEB1	GRHL1	HAND2	HELT	HES1	HES4	HES6	HLX	HMGA2	HOXA1	HOXA5	HOXB1	HOXB2	HOXB3	HOXB4	HOXB5	HOXB6	HOXB8	HOXC4	HOXD3	HOXD4	IKZF2	INSM1	IRF1	IRF4	IRX1	IRX2	ISL1	JUN	JUNB	JUND	KDM5B	KLF1	KLF4	KLF5	KLF6	LBX1	LHX6	LHX8	MAF	MAFB	MAFF	MAFK	MECOM	MEF2C	MEIS1	MEIS2	MEIS3	MEOX2	MITF	MLXIPL	MNX1	MSC	MSX2	MXD3	MXD4	MYB	MYBL2	MYCL	MYCN	MYOD1	MYRF	NEUROD1	NEUROG3	NFE2L2	NFIA	NFIB	NFIL3	NHLH1	NKX2-1	NKX2-2	NR2F1	NR2F2	NR3C1	NR4A1	NR4A2	ONECUT2	OSR1	OSR2	PAX3	PAX4	PAX6	PAX7	PAX9	PBX3	PEG3	PHOX2B	PITX1	PITX2	POU2F2	POU3F1	POU3F3	POU3F4	POU4F1	PROX1	PTF1A	RFX1	RFX4	RFX6	RORA	RUNX1	RUNX3	SALL1	SATB1	SCRT1	SCRT2	SETBP1	SIX1	SIX2	SMAD9	SOX1	SOX10	SOX11	SOX2	SOX21	SOX4	SOX5	SOX6	SOX9	SP100	SP5	SREBF1	STAT1	STAT3	TBX1	TBX2	TBX3	TBX5	TCF12	TCF21	TCF4	TCF7L2	TFDP2	TGIF1	THRB	TLX2	TLX3	TP63	TRPS1	TWIST1	VAX2	XBP1	ZBTB16	ZBTB20	ZBTB38	ZBTB40	ZEB1	ZFP42	ZFX	ZIC1	ZIC3	ZMAT4	ZNF121	ZNF236	ZNF280B	ZNF407	ZNF467	ZNF471	ZNF503	ZNF514	ZNF536	ZNF567	ZNF587	ZNF598	ZNF66	ZNF680	ZNF704	ZNF740	ZNF793	ZNF821	ZNF84	ZNF891
PMC10119843-41422_2023_802_MOESM17_ESM.xlsx-TF_regulon-Unnamed_1	are specifically expressed in the ASMC lineage (Supplementary information, Fig. S10a, b and Table **S7**)  Supplementary information, Table S7	ALX1	ALX4	ARID5B	ARX	ATF3	BHLHE40	BNC1	CEBPD	CREB5	DLX2	DMRT1	DMRT2	EBF1	EGR1	ELF3	EMX2	EN1	ESRRG	ETV1	EVX1	FLI1	FOS	FOSB	FOXA3	FOXC1	FOXD1	FOXF1	FOXG1	FOXP2	FOXS1	GATA1	GATA3	GATA4	GATA6	GLIS1	GSC	HAND1	HAND2	HES1	HES4	HES6	HEY1	HEY2	HEYL	HIC1	HLX	HOXA5	HOXA9	HOXB5	HOXB6	HOXB9	HOXC6	HOXC8	HOXD4	IRF1	IRF8	IRF9	IRX2	IRX5	ISL1	JUN	JUNB	KLF1	KLF2	KLF4	LBX1	LEF1	LHX1	MAF	MAFB	MECOM	MEF2C	MEIS2	MEOX1	MEOX2	MSC	MSX1	MYBL2	MYC	MYCN	MYF5	MYF6	MYOG	NFE2	NFIA	NKX2-5	NKX3-2	NKX6-1	NR2F1	NR2F2	NR4A1	OSR1	OSR2	OVOL2	PAX3	PAX7	PEG3	PITX2	POU2F2	POU3F1	POU3F4	PRDM16	PROX1	PRRX1	RORC	RUNX1	RUNX3	SHOX2	SIX1	SIX2	SNAI1	SNAI2	SOX10	SOX2	SOX21	SOX5	SOX6	SOX8	SOX9	TBX1	TBX18	TBX3	TCF21	TFAP2B	TWIST1	WT1	ZBTB16	ZEB1	ZFHX3	ZIC4	ZNF385D
PMC3866260-1752-0509-7-S2-S11-S1.xls-Sheet1-TF	late stages of the lung development are shown in Figure 6 (see Additional file **1**)  Additional file 1The excel file for the circuits shown in Figure 6  Click here for file	LEF1	ATF6	NKX2-5	HOXA4	MYC	MEIS1	IRF1	BACH2	STAT1	DBP	BRCA1	YY1	TBP
PMC9174882-EMMM-14-e15816-s009.xlsx-UpstreamRegulators-Upstream_Regulator	selection of upstream regulators is shown. The full set can be found in Dataset **EV4**  Dataset EV4  Click here for additional data file	TP53	E2F4	MYC	TCF3	E2F1	STAT6	ID2	ID3	CCND1	CREBBP	NUPR1	TCF4	EP300	STAT3	GATA1	TBX2	ESR1	FOXP3	SPI1	YY1	BRD4	NFATC2	CBFB	BACH2	KLF3	FOXO3	ZBTB16	RB1	AR	STAT4	RRP1B	REL	SIRT1	IRF4	HDAC1	NFE2L2	CDKN2A	MITF	TCL1A	STAT1	BCL6	MYOD1	SPIB	CREB1	SMARCA4	SATB1	FOXM1	ZFP36	MED1	RUNX1	NFKBIA	STAT5A	MYB	PML	ATF4	FOXO1	KDM1A	GATA2	E2F3	PGR	GFI1	SOX4	HIF1A	RBL1	SP1	TRIM24	POU2F2	SMARCB1	ZBTB7B	NFYA	TAL1	E2F7	TP63	IRF3	E2F8	TBX21	IRF8	HSF1	BRCA1	NR4A1	NKX2-3	E2F2	RBL2	PPARG	IRF7	PARP1	RARA	KDM5B	SIN3B	PARP9	HTT	CEBPA	UXT	HSF2	LIN9	MYCN	IRF1	MAX	IKZF1	VDR	NR3C1	DNMT3A	GATA3	NFKB1	JUN	ZFPM1	NCOA3	VHL	ARNT	TP73	PPARA	NFYB	SIN3A	E2F6	ERG	EZH2	LMNA	MYBL2	AHR	CEBPB	KLF2	ELL2	YAP1	ATN1	NFAT5	EPAS1	ATF3	NOTCH1	ATF6	YBX3	MMP12	MBD1	WT1	ETS1	CEBPE	CBX4	NRF1	ESR2	MECP2	GON4L	ROCK2	PRDM1	KDM5A	FOS	MBD2	HOXA9	NR3C2	MRTFB	CDCA7L	IFI16	CDK9	KDM4C	DDIT3	CCNE1	HDAC2	SOX2	IRF5	SOX11	RELB	SMYD1	HNF4A	SRSF1	JUND	HOXA10	NSD2	SOX3	CIC	PPARGC1A	RC3H2	KLF10	CBX3	EBF1	RORC	SP3	PRKN	MTBP	RBCK1	ESRRG	CTNNB1	MTPN	TEAD2	NR1H3	BATF	KLF4	RUNX3	RUVBL1	ZBTB7A	SOX1	STAT2	ZBED6	MXI1	LEF1	MSC	SMAD3	STAT5B	BCL11B	NFATC1	H2AZ1	MYBL1	TOB1	POU2AF1	SRF	XBP1	TXK	ZBTB33	SUV39H1	ASXL1	GMNN	ZEB2	NFE2L1	HOXA3	BCOR	SMARCE1	MAFK	NKX2-1	HOXD10	PIN1	PAX5	USP7	CSF1R	COMMD1	ORC2	WAS	DPY30	FLI1	MNT	PDX1	NR4A3	E2F5	MAFF	RXRA	THRB	TRPS1	PPARD	DNMT3B	NFKB2	JUNB	GTF2I	GLI2	IGF2BP1	EP400	KLF5	IRF2	CTBP1	TEAD4	PTTG1	DHX9	IKZF3	TCF7L2	ZBTB32	ZNF423	KAT6A	IRF9	TRIB3	DRAP1	PTH	MACROH2A1	ZNF217	FOXC2	MEIS1	NCOA1	CBX5	HLX	ZBTB48	CNOT7	KMT2D	SMARCA2	ZMIZ2	CREB3L4	CDKN1A	URI1	SMARCC2	MYCL	CLOCK	TLX1	RELA	RUVBL2	H3C14	FUS	NIBAN2	RECQL4	SERTAD1	CCNA2	SNIP1	FOXO6	ELOA	RECQL	CACNA1A	TFAP2C	RBPJ	ARNT2	PRKDC	ID4	NFYC	SRSF2	TBP	PER1	BACH1	GPS2	ETS2	TFDP1	HMGA1	CREM	RXRB	NCOA2	ECSIT	PHF8	LAMTOR5	CBX1	XRCC5	BIRC2	PAX3	USF1	ELF4	MEN1	NFIL3	NFKBID	MXD1	MECOM	CUL4B	SMAD6	AIP	CBX8	ONECUT1	KLF6	CIITA	WBP2	HDAC3	HOXC6	RORA	TAF4B	MDM2	HIPK2	EGR2	KLF1	TCF12	ACTL6A	PLSCR1	ETV3	TRIM33	HESX1	HNF4A	HNRNPK	ETV5	MED12	CUX1	HIC1	SREBF2	PRMT5	SREBF1	RNF20	TFEC	CYLD	THRAP3	PURA	CBFA2T3	AFF4	HUWE1	NCL	SHOX	CDKN2B	HOXA1	PITX2	KAT2B	CCNT1	FOXD3	AJUBA	POU5F1	HDAC6	PCGF2	PRDM16	PHF12	SMAD4	KLF11	PAX6	WDR5	EGR3	ETV4	MTA1	TCF7	BMI1	NRIP1	SND1	KMT2E	HNRNPA2B1	KLF7	EFNA2	SPDEF	ERF	SMARCC1	SMAD7	MTA3	SMAD1	ZNF148	CTBP2	MAFG	NDN	EOMES	HDAC5	NOTCH3	EN1	TFCP2	TRRAP	MAML1	BRD7	FOXA2	PBRM1	THOC1	HIVEP3	PELP1	LCOR	MTOR	ZBTB17	RNF187	ZNF76	ZFP90	RPRD1B	PRMT6	ZBTB49	DAPK3	MCM2	H1-2	JUP	BTRC	MCM4	MCM7	RAF1	MCM3	MAML3	ORC1	MXD4	GPBP1	CDK2	CDC6	EEF1A1	MAML2	CKS2	THRA	NR4A2	SIM1	ZNF202	COPS5	BHLHE40	NONO	ESRRB	CEBPD	EHF	PAX8	PPARGC1B	ATF1	TSC22D3	NR1D1	TEAD3	TEAD1	PPP1R13L	HOXA7	DNAJB6	FOXF1	MRTFA	CASZ1	ZNF281	HMGN1	ESRRA	SIX5	CREBZF	RAD21	PROX1	MAF	LYL1	GLI3	HOXB4	ASCL1	RCAN1	H2AX	VAV1	SQSTM1	EED	SS18
PMC2913282-msb201031-s3.xls-MR_GC-Supplementary_Table_II_Candidate_Master_Regulators_of_Germinal_Center_Formation	Supplementary Table II	TF	PTTG1	TFDP1	CBFB	MYB	NFYB	ATF5	E2F5	SMAD5	NFYA	HMGA1	E2F1	LMO2	CREM	KLF12	FOXM1	RB1	TCF3	SMAD1	E2F3	CUX1	HSF2	SMAD2	VDR	SOX5	E2F4	HIF1A	MAZ	NR3C1	FOXO1	ENO1	GABPA	TFAP4	NR1H3	RBPJ	BCL6	AHR	POU2AF1	SP3	MYC	GABPB2	SMAD4	ATF1	ETS1	IRF9	IRF1	FOXJ2	RXRA	RUNX3	IRF5	ETV6	DBP	RARG	FOXO4	RARA	CDX2	PBX3	NR1H2	MTF1	THRA	JUN	FOXO3	IRF7	IRF3	PBX2	HNF1A	FLI1	JUNB	MXI1	PRDM2	NFATC3	BHLHE40	TFE3	RBL2	MAX	STAT2	ARNT	ERF	MZF1	YY1	ZBTB18	TP53	FOSL2	POU2F2	NRF1	NFIC	ZBTB7A	NCOA1	SMAD3	FOSB	CEBPB	EP300	STAT5A	USF2	CREB1	ESR1	NFKB2	IRF4	ZNF148	STAT3	SPIB	JUND	POU2F1	RUNX1	TGIF1	NFATC1	STAT6	STAT4	POU6F1	TBX5	PAX8	TCF7	RELA	FOSL1	REL	MYF6	SOX2
PMC2913282-msb201031-s4.xls-shadowRes-Supplementary_table_III_Differentially_active_transcription_factors_and_their_shadowing_regulator_s	Supplementary Table III	AHR	ARNT	ATF1	ATF5	BCL6	BHLHE40	CBFB	CDX2	CEBPB	CREB1	CREM	CUX1	E2F1	E2F3	E2F4	E2F5	ENO1	EP300	ESR1	ETS1	ETV6	FLI1	FOSL1	FOXJ2	FOXM1	FOXO1	FOXO3	GABPA	GABPB2	HIF1A	HMGA1	HSF2	IRF1	IRF3	IRF4	IRF5	IRF7	IRF9	JUN	JUNB	JUND	KLF12	LMO2	MAX	MAZ	MTF1	MXI1	MYB	MYC	MYF6	MZF1	NCOA1	NFATC1	NFATC3	NFIC	NFKB2	NFYA	NFYB	NR1H2	NR1H3	NR3C1	PAX8	PBX2	PBX3	POU2AF1	POU2F1	POU2F2	POU6F1	PRDM2	PTTG1	RARA	RARG	RB1	RBL2	RBPJ	REL	RELA	RUNX1	RUNX3	RXRA	SMAD1	SMAD2	SMAD3	SMAD4	SMAD5	SOX2	SOX5	SP3	SPIB	STAT2	STAT3	STAT4	STAT5A	STAT6	TBX5	HNF1A	TCF3	TCF7	TFAP4	TFDP1	TFE3	TGIF1	THRA	VDR	ZBTB7A	ZNF148	ZBTB18
PMC3435504-msb201237-s2.xls-Supp_Table_2-Transcription_Factor	Supplementary TablesSupplementary Tables 1–4, 6	AIRE	PEBP1	JUN	GTF3A	TFAP2A	REPIN1	ZEB1	ARNT	BACH2	BRCA1	POU3F2	POU6F1	CEBPA	CEBPA	CEBPD	CEBPG	ALX1	VSX2	TFCP2	ATF6	CREB1	CUX1	DBP	TFDP2	NFIL3	EBF1	PTEN	MYOD1	NHLH1	ARID5B	EGR1	TEAD2	ETS1	ETV7	MECOM	BPTF	FOXP1	GATA6	GATA4	GFI1	GLI1	GZF1	HIC1	HIF1A	HLF	HNF1A	FOXA1	FOXA2	ONECUT1	HOXA7	HSF1	IK	PDX1	IRF2	ZBTB33	LEF1	LHX3	ZBTB7A	TOPORS	MAF	NFE2L1	MAZ	MYEF2	MEIS1	MTF1	MYBL2	MYB	NKX2-1	NKX2-2	NKX2-5	NKX3-1	AR	DR1	TNFRSF25	ESR1	NR1H4	NR6A1	NR3C1	HNF4A	PPARA	PPARA	PPARG	PGR	RORA	VDR	REST	POU2F1	POU5F1	TP53	PAX2	PAX4	PAX5	PAX6	PAX8	PBX1	POU1F1	ZBTB16	CRX	RBPJ	RFX1	RFX1	ZBTB18	MEF2A	HLTF	SMAD3	SOX9	SP1	SP3	SPZ1	SRF	ZNF143	STAT1	ZNF589	TBP	TBX5	TGIF1	WT1	YY1	ZNF350	ZNF628	ZBTB14	ZBTB6	ZNF219	BCL6	ZBTB7B	DMRT3	ZNF354C	NR5A2
PMC3435504-msb201237-s2.xls-Supp_Table_2-Members_of_TF_family	Supplementary TablesSupplementary Tables 1–4, 6	AIRE	TFAP2A	ZEB1	ARNT	BACH2	BRCA1	POU3F2	POU6F1	CEBPA	CEBPD	CEBPG	ALX1	VSX2	TFCP2	CUX1	DBP	NFIL3	BHLHE40	NHLH1	ARID5B	TAL1	MITF	EGR1	TEAD2	ETS1	ETV7	MECOM	BPTF	FOXP1	GATA4	GFI1	GLI2	GZF1	HIC1	HIF1A	HLF	FOXA1	FOXA2	ONECUT1	HOXA7	HSF1	IKZF1	PDX1	IRF2	ZBTB33	LEF1	ZBTB7A	TOPORS	NFE2L1	MAZ	MEF2A	CREB1	MEIS1	MTF1	MYBL2	MYB	NKX2-1	NKX2-2	NKX2-5	NKX3-1	AR	NR1H4	NR6A1	NR3C1	HNF4A	PPARA	PPARG	PGR	RORA	VDR	REST	POU2F1	POU5F1	TP53	PAX2	PAX4	PAX5	PAX6	PAX8	PBX1	POU1F1	ZBTB16	CRX	RBPJ	RFX1	ZBTB18	HLTF	SMAD3	SOX9	SP3	SPZ1	SRF	ZNF143	ZNF589	TBP	TBX5	TGIF1	WT1	YY1	ZNF350	ZNF628	ZBTB14	ZBTB6	ZNF219	BCL6	ZBTB7B	DMRT3	ZNF354C	NR5A2
PMC3155567-pone.0023506.s006.xls-Table_S2D-Unnamed_2	female liver pool (fold-change<−1; female-biased expression). A total of 1,249 probes (genes), listed in **Table S2A**  (A) Lists of all (1249) sex-biased genes based on criteria |fold-change|>1.15 and composite array score >14 including M/F expression ratio, p-value and composite array score. (B) An additional 1041 sex-dependent genes (411 male liver predominantly expressed genes and 630 female liver predominantly expressed genes) based on criteria composite array score > = 12, p<0.005 and |fold-change|>1.15. (C) 19 sex-dependent zinc fingers on chromosome 19 based on criteria: composite array score > = 13, p<0.005 and |fold-change|>1.15. (D) 158 sex-biased genes involved in transcription. (E) 45 sex-biased genes associated with chromatin organization and modification. (F) 81 sex-biased genes associated with lipid metabolism. (G) 185 sex-biased genes associated with cardiovascular disease. (H) 40 sex-biased ADME and ADME-related genes.(XLS)  Click here for additional data file	ARID4A	ASCL1	ASH1L	ASXL3	ATAD2	ATF7IP	ATF7IP2	ATRX	BBX	BDP1	BMP2	BPTF	EMSY	CREBRF	CCNK	CDCA7L	CITED2	CREB5	CREBBP	CRTC3	CUX2	DMTF1	E2F5	EDA	EP300	ERC1	ETV1	ETV6	FOSL1	FOXN2	FOXO1	FST	GABPA	GABPB2	PAXBP1	GMCL2	GRHL1	ARHGAP35	GTF2A1	HDAC9	HDGF	HIP1	HLTF	HNF4A	HOXB3	HOXD11	IGF1	IKZF2	IRX3	JMJD1C	JUN	KDM4A	KDM4C	KDM5B	KDM5C	KHDRBS1	KLF13	KLF6	KRAS	LHX2	MED1	MEF2A	MGA	MIER1	KMT2A	KMT2C	KMT2E	MLLT6	MNT	MXD4	MYCN	KAT6B	NCOA3	NFIA	NFIX	NPAT	NR2C2	NR2F2	ONECUT1	ONECUT2	PA2G4	PBX1	PEG3	PGR	PHF6	PHTF1	PHTF2	PLA2G1B	PPARA	PPM1A	PSRC1	PURA	RBAK	RBFOX2	REST	RFC1	RFX7	RORA	RSF1	RUNX1	RUNX1T1	RYBP	SAFB	SAFB2	SCML4	SETD2	AKAP17A	SMARCC1	SOX6	SP4	STAT2	SUPT16H	TAF3	TAF7L	TBL1XR1	TBL1Y	TCF7L1	TGFBR3	THRAP3	TLE2	TLR3	TRAPPC2	TULP4	VGLL4	YBX2	ZBTB38	ZBTB40	ZBTB41	ZBTB44	ZEB1	ZFP90	ZFPM2	ZFX	ZFY	ZNF135	ZNF148	ZNF207	ZNF22	ZNF28	ZNF329	ZNF382	ZNF544	ZNF549	ZNF563	ZNF566	ZNF644	ZNF652	ZNF654	ZNF682	ZNF696	ZNF74	ZNF766	ZNF770	ZNF8	ZNF800	ZNF829
PMC3200988-1755-8794-4-57-S3.xls-GBM_Min_Network-Transcription_Factor_Gene_Symbol	By comparison, the minimal network assembled for glioblastoma multiforme included 2,9**3**  Additional file 3Gene regulatory relationships in glioblastoma multiforme minimal network. The Transcription Factors (TFs) and respective relationships between their targets are shown  Click here for file	AR	ARID5B	ARNT	ARNT2	ATF2	ATF3	ATF5	ATF6	ATF7	BACH1	BHLHE41	CBFB	CDC5L	CEBPA	CEBPB	CEBPD	CEBPE	CEBPG	CREM	DDIT3	E2F1	E2F2	E2F5	E2F7	EGR1	EGR3	EGR4	ELF1	ELF2	ELF4	ELK1	ELK3	ELK4	ERF	ERG	ESR1	ESR2	ESRRA	ETS1	ETS2	ETV6	ETV7	MECOM	FOS	FOSL2	FOXA1	FOXA2	FOXD1	FOXJ1	FOXJ2	FOXK2	FOXM1	FOXO1	FOXO3	FOXP3	GABPB2	GATA2	GATA3	GATA6	GCM2	GLI2	GLI3	GTF2A1	GTF2A2	GTF2I	HAND1	HES1	HIF1A	HLF	HMGA2	HOXA5	HSF1	HSF2	IRF1	IRF2	IRF4	IRF5	IRF6	IRF7	IRF8	IRF9	JUN	JUNB	JUND	LHX3	LMO2	MAF	MAFB	MAFF	MAFG	MEF2A	MEF2D	FOXO4	MTF1	MXD4	MYB	MYBL2	MYC	MYCN	NFATC1	NFATC3	NFATC4	NFE2L1	NFE2L2	NFE2L3	NFIA	NFIL3	NFKB1	NFKB2	NFYA	NFYB	NFYC	NKX3-1	NR1H3	NR1I3	NR3C1	NR6A1	PAX2	PAX3	PAX8	PBX2	PBX3	PGR	POU2F1	POU2F2	POU3F2	POU4F1	POU6F1	RARA	RARB	REL	RELA	RFX1	RFX2	RFX5	RFXANK	RORA	RREB1	RUNX1	RUNX2	RUNX3	RXRB	RXRG	SMAD1	SMAD2	SMAD3	SMAD5	SOX11	SOX12	SOX13	SOX15	SOX2	SOX3	SOX4	SOX5	SOX6	SOX9	SP1	SP3	SP4	SPI1	SPIB	SREBF1	SREBF2	SRF	STAT1	STAT2	STAT3	STAT4	STAT5A	STAT5B	STAT6	HNF1A	TCF12	TCF3	TCF7	TCF7L1	TCF7L2	TEAD1	TFAP2A	TFAP2C	TFAP4	TFEB	TFEC	THRA	THRB	NKX2-1	TP53	TP63	USF2	VDR	YY1	ZBTB18
PMC9687623-biology-11-01669.nxml--TF_Name	(TF) binding sites that are altered in the presence of the tested SNPs (see **Table 2**)  Predicted transcription factor binding sites in the region of the examined SNPs. The table shows the binding sites (Sequence) of the transcription factors (TF name) affected by one of the alleles of the SNPs. The concerned DNA strand and the T2DM-specific function of the TFs are also described. The p-value refers to the binding probability of the TFsEGR1CTCFGCM1Znf281ARNT2BHLHE40BHLHE41ARNTLZNF528ZNF460STAT5a/STAT5bSTAT1Stat5aZFP57ZfxSREBF1SREBF2ZBTB32FOXK1	EGR1	CTCF	GCM1	ARNT2	BHLHE40	BHLHE41	BMAL1	ZNF528	ZNF460	STAT1	ZFP57	SREBF1	SREBF2	ZBTB32	FOXK1
PMC10227458-Table_2.xlsx-Sheet1-Unnamed_1	Click here for additional data file	TF	CEBPB	NFE2L2	ZNF175	JUND	NR3C1	ATF3	TBP	ATF1	CUX1	MAFF	BACH1	JUN	STAT3	NR1H2	ZBED1
PMC10229128-elife-82617-supp2.xlsx-IFNG_2h_STAT1_Piccolo-ALT_ID	and IFN-stimulated response element (ISRE; E-value=1.01 × 10–442) motifs within the STAT1 ChIP-seq peaks (**Supplementary file 2**)  Murine BMDM ChIP-seq motif enrichment using XSTREME	STAT1	STAT3	IRF1	FOSL2	CTCF	SPI1	RREB1	SP1	KLF5	FOSL1	JUNB	ZNF263	IRF3	JUND	FOS	IRF9	ETV6	ELF3	SP2	ELF5	ELF1	ELK4	USF1	ELF4	TFEC	TFEB	BACH2	SPIC	IRF8	SP3	MAX	IRF4	NFE2	JDP2	ETV2	MYCN	KLF16	EHF	SP4	IRF7	ERF	IRF2	SP8	TFE3	MXI1	KLF9	ZNF384	ETS1	USF2	FOXC2	FLI1	JUN	MITF	CREB1	ERG	MEF2A	RUNX2	FEV	RUNX1	ZBTB7A	SPIB	MEF2D	MEF2C	FOXB1	ATF7	RUNX3	MYC	NRF1	CTCFL	MNT	MEF2B	NEUROD1	VDR	HNF1A	FOXC1	RBPJ	KLF14	FOXL1	BATF3	ONECUT3	ELK3	IRF5	ETV4	MLX	ELK1	POU4F1	ETV3	POU2F2	PROP1	CEBPA	MAFK	ONECUT2	ETV1	MLXIPL	FOXF2	BHLHE40	POU4F3	YY1	FOXA1	HNF1B	POU5F1B	SPDEF	PHOX2A	HLF	ZNF740	CEBPB	POU1F1	ETV5	ZSCAN4	ESR2	EGR4	FOXD2	POU3F3	CEBPD	RFX4	BHLHE41	FOXP2	NR2F1	POU4F2	POU3F4	CLOCK	NFYB	NEUROD2	RFX5	CEBPE	RFX2	RARA	RFX3	FOXO4	NR2C2	E2F6	TBXT	NFYA	ATF4	POU2F1	FOXK2	MAFF	CREB3	NFIL3	TEF	FOXI1	POU5F1	DBP	NRL	HEY2	POU3F1	CEBPG	MAFG	DUX4	EGR3	EGR2	ZNF143	NR4A2	MNX1	MEOX2	VAX2	ZNF24	NR2F2	HEY1	FOXO6	KLF4	OLIG2	ESRRB	HMBOX1	VAX1	FOXP3	LMX1B	RORA	ZBTB33	RXRB	POU3F2	PAX7	KLF13	BCL6B	TWIST1	NKX6-1	XBP1	RXRG	MEOX1	NKX6-2	HOXA10	GLI2	PAX3	DUXA	PBX3	EGR1	ONECUT1	BSX	GMEB2	LMX1A	HSF1	HOXB2	FOXP1	MZF1	OLIG3	HIF1A	SOX15	ZBTB7C	CREB3L1	FOXG1	OTX2	FOXK1	POU6F2	POU6F1	PDX1	CDX2	HOXB3	ASCL1	LIN54	HOXD11	HOXA13	HSF2	NR4A1	HOXB13	YY2	ESR1	DLX6	HES5	CDX1	HNF4G	FOXD1	RAX	HSF4	EVX2	ALX3	VSX1	HINFP	TCF7L2	E2F4	EVX1	NFIC	PBX2	LHX6
PMC10229128-elife-82617-supp2.xlsx-IFNG_1_5h_STAT1_Platanitis-ALT_ID	and IFN-stimulated response element (ISRE; E-value=1.01 × 10–442) motifs within the STAT1 ChIP-seq peaks (**Supplementary file 2**)  Murine BMDM ChIP-seq motif enrichment using XSTREME	SPI1	STAT1	IRF1	ETV6	ELK4	ELF5	STAT3	ELF1	ELF4	ELF3	EHF	IRF3	FOSL2	ETV2	RREB1	SPIC	IRF9	FLI1	ERF	KLF5	JUNB	ZNF263	ERG	ETS1	JUND	FOSL1	ZBTB7A	FOS	SP1	FEV	IRF8	IRF4	SPIB	ELK3	IRF7	SP2	ETV4	IRF2	JDP2	ELK1	ETV1	KLF16	KLF9	BACH2	SP3	MEF2A	MEF2D	FOXC2	NFE2	MEF2C	SP4	CTCF	RUNX1	RUNX2	JUN	MEF2B	TFEB	FOXC1	SP8	USF1	FOXB1	RUNX3	IRF5	MAX	ATF7	SPDEF	ETV5	CREB1	KLF14	TFEC	ZNF384	E2F6	MXI1	FOXL1	ONECUT3	USF2	FOXD2	TFE3	FOXA1	ESR2	ETV3	RFX4	RBPJ	MITF	FOXO4	PROP1	FOXP2	CEBPA	MYC	ZSCAN4	BATF3	HNF1A	MYCN	FOXI1	MLXIPL	NRF1	RFX2	HNF1B	POU4F1	FOXP3	FOXO6	PHOX2A	FOXK2	MAFK	ONECUT2	DBP	HLF	EGR4	POU3F3	MAFF	NR2F1	CEBPB	HEY1	POU1F1	RFX3	HINFP	RORA	POU3F1	RFX5	POU4F3	CEBPD	POU5F1B	MLX	EGR3	POU4F2	POU2F1	FOXF2	CEBPG	MAFG	NR2C2	ZBTB7C	MNX1	NEUROD1	FOXK1	HEY2	POU6F1	ATF4	TEF	POU2F2	POU3F4	NR4A2	FOXP1	EGR2	FOXD1	POU3F2	VDR	CTCFL	NR2F2	FOXG1	CEBPE	DUXA	MNT	ZNF143	MEOX2	RXRG	BHLHE41	PAX3	POU5F1	ESRRB	PAX5	NFYB	RARA	CREB3	NFIC	BHLHE40	SRY	LMX1B	HSF1	HES7	KLF13	DUX4	ONECUT1	LIN54	NFYA	GLI2	ZNF740	HSF2	EGR1	NRL	HMBOX1	RXRB	LMX1A	ESR1	XBP1	HSF4	SIX2	POU6F2	CDX2	HOXD13	NKX6-1	MEOX1	RAX	NKX6-2	NR1H4	PBX1	CREB3L1	TFDP1	ZNF24	VAX2	HOXD11	TBXT	HOXB13	CLOCK	KLF4	VAX1	SREBF1	RELA	GSX2	HOXA13	DLX6	LEF1	HIF1A	MZF1	LHX6	ZNF354C	PRDM1	ZBTB33
PMC10229128-elife-82617-supp6.xlsx-IFNG_2h_STAT1_Piccolo-motif_alt_ID	STAT1 are significantly enriched for GAS motifs when compared against unbound elements (E-value 2.08×10–71, **Supplementary file 6**)  Differential B2_Mm2 motif enrichment analysis using AME	STAT1	STAT3	CTCF	RBPJ	USF1	TFEC	CTCFL	TFE3	TFEB	MAX	RUNX1	RUNX2	THAP1	HIC2	RUNX3	MLXIPL	CLOCK	USF2	NFIX	MNT	MYC	MYCN	FOSL1	NEUROD2	OLIG2	MXI1	JDP2	JUNB	FOSL2	ZBTB7A	FOS	ESR2	JUND	ID4	POU4F2	OLIG3	TCF3	TFAP2B	TFAP2C	TCF4
PMC10229128-elife-82617-supp6.xlsx-IFNG_1_5h_STAT1_Platanitis-motif_alt_ID	STAT1 are significantly enriched for GAS motifs when compared against unbound elements (E-value 2.08×10–71, **Supplementary file 6**)  Differential B2_Mm2 motif enrichment analysis using AME	CTCF	STAT1	STAT3	CTCFL	RBPJ	USF1	TFEC	TFEB	TFE3	THAP1	RUNX2	HIC2	MAX	MLXIPL	USF2	NFIX
PMC3146452-1471-2164-12-330-S7.XLS-Sheet1-Unnamed_3	were predicted in promoters of miRNAs up-regulated in DCs. For 10 out of the 1**7**  Additional file 7Table S3. Library of TFBS motif for which the cognate TFs are expressed (presence = 1) or not expressed (absence = 1) in DCs  Click here for file	AHR	RUNX1	JUN	TFAP2A	TFAP2C	KLF12	TFAP4	ZEB1	ARNT	NR2F2	ATF6	BACH1	BACH2	POU3F2	PAX5	ALX1	CDC5L	CUX1	CEBPA	CEBPB	DDIT3	VSX2	MYB	MYC	CREB1	ATF2	REL	E2F1	TCF3	NFIL3	EGR1	EGR2	EGR3	ELF1	ELK1	ELK4	ESR1	BPTF	FOXC1	FOXD1	FOXD3	FOXF2	FOXI1	FOXJ2	FOXL1	FOXO1	FOXO3	FOXO4	GABPA	GATA1	GATA2	GATA3	GATA6	NR6A1	NR3C1	HAND1	HLF	HSF1	HSF2	IRF1	IRF2	IRF7	LHX3	TOPORS	MAX	PATZ1	MYEF2	MEF2A	MEIS1	HIVEP2	ARID5B	MYOD1	MZF1	TLX2	NFIC	NFE2	NFKB1	RELA	NHLH1	NKX2-2	NKX3-1	NKX6-1	NR2F1	REST	POU2F1	EP300	TP53	PAX2	PAX6	PBX1	PPARG	RFX1	RORA	ZBTB18	RREB1	SOX9	SP1	SPI1	SPIB	SREBF1	SRF	SRY	STAT1	STAT3	STAT4	STAT5A	STAT5B	STAT6	TAL1	TBP	NFE2L1	POU3F1	USF1	XBP1	YY1	ZIC2	ZBTB6
PMC3146452-1471-2164-12-330-S4.XLS-Sheet1-Unnamed_1	reveals that they have 13 TFBSs in common (Figure 2, Table 3, Additional file **4**)  Additional file 4Table S2. Overview of over-represented TFBS motifs in promoter seqeunces of miRNAs that are upregulated in monocytes or DCs  Click here for file	RREB1	SPIB	STAT6	GABPA	ATF6	GATA1	SRF	MZF1	PATZ1	TFAP4	RREB1	SPI1	STAT3	TCF3	YY1	NR6A1
PMC3117732-1752-0509-5-67-S7.TXT--Gene	Our gene expression microarray data suggested that the majority of the TFs (more than **7**)  Additional file 7Supplementary Table 1  Click here for file	EGR3	ARID5B	FOXC1	MAFF	FOS	BHLHE40	MXD1	MYB	RARA	MYC	NR3C1	E2F7	SMAD6	FOSL2	ESR1	E2F1	RFX5	NFIC	E2F2	BHLHE41	SOX2	MITF	MAX	RUNX1	NFIL3	ELF1	MAP3K5	SOX3	RUNX3	DBP	FOXP1	AHR	PATZ1	IRF7	SMAD7	GATA6	FOXF2	THRB	TCF7L2	HMGA2	SMAD9	CUX1	HSF2	TEAD1	NFE2L3	REL	BACH1	SMAD3	E2F5	HSF1	SOX9	TFAP2C	ETV4	PBX1	IRF8	MAF	NFYB	SMAD1	VDR	FOXA1	TFAP2B	TCF7	CEBPG	ZIC2	SREBF2	SRF	ARNT	PPARG	TGIF1	JUND	ESRRA	HOXA5	SP2	RXRA	NFATC3	MXD4	STAT5B	PITX2	TP73	FOXD1	ZIC3	KLF12	MTF1	NFATC4	CBFB	MZF1	ELK3	TFDP1	ATF5	FOXN2	SREBF1	ZBTB18	MEF2D	SOX12	CREM	SMAD4	STAT2	TFDP2	ELK1	IRF2	MSX1	ETS2	GABPB2	CREB1	RUNX2	FOXO4	IRF6	HOXB8	RFX1	PPARA	E2F3	JUN	ZBTB14	ELK4	NR1H2	PBX2	HOXA3	NFYC	NFE2L2	HNF4A	MAFG	HES1	TFE3	ETV6	GABPA	ZBTB6	NKX3-1	UBP1	IRF5	FOXO1	HNF4G	GTF2I	SMAD5	TFAP2A	ELF2	ATF6	GATA2	RFX3	AR	BPTF	HOXA4	STAT1	ELF4	SOX13	RXRB	TCF3	PAX8	TCF12	STAT3	MAZ	TP63	NR1H3	ATF3	MAFB	ZNF384	SMAD2	PKNOX1	NFE2L1	RELA	FOXJ2	TOPORS	IRF9	NFYA	SP1	TP53	JUNB	ZIC1	MYBL2	NFATC1	ERF	NRF1	POU2F1	ATF4	PBX3	RFXANK	IRF1	TBP	EP300	MEF2A	HIF1A	SOX4	NFKB1	CEBPA	FOXO3	RFXAP	USF2	ATF2	YY1	FOXM1	MAFK	CEBPB	ATF1	ATF7	GATA3	NR2F2	ZNF148	RB1	HOXC6	GTF2A2	CDC5L	HMGA1	GTF2A1	NFIA	XBP1	SP3	EGR1	STAT6	MXI1	IRF3	E2F4	MYOD1
PMC3117732-1752-0509-5-67-S7.TXT--Ensembl	Our gene expression microarray data suggested that the majority of the TFs (more than **7**)  Additional file 7Supplementary Table 1  Click here for file	EGR3	ARID5B	FOXC1	MAFF	FOS	BHLHE40	MXD1	MYB	RARA	MYC	NR3C1	E2F7	SMAD6	FOSL2	ESR1	E2F1	RFX5	NFIC	E2F2	BHLHE41	SOX2	MITF	MAX	RUNX1	NFIL3	ELF1	MAP3K5	SOX3	RUNX3	DBP	FOXP1	AHR	PATZ1	IRF7	SMAD7	GATA6	FOXF2	THRB	TCF7L2	HMGA2	SMAD9	HSF2	TEAD1	NFE2L3	REL	BACH1	SMAD3	E2F5	HSF1	SOX9	TFAP2C	ETV4	PBX1	IRF8	MAF	NFYB	SMAD1	VDR	FOXA1	TFAP2B	TCF7	CEBPG	ZIC2	SREBF2	SRF	ARNT	PPARG	TGIF1	JUND	ESRRA	HOXA5	SP2	RXRA	NFATC3	MXD4	STAT5B	PITX2	TP73	ZIC3	KLF12	MTF1	NFATC4	CBFB	MZF1	ELK3	TFDP1	ATF5	FOXN2	SREBF1	ZBTB18	MEF2D	SOX12	CREM	SMAD4	STAT2	TFDP2	ELK1	IRF2	MSX1	ETS2	GABPB1	CREB1	RUNX2	FOXO4	IRF6	HOXB8	RFX1	PPARA	E2F3	JUN	ZBTB14	ELK4	NR1H2	PBX2	HOXA3	NFYC	NFE2L2	HNF4A	MAFG	HES1	TFE3	ETV6	GABPA	ZBTB6	NKX3-1	UBP1	IRF5	FOXO1	HNF4G	SMAD5	TFAP2A	ELF2	ATF6	GATA2	RFX3	AR	BPTF	HOXA4	STAT1	ELF4	SOX13	RXRB	TCF3	PAX8	TCF12	STAT3	MAZ	TP63	NR1H3	ATF3	MAFB	ZNF384	SMAD2	PKNOX1	NFE2L1	RELA	FOXJ2	TOPORS	IRF9	NFYA	SP1	TP53	JUNB	ZIC1	MYBL2	NFATC1	ERF	NRF1	POU2F1	ATF4	PBX3	RFXANK	IRF1	TBP	EP300	MEF2A	HIF1A	SOX4	NFKB1	FOXO3	RFXAP	USF2	ATF2	YY1	FOXM1	MAFK	CEBPB	ATF1	ATF7	GATA3	NR2F2	ZNF148	RB1	HOXC6	GTF2A2	CDC5L	HMGA1	GTF2A1	NFIA	XBP1	SP3	EGR1	STAT6	MXI1	IRF3	E2F4	MYOD1
PMC3117732-1752-0509-5-67-S8.TXT--Gene	and non-genomic hubs didn't change their expression significantly (additional file 7 and additional file **8**)  Additional file 8Supplementary Table 2  Click here for file	MYB	SOX3	MYC	RARA	FOXM1	ELK4	GABPB2	TFDP1	NFE2L3	ATF5	E2F1	CBFB	MYBL2	E2F5	NRF1	XBP1	E2F3	RB1	NFIC	HIF1A	ATF1	TCF3	CEBPG	ELF2	ATF4	MYOD1	ELK1	EGR3	GATA3	TFAP2C	TBP	YY1	GTF2A2	TP53	ARID5B	NFE2L2	ZEB1	JUNB	HSF2	BPTF	TFAP4	MAFG	NFE2L1	CEBPA	FOXA1	USF1	MAP3K5	CDC5L	FOSL1	PKNOX1	HMGA1	NFYA	NR2F2	IRF9	E2F4	NR3C1	PBX3	PAX8	ERF	UBP1	RFXANK	BHLHE40	CUX1	ZIC1	SRF	SOX4	MAZ	SP2	RELA	PBX1	TGIF1	TFAP2A	SP3	IRF3	ZNF384	STAT3	ZNF148	MXI1	ELF4	MAX	SMAD2	SREBF1	STAT1	MITF	FOXC1	TCF12	NFKB1	SOX12	MTF1	USF2	ELF1	HES1	PATZ1	JUND	FOXO3	RXRB	RXRA	MECOM	TOPORS	SOX13	NR1H2	CREB1	SMAD1	NFATC1	ZBTB6	ESR1	FOXJ2	NFYB	TCF7L2	NFYC	TFE3	EGR1	GTF2I	SOX2	FOXD1	NFIL3	ESRRA	ELK3	MXD4	RFX5	NFATC3	POU2F1	CEBPB	HSF1	SREBF2	PBX2	FOSL2	SMAD3	TFDP2	ATF2	VDR	IRF2	ZBTB14	ARNT2	IRF7	MEF2A	AR	IRF5	EP300	SOX15	IRF6	SOX9	SMAD4	FOXP1	RARG	AHR	STAT5B	GATA2	CREM	BACH1	HOXC6	JUN	GABPA	ETS2	IRF1	ARNT	SMAD5	SMAD7	MZF1	REL	MSX1	POU4F1	HOXA5	ATF3	MEIS1	NFKB2	RARB	MAFF	FOXF2	TEAD1	RUNX3	ETV7	ZBTB18	TP63	FOXO1	SMAD6	GATA6	RUNX1	SP1	FLI1	MAFB	DBP	MEF2D	NR1H3	STAT4	HMGA2	TCF4	ERG	STAT2	NKX3-1	LMO2	THRA	BACH2	RFX3	MAF	PPARA	TAL1	PITX2	FOXP3	CEBPD
PMC3117732-1752-0509-5-67-S8.TXT--Ensembl	and non-genomic hubs didn't change their expression significantly (additional file 7 and additional file **8**)  Additional file 8Supplementary Table 2  Click here for file	MYB	SOX3	MYC	RARA	FOXM1	ELK4	GABPB1	TFDP1	NFE2L3	ATF5	E2F1	CBFB	MYBL2	E2F5	NRF1	XBP1	E2F3	RB1	NFIC	HIF1A	ATF1	TCF3	CEBPG	ELF2	ATF4	MYOD1	ELK1	EGR3	GATA3	TFAP2C	TBP	YY1	GTF2A2	TP53	ARID5B	NFE2L2	ZEB1	JUNB	HSF2	BPTF	TFAP4	MAFG	NFE2L1	FOXA1	USF1	MAP3K5	CDC5L	FOSL1	PKNOX1	HMGA1	NFYA	NR2F2	IRF9	E2F4	NR3C1	PBX3	PAX8	ERF	UBP1	RFXANK	BHLHE40	ZIC1	SRF	SOX4	MAZ	SP2	RELA	PBX1	TGIF1	TFAP2A	SP3	IRF3	ZNF384	STAT3	ZNF148	MXI1	ELF4	MAX	SMAD2	SREBF1	STAT1	MITF	FOXC1	TCF12	NFKB1	SOX12	MTF1	USF2	ELF1	HES1	PATZ1	JUND	FOXO3	RXRB	RXRA	MECOM	TOPORS	SOX13	NR1H2	CREB1	SMAD1	NFATC1	ZBTB6	ESR1	FOXJ2	NFYB	TCF7L2	NFYC	TFE3	EGR1	SOX2	NFIL3	ESRRA	ELK3	MXD4	RFX5	NFATC3	POU2F1	CEBPB	HSF1	SREBF2	PBX2	FOSL2	SMAD3	TFDP2	ATF2	VDR	IRF2	ZBTB14	ARNT2	IRF7	MEF2A	AR	IRF5	EP300	SOX15	IRF6	SOX9	SMAD4	FOXP1	RARG	AHR	STAT5B	GATA2	CREM	BACH1	HOXC6	JUN	GABPA	ETS2	IRF1	ARNT	SMAD5	SMAD7	MZF1	REL	MSX1	POU4F1	HOXA5	ATF3	MEIS1	NFKB2	RARB	MAFF	FOXF2	TEAD1	RUNX3	ETV7	ZBTB18	TP63	FOXO1	SMAD6	GATA6	RUNX1	SP1	FLI1	MAFB	DBP	MEF2D	NR1H3	STAT4	HMGA2	TCF4	ERG	STAT2	NKX3-1	LMO2	THRA	BACH2	RFX3	MAF	PPARA	TAL1	PITX2	FOXP3
PMC10203045-mmc8.xlsx-Table_S7-Unnamed_1	KAP1 and multiple ZNF TFs40 were enriched in some high variable families (Figure S7A; **Table S7**)  Table S7. KRAB-ZNFs that are associated with the variable immune response to IAV infection, related to Figure 6KRAB-ZNFs were obtained from Imbeault et al.40 It included the KRAB-ZNF differential expression changes, correlation with TE accessibility post-infection, correlation of their basal expression with viral load, enrichment of binding sites and motifs in high variable families. Correlation analysis was performed using the linear regression model	ZNF892	LOC122539214	ZNF875	KRBOX4	PRDM9	RBAK	ZNF722	ZFP1	ZFP14	ZFP2	ZFP28	ZFP30	ZFP37	ZFP57	ZFP69	ZFP69B	ZFP82	ZFP90	ZFP92	ZIK1	ZIM2	ZIM3	ZKSCAN1	ZKSCAN2	ZKSCAN3	ZKSCAN4	ZKSCAN5	ZKSCAN7	ZKSCAN8	ZNF10	ZNF100	ZNF101	ZNF107	ZNF112	ZNF114	ZNF12	ZNF121	ZNF124	ZNF132	ZNF133	ZNF134	ZNF135	ZNF136	ZNF138	ZNF14	ZNF140	ZNF141	ZNF154	ZNF155	ZNF157	ZNF16	ZNF160	ZNF169	ZNF17	ZNF175	ZNF177	ZNF18	ZNF180	ZNF181	ZNF182	ZNF184	ZNF189	ZNF19	ZNF195	ZNF197	ZNF2	ZNF200	ZNF202	ZNF205	ZNF208	ZNF211	ZNF212	ZNF213	ZNF214	ZNF215	ZNF221	ZNF222	ZNF223	ZNF224	ZNF225	ZNF226	ZNF227	ZNF229	ZNF23	ZNF230	ZNF233	ZNF234	ZNF235	ZNF239	ZNF248	ZNF25	ZNF250	ZNF251	ZNF253	ZNF254	ZNF256	ZNF257	ZNF26	ZNF260	ZNF263	ZNF264	ZNF266	ZNF267	ZNF268	ZNF273	ZNF274	ZNF275	ZNF28	ZNF282	ZNF283	ZNF285	ZNF286A	ZNF287	ZNF3	ZNF30	ZNF300	ZNF302	ZNF304	ZNF311	ZNF316	ZNF317	ZNF320	ZNF324	ZNF324B	ZNF331	ZNF333	ZNF334	ZNF337	ZNF33A	ZNF33B	ZNF34	ZNF343	ZNF345	ZNF347	ZNF35	ZNF350	ZNF354A	ZNF354B	ZNF354C	ZNF37A	ZNF382	ZNF383	ZNF394	ZNF398	ZNF404	ZNF41	ZNF415	ZNF416	ZNF417	ZNF418	ZNF419	ZNF420	ZNF425	ZNF426	ZNF429	ZNF43	ZNF430	ZNF431	ZNF432	ZNF433	ZNF436	ZNF439	ZNF44	ZNF440	ZNF441	ZNF442	ZNF443	ZNF445	ZNF446	ZNF45	ZNF454	ZNF460	ZNF461	ZNF468	ZNF470	ZNF471	ZNF473	ZNF479	ZNF480	ZNF483	ZNF484	ZNF485	ZNF486	ZNF487	ZNF490	ZNF491	ZNF492	ZNF493	ZNF496	ZNF497	ZNF500	ZNF506	ZNF510	ZNF514	ZNF517	ZNF519	ZNF525	ZNF527	ZNF528	ZNF529	ZNF530	ZNF534	ZNF540	ZNF543	ZNF544	ZNF546	ZNF547	ZNF548	ZNF549	ZNF550	ZNF551	ZNF552	ZNF554	ZNF555	ZNF556	ZNF557	ZNF558	ZNF559	ZNF560	ZNF561	ZNF562	ZNF563	ZNF565	ZNF566	ZNF567	ZNF568	ZNF569	ZNF57	ZNF570	ZNF571	ZNF573	ZNF577	ZNF578	ZNF582	ZNF583	ZNF584	ZNF585A	ZNF585B	ZNF586	ZNF587	ZNF587B	ZNF589	ZNF595	ZNF596	ZNF597	ZNF599	ZNF600	ZNF605	ZNF606	ZNF607	ZNF610	ZNF611	ZNF613	ZNF614	ZNF615	ZNF616	ZNF619	ZNF620	ZNF621	ZNF624	ZNF625	ZNF626	ZNF627	ZNF630	ZNF641	ZNF649	ZNF655	ZNF658	ZNF66	ZNF660	ZNF662	ZNF665	ZNF667	ZNF669	ZNF670	ZNF671	ZNF674	ZNF675	ZNF676	ZNF677	ZNF678	ZNF679	ZNF680	ZNF681	ZNF682	ZNF684	ZNF689	ZNF69	ZNF695	ZNF699	ZNF7	ZNF700	ZNF701	ZNF705A	ZNF705B	ZNF705D	ZNF705G	ZNF707	ZNF708	ZNF71	ZNF713	ZNF714	ZNF716	ZNF717	ZNF718	KRBOX5	ZNF721	ZNF723	ZNF724	ZNF726	ZNF727	ZNF728	ZNF729	ZNF730	ZNF732	ZNF735	ZNF736	ZNF737	ZNF74	ZNF746	ZNF747	ZNF749	ZNF75A	ZNF75D	ZNF761	ZNF763	ZNF764	ZNF765	ZNF766	ZNF768	ZNF77	ZNF772	ZNF773	ZNF776	ZNF777	ZNF778	ZNF780A	ZNF780B	ZNF782	ZNF783	ZNF785	ZNF786	ZNF789	ZNF79	ZNF790	ZNF791	ZNF792	ZNF793	ZNF799	ZNF80	ZNF805	ZNF808	ZNF81	ZNF813	ZNF814	ZNF816	ZNF823	ZNF829	ZNF83	ZNF836	ZNF837	ZNF84	ZNF841	ZNF844	ZNF845	ZNF846	ZNF85	ZNF850	ZNF852	ZNF860	ZNF878	ZNF879	ZNF880	ZNF883	ZNF891	ZNF90	ZNF91	ZNF92	ZNF93	ZNF98	ZNF99	ZSCAN16	ZSCAN21	ZSCAN22	ZSCAN25	ZSCAN29	ZSCAN32	ZSCAN4
PMC2981562-pone.0013979.s009.xlsx-S3_B-cellTFs-ANOVAs-Unnamed_1	or more mutant and EBV infection also alters EBF1 and STAT5A more than five-fold (**Table S3**)  ANOVA statistics for major players in B-cell differentiation. Contrast statistics showing statistical significance and fold change for genes shown in Figure 4. Emphasis (bold and/or colour) is placed where statistics pass certain thresholds as indicated in the table.(0.06 MB XLSX)  Click here for additional data file	NOTCH2	POU2F1	EBF1	NFATC1	NFATC2	BACH2	BCL6	SPI1	PAX5	MTA3	ZBTB16	KLF4	XBP1	PRDM1	KLF9	IRF4	STAT5A	STAT5B	STAT3	IRF8
PMC2981562-pone.0013979.s009.xlsx-S3_B-cellTFs-ANOVAs-Unnamed_2	or more mutant and EBV infection also alters EBF1 and STAT5A more than five-fold (**Table S3**)  ANOVA statistics for major players in B-cell differentiation. Contrast statistics showing statistical significance and fold change for genes shown in Figure 4. Emphasis (bold and/or colour) is placed where statistics pass certain thresholds as indicated in the table.(0.06 MB XLSX)  Click here for additional data file	NOTCH2	POU2F1	EBF1	NFATC1	NFATC2	BACH2	BCL6	SPIB	SPI1	PAX5	MTA3	ZBTB16	KLF4	XBP1	PRDM1	KLF9	IRF4	STAT5A	STAT5B	STAT3	IRF8
PMC2981562-pone.0013979.s009.xlsx-S3_B-cellTFs-ANOVAs-Unnamed_3	or more mutant and EBV infection also alters EBF1 and STAT5A more than five-fold (**Table S3**)  ANOVA statistics for major players in B-cell differentiation. Contrast statistics showing statistical significance and fold change for genes shown in Figure 4. Emphasis (bold and/or colour) is placed where statistics pass certain thresholds as indicated in the table.(0.06 MB XLSX)  Click here for additional data file	NOTCH2	POU2AF1	EBF1	NFATC1	NFATC2	BACH2	BCL6	SPIB	PAX5	MTA3	ZBTB16	KLF4	XBP1	PRDM1	KLF9	IRF4	STAT5A	STAT5B	STAT3	IRF8
PMC3123298-pone.0021203.s002.docx-0-Unnamed_0	in response to securinine treatment (24 hours) as compared to vehicle treated cells (see **Figure S2**)  Transcription-related genes exhibiting a 2.5 fold or greater change in expression after securinine treatment. (DOCX)  Click here for additional data file	AFF4	BMAL1	ZFHX3	BATF	BAZ2B	BCL3	BCL6	BHLHE40	ZBTB46	BTG2	CARHSP1	CASZ1	CD86	CEBPB	CEBPD	CRK	CTNNB1	DDIT3	E2F2	E2F7	EGR1	EGR2	ELL2	ENPP2	ETS1	ETS2	ETV5	FMNL2	FOS	GAS7	HBP1	HIF1A	HIPK2	HIVEP1	ID2	IFI16	IRF1	IRF7	IRF9	JUN	KLF10	KLF6	LITAF	MAFB	KMT2C	FOXO4	MSC	MSRB2	MTF1	MXD1	NAB1	NCOA1	NCOA3	NFATC1	NFIL3	NFKB2	NFKBIE	NOTCH1	OLIG1	PBX3	KAT2B	PCGF2	PHTF1	PIR	POU2F2	PPARD	PPARG	PRDM1	HELZ2	RELB	RFX2	MEX3B	RRAGC	RUNX3	RXRA	RYBP	SERTAD1	SKIL	SMAD7	SOD2	SOX13	SP100	SP140	SQSTM1	STAT3	STAT5A	TAF13	TFAP2A	TFE3	TLE3	TRPS1	TSC22D2	TSC22D3	VDR	ZBTB7B	ZFP36L1	ZNF20	ZNF217	ZNF230	ZNF319	ZSCAN18	ZNF641	ZBTB47
PMC10224926-41467_2023_38886_MOESM7_ESM.xlsx-Supp_Figure_5_-_Panel_d-Unnamed_0		ASCL2	BRF1	CUX1	FOXO3	FOXP4	HESX1	KDM5A	KLF5	MEF2A	MEF2C	MEF2D	MYF6	MYOD1	MYOG	NANOS1	NKX6-2	NR2C1	NR2F2	PATZ1	PHF8	REST	RFX5	RXRG	SOX6	SREBF2	SRF	TCF12	TGIF1	VEZF1	WRNIP1	BCLAF1	CTCF	E2F1	E2F2	E2F3	E2F7	E2F8	ETV4	ETV5	EZH2	FOXM1	HCFC1	HDAC2	HMGA2	KLF13	NFYB	POLE3	POLE4	POU3F3	RAD21	RCOR1	SMARCA4	SOX8	SP2	TCF3	TFDP1	TP73	ZNF143	ZNF281	ATF4	BACH1	BCL3	BHLHE40	CEBPB	CEBPD	CREB3L1	CREB3L2	CREB5	DDIT3	EGR1	EGR2	ELK3	EMX2	ERG	ETS1	ETS2	ETV6	FLI1	FOSL1	FOSL2	HLF	HOXA11	IRF1	IRF7	IRF8	JDP2	KLF10	KLF16	KLF2	KLF6	KLF7	LHX8	MAFF	MEIS2	MXI1	NFAT5	NFATC2	NFKB2	NR1H3	NR2F6	PLAG1	PPARA	PRDM1	RARG	RELA	RELB	RUNX3	SOX4	SP1	SP3	SP9	SREBF1	STAT1	STAT2	STAT3	TFAP2A	THRA	TWIST1	XBP1	ZBTB7A	ZBTB7B	ZEB1	ZNF467	ZNF502
PMC10224926-41467_2023_38886_MOESM7_ESM.xlsx-Supp_Figure_6_-_Panel_c-Unnamed_0		ARID3A	EGR1	ESRRG	GATA2	MYOD1	MYOG	NR2F6	PGR	RARA	RXRG	SNAI1	SOX6	SOX8	SRF	TCF12	TEAD4	ZNF143	ALX4	E2F7	E2F8	EZH2	KLF6	RFX5	SAP30	AR	BHLHE41	CREB3L1	CUX1	DBP	ELF1	ERG	ESR2	FLI1	FOXC2	FOXD4	FOXD4L1	FOXD4L5	FOXD4L6	FOXF2	GTF2F1	HEY1	HOXB13	IRF2	JDP2	JUN	KLF4	KLF5	KLF9	MEF2C	MEIS3	MSX2	MYF6	NELFE	NFKB2	NR1H2	NR1H3	PAX3	PAX7	PPARA	RELA	RUNX3	RXRA	STAT1	STAT2	STAT3	TAF7	TBX15	TET1	TFCP2L1	TWIST1	XBP1	ZIC1	ZMIZ1
PMC3121118-1752-0509-5-S1-S2-S3.xls-Sheet4-Unnamed_1	promoters relative to background uni-directional promoters. Based on the Jaspar PSSM information, we categorized 4**3**  Additional file 3 TableS3The enrichment of TFBS in bi-directional promoters relative to uni-directional promoters  Click here for file	AR	ARNT	BRCA1	CREB1	E2F1	ELF5	ELK1	ELK4	EN1	ESR1	ETS1	GABPA	HINFP	HLF	HNF4A	MAFB	MAX	MYB	MYCN	NFKB1	NFYA	NHLH1	PAX2	PAX5	PAX6	PBX1	REL	REST	ZNF423	SOX17	SOX9	SP1	SPI1	SPIB	SPZ1	TFAP2A	USF1	ZNF143	ZNF354C	NKX2-5	NKX3-1	NKX3-2	NOBOX	NR2F1	NR3C1	PAX4	PDX1	PPARG	PRRX2	RELA	RORA	RREB1	RUNX1	SOX5	SRF	SRY	STAT1	TBP	TEAD1	TP53	YY1	ZEB1
PMC3121118-1752-0509-5-S1-S2-S3.xls-Sheet4-Unnamed_4	promoters relative to background uni-directional promoters. Based on the Jaspar PSSM information, we categorized 4**3**  Additional file 3 TableS3The enrichment of TFBS in bi-directional promoters relative to uni-directional promoters  Click here for file	ARNT	ATF1	ATF2	ATF6	BACH2	CREB1	EGR1	EGR2	EGR3	EGR4	ELK1	EP300	ESR1	ETS1	GABPA	HMX3	HNF4A	HSF1	HSF2	IKZF1	IKZF2	KLF12	LGALS4	LHX1	MAX	MSC	MYCN	MYOG	MZF1	NF1	NFE2	NFE2L1	NFIL3	NFKB1	OR5I1	TP53	PATZ1	PAX3	PAX4	PAX5	PAX6	PPARA	REL	RELA	RFX1	RUNX1	SLC25A4	SOX9	SP1	SPZ1	SREBF1	STAT3	STAT4	STAT5A	STAT5B	TFAP2A	TFAP2C	TFAP4	XBP1	ZBTB6	ZIC1	ZIC2	ZIC3	ZNF143
PMC10166835-Table1.DOCX-1-TFs	Click here for additional data file	ATF4	ATF6	ATF6B	CDX1	CREB3	CREB3L1	CREB3L2	EIF2AK3	ELF1	ELF3	ELF4	ELF5	ELK1	ELK3	ELK4	ERF	ERG	ETS1	ETS2	ETV1	ETV2	ETV3	ETV4	ETV5	ETV6	FEV	FLI1	GABPA	GABPB1	HEY1	HNF1A	HNF1B	MYB	NFATC3	NFE2L1	NFYA	NFYB	NFYC	PAX4	POLE3	SRRM3	TAF9	TLX2	TP53	XBP1	ZEB1	ZNF143
PMC10197685-media-2.xlsx-S2-Table_S2_-_Transcription_factor_binding_motifs_TFBMs_used_to_generate_candidate_promoters	treating HEK293 cells with eight additional stimuli, including mitogens and inducers of cellular stress (**Table S1**)	TF	BCL6B	CTCF	EGR1	GLI2	GLIS1	GLIS2	KLF13	KLF14	PRDM1	SCRT1	SP1	SP4	SP8	YY2	ZBED1	ZBTB7A	ZBTB7B	ZIC1	ZIC3	ZNF143	ZBTB18	ZKSCAN3	ZNF410	ZNF524	ZNF740	ZNF75A	ZNF784	ZSCAN4	CENPB	GRHL1	TFCP2	CUX1	CUX2	ONECUT1	ONECUT3	E2F2	E2F3	E2F7	EBF1	EHF	ELF1	ELF3	ELK1	ERG	ETS1	ETV2	ETV6	SPDEF	SPIC	GATA3	GCM1	LEF1	SOX9	TCF7L1	HOMEZ	HSF1	HSFY2	IRF3	IRF5	IRF7	IRF9	MEF2A	MEF2B	MEF2D	SRF	MEIS2	MEIS3	TGIF1	MYBL1	MYBL2	NFAT5	NFATC1	NFKB1	NFKB2	NFIA	NFIB	NRF1	PAX1	PAX2	PAX3	PAX4	PAX5	PAX6	POU1F1	POU2F1	POU2F2	POU2F3	POU3F1	POU3F2	POU3F3	POU4F1	POU4F2	POU6F2	PROX1	RFX2	RFX3	RFX5	RUNX2	GMEB2	EOMES	MGA	TBX15	TBX19	TBX1	TBX20	TBX21	TBX4	TBXT	TEAD1	TEAD3	TFAP2A	TFAP2B	BMAL1	BHLHE41	BHLHE23	CLOCK	HES5	HEY2	ID4	MAX	MLXIPL	MYF6	NEUROG2	NHLH1	OLIG2	SREBF2	TFAP4	ATF4	ATF7	BATF3	CEBPB	CREB3L1	CREB3	DBP	JDP2	MAFF	MAFG	MAFK	NFIL3	XBP1	FOXB1	FOXC1	FOXC2	FOXD2	FOXD3	FOXG1	FOXI1	FOXJ2	FOXL1	FOXO1	FOXO6	ALX3	ALX4	BARHL2	BARX1	DPRX	DRGX	DUXA	EMX1	EN1	GBX2	HESX1	HMBOX1	HNF1A	HOXA10	HOXA13	HOXC10	HOXC11	IRX2	ISL2	LHX2	LHX6	LHX9	MEOX2	MSX1	NKX2-3	NKX3-1	OTX1	PDX1	PITX1	VENTX	AR	ESR1	ESRRA	ESRRB	ESRRG	HNF4A	NR2C2	NR2E1	NR2F1	NR3C1	NR3C2	NR4A2	RARA	RARG	RORA	RXRA	THRA	THRB	VDR	TP63
PMC10197685-media-2.xlsx-S3-Table_S3_-_TRE_units	treating HEK293 cells with eight additional stimuli, including mitogens and inducers of cellular stress (**Table S1**)	TF	BCL6B	CTCF	EGR1	GLI2	GLIS1	GLIS2	KLF13	KLF14	PRDM1	SCRT1	SP1	SP4	SP8	YY2	ZBED1	ZBTB7A	ZBTB7B	ZIC1	ZIC3	ZNF143	ZBTB18	ZKSCAN3	ZNF410	ZNF524	ZNF740	ZNF75A	ZNF784	ZSCAN4	CENPB	GRHL1	TFCP2	CUX1	CUX2	ONECUT1	ONECUT3	E2F2	E2F3	E2F7	EBF1	EHF	ELF1	ELF3	ELK1	ERG	ETS1	ETV2	ETV6	SPDEF	SPIC	GATA3	GCM1	LEF1	SOX9	TCF7L1	HOMEZ	HSF1	HSFY2	IRF3	IRF5	IRF7	IRF9	MEF2A	MEF2B	MEF2D	SRF	MEIS2	MEIS3	TGIF1	MYBL1	MYBL2	NFAT5	NFATC1	NFKB1	NFKB2	NFIA	NFIB	NRF1	PAX1	PAX2	PAX3	PAX4	PAX5	PAX6	POU1F1	POU2F1	POU2F2	POU2F3	POU3F1	POU3F2	POU3F3	POU4F1	POU4F2	POU6F2	PROX1	RFX2	RFX3	RFX5	RUNX2	GMEB2	EOMES	MGA	TBX15	TBX19	TBX1	TBX20	TBX21	TBX4	TBXT	TEAD1	TEAD3	TFAP2A	TFAP2B	BMAL1	BHLHE41	BHLHE23	CLOCK	HES5	HEY2	ID4	MAX	MLXIPL	MYF6	NEUROG2	NHLH1	OLIG2	SREBF2	TFAP4	ATF4	ATF7	BATF3	CEBPB	CREB3L1	CREB3	DBP	JDP2	MAFF	MAFG	MAFK	NFIL3	XBP1	FOXB1	FOXC1	FOXC2	FOXD2	FOXD3	FOXG1	FOXI1	FOXJ2	FOXL1	FOXO1	FOXO6	ALX3	ALX4	BARHL2	BARX1	DPRX	DRGX	DUXA	EMX1	EN1	GBX2	HESX1	HMBOX1	HNF1A	HOXA10	HOXA13	HOXC10	HOXC11	IRX2	ISL2	LHX2	LHX6	LHX9	MEOX2	MSX1	NKX2-3	NKX3-1	OTX1	PDX1	PITX1	VENTX	AR	ESR1	ESRRA	ESRRB	ESRRG	HNF4A	NR2C2	NR2E1	NR2F1	NR3C1	NR3C2	NR4A2	RARA	RARG	RORA	RXRA	THRA	THRB	VDR	TP63	JUN	ATF6	HSD17B6
PMC3091716-1471-2164-11-567-S3.XLS-overlap-result-factor1	also compared the predicted TFBSs with 14 ChIP-seq experiments (additional files 1, 2, and **3**)  Additional file 3Comparison of the predicted motif pairs with pairs of ChIP-seq experiments. This file describes the results of the comparison of the predicted motif pairs with pairs of ChIP-seq experiments  Click here for file	NFE2	YY1	MYC	STAT1	JUN	SREBF2	E2F4
PMC3091716-1471-2164-11-567-S3.XLS-overlap-result-factor2	also compared the predicted TFBSs with 14 ChIP-seq experiments (additional files 1, 2, and **3**)  Additional file 3Comparison of the predicted motif pairs with pairs of ChIP-seq experiments. This file describes the results of the comparison of the predicted motif pairs with pairs of ChIP-seq experiments  Click here for file	YY1	SREBF2	E2F4	MYC	STAT1	STAT2	NFE2
PMC3091716-1471-2164-11-567-S2.XLS-Sheet1_-_Table_1-TF	We compared our predictions with composite element (CE) pairs in the TRANSFAC database [**2**]  Additional file 2Comparison of ChIP-seq data with predicted TFBSs of individual motifs. This file describes the results of the comparisons of the ChIP-seq data with the predicted TFBSs for individual motifs  Click here for file	NFE2	MYC	GATA1	JUN	STAT1	TCF7L2	SREBF2
PMC10188339-aging-15-204682-s002.xlsx-Sheet1-Supplementary_Table_1_Symbols_and_categories_of_the_1_555_ZNFs	Raw data of 1555 zinc finger genes (**Supplementary Table 1**)	BCL6	RING1	BCL6B	RLF	RNF10	RNF11	RNF13	RNF14	TRIM38	RNF17	RNF2	RNF20	TRIM34	TRIM3	TRIM39	PCGF3	RNF4	RNF5	RNF6	RNF7	RNF8	TRIM10	RORA	RORB	RORC	RREB1	RXRA	RXRB	RXRG	RYBP	SALL1	SALL2	SALL3	SCEL	BMI1	TSHZ1	SCAF11	SRSF7	BNC1	SIAH1	SIAH2	BRAP	BRCA1	BRD1	ZFP36L1	ZFP36L2	SNAI2	HLTF	KDM5C	KDM5D	SNAI1	BSN	CAPN15	SP1	SP100	SP2	SP3	SP4	KLF9	SQSTM1	TRIM21	TAF15	ZNF354A	TCF19	ZEB1	TEX13A	TGFB1I1	ZNHIT2	THRA	THRB	KLF10	KLF11	TRIM24	ZNF384	TOP3A	TRAF2	TRAF3	TRAF4	TRAF5	TRAF6	ZNHIT3	TRIP4	TRIP6	EGLN1	TRPS1	TTC3	TTF2	UHRF1	UHRF2	USP19	UTRN	VDR	VPS41	NSD2	NSD3	WT1	YY1	RNF103	ZBTB14	ZFP3	ZFP36	ZFP37	ZFP92	ZNF235	ZKSCAN5	ZFPL1	ZFX	ZFY	ZHX1	ZIC1	ZIC2	ZIC3	ZIM2	ZNF10	ZNF100	ZNF101	ZNF106	ZNF107	ZNF112	ZNF114	ZNF117	ZNF12	ZNF121	ZNF124	ZNF131	ZNF132	ZNF133	ZNF134	ZNF135	ZNF136	ZNF138	ZNF14	ZNF140	ZNF141	ZNF142	ZNF143	PCGF2	ZBTB16	ZNF146	TRIM25	ZNF148	ZBTB17	ZNF154	ZNF155	ZNF157	ZNF708	ZNF16	ZNF160	VEZF1	SF1	ZNF165	ZKSCAN7	ZNF169	ZNF17	TRIM26	ZNF174	ZNF175	ZNF177	RNF112	ZNF18	ZNF180	ZNF181	RNF113A	ZNF184	ZNF185	ZSCAN26	ZNF189	ZNF19	ZKSCAN8	ZSCAN9	ZNF195	ZNF197	ZMYM2	ZNF2	ZNF20	ZNF200	ZNF202	ZNF205	ZSCAN10	ZNF207	ZNF208	ZNF182	ZNF211	ZNF212	ZNF213	ZNF214	ZNF215	ZFAND5	ZNF217	TSHZ2	ZNF219	ZNF22	KAT6A	ZNF221	ZNF222	ZNF223	ZNF224	ZNF225	ZNF226	ZNF227	ZNF229	ZNF23	ZNF230	ZNF232	ZNF234	ZNF236	ZMYM5	ZBTB18	ZNF239	ZNF24	ZNF248	ZNF25	ZNF250	ZNF251	ZNF254	ZNF256	ZMYM6	ZPR1	ZNF26	ZMYM3	ZMYM4	ZNF263	ZNF264	ZRANB2	ZNF266	ZNF267	ZNF268	ZNF273	ZNF274	ZNF275	ZNF277	PATZ1	ZNF28	ZNF281	ZNF282	ZNF283	ZNF284	ZNF285	SCAPER	LTN1	ZBTB21	ZBTB22	ZNF3	ZNF30	ZNF300	ZSCAN20	RNF114	ZNF32	ZNF33A	ZNF33B	ZNF34	ZNF35	ZKSCAN1	ZNF37A	ZSCAN21	ZNF41	MZF1	ZNF43	ZNF44	ZNF45	ZBTB25	ZNF48	ZNF57	ZNF711	ZNF66	ZNF69	ZNF7	ZNF70	ZNF71	ZNF74	ZNF75D	ZNF75A	ZNF76	ZNF77	ZNF79	ZNF8	ZNF80	ZNF81	ZNF83	ZNF84	ZNF85	CNBP	ZNF90	ZNF91	ZNF92	ZNF93	ZSCAN12	ZNF98	ZNF99	IKZF1	IKZF2	IKZF3	IKZF4	ZFYVE1	ZXDA	ZXDB	ZYX	BCL11A	BCL11B	INO80B	PCLO	RLIM	TRIM17	TRIM49	RNF19A	ZNF253	ZNF257	ZNF260	ZNF286A	ZNF287	ZBTB20	ZNF304	FEZF2	ZNF317	HIVEP3	ZNF318	KDM2A	KDM2B	ZNF319	KLF13	BIRC7	CTCF	KMT2C	RNF24	ZNF320	ZNF316	ZNF311	ZNF302	SCAND3	ZKSCAN3	ZKSCAN4	PDLIM2	PRDM9	PRDM10	PRDM12	PRDM15	PRDM16	PRDM14	LPXN	ZNF324	ZSCAN31	ZNF326	UNKL	OVOL3	ZNF329	TRIM55	LHX5	LHX9	NSD1	BRPF1	BRPF3	IKZF5	XIRP2	ANAPC11	SP5	SP6	KLF15	RNF213	VPS11	ING3	TES	RNF26	RNF25	TRIM64	FYCO1	DEAF1	ZEB2	MYNN	ZFP91	RUNX1T1	CBFA2T2	CBFA2T3	CBL	CBLB	ZNF330	ZNF331	SMYD3	CGRRF1	RTP3	TRIM8	ZNF333	LDB3	ADNP	GATA5	OVOL2	ZNF334	ZNF335	GZF1	ZNF337	OSR2	KMT2B	RBCK1	L3MBTL1	SALL4	ZHX3	ZFP64	ZGPAT	SCRT1	SCRT2	CBLC	DTX2	TRIM2	ZNF296	LIN28A	ZNF341	TRIM63	TRIM54	ZNF343	FGD3	RNF31	ZNF444	MLLT10	LIMS2	ZBTB46	PHF20	ZSWIM1	ZSWIM3	ZNF831	ZCCHC3	CTCFL	SMYD5	TRIM4	TRIM5	TRIM6	TRIM7	TRIM36	TRIM11	TRIM15	TRIM35	TRIM9	TRIM31	TRIM33	ZIM3	ZNF345	TRIM22	TRIM32	TRIM28	ZNF346	ZNF347	RFPL4A	ZMIZ1	PDLIM4	KLF3	PJA1	ZNF350	ZBTB33	ZFPM2	MEX3D	ZNF354C	ZBTB11	CIZ1	MBNL2	ZNF589	ZNF544	ZNF423	ZBTB32	ZBTB6	PRICKLE4	CHD5	ZNF358	KLF16	PIAS3	RNF40	HELZ	NEBL	ZMYND11	PIAS4	KAT7	PRICKLE1	RNF139	PHF11	TAB2	SUZ12	RNF32	SP140	ZNF354B	RNF113B	ZFR	RNF34	TAF3	PIAS2	SP7	YAF2	DBF4	FHL5	RNF111	MARCHF7	ZC3H12B	ZNF382	DPF3	COP1	TRIM74	PDLIM5	RCHY1	PJA2	ZNF385A	INSM2	KAT6B	BFAR	PCGF1	ZNF674	SH3RF1	RBAK	PDZRN3	ZNRF4	CRIP3	RNF138	UBOX5	ZFP28	ZFTRAF1	ZC3H4	HINFP	TRIM69	DBF4B	APEX2	ZNF638	ZBTB43	ZDHHC1	REPIN1	KAT8	PHF5A	ZFAND3	KDM5B	RNF38	RNF39	ZBTB7A	ZNF362	RSF1	ZNRF3	PHF6	RNF115	TRIM73	ZNF648	ZNF365	ZRANB1	PHF10	NPLOC4	RAD18	RNF130	ZNF366	ZNF367	ZNF398	RNF41	ZNF292	SNAI3	ZDHHC17	ZDHHC13	ZNRF1	PHF7	ZDHHC7	ZDHHC2	ZDHHC3	ZDHHC4	ZDHHC5	ZDHHC8	ZDHHC9	RNF43	ZHX2	ISL2	KMT2E	HIC2	ZNF280A	ZNF383	ZBTB7B	ST18	NFXL1	TRIM40	ZNF395	ZNF391	ZFP57	ZNF397	ZNF396	KLF17	ZNF394	TRIM41	TRIM42	TRIM43	TRIM44	TRIM50	TRIM45	TRIM46	TRIM47	TRIM48	TRIM51	TRIM52	TRIM56	ZBTB12	ASH1L	FGD5	FGD4	ZDHHC11	ZDHHC12	ZDHHC6	CHD3	RNF44	CHD4	ABLIM2	SP8	SHPRH	ZMYND10	ZNF404	ING5	ING4	CCNB1IP1	RUFY1	RUFY2	ZFPM1	ZBTB49	ZFAT	ZNF407	ZNF408	ZDHHC22	ZNF410	ZFHX2	HOMEZ	DPF1	AJUBA	MGRN1	ZBTB1	OBI1	CHAMP1	ZIC5	RBM26	G2E3	PRICKLE2	ZDHHC14	ZDHHC15	ZNF839	ZC2HC1C	ZC3H13	ZIC4	LNX2	ZNF676	ZAR1	RNF212B	WDFY1	CHFR	TRAF7	RNF144A	WDFY2	ZC3H14	MBNL3	KCMF1	MICAL1	ZNF709	ZNF414	ZNF415	ZNF416	ZNF417	ZNF418	ZNF419	ZNF420	PDLIM1	PHF8	ZNF425	ZBED2	ZBED3	ZDHHC18	ZDHHC19	ZDHHC16	ZBED4	ZNF426	SYVN1	FANCL	ZDHHC20	ZDHHC21	WDFY3	ZFYVE16	PLEKHF2	ZFYVE19	RBSN	ZFYVE21	ZFYVE26	ANKFY1	PLEKHF1	PDLIM3	ZNF428	ZNF486	ZNF430	ZNF431	ZNF432	ZNF433	ZSCAN32	ZSCAN16	ZNF436	PHF12	ZNF429	RNF145	THAP2	THAP3	THAP1	ZBTB2	ZNF439	ZNF440	ZNF441	ZNF442	ZNF443	DZIP1	WTIP	SMYD2	SMYD1	ANKMY1	ZSCAN2	ZMYND15	MSS51	ZNF445	ZNF438	ZNF446	ZSCAN18	ZNF449	SMYD4	RNF121	MIB1	ZNF451	ZBTB24	ZMYND19	RNF122	RNF123	PRR3	RNF125	RNF126	LONRF3	RNF128	RNF133	MYLIP	PCGF6	RNF135	RNF141	TRIM68	TRIM60	ZC2HC1B	ZC3H12D	ZMYND12	ZSCAN23	ZNF454	ZUP1	CBLL1	RNF146	RC3H2	RNF217	NHLRC1	KDM1B	RNF144B	ZNF460	ZNF461	TOPORS	ZNF462	ZNHIT1	RNF216	ZNF804A	LHX4	LHX6	FGD6	ZNF853	ZNF786	PRKRIP1	PARP12	ZNF746	ZNF804B	ZSCAN25	ZNF713	NANOS3	PHF14	ZNF777	ZNF470	KDM7A	ZMIZ2	ZNRF2	KLF6	RNF148	ZC3HAV1L	ZNF727	FEZF1	ZCCHC2	ZCCHC4	ZBTB3	PDLIM7	JADE3	PHF13	JADE2	RTL3	ZRSR2	ZNF280B	KLF14	NANOS1	RNF149	RNF150	ZNF467	ZNF761	THAP4	THAP5	THAP6	THAP7	THAP8	THAP9	THAP10	THAP11	ZNF469	ZNF471	RNF151	ZNF473	ZFP62	ZNF474	ZNF479	ZNF805	DYTN	NANOS2	ZNF480	ZFP1	ZFP90	ZNF276	MARCHF8	ZBTB26	ZNF483	ZNF484	MYCBP2	ZNF485	CREBBP	MORC4	ZCWPW1	ZNF487	ZFAND4	ZSWIM8	ZNF488	MORC3	MORC2	ZCWPW2	ZNF503	CRIP1	CRIP2	ZNF322	ZNF490	ZNF491	ZNF492	ZNF493	ZSCAN4	ZSCAN5A	ZSCAN1	ZNF496	ZNF497	ZBTB45	ZNF500	ZNF501	ZNF502	ZC3HAV1	ZNF506	ZNF507	MTA3	PIKFYVE	ADNP2	ZBTB5	ZBTB4	RTP4	ZCCHC14	TRIM58	PHF21A	ZBTB8A	ZC2HC1A	PHF20L1	TRIM61	CXXC1	PHRF1	DTX3	ZZZ3	RNF167	PHF19	NEIL3	CXXC4	ZNF521	LIMA1	FBLIM1	CSRP1	MICAL2	MICAL3	SH3RF3	CSRP2	ZFP69	CSRP3	ZNF614	ZNF569	ZNF615	ZNF699	ZNF792	ZC3H6	ZNF621	LONRF2	RUFY4	TRAFD1	ZBTB41	RFFL	ZC4H2	ZNF706	ZNF571	ZBTB44	ZNF581	INTS12	ZC3H18	ZNF765	SP140L	ZNF551	ZNF845	LRSAM1	MARCHF9	PHF21B	NEURL3	ZNF837	ZNF689	ZNF653	ZFAND2B	RTL4	ZNF658	ZRANB3	ZCCHC8	ZNF543	ZNF700	ZNF541	MEX3B	FBXL19	SHARPIN	ZNF540	RNF214	ZNF710	RNF170	DDX59	ANKMY2	ZNF568	FLYWCH1	ZNF664	RNF208	ZCCHC9	RBM22	ANKZF1	RFWD3	MSL2	RNF220	TRIM62	ZNF701	ZNF654	ZGRF1	ZC3H11B	ZNF556	ZKSCAN2	ZSWIM4	ZNF669	ZNF649	MUL1	TUT7	ZNF668	ZNF613	ZNF750	ZMAT4	ZFAND1	ZNF696	ZNF606	ZNF703	ZNF665	ZC3H10	ZNF514	RNFT2	FIZ1	ZNF566	ZNF844	ZNF586	ZNF562	ZNF280D	ZCCHC10	ZNF280C	GIN1	RNF186	CASZ1	KRBOX4	LYAR	MARCHF5	ZNF692	ZNF770	MARCHF1	ZNHIT6	ZNF552	ZFP2	ZNF574	ZNF672	ZNF385D	ZCCHC7	ZBBX	ZMYM1	ZC3H12A	ZNF768	ZNF671	SH3RF2	LONRF1	ZNF585A	ZNF385B	ZNF534	CBLL2	ZNF599	ZNF570	ZNF573	ZNF582	ZNF558	ZNF583	ZNF547	ZMAT2	ZNF578	ZNF681	ZNF778	ZNF560	ZNF785	ZNF513	NSMCE2	DCST1	DZIP1L	ZFYVE27	ZNF548	ZNF597	RTP5	ZNF554	ZNF549	ZBTB38	SWSAP1	ZNF579	MARCHF10	RNF168	ZSCAN29	ZNF610	TRIML1	ZNF660	ZNF565	ZNF572	ZNF776	RNF185	ZFP41	DIDO1	RNF152	RNF19B	ZNF718	ZNF791	ZNF680	ZNF619	ZCCHC24	CXXC5	ZBTB47	RNF169	KRBOX5	ZSWIM7	ZNF816	ZNF787	PARP1	ZNF714	RNF187	ZNF827	ZNF595	ZNF783	ZNF846	ZNF800	ZNF596	ZNF883	ZCCHC12	TRIM65	ZNF584	ZDHHC24	ZNF740	PIAS1	RNF227	ZNF780A	ZNF575	ZNF841	ZNF763	ZNF852	RNF212	RNF175	RNF180	ZNF789	ZNF707	ZNF517	ZNF850	ZNF691	RNF181	MARCHF2	MEX3C	ZNF821	ZMAT5	ZFP69B	ZNF628	ZNF616	ZNF766	ZNF605	ZNF799	ZFAND2A	ZNF598	LIMD2	ZXDC	ZNF670	ZNF607	ZNF559	ZNF764	PCGF5	ZNF830	TET3	ZNF524	ZBTB9	ZFC3H1	ZNF747	ZNF576	ZBTB37	ZNF555	ZNF684	PHF23	ZNF511	ZFTA	ZNF683	ZNF775	GLIS3	RNF182	RTP1	ZNF557	ZNF550	ZNF679	ZNF678	ZDHHC23	ZNF546	ZNF577	ZFP82	ZNF561	ZNF567	ZNF843	RNF183	APLF	MARCHF3	ZNF677	ZNF620	ZNF611	LHX8	RBM4B	ZNF667	ZNF630	RNF166	ZNF682	JAZF1	ZC3H3	TUT4	ZNF592	ZNF516	ZNF609	ZNF646	TRIM66	ZNF629	ZNF518A	ZBTB39	ZNF536	ZZEF1	ATMIN	ZBTB40	ZNF623	ZC3H11A	VPS8	ABLIM3	ZNF652	DTX4	ZNF510	PHF24	ZFR2	LIMCH1	ZNF512B	ZNF644	ZNF608	RBM27	ZNF624	MARCHF4	ZNFX1	ZNF687	DMD	ZNF530	ZSWIM5	ZFP14	ZDBF2	ZSWIM6	ZNF529	ZFYVE28	ZC3H12C	ZNF518B	UNK	ZMAT1	ZNF512	ZNF528	ZNF527	ZNF594	RNF157	ZNF526	ZNF618	RSPRY1	ZNF525	ZNF721	RC3H1	ZNF717	GLIS2	ZNF580	TET1	GLIS1	ZC3H15	MTF2	ZFP30	ZCRB1	ZNF771	MICALL2	DNMT1	MICALL1	NSMCE1	ZC3HC1	GATAD1	ZMAT3	GATAD2A	HELZ2	JADE1	LIMS3	ZFAND6	RNFT1	ZCCHC17	PYGO1	PYGO2	RUFY3	DRP2	DTX3L	ZNF626	ZNF773	ZNF688	ZNF563	ERI2	MARCHF6	PDZRN4	DTNA	ZNF627	ZNF625	ZNF519	MIB2	DTNB	DTX1	TAB3	SP9	TSHZ3	TRAIP	ZNF675	GATAD2B	TADA2B	ZBED5	FAM200C	TRIM59	ZC3H7B	ZNF655	WIZ	ZNF823	DZIP3	ZFHX4	ZNF532	ZC3H8	ZNF593	ZNF233	ZNF585B	ZFP42	ZNF639	ZNF600	ZBTB10	ZNF695	ZNF587	ZNF622	ZC3H7A	BNC2	ZSWIM2	ZNF564	E4F1	ZBTB34	YY2	ARK2C	ZBTB7C	ZCCHC13	ZNF641	EEA1	TRIM67	ZNF662	ZNF697	ZNF705A	ZNF705B	ZNF723	ZNF704	EGR1	EGR2	EGR3	EGR4	ZNF716	ZCCHC18	ZNF724	ZNF726	ZNF728	ZNF729	ZNF735	ZNF736	ZNF737	ZNF738	ZNF730	RTP2	ZBTB42	TRIM71	TRIM72	TRIM75	ZNF749	RNF207	ZDHHC11B	ZIK1	ZNF468	ZNF772	ZNF324B	ZNF774	ZNF780B	ZNF782	ZNF784	ZNF790	ZNF793	ZNF705D	ZNF808	ZNF813	ZNF814	RFPL4B	ZBED6	RNF215	MEX3A	ZSCAN30	MARCHF11	ZNF385C	EP300	DNLZ	ZNF829	TRIM77	ZSCAN5B	ZSCAN5C	ZNF835	ZNF836	ZSWIM9	ZNF860	RNF222	ZNF862	ESR1	ESR2	ESRRA	ESRRB	ESRRG	MECOM	EWSR1	NEURL1B	BPTF	AIRE	FGD1	FGD2	FHL1	FHL2	FHL3	ZBTB8B	ZAR1L	ZNF705G	ZNF732	ZNF587B	TRIM43B	TRIM64B	TRIM64C	TRIM49D2	ZGLP1	ZNF878	ZNF880	ZNF879	ZNF888	ZNF865	ZNF891	TRIM49C	LIMS4	RNF223	FUS	GATA1	GATA2	GATA3	GATA4	GATA6	RNF224	GFI1	GFI1B	TRIM49B	GLI1	GLI2	GLI3	GLI4	TRIM49D1	ZBED1	RFPL4AL1	AMFR	GTF3A	HERC2	HGS	HIC1	HIVEP1	HIVEP2	ZNF875	ZSCAN22	ZBTB48	HNF4A	HNF4G	RNF225	KAT5	SP110	IGHMBP2	BIRC2	BIRC3	XIAP	IKBKG	ING1	ING2	ISL1	KLF1	KLF12	KLF2	KLF4	KLF5	KLF7	KLF8	AR	LASP1	LHX1	LHX2	LHX3	TRIM23	LIG3	LIMD1	LIMK1	LIMK2	LIMS1	LMCD1	LMO1	LMO2	LMO3	LMO4	PRICKLE3	LMO7	LMX1A	LMX1B	LNX1	LPP	NBR1	ZFYVE9	MAP3K1	MAZ	MBD1	MBNL1	MDM2	MDM4	MID1	MID2	MKRN1	MKRN2	MKRN3	KMT2A	KMT2D	MLLT6	MNAT1	MORC1	MTA1	MTA2	ASH2L	MTMR3	MTMR4	TRIM37	MYT1	MYT1L	NEURL1	ZFHX3	ABLIM1	NFX1	CNOT4	NR0B1	NR0B2	NR1D1	NR1D2	NR1H2	NR1H3	NR1H4	NR1I2	NR1I3	NR2C1	NR2C2	NR2E1	NR2E3	NR2F1	NR2F2	NR2F6	NR3C1	NR3C2	NR4A1	NR4A2	NR4A3	NR5A1	NR5A2	NR6A1	NRAP	NUP153	OSR1	OVOL1	PDCD2	PEG3	PEX10	PGR	PHF1	PHF2	PHF3	PLAG1	PLAGL1	PLAGL2	PML	PPARA	PPARD	PPARG	PRDM1	PRDM2	PRDM4	PRDM5	PRDM6	PRDM7	ZMYND8	THAP12	BARD1	BAZ1A	BAZ1B	BAZ2A	BAZ2B	PEX2	PXN	RAG1	RANBP2	RAPSN	RARA	RARB	RARG	KDM5A	RBBP6	RBM10	RBM4	RBM5	RBX1	DPF2	RERE	TRIM27	TRIM13	RFPL1	RFPL2	RFPL3
PMC10188339-aging-15-204682-s002.xlsx-Sheet1-Unnamed_1	Raw data of 1555 zinc finger genes (**Supplementary Table 1**)	BCL6	RING1	BCL6B	RLF	RNF10	RNF11	RNF13	RNF14	TRIM38	RNF17	RNF2	RNF20	TRIM34	TRIM3	TRIM39	PCGF3	RNF4	RNF5	RNF6	RNF7	RNF8	TRIM10	RORA	RORB	RORC	RREB1	RXRA	RXRB	RXRG	RYBP	SALL1	SALL2	SALL3	SCEL	BMI1	TSHZ1	SCAF11	SRSF7	BNC1	SIAH1	SIAH2	BRAP	BRCA1	BRD1	ZFP36L1	ZFP36L2	SNAI2	HLTF	KDM5C	KDM5D	SNAI1	BSN	CAPN15	SP1	SP100	SP2	SP3	SP4	KLF9	SQSTM1	TRIM21	TAF15	ZNF354A	TCF19	ZEB1	TEX13A	TGFB1I1	ZNHIT2	THRA	THRB	KLF10	KLF11	TRIM24	ZNF384	TOP3A	TRAF2	TRAF3	TRAF4	TRAF5	TRAF6	ZNHIT3	TRIP4	TRIP6	EGLN1	TRPS1	TTC3	TTF2	UHRF1	UHRF2	USP19	UTRN	VDR	VPS41	NSD2	NSD3	WT1	YY1	RNF103	ZBTB14	ZFP3	ZFP36	ZFP37	ZFP92	ZNF235	ZKSCAN5	ZFPL1	ZFX	ZFY	ZHX1	ZIC1	ZIC2	ZIC3	ZIM2	ZNF10	ZNF100	ZNF101	ZNF106	ZNF107	ZNF112	ZNF114	ZNF117	ZNF12	ZNF121	ZNF124	ZNF131	ZNF132	ZNF133	ZNF134	ZNF135	ZNF136	ZNF138	ZNF14	ZNF140	ZNF141	ZNF142	ZNF143	PCGF2	ZBTB16	ZNF146	TRIM25	ZNF148	ZBTB17	ZNF154	ZNF155	ZNF157	ZNF708	ZNF16	ZNF160	VEZF1	SF1	ZNF165	ZKSCAN7	ZNF169	ZNF17	TRIM26	ZNF174	ZNF175	ZNF177	RNF112	ZNF18	ZNF180	ZNF181	RNF113A	ZNF184	ZNF185	ZSCAN26	ZNF189	ZNF19	ZKSCAN8	ZSCAN9	ZNF195	ZNF197	ZMYM2	ZNF2	ZNF20	ZNF200	ZNF202	ZNF205	ZSCAN10	ZNF207	ZNF208	ZNF182	ZNF211	ZNF212	ZNF213	ZNF214	ZNF215	ZFAND5	ZNF217	TSHZ2	ZNF219	ZNF22	KAT6A	ZNF221	ZNF222	ZNF223	ZNF224	ZNF225	ZNF226	ZNF227	ZNF229	ZNF23	ZNF230	ZNF232	ZNF234	ZNF236	ZMYM5	ZBTB18	ZNF239	ZNF24	ZNF248	ZNF25	ZNF250	ZNF251	ZNF254	ZNF256	ZMYM6	ZPR1	ZNF26	ZMYM3	ZMYM4	ZNF263	ZNF264	ZRANB2	ZNF266	ZNF267	ZNF268	ZNF273	ZNF274	ZNF275	ZNF277	PATZ1	ZNF28	ZNF281	ZNF282	ZNF283	ZNF284	ZNF285	SCAPER	LTN1	ZBTB21	ZBTB22	ZNF3	ZNF30	ZNF300	ZSCAN20	RNF114	ZNF32	ZNF33A	ZNF33B	ZNF34	ZNF35	ZKSCAN1	ZNF37A	ZSCAN21	ZNF41	MZF1	ZNF43	ZNF44	ZNF45	ZBTB25	ZNF48	ZNF57	ZNF711	ZNF66	ZNF69	ZNF7	ZNF70	ZNF71	ZNF74	ZNF75D	ZNF75A	ZNF76	ZNF77	ZNF79	ZNF8	ZNF80	ZNF81	ZNF83	ZNF84	ZNF85	CNBP	ZNF90	ZNF91	ZNF92	ZNF93	ZSCAN12	ZNF98	ZNF99	IKZF1	IKZF2	IKZF3	IKZF4	ZFYVE1	ZXDA	ZXDB	ZYX	BCL11A	BCL11B	INO80B	PCLO	RLIM	TRIM17	TRIM49	RNF19A	ZNF253	ZNF257	ZNF260	ZNF286A	ZNF287	ZBTB20	ZNF304	FEZF2	ZNF317	HIVEP3	ZNF318	KDM2A	KDM2B	ZNF319	KLF13	BIRC7	CTCF	KMT2C	RNF24	ZNF320	ZNF316	ZNF311	ZNF302	SCAND3	ZKSCAN3	ZKSCAN4	PDLIM2	PRDM9	PRDM10	PRDM12	PRDM15	PRDM16	PRDM14	LPXN	ZNF324	ZSCAN31	ZNF326	UNKL	OVOL3	ZNF329	TRIM55	LHX5	LHX9	NSD1	BRPF1	BRPF3	IKZF5	XIRP2	ANAPC11	SP5	SP6	KLF15	RNF213	VPS11	ING3	TES	RNF26	RNF25	TRIM64	FYCO1	DEAF1	ZEB2	MYNN	ZFP91	RUNX1T1	CBFA2T2	CBFA2T3	CBL	CBLB	ZNF330	ZNF331	SMYD3	CGRRF1	RTP3	TRIM8	ZNF333	LDB3	ADNP	GATA5	OVOL2	ZNF334	ZNF335	GZF1	ZNF337	OSR2	KMT2B	RBCK1	L3MBTL1	SALL4	ZHX3	ZFP64	ZGPAT	SCRT1	SCRT2	CBLC	DTX2	TRIM2	ZNF296	LIN28A	ZNF341	TRIM63	TRIM54	ZNF343	FGD3	RNF31	ZNF444	MLLT10	LIMS2	ZBTB46	PHF20	ZSWIM1	ZSWIM3	ZNF831	ZCCHC3	CTCFL	SMYD5	TRIM4	TRIM5	TRIM6	TRIM7	TRIM36	TRIM11	TRIM15	TRIM35	TRIM9	TRIM31	TRIM33	ZIM3	ZNF345	TRIM22	TRIM32	TRIM28	ZNF346	ZNF347	RFPL4A	ZMIZ1	PDLIM4	KLF3	PJA1	ZNF350	ZBTB33	ZFPM2	MEX3D	ZNF354C	ZBTB11	CIZ1	MBNL2	ZNF589	ZNF544	ZNF423	ZBTB32	ZBTB6	PRICKLE4	CHD5	ZNF358	KLF16	PIAS3	RNF40	HELZ	NEBL	ZMYND11	PIAS4	KAT7	PRICKLE1	RNF139	PHF11	TAB2	SUZ12	RNF32	SP140	ZNF354B	RNF113B	ZFR	RNF34	TAF3	PIAS2	SP7	YAF2	DBF4	FHL5	RNF111	MARCHF7	ZC3H12B	ZNF382	DPF3	COP1	TRIM74	PDLIM5	RCHY1	PJA2	ZNF385A	INSM2	KAT6B	BFAR	PCGF1	ZNF674	SH3RF1	RBAK	PDZRN3	ZNRF4	CRIP3	RNF138	UBOX5	ZFP28	ZFTRAF1	ZC3H4	HINFP	TRIM69	DBF4B	APEX2	ZNF638	ZBTB43	ZDHHC1	REPIN1	KAT8	PHF5A	ZFAND3	KDM5B	RNF38	RNF39	ZBTB7A	ZNF362	RSF1	ZNRF3	PHF6	RNF115	TRIM73	ZNF648	ZNF365	ZRANB1	PHF10	NPLOC4	RAD18	RNF130	ZNF366	ZNF367	ZNF398	RNF41	ZNF292	SNAI3	ZDHHC17	ZDHHC13	ZNRF1	PHF7	ZDHHC7	ZDHHC2	ZDHHC3	ZDHHC4	ZDHHC5	ZDHHC8	ZDHHC9	RNF43	ZHX2	ISL2	KMT2E	HIC2	ZNF280A	ZNF383	ZBTB7B	ST18	NFXL1	TRIM40	ZNF395	ZNF391	ZFP57	ZNF397	ZNF396	KLF17	ZNF394	TRIM41	TRIM42	TRIM43	TRIM44	TRIM50	TRIM45	TRIM46	TRIM47	TRIM48	TRIM51	TRIM52	TRIM56	ZBTB12	ASH1L	FGD5	FGD4	ZDHHC11	ZDHHC12	ZDHHC6	CHD3	RNF44	CHD4	ABLIM2	SP8	SHPRH	ZMYND10	ZNF404	ING5	ING4	CCNB1IP1	RUFY1	RUFY2	ZFPM1	ZBTB49	ZFAT	ZNF407	ZNF408	ZDHHC22	ZNF410	ZFHX2	HOMEZ	DPF1	AJUBA	MGRN1	ZBTB1	OBI1	CHAMP1	ZIC5	RBM26	G2E3	PRICKLE2	ZDHHC14	ZDHHC15	ZNF839	ZC2HC1C	ZC3H13	ZIC4	LNX2	ZNF676	ZAR1	RNF212B	WDFY1	CHFR	TRAF7	RNF144A	WDFY2	ZC3H14	MBNL3	KCMF1	MICAL1	ZNF709	ZNF414	ZNF415	ZNF416	ZNF417	ZNF418	ZNF419	ZNF420	PDLIM1	PHF8	ZNF425	ZBED2	ZBED3	ZDHHC18	ZDHHC19	ZDHHC16	ZBED4	ZNF426	SYVN1	FANCL	ZDHHC20	ZDHHC21	WDFY3	ZFYVE16	PLEKHF2	ZFYVE19	RBSN	ZFYVE21	ZFYVE26	ANKFY1	PLEKHF1	PDLIM3	ZNF428	ZNF486	ZNF430	ZNF431	ZNF432	ZNF433	ZSCAN32	ZSCAN16	ZNF436	PHF12	ZNF429	RNF145	THAP2	THAP3	THAP1	ZBTB2	ZNF439	ZNF440	ZNF441	ZNF442	ZNF443	DZIP1	WTIP	SMYD2	SMYD1	ANKMY1	ZSCAN2	ZMYND15	MSS51	ZNF445	ZNF438	ZNF446	ZSCAN18	ZNF449	SMYD4	RNF121	MIB1	ZNF451	ZBTB24	ZMYND19	RNF122	RNF123	PRR3	RNF125	RNF126	LONRF3	RNF128	RNF133	MYLIP	PCGF6	RNF135	RNF141	TRIM68	TRIM60	ZC2HC1B	ZC3H12D	ZMYND12	ZSCAN23	ZNF454	ZUP1	CBLL1	RNF146	RC3H2	RNF217	NHLRC1	KDM1B	RNF144B	ZNF460	ZNF461	TOPORS	ZNF462	ZNHIT1	RNF216	ZNF804A	LHX4	LHX6	FGD6	ZNF853	ZNF786	PRKRIP1	PARP12	ZNF746	ZNF804B	ZSCAN25	ZNF713	NANOS3	PHF14	ZNF777	ZNF470	KDM7A	ZMIZ2	ZNRF2	KLF6	RNF148	ZC3HAV1L	ZNF727	FEZF1	ZCCHC2	ZCCHC4	ZBTB3	PDLIM7	JADE3	PHF13	JADE2	RTL3	ZRSR2	ZNF280B	KLF14	NANOS1	RNF149	RNF150	ZNF467	ZNF761	THAP4	THAP5	THAP6	THAP7	THAP8	THAP9	THAP10	THAP11	ZNF469	ZNF471	RNF151	ZNF473	ZFP62	ZNF474	ZNF479	ZNF805	DYTN	NANOS2	ZNF480	ZFP1	ZFP90	ZNF276	MARCHF8	ZBTB26	ZNF483	ZNF484	MYCBP2	ZNF485	CREBBP	MORC4	ZCWPW1	ZNF487	ZFAND4	ZSWIM8	ZNF488	MORC3	MORC2	ZCWPW2	ZNF503	CRIP1	CRIP2	ZNF322	ZNF490	ZNF491	ZNF492	ZNF493	ZSCAN4	ZSCAN5A	ZSCAN1	ZNF496	ZNF497	ZBTB45	ZNF500	ZNF501	ZNF502	ZC3HAV1	ZNF506	ZNF507	MTA3	PIKFYVE	ADNP2	ZBTB5	ZBTB4	RTP4	ZCCHC14	TRIM58	PHF21A	ZBTB8A	ZC2HC1A	PHF20L1	TRIM61	CXXC1	PHRF1	DTX3	ZZZ3	RNF167	PHF19	NEIL3	CXXC4	ZNF521	LIMA1	FBLIM1	CSRP1	MICAL2	MICAL3	SH3RF3	CSRP2	ZFP69	CSRP3	ZNF614	ZNF569	ZNF615	ZNF699	ZNF792	ZC3H6	ZNF621	LONRF2	RUFY4	TRAFD1	ZBTB41	RFFL	ZC4H2	ZNF706	ZNF571	ZBTB44	ZNF581	INTS12	ZC3H18	ZNF765	SP140L	ZNF551	ZNF845	LRSAM1	MARCHF9	PHF21B	NEURL3	ZNF837	ZNF689	ZNF653	ZFAND2B	RTL4	ZNF658	ZRANB3	ZCCHC8	ZNF543	ZNF700	ZNF541	MEX3B	FBXL19	SHARPIN	ZNF540	RNF214	ZNF710	RNF170	DDX59	ANKMY2	ZNF568	FLYWCH1	ZNF664	RNF208	ZCCHC9	RBM22	ANKZF1	RFWD3	MSL2	RNF220	TRIM62	ZNF701	ZNF654	ZGRF1	ZC3H11B	ZNF556	ZKSCAN2	ZSWIM4	ZNF669	ZNF649	MUL1	TUT7	ZNF668	ZNF613	ZNF750	ZMAT4	ZFAND1	ZNF696	ZNF606	ZNF703	ZNF665	ZC3H10	ZNF514	RNFT2	FIZ1	ZNF566	ZNF844	ZNF586	ZNF562	ZNF280D	ZCCHC10	ZNF280C	GIN1	RNF186	CASZ1	KRBOX4	LYAR	MARCHF5	ZNF692	ZNF770	MARCHF1	ZNHIT6	ZNF552	ZFP2	ZNF574	ZNF672	ZNF385D	ZCCHC7	ZBBX	ZMYM1	ZC3H12A	ZNF768	ZNF671	SH3RF2	LONRF1	ZNF585A	ZNF385B	ZNF534	CBLL2	ZNF599	ZNF570	ZNF573	ZNF582	ZNF558	ZNF583	ZNF547	ZMAT2	ZNF578	ZNF681	ZNF778	ZNF560	ZNF785	ZNF513	NSMCE2	DCST1	DZIP1L	ZFYVE27	ZNF548	ZNF597	RTP5	ZNF554	ZNF549	ZBTB38	SWSAP1	ZNF579	MARCHF10	RNF168	ZSCAN29	ZNF610	TRIML1	ZNF660	ZNF565	ZNF572	ZNF776	RNF185	ZFP41	DIDO1	RNF152	RNF19B	ZNF718	ZNF791	ZNF680	ZNF619	ZCCHC24	CXXC5	ZBTB47	RNF169	KRBOX5	ZSWIM7	ZNF816	ZNF787	PARP1	ZNF714	RNF187	ZNF827	ZNF595	ZNF783	ZNF846	ZNF800	ZNF596	ZNF883	ZCCHC12	TRIM65	ZNF584	ZDHHC24	ZNF740	PIAS1	RNF227	ZNF780A	ZNF575	ZNF841	ZNF763	ZNF852	RNF212	RNF175	RNF180	ZNF789	ZNF707	ZNF517	ZNF850	ZNF691	RNF181	MARCHF2	MEX3C	ZNF821	ZMAT5	ZFP69B	ZNF628	ZNF616	ZNF766	ZNF605	ZNF799	ZFAND2A	ZNF598	LIMD2	ZXDC	ZNF670	ZNF607	ZNF559	ZNF764	PCGF5	ZNF830	TET3	ZNF524	ZBTB9	ZFC3H1	ZNF747	ZNF576	ZBTB37	ZNF555	ZNF684	PHF23	ZNF511	ZFTA	ZNF683	ZNF775	GLIS3	RNF182	RTP1	ZNF557	ZNF550	ZNF679	ZNF678	ZDHHC23	ZNF546	ZNF577	ZFP82	ZNF561	ZNF567	ZNF843	RNF183	APLF	MARCHF3	ZNF677	ZNF620	ZNF611	LHX8	RBM4B	ZNF667	ZNF630	RNF166	ZNF682	JAZF1	ZC3H3	TUT4	ZNF592	ZNF516	ZNF609	ZNF646	TRIM66	ZNF629	ZNF518A	ZBTB39	ZNF536	ZZEF1	ATMIN	ZBTB40	ZNF623	ZC3H11A	VPS8	ABLIM3	ZNF652	DTX4	ZNF510	PHF24	ZFR2	LIMCH1	ZNF512B	ZNF644	ZNF608	RBM27	ZNF624	MARCHF4	ZNFX1	ZNF687	DMD	ZNF530	ZSWIM5	ZFP14	ZDBF2	ZSWIM6	ZNF529	ZFYVE28	ZC3H12C	ZNF518B	UNK	ZMAT1	ZNF512	ZNF528	ZNF527	ZNF594	RNF157	ZNF526	ZNF618	RSPRY1	ZNF525	ZNF721	RC3H1	ZNF717	GLIS2	ZNF580	TET1	GLIS1	ZC3H15	MTF2	ZFP30	ZCRB1	ZNF771	MICALL2	DNMT1	MICALL1	NSMCE1	ZC3HC1	GATAD1	ZMAT3	GATAD2A	HELZ2	JADE1	LIMS3	ZFAND6	RNFT1	ZCCHC17	PYGO1	PYGO2	RUFY3	DRP2	DTX3L	ZNF626	ZNF773	ZNF688	ZNF563	ERI2	MARCHF6	PDZRN4	DTNA	ZNF627	ZNF625	ZNF519	MIB2	DTNB	DTX1	TAB3	SP9	TSHZ3	TRAIP	ZNF675	GATAD2B	TADA2B	ZBED5	FAM200C	TRIM59	ZC3H7B	ZNF655	WIZ	ZNF823	DZIP3	ZFHX4	ZNF532	ZC3H8	ZNF593	ZNF233	ZNF585B	ZFP42	ZNF639	ZNF600	ZBTB10	ZNF695	ZNF587	ZNF622	ZC3H7A	BNC2	ZSWIM2	ZNF564	E4F1	ZBTB34	YY2	ARK2C	ZBTB7C	ZCCHC13	ZNF641	EEA1	TRIM67	ZNF662	ZNF697	ZNF705A	ZNF705B	ZNF723	ZNF704	EGR1	EGR2	EGR3	EGR4	ZNF716	ZCCHC18	ZNF724	ZNF726	ZNF728	ZNF729	ZNF735	ZNF736	ZNF737	ZNF738	ZNF730	RTP2	ZBTB42	TRIM71	TRIM72	TRIM75	ZNF749	RNF207	ZDHHC11B	ZIK1	ZNF468	ZNF772	ZNF324B	ZNF774	ZNF780B	ZNF782	ZNF784	ZNF790	ZNF793	ZNF705D	ZNF808	ZNF813	ZNF814	RFPL4B	ZBED6	RNF215	MEX3A	ZSCAN30	MARCHF11	ZNF385C	EP300	DNLZ	ZNF829	TRIM77	ZSCAN5B	ZSCAN5C	ZNF835	ZNF836	ZSWIM9	ZNF860	RNF222	ZNF862	ESR1	ESR2	ESRRA	ESRRB	ESRRG	MECOM	EWSR1	NEURL1B	BPTF	AIRE	FGD1	FGD2	FHL1	FHL2	FHL3	ZBTB8B	ZAR1L	ZNF705G	ZNF732	ZNF587B	TRIM43B	TRIM64B	TRIM64C	TRIM49D2	ZGLP1	ZNF878	ZNF880	ZNF879	ZNF888	ZNF865	ZNF891	TRIM49C	LIMS4	RNF223	FUS	GATA1	GATA2	GATA3	GATA4	GATA6	RNF224	GFI1	GFI1B	TRIM49B	GLI1	GLI2	GLI3	GLI4	TRIM49D1	ZBED1	RFPL4AL1	AMFR	GTF3A	HERC2	HGS	HIC1	HIVEP1	HIVEP2	ZNF875	ZSCAN22	ZBTB48	HNF4A	HNF4G	RNF225	KAT5	SP110	IGHMBP2	BIRC2	BIRC3	XIAP	IKBKG	ING1	ING2	ISL1	KLF1	KLF12	KLF2	KLF4	KLF5	KLF7	KLF8	AR	LASP1	LHX1	LHX2	LHX3	TRIM23	LIG3	LIMD1	LIMK1	LIMK2	LIMS1	LMCD1	LMO1	LMO2	LMO3	LMO4	PRICKLE3	LMO7	LMX1A	LMX1B	LNX1	LPP	NBR1	ZFYVE9	MAP3K1	MAZ	MBD1	MBNL1	MDM2	MDM4	MID1	MID2	MKRN1	MKRN2	MKRN3	KMT2A	KMT2D	MLLT6	MNAT1	MORC1	MTA1	MTA2	ASH2L	MTMR3	MTMR4	TRIM37	MYT1	MYT1L	NEURL1	ZFHX3	ABLIM1	NFX1	CNOT4	NR0B1	NR0B2	NR1D1	NR1D2	NR1H2	NR1H3	NR1H4	NR1I2	NR1I3	NR2C1	NR2C2	NR2E1	NR2E3	NR2F1	NR2F2	NR2F6	NR3C1	NR3C2	NR4A1	NR4A2	NR4A3	NR5A1	NR5A2	NR6A1	NRAP	NUP153	OSR1	OVOL1	PDCD2	PEG3	PEX10	PGR	PHF1	PHF2	PHF3	PLAG1	PLAGL1	PLAGL2	PML	PPARA	PPARD	PPARG	PRDM1	PRDM2	PRDM4	PRDM5	PRDM6	PRDM7	ZMYND8	THAP12	BARD1	BAZ1A	BAZ1B	BAZ2A	BAZ2B	PEX2	PXN	RAG1	RANBP2	RAPSN	RARA	RARB	RARG	KDM5A	RBBP6	RBM10	RBM4	RBM5	RBX1	DPF2	RERE	TRIM27	TRIM13	RFPL1	RFPL2	RFPL3
PMC10205564-10142_2023_1091_MOESM7_ESM.xlsx-orig_edge_list-Target	genes. The TF-gene network comprises 57 nodes and 98 edges (Fig. 6, Supplementary File **S6**)  (XLSX 11 kb)	FOXD1	PRRX2	NKX3-2	BRCA1	CEBPB	FOS	JUN	CREB1	FOXC1	GATA2	FOXL1	YY1	MEF2A	POU2F2	HOXA5	NFIC	SRF	PPARG	STAT3	GATA3	HNF4A	E2F1	HINFP	E2F6	NFKB1	RELA	TP53	MAX	USF1	USF2	SREBF1	TEAD1	ELK1	TFAP2C	IRF2	FOXF2	TP63	FOXA1	NR3C1	EGR1	SOX10	KLF4	HNF1B	MYB
PMC10205564-10142_2023_1091_MOESM7_ESM.xlsx-orig_edge_list-Label	genes. The TF-gene network comprises 57 nodes and 98 edges (Fig. 6, Supplementary File **S6**)  (XLSX 11 kb)	PLA2G7	CR2	ELANE	PEX3	MMP9	PIK3R1	MPO	CD5	CD8A	SLAMF1	HP	TNFRSF17	FOXD1	PRRX2	NKX3-2	BRCA1	CEBPB	FOS	JUN	CREB1	FOXC1	GATA2	FOXL1	YY1	MEF2A	POU2F2	HOXA5	NFIC	SRF	PPARG	STAT3	GATA3	HNF4A	E2F1	HINFP	E2F6	NFKB1	RELA	TP53	MAX	USF1	USF2	SREBF1	TEAD1	ELK1	TFAP2C	IRF2	FOXF2	TP63	FOXA1	NR3C1	EGR1	SOX10	KLF4	HNF1B	MYB
PMC9674662-41419_2022_5412_MOESM8_ESM.xlsx-Sheet1-TFs	were found. Among them, JUND had the highest co-expression relationship with GPX4 (Additional file **1**)  Table S1	TFAP2A	AR	ATF3	CEBPA	CEBPB	JUN	E2F1	ESR1	FOXO4	FOXP3	GATA1	GATA2	GATA3	HNF1B	FOXA1	HOXD10	HOXD9	IRF1	IRF2	JUND	LEF1	NF1	NFIB	POU2F2	S100A6	RXRA	SRY	STAT1	STAT4	STAT5A	THRB	TBP	TCF4	TBP	GTF2I	USF2	VDR	XBP1	YY1
PMC10149866-Table2.XLSX-Simple_Enrichment_Analysis_Hsa1-Unnamed_3	Click here for additional data file	ZNF460	ZNF135	MEF2A	MEF2D	MEF2B	MEF2C	FOXE1	PITX1	OTX2	PITX2	OTX1	NR2F1	ZNF257	PITX3	NR5A1	RHOXF1	NR1D1	KLF2	ZBTB6	SNAI2	ESR1	SP5	SREBF1	ZNF85	THRA	ZNF136	ATF2	NFKB1	NR1D2	KLF3	MAFK	FOSL2	SP2	KLF6	ZNF281	NFKB2	KLF12	GSC2	KLF1	MGA	MLX	RARA	BHLHE41	SREBF2	SATB1	ZBTB12	RARB	USF2	CEBPG	NR2C1	GSC	SNAI3	ZNF416	RXRB	RARG	ATF4	NR2C2	ZNF140	VSX2	HOXB13	TFEC	TBX15	ZNF354A	NR2F2	TBX4	NFE2	SOX15	ZNF384	FOXP2	PAX5	TLX2	KLF7	SNAI1	NR1I3	PRDM9	VSX1	TBX1	MLXIPL	FOXD3	ARGFX	BHLHE40	TGIF2LX	HIC2	TBX18	POU6F1	SP9	SP3	ISL2	PATZ1	HES7	TFEB	ESRRA	POU6F2	ZNF449	MNT	RORA	POU5F1	KLF14	KLF10	TFAP2C	HNF4G	RXRG	MITF	FOXC1	KLF15	KLF9	SP8	PAX2	HNF4A	TFE3	BACH2	TBX3	SP4	POU2F3	HINFP	ZNF354C	TGIF2	GLI3	FOXC2	TBXT	CEBPA	TBX5	SMAD5	RAX	CREB1	NR6A1	TCF4	POU4F1	REL	TFAP2A	DUX4	TCFL5	NKX2-4	FOXD2	FOXB1	E2F6	HNF1A	HESX1	PLAG1	BARX2	ZNF701	MYOD1	ZSCAN29	PRRX2	SP1	PHOX2B	KLF5	TGIF2LY	FIGLA	KLF4	JUND	THRB	MYCN	ZNF263	PAX4	KLF11	NFIB	CREB3L4	E2F2	ASCL1	YY2	ONECUT1	ZNF324	FOXD1	NKX2-8	ARNT2	NHLH1	JUN	ZFP14	POU3F1	HES6	ZEB1	BHLHE22	E2F8	HES2	TP73	HEY1	USF1	ZBTB18	KLF16	ZNF148	SRY	HEY2	RELA	RFX7	CREM	OSR1	NKX2-3	TFAP2B	POU4F2	SOX4	RREB1	MAX	HES5	CEBPE	ELF4	CEBPD	VENTX	CEBPB	ATF7	PDX1	HES1	ZNF24	TCF12	FOXA1	EGR1	ONECUT3	POU4F3	PROP1	ZBED2	SHOX	SMAD3	FOXO6	HOXA10	SMAD2	MYOG	MZF1	ISX	ZBTB7A	EMX2	HOXC13	TEAD1	SOHLH2	POU3F3	TCF3	EVX1	RUNX2	TBX19	POU1F1	ESRRB	JUNB	MAFF	EMX1	NOTO	PRDM1	ZNF708	HOXB3	TBR1	ZNF740	MAFA	HOXD9	RELB	ZBTB14	PROX1	BARX1	RFX2	E2F4	RUNX3	MYC	GBX2	ZKSCAN1	TFAP4	GATA1	TP53	JDP2	ZNF667	NFIC	FOXA2	IRF6	ZKSCAN3	FOXL1	DPRX	POU3F2	ELF1	POU5F1B	IRF5	MAZ	ELF3	IRF7	IRF3	SOX10	ZNF93	PRRX1	ZNF530	TFDP1	FOS	MAF	GCM1	EGR4	FOXF2	EHF	NHLH2	RFX3	TBX21	SOX14	RBPJ	MSX1	CUX1	FOSL1	BSX	RFX5	ZNF692	LMX1B	ZNF8	RFX1	PKNOX2	TBP	POU2F1	FOXG1	ETV6	POU2F2	GABPA	TBX2	XBP1	SOX18	ZKSCAN5	SPIB	NEUROG1	ZNF707	ZBTB7C	EOMES	LIN54	PPARD	ZNF454	EGR2	FOXP1	ATF3	FOXO4	IRF9	SIX2	ZNF418	MXI1	TEAD3	FOXK2	ZNF768	GCM2	ZNF76	ETV1	PAX3	ZNF16	NKX6-1
PMC10149866-Table2.XLSX-Simple_Enrichment_Analysis_Hsa2-Unnamed_3	Click here for additional data file	ZNF460	ZNF135	MEF2A	MEF2D	MEF2C	MEF2B	FOXE1	PITX1	OTX2	PITX2	NR2F1	ZNF257	OTX1	ZNF85	ZNF416	ATF2	SATB1	MAFK	HOXB13	SOX15	NR5A1	SP5	PITX3	KLF7	ESR1	NR1D1	ZNF136	ESRRA	NR2C1	ZNF281	SNAI2	KLF1	FOXD3	ZBTB6	NFKB1	ZNF354A	RXRG	KLF2	POU5F1	ZNF384	HNF1A	TFEC	FOXC2	KLF12	HINFP	FOSL2	MGA	KLF3	BARX2	TLX2	NR2C2	ZBTB12	FOXC1	VSX1	SP2	NR2F2	RARB	FOXP2	VSX2	RORA	NR1D2	SREBF1	PHOX2B	RAX	ARGFX	RXRB	PAX5	RARG	RARA	REL	TBX4	CEBPG	ZNF449	TCF4	FOXB1	HESX1	USF2	POU6F2	TBX15	POU6F1	ISL2	ZSCAN29	MLX	TBX18	ESRRB	NFE2	SP3	NFKB2	KLF10	CEBPE	TFAP2A	TGIF2LX	SNAI1	TBX3	GSC	RHOXF1	POU2F3	SNAI3	THRA	NFIB	TFAP2C	GSC2	DUX4	ZFP14	MLXIPL	KLF15	FOXF2	HSF1	PAX2	PRDM9	NHLH1	KLF6	TGIF2	GFI1	ATF4	KLF9	POU1F1	PROP1	CREB1	SP4	ZKSCAN5	HSF4	FOXD2	HIC2	CEBPB	EMX2	GBX2	SP8	EVX1	TFAP2B	MYCN	IRF7	BHLHE22	HES5	SOX10	VAX1	FOXA1	HES6	NKX2-8	POU4F1	SHOX	ISX	ZNF140	PATZ1	PDX1	ASCL1	LMX1B	YY2	PRRX2	POU2F2	NOTO	RFX7	HEY2	HES7	STAT3	ZNF148	HNF1B	HOXD11	SREBF2	FOXP1	POU3F3	HOXA10	MYC	IRF6	HSF2	HOXC13	KLF14	ZIM3	FOXA2	KLF4	PRRX1	TFEB	NR6A1	E2F6	HNF4G	MYOD1	KLF5	E2F2	MAX	RFX1	ZNF740	NR1I3	VENTX	TCF3	ATF3	CREM	PRDM1	JUN	TBX1	THRB	ZNF263	TCF12	KLF17	GLI3	POU5F1B	SP1	SP9
PMC2810662-gb-2009-10-11-r121-S4.XLS-supplemental_table_2a-Unnamed_1	listing qRT-PCR data used for the Matrix RNAi analysis before selection (Additional data file **4**)  Additional data file 4All qRT-PCR data used for the Matrix RNAi analysis. ddCt indicates the average ddCt from four biological replicates. SD indicates the standard deviation of ddCt from four biological replicates. Ttest indicates the P-value of the dCt between the knockdown and control siRNA transfected samples  Click here for file	BCL6	BRCA1	CBFB	CEBPA	CEBPB	CEBPD	CEBPG	CTCF	DDIT3	E2F1	E2F2	EGR1	EGR2	ELK1	ETS1	ETS2	EWSR1	FLI1	FOS	FOSB	FOXD1	FOXJ3	GATA2	GFI1	HNF4G	HOXA9	HOXA10	HOXA11	HOXA13	ID1	IRF7	IRF8	IRX3	JUN	KLF4	KLF10	KLF13	LMO2	MAFB	MAX	MAZ	MCM2	MCM7	KMT2A	MLLT3	MXI1	MYB	MYBL2	MYC	MYEF2	NFATC1	NFATC2	NFE2L1	NFKB1	NFYA	NFYC	NOTCH1	PPARA	PPARD	PPARG	PRDM1	PTTG1	RARA	RARG	RELA	RREB1	RUNX1	RXRA	RXRB	SMAD3	SMAD4	SNAI1	SNAI3	SOX5	SP1	SP3	SPI1	SPIB	SREBF1	STAT1	STAT3	STAT6	TCF3	TCFL5	TFPT	TRIM28	UHRF1	VDR	YY1	ZNF217	ZBTB18	BCL2	FUS	NRAS	PRPF31
PMC2810662-gb-2009-10-11-r121-S9.XLS-supplemental_table_3-Unnamed_2	and MLLT3 (Additional data file 8); a table listing X/ChIP-qRT-PCR results (Additional data file **9**)  Additional data file 9Only the data showing a positive TF binding (ΔCT > 1.0 corresponding to two-fold enrichment of the TF-specific DNA fragments and P < 0.05 in Student's t-test) in three separate X-ChIP/qPCR experiments are indicated  Click here for file	BRCA1	CBFB	CEBPB	ETS2	LMO2	MYBL2	NFATC2	PPARG	RARG	RUNX1	TCFL5	ZNF217	EGR1	FOS	KLF10	KLF4	NFKB1	MCM7	NFYA	PPARD	BCL6	CEBPG	MAFB	NRAS	PRDM1	RARA	RXRB	DDIT3	MLLT3	RXRA	ETS1	CEBPD	SMAD3	SP1	STAT1	TRIM28	GATA2	IRF8	SPI1
PMC2810662-gb-2009-10-11-r121-S6.XLSX-Sheet1-BCL6	5; tables listing significant perturbation edges detected by Matrix RNAi analysis (Additional data file **6**)  Additional data file 6THP-1 cells (1 × 106 cells) were transfected with an individual siRNA species against each of the TF genes. The total RNA was extracted 48 h after the transfection and used for qRT-PCR. The changes in expression levels (perturbations) were evaluated by CT calculated according to the method described by Livak et al. [37]. Quadruplicated experiments were carried out to obtain the average CT, SD and P-value. Only the edges that gave a low SD (mean of ΔΔCT > 2 SD) and P-value (< 0.05) were selected as significant regulatory TF-TF gene edges for preparing this table. 'Input gene' and 'target gene' indicates genes knocked down by a specific siRNA and genes perturbed significantly after siRNA transfection, respectively. 'Activate' and 'suppress' indicate that knockdown of one TF led to a significant decrease in the expression of another and to a significant increase in the expression of another, respectively. The actual data for RNAi perturbation are in Additional data file 4 (for all of the edges tested) and Additional data file 5 (for only significant edges)  Click here for file	CBFB	CEBPB	CEBPD	CEBPG	DDIT3	E2F1	E2F2	EGR2	ELK1	ETS1	ETS2	EWSR1	FLI1	FOS	FOSB	FOXD1	FOXJ3	FUS	GATA2	GFI1	HNF4G	HOXA10	HOXA13	IRF7	IRF8	JUN	KLF10	KLF13	LMO2	MAFB	MAX	MAZ	MCM2	MCM7	MLLT3	MXI1	MYB	MYBL2	MYEF2	NFATC1	NFATC2	NFE2L1	NFKB1	NFYA	NFYC	NOTCH1	NRAS	PPARA	PPARD	PPARG	PRPF31	PTTG1	RARA	RARG	RELA	RREB1	RUNX1	RXRA	RXRB	SMAD3	SMAD4	SNAI1	SNAI3	SP1	SP3	SPI1	SPIB	STAT1	STAT3	TCF3	TCFL5	TFPT	TRIM28	UHRF1	VDR	YY1	ZBTB18
PMC2810662-gb-2009-10-11-r121-S6.XLSX-Sheet1-EGR2	5; tables listing significant perturbation edges detected by Matrix RNAi analysis (Additional data file **6**)  Additional data file 6THP-1 cells (1 × 106 cells) were transfected with an individual siRNA species against each of the TF genes. The total RNA was extracted 48 h after the transfection and used for qRT-PCR. The changes in expression levels (perturbations) were evaluated by CT calculated according to the method described by Livak et al. [37]. Quadruplicated experiments were carried out to obtain the average CT, SD and P-value. Only the edges that gave a low SD (mean of ΔΔCT > 2 SD) and P-value (< 0.05) were selected as significant regulatory TF-TF gene edges for preparing this table. 'Input gene' and 'target gene' indicates genes knocked down by a specific siRNA and genes perturbed significantly after siRNA transfection, respectively. 'Activate' and 'suppress' indicate that knockdown of one TF led to a significant decrease in the expression of another and to a significant increase in the expression of another, respectively. The actual data for RNAi perturbation are in Additional data file 4 (for all of the edges tested) and Additional data file 5 (for only significant edges)  Click here for file	RUNX1	ETS2	SPI1	KLF4	ETS1	EGR1	IRF8	SP1	EGR2	DDIT3	LMO2	NOTCH1	SMAD4	PTTG1	CEBPB	RREB1	NFKB1	SREBF1	BCL6	HOXA9	FOXJ3	MCM7	CEBPA	EWSR1	IRX3	BRCA1	MXI1	MAFB	ZBTB18	PPARG	ID1	E2F1	E2F2	KLF13	MYEF2	FOXD1
PMC2810662-gb-2009-10-11-r121-S6.XLSX-Sheet1-KLF13	5; tables listing significant perturbation edges detected by Matrix RNAi analysis (Additional data file **6**)  Additional data file 6THP-1 cells (1 × 106 cells) were transfected with an individual siRNA species against each of the TF genes. The total RNA was extracted 48 h after the transfection and used for qRT-PCR. The changes in expression levels (perturbations) were evaluated by CT calculated according to the method described by Livak et al. [37]. Quadruplicated experiments were carried out to obtain the average CT, SD and P-value. Only the edges that gave a low SD (mean of ΔΔCT > 2 SD) and P-value (< 0.05) were selected as significant regulatory TF-TF gene edges for preparing this table. 'Input gene' and 'target gene' indicates genes knocked down by a specific siRNA and genes perturbed significantly after siRNA transfection, respectively. 'Activate' and 'suppress' indicate that knockdown of one TF led to a significant decrease in the expression of another and to a significant increase in the expression of another, respectively. The actual data for RNAi perturbation are in Additional data file 4 (for all of the edges tested) and Additional data file 5 (for only significant edges)  Click here for file	CEBPA	ZNF217	BRCA1	NFATC2	MAFB	MAX	SPI1	E2F2	BCL6	SP1	EGR2	BCL2	FOSB	STAT1	FLI1	NFKB1	ID1	IRF8	HOXA10	MXI1	DDIT3	ZBTB18	NOTCH1	GATA2	PPARG	ETS1	E2F1	YY1	KLF4	LMO2	IRF7	TRIM28	EGR1	KLF13
PMC2810662-gb-2009-10-11-r121-S6.XLSX-Sheet1-ID1	5; tables listing significant perturbation edges detected by Matrix RNAi analysis (Additional data file **6**)  Additional data file 6THP-1 cells (1 × 106 cells) were transfected with an individual siRNA species against each of the TF genes. The total RNA was extracted 48 h after the transfection and used for qRT-PCR. The changes in expression levels (perturbations) were evaluated by CT calculated according to the method described by Livak et al. [37]. Quadruplicated experiments were carried out to obtain the average CT, SD and P-value. Only the edges that gave a low SD (mean of ΔΔCT > 2 SD) and P-value (< 0.05) were selected as significant regulatory TF-TF gene edges for preparing this table. 'Input gene' and 'target gene' indicates genes knocked down by a specific siRNA and genes perturbed significantly after siRNA transfection, respectively. 'Activate' and 'suppress' indicate that knockdown of one TF led to a significant decrease in the expression of another and to a significant increase in the expression of another, respectively. The actual data for RNAi perturbation are in Additional data file 4 (for all of the edges tested) and Additional data file 5 (for only significant edges)  Click here for file	LMO2	E2F1	PRDM1	KLF4	SNAI3	NFKB1	KLF13	MAFB	EGR2	PPARG	BCL6	NOTCH1	E2F2	ETS1	HOXA9	FOSB	EGR1	IRF7	MYC	GFI1	BCL2	FOS	BRCA1	TCF3	KLF10	STAT1	NFATC2	SMAD4	HOXA13	SMAD3	SREBF1	SP1	MAX
PMC2810662-gb-2009-10-11-r121-S6.XLSX-Sheet1-SNAI3	5; tables listing significant perturbation edges detected by Matrix RNAi analysis (Additional data file **6**)  Additional data file 6THP-1 cells (1 × 106 cells) were transfected with an individual siRNA species against each of the TF genes. The total RNA was extracted 48 h after the transfection and used for qRT-PCR. The changes in expression levels (perturbations) were evaluated by CT calculated according to the method described by Livak et al. [37]. Quadruplicated experiments were carried out to obtain the average CT, SD and P-value. Only the edges that gave a low SD (mean of ΔΔCT > 2 SD) and P-value (< 0.05) were selected as significant regulatory TF-TF gene edges for preparing this table. 'Input gene' and 'target gene' indicates genes knocked down by a specific siRNA and genes perturbed significantly after siRNA transfection, respectively. 'Activate' and 'suppress' indicate that knockdown of one TF led to a significant decrease in the expression of another and to a significant increase in the expression of another, respectively. The actual data for RNAi perturbation are in Additional data file 4 (for all of the edges tested) and Additional data file 5 (for only significant edges)  Click here for file	CEBPB	KLF10	RREB1	PPARG	KLF4	E2F2	MAFB	STAT1	BCL6	ETS1	RXRA	KLF13	ID1	HOXA11	MYC	SPIB	RARG	EGR1	NFYC	PRDM1	IRF7	PPARD	ELK1	FLI1	NFATC2	HOXA9	NOTCH1
PMC2810662-gb-2009-10-11-r121-S6.XLSX-Sheet1-KLF4	5; tables listing significant perturbation edges detected by Matrix RNAi analysis (Additional data file **6**)  Additional data file 6THP-1 cells (1 × 106 cells) were transfected with an individual siRNA species against each of the TF genes. The total RNA was extracted 48 h after the transfection and used for qRT-PCR. The changes in expression levels (perturbations) were evaluated by CT calculated according to the method described by Livak et al. [37]. Quadruplicated experiments were carried out to obtain the average CT, SD and P-value. Only the edges that gave a low SD (mean of ΔΔCT > 2 SD) and P-value (< 0.05) were selected as significant regulatory TF-TF gene edges for preparing this table. 'Input gene' and 'target gene' indicates genes knocked down by a specific siRNA and genes perturbed significantly after siRNA transfection, respectively. 'Activate' and 'suppress' indicate that knockdown of one TF led to a significant decrease in the expression of another and to a significant increase in the expression of another, respectively. The actual data for RNAi perturbation are in Additional data file 4 (for all of the edges tested) and Additional data file 5 (for only significant edges)  Click here for file	E2F2	HOXA9	RARA	PRDM1	MYC	SNAI3	RARG	NFYC	FOS	MAFB	KLF4	NFATC2	PPARG	IRF8	IRF7	VDR	NFATC1	SMAD4	STAT1	RXRB	ETS1	MLLT3	HOXA10	SMAD3	ID1	PPARD
PMC2810662-gb-2009-10-11-r121-S6.XLSX-Sheet1-NFATC2	5; tables listing significant perturbation edges detected by Matrix RNAi analysis (Additional data file **6**)  Additional data file 6THP-1 cells (1 × 106 cells) were transfected with an individual siRNA species against each of the TF genes. The total RNA was extracted 48 h after the transfection and used for qRT-PCR. The changes in expression levels (perturbations) were evaluated by CT calculated according to the method described by Livak et al. [37]. Quadruplicated experiments were carried out to obtain the average CT, SD and P-value. Only the edges that gave a low SD (mean of ΔΔCT > 2 SD) and P-value (< 0.05) were selected as significant regulatory TF-TF gene edges for preparing this table. 'Input gene' and 'target gene' indicates genes knocked down by a specific siRNA and genes perturbed significantly after siRNA transfection, respectively. 'Activate' and 'suppress' indicate that knockdown of one TF led to a significant decrease in the expression of another and to a significant increase in the expression of another, respectively. The actual data for RNAi perturbation are in Additional data file 4 (for all of the edges tested) and Additional data file 5 (for only significant edges)  Click here for file	NFATC2	KLF4	RARG	PPARG	SNAI3	ELK1	RREB1	PRDM1	FOS	STAT1	IRX3	NOTCH1	MAFB	SREBF1	BCL6	ID1	STAT3	IRF7	JUN	RARA
PMC2810662-gb-2009-10-11-r121-S6.XLSX-Sheet1-MLLT3	5; tables listing significant perturbation edges detected by Matrix RNAi analysis (Additional data file **6**)  Additional data file 6THP-1 cells (1 × 106 cells) were transfected with an individual siRNA species against each of the TF genes. The total RNA was extracted 48 h after the transfection and used for qRT-PCR. The changes in expression levels (perturbations) were evaluated by CT calculated according to the method described by Livak et al. [37]. Quadruplicated experiments were carried out to obtain the average CT, SD and P-value. Only the edges that gave a low SD (mean of ΔΔCT > 2 SD) and P-value (< 0.05) were selected as significant regulatory TF-TF gene edges for preparing this table. 'Input gene' and 'target gene' indicates genes knocked down by a specific siRNA and genes perturbed significantly after siRNA transfection, respectively. 'Activate' and 'suppress' indicate that knockdown of one TF led to a significant decrease in the expression of another and to a significant increase in the expression of another, respectively. The actual data for RNAi perturbation are in Additional data file 4 (for all of the edges tested) and Additional data file 5 (for only significant edges)  Click here for file	PPARG	PRDM1	MYEF2	RARA	FOS	KLF4	PPARD	NFATC2	RARG	YY1	SNAI3	STAT1	BCL6	SOX5	TCF3	MAFB	RXRA	JUN	RELA
PMC2810662-gb-2009-10-11-r121-S6.XLSX-Sheet1-Unnamed_11	5; tables listing significant perturbation edges detected by Matrix RNAi analysis (Additional data file **6**)  Additional data file 6THP-1 cells (1 × 106 cells) were transfected with an individual siRNA species against each of the TF genes. The total RNA was extracted 48 h after the transfection and used for qRT-PCR. The changes in expression levels (perturbations) were evaluated by CT calculated according to the method described by Livak et al. [37]. Quadruplicated experiments were carried out to obtain the average CT, SD and P-value. Only the edges that gave a low SD (mean of ΔΔCT > 2 SD) and P-value (< 0.05) were selected as significant regulatory TF-TF gene edges for preparing this table. 'Input gene' and 'target gene' indicates genes knocked down by a specific siRNA and genes perturbed significantly after siRNA transfection, respectively. 'Activate' and 'suppress' indicate that knockdown of one TF led to a significant decrease in the expression of another and to a significant increase in the expression of another, respectively. The actual data for RNAi perturbation are in Additional data file 4 (for all of the edges tested) and Additional data file 5 (for only significant edges)  Click here for file	RARG	PPARG	STAT3	NFATC1	NFATC2	PRDM1	PPARD	SPIB	SP1	FOS	ETS1	SNAI3	MAFB	KLF4
PMC2810662-gb-2009-10-11-r121-S6.XLSX-Sheet1-Unnamed_12	5; tables listing significant perturbation edges detected by Matrix RNAi analysis (Additional data file **6**)  Additional data file 6THP-1 cells (1 × 106 cells) were transfected with an individual siRNA species against each of the TF genes. The total RNA was extracted 48 h after the transfection and used for qRT-PCR. The changes in expression levels (perturbations) were evaluated by CT calculated according to the method described by Livak et al. [37]. Quadruplicated experiments were carried out to obtain the average CT, SD and P-value. Only the edges that gave a low SD (mean of ΔΔCT > 2 SD) and P-value (< 0.05) were selected as significant regulatory TF-TF gene edges for preparing this table. 'Input gene' and 'target gene' indicates genes knocked down by a specific siRNA and genes perturbed significantly after siRNA transfection, respectively. 'Activate' and 'suppress' indicate that knockdown of one TF led to a significant decrease in the expression of another and to a significant increase in the expression of another, respectively. The actual data for RNAi perturbation are in Additional data file 4 (for all of the edges tested) and Additional data file 5 (for only significant edges)  Click here for file	RARG	RREB1	NFATC2	PRDM1	PPARG	RARA	ETS2	HOXA9	MLLT3	PPARD	FOS	STAT1	NFYC
PMC2810662-gb-2009-10-11-r121-S6.XLSX-Sheet1-Unnamed_13	5; tables listing significant perturbation edges detected by Matrix RNAi analysis (Additional data file **6**)  Additional data file 6THP-1 cells (1 × 106 cells) were transfected with an individual siRNA species against each of the TF genes. The total RNA was extracted 48 h after the transfection and used for qRT-PCR. The changes in expression levels (perturbations) were evaluated by CT calculated according to the method described by Livak et al. [37]. Quadruplicated experiments were carried out to obtain the average CT, SD and P-value. Only the edges that gave a low SD (mean of ΔΔCT > 2 SD) and P-value (< 0.05) were selected as significant regulatory TF-TF gene edges for preparing this table. 'Input gene' and 'target gene' indicates genes knocked down by a specific siRNA and genes perturbed significantly after siRNA transfection, respectively. 'Activate' and 'suppress' indicate that knockdown of one TF led to a significant decrease in the expression of another and to a significant increase in the expression of another, respectively. The actual data for RNAi perturbation are in Additional data file 4 (for all of the edges tested) and Additional data file 5 (for only significant edges)  Click here for file	PPARG	STAT3	PPARD	RARG	ETS1	HOXA9	MYEF2	ID1	RARA	KLF4	PRDM1	RREB1
PMC2810662-gb-2009-10-11-r121-S6.XLSX-Sheet1-Unnamed_17	5; tables listing significant perturbation edges detected by Matrix RNAi analysis (Additional data file **6**)  Additional data file 6THP-1 cells (1 × 106 cells) were transfected with an individual siRNA species against each of the TF genes. The total RNA was extracted 48 h after the transfection and used for qRT-PCR. The changes in expression levels (perturbations) were evaluated by CT calculated according to the method described by Livak et al. [37]. Quadruplicated experiments were carried out to obtain the average CT, SD and P-value. Only the edges that gave a low SD (mean of ΔΔCT > 2 SD) and P-value (< 0.05) were selected as significant regulatory TF-TF gene edges for preparing this table. 'Input gene' and 'target gene' indicates genes knocked down by a specific siRNA and genes perturbed significantly after siRNA transfection, respectively. 'Activate' and 'suppress' indicate that knockdown of one TF led to a significant decrease in the expression of another and to a significant increase in the expression of another, respectively. The actual data for RNAi perturbation are in Additional data file 4 (for all of the edges tested) and Additional data file 5 (for only significant edges)  Click here for file	PPARG	HOXA13	ID1	STAT1	RARG	RARA
PMC2810662-gb-2009-10-11-r121-S6.XLSX-Sheet2-E2F1	5; tables listing significant perturbation edges detected by Matrix RNAi analysis (Additional data file **6**)  Additional data file 6THP-1 cells (1 × 106 cells) were transfected with an individual siRNA species against each of the TF genes. The total RNA was extracted 48 h after the transfection and used for qRT-PCR. The changes in expression levels (perturbations) were evaluated by CT calculated according to the method described by Livak et al. [37]. Quadruplicated experiments were carried out to obtain the average CT, SD and P-value. Only the edges that gave a low SD (mean of ΔΔCT > 2 SD) and P-value (< 0.05) were selected as significant regulatory TF-TF gene edges for preparing this table. 'Input gene' and 'target gene' indicates genes knocked down by a specific siRNA and genes perturbed significantly after siRNA transfection, respectively. 'Activate' and 'suppress' indicate that knockdown of one TF led to a significant decrease in the expression of another and to a significant increase in the expression of another, respectively. The actual data for RNAi perturbation are in Additional data file 4 (for all of the edges tested) and Additional data file 5 (for only significant edges)  Click here for file	CBFB	E2F2	FOS	MYC	NFKB1	PPARG	RREB1	RUNX1	SNAI3	SPI1	STAT3
PMC2810662-gb-2009-10-11-r121-S6.XLSX-Sheet2-EGR2	5; tables listing significant perturbation edges detected by Matrix RNAi analysis (Additional data file **6**)  Additional data file 6THP-1 cells (1 × 106 cells) were transfected with an individual siRNA species against each of the TF genes. The total RNA was extracted 48 h after the transfection and used for qRT-PCR. The changes in expression levels (perturbations) were evaluated by CT calculated according to the method described by Livak et al. [37]. Quadruplicated experiments were carried out to obtain the average CT, SD and P-value. Only the edges that gave a low SD (mean of ΔΔCT > 2 SD) and P-value (< 0.05) were selected as significant regulatory TF-TF gene edges for preparing this table. 'Input gene' and 'target gene' indicates genes knocked down by a specific siRNA and genes perturbed significantly after siRNA transfection, respectively. 'Activate' and 'suppress' indicate that knockdown of one TF led to a significant decrease in the expression of another and to a significant increase in the expression of another, respectively. The actual data for RNAi perturbation are in Additional data file 4 (for all of the edges tested) and Additional data file 5 (for only significant edges)  Click here for file	E2F2	ELK1	FOXD1	KLF13	KLF4	MAFB	NFATC1	NFATC2	PPARD	PPARG	PRDM1	RARA	RARG	RXRA	SNAI1	SNAI3	SPIB	STAT3
PMC2810662-gb-2009-10-11-r121-S6.XLSX-Sheet2-ELK1	5; tables listing significant perturbation edges detected by Matrix RNAi analysis (Additional data file **6**)  Additional data file 6THP-1 cells (1 × 106 cells) were transfected with an individual siRNA species against each of the TF genes. The total RNA was extracted 48 h after the transfection and used for qRT-PCR. The changes in expression levels (perturbations) were evaluated by CT calculated according to the method described by Livak et al. [37]. Quadruplicated experiments were carried out to obtain the average CT, SD and P-value. Only the edges that gave a low SD (mean of ΔΔCT > 2 SD) and P-value (< 0.05) were selected as significant regulatory TF-TF gene edges for preparing this table. 'Input gene' and 'target gene' indicates genes knocked down by a specific siRNA and genes perturbed significantly after siRNA transfection, respectively. 'Activate' and 'suppress' indicate that knockdown of one TF led to a significant decrease in the expression of another and to a significant increase in the expression of another, respectively. The actual data for RNAi perturbation are in Additional data file 4 (for all of the edges tested) and Additional data file 5 (for only significant edges)  Click here for file	BCL6	EGR1	IRF8	MAFB	NFATC2	PPARD	PPARG	PRDM1	RARG	RREB1	STAT1
PMC2810662-gb-2009-10-11-r121-S6.XLSX-Sheet2-JUN	5; tables listing significant perturbation edges detected by Matrix RNAi analysis (Additional data file **6**)  Additional data file 6THP-1 cells (1 × 106 cells) were transfected with an individual siRNA species against each of the TF genes. The total RNA was extracted 48 h after the transfection and used for qRT-PCR. The changes in expression levels (perturbations) were evaluated by CT calculated according to the method described by Livak et al. [37]. Quadruplicated experiments were carried out to obtain the average CT, SD and P-value. Only the edges that gave a low SD (mean of ΔΔCT > 2 SD) and P-value (< 0.05) were selected as significant regulatory TF-TF gene edges for preparing this table. 'Input gene' and 'target gene' indicates genes knocked down by a specific siRNA and genes perturbed significantly after siRNA transfection, respectively. 'Activate' and 'suppress' indicate that knockdown of one TF led to a significant decrease in the expression of another and to a significant increase in the expression of another, respectively. The actual data for RNAi perturbation are in Additional data file 4 (for all of the edges tested) and Additional data file 5 (for only significant edges)  Click here for file	FLI1	IRF7	KLF4	LMO2	MAFB	NFATC2	PPARG	PRDM1	RARA	SNAI1	SNAI3	SREBF1	STAT1
PMC2810662-gb-2009-10-11-r121-S6.XLSX-Sheet2-MLLT3	5; tables listing significant perturbation edges detected by Matrix RNAi analysis (Additional data file **6**)  Additional data file 6THP-1 cells (1 × 106 cells) were transfected with an individual siRNA species against each of the TF genes. The total RNA was extracted 48 h after the transfection and used for qRT-PCR. The changes in expression levels (perturbations) were evaluated by CT calculated according to the method described by Livak et al. [37]. Quadruplicated experiments were carried out to obtain the average CT, SD and P-value. Only the edges that gave a low SD (mean of ΔΔCT > 2 SD) and P-value (< 0.05) were selected as significant regulatory TF-TF gene edges for preparing this table. 'Input gene' and 'target gene' indicates genes knocked down by a specific siRNA and genes perturbed significantly after siRNA transfection, respectively. 'Activate' and 'suppress' indicate that knockdown of one TF led to a significant decrease in the expression of another and to a significant increase in the expression of another, respectively. The actual data for RNAi perturbation are in Additional data file 4 (for all of the edges tested) and Additional data file 5 (for only significant edges)  Click here for file	ETS1	FOXD1	FOXJ3	GFI1	HOXA10	HOXA11	HOXA13	HOXA9	IRF7	IRF8	IRX3	MXI1	RARG	RREB1	SP1	STAT1	YY1	ZBTB18
PMC2810662-gb-2009-10-11-r121-S6.XLSX-Sheet2-NFATC1	5; tables listing significant perturbation edges detected by Matrix RNAi analysis (Additional data file **6**)  Additional data file 6THP-1 cells (1 × 106 cells) were transfected with an individual siRNA species against each of the TF genes. The total RNA was extracted 48 h after the transfection and used for qRT-PCR. The changes in expression levels (perturbations) were evaluated by CT calculated according to the method described by Livak et al. [37]. Quadruplicated experiments were carried out to obtain the average CT, SD and P-value. Only the edges that gave a low SD (mean of ΔΔCT > 2 SD) and P-value (< 0.05) were selected as significant regulatory TF-TF gene edges for preparing this table. 'Input gene' and 'target gene' indicates genes knocked down by a specific siRNA and genes perturbed significantly after siRNA transfection, respectively. 'Activate' and 'suppress' indicate that knockdown of one TF led to a significant decrease in the expression of another and to a significant increase in the expression of another, respectively. The actual data for RNAi perturbation are in Additional data file 4 (for all of the edges tested) and Additional data file 5 (for only significant edges)  Click here for file	BCL6	ETS1	FOS	GATA2	IRF7	IRF8	MAFB	MYBL2	RARA	STAT1
PMC2810662-gb-2009-10-11-r121-S6.XLSX-Sheet2-NFYC	5; tables listing significant perturbation edges detected by Matrix RNAi analysis (Additional data file **6**)  Additional data file 6THP-1 cells (1 × 106 cells) were transfected with an individual siRNA species against each of the TF genes. The total RNA was extracted 48 h after the transfection and used for qRT-PCR. The changes in expression levels (perturbations) were evaluated by CT calculated according to the method described by Livak et al. [37]. Quadruplicated experiments were carried out to obtain the average CT, SD and P-value. Only the edges that gave a low SD (mean of ΔΔCT > 2 SD) and P-value (< 0.05) were selected as significant regulatory TF-TF gene edges for preparing this table. 'Input gene' and 'target gene' indicates genes knocked down by a specific siRNA and genes perturbed significantly after siRNA transfection, respectively. 'Activate' and 'suppress' indicate that knockdown of one TF led to a significant decrease in the expression of another and to a significant increase in the expression of another, respectively. The actual data for RNAi perturbation are in Additional data file 4 (for all of the edges tested) and Additional data file 5 (for only significant edges)  Click here for file	BCL6	BRCA1	E2F2	ETS1	FOS	HOXA9	ID1	IRF7	IRF8	KLF10	KLF4	MAFB	NFATC2	PPARG	PRDM1	RARA	RARG	SMAD4	SNAI3	SPI1	STAT1	ZBTB18
PMC2810662-gb-2009-10-11-r121-S6.XLSX-Sheet2-PPARG	5; tables listing significant perturbation edges detected by Matrix RNAi analysis (Additional data file **6**)  Additional data file 6THP-1 cells (1 × 106 cells) were transfected with an individual siRNA species against each of the TF genes. The total RNA was extracted 48 h after the transfection and used for qRT-PCR. The changes in expression levels (perturbations) were evaluated by CT calculated according to the method described by Livak et al. [37]. Quadruplicated experiments were carried out to obtain the average CT, SD and P-value. Only the edges that gave a low SD (mean of ΔΔCT > 2 SD) and P-value (< 0.05) were selected as significant regulatory TF-TF gene edges for preparing this table. 'Input gene' and 'target gene' indicates genes knocked down by a specific siRNA and genes perturbed significantly after siRNA transfection, respectively. 'Activate' and 'suppress' indicate that knockdown of one TF led to a significant decrease in the expression of another and to a significant increase in the expression of another, respectively. The actual data for RNAi perturbation are in Additional data file 4 (for all of the edges tested) and Additional data file 5 (for only significant edges)  Click here for file	BCL6	ETS1	FOXD1	IRF8	MAFB	MLLT3	NFATC2	RARA	RARG	SNAI3	STAT1
PMC2810662-gb-2009-10-11-r121-S6.XLSX-Sheet2-SMAD3	5; tables listing significant perturbation edges detected by Matrix RNAi analysis (Additional data file **6**)  Additional data file 6THP-1 cells (1 × 106 cells) were transfected with an individual siRNA species against each of the TF genes. The total RNA was extracted 48 h after the transfection and used for qRT-PCR. The changes in expression levels (perturbations) were evaluated by CT calculated according to the method described by Livak et al. [37]. Quadruplicated experiments were carried out to obtain the average CT, SD and P-value. Only the edges that gave a low SD (mean of ΔΔCT > 2 SD) and P-value (< 0.05) were selected as significant regulatory TF-TF gene edges for preparing this table. 'Input gene' and 'target gene' indicates genes knocked down by a specific siRNA and genes perturbed significantly after siRNA transfection, respectively. 'Activate' and 'suppress' indicate that knockdown of one TF led to a significant decrease in the expression of another and to a significant increase in the expression of another, respectively. The actual data for RNAi perturbation are in Additional data file 4 (for all of the edges tested) and Additional data file 5 (for only significant edges)  Click here for file	FOXD1	HOXA10	HOXA13	IRF7	IRF8	KLF4	MAX	NFATC2	PPARG	PRDM1	RARA	RARG	SNAI3	STAT1
PMC2810662-gb-2009-10-11-r121-S6.XLSX-Sheet2-SMAD4	5; tables listing significant perturbation edges detected by Matrix RNAi analysis (Additional data file **6**)  Additional data file 6THP-1 cells (1 × 106 cells) were transfected with an individual siRNA species against each of the TF genes. The total RNA was extracted 48 h after the transfection and used for qRT-PCR. The changes in expression levels (perturbations) were evaluated by CT calculated according to the method described by Livak et al. [37]. Quadruplicated experiments were carried out to obtain the average CT, SD and P-value. Only the edges that gave a low SD (mean of ΔΔCT > 2 SD) and P-value (< 0.05) were selected as significant regulatory TF-TF gene edges for preparing this table. 'Input gene' and 'target gene' indicates genes knocked down by a specific siRNA and genes perturbed significantly after siRNA transfection, respectively. 'Activate' and 'suppress' indicate that knockdown of one TF led to a significant decrease in the expression of another and to a significant increase in the expression of another, respectively. The actual data for RNAi perturbation are in Additional data file 4 (for all of the edges tested) and Additional data file 5 (for only significant edges)  Click here for file	ELK1	HOXA13	ID1	KLF4	MAFB	NFATC2	PPARG	PRDM1	RARA	RARG	SNAI3	SPIB	STAT3
PMC2810662-gb-2009-10-11-r121-S6.XLSX-Sheet2-SNAI1	5; tables listing significant perturbation edges detected by Matrix RNAi analysis (Additional data file **6**)  Additional data file 6THP-1 cells (1 × 106 cells) were transfected with an individual siRNA species against each of the TF genes. The total RNA was extracted 48 h after the transfection and used for qRT-PCR. The changes in expression levels (perturbations) were evaluated by CT calculated according to the method described by Livak et al. [37]. Quadruplicated experiments were carried out to obtain the average CT, SD and P-value. Only the edges that gave a low SD (mean of ΔΔCT > 2 SD) and P-value (< 0.05) were selected as significant regulatory TF-TF gene edges for preparing this table. 'Input gene' and 'target gene' indicates genes knocked down by a specific siRNA and genes perturbed significantly after siRNA transfection, respectively. 'Activate' and 'suppress' indicate that knockdown of one TF led to a significant decrease in the expression of another and to a significant increase in the expression of another, respectively. The actual data for RNAi perturbation are in Additional data file 4 (for all of the edges tested) and Additional data file 5 (for only significant edges)  Click here for file	BCL6	FLI1	FOXD1	HOXA10	HOXA9	IRF7	IRF8	JUN	KLF4	MAFB	NFATC2	PRDM1	RARA	RARG	RUNX1	STAT1
PMC2810662-gb-2009-10-11-r121-S6.XLSX-Sheet2-TCFL5	5; tables listing significant perturbation edges detected by Matrix RNAi analysis (Additional data file **6**)  Additional data file 6THP-1 cells (1 × 106 cells) were transfected with an individual siRNA species against each of the TF genes. The total RNA was extracted 48 h after the transfection and used for qRT-PCR. The changes in expression levels (perturbations) were evaluated by CT calculated according to the method described by Livak et al. [37]. Quadruplicated experiments were carried out to obtain the average CT, SD and P-value. Only the edges that gave a low SD (mean of ΔΔCT > 2 SD) and P-value (< 0.05) were selected as significant regulatory TF-TF gene edges for preparing this table. 'Input gene' and 'target gene' indicates genes knocked down by a specific siRNA and genes perturbed significantly after siRNA transfection, respectively. 'Activate' and 'suppress' indicate that knockdown of one TF led to a significant decrease in the expression of another and to a significant increase in the expression of another, respectively. The actual data for RNAi perturbation are in Additional data file 4 (for all of the edges tested) and Additional data file 5 (for only significant edges)  Click here for file	BCL6	EGR2	KLF13	KLF4	MAFB	NFYC	STAT1
PMC2810662-gb-2009-10-11-r121-S6.XLSX-Sheet3-BCL2	5; tables listing significant perturbation edges detected by Matrix RNAi analysis (Additional data file **6**)  Additional data file 6THP-1 cells (1 × 106 cells) were transfected with an individual siRNA species against each of the TF genes. The total RNA was extracted 48 h after the transfection and used for qRT-PCR. The changes in expression levels (perturbations) were evaluated by CT calculated according to the method described by Livak et al. [37]. Quadruplicated experiments were carried out to obtain the average CT, SD and P-value. Only the edges that gave a low SD (mean of ΔΔCT > 2 SD) and P-value (< 0.05) were selected as significant regulatory TF-TF gene edges for preparing this table. 'Input gene' and 'target gene' indicates genes knocked down by a specific siRNA and genes perturbed significantly after siRNA transfection, respectively. 'Activate' and 'suppress' indicate that knockdown of one TF led to a significant decrease in the expression of another and to a significant increase in the expression of another, respectively. The actual data for RNAi perturbation are in Additional data file 4 (for all of the edges tested) and Additional data file 5 (for only significant edges)  Click here for file	BCL6	BRCA1	CBFB	CEBPB	CEBPD	CEBPG	DDIT3	E2F1	E2F2	EGR2	ELK1	ETS1	ETS2	EWSR1	FLI1	FOS	FOSB	FOXD1	FOXJ3	GATA2	GFI1	HNF4G	HOXA10	HOXA13	IRF7	IRF8	JUN	KLF10	KLF13	LMO2	MAFB	MAX	MAZ	MCM2	MCM7	MLLT3	MXI1	MYB	MYBL2	MYEF2	NFATC1	NFATC2	NFE2L1	NFKB1	NFYA	NFYC	NOTCH1	PPARA	PPARD	PPARG	PTTG1	RARA	RARG	RELA	RREB1	RUNX1	RXRA	RXRB	SMAD3	SMAD4	SNAI1	SNAI3	SP1	SP3	SPI1	SPIB	STAT1	STAT3	TCF3	TCFL5	TFPT	TRIM28	UHRF1	VDR	YY1	ZBTB18	BCL2	FUS	NRAS	PRPF31
PMC2810662-gb-2009-10-11-r121-S6.XLSX-Sheet3-SPI1	5; tables listing significant perturbation edges detected by Matrix RNAi analysis (Additional data file **6**)  Additional data file 6THP-1 cells (1 × 106 cells) were transfected with an individual siRNA species against each of the TF genes. The total RNA was extracted 48 h after the transfection and used for qRT-PCR. The changes in expression levels (perturbations) were evaluated by CT calculated according to the method described by Livak et al. [37]. Quadruplicated experiments were carried out to obtain the average CT, SD and P-value. Only the edges that gave a low SD (mean of ΔΔCT > 2 SD) and P-value (< 0.05) were selected as significant regulatory TF-TF gene edges for preparing this table. 'Input gene' and 'target gene' indicates genes knocked down by a specific siRNA and genes perturbed significantly after siRNA transfection, respectively. 'Activate' and 'suppress' indicate that knockdown of one TF led to a significant decrease in the expression of another and to a significant increase in the expression of another, respectively. The actual data for RNAi perturbation are in Additional data file 4 (for all of the edges tested) and Additional data file 5 (for only significant edges)  Click here for file	EGR2	GATA2	SPIB	BRCA1	ETS2	FOS	SOX5	SPI1	TCFL5	CBFB	PPARG	DDIT3	E2F2	BCL2	BCL6	CEBPG	JUN	UHRF1	LMO2	MYB	EWSR1	FOSB	CEBPB	RREB1	FLI1	EGR1	ETS1	E2F1	NOTCH1	MAFB	CEBPA	MCM2	CEBPD	MCM7	FOXD1	ELK1	ID1	NFYA	MYEF2	ZNF217	NRAS
PMC2810662-gb-2009-10-11-r121-S6.XLSX-Sheet3-Unnamed_3	5; tables listing significant perturbation edges detected by Matrix RNAi analysis (Additional data file **6**)  Additional data file 6THP-1 cells (1 × 106 cells) were transfected with an individual siRNA species against each of the TF genes. The total RNA was extracted 48 h after the transfection and used for qRT-PCR. The changes in expression levels (perturbations) were evaluated by CT calculated according to the method described by Livak et al. [37]. Quadruplicated experiments were carried out to obtain the average CT, SD and P-value. Only the edges that gave a low SD (mean of ΔΔCT > 2 SD) and P-value (< 0.05) were selected as significant regulatory TF-TF gene edges for preparing this table. 'Input gene' and 'target gene' indicates genes knocked down by a specific siRNA and genes perturbed significantly after siRNA transfection, respectively. 'Activate' and 'suppress' indicate that knockdown of one TF led to a significant decrease in the expression of another and to a significant increase in the expression of another, respectively. The actual data for RNAi perturbation are in Additional data file 4 (for all of the edges tested) and Additional data file 5 (for only significant edges)  Click here for file	FOS	ZNF217	CEBPA	TCFL5	E2F1	KLF4	ETS1	ELK1	YY1	EGR1	FOXD1	SPI1	NFATC2	EGR2	NFYA	BCL6	SREBF1	FOSB	NOTCH1	PTTG1	SMAD3	DDIT3	SP1	IRF7	TFPT	EWSR1	BRCA1	KLF13	MCM2	E2F2	HOXA9	FLI1	MCM7	NRAS	CBFB	MYB	SPIB	GATA2	PPARG	HOXA10	HOXA13	ETS2	CEBPD	MYEF2	FOXJ3
PMC2810662-gb-2009-10-11-r121-S6.XLSX-Sheet3-Unnamed_4	5; tables listing significant perturbation edges detected by Matrix RNAi analysis (Additional data file **6**)  Additional data file 6THP-1 cells (1 × 106 cells) were transfected with an individual siRNA species against each of the TF genes. The total RNA was extracted 48 h after the transfection and used for qRT-PCR. The changes in expression levels (perturbations) were evaluated by CT calculated according to the method described by Livak et al. [37]. Quadruplicated experiments were carried out to obtain the average CT, SD and P-value. Only the edges that gave a low SD (mean of ΔΔCT > 2 SD) and P-value (< 0.05) were selected as significant regulatory TF-TF gene edges for preparing this table. 'Input gene' and 'target gene' indicates genes knocked down by a specific siRNA and genes perturbed significantly after siRNA transfection, respectively. 'Activate' and 'suppress' indicate that knockdown of one TF led to a significant decrease in the expression of another and to a significant increase in the expression of another, respectively. The actual data for RNAi perturbation are in Additional data file 4 (for all of the edges tested) and Additional data file 5 (for only significant edges)  Click here for file	ID1	CEBPB	ZNF217	FOXJ3	MYEF2	KLF4	E2F2	FOXD1	IRF8	UHRF1	PPARG	ETS1	NRAS	EGR2	NOTCH1	STAT1	FOS	SPI1	RELA	NFATC2	SOX5	MCM7	HOXA10	IRX3	EGR1	LMO2	FOSB	IRF7	MYB	TCFL5	MXI1	GATA2	MAFB	HOXA13	SMAD3	TRIM28	E2F1	DDIT3	NFYA	KLF13	MYBL2	HOXA11
PMC2810662-gb-2009-10-11-r121-S6.XLSX-Sheet3-Unnamed_5	5; tables listing significant perturbation edges detected by Matrix RNAi analysis (Additional data file **6**)  Additional data file 6THP-1 cells (1 × 106 cells) were transfected with an individual siRNA species against each of the TF genes. The total RNA was extracted 48 h after the transfection and used for qRT-PCR. The changes in expression levels (perturbations) were evaluated by CT calculated according to the method described by Livak et al. [37]. Quadruplicated experiments were carried out to obtain the average CT, SD and P-value. Only the edges that gave a low SD (mean of ΔΔCT > 2 SD) and P-value (< 0.05) were selected as significant regulatory TF-TF gene edges for preparing this table. 'Input gene' and 'target gene' indicates genes knocked down by a specific siRNA and genes perturbed significantly after siRNA transfection, respectively. 'Activate' and 'suppress' indicate that knockdown of one TF led to a significant decrease in the expression of another and to a significant increase in the expression of another, respectively. The actual data for RNAi perturbation are in Additional data file 4 (for all of the edges tested) and Additional data file 5 (for only significant edges)  Click here for file	KLF13	E2F2	HOXA9	NFATC2	MAX	FOS	MAFB	KLF4	SP1	GATA2	IRF8	TCFL5	ETS1	RXRA	SPIB	FOSB	ID1	SREBF1	FOXJ3	LMO2	PPARG	MYB	MYC	MCM7	EGR2	NOTCH1	SMAD3	TCF3	HOXA10	NFYC	STAT1	IRF7	NFYA	MLLT3	NRAS	SOX5	E2F1	EGR1	FOXD1	SNAI3	STAT6
PMC2810662-gb-2009-10-11-r121-S6.XLSX-Sheet3-Unnamed_6	5; tables listing significant perturbation edges detected by Matrix RNAi analysis (Additional data file **6**)  Additional data file 6THP-1 cells (1 × 106 cells) were transfected with an individual siRNA species against each of the TF genes. The total RNA was extracted 48 h after the transfection and used for qRT-PCR. The changes in expression levels (perturbations) were evaluated by CT calculated according to the method described by Livak et al. [37]. Quadruplicated experiments were carried out to obtain the average CT, SD and P-value. Only the edges that gave a low SD (mean of ΔΔCT > 2 SD) and P-value (< 0.05) were selected as significant regulatory TF-TF gene edges for preparing this table. 'Input gene' and 'target gene' indicates genes knocked down by a specific siRNA and genes perturbed significantly after siRNA transfection, respectively. 'Activate' and 'suppress' indicate that knockdown of one TF led to a significant decrease in the expression of another and to a significant increase in the expression of another, respectively. The actual data for RNAi perturbation are in Additional data file 4 (for all of the edges tested) and Additional data file 5 (for only significant edges)  Click here for file	KLF4	LMO2	KLF10	PPARG	NFATC2	MYC	MAFB	SPIB	KLF13	TCFL5	HOXA11	IRF7	HOXA9	ID1	PRDM1	GFI1	ETS1	RUNX1	RXRA	RARG	MYB	GATA2	SPI1	EWSR1	IRF8	NRAS	NFYA	PPARD	STAT1	MXI1	EGR1	MYBL2	SOX5
PMC2810662-gb-2009-10-11-r121-S6.XLSX-Sheet3-Unnamed_7	5; tables listing significant perturbation edges detected by Matrix RNAi analysis (Additional data file **6**)  Additional data file 6THP-1 cells (1 × 106 cells) were transfected with an individual siRNA species against each of the TF genes. The total RNA was extracted 48 h after the transfection and used for qRT-PCR. The changes in expression levels (perturbations) were evaluated by CT calculated according to the method described by Livak et al. [37]. Quadruplicated experiments were carried out to obtain the average CT, SD and P-value. Only the edges that gave a low SD (mean of ΔΔCT > 2 SD) and P-value (< 0.05) were selected as significant regulatory TF-TF gene edges for preparing this table. 'Input gene' and 'target gene' indicates genes knocked down by a specific siRNA and genes perturbed significantly after siRNA transfection, respectively. 'Activate' and 'suppress' indicate that knockdown of one TF led to a significant decrease in the expression of another and to a significant increase in the expression of another, respectively. The actual data for RNAi perturbation are in Additional data file 4 (for all of the edges tested) and Additional data file 5 (for only significant edges)  Click here for file	MLLT3	MYBL2	KLF4	PRDM1	PPARG	NFKB1	MAFB	PPARD	RARG	MXI1	LMO2	ID1	NFATC2	KLF10	IRF8	RUNX1	HOXA10	FOS	ZBTB18	SPIB	NFYA	IRF7	ETS2	TCFL5	GATA2	SPI1	NRAS	ZNF217	HOXA9	SMAD3	NFYC
PMC2810662-gb-2009-10-11-r121-S6.XLSX-Sheet3-Unnamed_8	5; tables listing significant perturbation edges detected by Matrix RNAi analysis (Additional data file **6**)  Additional data file 6THP-1 cells (1 × 106 cells) were transfected with an individual siRNA species against each of the TF genes. The total RNA was extracted 48 h after the transfection and used for qRT-PCR. The changes in expression levels (perturbations) were evaluated by CT calculated according to the method described by Livak et al. [37]. Quadruplicated experiments were carried out to obtain the average CT, SD and P-value. Only the edges that gave a low SD (mean of ΔΔCT > 2 SD) and P-value (< 0.05) were selected as significant regulatory TF-TF gene edges for preparing this table. 'Input gene' and 'target gene' indicates genes knocked down by a specific siRNA and genes perturbed significantly after siRNA transfection, respectively. 'Activate' and 'suppress' indicate that knockdown of one TF led to a significant decrease in the expression of another and to a significant increase in the expression of another, respectively. The actual data for RNAi perturbation are in Additional data file 4 (for all of the edges tested) and Additional data file 5 (for only significant edges)  Click here for file	NFATC2	PPARG	RARA	PRDM1	NFATC1	SP1	NFYC	MLLT3	MAFB	KLF4	LMO2	NFKB1	SNAI3	JUN	HOXA11	NRAS	IRF8	FUS	HOXA10	MYEF2	HOXA9	RXRB	RARG	MAX	PPARD	MXI1	FOSB	TCFL5	STAT1	NOTCH1
PMC2810662-gb-2009-10-11-r121-S6.XLSX-Sheet3-Unnamed_10	5; tables listing significant perturbation edges detected by Matrix RNAi analysis (Additional data file **6**)  Additional data file 6THP-1 cells (1 × 106 cells) were transfected with an individual siRNA species against each of the TF genes. The total RNA was extracted 48 h after the transfection and used for qRT-PCR. The changes in expression levels (perturbations) were evaluated by CT calculated according to the method described by Livak et al. [37]. Quadruplicated experiments were carried out to obtain the average CT, SD and P-value. Only the edges that gave a low SD (mean of ΔΔCT > 2 SD) and P-value (< 0.05) were selected as significant regulatory TF-TF gene edges for preparing this table. 'Input gene' and 'target gene' indicates genes knocked down by a specific siRNA and genes perturbed significantly after siRNA transfection, respectively. 'Activate' and 'suppress' indicate that knockdown of one TF led to a significant decrease in the expression of another and to a significant increase in the expression of another, respectively. The actual data for RNAi perturbation are in Additional data file 4 (for all of the edges tested) and Additional data file 5 (for only significant edges)  Click here for file	SP1	RARG	RREB1	RUNX1	PRDM1	PPARG	RARA	HOXA9	NOTCH1	STAT1	MYBL2	HOXA10	MYEF2	PPARD	IRF7	TCF3	MAFB	RXRA	KLF4	SMAD3	NFATC2	RELA
PMC2810662-gb-2009-10-11-r121-S6.XLSX-Sheet3-Unnamed_11	5; tables listing significant perturbation edges detected by Matrix RNAi analysis (Additional data file **6**)  Additional data file 6THP-1 cells (1 × 106 cells) were transfected with an individual siRNA species against each of the TF genes. The total RNA was extracted 48 h after the transfection and used for qRT-PCR. The changes in expression levels (perturbations) were evaluated by CT calculated according to the method described by Livak et al. [37]. Quadruplicated experiments were carried out to obtain the average CT, SD and P-value. Only the edges that gave a low SD (mean of ΔΔCT > 2 SD) and P-value (< 0.05) were selected as significant regulatory TF-TF gene edges for preparing this table. 'Input gene' and 'target gene' indicates genes knocked down by a specific siRNA and genes perturbed significantly after siRNA transfection, respectively. 'Activate' and 'suppress' indicate that knockdown of one TF led to a significant decrease in the expression of another and to a significant increase in the expression of another, respectively. The actual data for RNAi perturbation are in Additional data file 4 (for all of the edges tested) and Additional data file 5 (for only significant edges)  Click here for file	RUNX1	SMAD4	SNAI3	PPARD	RREB1	RARG	PRDM1	SNAI1	RARA	IRF7	HOXA11	NOTCH1	PPARG	IRF8	PPARA	MAFB
PMC2810662-gb-2009-10-11-r121-S6.XLSX-Sheet3-Unnamed_12	5; tables listing significant perturbation edges detected by Matrix RNAi analysis (Additional data file **6**)  Additional data file 6THP-1 cells (1 × 106 cells) were transfected with an individual siRNA species against each of the TF genes. The total RNA was extracted 48 h after the transfection and used for qRT-PCR. The changes in expression levels (perturbations) were evaluated by CT calculated according to the method described by Livak et al. [37]. Quadruplicated experiments were carried out to obtain the average CT, SD and P-value. Only the edges that gave a low SD (mean of ΔΔCT > 2 SD) and P-value (< 0.05) were selected as significant regulatory TF-TF gene edges for preparing this table. 'Input gene' and 'target gene' indicates genes knocked down by a specific siRNA and genes perturbed significantly after siRNA transfection, respectively. 'Activate' and 'suppress' indicate that knockdown of one TF led to a significant decrease in the expression of another and to a significant increase in the expression of another, respectively. The actual data for RNAi perturbation are in Additional data file 4 (for all of the edges tested) and Additional data file 5 (for only significant edges)  Click here for file	SPI1	PPARG	STAT1	RARA	ZBTB18	SP1	SNAI3	RARG	IRF8	HOXA13	PPARA	RREB1	KLF10	NFATC2	SREBF1	PRDM1
PMC2810662-gb-2009-10-11-r121-S6.XLSX-Sheet3-Unnamed_13	5; tables listing significant perturbation edges detected by Matrix RNAi analysis (Additional data file **6**)  Additional data file 6THP-1 cells (1 × 106 cells) were transfected with an individual siRNA species against each of the TF genes. The total RNA was extracted 48 h after the transfection and used for qRT-PCR. The changes in expression levels (perturbations) were evaluated by CT calculated according to the method described by Livak et al. [37]. Quadruplicated experiments were carried out to obtain the average CT, SD and P-value. Only the edges that gave a low SD (mean of ΔΔCT > 2 SD) and P-value (< 0.05) were selected as significant regulatory TF-TF gene edges for preparing this table. 'Input gene' and 'target gene' indicates genes knocked down by a specific siRNA and genes perturbed significantly after siRNA transfection, respectively. 'Activate' and 'suppress' indicate that knockdown of one TF led to a significant decrease in the expression of another and to a significant increase in the expression of another, respectively. The actual data for RNAi perturbation are in Additional data file 4 (for all of the edges tested) and Additional data file 5 (for only significant edges)  Click here for file	STAT3	PRDM1	RARG	SPIB	SREBF1	SMAD4	IRX3	HOXA9	PRPF31	SOX5	KLF4	RARA	SNAI1	SNAI3
PMC2810662-gb-2009-10-11-r121-S6.XLSX-Sheet3-Unnamed_15	5; tables listing significant perturbation edges detected by Matrix RNAi analysis (Additional data file **6**)  Additional data file 6THP-1 cells (1 × 106 cells) were transfected with an individual siRNA species against each of the TF genes. The total RNA was extracted 48 h after the transfection and used for qRT-PCR. The changes in expression levels (perturbations) were evaluated by CT calculated according to the method described by Livak et al. [37]. Quadruplicated experiments were carried out to obtain the average CT, SD and P-value. Only the edges that gave a low SD (mean of ΔΔCT > 2 SD) and P-value (< 0.05) were selected as significant regulatory TF-TF gene edges for preparing this table. 'Input gene' and 'target gene' indicates genes knocked down by a specific siRNA and genes perturbed significantly after siRNA transfection, respectively. 'Activate' and 'suppress' indicate that knockdown of one TF led to a significant decrease in the expression of another and to a significant increase in the expression of another, respectively. The actual data for RNAi perturbation are in Additional data file 4 (for all of the edges tested) and Additional data file 5 (for only significant edges)  Click here for file	RARG	SNAI3	IRX3	SP1	NFATC2	SMAD4	STAT1	RREB1
PMC2810662-gb-2009-10-11-r121-S6.XLSX-Sheet4-BCL2	5; tables listing significant perturbation edges detected by Matrix RNAi analysis (Additional data file **6**)  Additional data file 6THP-1 cells (1 × 106 cells) were transfected with an individual siRNA species against each of the TF genes. The total RNA was extracted 48 h after the transfection and used for qRT-PCR. The changes in expression levels (perturbations) were evaluated by CT calculated according to the method described by Livak et al. [37]. Quadruplicated experiments were carried out to obtain the average CT, SD and P-value. Only the edges that gave a low SD (mean of ΔΔCT > 2 SD) and P-value (< 0.05) were selected as significant regulatory TF-TF gene edges for preparing this table. 'Input gene' and 'target gene' indicates genes knocked down by a specific siRNA and genes perturbed significantly after siRNA transfection, respectively. 'Activate' and 'suppress' indicate that knockdown of one TF led to a significant decrease in the expression of another and to a significant increase in the expression of another, respectively. The actual data for RNAi perturbation are in Additional data file 4 (for all of the edges tested) and Additional data file 5 (for only significant edges)  Click here for file	BCL6	BRCA1	CBFB	CEBPB	CEBPD	CEBPG	DDIT3	E2F1	E2F2	EGR2	ELK1	ETS1	ETS2	EWSR1	FLI1	FOS	FOSB	FOXD1	FOXJ3	GATA2	GFI1	HNF4G	HOXA10	HOXA13	IRF7	IRF8	JUN	KLF10	KLF13	LMO2	MAFB	MAX	MAZ	MCM2	MCM7	MLLT3	MXI1	MYB	MYBL2	MYEF2	NFATC1	NFATC2	NFE2L1	NFKB1	NFYA	NFYC	NOTCH1	PPARA	PPARD	PPARG	PTTG1	RARA	RARG	RELA	RREB1	RUNX1	RXRA	RXRB	SMAD3	SMAD4	SNAI1	SNAI3	SP1	SP3	SPI1	SPIB	STAT1	STAT3	TCF3	TCFL5	TFPT	TRIM28	UHRF1	VDR	YY1	ZBTB18	BCL2	FUS	NRAS	PRPF31
PMC2810662-gb-2009-10-11-r121-S6.XLSX-Sheet4-SPI1	5; tables listing significant perturbation edges detected by Matrix RNAi analysis (Additional data file **6**)  Additional data file 6THP-1 cells (1 × 106 cells) were transfected with an individual siRNA species against each of the TF genes. The total RNA was extracted 48 h after the transfection and used for qRT-PCR. The changes in expression levels (perturbations) were evaluated by CT calculated according to the method described by Livak et al. [37]. Quadruplicated experiments were carried out to obtain the average CT, SD and P-value. Only the edges that gave a low SD (mean of ΔΔCT > 2 SD) and P-value (< 0.05) were selected as significant regulatory TF-TF gene edges for preparing this table. 'Input gene' and 'target gene' indicates genes knocked down by a specific siRNA and genes perturbed significantly after siRNA transfection, respectively. 'Activate' and 'suppress' indicate that knockdown of one TF led to a significant decrease in the expression of another and to a significant increase in the expression of another, respectively. The actual data for RNAi perturbation are in Additional data file 4 (for all of the edges tested) and Additional data file 5 (for only significant edges)  Click here for file	EGR2	GATA2	SPIB	BRCA1	ETS2	FOS	SOX5	SPI1	TCFL5	CBFB	PPARG	DDIT3	E2F2	BCL2	BCL6	CEBPG	JUN	UHRF1	LMO2	MYB	EWSR1	FOSB	CEBPB	RREB1	FLI1	EGR1	ETS1	E2F1	NOTCH1	MAFB	CEBPA	MCM2	CEBPD	MCM7	FOXD1	ELK1	ID1	NFYA	MYEF2	ZNF217	NRAS
PMC2810662-gb-2009-10-11-r121-S6.XLSX-Sheet4-Unnamed_3	5; tables listing significant perturbation edges detected by Matrix RNAi analysis (Additional data file **6**)  Additional data file 6THP-1 cells (1 × 106 cells) were transfected with an individual siRNA species against each of the TF genes. The total RNA was extracted 48 h after the transfection and used for qRT-PCR. The changes in expression levels (perturbations) were evaluated by CT calculated according to the method described by Livak et al. [37]. Quadruplicated experiments were carried out to obtain the average CT, SD and P-value. Only the edges that gave a low SD (mean of ΔΔCT > 2 SD) and P-value (< 0.05) were selected as significant regulatory TF-TF gene edges for preparing this table. 'Input gene' and 'target gene' indicates genes knocked down by a specific siRNA and genes perturbed significantly after siRNA transfection, respectively. 'Activate' and 'suppress' indicate that knockdown of one TF led to a significant decrease in the expression of another and to a significant increase in the expression of another, respectively. The actual data for RNAi perturbation are in Additional data file 4 (for all of the edges tested) and Additional data file 5 (for only significant edges)  Click here for file	FOS	ZNF217	CEBPA	TCFL5	E2F1	KLF4	ETS1	ELK1	YY1	EGR1	FOXD1	SPI1	NFATC2	EGR2	NFYA	BCL6	SREBF1	FOSB	NOTCH1	PTTG1	SMAD3	DDIT3	SP1	IRF7	TFPT	EWSR1	BRCA1	KLF13	MCM2	E2F2	HOXA9	FLI1	MCM7	NRAS	CBFB	MYB	SPIB	GATA2	PPARG	HOXA10	HOXA13	ETS2	CEBPD	MYEF2	FOXJ3
PMC2810662-gb-2009-10-11-r121-S6.XLSX-Sheet4-Unnamed_4	5; tables listing significant perturbation edges detected by Matrix RNAi analysis (Additional data file **6**)  Additional data file 6THP-1 cells (1 × 106 cells) were transfected with an individual siRNA species against each of the TF genes. The total RNA was extracted 48 h after the transfection and used for qRT-PCR. The changes in expression levels (perturbations) were evaluated by CT calculated according to the method described by Livak et al. [37]. Quadruplicated experiments were carried out to obtain the average CT, SD and P-value. Only the edges that gave a low SD (mean of ΔΔCT > 2 SD) and P-value (< 0.05) were selected as significant regulatory TF-TF gene edges for preparing this table. 'Input gene' and 'target gene' indicates genes knocked down by a specific siRNA and genes perturbed significantly after siRNA transfection, respectively. 'Activate' and 'suppress' indicate that knockdown of one TF led to a significant decrease in the expression of another and to a significant increase in the expression of another, respectively. The actual data for RNAi perturbation are in Additional data file 4 (for all of the edges tested) and Additional data file 5 (for only significant edges)  Click here for file	ID1	CEBPB	ZNF217	FOXJ3	MYEF2	KLF4	E2F2	FOXD1	IRF8	UHRF1	PPARG	ETS1	NRAS	EGR2	NOTCH1	STAT1	FOS	SPI1	RELA	NFATC2	SOX5	MCM7	HOXA10	IRX3	EGR1	LMO2	FOSB	IRF7	MYB	TCFL5	MXI1	GATA2	MAFB	HOXA13	SMAD3	TRIM28	E2F1	DDIT3	NFYA	KLF13	MYBL2	HOXA11
PMC2810662-gb-2009-10-11-r121-S6.XLSX-Sheet4-Unnamed_5	5; tables listing significant perturbation edges detected by Matrix RNAi analysis (Additional data file **6**)  Additional data file 6THP-1 cells (1 × 106 cells) were transfected with an individual siRNA species against each of the TF genes. The total RNA was extracted 48 h after the transfection and used for qRT-PCR. The changes in expression levels (perturbations) were evaluated by CT calculated according to the method described by Livak et al. [37]. Quadruplicated experiments were carried out to obtain the average CT, SD and P-value. Only the edges that gave a low SD (mean of ΔΔCT > 2 SD) and P-value (< 0.05) were selected as significant regulatory TF-TF gene edges for preparing this table. 'Input gene' and 'target gene' indicates genes knocked down by a specific siRNA and genes perturbed significantly after siRNA transfection, respectively. 'Activate' and 'suppress' indicate that knockdown of one TF led to a significant decrease in the expression of another and to a significant increase in the expression of another, respectively. The actual data for RNAi perturbation are in Additional data file 4 (for all of the edges tested) and Additional data file 5 (for only significant edges)  Click here for file	KLF13	E2F2	HOXA9	NFATC2	MAX	FOS	MAFB	KLF4	SP1	GATA2	IRF8	TCFL5	ETS1	RXRA	SPIB	FOSB	ID1	SREBF1	FOXJ3	LMO2	PPARG	MYB	MYC	MCM7	EGR2	NOTCH1	SMAD3	TCF3	HOXA10	NFYC	STAT1	IRF7	NFYA	MLLT3	NRAS	SOX5	E2F1	EGR1	FOXD1	SNAI3	STAT6
PMC2810662-gb-2009-10-11-r121-S6.XLSX-Sheet4-Unnamed_6	5; tables listing significant perturbation edges detected by Matrix RNAi analysis (Additional data file **6**)  Additional data file 6THP-1 cells (1 × 106 cells) were transfected with an individual siRNA species against each of the TF genes. The total RNA was extracted 48 h after the transfection and used for qRT-PCR. The changes in expression levels (perturbations) were evaluated by CT calculated according to the method described by Livak et al. [37]. Quadruplicated experiments were carried out to obtain the average CT, SD and P-value. Only the edges that gave a low SD (mean of ΔΔCT > 2 SD) and P-value (< 0.05) were selected as significant regulatory TF-TF gene edges for preparing this table. 'Input gene' and 'target gene' indicates genes knocked down by a specific siRNA and genes perturbed significantly after siRNA transfection, respectively. 'Activate' and 'suppress' indicate that knockdown of one TF led to a significant decrease in the expression of another and to a significant increase in the expression of another, respectively. The actual data for RNAi perturbation are in Additional data file 4 (for all of the edges tested) and Additional data file 5 (for only significant edges)  Click here for file	KLF4	LMO2	KLF10	PPARG	NFATC2	MYC	MAFB	SPIB	KLF13	TCFL5	HOXA11	IRF7	HOXA9	ID1	PRDM1	GFI1	ETS1	RUNX1	RXRA	RARG	MYB	GATA2	SPI1	EWSR1	IRF8	NRAS	NFYA	PPARD	STAT1	MXI1	EGR1	MYBL2	SOX5
PMC2810662-gb-2009-10-11-r121-S6.XLSX-Sheet4-Unnamed_7	5; tables listing significant perturbation edges detected by Matrix RNAi analysis (Additional data file **6**)  Additional data file 6THP-1 cells (1 × 106 cells) were transfected with an individual siRNA species against each of the TF genes. The total RNA was extracted 48 h after the transfection and used for qRT-PCR. The changes in expression levels (perturbations) were evaluated by CT calculated according to the method described by Livak et al. [37]. Quadruplicated experiments were carried out to obtain the average CT, SD and P-value. Only the edges that gave a low SD (mean of ΔΔCT > 2 SD) and P-value (< 0.05) were selected as significant regulatory TF-TF gene edges for preparing this table. 'Input gene' and 'target gene' indicates genes knocked down by a specific siRNA and genes perturbed significantly after siRNA transfection, respectively. 'Activate' and 'suppress' indicate that knockdown of one TF led to a significant decrease in the expression of another and to a significant increase in the expression of another, respectively. The actual data for RNAi perturbation are in Additional data file 4 (for all of the edges tested) and Additional data file 5 (for only significant edges)  Click here for file	MLLT3	MYBL2	KLF4	PRDM1	PPARG	NFKB1	MAFB	PPARD	RARG	MXI1	LMO2	ID1	NFATC2	KLF10	IRF8	RUNX1	HOXA10	FOS	ZBTB18	SPIB	NFYA	IRF7	ETS2	TCFL5	GATA2	SPI1	NRAS	ZNF217	HOXA9	SMAD3	NFYC
PMC2810662-gb-2009-10-11-r121-S6.XLSX-Sheet4-Unnamed_8	5; tables listing significant perturbation edges detected by Matrix RNAi analysis (Additional data file **6**)  Additional data file 6THP-1 cells (1 × 106 cells) were transfected with an individual siRNA species against each of the TF genes. The total RNA was extracted 48 h after the transfection and used for qRT-PCR. The changes in expression levels (perturbations) were evaluated by CT calculated according to the method described by Livak et al. [37]. Quadruplicated experiments were carried out to obtain the average CT, SD and P-value. Only the edges that gave a low SD (mean of ΔΔCT > 2 SD) and P-value (< 0.05) were selected as significant regulatory TF-TF gene edges for preparing this table. 'Input gene' and 'target gene' indicates genes knocked down by a specific siRNA and genes perturbed significantly after siRNA transfection, respectively. 'Activate' and 'suppress' indicate that knockdown of one TF led to a significant decrease in the expression of another and to a significant increase in the expression of another, respectively. The actual data for RNAi perturbation are in Additional data file 4 (for all of the edges tested) and Additional data file 5 (for only significant edges)  Click here for file	NFATC2	PPARG	RARA	PRDM1	NFATC1	SP1	NFYC	MLLT3	MAFB	KLF4	LMO2	NFKB1	SNAI3	JUN	HOXA11	NRAS	IRF8	FUS	HOXA10	MYEF2	HOXA9	RXRB	RARG	MAX	PPARD	MXI1	FOSB	STAT1	TCFL5	NOTCH1
PMC2810662-gb-2009-10-11-r121-S6.XLSX-Sheet4-Unnamed_10	5; tables listing significant perturbation edges detected by Matrix RNAi analysis (Additional data file **6**)  Additional data file 6THP-1 cells (1 × 106 cells) were transfected with an individual siRNA species against each of the TF genes. The total RNA was extracted 48 h after the transfection and used for qRT-PCR. The changes in expression levels (perturbations) were evaluated by CT calculated according to the method described by Livak et al. [37]. Quadruplicated experiments were carried out to obtain the average CT, SD and P-value. Only the edges that gave a low SD (mean of ΔΔCT > 2 SD) and P-value (< 0.05) were selected as significant regulatory TF-TF gene edges for preparing this table. 'Input gene' and 'target gene' indicates genes knocked down by a specific siRNA and genes perturbed significantly after siRNA transfection, respectively. 'Activate' and 'suppress' indicate that knockdown of one TF led to a significant decrease in the expression of another and to a significant increase in the expression of another, respectively. The actual data for RNAi perturbation are in Additional data file 4 (for all of the edges tested) and Additional data file 5 (for only significant edges)  Click here for file	SP1	RARG	RREB1	RUNX1	PRDM1	PPARG	RARA	HOXA9	NOTCH1	STAT1	MYBL2	HOXA10	MYEF2	PPARD	IRF7	TCF3	MAFB	RXRA	KLF4	SMAD3	NFATC2	RELA
PMC2810662-gb-2009-10-11-r121-S6.XLSX-Sheet4-Unnamed_11	5; tables listing significant perturbation edges detected by Matrix RNAi analysis (Additional data file **6**)  Additional data file 6THP-1 cells (1 × 106 cells) were transfected with an individual siRNA species against each of the TF genes. The total RNA was extracted 48 h after the transfection and used for qRT-PCR. The changes in expression levels (perturbations) were evaluated by CT calculated according to the method described by Livak et al. [37]. Quadruplicated experiments were carried out to obtain the average CT, SD and P-value. Only the edges that gave a low SD (mean of ΔΔCT > 2 SD) and P-value (< 0.05) were selected as significant regulatory TF-TF gene edges for preparing this table. 'Input gene' and 'target gene' indicates genes knocked down by a specific siRNA and genes perturbed significantly after siRNA transfection, respectively. 'Activate' and 'suppress' indicate that knockdown of one TF led to a significant decrease in the expression of another and to a significant increase in the expression of another, respectively. The actual data for RNAi perturbation are in Additional data file 4 (for all of the edges tested) and Additional data file 5 (for only significant edges)  Click here for file	RUNX1	SMAD4	SNAI3	PPARD	RREB1	RARG	PRDM1	SNAI1	RARA	IRF7	HOXA11	NOTCH1	PPARG	IRF8	PPARA	MAFB
PMC2810662-gb-2009-10-11-r121-S6.XLSX-Sheet4-Unnamed_12	5; tables listing significant perturbation edges detected by Matrix RNAi analysis (Additional data file **6**)  Additional data file 6THP-1 cells (1 × 106 cells) were transfected with an individual siRNA species against each of the TF genes. The total RNA was extracted 48 h after the transfection and used for qRT-PCR. The changes in expression levels (perturbations) were evaluated by CT calculated according to the method described by Livak et al. [37]. Quadruplicated experiments were carried out to obtain the average CT, SD and P-value. Only the edges that gave a low SD (mean of ΔΔCT > 2 SD) and P-value (< 0.05) were selected as significant regulatory TF-TF gene edges for preparing this table. 'Input gene' and 'target gene' indicates genes knocked down by a specific siRNA and genes perturbed significantly after siRNA transfection, respectively. 'Activate' and 'suppress' indicate that knockdown of one TF led to a significant decrease in the expression of another and to a significant increase in the expression of another, respectively. The actual data for RNAi perturbation are in Additional data file 4 (for all of the edges tested) and Additional data file 5 (for only significant edges)  Click here for file	SPI1	PPARG	STAT1	RARA	ZBTB18	SP1	SNAI3	RARG	IRF8	HOXA13	PPARA	RREB1	KLF10	NFATC2	SREBF1	PRDM1
PMC2810662-gb-2009-10-11-r121-S6.XLSX-Sheet4-Unnamed_13	5; tables listing significant perturbation edges detected by Matrix RNAi analysis (Additional data file **6**)  Additional data file 6THP-1 cells (1 × 106 cells) were transfected with an individual siRNA species against each of the TF genes. The total RNA was extracted 48 h after the transfection and used for qRT-PCR. The changes in expression levels (perturbations) were evaluated by CT calculated according to the method described by Livak et al. [37]. Quadruplicated experiments were carried out to obtain the average CT, SD and P-value. Only the edges that gave a low SD (mean of ΔΔCT > 2 SD) and P-value (< 0.05) were selected as significant regulatory TF-TF gene edges for preparing this table. 'Input gene' and 'target gene' indicates genes knocked down by a specific siRNA and genes perturbed significantly after siRNA transfection, respectively. 'Activate' and 'suppress' indicate that knockdown of one TF led to a significant decrease in the expression of another and to a significant increase in the expression of another, respectively. The actual data for RNAi perturbation are in Additional data file 4 (for all of the edges tested) and Additional data file 5 (for only significant edges)  Click here for file	STAT3	PRDM1	RARG	SPIB	SREBF1	SMAD4	IRX3	HOXA9	PRPF31	SOX5	KLF4	RARA	SNAI1	SNAI3
PMC2810662-gb-2009-10-11-r121-S6.XLSX-Sheet4-Unnamed_15	5; tables listing significant perturbation edges detected by Matrix RNAi analysis (Additional data file **6**)  Additional data file 6THP-1 cells (1 × 106 cells) were transfected with an individual siRNA species against each of the TF genes. The total RNA was extracted 48 h after the transfection and used for qRT-PCR. The changes in expression levels (perturbations) were evaluated by CT calculated according to the method described by Livak et al. [37]. Quadruplicated experiments were carried out to obtain the average CT, SD and P-value. Only the edges that gave a low SD (mean of ΔΔCT > 2 SD) and P-value (< 0.05) were selected as significant regulatory TF-TF gene edges for preparing this table. 'Input gene' and 'target gene' indicates genes knocked down by a specific siRNA and genes perturbed significantly after siRNA transfection, respectively. 'Activate' and 'suppress' indicate that knockdown of one TF led to a significant decrease in the expression of another and to a significant increase in the expression of another, respectively. The actual data for RNAi perturbation are in Additional data file 4 (for all of the edges tested) and Additional data file 5 (for only significant edges)  Click here for file	RARG	SNAI3	IRX3	SP1	NFATC2	SMAD4	STAT1	RREB1
PMC2810662-gb-2009-10-11-r121-S6.XLSX-Sheet4_2-BCL6	5; tables listing significant perturbation edges detected by Matrix RNAi analysis (Additional data file **6**)  Additional data file 6THP-1 cells (1 × 106 cells) were transfected with an individual siRNA species against each of the TF genes. The total RNA was extracted 48 h after the transfection and used for qRT-PCR. The changes in expression levels (perturbations) were evaluated by CT calculated according to the method described by Livak et al. [37]. Quadruplicated experiments were carried out to obtain the average CT, SD and P-value. Only the edges that gave a low SD (mean of ΔΔCT > 2 SD) and P-value (< 0.05) were selected as significant regulatory TF-TF gene edges for preparing this table. 'Input gene' and 'target gene' indicates genes knocked down by a specific siRNA and genes perturbed significantly after siRNA transfection, respectively. 'Activate' and 'suppress' indicate that knockdown of one TF led to a significant decrease in the expression of another and to a significant increase in the expression of another, respectively. The actual data for RNAi perturbation are in Additional data file 4 (for all of the edges tested) and Additional data file 5 (for only significant edges)  Click here for file	BRCA1	CBFB	CEBPB	CEBPD	CEBPG	DDIT3	E2F1	E2F2	EGR2	ELK1	ETS1	ETS2	EWSR1	FLI1	FOS	FOSB	FOXD1	FOXJ3	GATA2	GFI1	HNF4G	HOXA10	HOXA13	IRF7	IRF8	JUN	KLF10	KLF13	LMO2	MAFB	MAX	MAZ	MCM2	MCM7	MLLT3	MXI1	MYB	MYBL2	MYEF2	NFATC1	NFATC2	NFE2L1	NFKB1	NFYA	NFYC	NOTCH1	PPARA	PPARD	PPARG	PTTG1	RARA	RARG	RELA	RREB1	RUNX1	RXRA	RXRB	SMAD3	SMAD4	SNAI1	SNAI3	SP1	SP3	SPI1	SPIB	STAT1	STAT3	TCF3	TCFL5	TFPT	TRIM28	UHRF1	VDR	YY1	ZBTB18	BCL2	FUS	NRAS	PRPF31
PMC2810662-gb-2009-10-11-r121-S6.XLSX-Sheet4_2-EGR2	5; tables listing significant perturbation edges detected by Matrix RNAi analysis (Additional data file **6**)  Additional data file 6THP-1 cells (1 × 106 cells) were transfected with an individual siRNA species against each of the TF genes. The total RNA was extracted 48 h after the transfection and used for qRT-PCR. The changes in expression levels (perturbations) were evaluated by CT calculated according to the method described by Livak et al. [37]. Quadruplicated experiments were carried out to obtain the average CT, SD and P-value. Only the edges that gave a low SD (mean of ΔΔCT > 2 SD) and P-value (< 0.05) were selected as significant regulatory TF-TF gene edges for preparing this table. 'Input gene' and 'target gene' indicates genes knocked down by a specific siRNA and genes perturbed significantly after siRNA transfection, respectively. 'Activate' and 'suppress' indicate that knockdown of one TF led to a significant decrease in the expression of another and to a significant increase in the expression of another, respectively. The actual data for RNAi perturbation are in Additional data file 4 (for all of the edges tested) and Additional data file 5 (for only significant edges)  Click here for file	GATA2	SPIB	BRCA1	ETS2	FOS	SOX5	SPI1	EGR2	TCFL5	CBFB	PPARG	DDIT3	E2F2	RARA	BCL2	BCL6	CEBPG	JUN	UHRF1	LMO2	MYB	RUNX1	EWSR1	FOSB	CEBPB	RREB1	FLI1	STAT1	EGR1	ETS1	E2F1	NOTCH1	MXI1	MAFB	CEBPA	MCM2	ID1	PTTG1	CEBPD	MCM7	RARG	FOXD1	SNAI3	ELK1	STAT3	NFYA	MYEF2	ZNF217	YY1	NRAS
PMC2810662-gb-2009-10-11-r121-S6.XLSX-Sheet4_2-FOS	5; tables listing significant perturbation edges detected by Matrix RNAi analysis (Additional data file **6**)  Additional data file 6THP-1 cells (1 × 106 cells) were transfected with an individual siRNA species against each of the TF genes. The total RNA was extracted 48 h after the transfection and used for qRT-PCR. The changes in expression levels (perturbations) were evaluated by CT calculated according to the method described by Livak et al. [37]. Quadruplicated experiments were carried out to obtain the average CT, SD and P-value. Only the edges that gave a low SD (mean of ΔΔCT > 2 SD) and P-value (< 0.05) were selected as significant regulatory TF-TF gene edges for preparing this table. 'Input gene' and 'target gene' indicates genes knocked down by a specific siRNA and genes perturbed significantly after siRNA transfection, respectively. 'Activate' and 'suppress' indicate that knockdown of one TF led to a significant decrease in the expression of another and to a significant increase in the expression of another, respectively. The actual data for RNAi perturbation are in Additional data file 4 (for all of the edges tested) and Additional data file 5 (for only significant edges)  Click here for file	ZNF217	CEBPA	TCFL5	E2F1	KLF4	ETS1	ELK1	RARG	YY1	EGR1	FOXD1	SPI1	NFATC2	EGR2	NFYA	BCL6	SREBF1	FOSB	SNAI3	NOTCH1	PTTG1	SMAD3	DDIT3	SP1	IRF7	TFPT	EWSR1	BRCA1	KLF13	MCM2	E2F2	HOXA9	IRX3	FLI1	MCM7	NRAS	CBFB	MYB	SPIB	GATA2	SMAD4	PPARG	HOXA10	STAT1	HOXA13	ETS2	CEBPD	RREB1	MYEF2	FOXJ3
PMC2810662-gb-2009-10-11-r121-S6.XLSX-Sheet4_2-ID1	5; tables listing significant perturbation edges detected by Matrix RNAi analysis (Additional data file **6**)  Additional data file 6THP-1 cells (1 × 106 cells) were transfected with an individual siRNA species against each of the TF genes. The total RNA was extracted 48 h after the transfection and used for qRT-PCR. The changes in expression levels (perturbations) were evaluated by CT calculated according to the method described by Livak et al. [37]. Quadruplicated experiments were carried out to obtain the average CT, SD and P-value. Only the edges that gave a low SD (mean of ΔΔCT > 2 SD) and P-value (< 0.05) were selected as significant regulatory TF-TF gene edges for preparing this table. 'Input gene' and 'target gene' indicates genes knocked down by a specific siRNA and genes perturbed significantly after siRNA transfection, respectively. 'Activate' and 'suppress' indicate that knockdown of one TF led to a significant decrease in the expression of another and to a significant increase in the expression of another, respectively. The actual data for RNAi perturbation are in Additional data file 4 (for all of the edges tested) and Additional data file 5 (for only significant edges)  Click here for file	CEBPB	ZNF217	FOXJ3	MYEF2	KLF4	E2F2	FOXD1	RXRA	IRF8	UHRF1	PPARG	ETS1	NRAS	EGR2	NOTCH1	SPI1	STAT1	FOS	RELA	ID1	NFATC2	SOX5	MCM7	HOXA10	RARG	IRX3	EGR1	SNAI3	LMO2	FOSB	IRF7	MAFB	MYB	SP3	TCFL5	MXI1	GATA2	HOXA13	RUNX1	SMAD3	TRIM28	E2F1	SP1	DDIT3	NFYA	KLF13	MYBL2	HOXA11
PMC2810662-gb-2009-10-11-r121-S6.XLSX-Sheet4_2-KLF13	5; tables listing significant perturbation edges detected by Matrix RNAi analysis (Additional data file **6**)  Additional data file 6THP-1 cells (1 × 106 cells) were transfected with an individual siRNA species against each of the TF genes. The total RNA was extracted 48 h after the transfection and used for qRT-PCR. The changes in expression levels (perturbations) were evaluated by CT calculated according to the method described by Livak et al. [37]. Quadruplicated experiments were carried out to obtain the average CT, SD and P-value. Only the edges that gave a low SD (mean of ΔΔCT > 2 SD) and P-value (< 0.05) were selected as significant regulatory TF-TF gene edges for preparing this table. 'Input gene' and 'target gene' indicates genes knocked down by a specific siRNA and genes perturbed significantly after siRNA transfection, respectively. 'Activate' and 'suppress' indicate that knockdown of one TF led to a significant decrease in the expression of another and to a significant increase in the expression of another, respectively. The actual data for RNAi perturbation are in Additional data file 4 (for all of the edges tested) and Additional data file 5 (for only significant edges)  Click here for file	E2F2	HOXA9	NFATC2	MAX	FOS	KLF13	SNAI1	MAFB	KLF4	SP1	GATA2	IRF8	TCFL5	ETS1	RXRA	SPIB	FOSB	ID1	SREBF1	FOXJ3	LMO2	PPARG	MYB	MYC	RREB1	MCM7	EGR2	NOTCH1	MLLT3	SMAD3	TCF3	TFPT	HOXA10	PRDM1	NFYC	STAT1	IRF7	NFYA	ZBTB18	NRAS	SOX5	E2F1	EGR1	SNAI3	FOXD1	STAT6
PMC2810662-gb-2009-10-11-r121-S6.XLSX-Sheet4_2-KLF4	5; tables listing significant perturbation edges detected by Matrix RNAi analysis (Additional data file **6**)  Additional data file 6THP-1 cells (1 × 106 cells) were transfected with an individual siRNA species against each of the TF genes. The total RNA was extracted 48 h after the transfection and used for qRT-PCR. The changes in expression levels (perturbations) were evaluated by CT calculated according to the method described by Livak et al. [37]. Quadruplicated experiments were carried out to obtain the average CT, SD and P-value. Only the edges that gave a low SD (mean of ΔΔCT > 2 SD) and P-value (< 0.05) were selected as significant regulatory TF-TF gene edges for preparing this table. 'Input gene' and 'target gene' indicates genes knocked down by a specific siRNA and genes perturbed significantly after siRNA transfection, respectively. 'Activate' and 'suppress' indicate that knockdown of one TF led to a significant decrease in the expression of another and to a significant increase in the expression of another, respectively. The actual data for RNAi perturbation are in Additional data file 4 (for all of the edges tested) and Additional data file 5 (for only significant edges)  Click here for file	LMO2	KLF10	PPARG	NFATC2	MYC	KLF4	SNAI3	MAFB	SPIB	KLF13	TCFL5	HOXA11	IRF7	HOXA9	ID1	PRDM1	GFI1	SP1	ETS1	RUNX1	RXRA	RARG	MYB	GATA2	MYEF2	SPI1	EWSR1	IRF8	RARA	NRAS	NFYA	PPARD	STAT1	MXI1	EGR1	MYBL2	SOX5
PMC2810662-gb-2009-10-11-r121-S6.XLSX-Sheet4_2-MLLT3	5; tables listing significant perturbation edges detected by Matrix RNAi analysis (Additional data file **6**)  Additional data file 6THP-1 cells (1 × 106 cells) were transfected with an individual siRNA species against each of the TF genes. The total RNA was extracted 48 h after the transfection and used for qRT-PCR. The changes in expression levels (perturbations) were evaluated by CT calculated according to the method described by Livak et al. [37]. Quadruplicated experiments were carried out to obtain the average CT, SD and P-value. Only the edges that gave a low SD (mean of ΔΔCT > 2 SD) and P-value (< 0.05) were selected as significant regulatory TF-TF gene edges for preparing this table. 'Input gene' and 'target gene' indicates genes knocked down by a specific siRNA and genes perturbed significantly after siRNA transfection, respectively. 'Activate' and 'suppress' indicate that knockdown of one TF led to a significant decrease in the expression of another and to a significant increase in the expression of another, respectively. The actual data for RNAi perturbation are in Additional data file 4 (for all of the edges tested) and Additional data file 5 (for only significant edges)  Click here for file	MYBL2	KLF4	PRDM1	PPARG	NFKB1	MAFB	SPIB	PPARD	RARG	MXI1	LMO2	ID1	NFATC2	KLF10	IRF8	RUNX1	HOXA10	STAT1	FOS	ZBTB18	NFYA	IRF7	ETS2	SNAI3	TCFL5	GATA2	SPI1	MLLT3	NRAS	ZNF217	HOXA9	SMAD3	NFYC
[truncated: 5,150,022 more chars]
