# Supplementary material for: Rummagene: massive mining of gene sets from supporting materials of biomedical research publications
Source: Commun Biol. 2024 Apr 20;7:482. doi: 10.1038/s42003-024-06177-7 (PMC11032387; doi:10.1038/s42003-024-06177-7)
Supplement: Supplementary file 8 — Supplementary-Data-6 [file 42003_2024_6177_MOESM8_ESM.txt]

PMC10362029-41598_2023_35401_MOESM3_ESM.pdf-4-KIF18A	Supplementary Information 3	KIF18B	KIF20A	KIF20B	KIF22	KIF23	KIF25	KIF2A	KIF2B	KIF2C	KIF3A	KIF3B	KIF4A	KIFC1	KIFC2	KIZ	KLF11	KLF4	KLHDC3	KLHDC8B	KLHL13	KLHL18	KLHL21	KLHL22	KLHL42
PMC10362029-41598_2023_Article_35401.pdf-2-BLM		NUF2	DTL	CENPF	ASPM	SKA3	NCAPH	NCAPG
PMC10362029-41598_2023_Article_35401.pdf-13-Unnamed_0		MTFR2	NCAPG	NDC80	NEIL3	NUF2	OIP5	RAD51
PMC10362029-41598_2023_Article_35401.pdf-13-Unnamed_12		DTL	DLGAP5	CENPN	CENPF	CENPE
PMC10362029-41598_2023_35401_MOESM2_ESM.pdf-0-Gene	algorithm as clinical information in the search for immune-related cell cycle genes (Supplementary Fig. **S1**)  Supplementary Information 2	MCM6	KNSTRN	S100B	DHFR	RFC4	HMGB2	CCNA2	OIP5	SPC25	CCNB1	BLM	ANGPTL7	KIF4A	PLK4	GMNN	RMI2	ERCC6L	PCNA	RACGAP1	UBE2T	FANCI	DSCC1	ECT2	NEIL3	PLP1	CDC6	AURKA	VRK1	SGO2	DEPDC1B	CENPA	CEP152	CENPF	POLE2	MELK	MAD2L1	TYMS
PMC10362029-41598_2023_35401_MOESM2_ESM.pdf-1-FBXO5	algorithm as clinical information in the search for immune-related cell cycle genes (Supplementary Fig. **S1**)  Supplementary Information 2	RRM1	CENPE	ARHGAP11A	KIF15	CENPU	KIF11	CDK1	RAD51	FEN1	RTKN2	RNASEH2A	NCAPH	CENPH	KIF18A	GINS2	POLA2	NUF2	CDC25A	CHAF1A	CDKN3	NUSAP1	NCAPG	NDC80	EXO1	KLF9	PTTG1	TICRR	MCM2	TACC3	MCM10	ASPM	BUB1B	ANLN	KNTC1	CENPW	BUB1	CEP55	AURKB	TPX2	CDC25C	MKI67	TTK
PMC10362029-41598_2023_35401_MOESM2_ESM.pdf-2-CENPK	algorithm as clinical information in the search for immune-related cell cycle genes (Supplementary Fig. **S1**)  Supplementary Information 2	SKA3	KIF2C	ESCO2	POLD1	CDCA7	RRM2	KIF20A	GTSE1	E2F1	PBK	CDCA2	KIF23	PIMREG	ZWINT	POC1A	CHEK1	HMMR	POLQ	HMGB3	ENDOG	CENPN	CDC45	MND1	PLK1	CENPM	CDCA8	KIFC1	CDC20	SAPCD2	DIAPH3	SPC24	E2F3	DTL	DLGAP5	E2F8	UBE2C	KIF14	HJURP	UHRF1	PCLAF	SPAG5	KIF18B
PMC10362029-41598_2023_35401_MOESM2_ESM.pdf-3-TK1	algorithm as clinical information in the search for immune-related cell cycle genes (Supplementary Fig. **S1**)  Supplementary Information 2	BIRC5	FAM83D	PKMYT1	BCL6	MIA	PHF21B	HELLS	CDCA5	MTFR2	FOXM1	UBE2S	HASPIN	E2F7	DIRAS3	MYBL2	ZNF695	TROAP	CALY	NEK2	HPDL	CKS2	TMEM97	CDT1	HLA-DRB1	FANCA	SPOCK2	HOXD10	SCG2	MAL	NMU	ODC1	CD74	ALK	FAXDC2	TRPV2	XKR4	RGS9	ARHGAP36	EPB41L3	CGNL1	CHD5	IGSF9
PMC10359400-41598_2023_38762_MOESM1_ESM.xlsx-downregulated_HPMEC-List_of_top_20_genes_down-regulated_by_high-NMN_in_poly_I_C_-induced_HPMEC_	of samples treated with high-dose NMN, differentially expressed genes (DEGs) between control and high-NMN (**1**)  Supplementary Information 1	SHCBP1	MCM4	H2AX	TRIP13	MXRA8	MCM5	LMNB1	FEN1	ADM5	SKA3	CCNB2	AMIGO2	STMN1	TNC	ZWINT	FOXD1	RCAN1	MLH1	ORC1	PCOLCE
PMC10359400-41598_2023_38762_MOESM1_ESM.xlsx-downregulated_HCAEC-List_of_top_20_genes_down-regulated_by_high-NMN_in_poly_I_C_-induced_HCAEC_	of samples treated with high-dose NMN, differentially expressed genes (DEGs) between control and high-NMN (**1**)  Supplementary Information 1	ASF1B	HNRNPM	DNMT1	PTX3	TOP2A	SHCBP1	CDC20	H2AZ1	EFNB2	MKI67	DHFR	CCDC85A	GABBR2	STIL	TCF19	TPX2	PKMYT1	PCNT	GMNN	PLK1
PMC10353863-elife-83870.pdf-0-MCM2		MCM3	MCM4	MCM5	MCM6	MCM7
PMC10353863-elife-83870.pdf-0-MCM2_1		MCM3	MCM4	MCM5	MCM6	MCM7
PMC10348910-41388_2023_2747_MOESM1_ESM.pdf-70-Gene_name	HER2+, and 47% (44/94) of TNBC breast cancer samples (Fig. 1A and Supplementary Table **S1**)  Supplementary Figures 1-9, & Tables 1-9 and 11	CDC20	CDCA8	CCNG1	CCNA2	CKS2	CXCR4	CDK13	CLK4	CLK3	CDK11B	CDCA4	CCNB2	CCNT1	CCNF	CDC34	CLK1	CCNB1	CDC6	CDC27
PMC10349134-41467_2023_39854_MOESM10_ESM.xls-Figure_S6d-Unnamed_2		RNASEH1	RFC3	DNA2	MCM4	PRIM1	RFC5	MCM6	PRIM2	MCM2	POLA1	RFC1	MCM7	RFC4	POLD3	POLE2	MCM3	FEN1	PCNA	POLE	RPA1	POLD4
PMC10344782-41556_2023_1167_MOESM3_ESM.xlsx-Table_S3-Table_S3_Factors_associated_with_active_forks_shown_for_their_enrichment_in_presence_or_absence_of_G9a_activity	of H3K9me3 peptides under persistent replication stress compared with proliferating or quiescent cells (Fig. **1**)  Supplementary Table 1. Relative PTM abundance for proliferating, quiescent and HU-treated cells. Supplementary Table 2. Relative PTM abundance for control and recovery clones. Supplementary Table 3. Factors known to associate with active forks shown for their enrichment in presence or absence of G9a activity. Supplementary Table 4. Factors known to associate with stalled forks shown for their enrichment in presence or absence of G9a activity	BAZ1B	CDK1	CHAF1A	CHAF1B	DNMT1	FEN1	GINS1	GINS4	HAT1	LIG3	MCM2	MCM3	MCM4	MCM5	MCM6	MCM7	ORC1	ORC3	PCNA	POLA1	POLA2	POLD1	POLD2	POLE	POLE2	PRIM1	PRIM2	RFC1	RFC2	RFC3	RFC4	RFC5	SMARCAD1	TOP1	UHRF1	WIZ
PMC10339815-DataSheet_1.xlsx-Table_S3-Supplemental_materials_table_S3_DDR-related_mRNA-lncRNA_Co-expression_network	project in the MSigDB database, a total of 588 DDR-related mRNAs were obtained ( **Supplemental Materials Table 1**)  Click here for additional data file	MSH5	MCM7	DDX11	MCM8	RFC3	PIF1	RECQL4	TONSL	BRCA2	DPF1	TRIP13	CHEK1	MMS22L	PARPBP	POLE2	RAD51AP1	RAD54B	XRCC2	BLM	BTG2	TRAIP	HMGA2	EME1	RAD51	UBE2T	GEN1	RMI2	UHRF1	FANCB	CDCA5	CLSPN	DNA2	POLQ	RAD54L	TICRR	TIMELESS	FANCA	FANCI	ESCO2	GINS4	BRIP1	AUNIP	BRCA1	CDC45	CDC7	CDK1	CHAF1B	DTL	EXO1	FANCD2	MCM2	MCM4	NEIL3	RFC4	WDHD1	FOXM1
PMC10339093-JCMM-27-1975-s001.docx-0-Gene_Symbol	the IC50 of scutellarin in U251 cells was found to be 338.4 μM (Figure **S3A,B**)  Appendix S1: Supporting Information  Click here for additional data file	KLK3	SLC22A8	NEUROD6	RRM2	POTEF	KIF20A	DLGAP5	UBE2C	NDC80	PBK	TOP2A	MELK	E2F8	MYBL2	AURKB	TROAP	SHOX2	BIRC5	PIMREG	HOXA5	GSC	IGF2BP3	HOXA1	HOXA3	HOXD10	HOXA10	HOXD9	NKX2-5	EN1	HOXA6	ADAMDEC1	HOXD11	HOXC10
PMC10340463-cells-12-01807.pdf-1-Unnamed_0		CIT	WDFY3	COPB2	KIF14	NCAPD2	NCAPD3	NCAPH	NUP37	TRAPPC14	LMNB1	LMNB2	RRP7A	PDCD6IP	BUB1	PCNT	ATR	RBBP8	CEP63	NIN	TRAIP
PMC10337068-12859_2023_Article_5404.pdf-1-Symbol		ARPC5	TTC36	OIT3	CDK1	VIPR1	CLEC4G	CRHBP	STAB2	ADAM10	CLEC1B	FCN3	PLXDC1	IPO11	RACGAP1	SCOC	CCNB1	PRC1	ASPM	C3orf38	RRM2	FCN2	CLEC4M	GPM6A
PMC10336129-41598_2023_Article_38197.pdf-2-CDCA8		NPM1	IKBKE	TOP2A	AURKB	NUP43	NUP107	SAE1	ESR1	NDC1	NUP37	PCNA	NUP188	TRIM28	CBX2	DNMT3A	RAE1	SENP1	BIRC5	HDAC4	SEC13	NUP155	CBX8	NUP85	NUP93	NUP210	DNMT1	INCENP	HDAC1
PMC9768339-DataSheet2.XLSX-File_S2_csv-Gene_symbol	Click here for additional data file	TPX2	CEP55	ANLN	AURKB	MELK	KIF23	ASPM	DLGAP5	NDC80	NCAPG	BUB1	TTK	ACTB	NUF2	BUB1B	BMAL2	KIF14	BIRC5	PRC1	PTTG1	MCM10	FN1	SULF1	CDCA2	UCHL1	RAD51AP1	HSPA8	DEPDC1B	TOP2A	TP63	IL20RA	CMYA5	MUCL1	HMGCS2	CEP126	AMIGO2	ITPR1	IL33	PGR	LRP2	EGFR	ABCG2	NTRK2	NOTCH1	IGF1	PTEN	STC2	ERBB4	LIN7A	FYN	FOS	PTPRK	GRAP2	ITGB1	RERG	APOD	ESR1	TPRG1	GFRA1	TFF1	PTPN11	RPL4	STAT3	RANBP2
PMC9768339-DataSheet4.XLSX-string_interactions_Cytoscape_N-shared_name	Click here for additional data file	BIRC5	TOP2A	EGFR	AURKB	ACTB	BUB1B	NDC80	NCAPG	ASPM	ANLN	PTEN	RAD51AP1	DLGAP5	KIF23	DEPDC1B	MCM10	CDCA2	PTTG1	NUF2	TTK	MELK	TPX2	PRC1	KIF14	CEP55	BUB1	ESR1	STAT3	FN1	PGR	NOTCH1	NTRK2	IGF1	ERBB4	FYN	ITGB1	PTPN11	FOS	ABCG2	HSPA8	UCHL1	ITPR1	RANBP2	TP63	TFF1	GFRA1	IL33	STC2	GRAP2	LRP2	RPL4	LIN7A	APOD	PTPRK	RERG	IL20RA	TPRG1
PMC10333306-nihms-1909974.pdf-0-Gene		AIF1	CDC20	CDC25A	CDC25C	CENPI	DUSP26	E2F1	EXO1	GPN3	GTSE1	KIF14	KIF15	KIF2C	MYBL2	NEK2	NUF2	SPAG5	TPX2	TRIP13
PMC10312700-nihpp-2023.06.15.544840v1.pdf-2-MSH6		EZH2	CTPS1	DKC1	OIP5	CDCA8	PTTG1	CEP55	H2AX	CMAS	NCAPH	MCM10	LSM4	NCAPG2	ASF1B	ZWINT	PBK	ZWILCH	CDCA3	ECT2	CDC6	UNG	MTCH2	RAD21	ACTL6A	GPI	SRSF2	HDGF	NXT1	NEK2	DHCR7	AURKA	NDUFAB1	NEMP1	KIF4A
PMC10312700-NIHPP2023.06.15.544840v1-supplement-1.pdf-1-MSH6	polar chromosomes produce 7.8 mis-segregations based on quantitative immunofluorescence imaging of polar centromere foci (**Supplemental Figure 1A**)	EZH2	CTPS1	DKC1	OIP5	CDCA8	PTTG1	CEP55	H2AX	CMAS	NCAPH	MCM10	LSM4	NCAPG2	ASF1B	ZWINT	PBK	ZWILCH	CDCA3	ECT2	CDC6	UNG	MTCH2	RAD21	ACTL6A	GPI	SRSF2	HDGF	NXT1	NEK2	DHCR7	AURKA	NDUFAB1	NEMP1	KIF4A
PMC10332812-elife-82597.pdf-16-H2AZ1		SRSF2	LDHA	MAD2L1	BUB3	KPNA2
PMC4498179-srep11671-s1.pdf-140-SNRPE	Supplementary Information	SLC6A8	NIFK	PFN2	OTX1	PITX1	SNRPE	PAX9	ERN2	C1orf74	COL10A1	H1-5	TROAP	HOXA10	RANBP1	TIPIN	DIO2	TMPO	MRPL12	CDC25C	C5orf34	BRCA2	XXYLT1	THOC3	PIK3R2	CDCA8	KNTC1	WNK2	MRPL13	GJB2	RHOV	RFWD3	CDC25A	ASPM	BCL11A	SPC25	SLC15A1	NCAPD2	RAPGEFL1	EIF4EBP1	CENPH	SPATS2
PMC4498179-srep11671-s1.pdf-141-CHTF18	Supplementary Information	FAM83F	EYA2	CCT3	PA2G4	TK1	H3C11	IL11	SGO2	CDCA4	MARVELD3	DEPDC1	PDK1	PSMD14	DHFR	FAM83D	ZNF367	GPR87	CENPN	GREM1	METTL8	MTHFD2	MACROH2A2	SUSD4	KIF15	DSN1	SPAST	LRP8	ASF1B	CHEK2	ZFP64	CTHRC1	TEDC2	TNFRSF18	H2BC26	HROB	URB2	ALOXE3	MMP11	RAB3B	CENPO	KCTD1	PYCR1	MCM8	MTHFD1L	RRM1	DEPDC1B	CENPU	CSE1L	DLGAP5
PMC4498179-srep11671-s1.pdf-142-ESCO2	Supplementary Information	KNOP1	NAA25	PITX1	ESPN	BCL2L10	WDR62	CBX3	B4GALNT4	H1-2	CCNE2	MEX3A	SIX1	H4C9	CHAF1A	SHMT2	PLK4	ESPL1	ZIC5	MMP12	PHF19	ANKEF1	E2F7	GJB5	CKS1B	FAM72D	TRAF7	KIF18A	CMSS1	H4C8	HSPA4L	SNRPG	PSAT1	FANCA	MTBP	RBBP8NL	CCDC34	SLC2A1	SLC16A1	CDKN3	UCK2	SHCBP1	NECTIN1	CENPI	GMPS	SELENOI	RRM2	POLE2	R3HDM1
PMC4498179-srep11671-s1.pdf-143-PPAP2C	Supplementary Information	PAX6	SMC4	BBOX1	PPP1R14B	MRPL12	CENPA	CCNB1	RFC4	PPAT	CLSPN	OIP5	WDHD1	PAFAH1B3	RCC2	SIX4	RBL1	SINHCAF	BIK	SELENOI	HPRT1	TRIP13	KREMEN2	BMAL2	KIF18B	CDCA3	RAD54L	H4C13	NCAPG2	SPAG5	BCL11A	MELK	KNSTRN	NUP37	MIS18A	CCNB2	ZWINT	H3C4	CENPI	CDC20	HMMR	STRA6	CERS6	H4C4	CHAF1A	NME1	VRK1	SLC39A6	RECQL4
PMC4498179-srep11671-s1.pdf-144-Unnamed_1	Supplementary Information	GINS4	SSX2IP	TMEM158	CKAP2	SNRPD1	SORD	MCM6	KIF20A	H2AC13	HMGA1	DQX1	EXO1	SNRPE	BRIP1	TIMELESS	ECT2	CENPE	DBF4	UHRF1	BRCA1	DKC1	CADM4	PBK	GGH	NDC1	BLM	ARHGAP11A	SGO1	H2AC25	NDC80	MKI67	SPC24	ANKEF1	BRIX1	HELLS	BOP1	ATAD2	UBE2T	PAICS	CKAP2L	GGCT	H3C10	H3C15	KIF4A	ZWILCH	ASPM	FANCI	RAD51	CDCA5	MYBL2	RCC1	MND1
PMC4498179-srep11671-s1.pdf-145-CENPK	Supplementary Information	NEK2	NUF2	SUV39H2	PARPBP	E2F2	H2AC21	CCNA2	FANCB	NUSAP1	H2AC4	ZDHHC13	MCM2	HJURP	KNL1	ZNF587	H4C15	FEN1	PM20D2	H2AC12	RMI2	KIF18B	H4C2	H4C13	UBE2S	MKI67	ERCC6L	ESCO2	PRC1	KIF23	SPTBN2	LCTL	KPNA2	CDT1	H2AC16	ANLN	H4C6	DSCC1	H2AC14	H2AC15	FANCD2	ECE2	CENPM	BCL11A	LARGE2	TRIP13	CEP55	KIF11	UHRF1	STIL
PMC4498179-srep11671-s1.pdf-146-BUB1B	Supplementary Information	PMCH	GINS1	KIF4A	KIF2C	TTK	H3C6	KIFC1	MAD2L1	CENPF	POLQ	ORC6	PCNA	GEN1	FOXM1	PRKDC	CCNE1	STIL	CDCA2	BUB1	EZH2	H2BC3	ARHGAP11A	KIF14	UBE2C	AURKB	GINS2	H2BC15	H3C8	PTTG1	SKA1	MCM4	PLK1	CCNB1	RAD54B	HSPD1	TICRR	CENPL	SAPCD2	ARHGAP11B	ZIC2	AURKA	TPX2	HELLS	RAD51AP1	PCLAF	H2AC17	BIRC5	CDK1	RACGAP1
PMC4498179-srep11671-s1.pdf-147-HIST1H4A	Supplementary Information	H3C2	GTSE1	NEK2	H3C10	LMNB2	H2AC8	BCL11A	CENPW	CHEK1	H2AC7	MKI67	TRIM59	PARPBP	CENPF	DNA2	CENPM	DEPDC1	TOP2A	CCNF	H3C7	H2AC17	F13A1	DYDC2	IGF1	SERPINA3	CHRM1	FGF14	HS3ST2	SLC6A20	C19orf33	APLN	PRTG	PRUNE2	CXCR2	EFHD1	GULP1	GRIN2A	OR5AK2	GHR	HAL	ENKUR	CFAP77	PRODH	SPAG6	RNF212	ANGPTL5	TEKT1	ABCB5	DYDC1	MAP2	AGTR2
PMC4498179-srep11671-s1.pdf-225-HOXA13	Supplementary Information	KRT75	H2BC21	NEMP1	TMEM201	TONSL	SLC7A5	MARK1	FAM83B	CDC7	MIX23	E2F7	RCC2	IGFL2	HASPIN	TBC1D31	NRTN	MAGEA1	PROM2	PLK1	PAX9	PDCD2L	H3C12	EDARADD	NCAPD2	SNRPF	C5orf46	CST2	UGT2B15	CTSV	HMGA2	NXPH4	RCCD1	HYLS1	PUS7	PFN2	PITX1	C1orf74	TIPIN	DIO2	TMPO	MRPL12	PIK3R2	KNTC1	RHOV	RFWD3	SPC25	EIF4EBP1	CENPH	CHTF18	IL11	CDCA4	DEPDC1	PDK1	ZNF367
PMC4498179-srep11671-s1.pdf-226-GPR87	Supplementary Information	CENPN	GREM1	MACROH2A2	DSN1	LRP8	ASF1B	TEDC2	H2BC26	URB2	ALOXE3	CENPO	DEPDC1B	DLGAP5	ESCO2	NAA25	ESPN	BCL2L10	B4GALNT4	H1-2	SIX1	CHAF1A	ESPL1	PHF19	GJB5	TRAF7	KIF18A	H4C8	SNRPG	MTBP	SLC16A1	SHCBP1	GMPS	RRM2	POLE2	PLPP2	BBOX1	PPP1R14B	RFC4	CLSPN	OIP5	PAFAH1B3	SIX4	SINHCAF	BIK	TRIP13	SPAG5	KNSTRN	CCNB2	CENPI	HMMR	VRK1	SLC39A6	GINS4	TMEM158	SNRPD1
PMC4498179-srep11671-s1.pdf-227-SORD	Supplementary Information	MCM6	HMGA1	BRIP1	CKAP2	TIMELESS	ECT2	CADM4	PBK	GGH	BLM	ARHGAP11A	H2AC25	NDC80	MKI67	SPC24	BOP1	ATAD2	UBE2T	PAICS	H3C10	ASPM	FANCI	RAD51	CDCA5	MND1	NUF2	E2F2	CCNA2	NUSAP1	H2AC4	MCM2	FEN1	PM20D2	UBE2S	ERCC6L	CDT1	DSCC1	ECE2	KIF23	KIF11	PMCH	KIF4A	POLQ	ORC6	PCNA	CCNE1	STIL	BUB1	EZH2	KIF14	AURKB	GINS2	SKA1	CCNB1	RAD54B
PMC4498179-srep11671-s1.pdf-237-SSX2IP	Supplementary Information	KIF20A	DQX1	EXO1	CENPE	DBF4	BRCA1	DKC1	NDC1	SGO1	BRIX1	HELLS	CKAP2L	GGCT	ZWILCH	MYBL2	RCC1	CENPK	NEK2	SUV39H2	FANCB	ZDHHC13	HJURP	KNL1	ZNF587	PRC1	SPTBN2	LCTL	KPNA2	ANLN	FANCD2	CENPM	LARGE2	CEP55	BUB1B	GINS1	KIF2C	TTK	KIFC1	MAD2L1	GEN1	FOXM1	PRKDC	CDCA2	UBE2C	H2BC15	H3C8	PTTG1	MCM4	HSPD1	CENPL	ARHGAP11B	AURKA	TPX2	RAD51AP1	PCLAF
PMC4496213-oncotarget-06-9220-s001.pdf-0-Unnamed_0	database. Of 14 candidate transcripts, only downregulation of EMP2 significantly predicts inferior overall survival (**Supplementary Table S1**)	BCAT1	BHLHE41	CDK6	CKS1B	CKS2	DLGAP5
PMC4495416-srep12003-s1.pdf-32-HIST1H2BM	Supplementary Information	CCNB1	CORT	GUCY1A1	CYS1	MELTF	PLK1	SLC14A1	ASPM	SLC43A2	SOX18	ARL9	NR0B1	FOXD3	CDK15	H4C4	PIMREG	KIF20A	NRG2	CFAP92	MCOLN2	LMNB1
PMC4495416-srep12003-s1.pdf-38-DEPDC1B	Supplementary Information	CPXCR1	DSCC1	H4C3	HMGN5	OIP5	UHRF1	GALNT14	USP13	AURKB	TRIM47	HOXD3	ANXA2R	FOXM1	BCL2	KIF15	UBE2T	PRTFDC1	H3C10	SLC40A1	CORO1A	SLCO3A1	ORAI1	MCM6	INAVA
PMC4495416-srep12003.pdf-0-Unnamed_0		DUSP1	GADD45B	MAFF	WSB1	RIOK3	MCM3	LMNB1	PIMREG	ASPM	PLK1	CDC20
PMC10326845-Table_2.xlsx-Table_S2-Unnamed_29	and the DNA repair pathways’ genes were downloaded from KEGG (28), as shown in **Supplementary Table S2**  Click here for additional data file	CCNB1	CDC20	CDKN3	CDK1	MAD2L1	PRC1	RRM2
PMC10326845-Table_2.xlsx-Table_S2-Unnamed_37	and the DNA repair pathways’ genes were downloaded from KEGG (28), as shown in **Supplementary Table S2**  Click here for additional data file	SSBP1	RNASEH1	RPA1	PCNA	DNA2	FEN1	LIG1	POLA1	POLA2	PRIM1	PRIM2	POLD1	POLD2	POLD3	POLD4	POLE	POLE2	POLE3	POLE4	MCM2	MCM3	MCM4	MCM5	MCM6	MCM7	RPA2	RPA4	RPA3	RFC1	RFC4	RFC2	RFC5	RFC3	RNASEH2A	RNASEH2B	RNASEH2C
PMC10364608-DataSheet_3.xlsx-Both_down-T2_and_T3_down-regulated_genes	Click here for additional data file	CENPF	KRT12	DEPDC1B	CCNB1	GEN1	AACS	CHEK2	PEBP1	NCAPH	NEURL3	PLSCR1	CDCA2	PCLAF	SENP8	RPP25	INCENP	SINHCAF	HGF	RAD51AP1	FOXM1	CDKN1A	BRCA1	KRT15	TOP2A	KIFC1	KNL1	BUB1B	CALM1	SIX4	NUSAP1	MCM7	ANKLE1	UHRF1	NME4	CCNF	PLK1	SUV39H1	CDCA3	NCAPD2	RTEL1	TPX2	AURKA	UBE2C	SHROOM3	TMEM238	AAAS	ESCO2	PBK	FDFT1	KIF4A	RTTN	DSEL	MCM4	MAD2L1	SMC2	FAM3B	TMEM52	AIFM2	CDK1	KIF11	NCAPD3	SPAG5	SGO2
PMC10364608-DataSheet_3.xlsx-Both_down-Unnamed_4	Click here for additional data file	CENPF	KRT12	DEPDC1B	CCNB1	GEN1	AACS	CHEK2	PEBP1	NCAPH	NEURL3	PLSCR1	CDCA2	PCLAF	SENP8	RPP25	INCENP	SINHCAF	HGF	RAD51AP1	FOXM1	CDKN1A	BRCA1	KRT15	TOP2A	KIFC1	KNL1	BUB1B	CALM1	SIX4	NUSAP1	MCM7	ANKLE1	UHRF1	NME4	CCNF	PLK1	SUV39H1	CDCA3	NCAPD2	RTEL1	TPX2	AURKA	UBE2C	SHROOM3	TMEM238	AAAS	ESCO2	PBK	FDFT1	KIF4A	RTTN	DSEL	MCM4	MAD2L1	SMC2	FAM3B	TMEM52	AIFM2	CDK1	KIF11	NCAPD3	SPAG5	SGO2
PMC10364608-DataSheet_3.xlsx-Both_down-Unnamed_5	Click here for additional data file	CENPF	KRT12	DEPDC1B	CCNB1	GEN1	AACS	CHEK2	PEBP1	NCAPH	NEURL3	PLSCR1	CDCA2	PCLAF	SENP8	RPP25	INCENP	SINHCAF	HGF	RAD51AP1	FOXM1	CDKN1A	BRCA1	KRT15	TOP2A	KIFC1	KNL1	BUB1B	CALM1	SIX4	NUSAP1	MCM7	ANKLE1	UHRF1	NME4	CCNF	PLK1	SUV39H1	CDCA3	NCAPD2	RTEL1	TPX2	AURKA	UBE2C	SHROOM3	TMEM238	AAAS	ESCO2	PBK	FDFT1	KIF4A	RTTN	DSEL	MCM4	MAD2L1	SMC2	FAM3B	TMEM52	AIFM2	CDK1	KIF11	NCAPD3	SPAG5	SGO2
PMC4470057-12943_2015_398_MOESM7_ESM.xls-pw_inh-Unnamed_4		GAA	PSMC3	CDC25A	COL11A1	POLA2	MMP9	CDH4	OPLAH	MCM4	HMMR	MAPK8IP3	TUBB4B	PRIM2	GADD45A	PRPF8	TGFA	FZD4	PDGFA	FGFR3	CDC20	PCNA	PTPRF	PIP4K2B	FYN	JAG1
PMC4453953-bjc201519x3.pdf-0-Gene_symbol	Click here for additional data file	RNASEH2A	MCM4	POLD3	MCM7	LIG1	RPA3	POLD2	POLA1	POLD1	RFC5	MCM3	MCM5	MCM6	PRIM1	PCNA	MCM2	RFC4
PMC4453953-bjc201519x3.pdf-1-Gene_symbol	Click here for additional data file	SMC1A	PTTG2	MCM4	CCNB2	CDC20	CCNA2	PTTG1	MCM7	CCNB1	MAD2L1	CDC25B	WEE1	MCM3	MCM5	MCM6	MAD2L2	BUB1B	ANAPC11	CDC45	PKMYT1	BUB1	GADD45B	PCNA	MCM2	CDK1
PMC4432617-medscimonit-21-1276.pdf-8-Gene_symbol		MEST	CDKN3	HES6	CENPN	CDC6	MCM10	MND1	ZNF367	GINS1	PRC1	PCLAF	ESCO2	PIMREG	TMEM97	STMN1	CENPU	TK1	E2F7	BIRC5	GINS2	FAM111B	ORC6	GGH	CDC45	PXMP2	CDT1	RNASEH2A	CHML	FANCI	EXO1	RFC4	FIRRM	KLHL23
PMC4415297-13062_2015_Article_51.pdf-9-Gene		NOCT	MYBL2	FOXM1	GET1	RCAN2	TMEM243	GTSE1	TOX	RAPGEF5	ABCA8	BMP1	KCNS3	FST	CHRDL1	TPX2	CTSV	PREPL	LMBRD1	PID1	ZBED2	NUSAP1	GINS2	ALDH6A1	KIF18B	CERCAM	PDPK1	CMIP	PARM1	BRD4	CDT1	SLC38A7
PMC4393378-12263_2015_461_MOESM1_ESM.xlsx-S3-Unnamed_5	Supplementary material 1 (XLSX 83 kb)	BIRC5	CDC45	CDK2	COL1A1	CCNB2	CLU	MGP	CD40	CA2
PMC4384327-12859_2014_432_MOESM6_ESM.pdf-43-KCTD13		KLHL8	LEO1	LMNA	LMNB1	MAGED1	MAPRE2	MCC	MCL1	MCM10	MCM2	MCM3	MCM4	MCM5	MCM6	MCM7	MCM8	METTL13	MLH1	MPG	MSH2	MSH6	MYBL2	MYC	MYH9	MYOC	KAT7	NBN	NDUFAF3	NEK6	NGLY1	NUMA1	ORC2	ORC3	ORC4	ORC5	ORC6	P4HA1	PARP10	PAXIP1	PCID2	PCNA	PICK1	PLEKHG4	POGZ	POLA1	POLA2	POLB	POLE2	POLE	POT1	PRIM1	PRIM2	PRKAB1	PRKDC	PRPS1L1	RAD18	RAD23B	RAD51
PMC4384327-12859_2014_432_MOESM6_ESM.pdf-55-TPD52L2		TPD52L3	TRIB1	TRIP6	TSKS	TSPAN4	UBQLN1	UBQLN4	VAPA	VAV2	VPS13A	VTN	VWF	WIPF2	ZHX2	ACTL6A	APH1A	AURKB	BIRC5	BRD1	BUB1	BUB3	KNL1	CDC20	CDCA8	CENPA	CENPN	CSNK2B	EIF6	FUNDC2	HJURP	INCENP	INO80B	ITGB3BP	KAT5	CEP126	KIF11	KIF15	KIF18A	KIF2B	KIF2C	KIF9	KLC1	LPIN2	MKI67	NDEL1	NFRKB	NPAT	NPM1	NUDC	ODF2L	OIP5	PPP1CA	PPP1CC	RORA	RUVBL1	RUVBL2	SARNP	SGO2
PMC10323892-MOL2-17-1228-s001.pdf-12-Gene_human	PVDF membranes (Immobilon‐P; Millipore, Burlington, MA, USA). Membranes were incubated with the primary (Table **S1**)  Fig. S1. Cyclin and CDK protein expression in yeast was confirmed by western blot. Fig. S2. Validation of the CDK6–SPY1 interaction. Fig. S3. CCNI, CDK6, and CDK5 expression in different tissues according to the GTEXPortal (https://www.gtexportal.org/home/). Fig. S4. Trapping and immunoprecipitation assays. Fig. S5. Quantitation of the in vitro kinase assay shown in Fig. 1E using pRb as substrate. Fig. S6. Structural analysis of CCNI. Fig. S7. Overexpression of CCNI and CCND1 in cancer cells. Fig. S8. Colony formation assays in A549 and Lovo cells. Fig. S9. Expression of cell cycle regulators in the cell lines displayed in Fig. 2A. Fig. S10. CDK6 silencing or inhibition abrogates CCNI‐induced cancer cell proliferation. Fig. S11. Control of cyclins downregulation. Fig. S12. CCNI overexpression in pRb‐null cell lines. Fig. S13. Effect of CCNI upregulation on the expression of E2F target genes. Fig. S14. Effect of CCNI downregulation on cell cycle entry. Fig. S15. CCNI expression in normal and primary tumor tissues. Fig. S16. The prognostic significance of CCNI depends on the disease context. Table S1. List of antibodies used. Table S2. List of primers used  Click here for additional data file	BARD1	BUB3	CCNA2	CDC25A	CDK2	CTCF	DCK	DHFR	H2AX	MYB	PAICS	PCNA	POLA1	POLA2	RAD21	RB1	RBL1	SMC3	TK1	TMPO	USP1
PMC9659360-mmc2.xlsx-Table_S10-Supplementary_Table_10_Differentially_expressed_genes_lists_and_enrichment_analysis_of_the_four_clusters_from_Figure_2C	Supplementary data 2	ABCA12	CDC20	BIRC5	RAD54L	TERT	KIF18B	UHRF1	TROAP	HJURP	TICRR	MKI67	ERCC6L	PLK1	ESPL1	KIF20A	SPAG5	GINS2	GTSE1	CDCA3	SAPCD2	RRM2	RECQL4	HPDL	SLC25A10	KIFC1	ORC1	MCM4	AURKA	ZWINT	E2F2	HES6	H2BC11	CCNF	PCSK1N	ARHGEF39	LMNB1	FAM81A	ASF1B	TONSL	FEN1	FAM111B	SPC24	CHTF18	H2AX	KPNA2	CENPM	PIF1	LMNB2	MCM6	MCM7	DTYMK
PMC10323086-CAS-114-2895-s003.docx-0-Top_100_proliferative_genes	We obtained surgically resected colorectal cancer tissues from 48 patients. Table **S1**  Appendix S1  Click here for additional data file	TOP2A	GINS2	TPX2	MKI67	UBE2C	TUBA1B	H4C3	NASP	H2AZ1	PTTG1	SMC4	RRM2	MCM3	CENPF	HMGB2	ATAD2	NUSAP1	PCNA	STMN1	CXCL5	CCNB1	DNMT1	DEK	CDKN3	MCM7
PMC10323086-CAS-114-2895-s003.docx-0-Top_100_proliferative_genes_1	We obtained surgically resected colorectal cancer tissues from 48 patients. Table **S1**  Appendix S1  Click here for additional data file	TUBB	BIRC5	CENPN	HMGB1	PRC1	ASPM	GMNN	SMC2	CKAP2	CDC6	MCM4	CKS1B	ANLN	TUBB4B	CDK1	CDT1	CCNB2	CKS2	FANCI	BRCA2	MAD2L1	MCM10	RANBP1	PCLAF	OLFM4
PMC10323086-CAS-114-2895-s003.docx-0-Top_100_proliferative_genes_2	We obtained surgically resected colorectal cancer tissues from 48 patients. Table **S1**  Appendix S1  Click here for additional data file	HELLS	MCM6	ATAD5	SNRPD1	RFC3	DHFR	HMGN2	CLSPN	RRM1	RNASEH2A	BUB3	ATP5MC1	NUDT15	CIMIP2A	CSE1L	RFC4	HSPE1	MYBL2	NCAPG2	H2AZ2	SPINK4	EIF4EBP1	SMC1A	FEN1	HNRNPA2B1
PMC10323086-CAS-114-2895-s003.docx-0-Top_100_proliferative_genes_3	We obtained surgically resected colorectal cancer tissues from 48 patients. Table **S1**  Appendix S1  Click here for additional data file	CDCA5	GGCT	TMEM106C	POLE3	KIF20B	MTHFD1	AURKA	ZWINT	TK1	TCOF1	UBE2T	CDC25A	KIF22	CBX5	HMMR	NME1	RFC2	FOXM1	NUDT1	MELK	MSH2	SGO2	ECT2	CENPE	NDUFA6
PMC10322841-41598_2023_38117_MOESM7_ESM.pdf-0-Unnamed_0	(|R| > 0.6, p < 0.01, Supplementary Fig. 1A–C and Additional file 1: Table **S2**)  Supplementary Table S2	FIRRM	DBF4	E2F2	NCAPD2	ANLN	BRCA1	TACC3	POLA2	DEPDC1	DEPDC1B	SPDL1	R3HDM1	RAD51	NDC1	MCM10	MTHFD2	ASPM	PRR11	TRIP13	HMMR	MCM2	GTSE1	WDR62	MCM6	UNG	SPAG5	UBE2T	RBL1	NDC80	ORC1
PMC10322841-41598_2023_38117_MOESM7_ESM.pdf-0-Unnamed_3	(|R| > 0.6, p < 0.01, Supplementary Fig. 1A–C and Additional file 1: Table **S2**)  Supplementary Table S2	FIRRM	NCAPD2	ANLN	BRCA1	TACC3	DEPDC1	DEPDC1B	R3HDM1	RAD51	MCM10	ASPM	TRIP13	HMMR	MCM2	GTSE1	MCM6	SPAG5	UBE2T	NDC80	ORC1	RAD54L	AURKA	TPX2	BIRC5	KIF4A	ORC6	CLSPN	CDC45	CDC6	CENPM
PMC10322841-41598_2023_38117_MOESM7_ESM.pdf-0-Unnamed_5	(|R| > 0.6, p < 0.01, Supplementary Fig. 1A–C and Additional file 1: Table **S2**)  Supplementary Table S2	TPX2	TOP2A	MYBL2	UBE2C	C16orf89	SUSD2	NAPSA	FOLR1	PEBP4	GGTLC1	CYP4B1	SCGB3A1	SFTPD	SFTPB	PGC	SFTPC
PMC10322841-41598_2023_38117_MOESM7_ESM.pdf-1-RAD54L	(|R| > 0.6, p < 0.01, Supplementary Fig. 1A–C and Additional file 1: Table **S2**)  Supplementary Table S2	AURKA	TPX2	BIRC5	KIF4A	ORC6	WDR76	CLSPN	CDC45	CDC6	MSH2	CDC7	CENPM	POLE2	CDKN3	VRK1	GINS1	MYBL2	E2F1	FAM83D	CENPI	OIP5	POP1	MCM4	ASF1B	CCNE1	EZH2	UBE2S	KPNB1	PSMD11	EFTUD2	NEIL3	NCAPG	FOXM1	RAD51AP1	RFC5	TIMELESS	CDCA3	FBXO5	GMNN	TTK	KIF20A	LMNB1
PMC10322841-41598_2023_38117_MOESM7_ESM.pdf-1-AMICA1	(|R| > 0.6, p < 0.01, Supplementary Fig. 1A–C and Additional file 1: Table **S2**)  Supplementary Table S2	ANAPC11	EIF4EBP3	ANKLE2	ANLN	ANP32E	AOC3	ARHGAP11A	ARHGAP11B	ARHGAP31	ARHGEF17	ARL5B	ARMC10	ASAP3	ASF1B	ASPM	ATAD2	ATAD5	ATIC	ATP1A2	ATP1B2	ATP5MC1	AURKA	AURKB	AVL9	B3GNT4	B4GALT2	BAIAP2L1	BARD1	BCCIP	BCL2L12	BCO2	BEND7	BIRC5	BLM	BOLA3	BOP1	BORA	BRCA1	BRCA2	BRIP1
PMC10322841-41598_2023_38117_MOESM7_ESM.pdf-1-POLE2	(|R| > 0.6, p < 0.01, Supplementary Fig. 1A–C and Additional file 1: Table **S2**)  Supplementary Table S2	CDKN3	GINS1	MYBL2	E2F1	CENPI	OIP5	MCM4	ASF1B	CCNE1	EZH2	NCAPG	FOXM1	RAD51AP1	TIMELESS	CDCA3	GMNN	TTK	KIF20A	LMNB1	ECT2	CENPA	CDC20	NEK2	CENPF	KIF14	HELLS	CENPL	MND1	ZWINT	CENPK	STIL	HJURP	MCM8	DLGAP5	PAICS	PPAT	E2F8	PIMREG	GINS2	FIGNL1	CCNB1	CDCA8
PMC10322841-41598_2023_38117_MOESM7_ESM.pdf-2-TARS	(|R| > 0.6, p < 0.01, Supplementary Fig. 1A–C and Additional file 1: Table **S2**)  Supplementary Table S2	NUP155	ECT2	CENPA	MSH6	CDC20	STMN1	NEK2	CENPF	KIF14	HELLS	CENPL	MASTL	TMPO	NCAPH	MND1	KIF18A	ZWINT	CENPK	CDK2	STIL	HJURP	CSE1L	HROB	MCM8	DLGAP5	PKMYT1	PAICS	PPAT	KNSTRN	E2F8	PIMREG	DKC1	NOL11	GINS2	PSMC3IP	FIGNL1	RFC3	CCNB1	PSRC1	CDCA8	TROAP	ESPL1	CKAP2
PMC10322841-41598_2023_38117_MOESM7_ESM.pdf-2-ASF1B	(|R| > 0.6, p < 0.01, Supplementary Fig. 1A–C and Additional file 1: Table **S2**)  Supplementary Table S2	ASPA	ASPM	ATAD2	ATAD5	ATIC	ATOH8	ATP10B	ATP1A2	ATP5MC1	AUNIP	AURKA	AURKB	AVL9	B3GNT3	B4GALT2	B4GALT7	ADGRB3	BARD1	BCHE	BCL2L12	BCL2L15	BCL9	BDH1	BDNF	BIRC5	BMP2	BMPER	BNIP2	BOLA3	BORA	BPHL	BRAT1	BRCA1	BRCA2	BRIP1	BTG1	BTNL9	BUB1	BUB1B	BZW2	TMEM273
PMC10322841-41598_2023_38117_MOESM7_ESM.pdf-2-TROAP	(|R| > 0.6, p < 0.01, Supplementary Fig. 1A–C and Additional file 1: Table **S2**)  Supplementary Table S2	ESPL1	CKAP2	BORA	DSCC1	TCF19	NUSAP1	KIF23	CENPO	KIF11	CEP55	DNA2	BARD1	CENPE	FANCI	PLK4	KIF2C	NUF2	DTL	FANCD2	CCNA2	CDCA5	NCAPG2	GINS4	MKI67	CHEK1	NCAPD3	SPC25	SUV39H2	CENPH	SKA1	ATAD2	BUB1B	CCNB2	CDC25C	MIS18A	CHAF1B	RECQL4	RACGAP1	SPC24	TEDC2	CCNF	SGO2	KIF15
PMC10322841-41598_2023_38117_MOESM7_ESM.pdf-3-BORA	(|R| > 0.6, p < 0.01, Supplementary Fig. 1A–C and Additional file 1: Table **S2**)  Supplementary Table S2	SMC2	CTSV	DSCC1	TCF19	NUSAP1	KIF23	CENPO	KIF11	CEP55	KIF20B	DNA2	BARD1	CENPE	GAS2L3	DENR	FANCI	PLK4	KIF2C	NUF2	DTL	FANCD2	CCNA2	SKP2	PRIM2	MTFR2	CDCA5	NCAPG2	GINS4	MKI67	INCENP	CHEK1	DSN1	NCAPD3	CENPU	SPC25	SUV39H2	CENPH	SKA1	EME1	NUP205	ATAD2	SASS6	BUB1B
PMC10322841-41598_2023_38117_MOESM7_ESM.pdf-3-RFC4	(|R| > 0.6, p < 0.01, Supplementary Fig. 1A–C and Additional file 1: Table **S2**)  Supplementary Table S2	CDC25A	POC1A	MAD2L1	PTTG1	MELK	SKA3	LRR1	CENPN	PCLAF	RRM1	CDT1	CHAF1A	TK1	PBK	FEN1	CKAP2L	BUB1	CDK1	CDCA4	SHCBP1	RRM2	C5orf34	CKS1B	EXO1	UBE2C	CCNE2	RMI2	ATAD5	LMNB2	TYMS	AURKB	KPNA2	TRAIP	IQGAP3	KNTC1	CDCA2	WDHD1	PRC1	CENPW	FANCG	KIFC1	UHRF1
PMC10322841-41598_2023_38117_MOESM7_ESM.pdf-4-CCNB2	(|R| > 0.6, p < 0.01, Supplementary Fig. 1A–C and Additional file 1: Table **S2**)  Supplementary Table S2	CDC25C	MIS18A	DONSON	CHAF1B	RECQL4	LSM12	DBF4B	RACGAP1	SPC24	TEDC2	CCNF	CIP2A	SGO2	GMPS	TOPBP1	KIF15	RFC4	H2AZ1	CDC25A	POC1A	HMGB2	MAD2L1	PTTG1	ZNF367	MELK	SKA3	DDIAS	LRR1	CENPN	MCM7	PCLAF	PLK1	NEMP1	RRM1	CDT1	CHAF1A	TK1	PBK	FEN1	CKAP2L	BUB1	CDK1	CDCA4
PMC10322841-41598_2023_38117_MOESM7_ESM.pdf-4-CCDC141	(|R| > 0.6, p < 0.01, Supplementary Fig. 1A–C and Additional file 1: Table **S2**)  Supplementary Table S2	CCDC150	CCDC167	CCDC28B	CCDC34	CCDC50	CCDC68	CCDC69	CCDC85A	CCHCR1	CCL23	CCM2L	CCNA2	CCNB1	CCNB2	CCNE1	CCNE2	CCNF	CCT6A	CD36	CD93	CDC20	CDC25A	CDC25C	CDC45	CDC6	CDCA2	CDCA3	CDCA4	CDCA5	CDCA7	CDCA8	CDH19	CDH3	CDH5	CDK1	CDK16	CDK4	CDK5	CDKN1C	CDKN3	CDO1	CDT1	CEBPD
PMC10322841-41598_2023_38117_MOESM7_ESM.pdf-4-CCNE2	(|R| > 0.6, p < 0.01, Supplementary Fig. 1A–C and Additional file 1: Table **S2**)  Supplementary Table S2	CCNF	CCT2	CCT3	CCT4	CCT6A	CCT7	CCZ1	CD52	CD83	CDC20	CDC25A	CDC25C	CDC45	CDC6	CDC7	CDCA2	CDCA3	CDCA4	CDCA5	CDCA7	CDCA8	CDH5	CDK1	CDK4	CDK5RAP1	CDKN3	CDT1	CEACAM20	CEBPZ	CENPA	CENPE	CENPF	CENPH	CENPI	CENPK	CENPL	CENPM	CENPN	CENPO	CENPW	CEP152	CEP55	CEP72
PMC10322841-41598_2023_38117_MOESM7_ESM.pdf-5-SHCBP1	(|R| > 0.6, p < 0.01, Supplementary Fig. 1A–C and Additional file 1: Table **S2**)  Supplementary Table S2	RRM2	C5orf34	CKS1B	FBXO45	EXO1	ZWILCH	UBE2C	CCNE2	RMI2	ATAD5	LMNB2	TYMS	SUZ12	AURKB	CCDC43	GINS3	KPNA2	SKA2	TRAIP	IQGAP3	KNTC1	CDCA2	PARPBP	KIF18B	SAPCD2	FANCA	FAM111B	TUBB	XRCC2	BLM	PRIM1	WDHD1	ARHGAP11A	PRC1	CENPW	C4orf46	DNAJC9	FANCG	KIFC1	UHRF1
PMC10322841-41598_2023_38117_MOESM7_ESM.pdf-5-CELF2	(|R| > 0.6, p < 0.01, Supplementary Fig. 1A–C and Additional file 1: Table **S2**)  Supplementary Table S2	CELSR3	CENPA	CENPE	CENPF	CENPH	CENPI	CENPK	CENPL	CENPM	CENPN	CENPO	CENPU	CENPW	CEP55	CEP85	CERS6	CFD	CFLAR	CHAF1A	CHAF1B	CHD1L	CHEK1	CHEK2	CHRDL1	CKAP2	CKAP2L	CKS1B	CLDN18	CLDN5	CLEC14A	CLEC1A	CLIC3	CLIC5	CLSPN	CLU	CNKSR2	CNN1	CNOT11	CNPY2	CNRIP1	CNTN4
PMC10322841-41598_2023_38117_MOESM7_ESM.pdf-12-ITIH5	(|R| > 0.6, p < 0.01, Supplementary Fig. 1A–C and Additional file 1: Table **S2**)  Supplementary Table S2	ITM2A	ITPR1	JADE1	JAM2	JDP2	JTB	ANOS1	KANK2	KANK3	KAT2B	KAT6A	KCNK3	KCNN4	KCNT2	KCTD10	KDELR2	KDM1A	PCLAF	CEP126	JCAD	KIF11	KIF14	KIF15	KIF17	KIF18B	KIF1C	KIF20A	KIF23	KIF26B	KIF2C	KIF4A	KIFC1	KISS1R	KL	KLF2	KLF4	KLF6	KLF9	KNOP1	KNTC1	KPNA2	KRT10	L2HGDH
PMC10322841-41598_2023_38117_MOESM7_ESM.pdf-12-KIF11	(|R| > 0.6, p < 0.01, Supplementary Fig. 1A–C and Additional file 1: Table **S2**)  Supplementary Table S2	KIF14	KIF15	KIF17	KIF18A	KIF1C	KIF20A	KIF20B	KIF22	KIF23	KIF24	KIF2A	KIF2C	KIF4A	KIFC1	KLF2	KLHL7	KNTC1	KPNA2	KPNB1	KRT80	LBH	LCTL	LDB2	LDHA	P3H4	LHFPL6	LIG1	LIMS2	SYNE3	LLPH	LMBR1	LMBRD1	LMNB1	LMNB2	LMO2	LMOD1
PMC10322841-41598_2023_38117_MOESM7_ESM.pdf-14-LSAMP	(|R| > 0.6, p < 0.01, Supplementary Fig. 1A–C and Additional file 1: Table **S2**)  Supplementary Table S2	LSR	LTBP4	LYPD1	LYVE1	MAD2L1	MAGED1	MAL	MAMDC2	MANEAL	MANF	MAOB	MAP3K3	MAP3K8	MAPK13	MARCKSL1	MARCO	MARVELD3	MASP1	MCEMP1	MCM10	MCM2	MCM3	MCM4	MCM5	MCM6	MCM8	MDK	MEA1	MECP2	MEIS1	MELK	MEX3A	MFAP4	MELTF	MIF	MIS18A	MKI67	MLEC	MME	MMP1	MMP11
PMC10322841-41598_2023_38117_MOESM7_ESM.pdf-14-MAD2L1	(|R| > 0.6, p < 0.01, Supplementary Fig. 1A–C and Additional file 1: Table **S2**)  Supplementary Table S2	MAGOHB	MAMDC2	MAOB	MAP3K3	MAP6	MAP6D1	MAPKAPK5	MARS2	MAST4	MASTL	MCFD2	MCM10	MCM2	MCM3	MCM4	MCM5	MCM6	MCM7	MCM8	MDH2	MED10	MEF2A	MELK	MEMO1	MEST	METTL1	METTL23	METTL5	TMT1A	MFAP4	MFNG	MGAT3	MGP	MIF	RIOX2	MINPP1	MIS18A	MKI67	NIFK	CENPU	MMP12	MMP28
PMC10322841-41598_2023_38117_MOESM7_ESM.pdf-24-TMEM178A	(|R| > 0.6, p < 0.01, Supplementary Fig. 1A–C and Additional file 1: Table **S2**)  Supplementary Table S2	TMEM184A	TMEM204	TMEM47	TMEM63C	TMEM74B	TMEM88	TMOD1	TMTC1	TNFRSF18	TNNC1	TNPO1	TNS1	TOX2	TPBG	TPI1	TPX2	TRAF4	TRAIP	TRHDE	TRIM59	TRIP13	TRMT5	TROAP	TRPC6	TSC22D1	TSPAN18	TSPAN5	TSPAN7	TTC28	TTK	TUBB	TUBG1	TXNDC17	TYMS	UBE2C	UBE2T	UBL3	UGGT1	UHRF1	UPK3B	UQCRQ	UROS
PMC10323240-develop-150-201071-s1.pdf-0-TUBA1B	line exhibited expression of the pluripotency markers OCT3/4 and SSEA4 in all SOX2ntdTomato-positive cells (**Fig. S1A**)  Click here for additional data file	PCLAF	NASP	HELLS	H2AZ1	DUT	CENPW	CENPF	CKS1B	MCM3	MCM7	DHFR	CENPU	TMEM97	HMGN2	RRM1	SMC2	ATAD2	RAD51AP1	UBE2T	RPA3	MCM4	TK1	CHEK1	NUSAP1	ZWINT	DNAJC9	SNRPB
PMC10323240-develop-150-201071-s1.pdf-0-CENPF	line exhibited expression of the pluripotency markers OCT3/4 and SSEA4 in all SOX2ntdTomato-positive cells (**Fig. S1A**)  Click here for additional data file	UBE2C	H4C3	NUSAP1	MKI67	CCNB1	TUBA1B	TPX2	KPNA2	CKS1B	CKS2	BIRC5	CDC20	CCNB2	H2AZ1	ARL6IP1	H2AX	SGO2	GTSE1	NUF2	HMMR	CKAP2	HMGN2	TUBA1C	CDKN3	AURKB	CCNA2	TUBB	KIF11	TMPO	CDCA8	UBE2T
PMC4359249-oncotarget-06-696-s001.pdf-11-Symbol	CDKi with different CDK specificity and selectivity: PD0332991 (palbociclib), SNS032 and dinaciclib (Fig. 1a, **Supplementary Table 1**)	CCNA1	RB1	POLA2	TOP2A	NPAT	POLA1	CDC45	CDC6	CDK2	RPA2	CDT1	CDC14B	RFC4	DUT	MCM2	CCND1	RPA3	CKS2	CCNE1	KIF4A	MCM7	CCND3	E2F2	CCNE2	RRM2	POLD1	BUB1	RFC2	AURKB
PMC4359249-oncotarget-06-696-s001.pdf-15-Unnamed_0	CDKi with different CDK specificity and selectivity: PD0332991 (palbociclib), SNS032 and dinaciclib (Fig. 1a, **Supplementary Table 1**)	MYC	E2F3	PLK1	MCM7	RFC3	CDC6	KIF22	E2F2	AURKB	CDT1	CDC25A	SMC2	ETV5	ETV4	CHEK2	ERBB2	ETS2	EZH2
PMC4350345-oncotarget-05-12593-s001.pdf-19-symbol	AIII. The same distribution of subtypes was also found on GSE16011 and REMBRANDT databases (**supplementary Figure-1A**)	TPM2	BCL3	COLGALT1	E2F7	ARHGAP11A	YBX3	PTK7	GLA	KNL1	PLAUR	GUSB	LAMA4	MCM5	ESPL1	TRIOBP	GMPPA	PRDX4	EHD4	ORAI1	VEGFA	LOX	SPOCD1	ENPEP	NID2	S1PR2	KIFC1	ADAM12	TPX2	CDCA8	MGAT4B	EIF4A1	PLK1	ETV6	KDELR2	STAT3	MFSD4B
PMC10318438-Table_4.xlsx-CD8__cluster_2-Gene	of 359 DEGs of the infected group for 7 dpi revealed 5 clusters ( **Supplementary Table 4**)  Click here for additional data file	DUT	INCENP	SLC25A44	TUBA1B	CDCA3	FOXM1	GINS3	STMN1	CDKN2C	PNP	TACC3	NSD2	MND1	ENDOD1	ST6GALNAC2	KIF18B	HASPIN	PIMREG	AURKB	TRAIP	CD86	DYNLL1	CASP3	HJURP
PMC10318438-Table_4.xlsx-CD8__cluster_3-Gene	of 359 DEGs of the infected group for 7 dpi revealed 5 clusters ( **Supplementary Table 4**)  Click here for additional data file	COX7A2	RAD51	POLE2	WDHD1	SMC2	DHFR	CDC25C	MTHFD2	GEN1	RRM2	ATAD2	MTBP	DSCC1	YWHAZ	ANP32E	RAD51AP1	NUP37	TMPO	CENPT	CCNE1	FABP3	CLSPN	PSMG2	TYMS	SNRPD1	STIL	KIF2C	BLM	TICRR	H2AZ1	CHEK1	RPA3	SUV39H2	BRCA1	FANCD2	RFC4	MIS18A	ESCO2	POLE	BRI3BP	KNTC1	MKI67	MCM6	NEIL3	TM2D2	HAT1	CDCA7	BARD1	DEPDC1B	CCNB1	NCAPG2	ERCC6L	HPRT1
PMC10319889-41598_2023_37981_MOESM4_ESM.xlsx-Supplementary_Table_3-Unnamed_23	Cytoscape software program and the result showed that the network has 2550 nodes and 28,**3**  Supplementary Table 3	CTNNB1	HDAC1	TOP2A	PCNA	EZH2	CCNA2	RFC4	MCM7	HSPA8	CDC42
PMC4328429-12864_2015_1283_MOESM9_ESM.xls-GO2Gene-QueryID		IFIT2	RNASEL	IRF7	ISG15	IFITM3	IFIT1	MX1	IFITM1	MX2	STAT1	IFIT3	IFITM2	GBP1	HERC5	IL2RG	CCL2	UBE2L6	UBA7	IL4R	CCR1	EREG	PLP2	PLSCR1	BCL2	RIGI	CXCL10	BST2	DHX58	DDX60	NLRC5	CXCL9	IFIT5	RNF2	VRK1	CDC20	MCM3	MCM4	FEN1	POLD1	KIF20A	BUB1	POLA2	PSMB9	NUF2	CENPO	RRM2	CENPK	CCNE1	E2F1	BUB1B	PTTG1	POLE	CDKN1A	CDK1	MYBL2	POLD2	RFC3	PRIM1	TUBB2A	ORC6	MCM2	NCAPH	TUBA4A	CENPH	NEK2	CCNB1	UBE2C	SMC4	PCNA	WEE1	KLRK1	CD276	CD3E	TNFSF13B	PIM2	CYP1A1	STMN1	IFI44	HMGA1	CLSPN	HAUS7	RACGAP1	UHRF1	FOXM1	NEK3	ARL3	HJURP	DLGAP5	DSCC1	CABLES1	CCNF	ANXA1	NUSAP1	HAUS1	BRCA1	AVPI1	HELLS	MAD2L2	REEP4	PRNP	CKAP2	KNSTRN	APEX2	PSRC1	XAF1	KYNU	UBD	HINFP	ID4	MAPKAPK2	ZBP1	LCK	TRAF2	TRIB3	BIRC3	LIMK1	LGR4	CLEC7A	CTSB	PIK3R4	CSF1	TLR2	PLCG2	SYK	TREX1	LAT2	TREM2	PBK	VCPIP1	CCN2	PCLAF	CXCL11	CMKLR1	IRF8	IL27RA	CXCL14	ZAP70	UBE2A	BAX	UBE2T	TOPBP1	BATF	RAD18	BBC3	MUTYH	RAD51	NUAK1	RAD51D	ASH2L	EGLN3	NABP1	PALB2	AEN	DCLRE1B	TACC3	SULT1A1	CYP7A1	GCLC	CYP26A1	CYP2E1	AKR1C1	NQO1	CNDP2	TTK	ASAH2B	LITAF	YWHAH	CASP2	UNC5B	TSPO	ZC3H8	ID1	TNFAIP8	PHLDA3	LGALS1	HMGB2	TNFRSF19	TNFRSF12A	LMNB1	CADM1	PCSK9	UNC5D	RELB	UBE2E2	RNF213	TRIM37	TAP2	TAP1	MT1A	SFRP1	ACVRL1	CNN2	WNT4	DPEP1	PTPRU	CD9	TESC	FRK	MYO16	EEF1E1	SERPINE2	BTG1	IL20RB	ILDR2	CD48	ICOSLG	ENPEP	GLUL	UCHL1	TACC2	GFER	AMBN	TCF19	TRIM63	PLAT	MDK	SCGB1A1	GPR143	RGN	DOK2	GNB2	RASL11A	RAB3D	GBP6	TUBB2B	GBP5	GBP7	RAB34	RHOQ	DIRAS3	ATL3	CLIC1	PSMB8	PSMA5	KYAT1	FKBP1B	PLB1	INPP1	MGAM	MTMR7	NAGS	ARSB	PLCB2	MOCOS	CTPS1	B3GNT3	PYCR1	CA2	GLS	CSAD	AKAP5	AMPD3	HMMR	GM2A	DGAT1	ABCG1	CA3	GPT2	B4GALT5	ABCG5	IMPA2	CKMT2	CERS4	SLC6A8	PRKAB2	TREH	PLD1	TIMP1	OSBPL7	CLIC2	PLN	SLC30A1	TYMS	JAG1	TTC7A	SRI	FOXS1	GPR183	AQP7	ANK3	TLE1	ZBTB7B	PLP1	NFKBIE	BLNK	CD83	ATXN3	TFEC	H2AZ1	ASF1B	RCAN1	OLR1	PAQR7	DKK1	PPA1	FABP5	RBM22	ITGB3	MBD2	FXYD2	PDE4B	CMPK2	XRN2	MORC3	MYRF	PEPD
PMC9628896-jmb-32-6-718.pdf-0-Unnamed_1		CCNB1	CCNA2	MKI67	FOXM1	CDC20	UBE2C	PBK	PCLAF	CEP55	CENPF
PMC9628896-jmb-32-6-718.pdf-0-Unnamed_2		MCC	CCNB1	CENPF	ASPM	CDC6	NUF2	CCNA2	BUB1B	CCNB2	TPX2	CDC45
PMC9628896-jmb-32-6-718.pdf-0-Unnamed_3		CCNB1	CCNA2	CDC20	BUB1B	UBE2C	CDC6	TOP2A	CENPE	CCNB2	KIF2C
PMC9628896-jmb-32-6-718.pdf-0-Unnamed_4		CCNB1	CENPF	ASPM	TRIP13	CDC6	AURKA	MYBL2	OIP5	NCAPH	GINS2
PMC9628896-jmb-32-6-718.pdf-0-Unnamed_5		CCNA2	CDC20	CCNB1	BUB1B	UBE2C	TOP2A	CDC6	CENPE	CCNB2	KIF2C
PMC4314744-12861_2015_58_MOESM5_ESM.xlsx-Ingenuity_Canonical_Pathways-Cell_Cycle_Control_of_Chromosomal_Replication_13_30		CDC45	MCM6	MCM2	CDT1	CDC6	CDK4	CDC7	RPA1	DBF4	CHEK2	MCM4	MCM7
PMC4312014-pone.0117522.s010.xls-Down_1_5-Gene_Symbol	greater than 1.5-fold change in transcript abundance with both siYAP#1 and siYAP#2 (S7B Fig., **S2 Table**)  YAP microarray analysis candidate gene lists with gene expression change of 1.5 fold or above with a p-value less than 0.05 and a false discovery rate below 0.1.The “Down 1.5” tab contains all common genes between both siYAP#1 and siYAP#2 HUVECs with decreased expression change of 1.5 fold or more. The “Up 1.5” tab contains all common genes between both siYAP#1 and siYAP#2 HUVECs with increased expression change of 1.5 fold or more.(XLS)  Click here for additional data file	ALG11	ARHGAP11A	ATAD2	BRCA1	BRCA2	C4orf46	CDC6	CERS6	CLSPN	DSCC1	ERCC6L	EXO1	EEIG2	FAM111B	FANCC	FST	GDF6	HELLS	INHBA	KCTD14	KIF14	MCM10	MCM4	MIS18A	PKP2	PTX3	RAD54L	RFC1	RSPO3	SECISBP2	SGO1	SHISA3	SLFN11	SORT1	STEAP2	TCF19	TFAM	TGFB2	TOX	UHRF1	YAP1
PMC10312785-nihpp-2023.06.16.545343v1.nxml--Gene_ID	genes were CDCA3, SMC2, a novel gene (ENSALGALG00000050836), an uncharacterized gene (LOC107054158), and SPAG5 (**Table 2**)  10 Most Underexpressed Genes in the RNA-seq transcriptome of chick choroids treated with 1.5 mM PAPA-NONOateCDCA3SMC2Novel geneUncharacterized LOC107054158 (predicted)SPAG5 (predicted)SLC7A14RRM2DGUOKCDK1CD36	CDCA3	SMC2	SLC7A14	RRM2	DGUOK	CDK1	CD36
PMC10317979-41467_2023_Article_39411.pdf-6-Unnamed_8		MCM4	NES	MCM7	MCM6	MCM2	HMGB2	MCM3	GGH	AARSD1
PMC9746906-jciinsight-7-156485-s140.pdf-5-MCM10	Supplemental data	MCM2	MCM3	MCM4	MCM5	MCM6	MCM7	ORC1	ORC2	ORC3	ORC4	ORC5	ORC6	PCNA	POLA1	POLA2	POLD1	POLD2	POLD3	POLD4	POLE	POLE2	PRIM1	PRIM2	RFC1	RFC2	RFC3	RFC4	RFC5	RPA1	RPA2	RPA3	RPA4	UBA52	UBC
PMC9763427-41598_2022_24790_MOESM4_ESM.xlsx-In_vitro_vs_In_vivo-Unnamed_2	intersection, as well as details regarding functional terms identified, are described in Supplementary Files **3**  Supplementary Information 4	SLC5A5	ABCC4	BUB1B	DLGAP5	CDT1	PLK1	CRABP2	CENPE	ECT2	MYBPC2	HMGB2	HMGB3	ASPM	KIF20B	LYAR	H6PD	KIAA1217	AFAP1	KTN1	SGIP1	ADCK5	NOP56	PPP1R15B	LMNB1	NDRG1	POLD1	TTC7A	ARHGAP1	TMEM123	PGM5	ARHGEF3	ARHGAP35	TTC28	WNK1	NPTXR	FBXL3	SC5D	SLC4A10	MTUS1	BMPR2	PSD4	MEDAG	PLD3	SETBP1	P2RX7	ITPR2	HEG1	HMGCR	LIPA	ABCA1	SERPINB13	ASAH1
PMC9764480-40246_2022_436_MOESM1_ESM.xlsx-Table_4_Supplementary_Material-Unnamed_10	contrast to the others. Subsequently, two gene lists were generated, the first with the **1**  Additional file 1. Table 1. List of the most 120 Up-regulated genes with their respective statistics according to MWU and LIMMA tests. Table 2. List of the most 81 down-regulated genes with their respective statistics according to MWU and Limma tests. Table 3. Interactions Report of BL1 up-regulated genes. Table 4. Interactions report of BL1 down-regulated genes	CDK1	BIRC5	CDKN2A	CDC20	NEK2	HTRA1	UBE2T	SFRP2	MELK	S100A14	FAM83D	IGF2
PMC9764480-40246_2022_436_MOESM1_ESM.xlsx-Table_4_Supplementary_Material-Unnamed_15	contrast to the others. Subsequently, two gene lists were generated, the first with the **1**  Additional file 1. Table 1. List of the most 120 Up-regulated genes with their respective statistics according to MWU and LIMMA tests. Table 2. List of the most 81 down-regulated genes with their respective statistics according to MWU and Limma tests. Table 3. Interactions Report of BL1 up-regulated genes. Table 4. Interactions report of BL1 down-regulated genes	CDKN2A	MELK	CALML5	BIRC5	S100A14	HTRA1	IGF2	ELN	CXCL14	CDK1	SFRP2	COL14A1	CYP1B1	CDC20	UBE2T	NEK2	FAM83D
PMC9764480-40246_2022_436_MOESM1_ESM.xlsx-Table_6_Supplementary_Material-Unnamed_10	contrast to the others. Subsequently, two gene lists were generated, the first with the **1**  Additional file 1. Table 1. List of the most 120 Up-regulated genes with their respective statistics according to MWU and LIMMA tests. Table 2. List of the most 81 down-regulated genes with their respective statistics according to MWU and Limma tests. Table 3. Interactions Report of BL1 up-regulated genes. Table 4. Interactions report of BL1 down-regulated genes	CDK1	BIRC5	CDKN2A	CDC20	NEK2	UBE2T	RASD2	NDRG2	PADI2	MELK	ZNF521	S100A14	PPP1R1B	S100B	FAM83D	SORBS2	BAMBI
PMC9764480-40246_2022_436_MOESM1_ESM.xlsx-Table_6_Supplementary_Material-Unnamed_15	contrast to the others. Subsequently, two gene lists were generated, the first with the **1**  Additional file 1. Table 1. List of the most 120 Up-regulated genes with their respective statistics according to MWU and LIMMA tests. Table 2. List of the most 81 down-regulated genes with their respective statistics according to MWU and Limma tests. Table 3. Interactions Report of BL1 up-regulated genes. Table 4. Interactions report of BL1 down-regulated genes	CDKN2A	MELK	CALML5	BIRC5	NDRG2	PADI2	S100A14	SORBS2	UBE2T	CDK1	PPP1R1B	GPRC5B	BAMBI	ZNF521	FRMD3	RGMA	COBL	MUC5B	RASD2	MBOAT1	CDC20	KLRG2	CLDN3	NEK2	FAM83D	S100B
PMC9764480-40246_2022_436_MOESM1_ESM.xlsx-Table_10_Supplementary_Material-Unnamed_10	contrast to the others. Subsequently, two gene lists were generated, the first with the **1**  Additional file 1. Table 1. List of the most 120 Up-regulated genes with their respective statistics according to MWU and LIMMA tests. Table 2. List of the most 81 down-regulated genes with their respective statistics according to MWU and Limma tests. Table 3. Interactions Report of BL1 up-regulated genes. Table 4. Interactions report of BL1 down-regulated genes	CDK1	BIRC5	CDKN2A	CDC20	NEK2	UBE2T	GBP5	CXCL9	MELK	IL2RG	S100A14	CD2	FAM83D	CD3D	CALML5	CD79A
PMC9764480-40246_2022_436_MOESM1_ESM.xlsx-Table_10_Supplementary_Material-Unnamed_15	contrast to the others. Subsequently, two gene lists were generated, the first with the **1**  Additional file 1. Table 1. List of the most 120 Up-regulated genes with their respective statistics according to MWU and LIMMA tests. Table 2. List of the most 81 down-regulated genes with their respective statistics according to MWU and Limma tests. Table 3. Interactions Report of BL1 up-regulated genes. Table 4. Interactions report of BL1 down-regulated genes	CDKN2A	MELK	CALML5	BIRC5	CXCL9	JCHAIN	IL2RG	LTF	CDK1	CD2	S100A14	CD52	HSH2D	GBP4	CD3D	ADAMDEC1	CDC20	UBE2T	CD79A	GBP5	NEK2	NKG7	FAM83D	MZB1
PMC9764480-40246_2022_436_MOESM1_ESM.xlsx-Table_12_Supplementary_Material-Unnamed_10	contrast to the others. Subsequently, two gene lists were generated, the first with the **1**  Additional file 1. Table 1. List of the most 120 Up-regulated genes with their respective statistics according to MWU and LIMMA tests. Table 2. List of the most 81 down-regulated genes with their respective statistics according to MWU and Limma tests. Table 3. Interactions Report of BL1 up-regulated genes. Table 4. Interactions report of BL1 down-regulated genes	CDK1	BIRC5	CDKN2A	CDC20	NEK2	UBE2T	CRYAB	MDFI	MELK	ID4	S100A14	FAM83D
PMC9764480-40246_2022_436_MOESM1_ESM.xlsx-Table_12_Supplementary_Material-Unnamed_15	contrast to the others. Subsequently, two gene lists were generated, the first with the **1**  Additional file 1. Table 1. List of the most 120 Up-regulated genes with their respective statistics according to MWU and LIMMA tests. Table 2. List of the most 81 down-regulated genes with their respective statistics according to MWU and Limma tests. Table 3. Interactions Report of BL1 up-regulated genes. Table 4. Interactions report of BL1 down-regulated genes	CDKN2A	MELK	CALML5	BIRC5	S100A14	UBE2T	CDK1	CDC20	ID4	FAM83D	CRYAB	NEK2	MDFI	KRT81
PMC9764480-40246_2022_436_MOESM1_ESM.xlsx-Table_14_Supplementary_Material-Unnamed_13	contrast to the others. Subsequently, two gene lists were generated, the first with the **1**  Additional file 1. Table 1. List of the most 120 Up-regulated genes with their respective statistics according to MWU and LIMMA tests. Table 2. List of the most 81 down-regulated genes with their respective statistics according to MWU and Limma tests. Table 3. Interactions Report of BL1 up-regulated genes. Table 4. Interactions report of BL1 down-regulated genes	CDK1	CDC20	MELK	NEK2	BIRC5
PMC9764480-40246_2022_436_MOESM1_ESM.xlsx-Table_26_Supplementary_Material-Unnamed_2	contrast to the others. Subsequently, two gene lists were generated, the first with the **1**  Additional file 1. Table 1. List of the most 120 Up-regulated genes with their respective statistics according to MWU and LIMMA tests. Table 2. List of the most 81 down-regulated genes with their respective statistics according to MWU and Limma tests. Table 3. Interactions Report of BL1 up-regulated genes. Table 4. Interactions report of BL1 down-regulated genes	CDK1	BIRC5	MELK	NEK2	CDC20	CALML5	CDKN2A	UBE2T
PMC4263976-jpm-04-00282-s001.pdf-1-AXL	pre-CT treatment. Comparison of both series produced a list of 502 genes shown as **supplementary data**  Supplementary Materials (PDF, 858 KB)  Click here for additional data file	BASP1	BCAM	BCAR1	BEGAIN	BGN	BIRC5	BLVRB	BMP4	BMPR1B	C1QA	C1QB	CALD1	CALU	CAV1	CBS	CCDC80	CCNB1	CCT5	CD276	CD300E	CD300LB	CD63	CD86	CDA	CDC20	CDC25A	CDC42EP1	CDC6
PMC10315739-CAM4-12-13522-s003.xlsx-Downregulated-Unnamed_1	commonly downregulated genes across all four cell lines by gene ontology (GO) analysis (Table **S1**)  Table S1  Click here for additional data file	RACGAP1	PRC1	SHCBP1	BIRC5	FAM83D	CCNB1	ANLN	ATAD2
PMC10315726-FEB4-13-1320-s002.docx-0-Factor	We performed transcriptome analysis in NHA cells exposed to 2‐PG (Table **S1**)  Table S1. The results of microarray for genes that altered more than 1.5‐fold change and housekeeping genes of 2‐PG‐exposed normal human fetal‐derived astrocytes compared with those in the control  Click here for additional data file	MMP1	H2BC14	HAS2	RRM2	CDC6	IL6	SPP1	NT5E	USP17L15	H1-5	H2AC11	NDC80	CDCP1	ATF3	PBK	TOP2A	MARCHF4	USP17L24	AP1S1	KIF14	IRAK2	USP17L23	KIF20A	USP17L28	USP17L30	USP17L5	NOG	SKA1	MLPH	EZH2	FAM111B	KIF4A	CDCA2	CSNK1G1	VEPH1	DNER	SHISA2	USP17L20	FBXO5	TXNIP	EXO1	USP17L13	TEK	CEP128
PMC10315726-FEB4-13-1320-s002.docx-0-Factor_1	We performed transcriptome analysis in NHA cells exposed to 2‐PG (Table **S1**)  Table S1. The results of microarray for genes that altered more than 1.5‐fold change and housekeeping genes of 2‐PG‐exposed normal human fetal‐derived astrocytes compared with those in the control  Click here for additional data file	USP17L20	USP17L17	GBP3	NCAPG	DDIT3	FAM83D	CENPF	PARM1	ITGA2	GRIN2A	CLDN11	HYLS1	FABP3	KIAA1549L	CDC34	SLC14A1	TPX2	PLK1	HMOX1	PLAT	GPNMB	USP17L11	PPP6R1	FOXM1	USP17L30	USP17L27	ITPR3	ABCA1	SHCBP1	CRY2	H3C8	PDE10A	HSP90B1	FRMD6	TGFBR3	DLGAP5	KIF15	PTX3
PMC10315726-FEB4-13-1320-s002.docx-0-Factor_3	We performed transcriptome analysis in NHA cells exposed to 2‐PG (Table **S1**)  Table S1. The results of microarray for genes that altered more than 1.5‐fold change and housekeeping genes of 2‐PG‐exposed normal human fetal‐derived astrocytes compared with those in the control  Click here for additional data file	GREM1	FOSL1	AKR1B15	TOR4A	BUB1B	SMC6	ZKSCAN7	SGO1	DUSP6	NRIP3	FAM43A	NELL2	MYBL2	SEMA7A	PRC1	AXL	RAD21L1	FKBPL	MKI67	TMEM200A	TTC32	CCND1	CD274	SLC9A7	KCNJ2	HMG20A	TSLP	H3C2	SDR42E1	SPRED3	MARCHF3	NCAPH	ZNF512	TMEM174	H2AX	TRHDE	GRAMD2B	MAFK	DGKI	GET1	TTK	ODAPH	AGTR1	CLGN	EDRF1	ASPM	CDC20	TRAT1	AK5	OR11H1	USP17L21	LCP1
PMC9061815-41422_2022_635_MOESM8_ESM.pdf-1-GCA	the four major cell types based on the human scRNA-seq data (Supplementary information, Table. **S2**)  Table S2	STK39	SPC25	HAT1	CDCA7	NFE2L2	GULP1	HSPD1	HSPE1	SGO2	BARD1	HJURP	HES6	DTYMK	SGO1	KIF15	RHOA	POC1A	FAM107A	CMSS1	CIP2A	MCM2	CNBP	TFDP2	WWTR1	VEPH1	SMC4	TRIM59	ECT2	SOX2	RFC4	HES1	TACC3	NCAPG	RFC1	PAICS	SEPTIN11	PDLIM5	H2AZ1	BDH2	CENPE	HADH	MAD2L1	ANXA5	CCNA2	MND1	SFRP2	TMA16	HMGB2	CENPU	PDLIM3	MYO10	RAI14	SLC1A3	DEPDC1B	ADAMTS6	CENPK
PMC9061815-41422_2022_635_MOESM8_ESM.pdf-2-CCNB1	the four major cell types based on the human scRNA-seq data (Supplementary information, Table. **S2**)  Table S2	CENPH	IQGAP2	DHFR	ADGRV1	LIX1	LMNB1	MACROH2A1	KIF20A	CDC25C	CXXC5	SPARC	G3BP1	PTTG1	NUDCD2	HMMR	NPM1	MXD3	DEK	E2F3	GMNN	H1-1	H3C2	H3C3	H1-2	H4C3	H1-4	H3C4	H1-3	H3C7	H3C8	H2AC11	H2AC12	H2AC13	H2AC14	H2AC16	H1-5	CLIC1	KIFC1	UQCC2	SRSF3	GLO1	DNPH1	CENPQ	MCM3	HMGN3	TTK	MMS22L	NR2E1	FABP7	CENPW	AHI1	FBXO5	RPA3	CDCA7L	HNRNPA2B1	CREB5	GGCT
PMC9061815-41422_2022_635_MOESM8_ESM.pdf-3-ANLN	the four major cell types based on the human scRNA-seq data (Supplementary information, Table. **S2**)  Table S2	GLI3	PPIA	H2AZ2	HSPB1	DBF4	SRI	CDK6	PON2	SEM1	MCM7	TRIP6	LRRC17	SMIM30	PTPRZ1	AASS	CALD1	RARRES2	RHEB	XRCC2	SLC25A37	CDCA2	CLU	ESCO2	PBK	FGFR1	SFRP1	GINS4	MCM4	CCNE2	LAPTM4B	DSCC1	ATAD2	EEF1D	RPL8	CNTLN	RPS6	MTAP	TPM2	MELK	PSAT1	CKS2	ANP32B	SMC2	CTNNAL1	PHF19	CRB2	LHX2	DYNC2I2	AIF1L	NOTCH1	TUBB4B	MCM10	VIM	ZWINT	CDK1
PMC9061815-41422_2022_635_MOESM8_ESM.pdf-5-HSP90B1	the four major cell types based on the human scRNA-seq data (Supplementary information, Table. **S2**)  Table S2	RPLP0	CDK2AP1	RAN	PXMP2	SKA3	HMGB1	BRCA2	RFC3	EXOSC8	CKAP2	DIAPH3	CCNB1IP1	MIS18BP1	LRR1	TMX1	CDKN3	DLGAP5	ZFP36L1	ERH	CKB	SIVA1	CDCA4	TJP1	ARHGAP11A	BUB1B	KNSTRN	KNL1	OIP5	NUSAP1	SERF2	WDR76	B2M	DUT	CEP152	MNS1	CCNB2	ANXA2	RPS27L	PCLAF	KIF23	RPLP1	UACA	PKM	MFGE8	FANCI	PRC1	NME4	METRN	RPS2	ECI1	PKMYT1	EMP2	RMI2	LITAF	PLK1	KIF22
PMC9757161-Table_1.xlsx-Supplemetary_Table_2-Supplementary_Table_2_List_of_genes_for_functional_modules	accession numbers of all of these samples with other detailed information are listed in **Supplementary Table S1**  Click here for additional data file	ZWINT	E2F1	FEN1	FOXM1	H2AZ1	HMGB2	MCM2	MCM3	MCM4	MCM5	MCM6	MKI67	MYBL2	PCNA	CCND1	AURKA	BUB1	TOP2A	TYMS	DEK	CCNB1
PMC9749266-fonc-12-1029998.nxml--Primer_Name	using the 2(−ΔΔCt) method. Primers were used to detect the gene of interest ( **Table 1**)  The primer sequences of qPCRESR2CDC6CDC20KIF20ASTILTOP2Aβ-actin	ESR2	CDC6	CDC20	KIF20A	STIL	TOP2A
PMC9751490-DataSheet_1.xlsx-Table_S10-Table_S10_The_prognosis-related_genes_indentified_by_univariate_analysis	Hospital of Wuhan University. The enrolled patients and their clinical characteristics are listed in **Supplementary Table 17**  Click here for additional data file	DNAAF11	AADAT	HMMR	ANKRD22	DYNLT2B	FAM111B	DEPDC1	TOP2A	DHFR	CENPE	ECT2	E2F2	CCNA2	ACAT2	TPX2	MAD2L1	CENPK	ORC1	CCNB1	BRCA1	ELOVL6	RRM2	KIF15	DDIT3	NCAPG	GINS4	PTTG1	LBR	FUT4	PARPBP	PRR11	CKAP2L	SRPK1	AUNIP	SGO1	HMGCR	PRIM1	PLK4	NBN	CENPI	GMNN	STIL	DEPDC1B	SGO2	CA3	PDK3	BRIP1	USP1	TPMT	PI4K2B	CHEK1	KPNA2	CCNG1	ATAD5	HMGN2	SSX2IP	BRI3BP	NDC1	CDC25C	HAUS1
PMC4252108-pone.0114491.s015.pdf-0-Gene	the Kolmogorov-Smirnov test, F test, and t-test with R version 3.0.2 (Figure 6 and **Table S13**)  Statistical tests. Results of statistical tests (the Kolmogorov-Smirnov test, F test, and t-test) for mitosis and DNA helicase genes are shown.(PDF)  Click here for additional data file	NEK1	NEK9	ASPM	BIRC5	CDCA2	SKA3	BLM	PIF1	RECQL4
PMC4252108-pone.0114491.s013.pdf-0-Gene_Symbol	levels between ST1 and ST2 at an FDR (BH) of <0.1 (Tables S10 and **S11**)  Probes which showed lower expression in ST1. Forty-five probes (37 genes) are listed. Gene symbols, Agilent probe ID, and genomic positions of the probes were showed in Gene Symbol, Probe ID, and GenomicCoordinates columns, respectively. N.A. means not available.(PDF)  Click here for additional data file	ALG3	APLN	ASPM	BIRC5	BLM	BOP1	CDCA2	CLDN6	CSTF2	E2F2	E2F3	FANCD2	GMNN	GNAS	H2AX	KANK4	LSM3	MANF	MRS2	NDUFA1	NUDT1	PIF1	POC1A	PSRC1	RECQL4	RMND5A	SKA3	SLC39A7	SMG5	SOX2	TCF19	TRAIP	TUSC2	UBE2T	YWHAG
PMC10311049-mmc1.docx-4-Gene_symbol_1	Multimedia component 1	ATF5	AURKA	AZGP1	BBOX1	BCHE	BHMT	C8B	TCIM	CA2	CA5A	CAT	CCL20	CCNB1	CCNB2	CD5L	CDC20	CDK4	CFHR3	CFHR4	CFI	CHST4	CIDEB	CLEC1B	CLEC4G	CLEC4M	CLRN3	CNDP1	COL1A1	COL4A1	COLEC10	CPS1	CRHBP	CTH	CXCL12	CXCL14	CXCL2	CYP1A2	CYP2A6	CYP2B6	CYP2C18	SLC10A1	SLC13A5	SLC17A2	SLC19A3	SLC22A1	SLC22A10	SLC27A2	SLC27A5	SLC38A4	SLC39A5	SLC46A3	PLG	PTTG1	PZP	RANBP3L	RCL1	RDH16	RDH5	RND3	UGT2B10
PMC10313451-NIHMS1821833-supplement-Supplementary_Material.pdf-3-RAD54L	values < 0.05. Differentially expressed genes in MDA-231 and MCF7 cells are listed in **Supplementary Tables S1**	MMP24	BMP4	MCM10	ID3	CDK1	PRIM1	NANOS1	TIMP3	FGF1	BRIP1	CRISPLD2	HLA-DPA1	LIG1	CFP	MARCKSL1	TMEM19	ORC1	S100A4	STMN3	VIPR1	ASF1B	FAM111A	TOP2A	C21orf58	ATAD2	POLA2	LMNB1	SPC25	KRT81	PCLAF	COL4A2	NUSAP1	PAPPA	MNS1	S100A5	E2F1	COL17A1	TMEM163
PMC10313451-NIHMS1821833-supplement-Supplementary_Material.pdf-5-NEIL3	values < 0.05. Differentially expressed genes in MDA-231 and MCF7 cells are listed in **Supplementary Tables S1**	ZWINT	COL13A1	MBNL3	APOBEC3B	IGFBP7	MCM3	CARD10	ASIC1	DNAJC22	HPSE	DGAT2	CTDSPL	MCM2	HLA-DMB	SIGIRR	CDC45	CCN2	GINS4	KIF15	RFC3	ADGRF5	SPACA6	GPC1	KIF18B	LOXL1	F3	TK1	NCAPH	NRGN	ITGA10	CENPU	CCL2	PRAG1	DHFR	ARHGDIB
PMC10313451-NIHMS1821833-supplement-Supplementary_Material.pdf-6-GBP1	values < 0.05. Differentially expressed genes in MDA-231 and MCF7 cells are listed in **Supplementary Tables S1**	ILDR2	SKP2	CPA4	SH3TC2	TNFRSF21	PASK	IZUMO4	LRP5	GRIK4	UNG	OSR1	SLC1A3	TEDC2	REEP1	BARD1	UBE2C	GINS1	ADRA1B	ASB9	CLIC3	FANCB	CCNF	GAS6	ARTN	CDCA5	FANCG	CRISPLD1	MAMLD1	MND1	FANCD2	SCUBE3	CENPM	SDC2	TRIP13	FAM83D	NES	CLEC3B	TUBB3
PMC10313451-NIHMS1821833-supplement-Supplementary_Material.pdf-7-CENPI	values < 0.05. Differentially expressed genes in MDA-231 and MCF7 cells are listed in **Supplementary Tables S1**	DAAM2	SLC2A4RG	SLC2A12	ENPP1	GALNT10	DONSON	TGOLN2	TFF3	TONSL	PTGER4	MCM5	POLA1	TMPO	PCNA	PIF1	ITGB4	FANCI	VAMP1	PBK	RRM1	PRTFDC1	TP53I11	KIF11	FZD1	TNFAIP8L1	ALPP	MKI67	CDCA3	AFAP1L2	ANLN	TGM2	CHAF1A	ACACB	SLC25A10	RFC4	HMGB2	ZGRF1	FEN1	PSMC3IP
PMC10313451-NIHMS1821833-supplement-Supplementary_Material.pdf-9-LPAR1	values < 0.05. Differentially expressed genes in MDA-231 and MCF7 cells are listed in **Supplementary Tables S1**	CHST7	PLK4	PRC1	CENPK	EME1	RRM2	RBL1	TMEM229B	HSPG2	HMGB3	GPR137C	CTSV	MMS22L	PYROXD2	ZNF385B	CDCA2	KIF20A	NCAPD3	NPTXR	RCSD1	CDC25A	SUSD3	H4C3	TGFBI	SUSD2	RTKN2	CFH	KISS1	MPP4	SPDEF	TUBA1B	RAMP1	PDLIM2	PER3	TSPAN15	HES1	DOCK2
PMC10313451-NIHMS1821833-supplement-Supplementary_Material.pdf-10-CD59	values < 0.05. Differentially expressed genes in MDA-231 and MCF7 cells are listed in **Supplementary Tables S1**	MYBL1	TMEM150C	PXMP2	ASRGL1	ECE1	FKBP5	NUF2	PRKCG	FBXO5	NCAPD2	ASPM	NCAPG2	DYNC2I2	HAUS5	DEPDC1B	NNMT	HJURP	CELSR2	POLD1	MASTL	LGR4	TMT1A	FAM72D	KNL1	XRCC2	TRERF1	HASPIN	KNTC1	VRK1	NUP210	PDGFRL	COL12A1	CYTH4	ACTG1	GPR153	TENT5C	C4orf46	ROR1
PMC10313451-NIHMS1821833-supplement-Supplementary_Material.pdf-13-CTSO	values < 0.05. Differentially expressed genes in MDA-231 and MCF7 cells are listed in **Supplementary Tables S1**	RACGAP1	CD274	FAM20C	HIRIP3	SHMT1	NREP	GTSE1	NDC1	TREX1	WDHD1	FANCL	FBP1	PLCE1	MYH10	MEST	COL5A1	FOLR1	MELK	PRSS23	ITGBL1	ZNF85	HMGN2	KIF2C	CDCA8	MSH2	H2AC20	S100A6	LIMCH1	RNASEH2A	DNMBP	GGCX	FITM2	PKN3	POLQ	ECT2	ADIRF	ZNF681	BUB1B	SMC2	GFAP
PMC10313451-NIHMS1821833-supplement-Supplementary_Material.pdf-32-FAM5C	values < 0.05. Differentially expressed genes in MDA-231 and MCF7 cells are listed in **Supplementary Tables S1**	SPC25	ASF1B	TH	FGFR4	ATF5	SLC7A8	ESCO2	ADAMTS9	CDKN1C	KLK11	E2F8	ERCC6L	DPF1	FAM111B	RAB37	CCNE2	PPIF	GINS4	KIF26A	C2CD4A	SYTL5	FAM222A	ZWINT	BMP5	BRME1	MCM10	CLIC3	E2F2	CDC6	PKP1	AFAP1L2	GINS1	AGR2	CDKN2C	RRM2	H1-2	PCLAF
PMC10313451-NIHMS1821833-supplement-Supplementary_Material.pdf-33-MCM4	values < 0.05. Differentially expressed genes in MDA-231 and MCF7 cells are listed in **Supplementary Tables S1**	MKI67	SMTNL2	PIF1	GJB3	CDCA5	KIF4A	SKA3	SAMD15	MACC1	PCNA	SCNN1B	CLSPN	MYBL2	HSPA2	E2F7	CDC25A	NDC80	RECQL4	GTSE1	PSMC3IP	CALCR	SFXN2	KIF4B	EXO5	CALML5	BIRC5	KIF20A	VXN	GINS2	TK1	TP73	FMNL3	H2AX	WDR76	ORC1	DOK3	DTL	MAOB	PKN3	CCNB2
PMC10313451-NIHMS1821833-supplement-Supplementary_Material.pdf-34-SGK1	values < 0.05. Differentially expressed genes in MDA-231 and MCF7 cells are listed in **Supplementary Tables S1**	NCAPH	KNL1	NES	PCDH7	ALDH4A1	SHCBP1	CDC25C	ARHGEF39	LMNB1	KLK6	MCM5	LIG1	SHH	CAV1	KIF11	TACC3	SGMS2	CDC45	SFPQ	ACBD7	FANCA	CENPI	EXO1	CFAP119	HNRNPM	TYMS	HSD17B11	BRCA1	TCHH	CDCA8	ATAD2	KIF2C	HR	SPAG5	ELOVL2	SPC24	CGAS	AMH
PMC10313451-NIHMS1821833-supplement-Supplementary_Material.pdf-35-POLQ	values < 0.05. Differentially expressed genes in MDA-231 and MCF7 cells are listed in **Supplementary Tables S1**	FEN1	MCM7	KRT18	RAD54B	NUSAP1	SEMA6C	DLGAP5	BARX2	CDCA2	ADI1	CA2	RAD51AP1	NAT1	TNFSF10	FAM83D	TEDC2	ASPM	RRM1	CHAF1A	NCAPG2	CENPW	BUB1	PBK	NCAPG	SPIN4	TUBA1B	PTTG2	TUBB4B	S100A13	PLK1	MCM2	RAD51	CIP2A	SGO1	GINS3	KIFC1	FBXO5
PMC10313451-NIHMS1821833-supplement-Supplementary_Material.pdf-36-CCNA2	values < 0.05. Differentially expressed genes in MDA-231 and MCF7 cells are listed in **Supplementary Tables S1**	ANLN	SMC2	TCF19	FANCI	BARD1	MUC5B	GLA	KIF22	CHAF1B	PODXL	TONSL	ZNF367	H2AJ	TESC	DHFR	HJURP	CDCA3	TENT5B	SNRNP25	DEPDC1B	PKMYT1	ARHGAP11A	OIP5	TMEM64	CDC20	IRX5	CRABP1	PRC1	KALRN	MCM6	RIMS3	PTTG1	HMGB3	CBX5	FKBP4	POLA2	MAD2L1	CDK2	CCNF	UBE2C
PMC10313451-NIHMS1821833-supplement-Supplementary_Material.pdf-37-XRCC2	values < 0.05. Differentially expressed genes in MDA-231 and MCF7 cells are listed in **Supplementary Tables S1**	KIF14	KNSTRN	TTK	ZNF100	SGO2	TLE4	NUF2	ESPL1	C5	KIF18B	DDIAS	POLE	TICRR	APOBEC3B	CDK1	SUV39H1	DOK4	MELK	NPY1R	TPX2	AURKB	DNA2	CENPK	DNAJA1	TMPO	PARPBP	FOXM1	TOE1	FGFR3	CENPN	BRIP1	CENPE	HMGB2	GMNN	NRGN	ALYREF	RNASEH2A	NECTIN1	PPP1R10	CCNB1
PMC10313451-NIHMS1821833-supplement-Supplementary_Material.pdf-38-GEN1	values < 0.05. Differentially expressed genes in MDA-231 and MCF7 cells are listed in **Supplementary Tables S1**	THSD4	FIGNL1	DSCC1	RACGAP1	RAD54L	HELLS	BUB1B	TFF3	ORC6	BLM	RBL1	FUT4	TOP2A	DBF4B	DNMT3B	PIMREG	OLFM1	MIS18A	PLK4	NEK2	FANCG	NEURL1B	MCM3	TMT1A	TEDC1	LCMT2	ABLIM3	HMGB1	NCOA5	WRAP53	PCDH10	ATRIP	SPTSSA	C21orf58	HMMR	CDC7	TMEM14A	CENPU	POLR2L
PMC10313451-NIHMS1821833-supplement-Supplementary_Material.pdf-55-Common_down	values < 0.05. Differentially expressed genes in MDA-231 and MCF7 cells are listed in **Supplementary Tables S1**	RAB37	E2F2	NEURL1B	FAM111B	E2F8	TNFRSF11B	RIBC2	SPC24	ZNF488	GINS2	RRM2	TYMS	TNFSF10	PDE8B	HELLS	CCNE2	WDR76	CDCA7	ANK1	CHAF1B	MYBL2	UHRF1	RIMS2	SORCS2	EXO1	APLN	TCF19	TP73	ACOX2	ESCO2	POLE2	CLSPN	DNA2	ELFN2	IL11	DSCC1	RAD54L	MCM10	CDK1	BRIP1	LIG1
PMC10313451-NIHMS1821833-supplement-Supplementary_Material.pdf-56-CFP	values < 0.05. Differentially expressed genes in MDA-231 and MCF7 cells are listed in **Supplementary Tables S1**	ORC1	ASF1B	TOP2A	C21orf58	ATAD2	POLA2	LMNB1	SPC25	PCLAF	NUSAP1	MNS1	E2F1	COL17A1	TMEM163	MCM6	PKMYT1	RAD51AP1	FANCA	KLHL4	ATAD5	CBX5	DTL	CAV1	TICRR	ZNF367	S100A3	MCM4	CDKN2C	PCDH7	POLE	SLC38A4	NEIL3	ZWINT	APOBEC3B	IGFBP7	MCM3	HPSE	MCM2	CDC45	CCN2	GINS4	KIF18B
PMC10313451-NIHMS1821833-supplement-Supplementary_Material.pdf-57-TK1	values < 0.05. Differentially expressed genes in MDA-231 and MCF7 cells are listed in **Supplementary Tables S1**	NCAPH	NRGN	CENPU	DHFR	ARHGDIB	CPA4	SH3TC2	GRIK4	UNG	TEDC2	BARD1	UBE2C	GINS1	CLIC3	CCNF	CDCA5	FANCG	FAM83D	NES	CENPI	DAAM2	TFF3	TONSL	MCM5	TMPO	PCNA	PIF1	FANCI	PBK	RRM1	KIF11	MKI67	CDCA3	AFAP1L2	ANLN	CHAF1A	HMGB2	FEN1	PSMC3IP	CCNA2	CDK2	NMU	KIFC1	CDC7
PMC10313451-NIHMS1821833-supplement-Supplementary_Material.pdf-58-BLM	values < 0.05. Differentially expressed genes in MDA-231 and MCF7 cells are listed in **Supplementary Tables S1**	LOXL4	ERCC6L	NDC80	RECQL4	NCAPG	CIP2A	PLK4	PRC1	CENPK	RBL1	HMGB3	MMS22L	ZNF385B	CDCA2	KIF20A	CDC25A	H4C3	SUSD2	RTKN2	TUBA1B	RAMP1	NUF2	FBXO5	ASPM	NCAPG2	DEPDC1B	HJURP	MASTL	TMT1A	KNL1	XRCC2	CYTH4	DLGAP5	INCENP	CIT	ESPL1	SHCBP1	PLSCR4	KIF22	SMC4	XRCC3	CDC25C	CCDC15
PMC10313451-NIHMS1821833-supplement-Supplementary_Material.pdf-59-SNORD88B	values < 0.05. Differentially expressed genes in MDA-231 and MCF7 cells are listed in **Supplementary Tables S1**	LEF1	SPIN4	RAD54B	GMNN	RAD51	AURKB	SECTM1	H2AX	TTK	MAD2L1	RACGAP1	GTSE1	MELK	KIF2C	CDCA8	H2AC20	RNASEH2A	PKN3	POLQ	ECT2	BUB1B	SMC2	TPX2	OIP5	PHF19	MYRF	SKA3	TRAIP	KIF4B	MCM7	KIF20B	H3C10	CENPW	BIRC5	GPER1	CFAP119	KIF4A	SPAG5	HMGB1	KRT8	C18orf54	PLK1	CDC6	DPF1
PMC10259485-elife-83584-data1.xlsx-Table_8-Unnamed_0	million reads per sample at an average of 168 million paired-end reads per sample (**Source data 1 - table 1**)  This file contains 10 supplementary tables	ISG15	EZH2	RRM2	STAT1	VCAN	BUB1B	COL1A1	CENPU	MAD2L1	HMMR	DOP1B	TRIP13	AURKA	NID2	LAMP3	TNFSF4	AIM2	PTTG1	NEK2	KIF11	NUSAP1	PCLAF	RGS1	KIF20A	LRRC15	KIF14	CEP55	SPP1	PRC1	CENPA	KIF2C	PGF	MELK	RSAD2	ASPM	SKIL	DLGAP5	TPX2	MGAT4A	UBE2D2	CDC20	CCNB1	BUB1	CENPF	FN1	COL11A1	COL5A2	COL1A2	COL10A1	SULF1	TTK	ESPL1	ATP8A2	CENPE	CCNB2	CCNE2	MKI67	TFEC	BGN	BLM	CKS2	RACGAP1	KIF4A	DTL	SELL	CDKN3	ZWINT	COL5A1
PMC10259485-elife-83584-data1.xlsx-Table_8-Unnamed_4	million reads per sample at an average of 168 million paired-end reads per sample (**Source data 1 - table 1**)  This file contains 10 supplementary tables	CCNB1	CENPF	ZWINT	SKIL	CDC20	BUB1B	SULF1	MAD2L1	KIF2C	NEK2	CENPE	TPX2	RACGAP1	CCNE2	TRIP13	ASPM	DTL	KIF4A	EZH2	KIF20A	TTK	STAT1	CCNB2	COL5A1	RRM2	MELK	KIF14	BLM	UBE2D2	COL5A2	FN1	MKI67	KIF11	ESPL1	HMMR	CKS2	BUB1	PTTG1	ASXL1
PMC10276827-41598_2023_36842_MOESM1_ESM.docx-0-Gene_symbol	\usepackage{amsbsy} \usepackage{mathrsfs} \usepackage{upgreek} \setlength{\oddsidemargin}{-69pt} \begin{document}$$\mathrm{logrank p}-\mathrm{value}$$\end{document}logrankp-value of each kinesin is detailed in Supplementary Table **S1**  Supplementary Information 1	KIF11	KIF15	KIF18B	KIF20A	KIF2C	KIF4A	KIFC1
PMC10275585-sciadv.adf3120_sm.pdf-14-CENPM	Supplementary Materials and MethodsFigs. S1 to S5Tables S1 to S23References  Click here for additional data file	HELZ	PIM3	NCAPH	UBE2C	KNL1	DNAJB1	RPS4Y1	NFKB1	NUSAP1	ASPM	IFITM2	SETX	HSP90AB1	GADD45B	C1QBP	FABP5	BTG1	TOP2A	PCLAF	LEPROTL1	TFRC	FAM111A	SMC2	FOS	KIF22	TUBA1B	MKNK2	NME1	CASP8	PNRC1	KLF2	CKAP5	PRDX3	ATAD2	SRA1
PMC10275585-sciadv.adf3120_sm.pdf-33-GM2	Supplementary Materials and MethodsFigs. S1 to S5Tables S1 to S23References  Click here for additional data file	ARL6IP1	ASPM	ATAD2	BIRC5	CALM2	CARHSP1	CCNA2	CDK1	CENPF	CENPM	CKAP5	CRIP1	DDX39A	DEK	DUT	FAM111A	H2AZ2	H2AX	H2AZ1	H1-5	H1-2	H1-3	H1-4	H4C3	HMGB1	HMGB2	HMGN2	KIF22	KNL1	LBR	LMNB1	LSM5	MCM7	MKI67	NCAPH	NUCKS1	NUDT1	NUSAP1	PCLAF	PRKDC	PTMA	PTTG1	RAD21	RFC1	RRM2	SIVA1	SMC1A	SMC2	SMC3	SMC4	SSRP1	STMN1	TK1	TMPO	TOP2A	TPX2	TUBA1B
PMC10276015-41467_2023_38958_MOESM28_ESM.xlsx-logical_sum_change-E2F_targets	biological processes most likely to regulate renal hypertrophy in proximal tubules (see Supplementary Data **25**)  Supplementary Data 25	MCM3	NAA38	TFRC	EZH2	LBR	NOLC1	SRSF1	SSRP1	RNASEH2A	CDKN1B	MCM2	MCM5	MCM6	NUP153	RAD21	STMN1	HMGB2	LYAR	NME1	ATAD2	CBX5	CDC20	CDK4	CDKN1A	CKS1B	CKS2	DCTPP1	DNMT1	DUT	HUS1	ILF3	LIG1	MCM7	NAP1L1	NOP56	PCNA	PHF5A	PPP1R8	PRKDC	PSIP1	RPA2	RPA3	RRM2	SHMT1	SMC6	SPC24	SRSF2	TACC3	TIMELESS	TK1	TRA2B	XRCC6	ZW10	ANP32E	CTCF	POLD1	POP7	RAD50	AK2	ASF1A	BRCA2	BRMS1L	CCP110	CDC25A	CDC25B	CDKN2C	CHEK2	CIT	CSE1L	CTPS1	DCK	DCLRE1B	DDX39A	DEK	EED	EIF2S1	EXOSC8	GINS4	GSPT1	HMGA1	HMGB3	HNRNPD	ING3	IPO7	KPNA2	LUC7L3	MAD2L1	MCM4	MLH1	MMS22L	MRE11	MSH2	MYC	NASP	NBN	NCAPD2	NUDT21	NUP107	NUP205	ORC2	ORC6	PA2G4	PAICS	PAN2	PDS5B	PLK4	PMS2	PNN	POLA2	POLD2	POLD3	POLE4	PPM1D	PRDX4	PRIM2	PRPS1	PSMC3IP	PTTG1	RAD1	RAD51C	RAN	RANBP1	RBBP7	RFC1	RFC2	RFC3	RPA1	SLBP	SMC1A	SMC3	SMC4	SNRPB	SPC25	STAG1	SUV39H1	SYNCRIP	TBRG4	TCF19	TIPIN	TMPO	TUBG1	UBE2S	UBR7	USP1	WDR90	WEE1	XPO1
PMC10273062-JCMM-27-1708-s001.xlsx-Sheet_1-BRCA_AND_CESC_AND_UCS_NOT_UCEC	As shown in Figure 1A and Table **S1**  Table S1:  Click here for additional data file	HMMR	UBE2T	TNNT1	KREMEN2	NUSAP1	DTL	FABP6	CDK1
PMC10273062-JCMM-27-1708-s001.xlsx-Sheet_1-CESC_AND_UCEC_AND_UCS_NOT_BRCA	As shown in Figure 1A and Table **S1**  Table S1:  Click here for additional data file	NCAPH	NEK2	TTK	SPC25	CCNB1	BUB1B	SAPCD2	MND1	CCNE1	OIP5	RAD54L	ZWINT	DEPDC1B	CDT1	POC1A	CDCA2	CDC45	TEDC2	TACC3	E2F1	ESPL1	CDKN2A	CTSV	NXPH4	SHCBP1	SDC1	SPAG5	ECE2	SBK1	SEPTIN3	RECQL4	DUSP9	DLX4	IGF2BP3	HMGA2	KRT17	TFAP2A	MMP9	MT1G	S100A2	PI3	PITX2
PMC3765139-1475-2867-13-78-S2.xls-All_Details_UP-Symbol	The list of all differentially expressed genes is provided as additional file (Additional files **2**)  Additional file 2Results of gene expression profiling. Table shows significantly (p ≤ 0.001) upregulated genes (>1.3-fold) compared to CD133- D10 cells. FC = fold change of up-regulation; RefSeq = References to multiple sequences; ChrLoc = chromosomal location. The gene CEACAM1 is provided as a triplet, the genes ENTPD and TPD52 as duplicates, respectively  Click here for file	MGP	PROM1	TPD52	ENTPD1	EEF1A2	IGF1	CEACAM1	IGFBP3	PRODH	PDGFC	ADCY2	UBE2C	SERPINF1	DENND2D	HMGCS1	ANO2	NUP210	IFI30	HJURP	BNIP3	MUC7	NIBAN1	CXADR	RAB15	PLAAT3	MARCHF3	ABLIM1	TTC3	SPAG4	TCN2	RASGRP1	ERG	BTG3	KIF23	ADM	SLC37A1	AURKA	KIF15	ABHD6	CCNF	MICAL2	KIF2C	NRN1	TM6SF1	AMPD3	SERGEF	ZXDC	TXNRD3	PSRC1	ABCA1	FHOD3	ARMT1	CSRP2	GTSE1	BLVRB	MAFF	PLS1	ALDH9A1	ESPL1	RRH	DSCC1	LIMS2	ALDOC	HOMER2	DDT
PMC3726015-BMRI2013-726581.nxml--Gene_name	RT-PCR was used to confirm expression of selected genes. The results are listed in **Table 3**  Differential expression confirmed by real-time RT-PCRBLMHELLSCDC25CCDC6CCNE2CCNA2ANKHPTGS1THBDFGF7FGF9COL11A1ECM2IGFBP5CD24	BLM	HELLS	CDC25C	CDC6	CCNE2	CCNA2	ANKH	PTGS1	THBD	FGF7	FGF9	COL11A1	ECM2	IGFBP5	CD24
PMC3726015-BMRI2013-726581.pdf-2-Gene		BLM	NDP	HELLS	E2F7	CDC7	CDCA7	CDC25C	BRCA1	BRCA2	PRKRA	HHIP	CHEK1	PTPRK	GINS1	TCF19	MKI67	PDS5B	UHRF1	AURKB	FIGNL1	KIF15	LRP6	ANXA1	DDX11	FANCA	SPRY2	RECQL4	NTN1	ADRB2	CUL4A	DLC1	STIL	TIMELESS	SMAD4	SMAD1	PCNA	PRKCD	RBBP4	PTGS1	ASPM
PMC3702285-cddis2013211x6.pdf-23-ARHGAP28	Click here for additional data file	IFITM1	HEPH	THBD	PIMREG	MCM10	PLAU	CCNB2	MEIS2	FANCD2	LSAMP	LIN7A	OAF	TEDC2	MYO19	UBE2C	BIRC5	COLGALT1	PKMYT1	IER2	SKA3	PLK1	KCNN4	KCTD15	MTAP	JUNB	MAP3K14	NIBAN1	GFOD1	HIC1	EZR	DZIP1L	ZNF783	TUSC1	DAB1	SLX1A	SMPD2	PPP1R12A	ZNF138	NABP1	CTNNAL1	FGF2	LZTFL1	ZNF254	REEP3	RSF1
PMC3702285-cddis2013211x6.pdf-27-IGLL1	Click here for additional data file	CDCA8	GAS7	LRRC8C	PTTG2	DCAF1	FBL	BUB1B	PKNOX2	RAD54L	SGO1	AEBP1	GFPT2	CDC20	TROAP	F2R	RRM2	KLF4	FANCA	TICRR	ANPEP	THSD4	GAS2L3	AHNAK	LAMA1	NSD2	FLNB	S100P	RRAD	NRM	THEMIS2	EIF4EBP1	AXL	BCL3	PLCXD1	NIBAN1	PTMA	CCDC9	CENPN	NETO2	ACKR3	CHST15	PHGDH	RIPK3	CDT1	TONSL	PTTG1	RPL22L1
PMC9717693-ijgm-15-8381.nxml--Gene	(PRC1), kinesin family member 23 (KIF23) and DNA topoisomerase II alpha (TOP2A) (Figures 6A–F **Table 3**)  Prognostic Values of Top 10 ESPL1 Co-Expressed Genes in HCC Based on Our Cohort(n=121)ESPL1LowHighGTSE1KIF18BBUB1BGINS1PRC1KIF23KIF18ATOP2ANEK2	ESPL1	GTSE1	KIF18B	BUB1B	GINS1	PRC1	KIF23	KIF18A	TOP2A	NEK2
PMC9714264-DataSheet_1.pdf-2-ANKRD33B	sequencer and 42,714 cells were retained for downstream analysis after quality control filtering ( **Supplementary Table 1**)  Click here for additional data file	ZFP62	ZNF391	BMP5	OOEP	KIAA0408	TUBA1B	RRM2	PCLAF	CDK1	H2AZ1	FEN1	MCM10	TUBB	TYMS	NPB	MYBL2	C1orf54	ARHGAP24	DUT	TK1	MAD2L1	ATAD2	KNTC1	DIAPH3	HMGN2	RACGAP1	CENPK	HMGB1	TPX2	PCNA	PSMC3IP	H4C3	MCM7	HMGB2	MKI67
PMC9713251-fonc-12-1004324.pdf-9-immune_cell		MCM2	MCM3	MCM4	MCM5	MCM6	MCM7	MCM8	MCM9	MCM10
PMC9713251-fonc-12-1004324.nxml--immune_cell	MCM8, and MCM9 expression were related to the poor prognosis of glioma patients ( **Table 2**)  The Cox proportional hazard model of the MCMs family and six tumor-infiltrating immune cells in gliomaB-cellCD8_TcellCD4_TcellMacrophageNeutrophilDendriticMCM2MCM3MCM4MCM5MCM6MCM7MCM8MCM9MCM10	MCM2	MCM3	MCM4	MCM5	MCM6	MCM7	MCM8	MCM9	MCM10
PMC3698021-1476-4598-12-63.pdf-2-Gene_symbol		HMMR	CEP55	PIMREG	CENPF	UBE2C	ASPM	BIRC5	SPC25	PBK	OIP5	NUF2	CDCA8	CDCA2	TK1	NDC80	BUB1	DLGAP5	TOP2A	RRM2	CCNB2	IGFBP2	RAD51	MND1	AGR2	FOS	FOSB	SCEL	LCN2	PRSS1	LAMP3	PLTP	PRSS2	TRPV6	FXYD4	TBC1D4	KLK8	CLGN
PMC10267909-jtd-15-05-2402.pdf-8-Unnamed_0		NUF2	CENPA	NEK2	TOP2A	MELK	ANLN	BIRC5	UBE2C	MYBL2	CYP4B1	C16orf89	SCGB3A2	PGC	PIGR	SCGB3A1	SFTPC
PMC10268236-pnas.2217122120.sd04.xlsx-Cell_Cycle-Unnamed_1	Dataset S04 (XLSX)  Click here for additional data file	PLK4	NDC80	BUB1	RAD1	CDK1	TOP2A	CCNA2	TTK	CENPF	BRCA2	NEK2	KIF11	CENPE	KIF23	MAD2L1	MELK	KIF14	DLGAP5	STIL	CEP55	SGO2	CDCA2	CENPQ	NCAPG2	CCNJL	DDIAS	ASPM	KNL1	KIF18A	NEK7
PMC10268236-pnas.2217122120.sd04.xlsx-Cell_Cycle-Gene	Dataset S04 (XLSX)  Click here for additional data file	PLK4	NDC80	BUB1	RAD1	CDK1	TOP2A	CCNA2	TTK	CENPF	BRCA2	NEK2	KIF11	CENPE	KIF23	MAD2L1	MELK	KIF14	DLGAP5	STIL	CEP55	SGO2	CDCA2	CENPQ	NCAPG2	CCNJL	DDIAS	ASPM	KNL1	KIF18A	NEK7
PMC10268236-pnas.2217122120.sd04.xlsx-Cytoskeleton_Organization-Unnamed_1	Dataset S04 (XLSX)  Click here for additional data file	PLK4	NDC80	LDB3	MYO1D	RHOBTB3	CDK1	FGF7	TTK	SOX9	BRCA2	NEK2	KIF11	CENPE	KIF23	MAD2L1	PTK7	IQGAP2	DLGAP5	STIL	ASPM	KIF18A	NEK7	NUF2	ANLN	CORO2B
PMC10268236-pnas.2217122120.sd04.xlsx-Cytoskeleton_Organization-Gene	Dataset S04 (XLSX)  Click here for additional data file	PLK4	NDC80	LDB3	MYO1D	RHOBTB3	CDK1	FGF7	TTK	SOX9	BRCA2	NEK2	KIF11	CENPE	KIF23	MAD2L1	PTK7	IQGAP2	DLGAP5	STIL	ASPM	KIF18A	NEK7	NUF2	ANLN	CORO2B
PMC10268236-pnas.2217122120.sd04.xlsx-Microtube_Based_Proccesses-Unnamed_1	Dataset S04 (XLSX)  Click here for additional data file	RAB27B	PLK4	NDC80	CDK1	TTK	BRCA2	NEK2	KIF11	CENPE	KIF23	MAD2L1	KIF14	DLGAP5	STIL	ASPM	KIF18A	NEK7	KIF20B	NUF2
PMC10268236-pnas.2217122120.sd04.xlsx-Microtube_Based_Proccesses-Gene	Dataset S04 (XLSX)  Click here for additional data file	RAB27B	PLK4	NDC80	CDK1	TTK	BRCA2	NEK2	KIF11	CENPE	KIF23	MAD2L1	KIF14	DLGAP5	STIL	ASPM	KIF18A	NEK7	KIF20B	NUF2
PMC10268236-pnas.2217122120.sd04.xlsx-Cellular_Response_to_DNA_Damage-Unnamed_1	Dataset S04 (XLSX)  Click here for additional data file	RAD1	POLQ	USP1	CDK1	TOP2A	HMGB2	RFC3	BRCA2	NFATC4	MMS22L	FANCB	RAD51AP1	MASTL	ATAD5	PARPBP	PHLDA3
PMC10268236-pnas.2217122120.sd04.xlsx-Cellular_Response_to_DNA_Damage-Gene	Dataset S04 (XLSX)  Click here for additional data file	RAD1	POLQ	USP1	CDK1	TOP2A	HMGB2	RFC3	BRCA2	NFATC4	MMS22L	FANCB	RAD51AP1	MASTL	ATAD5	PARPBP	PHLDA3
PMC10267676-can-21-3629_supplementary_table_1_suppst1.pdf-0-genes	Supplementary Table 1  Click here for additional data file	PTX3	LGALS1	S100B	ASPM	PTTG1	CDC20	CDCA8	HELLS	TUBB	H1-3	H2AC12	H1-5	H1-2	H1-4	H2AC11	H3C2	H3C8	H4C3	H2AC20	PRC1	ATAD2	BRCA1	PMP2	UBE2C	UHRF1	USP1
PMC10267676-can-21-3629_supplementary_table_2_suppst2.pdf-0-genes	Supplementary Table 2  Click here for additional data file	LGALS1	S100B	PTX3	ASPM	PTTG1	CDC20	CDCA8	HELLS
PMC3680937-bcr3230.nxml--Unnamed_0	to target the 80 up-regulated genes contained in the Tag signature [see Additional file **1**]  Z-scores of top gene hits for siRNA screen in MDA-MB231 cellsANLNCHEK1KIF11RRM1RRM2TPX2	ANLN	CHEK1	KIF11	RRM1	RRM2	TPX2
PMC3676806-ijms-14-09686.nxml--Symbol_1	Primers were designed using Primer3 software (http://simgene.com/Primer3) and are described in **Table 8**  Primer sequences, slope, PCR efficiency and RSq of each of the 20 genes + 2 housekeeping genesB2MACTBFBX031FGF18BCL2IGFBP7IDEAYTL2ORC6LMS4A7OSOX2PITRM1TGFb3PRC-1-201GPR180MMP9IGFBP6IRS1IL6ST210IGF1TNSFSERF1A	MKI67	MMP11	MMP9	MYBL2	NDC80	NUSAP1	ORC6	OXCT1	PALM2AKAP2	ECI2	PGR	PITRM1	SLC66A1	PRC1	RAB6A	RFC4	SCUBE2	SERF1A	SLC2A3	STK32B	TGFB3	TNFRSF10B	TNFRSF12A	TNFRSF21	TNFSF10	TSPYL5	UCHL5	CCN4	AP2B1	LPCAT1	CDCA7	COL4A2	DCK	DTL	EBF4	ECT2	EGLN1	EXT1
PMC3676806-ijms-14-09686.pdf-0-Symbol_1		MKI67	MMP11	MMP9	MYBL2	NDC80	NUSAP1	ORC6	OXCT1	PALM2AKAP2	ECI2	PGR	PITRM1	SLC66A1	PRC1	RAB6A	RFC4	SCUBE2	SERF1A	SLC2A3
PMC3661534-pone.0064829.pdf-5-Unnamed_0		ETV1	HSD17B2	LOXL4	CDK1	ITGA6	DUSP6	SLC20A1	POLE2	CCNA2	MCM6	RFC3	KRT34	E2F7	BRCA1	PAK1	HELLS	ANGPTL4	ITGA4	ACTA2	CCND1	HOXA11	ITGA3	FZD1	POLA2	ITGB5	ANXA4	BCL2L10	SMAD9	IGF2BP3	C5	TGFBR3	ANGPTL2	FAS	LAMB1	TNFRSF19	PDGFD	IL13RA2	CCNE2	PLAU	MELK	ITGA2	CDC45	SPAG5	BRCA2	E2F8	MMP3
PMC3661534-pone.0064829.pdf-7-Gene_symbol		ETV1	HSD17B2	LOXL4	CDK1	ITGA6	DUSP6	SLC20A1	POLE2	CCNA2	MCM6	KRT19	RFC3	KRT34	E2F7	BRCA1	PAK1	HELLS	ANGPTL4	ITGA4	ACTA2	CCND1	HOXA11	ITGA3	FZD1	POLA2	ITGB5	ANXA4	TIMP3	BCL2L10	SMAD9	IGF2BP3	C5	TGFBR3	ANGPTL2	FAS	LAMB1	TNFRSF19	PDGFD	MMP10	IL13RA2	CCNE2	PLAU	MELK	ITGA2	CDC45	SPAG5	BRCA2	E2F8	MMP3
PMC3658001-ncomms2074-s1.pdf-36-Gene_Symbol	Supplementary InformationSupplementary Figures S1-S12 and Supplementary Tables S1-S9	AURKA	AURKB	DNMT1	POLD1	UHRF1	HDAC1	HDAC2	RCOR1	NCOR1	BIRC5	SIN3A	CBX1	NCL	NPM1	MCM7	MCM2	MCM10	PCNA
PMC3654875-1755-8794-6-S2-S2-S1.pdf-2-C2orf68	three time points. A few of these are known estrogen responsive genes, for example, FOXO**1**  Additional file 1Differentially expressed genes and centrality status. This file contains a table listing all of the 1044 differentially expressed genes. Cells containing a one indicate the gene has hub or bottleneck status at the indicated time point, otherwise the cell contains a zero  Click here for file	C3	ARMT1	C7	COA1	CA12	CACYBP	CALD1	CALHM2	CAMTA2	CAP2	CAPRIN2	CAV1	CBLB	CBLC	CBX3	MCUR1	CCDC92	CCL4	CCNA2	CCNB1	CCNB2	CCND1	CCND2	CCT2	CCT3	CCT5	CCT6A	CD200	CD248	CD34	CD74	CD83	CD93	CD99	CDC14B	CDC20	CDC25A	CDC6	CDCA4	CDCA8	CDH11	CDH5	CDK1	CDKN1C	CDKN3	ADA2	HDHD5	CELF2	CELSR1	CELSR2	CENPA
PMC3654875-1755-8794-6-S2-S2-S1.pdf-9-ITPKB	three time points. A few of these are known estrogen responsive genes, for example, FOXO**1**  Additional file 1Differentially expressed genes and centrality status. This file contains a table listing all of the 1044 differentially expressed genes. Cells containing a one indicate the gene has hub or bottleneck status at the indicated time point, otherwise the cell contains a zero  Click here for file	ITSN1	JAM2	JAM3	JUN	JUNB	KANK2	KAT2B	KCNK15	KCNMA1	KCNMB4	KCTD12	KDM4B	KERA	KHDRBS3	PCLAF	GSE1	GARRE1	PRORP	JCAD	KIF11	KIF14	KIF15	KIF20A	KIF23	KIF2C	KIF4A	KIFC1	KIT	KLF2	KLF6	KLF9	KLHL3	KPNA2	LAGE3	LAMA2	LAMB1	LAPTM4B	LARP6	LDB2	LGMN	LHFPL6	LHX6	LIMA1	LIMCH1	LIMS2	SYNE3	LMNB1	LMO2	LMOD1
PMC10184633-42003_2023_4897_MOESM7_ESM.xlsx-Classification_clusters_Fig5D-Cell_Cycle	Supplementary Data 4	DTL	POLA2	PRIM1	RFC2	RAD54L	DSCC1	BRCA1	CHTF18	PCNA	RFC3	RAD18	RFC4	RAD54B	TIPIN	CLSPN	DMC1	RAD51	LIG1	DDX11	MCM4	ASF1B	TOP2A	POLE2	POLE	KMT2A	RAD51AP1	GINS2	FEN1	GMNN	DNA2	CHAF1A	CHAF1B	BACH1	XRCC2	EXO1	CDC45	RMI2	CDC6	RMI1	MCM2	ORC6	CDC25C	CCNB2	MCM3	WDHD1	CKS2	MCM6	CDC20	PKMYT1	MCM7	ORC3	CDT1	ORC1	ATAD5	MCM5	MCM10	TDRD7	CCNE2	UNG	BRIP1	NBN	BLM
PMC3634709-tog-2-2007-001.pdf-2-Locus		MCM7	RRM2	PPM1G	CDKN2A	CENPF	MST1R	CDC20	MCM2	CAPN1	HDGF	UBA1	LRP5	FTH1	PLK1
PMC3634709-tog-2-2007-001.nxml--Locus	total of 102 matches for the selected proliferation-associated module were detected in 30 genes (**Table 2**)  Identified genes that contain the EGRF/ETSF promoter module in their promoter regionsGMLTMEM1PWP2WRNMCM5MCM7NPR2HMG-CoA synthaseAIRENDNCOL4A3TLX2ACVR2BTNFRSF1 1BKCNH2KlothoNID2ITGB4hFUCT-7APLP2SLC9A3R2LIMK2bTERTHNRPDLSPRLIPT1PDE9APHC1DHHTSPAN3	MCM7	RRM2	PPM1G	CDKN2A	CENPF	MST1R	CDC20	MCM2	CAPN1	HDGF	UBA1	LRP5	FTH1	PLK1
PMC5164931-NIHMS70377-supplement-Supplementary_tables.pdf-10-HIST1H3A	cells isolated from Il6-/- vs Il6flox/flox control mice was defined as IL-6 target genes (**Supplementary Table 1**)	USP18	PIK3AP1	PRR11	GPR65	SLFN12	ERI2	IFIT1	CCNB1	NHSL2	DDX60	PLK1	RAD54L	AURKA	TICRR	RAD51AP1	HMMR	PFAS	TTN	AURKB	RASSF4	FOXM1	CDCA8	NCAPG	CENPF	MELK	HSH2D	KIF4A	ECT2	DEPDC1B	USP31	CPD	MDN1	CIT	CDC20	ZBED6	ATR	CTPS1	KNL1	TACC3	CHTF18	ASPM	TNKS	BUB1	CLSPN	MACF1
PMC5164931-NIHMS70377-supplement-Supplementary_tables.pdf-11-BRCA1	cells isolated from Il6-/- vs Il6flox/flox control mice was defined as IL-6 target genes (**Supplementary Table 1**)	CENPE	RTP4	UBR4	CTSW	HIVEP3	KIFC1	DHX58	VPS13D	FN1	PKD1	TRRAP	DOCK5	KIF18B	SAMD9L	COBLL1	CAD	HELZ2	SLC20A1	KIF20B	MYBL2	AHNAK	HERC1	KMT2A	CDCA2	SPDL1	SMG1	HERC6	HTT	CPT1A	KIF11	HUWE1	MYCBP2	SACS	NLRC5	RORA	IFIH1	MYO5A	ATP2B4	SPAG5	DYNC1H1	ENDOD1	MKI67	FLNB	BRIP1	CEP350
PMC5164931-NIHMS70377-supplement-Supplementary_tables.pdf-12-ITGAM	cells isolated from Il6-/- vs Il6flox/flox control mice was defined as IL-6 target genes (**Supplementary Table 1**)	CDCA3	OASL	E2F8	DNAH8	IRF7	SLFN5	KMT2D	KIF20A	HEATR1	CHD9	NCAPD2	CDK1	CENPO	RAP1GAP2	VPS13C	FBLN1	ATP10A	PRC1	RACGAP1	PIEZO1	H3C7	ABL2	PRKD3	KMT2C	CHD8	HERC2	PGLYRP1	BIRC6	PML	IPO4	NCAPG2	CCNB2	PMF1	USP24	USP48	ATAD2	PKD1L3	OAS3	MORC3	PCNT	ATAD5	USP34	RIF1	ZNFX1	LAIR1	H3C11	DLGAP5	NUDT4	ZZEF1	ATP2A2	EMILIN2
PMC3526649-pone.0051806.pdf-3-Down_Regulated		UBE2C	BIRC5	CEP55	ASPM	DEPDC1	NDC80	PBK	BUB1	NCAPG	SPAG5	CDCA5	CDT1	TTK	MND1	NUF2	BUB1B	KIF23	FAM72D	SKA3	HMGB2	KIF18B	FAM83D	TOP2A	CCNA2	KIF2C	CENPA	CIT	PIMREG	LMNB1
PMC3433484-pone.0040267.s006.docx-0-cell_proliferation	all of the tumor tissue samples, where differential genes were either up- or down-regulated (**Table S1**)  Up-regulated genes in bladder tumor samples, compared to normal tissue samples. (DOCX)  Click here for additional data file	VHL	VEGFA	SLC29A2	SKP2	PPARD	PGF	PES1	PEMT	PDX1	ERBB2	EIF2AK1	VAX1	TTK	TPX2	TIMELESS	TBRG4	STIL	PA2G4	MIF	MCM7	KIF2C	HGS	DHCR7	CENPF	CDC25C	BRCA1	UHRF1	TRAIP	RECQL4	RACGAP1	NRAS	MKI67	KISS1R	KIF15	ING1	IMPDH1	FGF18	E2F1	DLGAP5	CDC7	CDC27	CDC25A	BUB1B	BUB1	BRCA2	BLM
PMC3433484-pone.0040267.s006.docx-0-cytoskeleton	all of the tumor tissue samples, where differential genes were either up- or down-regulated (**Table S1**)  Up-regulated genes in bladder tumor samples, compared to normal tissue samples. (DOCX)  Click here for additional data file	TNS4	PPP2R1A	NARF	MYH14	MICALL1	MARK2	KATNB1	HOOK1	CORO1B	MAP1S	ARVCF	AKT1	TUBG1	TTK	TPX2	TOP2A	SPTBN2	SPAG5	SCYL1	RCC2	RAE1	PRC1	PPP4C	NUSAP1	MYO19	LMNB2	KPTN	KIFC1	KIF4A	KIF2C	KIF20A	KIF14	GTSE1	CENPF	CDC20	CCNB1	KIF24	SKA1	BRCA1	BIRC5	AURKB	TUBA1C	STMN1	SRCIN1	NHERF1
PMC3433484-pone.0040267.s006.docx-0-cytoskeleton_2	all of the tumor tissue samples, where differential genes were either up- or down-regulated (**Table S1**)  Up-regulated genes in bladder tumor samples, compared to normal tissue samples. (DOCX)  Click here for additional data file	SAC3D1	RACGAP1	ODF2	NEK2	LMNB1	KNTC1	KIF22	KIF15	EIF6	SKA2	ESPL1	DLGAP5	CDC27	CCNB2	BUB1B	BUB1	BRCA2	ANLN
PMC3433484-pone.0040267.s006.docx-1-regulation_of_progression	all of the tumor tissue samples, where differential genes were either up- or down-regulated (**Table S1**)  Up-regulated genes in bladder tumor samples, compared to normal tissue samples. (DOCX)  Click here for additional data file	VHL	VEGFA	UHMK1	TADA3	SKP2	RPS6KB2	RAD9A	PPP2R1A	PML	PGF	MCRS1	PDS5A	FZR1	CHEK2	CCNT1	UBE2C	TTK	TREX1	TIMELESS	TBRG4	RCC1	PSMD8	PA2G4	NUSAP1	LIN9	GTSE1	HASPIN	FANCG	E2F3	CENPF	CDT1	CDK5RAP1	CDC25C	CDC20	CCNF	CCNB1	BRCA1	BIRC5	ZWINT	PKMYT1	NRAS	NEK2	MKI67	KNTC1	ING1	ESPL1	E2F2	DLGAP5	CDC7	CDC45	CDC25A	CCNE2	CCNB2	CCNA2	BUB1B	BUB1	BRCA2	ATF5	ANLN
PMC3433484-pone.0040267.s006.docx-1-cell_cycle	all of the tumor tissue samples, where differential genes were either up- or down-regulated (**Table S1**)  Up-regulated genes in bladder tumor samples, compared to normal tissue samples. (DOCX)  Click here for additional data file	VHL	VEGFA	UHMK1	TADA3	STEAP3	ANGPT2	RPS6KB2	RAD9A	PRM3	PPP2R1A	PML	PGF	PES1	MCRS1	KLHDC3	KATNB1	GADD45GIP1	FZR1	CUL7	CHEK2	CCNT1	UBE2C	TUBG1	TTK	TREX1	TPX2	TIMELESS	TBRG4	SUV39H1	SPAG5	RCC2	RCC1	RAD54L	PSMD8	PRC1	POLD1	PA2G4	NUSAP1	MCM7	LIN9	KIFC1	KIF2C	H2AX	GTSE1	HASPIN	GPS1	FANCG	FANCD2	E2F3	CHAF1A	CENPF	CDT1	CDK5RAP1	CDCA3	CDC25C	CDC20	CCNF	CCNB1
PMC3597520-pgen.1003360.s005.pdf-0-Gene	is essential for cell growth (the mutations in these cell lines are described in **Table S1**)  The mutations in genes encoding origin licensing components in the MGS patients. The table describes the mutations in the MGS patients and some of their clinical features.(PDF)  Click here for additional data file	ORC1	ORC4	ORC6	CDT1	CDC6
PMC3595112-BMRI2013-326267.pdf-1-Unnamed_1		BLM	CCNE2	CCNE1	CDC25A	CDC25C	CDC6	CDC7	CDCA5	CDCA8	CDK2	NCAPH	HELLS	AURKB	KIF23	CLASP2	NUF2	DSN1	SPC24	SPC25	HMGA2	LIG1	KIFC1	BRCA2	ERCC6L	SPAG5	NEK2	NCAPG	ZWINT	PARD3B	NRP1	TEK	ELK3	EREG	PML	COL15A1	NRP2	SPHK1	FOXC2	SCG2	EDNRA
PMC10264400-41698_2023_407_MOESM1_ESM.pdf-11-UBAP2L	cancerous tissues compared to normal tissues, indicating a widespread increase in their expression. (Fig. **1**)  Supplementary Figure and Tables	NUSAP1	PLK1	IFITM3	KLF8	LOX	RTKN	PTTG1	WEE1
PMC3636526-fgene-04-00062.nxml--Targets	We examined the annotation for each protein and summarized the affected attributes in Table **1**  Functional effects of phosphorylation of kinetochore/centromere localized proteinsBUB1PP2AMAD1L1, MAD2L1NDC80SGOL1BIRC5AURKB, CDCA8, INCENP, BIRC5	BUB1	PTPA	NDC80	SGO1	BIRC5
PMC7331093-NIHMS1597713-supplement-Table_S6.xlsx-Network_Module-Unnamed_17	and MAPK1 (ERK2) as two highly ranked phospho-substrate events in most tumors. (Figure 5A; **Table S6**)	SURF6	TUBA1B	CDKN1B	MCM6	FOXK2	UNG	CSNK2B	TRIL	IGF2BP3	DNMT1	POLR3G	RBBP5	CAD	TFDP1	SETD2	NIFK	APIP	RSL1D1	C17orf49	CLGN	AARS1	DDX54	NOL12	HNRNPK	BRI3BP	BSG	PTPN2	RAD51AP1	DDX47	RCC1	IGFN1	GPATCH4	TMEM132A	NUP54	NAV3	MAPT	MKI67	TIMELESS	RRP36	NOP14	CDK3	SETDB1	FANCD2	CCDC137	SLX4IP	TMEM214	RPL22L1	DOCK8	GRAMD4	NCAM1	IQSEC3	PSME3	WDR75	SKP2	RB1	DUT	NCAPG	CHTF18	KIF15	NCAPD3	BRCA1	MCM4	CDK1	PTTG1	KIF18B	CDC20	CLSPN	UHRF1	LIG1	RRM2	CDCA3	HADHA	TK1
PMC6042247-NIHMS966841-supplement-Sup_Table_2.xlsx-ENTEROCYTE_PROGENITOR_LATE_xl-PROBE	suite of ISC signature genes9 was down-regulated in GCs (Extended Data Fig. 2c–d and **Supplementary Table 2**)	ID1	CDC20	SAPCD2	AURKA	CENPE	KIF4A	TACC3	CENPA	BIRC5	UBE2C	TPX2	CDCA3	PLK1	PIF1	CDKN2D	CDKN3	CDC25C	CMC2	CCNB1	BUB1B	CKAP5	KIF23	HMMR	GPSM2	NEK2	KIF22	CNIH4	CCNA2	SPC24	MELK	CKAP2L	MAD2L1	ARHGEF39	FBXL8	CCNB2	SPC25	KNSTRN	RBP7
PMC3613826-cddis201348x7.pdf-4-Gene_Symbol	Click here for additional data file	HERC5	PDIA4	SMCO4	CENPE	PRC1	SGO2	AP2B1	MPP1	ANAPC1	KIF23	TRPC1	HELLS	FAM117A	HOOK1	E2F8	CD47	MPI	ESCO2	TSPAN7	KLF7	TSEN34	STOX1	KDM3B	KREMEN1	RNF13	CDCA7	GPRC5B	PLEKHA2	PPIL4	DHX40	MTHFD2	CCNG1	BRIP1	IFIT5	HSPB1	OAS1	WDHD1	GPSM2	JPH1	NUCKS1	PPP1CA	CDK1	ST6GALNAC2	MKI67	CDC7	MND1	SPP1	HMCES	TMEM64	GLIPR2	GRHL2	EI24	CORO1C	PTGS2	HLA-DRA	NCBP2	RELA	CYBRD1	SNAP23	PARP14
PMC3608645-pone.0058419.pdf-9-Unnamed_1		E2F2	CDC45	BMP7	KCNG1	S100Z	EFNA2	S100A2	S100G	PLA1A	S100A5	S100B	EPHB3	TRH	FOXM1	S100A7A	S100A7	GJB6	TACC3	CDC20	PTTG1	KIF20A	PAQR4	CALB2	CENPE	GALNT12	CENPA	SLC26A4	GREM2
PMC3597030-supp_010884_DMM010884Table3.xls-Supplementary_Table_3-Supplementary_Table_3	Supplementary Material	KIF1B	KIF1C	KIF2A	KIF2C	KIF4A	KIF7	KIF11	KIF13B	KIF14	KIF15	KIF18A	KIF20A	KIF20B	KIF23	KIFC1	KIFC2	ATL3	KATNA1	KATNAL2	KATNB1	STMN1	TUBA1A	TUBA1B	TUBA1C	TUBB2B	TUBB4B	TUBB6	TUBG1	TUBG2
PMC4955732-NIHMS790110-supplement-2.pdf-15-H2AFZ	selective upregulation of 116 genes versus cells differentiated with beads only (Fig. 3j and **Supplementary Table 1**)	CPA5	MCM4	MAPK6	GSE1	NDFIP2	ANKRD35	UBE2E3	CNIH1	CDC45	SELENON	LIMS2	NETO2	GLCCI1	FAAH2	RPL39L	SSH2	PHACTR2	ERMP1	PON2	PTTG1	TNFRSF18	ANKS1B	SOCS1	FEN1	PYHIN1	PTPN13	QPRT	ASPM	ACTN1	STMN1	NCALD	SIRPG	MYO5A	DLGAP5	VOPP1	FABP5
PMC4955732-NIHMS790110-supplement-2.pdf-16-POMT1	selective upregulation of 116 genes versus cells differentiated with beads only (Fig. 3j and **Supplementary Table 1**)	LAT	NUSAP1	CNIH1	AURKB	SYT11	BCAS4	INSIG1	ALPK2	WSB2	RAB11FIP1	NR3C1	TRAF3IP2	GINS2	RFC5	FAM110A	RILPL2	AURKA	IL2RB	ASAP1	COL6A3	GK	TSPAN5	ALDH5A1	TIAM1	CBLB	CENPM	ASF1B	CARNS1	CLINT1	CCNF	TK1	SMPDL3A	PYHIN1	SIPA1L2	JARID2	NEK2	ORMDL3	PGAM4
PMC4955732-NIHMS790110-supplement-2.pdf-17-CENPA	selective upregulation of 116 genes versus cells differentiated with beads only (Fig. 3j and **Supplementary Table 1**)	TSHR	BAZ2B	ATP6V1D	RAB27A	ASAP1	ZFPM1	TM2D3	RAB37	BCAS4	KIF2C	CEP55	GPR19	F2R	NCAPG	BIRC5	SRPK2	BIK	FBXO33	CKS1B	MAPKAPK3	PTPN2	LBH	PTPN7	UBE2G1	SH3RF3	CDKN3	MCM6	FHL2	TJP2	IFNAR2	VOPP1	IRF4	HMMR	CDK6	ZC2HC1A	HIF1A	P2RX5	CXCR4	FYN	DCUN1D3
PMC10259489-elife-80653-supp1.xlsx-Supplmentary_File_1D-Unnamed_6	and 521 proteins involved in epigenetic and chromatin regulation, respectively (see Materials and methods; **Supplementary file 1A**)  High-throughput screening targets and hits.(A) lists the genes targeted in the screen. (B) is a file describing the plasmids generated during this study. (C) lists the antibodies used in this study. (D) is a comparative list of nuclear shape Z-score, nuclear shape raw score, nuclear area, and nuclear perimeter measurements	SGO1	AURKB	MAD2L1	BUB1B	AURKA	CHEK1	DDX24	RAD21	PCNA
PMC3589714-NIHMS51004-supplement-1.pdf-2-PCNA	hepatocytes transduction can be achieved by a single injection (up to 60% of hepatocytes, **Supplementary Fig. 1a**)	POLE2	CCNG2	MYC	CDC45	PRIM1	CCND2	TFDP2	MDM2	MCM7	RPA2	MCM3	ORC6	MCM2	MCM5	PRIM2	GADD45A	E2F4	MCM6	E2F5	CCND3	ORC2	CDK2	POLE	RBL1	CDKN1A
PMC3589714-NIHMS51004-supplement-1.pdf-21-SEMA5A	hepatocytes transduction can be achieved by a single injection (up to 60% of hepatocytes, **Supplementary Fig. 1a**)	RPS19	MCM4	PCNA	SREK1	POLE2	CASP2	ARID4A	MYC	CDC45	KPNB1	STAG2	PRIM1	LIG1	BMP7	CITED2	PTMA	SRSF1	STAG1	YWHAQ	MCM7	XPO5	STMN1	ATE1	MCM3	CDC6	PDS5B	RALY	MCM2	FBXO5	ATAD2	RAD51	DNMT1	TNPO2	MCM6	CCN1	SUV39H1	RANBP1	TOPBP1	SFMBT1	HNRNPA1	DPYSL2	PRKCSH	NCL	EZH2	ETV4	MSI1	MELK	DDX17	TLE3	RBL1	CDKN1A	PEG3	RRM2	RBPJ	PLK4	KLF5	CBX5	ARHGAP11A	GPRC5B
PMC10258023-aging-15-204743.pdf-1-Unnamed_1		CCNA2	CCNB1	CCNE2	CDC45	CDC25A	CDC25B	CDC25C	CDKN3	E2F8	BUB1	CENPE	MAD2L1	PBK	PLK1	PLK4	CDC6	CDT1	GINS1	GINS2	GINS3	GINS4	MCM2	MCM3	MCM4	MCM5	MCM6	MCM7	MCM10	MND1	ORC1	RFC3	RFC4	TK1	EXO1	FANCD2	RAD51	RAD51AP1	TOP2A	XRCC2	H1-1	H1-5	H1-4	H1-3	H2AC4	H2AC12	H2AC13	H2BC3	H2AC17
PMC10258023-aging-15-204743.pdf-2-HIST1H2BH		H2BC12	H2BC13	H2BC14	H3C1	H3C2	H3C7	H3C10	H3C11	H3C12	H4C4	H2AC21	HJURP	HMGB2	PCLAF	KIF15	KIF18B	KIF20A	KIF22	KIF2C	KIF4A	KIFC1	MND1	NCAPG2	NDC80	NUF2	NUSAP1	SMC4	SPAG5	SPC24	SPC25
PMC3580747-cc11477-S1.DOC-2-Parnell_et_al	To quantify further the differences in gene-expression pattern of the H**1**  Additional file 1Supplementary results. This file contains three supplementary tables and two supplementary figures, as cited in the main text  Click here for file	GINS2	RFC5	UHRF1	TYMS	FUT8	SLC2A5	MCM6	STMN1	RAD54L	UBE2T	PCNA	MCM4	IFI27	SQLE	UAP1	TIMELESS	ADK	BTG3	GINS3	WEE1	KCTD14	UQCC2	FEN1	OIP5	PDE9A	AUNIP	MCM10	CBL	WFDC2
PMC3571914-1471-2407-12-260-S3.pdf-22-FBXO2	To classify Eschrich samples into the four novel clusters, a classifier of 10**3**  Additional file 3Figure S1. Hierarchical clustering of the combined set of 159 tumor samples  Click here for file	TGM2	SLC27A5	HS6ST2	MRPS21	HOMER1	PROCR	ECHDC3	ERAP2	TRIB3	PSAT1	PHGDH	EPHX4	EVA1A	RNF183	ANGPT2	LDHB	HAS3	LRP8	CLDN14	PCSK9	CA9	PLA2G3	CBR3	FAM81A	NETO2	DEPDC7	NAT1	CDCA2	ESCO2	PBK	SKA1	ZNF367	DSCC1	ANLN	CHEK1	TTK	CDCA5	CDC6	CCNB1	NCAPG	BIRC5
PMC9906673-BLOODA_ADV-2022-008445-mmc1.xlsx-106-Day_0_vs_Day7	Supplemental File 1	ASPM	POLQ	CENPF	EXO1	CDC6	ZWINT	CHEK1	NUF2	NCAPG	STIL	MCM4
PMC10251551-12885_2023_11010_MOESM4_ESM.pdf-42-ENSG00000115289	(OE) ANGPTL4 cells with the knockdown (KD) ANGPTL4 cells (Supplementary Fig. S1C, Supplementary Table **S2**)  Additional file 4: Table S2.txt	ID2	QPCT	RALGPS2	WLS	NID1	PADI2	CDC20	TNFSF4	PRDX6	NEK2	CENPF	KIF14	FKBP1B	CENPL	HSPH1	CLU	PDLIM2	NCAPH	MND1	SERAC1	ZWINT	TSFM	HJURP	TOX2	IQSEC2	MT1G	PLEKHG3	ABHD8	LRRC61	PKMYT1	CHTF18	IFT22	HAT1	AP1M2	PRR7	NDUFA2	TOP2A	SPATA6	PER2	REEP2	FBXO44
PMC10251551-12885_2023_11010_MOESM4_ESM.pdf-42-PCGF1	(OE) ANGPTL4 cells with the knockdown (KD) ANGPTL4 cells (Supplementary Fig. S1C, Supplementary Table **S2**)  Additional file 4: Table S2.txt	ID2	QPCT	RALGPS2	WLS	NID1	PADI2	CDC20	TNFSF4	PRDX6	NEK2	CENPF	KIF14	FKBP1B	CENPL	HSPH1	CLU	PDLIM2	NCAPH	MND1	SERAC1	ZWINT	TSFM	HJURP	TOX2	IQSEC2	MT1G	PLEKHG3	ABHD8	LRRC61	PKMYT1	CHTF18	IFT22	HAT1	AP1M2	PRR7	NDUFA2	TOP2A	SPATA6	PER2	REEP2	FBXO44
PMC3501380-etm-04-04-0594.pdf-4-Gene_symbol		ZWINT	KIFC1	CDC20	UBE2C	NCAPG2	SERPIND1	CDC45	LYAR	CCNA1	MPZL2	CEP55	CXCL1	CCNB2	KIF20A	RAD51AP1	GINS2	FAM83D	PCLAF	DLGAP5	CCNA2	TOP2A	RRM2	FBXO5	CDCA7	MCM4	MAD2L1	UHRF1	ANGPTL4	RGS4	IL1RL1
PMC10256156-pcbi.1011138.pdf-3-Marks		ORC2	MCM2	SCN10A	ORC3	MCM7	MCM3
PMC10256976-41392_2023_1511_MOESM2_ESM.xlsx-E6b_Regulatory_unit_top_genes-Unnamed_103	to various clusters using well-established sets of marker genes (Fig. 3c and Supplementary Data **1**)  Supplementary Data 1	PTTG1	HMGB1	CDKN3	CCNB1	H2AZ1	STMN1	HMGB2	ARL6IP1	CENPW	KPNA2	NUSAP1	CENPF	KRT5	UBE2C	CCNB2	TXN	DSC3	CKS2	BIRC5	CDC20	SLC25A5	TOP2A	PBK	S100A2	HMGB3	CENPA	TROAP	TUBA1C	CDCA3	CKAP2	PSMA4	PTMA	HMGN2	BUB3	PLP2	GPSM2	PLK1	SFN	CKS1B	CDK1	KIF20B	CENPN	APOBEC3B	DTYMK	CALML3	SUGCT	ENO1	TUBB	NCAPD2	RACGAP1
PMC10256976-41392_2023_1511_MOESM2_ESM.xlsx-E6b_Regulatory_unit_top_genes-Unnamed_367	to various clusters using well-established sets of marker genes (Fig. 3c and Supplementary Data **1**)  Supplementary Data 1	MYBL2	H2AZ1	PCLAF	IRF7	TK1	CLSPN	MCM4	E2F2	FANCD2	GINS1	TYMS	TCF19	WDR76	ZWINT	LILRA4	FOXM1	NUDT1	ASF1B	MCM2	CDC45	IRF8	RRM1	RRM2	DEK	BCL7C	PCNA	SCT	CDK4	LSM2	ZNF367	POLQ	DUT	IRF4	UBE2S	RAB38	ADGRF4	ATAD3A	CENPN	CHEK1	NDUFAF8	ATAD5	ESCO2	GGCT	DNAJC9	S100A2	ADA	BRIP1	LAD1	PAXX	LTB4R
PMC10256976-41392_2023_1511_MOESM2_ESM.xlsx-E6b_Regulatory_unit_top_genes-Unnamed_426	to various clusters using well-established sets of marker genes (Fig. 3c and Supplementary Data **1**)  Supplementary Data 1	MXD3	CENPA	NUSAP1	HMGB2	TOP2A	CDC25B	HJURP	CKS2	STMN1	POLR1E	KIF20B	TOP6BL	AURKB	CENPF	GTSE1	PIMREG	H2AX	CKAP2	CDCA8	LURAP1	PSRC1	CDCA3	CCNA2	TUBB	NUCKS1	FDCSP	KNL1	BUB3	KPNA2	NDC80	CDKN3	SKA1	PTTG1	DEPDC1B	PLK1	CCNB2	OAF	UBE2C	BIRC5	CKS1B	H4C3	KIF23	CDCA2	MND1	SAPCD2	TTK	ARHGAP11A	AURKA	KIFC1	RACGAP1	TMEM101
PMC10256976-41392_2023_1511_MOESM2_ESM.xlsx-E6b_Regulatory_unit_top_genes-Unnamed_435	to various clusters using well-established sets of marker genes (Fig. 3c and Supplementary Data **1**)  Supplementary Data 1	ZNF367	PCNA	MCM3	GINS2	CDCA7	MCM5	UNG	RMI2	CDC6	MCM7	MCM2	FEN1	MCM6	E2F2	DUT	CDC45	SLBP	PKMYT1	PCLAF	TK1	RAD51AP1	CHEK1	CDT1	NOVA1	MCM4	CCNB1IP1	NOTCH1	NR2C2AP	MSH6	MTHFD1	MRC2	DTL	USP1	CLSPN	RPAP2	RAD51	TYMS	CDCA7L	ARK2C	PRIM1	MND1	CENPH	MSH2	PCDH12	PHGDH	DNMT1	GINS1	RRM2	INPP5D
PMC10256976-41392_2023_1511_MOESM2_ESM.xlsx-E6b_Regulatory_unit_top_genes-Unnamed_463	to various clusters using well-established sets of marker genes (Fig. 3c and Supplementary Data **1**)  Supplementary Data 1	OIP5	MEGF6	FOXN1	H2AZ1	HMGB2	TYMS	PBK	TUBD1	TMPO	MXD3	SEMA5A	H2AX	ARHGAP33	STMN1	CEP55	TK1	PCLAF	TOP2A	TTK	MPHOSPH9	NEIL3	RACGAP1	DTYMK	MKI67	AURKB	CDK1	CCNA2	CDKN3	CDCA3	NUSAP1	BIRC5	MND1	NUF2	CENPW	DEPDC1B	BCL2L12	TM9SF1	PTTG1	SPON2	ASPM	RRM2	FAM111A	GINS3	CENPF	ZBTB39	RGS14
PMC10256976-41392_2023_1511_MOESM2_ESM.xlsx-E6b_Regulatory_unit_top_genes-Unnamed_572	to various clusters using well-established sets of marker genes (Fig. 3c and Supplementary Data **1**)  Supplementary Data 1	PHF19	TPX2	PTTG1	PLK1	HMGB2	SAPCD2	KIF4A	ARHGAP11A	CDKN3	KPNA2	CDCA3	CCNA2	STMN1	CENPA	GPSM2	CENPN	UBE2C	PLCXD2	BUB1B	SPC24	DNM1	CEP55	CENPF	DEPDC1B	NUSAP1	BIRC5	KIF2C	RACGAP1	CENPW	SGO1	KIF23	GTSE1	H2AC16	H2BC9	HMMR	PRC1	NCAPG	KIF20B	PIF1	H2AZ1	DDIAS	NCAPD2	NUF2	KIF14	HJURP	SUV39H1	HMGB1
PMC10256976-41392_2023_1511_MOESM2_ESM.xlsx-E6b_Regulatory_unit_top_genes-Unnamed_650	to various clusters using well-established sets of marker genes (Fig. 3c and Supplementary Data **1**)  Supplementary Data 1	TCF19	CCNE2	HELLS	DNAJC9	ATAD2	BRCA2	DUT	MCM7	CDT1	E2F8	PCNA	FAM111A	MCM3	GINS2	TK1	FST	DSCC1	RRM2	RRP8	MYBL2	TMEM106C	CLSPN	DEK	CDCA7L	MSH6	WDR76	PCLAF	TTC28	TRAF5	MCM10	CPSF4	PARP2	FEN1	BRI3BP	DGCR8	TYMS	POLD3	SLBP	CDCA5	MCM5	ZWINT	ZGRF1	CHTF18	FANCI	OXCT1	POLH	DCK	TIMELESS	DDX11	CHAF1A	CEP44
PMC10256976-41392_2023_1511_MOESM2_ESM.xlsx-E6b_Regulatory_unit_top_genes-Unnamed_690	to various clusters using well-established sets of marker genes (Fig. 3c and Supplementary Data **1**)  Supplementary Data 1	FANCA	CNTNAP3B	MCM2	MCM10	UNG	CENPL	AUNIP	CDCA5	TP53	CCNE2	USP14	TCF19	MAP3K3	E2F2	CENPU	RPUSD4	PYGO1	FIGNL1	ADHFE1	MTHFD1	E2F8	DHFR	POLE	POP1	KEL	CCNF	NUP210	KHK	HELLS	MRE11	MDP1	FAHD1	CCL3	PIMREG	MYO19	NDC1	ZSCAN32	RIN1	HES4	ARHGEF39	NADK2	MBD2	P2RY11	NCAM1	SPNS3	C16orf74	L2HGDH	TMEM129
PMC10256976-41392_2023_1511_MOESM2_ESM.xlsx-E6b_Regulatory_unit_top_genes-Unnamed_708	to various clusters using well-established sets of marker genes (Fig. 3c and Supplementary Data **1**)  Supplementary Data 1	FOXM1	HMGB2	SPC24	ARHGAP19	XRCC3	TPX2	H1-4	MKI67	IQGAP3	CENPF	H4C3	PRRG3	DLGAP5	POLQ	CDKN3	HNRNPH1	H2AX	MYBL2	KIF15	KIF11	GTSE1	CDCA3	ASPM	CENPN	SRGAP2	H3C7	TYRO3	RRM2	USP28	FANCD2	PTTG1	CDC25B	ARHGAP11A	NUCKS1	CENPW	TOP2A	GLI3	TYMS	POLR2D	RHNO1	CEP55	DEPDC1B	BIRC5	ERCC8	MXD3	BUB1	KIF20B	SAPCD2	ZWINT	FANCI	TCF19
PMC10256976-41392_2023_1511_MOESM2_ESM.xlsx-E6b_Regulatory_unit_top_genes-Unnamed_902	to various clusters using well-established sets of marker genes (Fig. 3c and Supplementary Data **1**)  Supplementary Data 1	E2F1	CDT1	PCDH9	GINS2	MCM3	GINS4	BRCA1	DTL	PYHIN1	PCNA	TP53	ERCC4	UNG	DIRAS3	RRAS	LRRC75A	DUT	MCM5	IQGAP3	HELLS	TFAP4	KBTBD2	IGF1	INAFM1	SKP2	TFDP1	CDCA7	FADS1	RASSF8	IPCEF1	PHTF2	RAD51	TYMS	FICD	DENND4A	NDUFAF5	HECTD2	FEN1	MCM7	ZNF625	HDAC10	CCDC28B	SPATA21	LAMA3	SLBP	GLYCTK
PMC10256976-41392_2023_1511_MOESM2_ESM.xlsx-E6b_Regulatory_unit_top_genes-Unnamed_998	to various clusters using well-established sets of marker genes (Fig. 3c and Supplementary Data **1**)  Supplementary Data 1	NCAPG2	H1-3	RRM2	SOSTDC1	ANKH	PBK	H1-4	KNL1	H1-1	TYRO3	E2F8	FANCM	H3C7	BTBD8	NDUFA4L2	SPC24	H1-5	BRIP1	PKMYT1	KIF15	SEH1L	HAUS7	SLC7A6	RAD51B	XRCC3	FANCG	FGFBP1	SPC25	NUP37	ZNG1E	TUBA4A	ST7	CDCA3	TMEM187	BTBD8	RASIP1	PLAU	QSER1	LRATD1	RAD18	PRDM5	H4C3	SLC39A1	H2BC3	KIF22	FEN1
PMC10256976-41392_2023_1511_MOESM2_ESM.xlsx-E6b_Regulatory_unit_top_genes-Unnamed_1041	to various clusters using well-established sets of marker genes (Fig. 3c and Supplementary Data **1**)  Supplementary Data 1	BRCA1	CCNE2	E2F3	TXNRD3	DMC1	CENPH	PCNA	RAD54L	KCTD17	TPRG1	AXDND1	ARHGEF25	SLC25A17	BRIP1	ZNF780B	ST6GALNAC3	MORC4	CDC6	GART	HAUS4	GSDME	GPC4	FANCD2	FAM111A	LOXL1	MARVELD1	ROM1	MCM4	MPHOSPH9	MCM3	KIF15	MCM5	TERF2	NTAQ1	ADCY5	SMO	ZFR2	ABHD3	RMI2	CLSPN	SUV39H2	PXMP2	UTP14A	ERMARD	TFAP4	GJB5	DLGAP5
PMC10256976-41392_2023_1511_MOESM2_ESM.xlsx-E6b_Regulatory_unit_top_genes-Unnamed_1044	to various clusters using well-established sets of marker genes (Fig. 3c and Supplementary Data **1**)  Supplementary Data 1	EZH2	POLH	HYLS1	CENPU	BTG3	POGLUT3	HES6	CEP152	RFC4	DEUP1	CCNO	NSDHL	RRM2	RTTN	SASS6	RANBP1	CEP295	H2AZ1	OBI1	PLK4	PCNT	RFC2	TCF19	E2F7	GEN1	TMEM106C	CEP41	SHCBP1	BRCA2	C8orf33	FANCI	PTGES3	USP13	HMGN2	CEP78	ZBTB21	HELLS	CRLF3	SFMBT1	COX20	ITGA4	GGH	CCDC15	C8orf48	YWHAH	TEX30	PLEKHO1	SAYSD1
PMC10256976-41392_2023_1511_MOESM2_ESM.xlsx-E6b_Regulatory_unit_top_genes-Unnamed_1332	to various clusters using well-established sets of marker genes (Fig. 3c and Supplementary Data **1**)  Supplementary Data 1	E2F2	ZNF367	PCLAF	PUS7	RMI2	TEDC2	RRM2	WDR76	ELAPOR2	TK1	ZDHHC15	TBX18	ZWINT	PBLD	TNFRSF10A	DHX9	GINS1	SEC24C	MCM10	UNG	CDK4	PARPBP	FANCD2	FANCC	CDCA5	POLE	PAICS	SHOC1	TYMS	PAN3	FST	CCNE2	NCDN	MXRA7	ADGRF4	MCM5	SERPINB5	COA7	SAC3D1	DSN1	PRIM1	CMSS1	RAD54L	CDT1	CENPN	PDE1A	UMPS
PMC10256976-41392_2023_1511_MOESM2_ESM.xlsx-E6b_Regulatory_unit_top_genes-Unnamed_1369	to various clusters using well-established sets of marker genes (Fig. 3c and Supplementary Data **1**)  Supplementary Data 1	DNMT1	RFC5	DUS3L	TEDC2	GINS4	MCM7	NASP	RNASEH2A	SUPT16H	CLSPN	GINS2	ERAL1	SMC1A	DHODH	PPAN	NAP1L1	ORC6	CDT1	ZGRF1	MND1	PTTG1	PCNA	USP1	TSACC	CCNB1	DEK	CHEK1	EPHX3	RNF25	RAMP1	TAF1A	FOLR2	ZNF367	HELLS	C4orf46	PCLAF	CDK2	POLQ	FANCI	HLA-DQB2	FANCM	ALYREF	PEX16	GNPDA1	CCDC144A	BRIP1	CEP72	MAZ	DUT	RRM2
PMC10256976-41392_2023_1511_MOESM2_ESM.xlsx-E6b_Regulatory_unit_top_genes-Unnamed_1410	to various clusters using well-established sets of marker genes (Fig. 3c and Supplementary Data **1**)  Supplementary Data 1	PARP1	CLSPN	POLR1G	FAM184B	CHCHD6	TYMS	MCMBP	RAD51	PRKDC	CPTP	DNAJC9	ASH2L	CEP63	MCM2	TMEM213	INCENP	GOLGA8B	CDC6	WDR62	CLEC1A	B4GALT6	GAS1	TINAGL1	RAD51AP1	RFC3	NAT14	PIK3R4	ANKRD50	CCNE1	ZNF672	GINS2	TACC3	CDK11B	SOBP	RAB32	LMF2	TOR3A	ELP5	ZNF830	SPC25	PMM2	MPHOSPH8	FAM118B	SYT13	DUT	WDR76	LOXL1	RMI2
PMC10256976-41392_2023_1511_MOESM2_ESM.xlsx-E6b_Regulatory_unit_top_genes-Unnamed_1583	to various clusters using well-established sets of marker genes (Fig. 3c and Supplementary Data **1**)  Supplementary Data 1	WDHD1	HCAR3	CDC45	PGAP1	PSMC3IP	CCNE2	KCND3	FHL3	RFC5	LRRC47	MPP4	CPOX	LY9	TRIM21	RRM2	PF4V1	MMS22L	NASP	MCM6	SAXO4	TMEM200A	MTHFD1	C12orf42	VSNL1	CRTAC1	MTTP	HAUS8	CDC6	MND1	PKMYT1	DEK	NPAS3	ZNF665	CNTNAP2	UMODL1	PCNA	FANCL	LGR6	ASB14	WDR76
PMC10256976-41392_2023_1511_MOESM2_ESM.xlsx-E6b_Regulatory_unit_top_genes-Unnamed_2184	to various clusters using well-established sets of marker genes (Fig. 3c and Supplementary Data **1**)  Supplementary Data 1	YEATS4	TMEM69	HMGB2	CST4	PRIMPOL	BOLA1	OIP5	FIRRM	CDCA7	SLC22A17	FST	DSCC1	H4C3	USP1	RBM28	CXCL5	LRRC37A2	DTL	HAUS1	LTB	MORF4L2	MCM5	AGPAT5	CD320	NCAPG	PCK2	ODC1	CENPK	ILKAP	FRZB	MTHFD1	SRCIN1	PEG10	HIKESHI	HPF1	ISYNA1	DERL2	TAF1B	NT5DC1	NFASC	SLC6A8	DDB2	CETN3	MCM3	ZWILCH
PMC3591360-pone.0058966.pdf-1-Gene		IL17F	FASN	CD1C	PCLAF	TYMS	UHRF1	AURKB	TOP2A	SCD
PMC3542097-1471-2164-13-453.pdf-5-Symbol		CX3CL1	UBD	SELE	ACKR3	C2CD4B	MS4A6A	PHGDH	GBP4	IFI30	PTGS2	ABCG1	SOD2	SLC7A2	SAT1	IL18R1	APLN	CDC20	LHX6	TOP2A	KIF20A	EMCN	CCNB2	ASPM	UBE2C	TAGLN	ADGRF5	DLGAP5	PRC1	NUSAP1	CEP55
PMC3542097-1471-2164-13-453.nxml--Symbol	PML was knocked down in the presence of TNFα treatment (Figure 1d). The top 1**5**  Top 15 genes interactively regulated by PML knockdown and TNFα treatmentCX3CL1UBDSELECMKOR1NLF2MS4A6APHGDHGBP4IFI30PTGS2ABCG1SOD2SLC7A2SAT1IL18R1APLNCDC20LHX6TOP2AKIF20AEMCNCCNB2ASPMUBE2CTAGLNGPR116DLG7PRC1NUSAP1CEP55	CX3CL1	UBD	SELE	ACKR3	C2CD4B	MS4A6A	PHGDH	GBP4	IFI30	PTGS2	ABCG1	SOD2	SLC7A2	SAT1	IL18R1	APLN	CDC20	LHX6	TOP2A	KIF20A	EMCN	CCNB2	ASPM	UBE2C	TAGLN	ADGRF5	DLGAP5	PRC1	NUSAP1	CEP55
PMC3492249-pone.0048877.s013.xls-Signatures_Gene_Symbol-AJ08	Signatures official Gene Symbols and overlapping. Signatures Gene Symbol : signatures in terms of Gene Symbol. For each signature, official Gene Symbols to which some of their original feature was translated are listed. Translation was performed using the Universal Protein Resource annotation database, the online repository of HUGO Gene Nomenclature Committee and the chip annotation files from the Affymetrix official web site. Signatures overlap: official Gene Symbols shared by four, three and two of the signatures used in this work. List of no shared Gene Symbols (Genes in 1 signatures) is also shown.(XLS)  Click here for additional data file	ALG8	ATIC	CCNA2	CDC20	CDCA3	CDCA5	CDK1	DKC1	GINS2	GMNN	GPN3	HJURP	IL17RB	ITGB3BP	KIF4A	MAD2L1	MCM3	MCM6	CENPU	MRPL3	MYBL2	NEK2	NHP2	NME1	PAICS	PBK	PLK1	POLE2	PRRX1	RFC4	RPL35	RRM2	RUVBL1	SSX2IP	TTK	TYMS
PMC3492249-pone.0048877.s013.xls-Signatures_Gene_Symbol-PL10	Signatures official Gene Symbols and overlapping. Signatures Gene Symbol : signatures in terms of Gene Symbol. For each signature, official Gene Symbols to which some of their original feature was translated are listed. Translation was performed using the Universal Protein Resource annotation database, the online repository of HUGO Gene Nomenclature Committee and the chip annotation files from the Affymetrix official web site. Signatures overlap: official Gene Symbols shared by four, three and two of the signatures used in this work. List of no shared Gene Symbols (Genes in 1 signatures) is also shown.(XLS)  Click here for additional data file	CDC45	CDC6	CDT1	GINS4	MCM2	MCM7	POLQ
PMC3485163-1745-6150-7-21.nxml--Breast_gene_sets	these by also using the standard Fisher single gene selection method (Tables 2 and **3**)  Invariant genes (between datasets) among common leading edge and Fisher-selected genes: UNC and BI data sets – see Informative Genes section for summary citations belowID4ANXA4CXCL9MYLKFBXL7	CCNE2	MAD2L1	SQLE	CCNB2	PSMA7	HLA-DRA	CCNA2	E2F1	BUB1B	GFUS
PMC3485163-1745-6150-7-21.pdf-22-Breast		CCNE2	MAD2L1	SQLE	CCNB2	PSMA7	HLA-DRA	CCNA2	E2F1	BUB1B	GFUS
PMC3464615-1471-2105-13-182.nxml--The_Taylor_method	in independent datasets. The top 10 genes of different methods are displayed in Table **3**  The top 10 genes of different methods in NSCLC patient datasetsSPARCCDC20MCM2CDC6MCM3CD247CD4CDC7MCM7NDC80	CDC7	MCM7	SKP2	MCM3	PLK1	TUBB	MCM10	GAB2	MCM2	CD247
PMC3464615-1471-2105-13-182.nxml--RIF1	in independent datasets. The top 10 genes of different methods are displayed in Table **3**  The top 10 genes of different methods in NSCLC patient datasetsSPARCCDC20MCM2CDC6MCM3CD247CD4CDC7MCM7NDC80	PLK1	CDC6	MCM7	MCM3	CDC7	MCM10	MCM2	YES1	S100B	DHX9
PMC3464615-1471-2105-13-182.nxml--RIF2	in independent datasets. The top 10 genes of different methods are displayed in Table **3**  The top 10 genes of different methods in NSCLC patient datasetsSPARCCDC20MCM2CDC6MCM3CD247CD4CDC7MCM7NDC80	SPARC	CDC20	MCM2	CDC6	MCM3	CD247	CD4	CDC7	MCM7	NDC80
PMC10248552-mmc1.pdf-5-TMEM140		KANK3	CCNG2	MCM2	FBXO5	MMS22L	XRCC2	DNA2	CDC6	CDCA5	KNTC1	MCM5	NEMP1	UNG	CDCA7	ORC6	MCM3	MCM4	ASF1B	GINS2	CDC45	ORC1	E2F7
PMC10248552-mmc1.pdf-6-UHRF1		E2F1	CDC25A	PKMYT1	MCM7	EXO1	CDT1	WDR76	HELLS	H4C16	CHEK1	PRIM1	RBL1	ATAD2	DOCK8	RRM2	FEN1	H2BC21	H2AC8	RAD54L	GMNN	H2BC12	CDK1
PMC10248552-mmc1.pdf-7-RMI2		H4C11	FAM111B	E2F2	ZNF367	E2F8	H2BC26	H2AC20	CLSPN	CCNE2	H2AC6	MCM10	H2BC15	H1-2	H2BC18	DTL	H3C11	H1-4	H2BC5	H4C5	H2AC21
PMC10248552-mmc1.pdf-9-ASF1B		ATAD2	CCNE2	CDC25A	CDC45	CDC6	CDCA7	CDK1	CDT1	CHEK1	CLSPN	DNA2	DTL	E2F1	E2F2	E2F7	E2F8	EXO1	FAM111B	FBXO5	FEN1	GINS2	GMNN	HELLS	H2AC11
PMC10248552-mmc1.pdf-9-HIST1H2AH		H2AC15	H2AC17	H2BC17	H4C1	H4C3	KNTC1	MCM10	MCM2	MCM3	MCM4	MCM5	MCM7	MMS22L	ORC1	PRIM1	RAD54L	RBL1	RMI2	RRM2	UHRF1	UNG	WDR76	XRCC2	ZNF367
PMC9705391-41598_2022_24013_MOESM1_ESM.pdf-7-EC-4	confluence, cells were lifted using Trypsin as described above. Cells were blocked in a 0.**1**  Supplementary Information	H1-5	H4C3	UBE2C	H2AC11	H1-2	H1-3	CKS2	HMGB2	H3C2	H1-4	H2AC20	CDK1	CCNB1	TOP2A	TPX2	KPNA2	NUSAP1	TUBB4B	RRM2	TUBA1C	CKS1B	AURKB	UBE2S	DLGAP5	CDC20	UBE2T	TUBA1B	H4C5	SMC4	H2AZ1	H2AX	TYMS	PTTG1	BIRC5	G0S2	PCLAF	HMGN2	STMN1	HMGB1	RANBP1
PMC9705428-41467_2022_34994_MOESM6_ESM.xlsx-Supplementary_Figure_6e-Unnamed_2		ATF5	GADD45A	NR1D1	MCM10	MAPRE1	SMARCC1	CENPA	EXO1	INCENP	SKA1	HNF1B	DIAPH3	FBXO5
PMC9709164-42003_2022_4284_MOESM2_ESM.pdf-16-ESPL1	homologue of human CARD11(E626K), the most commonly observed mutation in ATL patients (Supplementary Fig. **1a**)  Supplementary Information	PRC1	CCNB2	TRIP13	FEN1	RAD51AP1	MCM7	UBE2C	MELK	TGIF2	PCNA	TTK	TPX2	RFC4	FOXM1	KIF20A	ASF1B	AURKB	CDCA8	CCNB1
PMC10247733-41408_2023_863_MOESM5_ESM.pdf-0-TUBB4B	expression signature of genes co-expressed with RAD51B across single KBM7 cells (“Methods”, Supplementary Table **4**)  Supplementary Table 4	H2AZ1	SPC25	H2AX	HMGN2	CENPW	CKS1B	CDKN3	ANP32E	DTYMK	MAD2L1	NUCKS1	BUB3	TSPO	ARL6IP1	HSP90AA1	RAN	CALM2
PMC10247733-41408_2023_863_MOESM2_ESM.pdf-83-CENPBD1	~2-fold increase in global transcript abundance in diploid cells (Fig. 2a, b, Supplementary Figure **1**)  Supplementary Table 1	CENPC	CENPE	CENPF	CENPH	CENPI	CENPJ	CENPK	CENPL	CENPM	CENPN	CENPO	CENPP	CENPQ	CENPT	CENPV	CENPVL1	CENPVL2	CENPW	CEP104	CEP112	CEP120	CEP128	CEP135	CEP152	CEP164	CEP170	CEP170B	CEP19	CEP192	CEP250	CEP290	CEP350	CEP41	CEP44	CEP55	CEP57	CEP57L1	CEP63	CEP68	CEP70	CEP72
PMC3433351-1743-422X-9-77.nxml--Notes	change for the randomly selected four genes were consistent with the microarray results. PLK1, E**2**  Results of real-time PCR verificationE2F1TransPLK1BIRC5FYN	PLK1	E2F1	AURKB	CDK2	PLCG2	CD80	PIK3R3	CDC20	CDC6	AURKA	CENPA	BUB1B	NUP37	MAD2L1	BIRC5	CDC25A	CCNB1	RPA3	HJURP	KIF2C	CDK1	CDCA8	FYN	CD3D	CD4	CD3G	ZAP70	FOS	HCK	CD247	PRKCQ	ITK	LCP2	CXCL1	CD8A	ITGB5	VAV3	CXCR4
PMC10244972-rsif.2023.0172.pdf-11-Unnamed_0		ATP2C1	PIP4K2C	ATP2B1	CCNA2	CDC25A	CENPF	ITPRIPL2	KIF20A	MCM2	PPP2CB	TOP2A	CAPN1	CCDC47	PPP1CC	PPP2CA	PPP3CA	PRKCI
PMC3419101-1479-5876-10-93-S1.pdf-2-Unnamed_0	Gene Expression Omnibus (GEO) but can be accessed through the GEO Series accession number GSE**1**  Additional file 1The up-regulated and down-regualted genes involved in the development of human NPC  Click here for file	NRXN1	NTRK2	NUSAP1	PAICS	PAPSS2	PBK	PCOLCE2	PLA2G7	PLAU	PMAIP1	POSTN	PRC1	PRRX1	PSAT1	PTGS2	RAD51AP1	RCN1	ROBO1	RRM2	RSAD2	SCNN1G	SLC39A14	SOCS1	SPARC	SPP1	STAR	AURKA	SULF1	SYNPO2	TMPO	TNFAIP6	TNFSF4	TOP2A	TYMS	VRK2	XG	ZIC2	ZNF367
PMC10244172-41375_2023_1885_MOESM1_ESM.pdf-1-LN	Detailed description of additional methods is included in the **Supplementary Material**  Supplemental material	ANLN	ASPM	AURKA	AURKB	BID	BUB1	BUB1B	CCL22	CDC20	CDC25A	CDC45	CDC6	CDCA3	CDCA5	CDCA8	CDK1	CDKN3
PMC10244172-41375_2023_1885_MOESM1_ESM.pdf-1-CENPA	Detailed description of additional methods is included in the **Supplementary Material**  Supplemental material	CENPE	CENPF	CENPM	CEP55	CLSPN	CTNNAL1	DLGAP5	DTL	E2F8	ESCO2	ESPL1	EXO1	FAM72A	FEN1	FOXM1	HJURP	IPCEF1	KIF14
PMC10244172-41375_2023_1885_MOESM1_ESM.pdf-1-KIF20A	Detailed description of additional methods is included in the **Supplementary Material**  Supplemental material	KIF23	KIF2C	KIFC1	LTBP1	MCM10	MELK	MKI67	MND1	MRPS14	NCAPG	NCAPG2	NCAPH	NEIL3	NEK2	NEURL1B	NLRP3	NME1	NUF2
PMC10244172-41375_2023_1885_MOESM1_ESM.pdf-1-PBK	Detailed description of additional methods is included in the **Supplementary Material**  Supplemental material	PLK4	POLQ	PTPN7	RRM2	SIRPA	SKA3	SMC2	SPAG5	TOP2A	TOX	TPX2	TYMS	UBE2C	UBE2T	UHRF1
PMC10244172-41375_2023_1885_MOESM1_ESM.pdf-2-MRPS14	Detailed description of additional methods is included in the **Supplementary Material**  Supplemental material	NCAPG	NCAPG2	NCAPH	NEIL3	NEK2	NEURL1B	NLRP3	NME1	NUF2	ODC1	PCNA	POLD2	PPIA	PPM1G	PRDX4
PMC10244172-41375_2023_1885_MOESM1_ESM.pdf-2-TOP2A	Detailed description of additional methods is included in the **Supplementary Material**  Supplemental material	TOX	TPX2	TYMS	UBE2C	UBE2T	UHRF1	SET	SF3B3	SLC25A3	SNRPB2
PMC10244172-41375_2023_1885_MOESM1_ESM.pdf-3-SEMA4B	Detailed description of additional methods is included in the **Supplementary Material**  Supplemental material	CCT3	UCKL1	HNRNPR	CDC20	HSPD1	CDC45
PMC10241889-41416_2023_2247_MOESM1_ESM.pdf-6-MCM6_1	to Joung et al. [32]. The human CRISPR activation (SAMv2) plasmid library (Supplementary Table **S1**)  Supplementary Figures	KIF18A	NDC80	AURKA	BUB3	KIFC1	TUBB4B	CCNA1
PMC3377915-1471-2164-12-S3-S24-S4.pdf-1-Gene_2	or diagnostic- biomarkers and further manually selected 25 relevant publications and extracted set of 1,2**4**  Additional file 4Table S3. Meta-gene signatures associated with Lung AC, curated from the literature with the corresponding references  Click here for file	CDC7	CDCA3	CDCA8	CDH1	CDH11	CDH3	CDH8	CDK13	CDK20	CDK7	CDKN1C	CDKN2A	CDKN3	CDS1	CDT1	CELF2	CENPA	CENPE	CENPF	CENPI	CENPM	CEP55	CEP72	CEP76	CES1	CFD	CFHR2	CHAF1A	CHD4	CHEK1	CHERP	CHI3L1	CHIT1	CHN1	CHPF	CHRNA2	CIT
PMC3377915-1471-2164-12-S3-S24-S1.xls-S1e_AC_vs_Norm_Lung_Signuatures-Panther_derived	Our task here is to identify extremely discriminative gene expression signals (Methods, Figure **1**)  Additional file 1Table S1. Master table annotated with gene symbols with gene symbols from Lung AC meta gene signatures, default and relaxed lung AC gene signatures and signatures derived by other methods cited in the literature.A: Characteristics of the data set and final results; B: Read me File C: Summary statistics. D: AC signature derived by SAM software from U95A data. S1e: Tables of the 604-gene PT-AT consensus signature, the results of GO analysis, the immunity and cell cycle gene signatures discriminating AC from normal lung tissues  Click here for file	ACTL6A	CAD	CASK	CCNA2	CCNF	CDK4	CEP250	CSNK1D	DKC1	HMGA1	KIF14	MAPK13	MAST1	MYO7A	PKMYT1	PTPRF	PTTG1	SRPK1	TOP2A	TPX2	TUBG1	UBE2I	UBE2S	CDC20	CDC25A	CDC25C	CDH1	CKAP5	CKS1B	DDR1	E2F3	EPHB2	FEN1	GTSE1	HDAC1	HMGN1	ILF2	ILF3	MCM2	MCM3	MCM6	MCM7	MELK	MXRA5	NR2F6	PLK1	POLB	PSMD11	PTK6	RAD1	RFC4	RPN2	SPP1	SRM	STAU1	TFDP2	TK1	TRIM2	YWHAZ
PMC3377079-emmm0003-0334-SD1.pdf-1-Gene_Symbol	normal mucosa (see Materials and Methods and Supporting Information). Unsupervised principal component analysis (PCA; **Fig 1**)	SLC38A4	MMP1	PSAT1	SLC51A	HBB	CDC6	OLFM4	SLC25A33	FGFBP1	PBK	NETO2	MMP3	TIGAR	MEP1B	KCTD16	DNA2	CYP2C18	CENPN	MELK	ARG2	DNAJC8	ASF1B	HGF	CDC20	TUBA3E	SPINK4	GINS1	PNMA2	DTL	RRM2	STEAP1	RPSA	FANCI	AKR1B10	PCLAF	SLC7A5	MMP10	L1TD1	RFC3	HMOX1	B4GALNT2	SLC39A2	FAM111B	MAD2L1	HSD3B2
PMC3302876-pone.0031813.pdf-2-Spindle_hidden		CEP55	ERCC6L	DTL	FOXM1	CEP170
PMC3308003-13402_2011_Article_65.nxml--Gene_Symbol	Of the 1,0**5**  Key genes in biological processes associated with colorectal adenoma to carcinoma progression (FDR < 0.10)a–AURKALUMRFC3POLD1SMC1ASUV39H1SPP2TPX2PTGS2PLK1ADH1CC20ORF24	AURKA	LUM	RFC3	POLD1	SMC1A	SUV39H1	SPP2	TPX2	PTGS2	PLK1	ADH1C
PMC3308003-13402_2011_Article_65.pdf-7-Unnamed_2		AURKA	PLK1	ZNRD2	TPX2	SMC1A	POLD1	LUM	RFC3	SUV39H1
PMC3308003-13402_2011_Article_65.pdf-7-SMC1A		SUV39H1	RFC3	SMC1A	SPP2	AURKA	TPX2	PTGS2	PLK1	ADH1C	BMP7	BCAS4	RBM38
PMC3305596-2041-9414-3-2.nxml--IMR_90	and IL-8 showed increased expression in IMR90 cells, whereas, NFκB1, NFκBIA, FN1 (fibronectin 1), GADD**4**  Genes differentially expressed in signal transduction pathwayGeneFN1JUNNFKB1NFKBIABIRC2GADD45ATMEPAITFRCCEBPBCXCL9IRF1	CDKN3	PCNA	UBA1	MCM2	BIRC5	CCNH	ANAPC4	KPNA2	CCNB1	RGCC	CDC20	CCNE2	GADD45A	RB1
PMC3258366-1471-2164-12-571-S3.DOC-1-Symbol	differentially expressed genes using the IPA program. Of various assay settings, the simplest settings (**3**)  Additional file 3List of focus molecules in gene networks. Gene symbols and GenBank accession numbers were displayed for the illustrations of network analysis. Only focus molecules, which were elected as differentially expressed genes from microarray analysis, include GenBank accession numbers, while accession numbers for reference molecules were not shown in the table  Click here for file	AATF	APC	CASP3	CEP55	COL11A1	GMNN	KIF23	MCM2	MCM3	MCM5	MCM6	NASP	ORC1	ORC2	ORC6	PARP4	PLK1	PRC1	PSME3	SFRP1	SMARCA2	SNCG	TK1	TMEM126A	TPX2	TRIB2	TYMS
PMC3258366-1471-2164-12-571-S3.DOC-3-Symbol	differentially expressed genes using the IPA program. Of various assay settings, the simplest settings (**3**)  Additional file 3List of focus molecules in gene networks. Gene symbols and GenBank accession numbers were displayed for the illustrations of network analysis. Only focus molecules, which were elected as differentially expressed genes from microarray analysis, include GenBank accession numbers, while accession numbers for reference molecules were not shown in the table  Click here for file	AQP1	EGLN3	EGR1	EZR	FGFBP1	FOXM1	GTF3A	HELLS	HES1	IL16	KIF11	MELK	MEOX2	NDC80	NFIL3	NRG1	NUF2	PLS3	PTGS2	SERPINE2	SMOX	SPC25	SRC	TBC1D8	TP53INP1	VIP	VIPR2
PMC3349569-1471-2105-13-12-S2.XLSX-Sheet1-Gene	biomarkers discovered by CMI-COMBINER, (93 genes); CORG-COMBINER, (i.e. COMBINER run using CORG activity vectors), (1**2**)  Additional file 2Table S1: List of core module genes identified by CMI and CORG  Click here for file	AARS1	ACOX3	ALDH3A2	BIRC5	CCNB2	ACKR3	E2F1	ESPL1	NEK2	PDIA3	PSMA7	RACGAP1	RRM2	TK1	TUBA1A	TXNRD1
PMC3329506-pone.0034792.s009.pdf-0-Gene	(23 genes and 12 genes significantly up-regulated and down-regulated, respectively, more than 1.5 fold, **Table S8**)  List of the genes significantly upregulated (>2 fold, p<0.05) in HTM Cells phagocytically challenged to pigment under oxidative stress conditions. Confluent cultures of HTM cells were grown for two weeks under oxidative 40% O2 atmosphere, and then phagocytically challenged to pigment particles. Changes in gene expression at day 3 post-phagocytic challenge were evaluated by gene array using Affymetrix Human Genome U133 Plus 2.0 chips, and analyzed by Genespring Software.(PDF)  Click here for additional data file	TNFSF11	MMP1	MMP3	ANXA10	STRIP2	DLGAP5	RAB27B	CENPF	DIO2	AQP3	CCNB1	HMOX1	KYNU	GALNT15	IL13RA2	PTGS1	CDC25C	HERC5	AQP11	CENPA	CD109	LRRTM2	LAMC2
PMC3329506-pone.0034792.s004.pdf-0-Gene	lesser biological response. Only 26 and 14 genes were found to be significantly up-regulated (**Table S3**)  List of genes significantly upregulated (>1.5 fold, p<0.05) in HTM Cells phagocytically challenged to pigment particles under physiological conditions. Confluent cultures of HTM cells were grown for two weeks under physiological 5% O2 atmosphere, and then phagocytically challenged to pigment particles. Changes in gene expression at day 3 post-phagocytic challenge were evaluated by gene array using Affymetrix Human Genome U133 Plus 2.0 chips, and analyzed by Genespring Software.(PDF)  Click here for additional data file	IL33	MMP3	MMP1	DIO2	TNFSF11	TFPI2	KYNU	GAS2L3	DLGAP5	CCNB1	CENPA	KIF20A	FOXQ1	GALNT15	SOD2	NEK2	STEAP1	HMMR	FAM83D	CXCL6	STC1	SLC39A8	CXADR	SPC25	TTK
PMC3327327-1569.nxml--Unnamed_0	G2/M cell cycle checkpoints were among the most highly increased genes, as listed in **Table 1**  Suppressors of SLGA that are inhibited by autocrine TGF-β signalingGene symbolASPMAURKBBUB1BUB1BCCNA2CCNB2CDC2/CDK1CDCA1CENPADLG7/HURPGTSE1HCAP-GKIF14KIF18AKIF20AKIF23KIF2CKIF4AKNTC2NEK2SPBC25STK6/AURATTKUBE2CZWINT	ASPM	AURKB	BUB1	BUB1B	CCNA2	CCNB2	NUF2	CENPA	GTSE1	KIF14	KIF18A	KIF20A	KIF23	KIF2C	KIF4A	NDC80	NEK2	SPC25	TTK	UBE2C	ZWINT
PMC10232967-DataSheet_1.pdf-0-Name	data extracted on 23 January 2022. Detailed information on the datasets is presented in **Table S1**  Click here for additional data file	KIFC1	SGO1	CDKN3	FOXM1	CDC25C	ARHGAP11A	MAD2L1	CCNA2	BIRC5	CDCA8	MYBL2	FANCI	NEK2	TPX2	MCM4	CDT1	ATAD2	AURKA	CCNB2	BUB1B	RAD54L	CDK1	CEP55
PMC10232967-DataSheet_1.pdf-1-CENPM	data extracted on 23 January 2022. Detailed information on the datasets is presented in **Table S1**  Click here for additional data file	CCNB1	POLQ	PTTG1	CDCA7	PRC1	GTSE1	PLK1	PIMREG	CDC20	KIF20B	RFC3	HELLS	MKI67	BRCA1	KIF18B	ASPM	PCLAF	UBE2T	RRM2	CHEK1	CCNF	ASF1B	KIF14	CENPF
PMC10232967-DataSheet_1.pdf-2-DTL	data extracted on 23 January 2022. Detailed information on the datasets is presented in **Table S1**  Click here for additional data file	FEN1	TROAP	KIF11	KNL1	ESCO2	KIF4A	EXO1	ZWINT	MCM7	CLSPN	DLGAP5	KIF2C	KIF23	STIL	TOP2A	AURKB	KIF22	UBE2C	MELK	HMMR	CDC45	KIF20A	NUSAP1
PMC3287565-1752-0509-5-S3-S10-S1.pdf-4-CCL2	of each gene in the context-constrained PIN is calculated and provided in Additional File **1**  Additional file 1Graph centrality of genes in the context-constrained PIN. In this study, graph centrality of each gene in the context-constrained PIN is calculated and used to quantify the relationship between genes and the breast cancer. The calculation results are provided in this additional file  Click here for file	CCL20	CCL5	CCL8	CCNA2	CCNB1	CCNB2	CCNC	CCND1	CCND3	CCNE1	CCNE2	CCNF	CCNG2	CCNO	CCR1	CCT4	CCT5	CCT6A	CCT7	CD2	CD2BP2	CD34	CD38	CD44	CD47	CD48	CD53	CD59	CD74	CD79A	CD81	CD9	CD99	CDC16	CDC20	CDC25A	CDC25B	CDC25C	CDC27	CDK11A	CDC37	CDC42BPA	CDC42EP4	CDC45	CDC6	CDC7	CDCA3
PMC3283499-1756-0500-5-73.nxml--Genes	signaling pathway was the most significant cancer associated pathway in the T/NB comparison (Figure **4**)  PDGF Signaling Pathway gene expression in T vs. NB comparisonEIF2AK2FOSPDGFAPDGFRAPIK3R1PRKCASTAT1	MMP1	SPP1	LHX2	MAGEA3	POSTN	CXCL11	INHBA	COL11A1	KRT17	HOXA9	ISG15	ECT2	TOP2A	AURKA	PTHLH	TFAP2B	CXCL14	SERPINE2	NCAPG	NDC80	RRM2	PPAT	CH25H
PMC3283499-1756-0500-5-73.pdf-7-Genes		MMP1	SPP1	LHX2	MAGEA3	POSTN	CXCL11	INHBA	COL11A1	KRT17	HOXA9	ISG15	ECT2	TOP2A	AURKA	PTHLH	TFAP2B	CXCL14	SERPINE2	NCAPG	NDC80	RRM2	PPAT	CH25H
PMC3253802-pone.0029922.s001.pdf-62-CF529502	expressed compared to primary tumor cells from stage 4 patients alive at 5-year follow-up (**Table S1**)  Transcripts differentially expressed between BM-infiltrating GD2 positive cells and primary tumors from i) patients dead of stage 4 NB, ii) patients with stage 4 NB alive at 5 year follow-up, and iii) patients with stage 4 NB, irrespective of outcome, selected by SAM analysis.(PDF)  Click here for additional data file	ZWINT	NDC1	H2BC5	CEP55	POLQ	H2BC9	LRRC25	H2BC12L	HAUS2	KIF20A	GCA	GABPB2	AUNIP	CDT1	ENDOG	ACSS2	CCNA2	CENPM
PMC3253802-pone.0029922.s001.pdf-64-KLK3	expressed compared to primary tumor cells from stage 4 patients alive at 5-year follow-up (**Table S1**)  Transcripts differentially expressed between BM-infiltrating GD2 positive cells and primary tumors from i) patients dead of stage 4 NB, ii) patients with stage 4 NB alive at 5 year follow-up, and iii) patients with stage 4 NB, irrespective of outcome, selected by SAM analysis.(PDF)  Click here for additional data file	PLK1	NCF2	OTUD1	SYTL1	RAD54L	KIF11	E2F7	RRM2	EAF1	TOB1	SLPI	PYGL	CEACAM4	ADM	STXBP2	FNDC3B	FEM1B	CENPN	UTS2R	PTTG2	ORM2	NEK2	GTSE1	FCRLB
PMC3253802-pone.0029922.s001.pdf-65-KIAA0179	expressed compared to primary tumor cells from stage 4 patients alive at 5-year follow-up (**Table S1**)  Transcripts differentially expressed between BM-infiltrating GD2 positive cells and primary tumors from i) patients dead of stage 4 NB, ii) patients with stage 4 NB alive at 5 year follow-up, and iii) patients with stage 4 NB, irrespective of outcome, selected by SAM analysis.(PDF)  Click here for additional data file	DYNLL2	MYO1G	EZH2	IRX5	IRX3	ELF4	F5	PABIR2	SKP2	MELK	CENPW	PHF19	H1-3	NUB1	TPX2	RAB11FIP1	PARPBP	SERPINA1	CDC20	ASF1B	SLC11A1	CEBPA	MIDN	CD69	ARHGAP15
PMC3253802-pone.0029922.s001.pdf-66-AL832717	expressed compared to primary tumor cells from stage 4 patients alive at 5-year follow-up (**Table S1**)  Transcripts differentially expressed between BM-infiltrating GD2 positive cells and primary tumors from i) patients dead of stage 4 NB, ii) patients with stage 4 NB alive at 5 year follow-up, and iii) patients with stage 4 NB, irrespective of outcome, selected by SAM analysis.(PDF)  Click here for additional data file	SDE2	KNL1	ZSCAN10	SPI1	ITGAL	E2F1	PKMYT1	KLHL7	H1-4	WNK1	CDC25C	NIBAN3	ARHGAP11A	NPAS3	GINS2	SOD2	BST1	H2AC21	ESPL1	SPAG5
PMC3253802-pone.0029922.s001.pdf-67-HMMR	expressed compared to primary tumor cells from stage 4 patients alive at 5-year follow-up (**Table S1**)  Transcripts differentially expressed between BM-infiltrating GD2 positive cells and primary tumors from i) patients dead of stage 4 NB, ii) patients with stage 4 NB alive at 5 year follow-up, and iii) patients with stage 4 NB, irrespective of outcome, selected by SAM analysis.(PDF)  Click here for additional data file	SPAG9	NUSAP1	NCAPH	H2BC11	FANCD2	CDCA5	CKS2	ALOX5	FGR	PRTN3	PRAM1	ICAM3	TMEM154	BUB1B	KIF4A	KIF2C	POU2AF1	OIP5	CHEK1	HK2	KIF15	NUF2	ANXA8	PPIG
PMC3253802-pone.0029922.s001.pdf-68-PLAUR	expressed compared to primary tumor cells from stage 4 patients alive at 5-year follow-up (**Table S1**)  Transcripts differentially expressed between BM-infiltrating GD2 positive cells and primary tumors from i) patients dead of stage 4 NB, ii) patients with stage 4 NB alive at 5 year follow-up, and iii) patients with stage 4 NB, irrespective of outcome, selected by SAM analysis.(PDF)  Click here for additional data file	IL1B	TAGAP	H1-2	RTKN2	MLC1	H2AC18	HASPIN	ZC3H12A	TROAP	H4C1	CDA	PTTG1	CD37	PTPRE	PLAC8	TYMS	CCNB1	ZBTB24	MAD2L1	ASPM	LGALS12	SLC30A1	H2AC7	FCRL5	ALOX5AP
PMC3253802-pone.0029922.s001.pdf-69-GPR84	expressed compared to primary tumor cells from stage 4 patients alive at 5-year follow-up (**Table S1**)  Transcripts differentially expressed between BM-infiltrating GD2 positive cells and primary tumors from i) patients dead of stage 4 NB, ii) patients with stage 4 NB alive at 5 year follow-up, and iii) patients with stage 4 NB, irrespective of outcome, selected by SAM analysis.(PDF)  Click here for additional data file	CENPF	CD19	CDCA2	C11orf21	PIMREG	ANPEP	CENPU	TNNT1	P2RY2	SLC16A3	CDC45	PCLAF	BLK	FPR1	NCF1	IL18RAP	CDC6	KCNJ15	MS4A1	CST7	CDCA8	TREM1	UBE2C	KRT23	STK17B	NFE2	SIGLEC5
PMC3253802-pone.0029922.s001.pdf-144-EMP3	expressed compared to primary tumor cells from stage 4 patients alive at 5-year follow-up (**Table S1**)  Transcripts differentially expressed between BM-infiltrating GD2 positive cells and primary tumors from i) patients dead of stage 4 NB, ii) patients with stage 4 NB alive at 5 year follow-up, and iii) patients with stage 4 NB, irrespective of outcome, selected by SAM analysis.(PDF)  Click here for additional data file	CKS2	RAP2C	CENPE	VCPIP1	FAM72A	H2BC26	TNFRSF10C	ADM	KLHL7	SERP1	TPX2	GTSE1	SPAG5	ZFAND5	AGAP3	SERTAD2	CENPW	HACD4	DEPDC1	RP2	SKA3
PMC3253802-pone.0029922.s001.pdf-146-HIST1H1D	expressed compared to primary tumor cells from stage 4 patients alive at 5-year follow-up (**Table S1**)  Transcripts differentially expressed between BM-infiltrating GD2 positive cells and primary tumors from i) patients dead of stage 4 NB, ii) patients with stage 4 NB alive at 5 year follow-up, and iii) patients with stage 4 NB, irrespective of outcome, selected by SAM analysis.(PDF)  Click here for additional data file	PYGL	LRRC25	NACC2	PTGS2	ABL1	ESPL1	RAC2	SYTL1	CEBPE	H2AC17	JAML	FOXM1	H2BC11	ELF4	CHEK1	H1-4	NUAK2	HMMR	NCF4	PBK	NFKBIZ	NUF2	UTS2R	TUT7	FCRLB	BUB1
PMC3253802-pone.0029922.s001.pdf-147-CEACAM4	expressed compared to primary tumor cells from stage 4 patients alive at 5-year follow-up (**Table S1**)  Transcripts differentially expressed between BM-infiltrating GD2 positive cells and primary tumors from i) patients dead of stage 4 NB, ii) patients with stage 4 NB alive at 5 year follow-up, and iii) patients with stage 4 NB, irrespective of outcome, selected by SAM analysis.(PDF)  Click here for additional data file	CEBPB	MXD1	SERPINA1	TYMS	RRM2	FNDC3B	LRRK2	NCAPH	PDE4D	NPAS3	BUB1B	E2F1	ATP23	KLF6	OTUD1	IRX5	SNX5	IKZF1	KIF15	NUSAP1	CENPN
PMC3253802-pone.0029922.s001.pdf-148-KIF4A	expressed compared to primary tumor cells from stage 4 patients alive at 5-year follow-up (**Table S1**)  Transcripts differentially expressed between BM-infiltrating GD2 positive cells and primary tumors from i) patients dead of stage 4 NB, ii) patients with stage 4 NB alive at 5 year follow-up, and iii) patients with stage 4 NB, irrespective of outcome, selected by SAM analysis.(PDF)  Click here for additional data file	MAD2L1	BANK1	SOD2	ARHGAP15	KIF11	OIP5	H2AC21	HK2	H1-2	ADGRE1	NOD2	F5	RIN3	ID2	TROAP	UCN2	TICRR	STXBP2	TK1	H2AC19	RAB11FIP1	CEBPA	NAMPT	NIBAN3	KIF20A	G0S2	PTTG1
PMC3253802-pone.0029922.s001.pdf-149-Unnamed_0	expressed compared to primary tumor cells from stage 4 patients alive at 5-year follow-up (**Table S1**)  Transcripts differentially expressed between BM-infiltrating GD2 positive cells and primary tumors from i) patients dead of stage 4 NB, ii) patients with stage 4 NB alive at 5 year follow-up, and iii) patients with stage 4 NB, irrespective of outcome, selected by SAM analysis.(PDF)  Click here for additional data file	ALOX5	PRAM1	H4C1	ITGAL	CCNA2	RTKN2	SPI1	PSORS1C2	CENPF	BST1	UHRF1	NCAPG	SLC11A1	CCNB1	ANXA8	PLAC8	CDC45	SLC30A1	H2AC7	ZSCAN10	CENPU	MLC1	PCLAF	HASPIN	CDA
PMC3253802-pone.0029922.s001.pdf-150-TAGAP	expressed compared to primary tumor cells from stage 4 patients alive at 5-year follow-up (**Table S1**)  Transcripts differentially expressed between BM-infiltrating GD2 positive cells and primary tumors from i) patients dead of stage 4 NB, ii) patients with stage 4 NB alive at 5 year follow-up, and iii) patients with stage 4 NB, irrespective of outcome, selected by SAM analysis.(PDF)  Click here for additional data file	GPR84	PLAUR	ASPM	CDCA8	ICAM3	FGR	ZC3H12A	TNNT1	CDC6	PTPRE	MPIG6B	POU2AF1	H2AC16	CDCA2	ANPEP	CD69	UBE2C	PLK1	MBD2	TMEM154	MYO1G	IL1RN	ZBTB24	LGALS12
PMC3235040-1476-511X-10-190-S1.PDF-9-Unnamed_0	Differentially expressed transcripts are presented and listed by full and short names in Table **1**  Additional file 1Supplementary gene expression results. Functional categories of significantly differentially expressed transcripts affected in SW620 cells treated with TTA (75 μM) for 24 h, as determined by Affymetrix microarray analysis (P < 0.05)  Click here for file	CCNE2	CCNF	CDK11A	CDC5L	CDC6	CDC7	CDC14A	CDC16	CDC20	CDC23	CD24	CDC25A
PMC3218959-bcr2913.nxml--Symbol	a set of approximately 70 genes in ER-positive breast cancer cells. Of these, high **1**  List of genes in the 14-3-3ζ gene signature, based on SAM analysisAURKBBIRC5BUB1CDC20CDC25BCDCA8CENPACEP55CKS2CYC1DGAT1EXOSC4FAM82BGPR172AHMMRHSPB8KPNA2NDRG1PCSK1NPLK1RECQL4SLC16A3SLC39A4SQLETPX2TRIP13UBE2CUBE2SYWHAZ	AURKB	BIRC5	BUB1	CDC20	CDC25B	CDCA8	CENPA	CEP55	CKS2	CYC1	DGAT1	EXOSC4	RMDN1	SLC52A2	HMMR	HSPB8	KPNA2	NDRG1	PCSK1N	PLK1	RECQL4	SLC16A3	SLC39A4	SQLE	TPX2	TRIP13	UBE2C	UBE2S	YWHAZ
PMC10313934-mmc6.xlsx-ODONNELL_TFRC_TARGETS_DN-Symbol	(DE) genes showed that the SGN1 groups were noticeably distinct from the controls (Figures **S5**)  Table S5. The core enrichment genes corresponding to SGN1 versus VNP-V in MDA-MB-231 breast cancer, related to Figure 7B	ARHGAP11A	TFRC	DEPDC1	KIF14	TNRC6A	ASPM	KBTBD8	RAD54B	ACVR2B	FBXL20	DCP2	CALHM6	NUP50	ZBTB6	TTK	PCGF5	CFL2	DLGAP5	ANLN	CENPF	TOP2A	SPC25	TTC9B	SHCBP1	DBF4	USP9X	BPTF	TAF5	MAP4K2	CCNA2	MYNN	FANCD2	BUB1	ECT2	CASP14	TOX4	DSCAM	CEP55	FBXO5	MKI67	CKAP2L	HMMR	CDK1	ANKRD50	ERCC6L
PMC10313934-mmc5.xlsx-ODONNELL_TFRC_TARGETS_DN-Symbol	the major pathways altered after SGN1 treatment (Figures 7A and 7B; Tables S2, S3, **S4**)  Table S4. The core enrichment genes corresponding to SGN1 versus PBS in MDA-MB-231 breast cancer, related to Figure 7B	TFRC	SCD	ARHGAP11A	NUP50	ANKRD50	DCP2	MAP4K2	KBTBD8	DIAPH3	ECT2	ACVR2B	ANLN	PCGF5	USP9X	CDC6	FANCD2	TNRC6A	FBXL20	MKI67	CKAP2L	CCNA2	CDC20	SHCBP1	GTSE1	GNAQ	TOP2A	CFL2	BUB1	FAM83D	CEP55	PLK1	DLGAP5	LIN28B	KIF14	DSCAM	POLE2	BRCA2	TTC9B	SAMM50	GALT	HELLS	RRM2	CALHM6	TCEAL3	CHAF1A	HMMR	SNX5	CENPF	SPC25	FBXO5	FOXM1	ACACA	FKBP5	DEPDC1B	ZBTB6	G3BP1	RAD54B	KIF20A	RAD1	KIF11	CENPA	AURKA	TOX4	CCNB1	NCAPH	PLK4	TTK	NPNT	MYBL2	CDKN3	FUS
PMC10314951-41698_2023_414_MOESM2_ESM.pdf-5-MCM3	The study flowchart is depicted in Fig. **1**  Supplementary Tables and Figures	GRINA	BYSL	SKA1	REEP6	MMP19	DNMT1	MICB	C1orf216	IMPDH2	BOK	NDC80	CDCA8	PTDSS1	GAS2	TTC7B	HAUS6	THEM6	EGFL6	PCED1B	HJURP	GPR137B	EIF3C	LAPTM4B	TMEM147	IGFBP2	NUDCD1	GALNT6	C2CD4A	TTK	CHN1	DCUN1D5	RPP40	LBH	DTL	MELK	PUS7	CCDC113	HPRT1	RAD54B	ODC1	PSTPIP2
PMC4233052-12883_2014_207_MOESM5_ESM.xlsx-工作表1-Unnamed_1		GPD2	RRM2	HELLS	NFE2L3	LBR	MCM7	SYNE2	TTK	HMGCR	NT5DC2	TMPO	PCDHB5	FAM83D	LRIG3	LRIG1	MCM2	SIRPA	SLC26A6	ASF1B	SCD	MKI67	NSD3	LRP8	SLC12A7	COL6A1	KIF20A	ATAD2	CCNF	NDC80	ARHGAP11A	DHCR7	DEPDC1B	CDCA2	ST6GAL1	ROPN1B	FAIM	BEX1	NTNG1	TSPAN12	IL13RA1	TAP2	TPCN1	GGT1	MLKL	ALG13	RPL37A	SNAPC5	LYPLAL1	ZNF226	CD163L1	LY96	DNAJC12	H2AC18	H1-2
PMC4223428-1471-2407-14-526-S2.doc-0-Gene	3, normalized to 18S rRNA and HPRT1 levels. We found a significant increase in MCM**2**  Additional file 2The other most up-regulated 20 genes  Click here for file	CDC20	CENPF	ASPM	PARD3	KIF20A	RRM2	NCAPG	SMYD2	PCLAF	CCNB2	NUSAP1	BIRC5	RAD51	DLGAP5	FN1	SHOX2	TOP2A	NDC80	TPX2
PMC4223428-1471-2407-14-526-S1.doc-0-Gene	ABI Prism 7900 Sequence Detection System (Applied Biosystems, Carlsbad, CA, USA). A quantity of **1**  Additional file 1Primer sequences and amplification summary  Click here for file	HPRT1	MCM2	MCM3	MCM4	MCM5	MCM6	MCM7	MCM10
PMC4223428-1471-2407-14-526.pdf-4-Gene		MCM2	MCM3	MCM4	MCM5	MCM6	MCM7	MCM10
PMC4223428-1471-2407-14-526.pdf-5-Parameter		MCM2	MCM3	MCM4	MCM5	MCM6	MCM7	MCM10
PMC4169825-12943_2014_Article_1411.pdf-1-Symbol		PGC	AFP	AKR1B10	GPC3	REG3A	SPP1	SQLE	FADS2	ACSL4	MEP1A	TOP2A	MKI67	NQO1	CENPF	ANLN	ASPM	PROM1	SPINK1	SULT1C2	LYZ	LGR5	H4C14	FMO1	NUSAP1	BPIFB2	TAT	JDP2	HSD17B13	CYP2B6	PCK1	GLYAT	HSD11B1	ABCA8
PMC4206422-pone.0110548.s003.xlsx-S9-Unnamed_6	reads, a total of 306.73 million high-quality sequences (94.73%) were obtained (Table S1 in **File S1**)  Tables S1–S11. Table S1, Statistics for P. clarkii sequencing data. Table S2, Summary of BLASTX search results for the P. clarkii transcriptome. Table S3, Number of transcripts (genes) for each KEGG functional group. Table S4, Annotation and FPKM values for transcripts with ORFs in 4 tissue types. Table S5, Annotation and FPKM values of transcripts without ORFs in 4 tissue types. Table S6, Transcripts identified in the fatty acid metabolism pathway (ko00071) and differential expression analysis between the hepatopancreas and muscle tissue. Table S7, Transcripts identified in the peroxisome pathway (ko04146) and differential expression analysis between the hepatopancreas and muscle tissue. Table S8, Transcripts identified in the insect hormone biosynthesis pathway (ko00981). Table S9, Transcripts identified in the DNA replication pathway (ko03030) and differential expression analysis between the ovary and the hepatopancreas and between the testis and the hepatopancreas. Table S10, Transcripts encoding vitellogenin and the vitellogenin receptor identified from the P. clarkii transcriptome. Table S11, Information on the 20 transcript sequences selected for RT-PCR.(XLSX)  Click here for additional data file	RNASEH2C	POLE2	POLD1	DNA2	POLD2	POLA2	MCM6	POLE3	LIG1	RNASEH2B	MCM2	POLA1	PCNA	MCM3	POLD3	POLE	RFC1	RNASEH2A
PMC4202127-oncotarget-05-7342-s002.xlsx-Sheet1-Unnamed_8	test. The genes that make up of the various signatures can be found in **Supplemental Table 2**	UPP1	SYNC	SIRT3	SGSM2	NCOR1	DRC3	KIF5C	RBMY1A1	PSD	MED29	KIF18A	MCM5	NEK2	RALA	NUSAP1	ASPM	ACTR3	RRM2	MCM6	AURKA	BUB1B
PMC4202127-oncotarget-05-7342-s002.xlsx-Sheet1-Unnamed_11	test. The genes that make up of the various signatures can be found in **Supplemental Table 2**	UPP1	AEBP2	ANAPC11	ANAPC5	ANGPTL2	ANLN	ANP32B	ASF1B	ATM	BIRC5	BRCA1	BRCA2	NCAPH	BUB1	CASP8AP2	CBX2	CBX5	CCNA2	CCNB1	CCNB2	CCNF	CD34	CDC20	CDC25C	CDC45	CDC6	CDCA3	CDCA5	CDCA7	CDCA8	CDK2
PMC4202127-oncotarget-05-7342-s002.xlsx-Sheet1-Unnamed_12	test. The genes that make up of the various signatures can be found in **Supplemental Table 2**	UPP1	CCNA2	CCND1	CCNE2	CDC25A	CKS1B	E2F2	E2F8	EGR1	HMGA1	CDC6	MCM2	MCM3	MCM4	MCM5	MCM6	MCM7	MSH2	ORC1	ORC6	POLA1	RFC3	RRM1	RRM2	RPA3	TK1	TYMS	CENPA	H1-10	H1-2	H2AC1
PMC4156247-pr500437x_si_001.pdf-0-ARHGEF2	pr500437x_si_001.pdf	CLASP1	CLASP2	NCAPD2	NCAPD3	NCAPG	NEK9	NUMA1	RCC2	SMC1A	SMC2
PMC4156247-pr500437x.pdf-5-NEK7		SLC25A10	IPO9	ATAD3A	RCC2	AIFM1	RPS27A	AP2B1	SMC2	CAPRIN1	SMC4	CLASP1	CLASP2	RAB32	CEP170	ARHGEF2	SMC1A	MAP2	ZNF622	CDK13	NUMA1	SMC3	DOCK4	MAP7D1	NCAPD2	NCAPD3	PLK1	KIF20A	CDK12	RAD50	AP2A1	CDC42	NCAPG	RPS4X	RPS6	TUFM	EEF1A1
PMC10309992-pone.0285804.pdf-4-Gene		TPX2	FOXM1	MLANA	TOP2A	MCM4	ERBB3	KIT	NME1	SLC7A5	COX5B
PMC10309992-pone.0285804.pdf-6-Gene_2		DLL3	NUF2	AURKA	RFC3	TOP2A	UBE2T	EXO1	TPX2	EME1	UBE2C	BLM	CDK1	GTSE1	PCLAF	BUB1	CDC25A	TIMELESS	BRIP1	BUB1B	SMO	KIF20A	AURKB	BYSL
PMC10309992-pone.0285804.pdf-6-Gene_3		PLK1	LMNB1	FEN1	E2F1	CDCA5	CACYBP	DTL	MCM4	CCNB2	KIF2C	KPNA2	RRM2	CCNB1	NME1	CCNE1	BIRC5	HJURP	XRCC2	CLSPN	CHEK2
PMC8855584-12943_2022_1533_MOESM1_ESM.docx-2-Genes	Between **1**  Additional file 1	AURKB	BUB1	BUB1B	CCNB2	CDC6	CDC20	CENPF	KIF2C	KIF18B	NCAPG	SPC25	UBE2C	ZWINT
PMC10291055-DataSheet_2.xlsx-DAVID_top_2_genes_down-Annotation_cluster_1_cell_cycle	during hypoxic incubations (second cluster) or only in response to CH (third cluster) ( **Supplementary Table S2**)  Hypoxia-induced gene expression changes and associated functions  Click here for additional data file	ARL2	BRCA1	LIG1	E2F1	E2F2	E2F6	FBXO5	GADD45GIP1	HAUS2	HAUS8	MCTS1	MIS18A	PTTG1	PIM3	RAD21	RBL1	RASSF1	SMARCB1	TIPIN	TPX2	ANAPC15	ANAPC5	ANAPC7	ANXA11	AURKA	AURKB	AURKC	BECN1	CDC20	CDC25A	CDC37	CDC6	CDCA2	CDCA8	CETN3	CENPC	CENPX	CHAF1A	CHAF1B	CDT1	CIT	CCNE1	CCNF	GAK	CCNK	CDK10	CDKN1A	CLASP2	DCTN1	DCTN3	ENTR1	FZR1	GMNN	HELLS	ITGB3BP	MCM3	MCM5	MCM7	MRPL41	MAPK12	MAP3K20	MAD2L2	NCAPH	PLK1	PMF1	PRCC	PSME3	PTP4A1	REEP4	RAE1	RPS6KA1	SKA1	TENT4B	USP22	USP37	URGCP	VPS4A	ZNF16	ZW10
PMC10293624-fphar-14-1201401.pdf-1-Gene_symbol		ASPM	NUSAP1	KIF11	TOP2A	CCNA2	MAD2L1	BUB1B	CDK1	CDC20	CCNB1	CCNB2	CDK2	CENPE	MAD1L1	BUB1	CENPF	MKI67	CCNF	CKS2	PKMYT1	KIF23
PMC10293624-fphar-14-1201401.pdf-2-Gene_symbol		NDC80	FOXM1	ZWINT	HMMR	GTSE1	MELK	DLGAP5	SPC25	KIF20A
PMC10303343-12885_2023_11075_MOESM1_ESM.docx-1-ABCB1	Moreover, data for 202 EOCRC patients from GSE4**1**  Additional file 1: Supplementary Figure 1. (A)HALLMARK and GO analysis of GSEA indentified cell cycle-associated genesets as the most enriched oncological signature of EOCRC cohort in GSE 41258 comparedwith the normal cohort. (B,C) Before(B) and after(C) batchprocessing of GEO sets. (D) GSVAanalysis indicating downregulation of 9 pathway in high-risk group compare withlow-risk group based on GO set. (E)Normal and colorectal cancer samples could be distinguish definitely by PCAanalysis accroding to the 4 cell cycle- related hub genes. Abbreviations: NES, normalized enrichment score; FDR, false discovery rate; PCA, principal component analysis; READ, rectal cancer;COAD, colon cancer; GSEA, Gene set variation analysisand gene set enrichment analysis; GSVA, Gene Set VariationAnalysis; EOCRC, early-onset colorectal cancer. Supplementary Table 1. Baselinecharacteristics of early-onset colorectal cancer. patients in the GEO and TCGAcohorts. Abbreviations: GEO, GeneExpression Omnibus database; TCGA, The Cancer Genome Atlas database. Supplementary Table 2. 98 commondifferentially expressed cell-cycle genes of early-onset colorectal cancer. Supplementary Table 3. Unicox genes of early-onset colorectal cancer. Supplementary Table 4. The sequences of qPCR primers	ANK3	AOC3	APPL2	ARID3A	ASNS	ASPM	ATAD2	AURKA	AURKB	BIRC5	BMP2	BMP4	BUB1	CCNB1	CCNO	CDC20	CDC25B	CDK1	CDKN3
PMC10303343-12885_2023_11075_MOESM1_ESM.docx-1-CDT1	Moreover, data for 202 EOCRC patients from GSE4**1**  Additional file 1: Supplementary Figure 1. (A)HALLMARK and GO analysis of GSEA indentified cell cycle-associated genesets as the most enriched oncological signature of EOCRC cohort in GSE 41258 comparedwith the normal cohort. (B,C) Before(B) and after(C) batchprocessing of GEO sets. (D) GSVAanalysis indicating downregulation of 9 pathway in high-risk group compare withlow-risk group based on GO set. (E)Normal and colorectal cancer samples could be distinguish definitely by PCAanalysis accroding to the 4 cell cycle- related hub genes. Abbreviations: NES, normalized enrichment score; FDR, false discovery rate; PCA, principal component analysis; READ, rectal cancer;COAD, colon cancer; GSEA, Gene set variation analysisand gene set enrichment analysis; GSVA, Gene Set VariationAnalysis; EOCRC, early-onset colorectal cancer. Supplementary Table 1. Baselinecharacteristics of early-onset colorectal cancer. patients in the GEO and TCGAcohorts. Abbreviations: GEO, GeneExpression Omnibus database; TCGA, The Cancer Genome Atlas database. Supplementary Table 2. 98 commondifferentially expressed cell-cycle genes of early-onset colorectal cancer. Supplementary Table 3. Unicox genes of early-onset colorectal cancer. Supplementary Table 4. The sequences of qPCR primers	CENPE	CENPF	CENPN	CEP55	CFD	CGREF1	CKAP2	CKS2	COL7A1	DACH1	DLGAP5	DSCC1	ECT2	EDN3	EIF4EBP1	ENTPD5	ERCC6L	EREG	FANCI
PMC10303343-12885_2023_11075_MOESM1_ESM.docx-1-FAP	Moreover, data for 202 EOCRC patients from GSE4**1**  Additional file 1: Supplementary Figure 1. (A)HALLMARK and GO analysis of GSEA indentified cell cycle-associated genesets as the most enriched oncological signature of EOCRC cohort in GSE 41258 comparedwith the normal cohort. (B,C) Before(B) and after(C) batchprocessing of GEO sets. (D) GSVAanalysis indicating downregulation of 9 pathway in high-risk group compare withlow-risk group based on GO set. (E)Normal and colorectal cancer samples could be distinguish definitely by PCAanalysis accroding to the 4 cell cycle- related hub genes. Abbreviations: NES, normalized enrichment score; FDR, false discovery rate; PCA, principal component analysis; READ, rectal cancer;COAD, colon cancer; GSEA, Gene set variation analysisand gene set enrichment analysis; GSVA, Gene Set VariationAnalysis; EOCRC, early-onset colorectal cancer. Supplementary Table 1. Baselinecharacteristics of early-onset colorectal cancer. patients in the GEO and TCGAcohorts. Abbreviations: GEO, GeneExpression Omnibus database; TCGA, The Cancer Genome Atlas database. Supplementary Table 2. 98 commondifferentially expressed cell-cycle genes of early-onset colorectal cancer. Supplementary Table 3. Unicox genes of early-onset colorectal cancer. Supplementary Table 4. The sequences of qPCR primers	FGFR2	FOXM1	GAS2	GDF15	GINS1	GINS4	GPSM2	HMMR	HPGD	HSPA2	IFIT1	INHBA	INSM1	KIF14	KIF20A	KIF23	KIF4A	KLF4	KLF9
PMC10303343-12885_2023_11075_MOESM1_ESM.docx-1-KLK10	Moreover, data for 202 EOCRC patients from GSE4**1**  Additional file 1: Supplementary Figure 1. (A)HALLMARK and GO analysis of GSEA indentified cell cycle-associated genesets as the most enriched oncological signature of EOCRC cohort in GSE 41258 comparedwith the normal cohort. (B,C) Before(B) and after(C) batchprocessing of GEO sets. (D) GSVAanalysis indicating downregulation of 9 pathway in high-risk group compare withlow-risk group based on GO set. (E)Normal and colorectal cancer samples could be distinguish definitely by PCAanalysis accroding to the 4 cell cycle- related hub genes. Abbreviations: NES, normalized enrichment score; FDR, false discovery rate; PCA, principal component analysis; READ, rectal cancer;COAD, colon cancer; GSEA, Gene set variation analysisand gene set enrichment analysis; GSVA, Gene Set VariationAnalysis; EOCRC, early-onset colorectal cancer. Supplementary Table 1. Baselinecharacteristics of early-onset colorectal cancer. patients in the GEO and TCGAcohorts. Abbreviations: GEO, GeneExpression Omnibus database; TCGA, The Cancer Genome Atlas database. Supplementary Table 2. 98 commondifferentially expressed cell-cycle genes of early-onset colorectal cancer. Supplementary Table 3. Unicox genes of early-onset colorectal cancer. Supplementary Table 4. The sequences of qPCR primers	MCM10	MCM2	MELK	MET	MLXIPL	MSX2	MYC	NEK2	OLR1	PHLDA1	PLAU	PPP1R12B	PRKACB	PTP4A1	PTTG1	RAD54B	RCAN1	RECQL4	RFC3
PMC10303343-12885_2023_11075_MOESM1_ESM.docx-1-RRM2	Moreover, data for 202 EOCRC patients from GSE4**1**  Additional file 1: Supplementary Figure 1. (A)HALLMARK and GO analysis of GSEA indentified cell cycle-associated genesets as the most enriched oncological signature of EOCRC cohort in GSE 41258 comparedwith the normal cohort. (B,C) Before(B) and after(C) batchprocessing of GEO sets. (D) GSVAanalysis indicating downregulation of 9 pathway in high-risk group compare withlow-risk group based on GO set. (E)Normal and colorectal cancer samples could be distinguish definitely by PCAanalysis accroding to the 4 cell cycle- related hub genes. Abbreviations: NES, normalized enrichment score; FDR, false discovery rate; PCA, principal component analysis; READ, rectal cancer;COAD, colon cancer; GSEA, Gene set variation analysisand gene set enrichment analysis; GSVA, Gene Set VariationAnalysis; EOCRC, early-onset colorectal cancer. Supplementary Table 1. Baselinecharacteristics of early-onset colorectal cancer. patients in the GEO and TCGAcohorts. Abbreviations: GEO, GeneExpression Omnibus database; TCGA, The Cancer Genome Atlas database. Supplementary Table 2. 98 commondifferentially expressed cell-cycle genes of early-onset colorectal cancer. Supplementary Table 3. Unicox genes of early-onset colorectal cancer. Supplementary Table 4. The sequences of qPCR primers	SFRP1	SHCBP1	SLC22A3	SLCO1B3	SMPD3	SOX4	SOX9	TIMP1	TMEM132A	TOMM34	TOP2A	TPX2	TRIP13	TUBAL3	UBE2C	UBE2S	WNT5A
PMC10303343-12885_2023_11075_MOESM1_ESM.docx-2-Characteristics	Moreover, data for 202 EOCRC patients from GSE4**1**  Additional file 1: Supplementary Figure 1. (A)HALLMARK and GO analysis of GSEA indentified cell cycle-associated genesets as the most enriched oncological signature of EOCRC cohort in GSE 41258 comparedwith the normal cohort. (B,C) Before(B) and after(C) batchprocessing of GEO sets. (D) GSVAanalysis indicating downregulation of 9 pathway in high-risk group compare withlow-risk group based on GO set. (E)Normal and colorectal cancer samples could be distinguish definitely by PCAanalysis accroding to the 4 cell cycle- related hub genes. Abbreviations: NES, normalized enrichment score; FDR, false discovery rate; PCA, principal component analysis; READ, rectal cancer;COAD, colon cancer; GSEA, Gene set variation analysisand gene set enrichment analysis; GSVA, Gene Set VariationAnalysis; EOCRC, early-onset colorectal cancer. Supplementary Table 1. Baselinecharacteristics of early-onset colorectal cancer. patients in the GEO and TCGAcohorts. Abbreviations: GEO, GeneExpression Omnibus database; TCGA, The Cancer Genome Atlas database. Supplementary Table 2. 98 commondifferentially expressed cell-cycle genes of early-onset colorectal cancer. Supplementary Table 3. Unicox genes of early-onset colorectal cancer. Supplementary Table 4. The sequences of qPCR primers	MCM2	KLF9	MYC	AURKB	INHBA	OLR1	BIRC5	UBE2S	CDC20	CDT1	GINS1	CCNB1	CGREF1	AOC3	MCM10	RECQL4	MELK	MLXIPL	TUBAL3	EIF4EBP1	GINS4	FAP	FOXM1
PMC10124575-crc-22-0364-s13.xlsx-Supplementary_Table_S1-Supplementary_Table_S1_Genes_for_expression_signatures	29, and hypoxia (30). The genes and probes for each signature are listed in **Supplementary Table S1**  Genes for expression signatures  Click here for additional data file	ACTL6A	ELAVL1	MAD2L1	NEK2	OIP5	ALDOA	ANGPTL4	ANLN	BNC1	MRGBP	CA9	CDKN3	COL4A6	DCBLD1	ENO1	FAM83B	FOSL1	GNAI1	HILPDA	KCTD11	KRT17	LDHA	MRPS17	P4HA1	PGAM1	PGK1	SDC1	SLC16A1	SLC2A1	TPI1	VEGFA	CDC20	PLK1	CENPA	KIF2C
PMC9747080-13054_2022_4266_MOESM3_ESM.xls-Gene_annotation_per_module-Unnamed_8	Fig. S2. The optimal power (β) for a scale-free network was estimated to be 1**3**  Additional file 3: Sheet 1. Gene annotation per module. Sheet 2. Purple module pathway analysis, Sheet 3. Blue module pathway analysis. Sheet 4. Yellow module pathway analysis. Sheet 5. Turquoise module pathway analysis. Sheet 6. Green module pathway analysis. Sheet 7. Brown module pathway analysis. Sheet 8. Pink module pathway analysis	CD24	CEACAM8	TCN1	BPI	KIF11	COL17A1	CCNB2	PCLAF	TYMS	NUSAP1	CCNB1	LCN2	SUSD3	ZWINT	NUCB2	RRM2	CEBPE	LTF	RNASE3	CEP55	NCAPG	MS4A3	STMN1	PTTG1	RETN	MMP8
PMC10293211-41598_2023_37606_MOESM7_ESM.xlsx-LightCyan-geneSymbol	Supplementary Information 7	H2AC13	H3C15	BIRC5	H4C15	DIAPH3	TK1	H4C9	CDC45	H2AC15	H2AC16	H2AC4	H2AC17	H3C4	H3C11	H3C8	H3C2	H4C1	H4C4	H4C6	H4C12	H4C13	H1-4	H1-5	FANCI	H3C7	H2AC14	H4C11	CDT1	DYNC2I2	H2AC12
PMC10293275-41598_2023_37325_MOESM1_ESM.pdf-0-GATA2	and 3 mPB samples with 48-h in vitro cultivation (Supplemental Table 1, Supplemental Fig. **S1**)  Supplementary Figure S1	HBD	MPO	CEBPA	TOP2A	PLK1	MKI67	CENPE	PRDX1	PCNA	H2AZ1	GIMAP5	RNF213
PMC10293275-41598_2023_37325_MOESM1_ESM.pdf-0-GATA2_1	and 3 mPB samples with 48-h in vitro cultivation (Supplemental Table 1, Supplemental Fig. **S1**)  Supplementary Figure S1	HBD	MPO	CEBPA	TOP2A	PLK1	MKI67	CENPE	PRDX1	PCNA	H2AZ1	GIMAP5	RNF213
PMC4090119-pone.0100340.s006.doc-0-Genesymbol_lncRNA2	mRNAs and nine lncRNAs (TI17313, TI13831, TI10124, TI18382, TI21327, TI18318, TI22687, TI09485, and ASK00420; (**Table S4**)  The node information of EZH2 sub-network in the coexpression network of para-tumor group.(DOC)  Click here for additional data file	H2BC21	PTTG1	TPX2	TOP2A	MCM2	MCM4	TYMS	PCNA	CDKN2A	CDK2	DEK
PMC4082364-supp_ddu111_ddu111supp_table8.xls-Tabelle1-Table_S8_MSC_WT1Wilms3_-_top_100_genes_up-regulated	Supplementary Data	KCNK3	TTC23L	MED18	TMT1A	ASPM	DSEL	CENPF	ANLN	DLGAP5	HMMR	NEK2	GTSF1	PBK	RAB2B	NUF2	BIRC5	APOL6	PDE1A	MNS1	SHCBP1	PIMREG	IGFBP5	CDKN3	TOP2A	SPC25	CENPH	SKA2	KIF20A	ESM1	BUB1	CEP55	NCAPG	NDC80	GREM2	RRM2	SKA3	CDH6	CLDN11	MALT1	LMNB1	UHRF1	CIT	CCNB1	CCDC90B	HGF	NECTIN3	OIP5	TK1	VPS53	NPEPPS	MMP1	PBX1	PRC1	ELOVL6	MEOX2	DHFR	SDC4	CDK1	IKZF4	H2AZ2	CD200	ZDBF2	NFIA	NUSAP1	CCNB2	SSR3	EIF3H	PGGT1B	PLXNA2	EEF1A1	CD47	IRX3	FAM76A	VGLL3	NUP43	B4GALT1	CASP8	NT5E	LMO2	THOC1	SLC24A1	PREX1	FOXM1	TROAP	SPAG5	COX7B	GINS2	COL15A1	CAPS2	DPY19L3
PMC4082364-supp_ddu111_ddu111supp_table10.xls-Table_S10-Table_S10_common_MSC_WT1Wilms3_-_up-regulated_vs_Wilms3_shWT1_downregulated	Supplementary Data	AKAP12	APOL3	ARID5B	ARL13B	ANK3	NCAPH	BUB1	BNC2	CENPW	NCAPG	CDC20	NUF2	CDCA8	CDKN3	CDK1	CENPF	CLIC4	CSNK1E	CDT1	CEP55	COL3A1	CCNB2	ESM1	MINDY1	PIMREG	FAM72A	FANCD2	FMN2	GFPT1	HCFC2	NDC80	HMGN2	IRX3	FAM168A	LMNB1	ENAH	KITLG	MRPS6	KCNMA1	NIPAL3	NPR3	NECTIN3	OIP5	PBK	SUB1	PCM1	PHACTR2	PLK1	PTMA	PTX3	PAICS	SHCBP1	SKA3	SLC14A1	TMTC3	SNAPC1	SPC25	SKI	BIRC5	STX6	TANK	TRMT5	TROAP	UBE2C	UBTD2
PMC4082364-supp_ddu111_ddu111supp_table13.xls-Tabelle1-Table_S13_comparison_MSC_WT1Wilms3_-_top_100_genes_up-regulated_vs_wtWT1_-_top_100_up-regulated	Supplementary Data	KCNK3	TTC23L	MED18	TMT1A	ASPM	DSEL	CENPF	ANLN	DLGAP5	HMMR	NEK2	GTSF1	PBK	RAB2B	NUF2	BIRC5	APOL6	PDE1A	MNS1	SHCBP1	PIMREG	IGFBP5	CDKN3	TOP2A	SPC25	CENPH	SKA2	KIF20A	ESM1	BUB1	CEP55	NCAPG	NDC80	GREM2	RRM2	SKA3	CDH6	CLDN11	MALT1	LMNB1	UHRF1	CIT	CCNB1	CCDC90B	HGF	NECTIN3	OIP5	TK1	VPS53	NPEPPS	MMP1	PBX1	PRC1	ELOVL6	MEOX2	DHFR	CDK1	SDC4	H2AZ2	IKZF4	CD200	ZDBF2	NFIA	CCNB2	NUSAP1	EIF3H	SSR3	PGGT1B	PLXNA2	CD47	EEF1A1	FAM76A	IRX3	VGLL3	B4GALT1	NUP43	CASP8	LMO2	NT5E	PREX1	SLC24A1	THOC1	FOXM1	TROAP	SPAG5	COX7B	GINS2	COL15A1	CAPS2	DPY19L3
PMC4070949-pone.0100595.s004.doc-0-Gene	genome V2.0 oligonucleotide microarray, and the accuracy of array was verified using qRT-PCR technique (**Table S3**)  Gene expression ratio obtained through qRT-PCR and microarray. (DOC)  Click here for additional data file	IFI27	KIF2C	MAD2L1	PCNA	CCNA2
PMC4070949-pone.0100595.pdf-2-Unnamed_0		BBC3	PCNA	TYMS	RFC2	GMNN	MCM7	FEN1	POLE3	GINS2
PMC4060771-170289.f1.pdf-457-PPAT	The Supplementary Material provides the following results:Table S1 lists the filter rule used to search GEO for colorectal cancer related GSE. Table S2 lists the colorectal cancer related keywords used to search GAD. Table S3 list clinical related semantic types used to screen out clinical concepts. Table S4 presents the source code of modified logarithmic scale detection algorithm in MATLAB. Table S5 list the top 10 pathways with the most number of genes. Table S6 lists all the colorectal cancer related clinical concepts found by the proposed method. Table S7 lists all the colorectal cancer related genes found by the proposed method. Table S8 lists all the clinic-genomic associations mined out by the proposed method.Figure S1 shows the concept distribution against semantic types. Figure S2~S17 are Gephi outputs of clinic-genomic associations classified by semantic types	CSE1L	ANKLE2	CCNT1	DKC1	KIF26B	CCL20	EEF1E1	ALKAL1	MKI67	DSG3	GART	KCNH8	CKS2	IGFL2	KPNA2	SOX9	PUS7	DACH1	SORD	HSPH1	TRIP13	PERP	RRM2	BUB1	MACC1	DPEP1	ECT2	NEK2	HOMER1	SLC12A2	KLK12	CENPA	MAD2L1	MET	KRT6B	MMP10	PI3	SCD	COL10A1	PLEKHS1	ASCL2	KLK10	CXCL5	CDH3	VSNL1	RNF43	S100A2	MMP7	TGFBI
PMC4060771-170289.f1.pdf-473-RUVBL2	The Supplementary Material provides the following results:Table S1 lists the filter rule used to search GEO for colorectal cancer related GSE. Table S2 lists the colorectal cancer related keywords used to search GAD. Table S3 list clinical related semantic types used to screen out clinical concepts. Table S4 presents the source code of modified logarithmic scale detection algorithm in MATLAB. Table S5 list the top 10 pathways with the most number of genes. Table S6 lists all the colorectal cancer related clinical concepts found by the proposed method. Table S7 lists all the colorectal cancer related genes found by the proposed method. Table S8 lists all the clinic-genomic associations mined out by the proposed method.Figure S1 shows the concept distribution against semantic types. Figure S2~S17 are Gephi outputs of clinic-genomic associations classified by semantic types	RFC5	EPPK1	SLC25A32	GINS2	NUP85	RBM28	NCAPG2	CAD	GTF2IRD1	FANCL	GZMB	KIF2C	OAS3	FANCG	CCL4	RAB15	JAG2	WDR43	POLR1D	NUP37	FUT8	PITX1	KIF20A	MICB	COL11A1	HS2ST1	CBFB	CDC42EP1	SORD	MRPS17	NOP56	ZWILCH	BMAL2	COL1A2	PSAT1	NFE2L3	CSE1L	INTS13	VARS1	ICAM1	FAP	MCM7	UBE2L6	PSMG1	CDC6	AHCY	COL10A1	CCNA2	BOP1
PMC4060771-170289.f1.pdf-474-GBP1	The Supplementary Material provides the following results:Table S1 lists the filter rule used to search GEO for colorectal cancer related GSE. Table S2 lists the colorectal cancer related keywords used to search GAD. Table S3 list clinical related semantic types used to screen out clinical concepts. Table S4 presents the source code of modified logarithmic scale detection algorithm in MATLAB. Table S5 list the top 10 pathways with the most number of genes. Table S6 lists all the colorectal cancer related clinical concepts found by the proposed method. Table S7 lists all the colorectal cancer related genes found by the proposed method. Table S8 lists all the clinic-genomic associations mined out by the proposed method.Figure S1 shows the concept distribution against semantic types. Figure S2~S17 are Gephi outputs of clinic-genomic associations classified by semantic types	CDC25B	HILPDA	RFC3	EIF5A	FEN1	TEAD4	LGR5	LMNB2	NT5DC2	HNRNPL	SLC7A5	SHMT2	THBS2	KIF4A	GINS1	F12	STAT1	TRIP13	NUTF2	CEP55	SOD2	FOXM1	MCM4	TACSTD2	MIF	PBK	ECT2	TMEM97	B3GLCT	PMAIP1	CXCL9	AGT	CFB	CXCL10	SRSF6	MMP12	CXCL3	SPP1	KLK10	ALDH3B2	ATP6V0A4	BTG1	DPYSL3	ARL4A	HBG2	MGST1	MIB2	MYT1	FSTL3
PMC4060771-170289.f1.pdf-545-CSE1L	The Supplementary Material provides the following results:Table S1 lists the filter rule used to search GEO for colorectal cancer related GSE. Table S2 lists the colorectal cancer related keywords used to search GAD. Table S3 list clinical related semantic types used to screen out clinical concepts. Table S4 presents the source code of modified logarithmic scale detection algorithm in MATLAB. Table S5 list the top 10 pathways with the most number of genes. Table S6 lists all the colorectal cancer related clinical concepts found by the proposed method. Table S7 lists all the colorectal cancer related genes found by the proposed method. Table S8 lists all the clinic-genomic associations mined out by the proposed method.Figure S1 shows the concept distribution against semantic types. Figure S2~S17 are Gephi outputs of clinic-genomic associations classified by semantic types	INTS13	COL6A1	VARS1	ICAM1	MCM7	UBE2L6	PSMG1	CDC6	AHCY	CCNA2	BOP1	GBP1	CDC25B	HILPDA	RFC3	EIF5A	FEN1	MMP3	COL11A1	TNC	MMP1	TEAD4	LGR5	LMNB2	NT5DC2	HNRNPL	SLC7A5	SHMT2	GAS1	KIF4A	GINS1	F12	STAT1	TRIP13	ASPHD2	NUTF2	CEP55	SOD2	FOXM1	MFAP5	MCM4	TACSTD2	MIF	GREM1	PBK	ECT2	TMEM97	PMAIP1	CXCL9
PMC4060771-170289.f1.pdf-603-NCAPG2	The Supplementary Material provides the following results:Table S1 lists the filter rule used to search GEO for colorectal cancer related GSE. Table S2 lists the colorectal cancer related keywords used to search GAD. Table S3 list clinical related semantic types used to screen out clinical concepts. Table S4 presents the source code of modified logarithmic scale detection algorithm in MATLAB. Table S5 list the top 10 pathways with the most number of genes. Table S6 lists all the colorectal cancer related clinical concepts found by the proposed method. Table S7 lists all the colorectal cancer related genes found by the proposed method. Table S8 lists all the clinic-genomic associations mined out by the proposed method.Figure S1 shows the concept distribution against semantic types. Figure S2~S17 are Gephi outputs of clinic-genomic associations classified by semantic types	CAD	GTF2IRD1	FANCL	GZMB	KCNRG	KIF2C	OAS3	FANCG	CCL4	RAB15	JAG2	RPL22L1	WDR43	POLR1D	NUP37	FUT8	PITX1	KIF20A	MICB	HS2ST1	CBFB	CDC42EP1	SORD	MRPS17	NOP56	ZWILCH	BMAL2	PSAT1	NFE2L3	CSE1L	INTS13	VARS1	ICAM1	MCM7	UBE2L6	PSMG1	CDC6	AHCY	CCNA2	BOP1	GBP1	CDC25B	HILPDA	RFC3	EIF5A	FEN1	TEAD4	LGR5	LMNB2
PMC4060771-170289.f1.pdf-604-NT5DC2	The Supplementary Material provides the following results:Table S1 lists the filter rule used to search GEO for colorectal cancer related GSE. Table S2 lists the colorectal cancer related keywords used to search GAD. Table S3 list clinical related semantic types used to screen out clinical concepts. Table S4 presents the source code of modified logarithmic scale detection algorithm in MATLAB. Table S5 list the top 10 pathways with the most number of genes. Table S6 lists all the colorectal cancer related clinical concepts found by the proposed method. Table S7 lists all the colorectal cancer related genes found by the proposed method. Table S8 lists all the clinic-genomic associations mined out by the proposed method.Figure S1 shows the concept distribution against semantic types. Figure S2~S17 are Gephi outputs of clinic-genomic associations classified by semantic types	HNRNPL	SLC7A5	SHMT2	KIF4A	GINS1	F12	STAT1	TRIP13	ASPHD2	NUTF2	CEP55	SOD2	FOXM1	MCM4	TACSTD2	MIF	PBK	ECT2	TMEM97	PMAIP1	CXCL9	IFITM1	CXCL10	CXCL1	SRSF6	MMP12	CXCL3	SPP1	SLC26A3	GUCA2A	MYH11	DST	MGLL	LPAR1	CBX3	LONP1	MTA2	KIF15	GOLT1B	RIPK2	MTERF3	KIF11	NUP107	CCDC59	SET	TIMELESS	OIP5	RUVBL1	NUP205
PMC4060771-170289.f1.pdf-606-C7orf68	The Supplementary Material provides the following results:Table S1 lists the filter rule used to search GEO for colorectal cancer related GSE. Table S2 lists the colorectal cancer related keywords used to search GAD. Table S3 list clinical related semantic types used to screen out clinical concepts. Table S4 presents the source code of modified logarithmic scale detection algorithm in MATLAB. Table S5 list the top 10 pathways with the most number of genes. Table S6 lists all the colorectal cancer related clinical concepts found by the proposed method. Table S7 lists all the colorectal cancer related genes found by the proposed method. Table S8 lists all the clinic-genomic associations mined out by the proposed method.Figure S1 shows the concept distribution against semantic types. Figure S2~S17 are Gephi outputs of clinic-genomic associations classified by semantic types	RFC3	EIF5A	FEN1	TEAD4	LGR5	LMNB2	NT5DC2	HNRNPL	SLC7A5	SHMT2	KIF4A	GINS1	F12	STAT1	TRIP13	NUTF2	CEP55	SOD2	FOXM1	MCM4	TACSTD2	MIF	PBK	ECT2	TMEM97	PMAIP1	CXCL9	IFITM1	CXCL10	CXCL1	SRSF6	MMP12	CXCL3	SPP1	COL3A1	AFF4	COA1	JMJD1C	TMEM43	PLD1	TRAPPC10	GSPT1	VPS13C	OGA	PELI1	RNF213	DNAJC7	ZNF638
PMC4060771-170289.f1.pdf-639-GOLT1A	The Supplementary Material provides the following results:Table S1 lists the filter rule used to search GEO for colorectal cancer related GSE. Table S2 lists the colorectal cancer related keywords used to search GAD. Table S3 list clinical related semantic types used to screen out clinical concepts. Table S4 presents the source code of modified logarithmic scale detection algorithm in MATLAB. Table S5 list the top 10 pathways with the most number of genes. Table S6 lists all the colorectal cancer related clinical concepts found by the proposed method. Table S7 lists all the colorectal cancer related genes found by the proposed method. Table S8 lists all the clinic-genomic associations mined out by the proposed method.Figure S1 shows the concept distribution against semantic types. Figure S2~S17 are Gephi outputs of clinic-genomic associations classified by semantic types	GPSM2	NEBL	MKI67	DSG3	KCNH8	CENPP	POLR1G	ZNF521	SLC5A6	MIA2	USP18	CKS2	VEGFA	ZCCHC7	MCM4	IGFL2	RAB36	TACSTD2	UBE2S	MIF	KPNA2	SGCD	CTSO	RNASEH2A	JAM3	CST1	CTHRC1	DIAPH3	OTULINL	AUNIP	PMEPA1	IMPDH1	GALNT4	OLFML1	CCDC28B	TSHZ3	PBK	DACH1	CLDN2	NOX4	OSMR	TMEM97	PLK1	CEP72
PMC4053088-bcr3627-S2.xls-Supplemental_Table_7-GENE	of donation were also included (Table 1). Whole blood obtained from 19 of the **2**  Additional file 2: Table S1Description of data: experimental details, serum estriol concentrations, additional demographics of specimen donors. Table S2. Description of data: total number of sequencing reads and the reads able to be mapped to the human genome (hg 19). Table S3. Description of data: raw read counts of the individual genes. Table S4. Description of the data: differential gene expression luteal versus follicular. Table S5. Description of the data: functional annotation chart. Table S6. Description of the data: list of transcription factors identified by IPA Upstream Analysis. Table S7. Description of the data: luteal phase genes previously identified as FOXM1 target genes. Table S8. Description of the data: functions of a subset (34/47) of the genes involved in mitosis or cytokinesis [76-101]. Table S9. Description of the data: differential gene expression luteal versus hormonal contraception. Table S10. Description of the data: Ki-67 immunohistochemistry. Table S11. Description of the data: comparison of RNA-Seq data with that of Asselin-Labat and colleagues. List of genes identified to have differential expression as a function of ovarian hormones by both this study and that of Asselin-Labat et al.[18]  Click here for file	ANLN	AURKB	BIRC5	BRIP1	BUB1B	CCNB1	CCNB2	CDC20	CDC25C	CDCA2	CENPE	CENPF	CHEK1	DTL	HJURP	KIF20A	NUSAP1	PCNA	PRC1	PTTG1	RACGAP1	STMN1	TOP2A	TYMS	UBE2C
PMC4053088-bcr3627-S2.xls-Supplemental_Table_8-Official_Gene_Symbol	of donation were also included (Table 1). Whole blood obtained from 19 of the **2**  Additional file 2: Table S1Description of data: experimental details, serum estriol concentrations, additional demographics of specimen donors. Table S2. Description of data: total number of sequencing reads and the reads able to be mapped to the human genome (hg 19). Table S3. Description of data: raw read counts of the individual genes. Table S4. Description of the data: differential gene expression luteal versus follicular. Table S5. Description of the data: functional annotation chart. Table S6. Description of the data: list of transcription factors identified by IPA Upstream Analysis. Table S7. Description of the data: luteal phase genes previously identified as FOXM1 target genes. Table S8. Description of the data: functions of a subset (34/47) of the genes involved in mitosis or cytokinesis [76-101]. Table S9. Description of the data: differential gene expression luteal versus hormonal contraception. Table S10. Description of the data: Ki-67 immunohistochemistry. Table S11. Description of the data: comparison of RNA-Seq data with that of Asselin-Labat and colleagues. List of genes identified to have differential expression as a function of ovarian hormones by both this study and that of Asselin-Labat et al.[18]  Click here for file	AURKB	ASPM	BIRC5	BUB1	BUB1B	CDC20	CENPK	CENPI	CENPL	CEP55	CIT	DIAPH3	DLGAP5	ECT2	ERCC6L	ESPL1	FBXO5	PCLAF	NCAPG	NCAPH	NDC80	NUSAP1	NUF2	PBK	POC1A	PRC1	PTTG1	RACGAP1	SGO1	SKA3	SPC25	SPAG5	STMN1	WDHD1
PMC4053088-bcr3627-S2.xls-Supplemental_Table_11-CD29lo_overlap	of donation were also included (Table 1). Whole blood obtained from 19 of the **2**  Additional file 2: Table S1Description of data: experimental details, serum estriol concentrations, additional demographics of specimen donors. Table S2. Description of data: total number of sequencing reads and the reads able to be mapped to the human genome (hg 19). Table S3. Description of data: raw read counts of the individual genes. Table S4. Description of the data: differential gene expression luteal versus follicular. Table S5. Description of the data: functional annotation chart. Table S6. Description of the data: list of transcription factors identified by IPA Upstream Analysis. Table S7. Description of the data: luteal phase genes previously identified as FOXM1 target genes. Table S8. Description of the data: functions of a subset (34/47) of the genes involved in mitosis or cytokinesis [76-101]. Table S9. Description of the data: differential gene expression luteal versus hormonal contraception. Table S10. Description of the data: Ki-67 immunohistochemistry. Table S11. Description of the data: comparison of RNA-Seq data with that of Asselin-Labat and colleagues. List of genes identified to have differential expression as a function of ovarian hormones by both this study and that of Asselin-Labat et al.[18]  Click here for file	AURKB	BIRC5	BUB1B	CCNB1	CDC20	CDCA3	CENPI	CIT	CLSPN	CP	CSN2	CYP24A1	E2F1	ESRRB	H2AC7	H2AC11	H2AC12	H2AC15	H2AC16	H2BC9	H2BC14	H2BC15	H3C1	H3C7	H4C1	H4C6	HMGCS2	KIF15	KIF23	KIF2C	KRT80	MCM10	MKI67	MUC15	NCAPH	NDC80	NUSAP1	PBK	PRC1	RRM2	SPAG5	SPC25	SRM	STMN1	TNFSF11	TOP2A	UNG	FBLN7	HS6ST2	IGSF9	VSNL1	ZWINT
PMC4053088-bcr3627-S1.docx-0-Gene_Symbol	phase of the menstrual cycle and five in the luteal phase were chosen (Table **1**)  Additional file 1Experimental details of samples used, next-generation whole transcriptome sequencing, data analysis and qPCR validation  Click here for file	AURKB	BRCA1	BUB1B	BUB1	CCNB1	CDC25C	CDC6	CDCA8	CDK1	CENPE	CLSPN	E2F1	ECT2	ERCC6L	FANCA	FOXM1	GAPDH	H2AC12	H2AC14	H2AC17	H2BC9	H3C2	HPRT1	KIF20A	KIF23	NCAPG	PCNA	PPIA	RAD51	RRM2	TK1	TLR6	TOX2	TP73	TPX2	TYMS
PMC10290086-42003_2023_5043_MOESM5_ESM.xlsx-Fig3N-Unnamed_0	number #GSE150799. All other data are included in the Source Data file (Supplementary Data **8**)  Supplementary Data 8	RRM2	CDT1	EZH2	DNMT1	UHRF1
PMC10290086-42003_2023_5043_MOESM5_ESM.xlsx-Fig3O-Unnamed_0	number #GSE150799. All other data are included in the Source Data file (Supplementary Data **8**)  Supplementary Data 8	RRM2	CDT1	EZH2	DNMT1	UHRF1
PMC10290086-42003_2023_5043_MOESM5_ESM.xlsx-Fig4G-Unnamed_0	number #GSE150799. All other data are included in the Source Data file (Supplementary Data **8**)  Supplementary Data 8	RRM2	CDT1	EZH2	DNMT1	UHRF1
PMC10290086-42003_2023_5043_MOESM5_ESM.xlsx-FigS5A-Unnamed_0	number #GSE150799. All other data are included in the Source Data file (Supplementary Data **8**)  Supplementary Data 8	RRM2	CDT1	EZH2	DNMT1	UHRF1
PMC10288681-12870_2023_4348_MOESM6_ESM.xls-Sheet1-Unnamed_26	clusters. The brown module was positively correlated with the shading response (Fig. 6B, Table **S6**)  Supplementary Material 6	ACAT2	MTR	MMP12	MUTYH	MSH2	POLL	RAD51C	RAD51	POLE2	PRIM1	PRIM2	EEF1AKMT1	CDC45	CDC6	POLA2	MCM2	MCM3	MCM4	MCM5	MCM6	MCM7	ORC4	DNA2	PCNA	RNASEH2A	RPA2	POLD2	POLE	ORC6	ORC3	RPA3	SSBP1	MCMBP	GINS3	NR4A2	CCNF	RCC2	SMC2	SMC4
PMC9733014-12935_2022_2820_MOESM1_ESM.pdf-0-Unnamed_1	(https://portal.gdc.cancer.gov/, TCGA-HCC dataset) and International Cancer Genome Consortium (ICGC) (https://dcc.icgc.org/, ICGC-HCC dataset). There were 37**1**  Additional file 1: Table S1. Clinical characters of the patients in TCGA-HCC dataset and ICGC-HCC dataset. Table S2. The clinical characters of HCC patients from Clinical Proteomic Tumor Analysis Consortium (CPTAC). Table S3. The gender-age-stage-corrected prognostic effects of the 256 CD5L-AGs in HCC. Table S4. The dysregulations of 28 CD5L-APDGs in TCGA-HCC and ICGC-HCC datasets. Table S5. The comparisons of the immune/stroma infiltrations between HCC tissues and liver controls. Table S6. The correlations of CD5L, LCAT and CDC20 with the infiltrations of the immune and stroma cells in HCC. Table S7. The prognostic effects of the immune and stroma cells correlated with CD5L, LCAT, and/or CDC20 in HCC. Figure S1. Prognostic effects of CD5L, LCAT and CDC20 on HCC OS. (A-B) Significant favorable prognostic effects of CD5L and LCAT on HCC OS in TCGA-HCC dataset. (C) Significant unfavorable prognostic effects of CDC20 on HCC OS in TCGA-HCC dataset. (D-E) Significant favorable prognostic effects of CD5L and LCAT on HCC OS in ICGC-HCC dataset. (F) Significant unfavorable prognostic effects of CDC20 on HCC OS in ICGC-HCC dataset. OS, overall survival; HCC, hepatocellular carcinoma. Kaplan-Meier survival analysis was used and p < 0.05 was considered significant. Figure S2. The correlations of CD5L, LCAT and CDC20 expressions with NK-κB associated genes. Figure S3. The correlations of CD5L, LCAT, and CDC20 with chemokines and chemokine receptors in HCC. Figure S4. Tumor stage proportion comparisons between different HCC datasets. Figure S5. CD5L, LCAT and CDC20 expression comparisons between CPTAC-HCC samples of different stages and normal livers. Figure S6. Correlations of tissue AFP and ALB with serum AFP and ALB in HCC. Figure S7. Subcellular location of CD5L, LCAT and CDC20 in human protein atlas (HPA). Figure S8. Immunohistochemistry staining of CD5L and CDC20 in HCC and liver tissues	KLRK1	ADRA2B	ESR1	LCAT	ALDOA	DDX39A	CENPA	SAC3D1	TRAIP	TIPIN	RNASEH2A	DTYMK	CDC20	BAK1	MCM3	TUBG1	HES6	CDCA8	PPIA	UBE2C	BIRC5	SPC24	KIF2C	CDC6	UBE2T	RBL1	SPC25	TROAP	SLBP	RFC4	MYBL2	CDCA3	TACC3	HMGA1	CENPF	ASF1B	CENPM	CCNF	PLK1	TCF19	PRC1	MELK	MKI67
PMC9733014-12935_2022_2820_MOESM1_ESM.pdf-1-KIF4A	(https://portal.gdc.cancer.gov/, TCGA-HCC dataset) and International Cancer Genome Consortium (ICGC) (https://dcc.icgc.org/, ICGC-HCC dataset). There were 37**1**  Additional file 1: Table S1. Clinical characters of the patients in TCGA-HCC dataset and ICGC-HCC dataset. Table S2. The clinical characters of HCC patients from Clinical Proteomic Tumor Analysis Consortium (CPTAC). Table S3. The gender-age-stage-corrected prognostic effects of the 256 CD5L-AGs in HCC. Table S4. The dysregulations of 28 CD5L-APDGs in TCGA-HCC and ICGC-HCC datasets. Table S5. The comparisons of the immune/stroma infiltrations between HCC tissues and liver controls. Table S6. The correlations of CD5L, LCAT and CDC20 with the infiltrations of the immune and stroma cells in HCC. Table S7. The prognostic effects of the immune and stroma cells correlated with CD5L, LCAT, and/or CDC20 in HCC. Figure S1. Prognostic effects of CD5L, LCAT and CDC20 on HCC OS. (A-B) Significant favorable prognostic effects of CD5L and LCAT on HCC OS in TCGA-HCC dataset. (C) Significant unfavorable prognostic effects of CDC20 on HCC OS in TCGA-HCC dataset. (D-E) Significant favorable prognostic effects of CD5L and LCAT on HCC OS in ICGC-HCC dataset. (F) Significant unfavorable prognostic effects of CDC20 on HCC OS in ICGC-HCC dataset. OS, overall survival; HCC, hepatocellular carcinoma. Kaplan-Meier survival analysis was used and p < 0.05 was considered significant. Figure S2. The correlations of CD5L, LCAT and CDC20 expressions with NK-κB associated genes. Figure S3. The correlations of CD5L, LCAT, and CDC20 with chemokines and chemokine receptors in HCC. Figure S4. Tumor stage proportion comparisons between different HCC datasets. Figure S5. CD5L, LCAT and CDC20 expression comparisons between CPTAC-HCC samples of different stages and normal livers. Figure S6. Correlations of tissue AFP and ALB with serum AFP and ALB in HCC. Figure S7. Subcellular location of CD5L, LCAT and CDC20 in human protein atlas (HPA). Figure S8. Immunohistochemistry staining of CD5L and CDC20 in HCC and liver tissues	EXO1	CDKN3	GINS1	KIF23	SNRPB	PRIM2	TOP2A	EZH2	EIF2S2	GINS2	ECT2	TPX2	UBE2S	CCNB2	CDK1	RAD51C	PA2G4	CENPE	SNRPA1	E2F3	ORC6	PIF1	NEK2	AURKB	UCK2	DLGAP5	ANLN	MCM2	KIF11	RAC1	BUB1	KIF18B	BUB1B	E2F1	STIL	NDC80	ERP29	CCT3	PPM1G	NCBP2	CFP	FCN1	PRKCB	KLRD1	CCL24	CR1
PMC9733014-12935_2022_2820_MOESM1_ESM.pdf-6-Unnamed_0	(https://portal.gdc.cancer.gov/, TCGA-HCC dataset) and International Cancer Genome Consortium (ICGC) (https://dcc.icgc.org/, ICGC-HCC dataset). There were 37**1**  Additional file 1: Table S1. Clinical characters of the patients in TCGA-HCC dataset and ICGC-HCC dataset. Table S2. The clinical characters of HCC patients from Clinical Proteomic Tumor Analysis Consortium (CPTAC). Table S3. The gender-age-stage-corrected prognostic effects of the 256 CD5L-AGs in HCC. Table S4. The dysregulations of 28 CD5L-APDGs in TCGA-HCC and ICGC-HCC datasets. Table S5. The comparisons of the immune/stroma infiltrations between HCC tissues and liver controls. Table S6. The correlations of CD5L, LCAT and CDC20 with the infiltrations of the immune and stroma cells in HCC. Table S7. The prognostic effects of the immune and stroma cells correlated with CD5L, LCAT, and/or CDC20 in HCC. Figure S1. Prognostic effects of CD5L, LCAT and CDC20 on HCC OS. (A-B) Significant favorable prognostic effects of CD5L and LCAT on HCC OS in TCGA-HCC dataset. (C) Significant unfavorable prognostic effects of CDC20 on HCC OS in TCGA-HCC dataset. (D-E) Significant favorable prognostic effects of CD5L and LCAT on HCC OS in ICGC-HCC dataset. (F) Significant unfavorable prognostic effects of CDC20 on HCC OS in ICGC-HCC dataset. OS, overall survival; HCC, hepatocellular carcinoma. Kaplan-Meier survival analysis was used and p < 0.05 was considered significant. Figure S2. The correlations of CD5L, LCAT and CDC20 expressions with NK-κB associated genes. Figure S3. The correlations of CD5L, LCAT, and CDC20 with chemokines and chemokine receptors in HCC. Figure S4. Tumor stage proportion comparisons between different HCC datasets. Figure S5. CD5L, LCAT and CDC20 expression comparisons between CPTAC-HCC samples of different stages and normal livers. Figure S6. Correlations of tissue AFP and ALB with serum AFP and ALB in HCC. Figure S7. Subcellular location of CD5L, LCAT and CDC20 in human protein atlas (HPA). Figure S8. Immunohistochemistry staining of CD5L and CDC20 in HCC and liver tissues	LCAT	TRAIP	CDC20	CDCA8	UBE2C	BIRC5	KIF2C	UBE2T	SPC25	TROAP	CDCA3	CENPF	CENPM	TCF19	PRC1	MELK	EXO1	CDKN3	KIF23	TOP2A	CCNB2	CENPE	AURKB	ANLN	BUB1	BUB1B	E2F1	NDC80
PMC10270496-cc9-5-e0929-s002.pdf-2-MYBL2		SPRY2	IFIT2	GFRA2	KIF4A	CORO6	HESX1	SNRNP25	SP140	EXOC3L1	PROS1	CLEC2L	DGKA	ING5	PTTG1	CCNB1	CCNF	SPC24	SAMHD1	SREBF2	PLAAT4	DHCR7	XAF1	TFRC	BTN2A2	CDCA5	IL31RA	SAMD14	SYS1	SORBS2	BUB1B	IFI44	KIF2C	TRIP13	CTSG	HLA-DMB	CCNA2	ABHD17A	PLK1	SOAT1	CXCL3	BUB1
PMC10270496-cc9-5-e0929-s002.pdf-3-MTCO2P12		TMEM241	ACAD8	IFIT5	RPAP3	ARPC5L	DAB2IP	NFIB	GBP5	CCNB2	CIITA	SIGLEC1	LYPD3	BST2	CFAP126	MKI67	TRANK1	PHLDA1	PKM	HERC6	FAM111B	RANGAP1	ZWINT	ROGDI	EFCAB2	KIF15	SPC25	CKAP2L	CIMAP1B	TNPO2	WHRN	SERPINB2	TEK	MX1	CENPF	MAD2L1	MVD	E2F8	TIMP3	SEPTIN4	ZCCHC17	SPAG5
PMC10270496-cc9-5-e0929-s002.pdf-4-KNL1		MELK	SOCS1	ADCY6	LDLR	NUF2	KIF18B	SLC31A1	POLQ	PLEK2	KIF18A	ISG20	ORC1	KIFC1	LGR4	EFNB2	MGAT4B	NCAPH	OASL	CYP51A1	TPM1	ANLN	C5	ELANE	PRKAG2	TGM2	APOL1	NEK2	TMEM268	CYSLTR1	ERFE	DUSP4	SYNPO2	GBP3	MARVELD2	CREB3L1	DGLUCY	KIR2DL4	TROAP	MS4A3	ESPL1	SKA3
PMC10270496-cc9-5-e0929-s002.pdf-5-GSDMC		NET1	NCAM1	GBP6	FFAR4	RAB6B	STRIP2	KY	STAT2	CDC25A	AGRN	GP1BA	SKA1	DIAPH3	CIT	NSMCE2	LHFPL2	CDCA2	CEL	FBXO39	SQLE	FAM83D	EIF2AK1	KIF20A	IP6K2	VWF	TOP2A	BIRC5	BATF2	ASPM	STAC3	DEPDC1B	ORC6	HLA-DMA	LAP3	CFAP54	CFAP161	IRX3
PMC10270496-cc9-5-e0929-s002.pdf-7-AC105749_1		EPSTI1	CDCA3	TRAF1	ZSCAN16	NCAPG	IL10	DHCR24	IRF7	HBB	GIMAP4	KIF11	STMN1	CDK1	AURKB	PARP12	CLDND2	ANK1	TTK	MPO	APOL2	CCDC149	ZNF318	FAM13A	ANKRD42	STIL	TCN2	WDR62	PF4V1	CFAP410	TMEM252	PHGDH	DTL	ZCCHC2	PPA2	GTF2F1	GSTM2	NDNF	P2RY14	MAOA	CDHR1
PMC10274920-media-1.pdf-4-RAD21	in the B-HM dataset, and 1,118 HERVs and 1,520 LINEs in the B-AG dataset (**Supplementary Table 1**)  Supplementary Figure 1: Unique and differentially expressed HERV loci in the B-HM dataset. A. Upset plot of the number of unique and shared HERVs upregulated in each B cell type (p < 0.001, log2fold change > 1.5). B. Upset plot of the number of unique and shared HERVs downregulated in each B cell type (p < 0.001, log2fold change > 1.5). C. Volcano plot of differentially expressed HERVs in all cell types versus DZ, D. all versus LZ, E. all versus MB, and F. all versus NB.Supplementary Figure 2: Unique and differentially expressed HERV loci in the B-AG dataset. A. Upset plot of the number of unique and shared HERVs upregulated in each B cell type (p < 0.001, log2fold change > 1.5). B. Upset plot of the number of unique and shared HERVs downregulated in each B cell type (p < 0.001, log2fold change > 1.5). C. Volcano plot of differentially expressed HERVs in all cell types versus DZ, D. all versus LZ, E. all versus MB, and F. all versus NB.Supplementary Figure 3: Plasmablasts and bone marrow plasma cells express distinct HERV profiles compared to GC B cells in the B-AG dataset. A. Volcano plot of differentially expressed HERVs in all cell types versus BMPC, B. all versus PB. C. Heatmap of the top 75 upregulated genes and HERVs in PB (p < 0.001, log2fold change > 1.5), and D. BMPC.Supplementary Figure 4: Key features differentiating B-AG B cell subsets based on feature selection with DESeq2 LRT, Boruta, and Lasso. A. UpsetR plot displaying the number of features selected by DESeq2 lowest likelihood ratio (LTR), the random forest classification with the Boruta algorithm, and the randomized least absolute shrinkage and selection operator (LASSO) regression, with 11 features being selected by all three methods. B. Rpart decision tree, displaying that HERVP71A_8q24.13 differentiates plasma cells (PB and BMPC) from the rest of the B cells. HERVL_2p12a differentiates DZ from the remaining cell types, while HUERSP2_6p22.3 differentiates LZ from MB and NB. C. Normalized counts plotted for the 11 HERV features differentiating the B cell subtypes: ERVLB4_14q23.3, HERVL_2p12a, HERVP71A_8q24.13, MER61_19p12c, HARLEQUIN_19p12b, HERVFRD_2p12a, PABLB_7q11.21, HERVL_1q23.3a, HERVP71A_15q24.2, HUERSP2_6p22.3, ERVLE_6p25.1b.Supplementary Figure 5: Total % of reads assigned to TEs and HERVs by lymphoma type and sub-type. A. Mean of the percentage (%) of reads assigned to TEs in BL, DLBCL, and FL, and B. their respective subtypes. C. Mean of the percentage (%) of reads assigned to HERVs in BL, DLBCL, and FL, and D. their respective subtypes.Supplementary Figure 6: HERV upregulation and downregulation in lymphoma subtypes. A. Upset plot of the number of unique and shared HERVs upregulated in each cancer sub-type, including ABC, GCB, and unclassified DLBCL, sporadic and endemic BL by EBV status, and follicular lymphoma. B. Upset plot of the number of unique and shared HERVs downregulated in each cancer sub-type. C. Relative abundance of HERV families per lymphoma sub-type. GCB-DLBCL contains the highest number of upregulated HERV loci.Supplementary Figure 7: Upregulation of DZ-associated HERVs in BL compared to DLBCL and FL. Four DZ-associated HERVs are significantly upregulated in BL compared to DLBCL and FL, as determined by a t-test to compare the means (p < 0.05). A. MER61_3q13.11, B. HML5_1q22, C. HERV3_14q32.33, D. HARLEQUIN_19p12b.Supplementary Figure 8: Upregulation of PB-associated HARLEQUIN_1q32.1 in ABC-DLBCL compared to other lymphoma subtypes. HARLEQUIN_1q32.1, which is A. associated with BMPC and PB, is significantly upregulated in B. ABC-DLBCL compared to GCB-DLBCL and unclassified-DLBCL and BL (t-test, p < 0.005).Supplementary Figure 9: Unsupervised HERV-based classification of DLBCL samples compared to previous classifications. A. Alluvial plot of 529 DLBCL samples, and their respective class calls for the COO classifications, DBL Hit status, scCOO group, Chapuy group, EcoTyper class, and Lymphgen class, compared to the HERV-based clusters. Transcriptomic and retrotranscriptome signatures do not clearly segregate the samples based on previous classification, as observed in B. Gene-based PCA plot of 529 DLBCL samples, colored by COO classification, C. HERV-based PCA plot of 529 DLBCL samples, colored by COO classification, D. Gene-based PCA plot of 529 DLBCL samples, colored by EcoTyper classes, E. HERV-based PCA plot of 529 DLBCL samples, colored by EcoTyper classes, F. Gene-based PCA plot of 529 DLBCL samples, colored by LymphGen classifications, and G. HERV-based PCA plot of 529 DLBCL samples, colored by LymphGen classifications.Supplementary Figure 10: Key features differentiating B-AG B cell subsets based on feature selection with DESeq2 LRT, Boruta, and Lasso. A. UpsetR plot displaying the number of features selected by DESeq2 lowest likelihood ratio (LTR), the random forest classification with the Boruta algorithm, and the randomized least absolute shrinkage and selection operator (LASSO) regression, with 3 features being selected by all three methods, and 4 by both LASSO and Boruta. B Normalized counts plotted for the 4 HERV features differentiating the B cell subtypes: B. HML2_7p22.1, C. HERVH_16p13.2e, D. HERVW_2q23.3, and E. HERVH_7q11.23a. F. Rpart decision tree, displaying that HERVH_16p13.2e differentiates HC7 from the remaining clusters. HERVW_2q23.3 differentiates HC1 and HC2 from the remaining clusters, and then further differentiates HC2 from HC1, where its expression is the highest. HML2_7p22.1 separates HC4 and HC6 from HC3, HC4, and HC7, and then further differentiates within the clusters. HERVH_7q11.23a differentiates HC2 from HC3, HC4 from HC6, and HC7 from HC3 and HC5.Supplementary Figure 11: ABC-like DLBCL clusters with unique HERV signatures. HC1 and HC2 clusters contained the highest number of ABC-DLBCL samples. Top 75 differentially expressed genes and HERVs (p < 0.001, log2fold change > 1.5) in A. HC1, and B. HC2.Supplementary Figure 12: GCB-like DLBCL clusters with unique HERV signatures. HC3 and HC4 clusters contained the highest number of GCB-DLBCL samples. Top 75 differentially expressed genes and HERVs (p < 0.001, log2fold change > 1.5) in A. HC3, and B. HC4.Supplementary Figure 13: PB-like and Post-GCB DLBCL clusters with unique HERV signatures. Top 75 differentially expressed genes and HERVs (p < 0.001, log2fold change > 1.5) in A. The HC5 cluster, which was most associated with the PB cell-of-origin, and B. HC7 cluster, which was enriched in PB, BMPC, and MB.Supplementary Figure 14: HERV upregulation and downregulation in BL HERV clusters and clinical subtypes. A. Volcano plot of differentially expressed HERVs in BL-C1 vs BL-C2 (p < 0.001, log2fold change > 1.5), B. EBV- versus EBV+. C. Relative abundance of loci assigned to HERV families the HERV-driven BL-C1 and BL-C2 clusters, and D. Comparing between all EBV negative, EBV positive, Endemic, Endemic EBV negative, Endemic EBV positive, Sporadic, Sporadic EBV negative.Supplementary Figure 15: Expression of selected BL features in other lymphoma subtypes. Feature selection of differentially expressed HERVs in the two BL clusters found 4 HERVs sufficient to distinguish between BL-C1 and BL-C2. The same HERVs are also expressed in DLBCL and FL, but at different levels. A. ERVLE_2p25.3c is expressed most in Sporadic BL EBV negative, B. MER61_4p16.3 is expressed across lymphoma types, C. ERV316A3_2q21.2b has the highest expression in sporadic BL EBV negative, and D. ERVLE_5p13.2c is expressed in all lymphoma types, but with highest expression in BL.Supplementary Figure 16: Top enriched MSigDB gene sets and pathways in DLBCL HERV clusters. A. Enrichment of Gene Ontology Biological Processes pathways for the seven HERV clusters, showcasing distinct enrichment patterns for each cluster. The most enriched pathways for HC1 were chromosome organization, chromatin remodeling, positive regulation of RNA metabolic process, ncRNA processes, mRNA metabolic process, and cellular response to DNA damage stimulus. The pathways most enriched in HC2 were rRNA processing, RNA processing, ribosome biogenesis, ribonucleoprotein complex biogenesis, ncRNA processing, ncRNA metabolic process, along with DNA metabolic process and chromosome organization. The pathways most enriched in HC3 were cell motility, cell adhesion, locomotion, epithelium development, response to endogenous stimulus. The pathways most enriched in HC4 were small molecule metabolic process, peptide and organonitrogen compound biosynthetic process, generation of precursor metabolites and energy, cytoplasmic translation, and amide metabolic processes. HC5 had an overall enrichment of immune response signatures. HC6 and HC7 did not have any positive enrichment. B. Enrichment of BioCarta pathways for the seven HERV clusters. Similar to the GO BP pathways, HC5 had the most striking enrichment of immune and inflammatory pathways.Supplementary Figure 17: HERV-driven DLBCL subtypes have distinct biological properties and survival outcomes for unclassified DLBCL samples. Survival plot of five DLBCL clusters containing unclassified cases. HC3 and HC6 contained only one unclassified case each, and were thus omitted. HERV classes with the worst prognosis are HC2 and HC5, followed by HC1, HC4, and HC7	HMGN2	TCL1A	APBB2	SUGCT	RBBP7	CIT	RASAL1	RACGAP1	MTA3	CKAP5	RFTN1	BCL6	WEE1	CNTROB	RMI2	BRI3BP	KANK2	TMPO	NDC1	CFAP251	TERF2	CENPK	KIF22	MCUB	FAM83D	SLC35E3	TIMELESS	KDM1B	HMGB2	ZNF831	CENPI	DEK	NCAPG2	PEX5	AICDA
PMC9700556-12672_2022_595_MOESM9_ESM.xlsx-YTHDF1-Correlated_Gene	Additional file9 (XLSX 103 KB) Table S4. The related top 100 genes of m6A regulators and PD-L1	GMEB2	TPD52L2	ZSWIM1	ARFGAP1	MRGBP	RAE1	NCOA5	AAR2	SPATA2	TAF4	PRELID3B	CEP250	GID8	CYB5A	MYBL2	LSM14B	DNAJC5	CABLES2	RALGAPB	NDRG3	ASXL1	MCEE	POLR3F	UBE2C	TICRR	GINS1	ZNF341	RNF114	OSBPL2	E2F1	PEDS1	SDHD	CLYBL	NANP	PDRG1	TTI1	GTSE1	DLGAP4	UBE2V1	RALY	MAPRE1	DIDO1	E2F6	FANCI	PLAGL2	SOGA1	BIRC5	CDC25A	SMPD4	DSN1	TPX2	H2AX	ZCCHC3	PCCB	CSE1L	DDX27	NCOA6	RIDA	PSMC3IP	PINK1	NRF1	CDCA4	TROAP	DPYS	NXT1	PHF20	ANKLE2	CPNE1	CBFA2T2	KIF18B	KIF23	ZNF335	CENPA	RMDN2	CFHR4	GABARAPL1	SIAE	ASF1B	SUCLG2	KIF15	TRMT6	AGXT2	SPPL3	RBM15B	GLYATL1	RNF24	DNMT3B	CEP55	CENPL	HSD17B4	DMGDH	VXN	KIFC1	TP53RK	UCKL1	BUB1B	LDHD	TOP2A	NUF2	PIGU
PMC9701038-13045_2022_1384_MOESM30_ESM.xlsx-Table_S8A-Unnamed_0	pairs of pancreatic cancer tissues (Fig. 8B, Additional file 20: Fig. S20C, Additional file **30**)  Additional file 30: Table S8. HOGA1 inactivation promotes pancreatic cancer growth through activating LARP7-CDK1 pathway. Table S8A Quantified western blot results of 12 pairs of samples. Table S8B Proliferation of PANC-1 and BxPC-3 cells associated with HOGA1 knocked down. Table S8C Proliferation of PANC-1 and BxPC-3 cells associated with HOGA1 overexpressed. Table S8D Proliferation of PANC-1 and BxPC-3 cells associated with metabolic enzyme treatment. Table S8E A list of 773 different proteins detected in PANC-1 cells. Table S8F GO term category of HOGA1 interacting proteins in cultured PANC-1 cells. Table S8G LARP7 mRNA levels in PANC-1 cells with various treatments. Table S8H The percentage of G2/M phase cells in PANC-1 cells. Table S8I Tumor weight of indicated PANC-1 cells subcutaneously injected into nude mice. Table S8J MS matrix of protein groups and their relative intensities in WT, HOGA1 KD and HOGA1 OE groups. Table S8K GO term category of proteins upregulated in HOGA1 KD group and downregulated in HOGA1 OE group	HOGA1	LARP7	CDK1	CCNB1	CCNB2
PMC9701038-13045_2022_1384_MOESM28_ESM.xlsx-Table_S6F-ID	among the 217 PDAC tumors (Fig. 6A, Additional file 11: Fig. S11A-B, Additional file **28**)  Additional file 28: Table S6. Proteomic Subtypes of PDAC Patients. Table S6A Proteomic subtypes, transcriptomic subtypes and phosphoproteomic subtypes of PDAC patients. Table S6B A list of differentially expressed proteins among three subtypes. Table S6C Pathway alterations in the proteomic subtypes of the PDAC cohort. Table S6D Matrix of protein expression and kinase activity of kinase activated in S-III. Table S6E Matrix of differential pathway enrichment between patients located in H-PDAC and BT-PDAC. Table S6F Matrix of differentially expressed proteins between patients located in H-PDAC and BT-PDAC	ERBB2	GRB7	AKT2	CDK12	CDK9	MCM2	MCM3	MCM5	MCM6	MCM7	ID1
PMC9701038-13045_2022_1384_MOESM21_ESM.pdf-1-CDK2	(PANC-1-HOGA1-OE, PANC-1-HOGA1-KD) and set PANC-1 cell lines without transfection (WT) as control (Additional file **21**)  Additional file 21: Fig. S21. Protein expression changes in PANC-1 cell lines after HOGA1 knocked down and over expressed, related to Fig. 8. A The schematic work flow of validation experiments for the protein expression changes after HOGA1 knocked down and over expressed. B The volcano plot showing the proteins that significantly altered between PANC-1 cells with HOGA1 KD (left)/HOGA1 OE (right) and WT. The GO processes enriched by proteins upregulated in HOGA1 KD cell lines and downregulated in HOGA1 OE cell lines compared with WT are noted on the bottom. C Expression of proteins involved in cell cycle in the HOGA1 OE group, HOGA1 KD group and WT group. (n = 3 repeats per group)	CDK7	MCM2	MCM4	MCM5	MCM6	MCM7	CDK16	CCNB2	MCM8	CDK4	CDK5
PMC9737295-ijms-23-15286.pdf-2-Unnamed_0		CDKN3	MCM10	PBK	HMMR	CEP55	ASPM	PCLAF	ESCO2
PMC9681662-mmc4.pdf-20-0	Document S2. Article plus supplemental information	AURKB	PLK1	CDK1	RB1	E2F3	CCNB1
PMC9681662-mmc1.pdf-0-0	expression pattern was similar for other highly endothelial-enriched genes such as CDH5 and PECAM1 (**Figure S1**)  Document S1. Figures S1–S3 and Table S3	AURKB	PLK1	CDK1	RB1	E2F3	CCNB1
PMC3990503-pgen.1004261.s018.doc-0-Protein	(reviewed by [65]). We identified probable orthologs for all preRC proteins except Orc6 (Supplemental **Table S8**)  Cryptococcus orthologs of DNA replication initiation proteins.(DOC)  Click here for additional data file	MCM2	MCM3	MCM4	MCM5	MCM6	MCM7	ORC1	CDC6	ORC2	ORC3	ORC4	ORC5	ORC6
PMC9740372-aging-14-204399.pdf-4-Unnamed_0		SRF	MCM2	MCM3	MCM4	MCM5	MCM6	MCM7	MCM8	MCM9	MCM10
PMC9740357-aging-14-204388-s002.pdf-1-HSD11B1	(degree = 17) were hub genes with higher node degrees in this PPI network (**Supplementary Table 2**)	FCN2	ADH1B	COLEC11	AKR1B10	ZWILCH	RACGAP1	SDS	MASP2	COLEC10	FCN3	CDC45	AKR1D1	NOTCH1	MME	LCAT	KLKB1	IGFBP3	HMGA1	HELLS	FOXM1	FBP1	FANCG	CTH	C7	ADH6	ADH1C	ADH1A	ASPM	CENPM	MCM10	HJURP	CEP55	SPDL1	GINS2	GMNN	GINS1	MELK	CFP	MYBL2	LPA	IL13RA2	IGFALS	FOSB	CETP	SERPINH1
PMC9740357-aging-14-204388.pdf-9-CDC20		TTK	PON1	MBL2	MAT1A	HSD11B1	FCN2	ADH1B	COLEC11	AKR1B10	ZWILCH	RACGAP1	SDS	MASP2	COLEC10	FCN3	CDC45	AKR1D1	NOTCH1	MME	LCAT	KLKB1	IGFBP3	HMGA1	HELLS	FOXM1	FBP1	FANCG	CTH	C7	ADH6	ADH1C	ADH1A	ASPM	CENPM	MCM10	HJURP	CEP55	SPDL1	GINS2	GMNN	GINS1	MELK	CFP	MYBL2	LPA	IL13RA2
PMC9700682-41467_2022_34877_MOESM4_ESM.xlsx-Figure_2I_S5A-Unnamed_2		NUDT21	RAN	LYAR	NEK2	RBBP7	BUB1B	STMN1	CSE1L	POLA2	CDK1	GSPT1	DSCC1	CENPE	UBE2C	MKI67
PMC4012723-oncotarget-05-1326-s001.pdf-5-C3	replication origins: MCM4, c-Myc (Myc2), Lamin B2 (B48) and GM-CSF (B17 & B23) (Supplementary **Fig. 1A1**)	FANCL	MCM2	MCM3	MCM4	MCM5	MCM6	MCM7
PMC3985196-317853.f1.pdf-24-TFPI2	Expression profiles of lncRNA and mRNA between bone marrow stem cells (BMSCs) and periodontal ligament stem cells (PDLSCs) were investigated with lncRNA microarray assays and bioinformatics analysis. In PDLSCs, 970 lncRNAs that were significantly differentially expressed compared to BMSCs (Supplementary Table 1). Furthermore, 1,578 mRNAs were differentially expressed in the PDLSCs and BMSCs (Supplementary Table 2). For bioinformatics analysis, the results of the GO analysis showed which important functions were involved with the differentially expressed genes, including the top upregulated and downregulated GO functions (upGOs and downGOs) (Supplementary Figures 1 and 2). Then based on the KEGG database, there were identified 67 pathways that showed significant differences due to differential gene expression (Supplementary Figures 3 and 4), which play key roles in the different core epigenetic mechanisms of PDLSCs and BMSCs. To further investigate the global network, differentially expressed genes were identified by a Signal-net analysis (Supplementary Table 3). Finally, coding-noncoding gene coexpression (CNC) networks were used to implicate the interregulation of lncRNAs and mRNAs in the different molecular mechanisms of PDLSCs and BMSCs (Supplementary Figures 5 and 6)  Click here for additional data file	ADRA1B	IQGAP3	MAMLD1	MRGPRF	SGO1	SOD2	ASB5	CDKN3	DPYSL3	ECM1	PANX1	PRELP	SAV1	SEMA3A	ANO4	BMP4	CDC20	CKAP2	CYTH3	EYA2	FAM107B	MCM10	CENPU	NRG1	OLFML3	SATB2	CRABP2	IGFBP3	SLC44A1	CDC25B	HYCC1	FAM72B	FZD7	GLUL	HASPIN	FOXQ1	PDCD1LG2	SAMD9L	THY1	UBA7	BORA
PMC3985196-317853.f1.pdf-26-DLX1	Expression profiles of lncRNA and mRNA between bone marrow stem cells (BMSCs) and periodontal ligament stem cells (PDLSCs) were investigated with lncRNA microarray assays and bioinformatics analysis. In PDLSCs, 970 lncRNAs that were significantly differentially expressed compared to BMSCs (Supplementary Table 1). Furthermore, 1,578 mRNAs were differentially expressed in the PDLSCs and BMSCs (Supplementary Table 2). For bioinformatics analysis, the results of the GO analysis showed which important functions were involved with the differentially expressed genes, including the top upregulated and downregulated GO functions (upGOs and downGOs) (Supplementary Figures 1 and 2). Then based on the KEGG database, there were identified 67 pathways that showed significant differences due to differential gene expression (Supplementary Figures 3 and 4), which play key roles in the different core epigenetic mechanisms of PDLSCs and BMSCs. To further investigate the global network, differentially expressed genes were identified by a Signal-net analysis (Supplementary Table 3). Finally, coding-noncoding gene coexpression (CNC) networks were used to implicate the interregulation of lncRNAs and mRNAs in the different molecular mechanisms of PDLSCs and BMSCs (Supplementary Figures 5 and 6)  Click here for additional data file	DUSP1	PAMR1	SVIP	AFAP1L1	ASPM	BTG1	DCLK2	FOXP1	KIF2C	MAPKAPK3	MBOAT1	NUSAP1	PLSCR4	TTK	KNL1	CASP10	DUSP10	FHL1	H1-0	KRTAP1-5	OSBPL3	ARHGAP11A	CDCA7	E2F8	FABP3	FAS	MEIS3	MX2	NRG1	RNF144B	WNT2B	CCNDBP1	DKK2	ETS2	FBLN2	FBXO5	FILIP1L	FIP1L1	GAS2L3	GLYATL2	GUCY1A2
PMC3985196-317853.f1.pdf-27-IFIT3	Expression profiles of lncRNA and mRNA between bone marrow stem cells (BMSCs) and periodontal ligament stem cells (PDLSCs) were investigated with lncRNA microarray assays and bioinformatics analysis. In PDLSCs, 970 lncRNAs that were significantly differentially expressed compared to BMSCs (Supplementary Table 1). Furthermore, 1,578 mRNAs were differentially expressed in the PDLSCs and BMSCs (Supplementary Table 2). For bioinformatics analysis, the results of the GO analysis showed which important functions were involved with the differentially expressed genes, including the top upregulated and downregulated GO functions (upGOs and downGOs) (Supplementary Figures 1 and 2). Then based on the KEGG database, there were identified 67 pathways that showed significant differences due to differential gene expression (Supplementary Figures 3 and 4), which play key roles in the different core epigenetic mechanisms of PDLSCs and BMSCs. To further investigate the global network, differentially expressed genes were identified by a Signal-net analysis (Supplementary Table 3). Finally, coding-noncoding gene coexpression (CNC) networks were used to implicate the interregulation of lncRNAs and mRNAs in the different molecular mechanisms of PDLSCs and BMSCs (Supplementary Figures 5 and 6)  Click here for additional data file	IGF1R	LY6E	NFKBIA	SLIT3	TNFAIP3	CST2	ESPL1	FOXL1	KIF14	KIF18B	KRTAP1-5	NDC80	NOTCH3	POLA1	RILPL2	SALL1	SASS6	TMEM109	TRIM22	BVES	DRAM1	PUDP	H2AC11	JAG1	STS	THSD4	TMEM140	ADAMTSL4	CENPF	NCAPG	NUF2	PRKCE	RAB3B	RNASET2	SERINC2	ZNF438	CDKL1	DEPDC1B	FOXC2	PRIM1	RNF115
PMC3985196-317853.f1.pdf-28-SHCBP1	Expression profiles of lncRNA and mRNA between bone marrow stem cells (BMSCs) and periodontal ligament stem cells (PDLSCs) were investigated with lncRNA microarray assays and bioinformatics analysis. In PDLSCs, 970 lncRNAs that were significantly differentially expressed compared to BMSCs (Supplementary Table 1). Furthermore, 1,578 mRNAs were differentially expressed in the PDLSCs and BMSCs (Supplementary Table 2). For bioinformatics analysis, the results of the GO analysis showed which important functions were involved with the differentially expressed genes, including the top upregulated and downregulated GO functions (upGOs and downGOs) (Supplementary Figures 1 and 2). Then based on the KEGG database, there were identified 67 pathways that showed significant differences due to differential gene expression (Supplementary Figures 3 and 4), which play key roles in the different core epigenetic mechanisms of PDLSCs and BMSCs. To further investigate the global network, differentially expressed genes were identified by a Signal-net analysis (Supplementary Table 3). Finally, coding-noncoding gene coexpression (CNC) networks were used to implicate the interregulation of lncRNAs and mRNAs in the different molecular mechanisms of PDLSCs and BMSCs (Supplementary Figures 5 and 6)  Click here for additional data file	SLC6A6	TXNRD1	ATP2B4	H3C13	KLF4	LIN7A	NCAPD2	PBK	PTGFR	ZC3H12A	ARHGAP11B	COL10A1	CYP4V2	ETHE1	GPR39	GPR65	IL1R1	NCAPD3	NEDD9	PARP9	PKDCC	RFC3	TOP2A	CACNA1C	CCDC85B	CDC14B	GUCY1B1	H2BC3	MASTL	PRC1	PRRX1	RNF114	SNX18	ZNF138	ABCC1	CAMK2G	CDK1	CEP55	CLTB	FBXL7
PMC3985196-317853.f1.pdf-29-HIST1H2BC	Expression profiles of lncRNA and mRNA between bone marrow stem cells (BMSCs) and periodontal ligament stem cells (PDLSCs) were investigated with lncRNA microarray assays and bioinformatics analysis. In PDLSCs, 970 lncRNAs that were significantly differentially expressed compared to BMSCs (Supplementary Table 1). Furthermore, 1,578 mRNAs were differentially expressed in the PDLSCs and BMSCs (Supplementary Table 2). For bioinformatics analysis, the results of the GO analysis showed which important functions were involved with the differentially expressed genes, including the top upregulated and downregulated GO functions (upGOs and downGOs) (Supplementary Figures 1 and 2). Then based on the KEGG database, there were identified 67 pathways that showed significant differences due to differential gene expression (Supplementary Figures 3 and 4), which play key roles in the different core epigenetic mechanisms of PDLSCs and BMSCs. To further investigate the global network, differentially expressed genes were identified by a Signal-net analysis (Supplementary Table 3). Finally, coding-noncoding gene coexpression (CNC) networks were used to implicate the interregulation of lncRNAs and mRNAs in the different molecular mechanisms of PDLSCs and BMSCs (Supplementary Figures 5 and 6)  Click here for additional data file	HS6ST1	NEK2	RAD51AP1	RGS17	SERPINF1	TYMS	ADAMTS15	ADRB2	CCNB2	DEPDC1	LOXL3	MAD2L1	NOVA1	HACD1	RARG	SH3RF3	SLIT2	STXBP6	BARD1	CALHM2	CAT	CDCA2	CENPJ	CRLF2	EZH2	MTFR2	HABP4	HEXB	KIF11	KNTC1	PEAR1	PGBD3	PLEKHA5	PMP22	ZDHHC14	CENPN	DTL	H1-5
PMC3985196-317853.f1.pdf-30-KCNS3	Expression profiles of lncRNA and mRNA between bone marrow stem cells (BMSCs) and periodontal ligament stem cells (PDLSCs) were investigated with lncRNA microarray assays and bioinformatics analysis. In PDLSCs, 970 lncRNAs that were significantly differentially expressed compared to BMSCs (Supplementary Table 1). Furthermore, 1,578 mRNAs were differentially expressed in the PDLSCs and BMSCs (Supplementary Table 2). For bioinformatics analysis, the results of the GO analysis showed which important functions were involved with the differentially expressed genes, including the top upregulated and downregulated GO functions (upGOs and downGOs) (Supplementary Figures 1 and 2). Then based on the KEGG database, there were identified 67 pathways that showed significant differences due to differential gene expression (Supplementary Figures 3 and 4), which play key roles in the different core epigenetic mechanisms of PDLSCs and BMSCs. To further investigate the global network, differentially expressed genes were identified by a Signal-net analysis (Supplementary Table 3). Finally, coding-noncoding gene coexpression (CNC) networks were used to implicate the interregulation of lncRNAs and mRNAs in the different molecular mechanisms of PDLSCs and BMSCs (Supplementary Figures 5 and 6)  Click here for additional data file	KIF18A	KRTAP1-3	NAV3	PRIM2	PTGES	PTN	STIL	TMPO	ABCB10	ANLN	B2M	BRCA1	CCNE2	CDKN2C	CLSPN	COL14A1	FAM72A	HSD17B11	IFIT2	NOG	PHF11	PIP	POLQ	PRDM1	PSME1	RALGPS2	S100A10	SEC14L2	BUB1	DEK	DUSP5	EME1	PIMREG	MT1M	MTHFD1	RRM2	SETDB2	SLK	ZNF474
PMC3985196-317853.f1.pdf-32-ZNF823	Expression profiles of lncRNA and mRNA between bone marrow stem cells (BMSCs) and periodontal ligament stem cells (PDLSCs) were investigated with lncRNA microarray assays and bioinformatics analysis. In PDLSCs, 970 lncRNAs that were significantly differentially expressed compared to BMSCs (Supplementary Table 1). Furthermore, 1,578 mRNAs were differentially expressed in the PDLSCs and BMSCs (Supplementary Table 2). For bioinformatics analysis, the results of the GO analysis showed which important functions were involved with the differentially expressed genes, including the top upregulated and downregulated GO functions (upGOs and downGOs) (Supplementary Figures 1 and 2). Then based on the KEGG database, there were identified 67 pathways that showed significant differences due to differential gene expression (Supplementary Figures 3 and 4), which play key roles in the different core epigenetic mechanisms of PDLSCs and BMSCs. To further investigate the global network, differentially expressed genes were identified by a Signal-net analysis (Supplementary Table 3). Finally, coding-noncoding gene coexpression (CNC) networks were used to implicate the interregulation of lncRNAs and mRNAs in the different molecular mechanisms of PDLSCs and BMSCs (Supplementary Figures 5 and 6)  Click here for additional data file	ARRB1	ATAD2	CCP110	CDC6	CHPT1	CRLF2	CXCL6	DOCK10	LARGE1	LRRC8C	LUM	NCAM2	NCAPG2	NCAPH	OXTR	PSMB9	SNAPC5	TAS2R42	NEMP1	AASS	CPED1	CCNA2	CDK2	FANCI	GPSM2	H3C7	LAMA2	RACGAP1	SMC4	SNX29	SUCLG1	TPMT	TRIM24	UCP2	WSCD1	ZDHHC2	CCDC18
PMC3973226-cddis201466x3.doc-2-Gene_1	Click here for additional data file	CDK5RAP1	CDK6	CDKN2B	CDKN2A	CDKN3	CHEK1	CHEK2	CUL1	CUL2	CUL3	DDX11	DNM2	GTSE1	KNTC1	KPNA2	MAD2L1	MCM2	MCM3	MCM4	MCM5	MKI67	MRE11
PMC10287567-41591_2023_2327_MOESM3_ESM.xlsx-6_-_marker_genes-Unnamed_103	single-cell RNA sequencing (scRNA-seq) data and detailed, harmonized technical, biological and demographic metadata from **1**  Table 1. Overview and details of the datasets included in the HLCA. Table 2. Overview of the samples included in the HLCA, including experimental and donor metadata. Table 3. Encoding of a sample anatomical region into a 1D CCF score. Table 4. Mapping of datasets’ original cell type labels to the HLCA hierarchical reference annotation, which was built from coarsest annotation (level 1) to finest annotation (level 5, where available). Table 5. Overview of cell types in the final (manual) annotation in the HLCA, including their lower-level annotations (level 1: coarsest; level 5: finest). Table 6. Marker genes for each of the final cell types in the HLCA. Note that the marker gene set is hierarchical, with the first set of markers marking the cell type’s compartment (for example, ‘Stroma’ in the [ct]_marker_for column), the second set marking the coarse cell type (for example, ‘Fibroblast lineage’ in the [ct]_marker_for column) and the third set marking the actual cell type (for example, ‘Alveolar fibroblasts’ in the [ct]_marker_for column). [ct]_marker columns show the marker genes, while [ct]_marker_reference columns specify which part of the atlas was used as the reference for the differential expression analysis for those markers. For some cell types, only a single set of markers was sufficient to identify the cell type (for example, neuroendocrine). Table 7. Ranking of genes based on how often they are differentially expressed in different batches, across cell types. Table 11. Results of deconvolution of bulk expression data into cell type proportions, using the HLCA as a reference. Table 13. IPF disease signature genes for alveolar fibroblasts and alveolar macrophages. Table 14. Differentially expressed genes in alveolar fibroblast IPF-enriched cluster 0. Table 15. Differentially expressed genes per MDM cluster. Table 16. Filter parameter settings used for identifying robust marker genes for the HLCA cell types	CLDN5	ECSCR	CLEC14A	MKI67	TOP2A
PMC3964220-oncotarget-05-451-s002.xls-yellow-Supplementary_Table_2_Expression_changes_of_genes_in_brown_yellow_modules	Upstream Regulator Analysis tool pinpointed 18 potential upstream master regulatory genes, as shown in **Supplementary Table 1**	ANLN	TPX2	CENPF	NUSAP1	CENPU	PRC1	PBK	KIF11	PRR11	PCLAF	CCNA2	STMN1	HMMR	CENPE	FOXM1	EZH2	TYMS	FAM111B	H3C2	TRIP13	CCNB1	NCAPG2	MCM4	TTK	MCM3	H1-5	H3C15	UNG	CKS2	DNMT1	CENPO	POLA2	MCM5	RFC5	SKP2	NCAPD2	ACADL	DSN1	DNAJC9	H2AC16	RAB27A	PAK1IP1	FANCC	SLC22A3	SOCS2	H4C13	NSD2	H4C3	LAS1L	THOC3	MEST	SHMT1	ZHX3
PMC3964220-oncotarget-05-451.pdf-4-ion_changed_following		FOXM1	BMP6	CXCL12	F2R	EZH2	ITGA6	ITGB1	SNAI1	MYC	UHRF1	BIRC5	AURKA	AURKB	VEGFB
PMC10284703-41586_2023_6156_MOESM5_ESM.xlsx-Table_S3b-ProB	progenitor cells to differentiated myeloid, erythroid and lymphoid lineages (Fig. 2a and Supplementary Table **3**)  scRNA-seq analysis. Clinical information and quality metrics for scRNA-seq analysis of 6 healthy donors and 11 patient samples (Supplementary Table 3a). The top 50 marker genes for each of the 21 cell types identified by clustering of healthy bone marrow samples (Supplementary Table 3b). 45 genes that are significantly upregulated in malignant BPDCN cells compared with in healthy pDCs (Supplementary Table 3c)	IGLL1	DNTT	VPREB1	STMN1	VPREB3	CD79B	SOX4	MME	TUBA1B	H4C3	HMGN2	MKI67	TCL1A	CD24	TUBB	AKAP12	TOP2B	HMGB1	TYMS	TCF4	H2AZ1	PTMA	TOP2A	EBF1	CD9	HMGB2	ACTG1	ARPP21	SMC4	RCSD1	SPTBN1	CD81	H1-5	PCLAF	H1-10	FAM111B	MSI2	CD79A	SLC25A5	PCNA	H3C2	PDLIM1	TCF3	PARP1	PAX5	VDAC1	NUCKS1	MLXIP	CENPU
PMC3953127-pone.0091000.pdf-1-Unnamed_1		RAN	RANBP1	RCC1	XPO7	XPOT	TPX2
PMC3953127-pone.0091000.s005.docx-0-Biomarkers	derived and compared by the log-rank test for HG cases only (Figure 3, Tables S2–**S3**)  Kaplan-Meier analysis of RAN network in HG serous EOC.(DOCX)  Click here for additional data file	RAN	RANBP1	RCC1	XPOT	TPX2
PMC3931319-1471-2407-14-81.pdf-5-Gene_symbol		USP1	CDC25A	BARD1	MDC1	NBN	SLC35B2	CHEK1	CCNE1	CCNA1	GADD45B	CDKN1A	AURKA	CDC20	CCNB2	NCAPG	BUB1	MAD2L1	CDC45	CENPF	PTTG1	MCM3	CCNB1	CENPE	KIF11	NDC80	XPO1	RFC5	POLA1	RFC4	CENPA	CKS1B	DSN1	NUF2	PPP2CA	PRIM1	YWHAH	TUBB	STAG2	CSE1L
PMC3931319-1471-2407-14-81.pdf-6-MCM6		RPA1	TOP2B	RALA	SPC25	MAPK13	RPA3	E2F3	MCM10	NEK2	MAP2K4	DYNC1H1	KIF22	RPA2	CDC7	RBL1	MCM5	TGFB2	E2F2	NUF2	ITGB1	MCM2	RFC3	NEDD8	BIRC5	RPS6KB1	KPNA4	PPP1CB	PLK1	CDK6	NEK6	KPNB1	RAD21	DSCC1	TNPO1	YWHAB	TUBG1	FBXW11	BUB3	TUBA1B	DYNC1LI2	TUBB2A	CHUK
PMC3931319-1471-2407-14-81.pdf-16-NIN		CCNB1	YAP1	XPO1	PTPN11	PHF3	VMA21	CHST15	RUNX2	KIF14	EHBP1	NEK2	STK38	ZNF22	SPRY4	GMFB	GCNT1	HERC4	PPP4R1	SMAD5	GNG12	SMARCA1	DEK	FAM107B	SUZ12	OSBPL3	UBE3C	HSDL2	MIS18BP1	MBP	GPAM	RASA1	KIF11	FBXO5	CENPE	PAK2	IL7R	ENC1	SOX9	ASXL1	SLF2	CEP55
PMC3931319-1471-2407-14-81.pdf-17-NMT2		DESI2	TGFBR2	MID1	FNDC3B	BIRC2	FAM3C	KIF23	CLIC4	PDGFC	PRKCA	NCAPG	CENPF	GCNT2	PCNX4	PBK	TOP2A	CAV2	SERTAD2	ACSL4	FAM83D	CDK6	FRMD6	SNAPC1	CALD1	BCAT1	DLGAP5	ANLN	TACC1	AP1S2	CTNNAL1	DCBLD2	CAV1
PMC10216530-cancers-15-02695.pdf-5-Gene		BAK1	CCNB1	CCNE2	CHEK1	FOXM1	HRAS	MSH2	RAD51	STMN1	TIGAR
PMC10284792-41598_2023_37346_MOESM7_ESM.docx-0-Gene	Supplementary Table S4	KIF20A	TPX2	CENPE	CEP55	TOP2A	FOXM1	OIP5	RRM2	RFC4	GINS1	MMP9	MCM2
PMC3935916-pone.0089649.s002.pdf-0-AURK	spindle complex in TLX1-associated targets from DN2 thymocytes (NES = 2.21, q-value = 0.02) (**Figure S2**)  GSEA analysis shows positive enrichment for spindle components in IgHµ-TLX1TgPrkdcScid/Scid premalignant thymocytes. (A) Enrichment plots showing up-regulation of mitotic spindle and tubular formation genes in DN2 thymocytes from IgHµ-TLX1TgPrkdcScid/Scid mice. (B) Heat map depicting expression patterns of mitotic spindle and tubular formation genes in DN2 fractions of PrkdcScid/Scid and IgHµ-TLX1TgPrkdcScid/Scid mice. Red and blue indicate higher and lower expression, respectively.(PDF)  Click here for additional data file	FBXO5	CENPF	PRC1	POLB	KIF23	TTK	TPX2	KNTC1	NDE1	CETN1	BIRC5	SMC3	BUB1	TUBG1	KIF4A
PMC3926828-oncotarget-04-2302-s003.doc-0-KIF4A	These assays were performed with HUVECs using standard protocols (see **supplemental methods**)	KIF11	KIF15	KIF20A	KIF23	HNRNPH1
PMC3926828-oncotarget-04-2302.pdf-0-Table_1_Va		KIF11	CENPL	TEK	CENPE	ECSCR	CD34	CLDN5	DPY19L1	MYCT1	ZNF521	CDH5	SOX18	SKA3	SOX17	LMO2	LIFR	PECAM1	SEC14L1	TIE1	PDGFB	PRCP	RASGRP3	PODXL	NRP1	MYO1C	ELK3	LAMA4	KDR	CDH13	IFNGR1	USP1	SEC24C	AP5M1	SERPINH1	KIAA1671	FLI1	MKI67	BUB1	TM4SF18	NUSAP1	KIF20A	DOCK9	AKAP12	RRM1	PDE4B	LMBR1	PSMD1
PMC3920930-cddis2013412x1.doc-0-Gene_Name	Click here for additional data file	MCM2	MCM3	MCM4	MCM5	MCM6	MCM7	RFC2	RFC3	RFC4	RFC5	POLA1	POLA2	POLD1	POLD2	POLD3	POLE2	PRIM1	PRIM2	CDC45	BLM	RPA1	RPA2	DNA2	HMGB1	MRE11	TIPIN	CDT1	TFAM	ACD	DKC1	TERT	CDC6	GINS2	BRCA2	HMGA1	ESCO2	CDK2	SMC3	SLBP	RAD51	TOP3A	PCNA	TEP1	DSCC1
PMC3904905-pone.0086486.pdf-2-Gene_symbol		KREMEN2	ZNF695	TNNT1	RHOH	TFF3	CRLF1	CENPA	PTTG1	E2F7	KNL1	YBX2	PTTG2	AURKB	PBK	RASIP1	MGP	CDCA7	NUSAP1	HMMR	TMEM121	SKP2	HMGB2	CCNA2	CDC25C	BMP7	CENPW	MKI67	RET	CCNB2	SKA3	TOP2A	PLK4	OIP5	ANP32E	CENPF	RAB31	PLK1	CKS1B	UBE2C	CENPE	E2F2
PMC3904823-pone.0084611.s008.docx-0-DOX_on_MCF7_73_-_DOWN_1	differentially expressed, both up and down, when comparing DOXSel with parental cells (Fig. 1C; **Table S1**)  Differential gene expression changes following selection of MCF7 cells for DOX resistance. Genes differentially expressed over 2-fold (FC) are shown. The numbers in parenthesis reflect the total number of genes in each list. “DOX on MCF7” indicates that gene expression changes were compared between DOX selected MCF7 cells and parental MCF7 cells. The array did not contain probes for MDR-1 or BCRP.(DOCX)  Click here for additional data file	H1-5	H4C3	PTTG1	MT2A	MT1A	PRC1	H4C5	H3C3	MUC1	FOS	H1-3	CDCA5	GINS2	NUDT1	PCLAF	MCM7	CCNB2	AURKA	HMGB2	CA2	UBE2C	TK1	CDC20	CAV1	SPC24	HEY2	TOP2A	CENPN	RAMP3	E2F2	CCN2	PHGDH	NUSAP1	CKS1B	FOSB	H3C4	H2AC17	H2AC14	CKS2	CDT1	GFRA1	CCNF	H2AC13	CDKN3	RFC4	MYB	TUBA1B	LCN2	NBPF20	PCP4	KIFC1	H2AZ1	CDCA3	FEN1	H2AC15	IGFBP5	H3C14
PMC3898078-1471-2164-15-40-S1.pdf-13-Unnamed_1	analysis, PCA for all arrays revealed that the first principal component which accounted for 5**1**  Additional file 1: Table S1Probe sets which were three fold or more up regulated in granulosa cells of small atretic follicles with respect to small healthy follicles by ANOVA in Partek, with P < 0.05 (n = 1595), in alphabetical order. Probe sets which did not have gene assignations are placed at the end of the list. The P value for multiple corrections was determined by the step-up FDR method  Click here for file	CD72	CD83	CD84	CD9	CD96	CD99	CDC20	CDC37L1	CDC6	CDCA2	CDCA3	CDCA8
PMC3898078-1471-2164-15-40-S1.pdf-14-CDCA8	analysis, PCA for all arrays revealed that the first principal component which accounted for 5**1**  Additional file 1: Table S1Probe sets which were three fold or more up regulated in granulosa cells of small atretic follicles with respect to small healthy follicles by ANOVA in Partek, with P < 0.05 (n = 1595), in alphabetical order. Probe sets which did not have gene assignations are placed at the end of the list. The P value for multiple corrections was determined by the step-up FDR method  Click here for file	CDH1	CDH26	CDKN1C	CEBPD	CENPA	CENPE	CENPF	CENPN	CFD
PMC3898078-1471-2164-15-40.pdf-7-Gene_symbol		HAUS4	KIFC1	TOP2A	HJURP	CDCA8	MDC1	RAD51AP1	CENPE	ANAPC5	NUSAP1	MYO1D	KLC2	BUB1B	CNNM2	TRIB2	CKAP2L	PLP1	JAKMIP1	TMEM138	ECT2	TMEM216	FGFR2	F2RL2	VEGFA	RHO	IL17RE	LTA	IL18R1	FSHR	HTR2A	AMH	GPRC5A	OPRM1	INHBA	NTRK3	FST	FSHB	IL21
PMC3898078-1471-2164-15-40.pdf-7-Gene_symbol_1		KNL1	BUB1	SKA3	TPX2	SGO1	CDC20	GINS3	ASF1B	CDC6	ERCC6L	CCNB1	PRCC	CENPN	RIPK3	SRGN	HMMR	RSPH9	SYNPO	LEMD2	CDH26	INHA	ADRA1A	IL7	CD5	ADGRG7	GPR61	C5AR2	FGF10	CCL11	OPCML	CCL25	CCL28	VEGFD	CD72	EDNRA	ITGB3
PMC3898078-1471-2164-15-40.pdf-7-Gene_symbol_2		FAM83D	CDCA2	KIF23	CENPF	MCM10	CDCA3	OIP5	ASPM	NCAPH	MAD2L1	CKAP2	AURKB	MAPT	PRC1	TNNC1	PHACTR1	MYO5C	CCR3	CHRM4	P2RY10	NR5A1	OPN1LW	AHR	IL20RA	HTR1D	FGFBP1	TSHB	ASGR1	HEG1	IL1A	IGF1	CASR	GMFG	HTR4
PMC3892009-1757-2215-6-92.pdf-3-Gene		VEGFA	CALM1	BIRC5	POLD1	AURKA	CDT1	BUB1B
PMC3875446-pone.0083629.s019.docx-0-Symbol	microarray analysis, 2,032 probes (1,656 genes) showed >two fold changes in expression (Figure 2B; **Table S1**)  Top 50 genes up-regulated in S/G2/M phase in HCT116 expressing Fucci.(DOCX)  Click here for additional data file	CENPA	PRR11	CKAP2L	ARHGAP11A	SPC25	MKI67	NEIL3	CENPI	CDCA2	SKA1	PIF1	HMMR	ASPM	TOP2A	NDC80	KIF14	KIF23	CDCA8	DLGAP5	CDC25C	NEK2	BUB1	KNL1	KIF15	SHCBP1	FAM72D	TTK	PIMREG	CCNA2	FAM83D	CEP55	CENPF	NUF2	SKA3	ESCO2	RRM2	KIF11
PMC10279740-41598_2023_36900_MOESM10_ESM.xlsx-d_b2_brain_ppi_clusters-Cluster_8	and 124 proteins within the expanded protein interaction network (Supplementary Fig. 15; Supplementary Table **9**)  Supplementary Table 9	CDC25A	CCNB1	CCNB2	TCF19	CCHCR1
PMC9650241-Table_5.xls-uniCox-Table_S5_Prognostic_analysis_of_26_m7G-related_DEGs_using_a_univariate_Cox_analysis	Click here for additional data file	INCENP	ECT2	ANLN	SMC4	BCL9L	TUBA1B	ADAM9	PRC1	TOP2A	FOXM1	LMNB1	HIF1A	NUSAP1	MCM2	DSG2	DDR1	COL3A1	COL1A1	PRR15L	SAA1	OR2I1P	LYZ	PEG10	SAA2-SAA4	SAA2
PMC9174882-EMMM-14-e15816-s002.xlsx-ThCell_GeneSigs-Activated_CD4_Angelova	q < 0.05—indicated by the vertical line. FDR Q‐values can be found in Dataset **EV2**  Dataset EV2  Click here for additional data file	ANLN	BRIP1	BUB1B	KNL1	CCNB1	CCNB2	CCNE2	CEP55	CKAP2L	DLGAP5	DTL	E2F8	ECT2	ESCO2	EXO1	EXOC6	FBXO5	FIGNL1	HELLS	HMMR	IARS1	KIF11	KIF18A	KIF20A	KNTC1	MAD2L1	MASTL	MTHFD2	NCAPG2	NCAPH	NEIL3	NUF2	PRC1	PSAT1	RTKN2
PMC9174882-EMMM-14-e15816-s002.xlsx-ACTIVATED_CD4_ANGELOVA-PROBE	q < 0.05—indicated by the vertical line. FDR Q‐values can be found in Dataset **EV2**  Dataset EV2  Click here for additional data file	EXO1	NCAPG2	DTL	BUB1B	CCNB1	CKAP2L	CCNB2	FIGNL1	HMMR	E2F8	ECT2	NCAPH	KIF11	PSAT1	NUF2	ANLN	HELLS	CEP55	KNTC1	KIF20A	PRC1	MAD2L1	RTKN2	CCNE2	BRIP1	KIF18A	NEIL3	FBXO5	MASTL	ESCO2	DLGAP5	MTHFD2	EXOC6
PMC9174882-EMMM-14-e15816-s004.xlsx-MYC_GeneSigs-YU_MYC_TARGETS_UP	Red line indicates FDR q = 0.05. FDR Q‐values can be found in Dataset **EV3**  Dataset EV3  Click here for additional data file	ANLN	ASPM	AURKA	BIRC5	BRCA2	BUB1	CCNB1	CCNB2	CDK1	CDKN3	CKS1B	CKS2	CLIC4	YBX3	DCTPP1	GSDME	DTL	E2F8	ECT2	FAM136A	FDPS	GMNN	HMGB2	HNRNPLL	IDI1	PCLAF	KIF20A	KPNA2	MKI67	NUDCD2	NUP54	PCNA	PLK1	RACGAP1	RRM1	STRAP	TFDP1	TOP2A	TSPAN4	TXN	UBE2S	UCHL5
PMC3207913-1471-2393-11-74.pdf-3-Gene_Symbol		ERAP2	C15orf48	HLA-DQB1	LOC389831	HBG1	CCNE2	PCLAF	ID2	C7	LILRA3	TRIM13	CENPU	DTL	CD28	TFCP2L1	RRM2	EVI2A	TYMS	EAF2	ZNF367	MCM4	MCM10	KLF5	CENPK	HELLS	CDC6	GZMH	DDX17	MRPL43	HAMP	MCM2	GAPT	RRAGD	TREM2	PBK	SVEP1	TGFBR3	PLPP1	UHRF1	TFEC	PLEKHG1	ZWILCH	SPA17	STK17B	FCGR1A	BUB1B
PMC3207913-1471-2393-11-74.nxml--Gene_Symbol	samples in both groups, strict thresholds were applied and only genes that exhibited a **2**  Differentially expressed genes in dystocic laborERAP2C15orf48HLA-DQB1LOC389831HBG1CCNE2KIAA0101ID2C7LILRA3TRIM13MLF1IPDTLCD28LOC283788TFCP2L1RRM2EVI2ATYMSEAF2ZNF367MCM4MCM10KLF5CENPKHELLSCDC6GZMHDDX17MRPL43HAMPMCM2GAPTRRAGDTREM2PBKSVEP1TGFBR3PPAP2AUHRF1TFECPLEKHG1ZWILCHSPA17STK17BFCGR1AMAFIPBUB1BBHLHE41MCM5ATP8B1UBE2TATAD2OXR1EZRAQP3MAD2L1GIN1RGS17LOC642236ITGB3BPPOPDC3FCGR1BLOC253039PRIM1CLDN10	ERAP2	C15orf48	HLA-DQB1	LOC389831	HBG1	CCNE2	PCLAF	ID2	C7	LILRA3	TRIM13	CENPU	DTL	CD28	TFCP2L1	RRM2	EVI2A	TYMS	EAF2	ZNF367	MCM4	MCM10	KLF5	CENPK	HELLS	CDC6	GZMH	DDX17	MRPL43	HAMP	MCM2	GAPT	RRAGD	TREM2	PBK	SVEP1	TGFBR3	PLPP1	UHRF1	TFEC	PLEKHG1	ZWILCH	SPA17	STK17B	FCGR1A	BUB1B	BHLHE41	MCM5	ATP8B1	UBE2T	ATAD2	OXR1	EZR	AQP3	MAD2L1	GIN1	RGS17	ITGB3BP	POPDC3	PRIM1	CLDN10
PMC2913282-msb201031-s1.pdf-2-Gene_from_pre-Replication_or_Replication_initiation_complexes	Supplementary informationSupplementary text, Supplementary figures S1–15, Supplementary tables SI–X	CDC45	CDC6	CDC7	DBF4	ORC6	CHEK2
PMC3198437-pone.0025758.pdf-1-Down-regulation		ARHGAP11A	ASPM	BUB1	CCNB1	CDC20	CENPE	DEPDC1	DLGAP5	GTSE1	INCENP	KIF20A	KIF23	NEK2	TACC3	TPX2	UBE2C
PMC3198437-pone.0025758.pdf-2-Down-regulation		BCOR	BORA	CBL	CCNF	CDCA8	CKS2	UBALD2	FAM83D	GAS2L3	HJURP	KIF18A	KLF12	PSRC1	KMT5A	TIGD1
PMC3189947-pone.0025519.s005.doc-0-Gene_symbol	genes, including those identified with a higher FDR value of 5% is reported in **Table S3**  Differentially expressed genes in infected (non silenced) compared to uninfected CHQ5B cells. (DOC)  Click here for additional data file	BIRC5	PCLAF	UBE2C	NCAPG	PBK	NDC80	PIMREG	CDC45	CDCA8	CENPF	NUF2	CDT1	DEFB103A	F13A1	MAL	CCNB2	CEP55	ADGRG1	TOP2A	KISS1	PKMYT1	SPC25	MYOZ2	ASPM	CDCA5	E2F2	GNAZ	PLAU	DLGAP5	OIP5	SKA3	TK1	PRC1	CRIP1	KIF2C	RRM2	RAD51	NANOS1	CDCA2	GINS2	KRT80	DMBT1	SFRP4
PMC3189947-pone.0025519.s005.doc-0-Gene_symbol_1	genes, including those identified with a higher FDR value of 5% is reported in **Table S3**  Differentially expressed genes in infected (non silenced) compared to uninfected CHQ5B cells. (DOC)  Click here for additional data file	ANLN	KCNE5	TICRR	TROAP	SCT	KIF15	CTSH	NCAPH	ADAM12	RAD54L	HMMR	AIF1L	SHCBP1	CDCA7	RAB15	PSG1	CNN1	RASSF2	HSPA5	SPRR2G	CCL2	PVALB	CCNB1	RAD51AP1	TNFRSF25	CIT	ISOC1	PACSIN1	BUB1	DERL3	TAMALIN	MPP4	MELK	KIF23	CDC6	CENPU	SQLE	TMEM64	PLEKHG5	UHRF1	PDGFRB	PUSL1	CD164
PMC3189947-pone.0025519.s005.doc-0-Gene_symbol_2	genes, including those identified with a higher FDR value of 5% is reported in **Table S3**  Differentially expressed genes in infected (non silenced) compared to uninfected CHQ5B cells. (DOC)  Click here for additional data file	DTL	GPRC5C	PLAT	LOXL2	EXO1	TMEM51	AQP5	ADAMTS4	WNT10A	STMN2	TSPYL4	NUSAP1	FANCA	ATP8B2	KIF20A	MAD2L1	MDH1	RASSF7	FANCD2	ATP10A	CARD10	RECQL4	CDK6	PSMC3IP	PPP1R2	SPAG5	UHMK1	EML1	GALNT16	CAV1	FOXM1	CLIC4	THEMIS2	E2F1	GPC6	ZWINT	HTR3E	EFNA1	RACGAP1	PLK1
PMC3192043-pone.0025631.s006.docx-0-Unnamed_0	**Information S6**  Correlation analysis between SAC genes and other factors in 38 glioma samples. (DOCX)  Click here for additional data file	BUB1	CENPE	TTK	CDC20	BUB3	BUB1B	MITF
PMC2917771-oncotarget-01-175.nxml--Symbol	that POLQ is included in both the GGI [25], and the '76- gene' signature [**1**]  Overlap between the Genomic Grade Index (GGI) signature [25] and transcripts co- or inversely associated with POLQ in seed-clustering of 1015 breast cancer samplesTranscripts co-expressed with POLQAURKACCNB2CCNE2CDKN3CEP55ESPL1GTSE1KIFC1LMNB1MCM2MELKMYBL2NCAPGPOLQPRC1RRM2TIMELESSTRIP13Transcripts whose expression is inversely associated with POLQ expressionCX3CR	AURKA	CCNB2	CCNE2	CDKN3	CEP55	ESPL1	GTSE1	KIFC1	LMNB1	MCM2	MELK	MYBL2	NCAPG	POLQ	PRC1	RRM2	TIMELESS	TRIP13
PMC3201953-pone.0025364.s009.xls-Sheet1-symbol	a closer look at the individual signatures derived from the consensus signature (Tables S5, **S6**)  Predictive signature for the Mainz dataset. (XLS)  Click here for additional data file	CENPF	TOP2A	PPFIA1	CCNA2	TROAP	AURKB	MELK	TTK	GNAZ	CDK1	OIP5	CBX3	PPIA	RAD51	NDC80	TMPO	KIF20A	CDC45	ZWINT	E2F1	FEN1	RACGAP1	MYBL2	AURKA	CENPA	PTMA	RFC4	DDX39A	CCNB1	NCAPG2	SMC4	EZH2	SPAG5	ECT2	HNRNPD	CDC20	EWSR1	DSCC1	TXNRD1	SNRPC	MCM10	ORC6	UBE2C	CCNF	TRIP13	CDK2	PSMA7	ABLIM1	LMNB1	PSMD13	DNM1	TBCD	TBXA2R	RRM2	H4C13	RAD54B	UCHL5	SLC3A2	TUBA1B	PRKDC	DTL	PLK1	MAG	PRPF31	TFDP1	CDKN2D	DCN	DPT	CCN4
PMC3201953-pone.0025364.s010.xls-Sheet1-symbol	closer look at the individual signatures derived from the consensus signature (Tables S5, S6, **S7**)  Predictive signature for the Pawitan et al. dataset. (XLS)  Click here for additional data file	RRM2	RAD51	PPFIA1	HSP90AA1	RACGAP1	SHMT2	ZWINT	AURKA	DDX39A	CENPF	CCNB1	FEN1	MELK	RANBP9	CDK1	TMPO	CCNA2	TOP2A	DTL	KIF20A	BYSL	AURKB	TROAP	CDC45	PPIA	UBE2C	TUBA1B	SPAG5	CDC20	SNRPG	YWHAZ	KRT8	PSMC2	PKMYT1	ORC6	EZH2	TRIP13	NCAPG2	CENPA	DSN1	CCT5	LMNB1	CCNF	MYBL2	PLK1	CRABP2	UCHL5	MCM10	SMC4	SKIC8	PRKDC	CDK2	SNRPC	BRCA1	PFKL	CSNK2A1	FANCA	POLR2K	PML	EWSR1	E2F1	OIP5	MVK	ECT2	ITCH	PRPF31	NDC80	IKBKE	G6PD	PSMD12	ACTG1	SNRPF	STARD13	ATXN1	DNM1	TGFB3	CAV1
PMC3201953-pone.0025364.s004.xls-Sheet1-symbol	of this paper. Application of this algorithm yielded a consensus signature with 203 genes (**Table S1**)  Consensus signature. (XLS)  Click here for additional data file	MYC	SPARC	PLAT	CXCR4	FEN1	CDK2	GSTM3	EEF1A1	EGFR	H4C13	SHMT2	TUBA1B	ABLIM1	RACGAP1	AP2B1	H4C6	CENPA	MELK	DCK	PDPK1	PKMYT1	AURKA	AURKB	TOP2B	SMARCA2	SUPT16H	XBP1	FOS	MYBL2	E2F4	LIN9	CCNA2	MAPKAPK2	E2F1	IGF2	IGFBP5	KRT33A	CDC20	TBXA2R	NME2	ORC6	ORC3	CDC45	EIF2AK2	PPP1CC	RAP1GAP	GNAZ	PSMA7	PSMC2	PSMD13	PSMD12	UCHL5	ELF4	RUNX1	MAG	COL2A1	CDKN2D	TBC1D17	TROAP	BYSL	FURIN	TNFSF13	PPP2R5E	LMNB1	CENPF	ODF1	SPAG5	RBPMS	TRIP13	G6PD	TXNRD1	CCNF	CCNB1	CNTN2	STARD13	PSMB10	UBE2C	RING1	CBX3	NDC80	DSN1	ZWINT	ITCH	ECT2	PLK1	TGFB3	LTBP3	COL4A2	RAB6B	KIF20A	ALDH4A1	RRM2	RFC4	DSCC1	TTK	TACC2	TMPO	SMC4	TOP2A	CCT5	CASP9	CAPN2	GRB2	FN1	PRKDC	GZMB	PTMA	MST1	ITGB2	MST1R	AKT1	ACTL6A	GATA3	TAL1	NCAPG2	PML	SP1	MAPK11	CREBBP	RAD54B	RAD51	UBE2I	EP300	CRABP2	CCND3	MCM10	VTN	PPIA	RPL4	ACTG1	DNM1	APP	YWHAG	FGF18	PRKACA	TUBA4A	MEFV	PRPF31	FANCA	TPT1	ASIC2	STOM	ZNF362	MVK	EWSR1	SNRPC	PRKAB1	IKBKE	TRAF6	TBCD	DIAPH3	SMAD9	DPT	DCN	CCN4	MPZ	PINX1	MRPS17	HSP90AA1	PKM	HNRNPD	SNRPG	SNRPF	POLR2K	CDK1	PIGR	CCL5	ATXN1	KCNAB1	DLG1	KIF13B	TFDP1	DTL	EZH2	SKIC8	PRKAR2A	TP53	OIP5	RAF1	CNKSR1	DDX39A	BRCA1	ZCCHC8	ARHGEF12	OGT	SPTBN1	VIM	KRT8	ERBB2	SLC3A2	CAV1	PPFIA1	EIF1B	KIF1B	CGA	ITGAL	RANBP9	MYH1	MAPT	CSNK2A1	PFKL	YWHAZ
PMC3201953-pone.0025364.s008.xls-Sheet1-symbol	further had a closer look at the individual signatures derived from the consensus signature (**Tables S5**)  Predictive signature for the Ivshina et al. dataset. (XLS)  Click here for additional data file	CCNB1	ZWINT	RACGAP1	UBE2C	SPAG5	RRM2	TRIP13	CDK1	AURKA	ECT2	TROAP	KIF20A	CCNA2	MELK	CDC45	HSP90AA1	CCT5	OIP5	LMNB1	MYBL2	RAD51	E2F1	CDC20	CENPA	TTK	FEN1	NDC80	TOP2A	AURKB	RFC4	ORC6	ACTL6A	CENPF	NCAPG2	SMC4	SNRPC	PRPF31	FANCA	PLK1	PSMA7	PKMYT1	DDX39A	SNRPG	SNRPF	DTL	SHMT2	DSN1	KRT8	SLC3A2	PTMA	EZH2	PPIA	PPFIA1	PFKL	BRCA1	G6PD	PSMD12	YWHAZ	ERBB2	MCM10	PSMD13	RAD54B	UCHL5	ITCH	BYSL	DSCC1	CCNF	TMPO	TBCD	CBX3	GRB2	TUBA1B	CSNK2A1	CDK2	MVK	RANBP9	AKT1	POLR2K	DCK	TXNRD1	HNRNPD	ASIC2	ORC3	EGFR	UBE2I	CRABP2	TUBA4A	FN1	VTN	PRKDC	CDKN2D	FOS	DCN	VIM	STARD13	SPARC	SPTBN1	CAV1	MAPT	DPT	TPT1	TGFB3	FGF18	RUNX1	SMARCA2	PLAT	KIF13B	CAPN2	CCN4	EEF1A1
PMC3197143-pone.0026168.s002.xls-Sheet1-Supplementary_Table_2_Sequence_of_primers_or_probes_and_PCR_conditions_for_qRT-PCR_validation	sequences of primers and probes, and the conditions of qRT-PCR reactions were listed in **Table S2**  Sequence of primers or probes and PCR conditions for qRT-PCR validation. (XLS)  Click here for additional data file	ANLN	GTSE1	KIF14	MARCO	PTGIS	TFPI2	CFTR	CCDC50	SIGLEC11	ATAD2	CYP2E1	KNG1	AKR1C3	CFH	HPRT1
PMC3197143-pone.0026168.s002.xls-Sheet1-Unnamed_1	sequences of primers and probes, and the conditions of qRT-PCR reactions were listed in **Table S2**  Sequence of primers or probes and PCR conditions for qRT-PCR validation. (XLS)  Click here for additional data file	ANLN	GTSE1	KIF14	MARCO	PTGIS	TFPI2	CFTR	CCDC50	SIGLEC11	ATAD2	CYP2E1	KNG1	AKR1C3	CFH	HPRT1
PMC9678079-Table_3.xlsx-E2F-Gene	probably induced a larger repertoire of cell proliferation genes as compared to ER ( **Supplementary Table 3**)  List of specific pathway genes and their level of expression in JOE and ESR1 KD datasets  Click here for additional data file	AK2	ATAD2	AURKA	AURKB	BRCA1	BRCA2	CCNE1	CDC20	CDC25A	CDCA3	CDKN2A	CDKN2C	CENPM	CHEK1	DCK	DDX39A	DEK	DEPDC1	DIAPH3	DLGAP5	DNMT1	DONSON	DSCC1	E2F8	EZH2	GINS3	GINS4	HMGA1	HMGB2	HMMR	HNRNPD	KIF18B	KIF2C	KIF4A	LBR	LIG1	LMNB1	LYAR	MAD2L1	MCM2	MCM3	MCM4	MCM5	MCM6	MKI67	MLH1	MTHFD2	MYBL2	NAA38	NASP	NCAPD2	ORC6	PCNA	PLK1	PLK4	POLD2	POLD3	PRIM2	PSMC3IP	PTTG1	RAD51AP1	RAD51C	RBBP7	RFC2	RFC3	RPA1	RPA2	RPA3	RRM2	SMC1A	SMC4	SPC25	SSRP1	STMN1	SUV39H1	TACC3	TCF19	TMPO	TOP2A	TP53	TRIP13	TUBB	TUBG1	UBE2S	UBE2T
PMC9678079-Table_3.xlsx-Mitotic_Spindle-Gene	probably induced a larger repertoire of cell proliferation genes as compared to ER ( **Supplementary Table 3**)  List of specific pathway genes and their level of expression in JOE and ESR1 KD datasets  Click here for additional data file	ABL1	ABR	ANLN	ARAP3	ARHGEF3	ARL8A	AURKA	BRCA2	BUB1	CDC42EP1	CEP131	CEP57	CKAP5	CNTROB	DLGAP5	EPB41L2	FBXO5	FSCN1	GEMIN4	HOOK3	INCENP	KIF11	KIF15	KIF20B	KIF23	KIF2C	KIF4A	KNTC1	LMNB1	MYO1E	NDC80	NEDD9	NEK2	NET1	PLEKHG2	PLK1	SAC3D1	SASS6	SHROOM1	SMC1A	SMC4	TAOK2	TOP2A	TPX2	TTK	TUBA4A
PMC10231836-pone.0282958.s003.xlsx-All_genes_p_0_05-Unnamed_21	synthesis. Genes encoding proteins that are active during S were also downregulated (Fig 9D, **S1 Data**)  (XLSX)  Click here for additional data file	FOXG1	NHSL2	SCARA3	MCM6	ESCO2	NUSAP1	HJURP	MCM10
PMC10231997-jci-133-169653-s102.xlsx-Table_S5-Unnamed_11	Supplemental tables 1-8	DLGAP5	CDC20	PLK1	CDCA8	KIF20A	CENPA	CDCA3	MKI67	AURKA	NUF2	CDCA2	HJURP	TOP2A	CCNB2	AURKB	KIFC1	NEK2	RAB31	IFFO1	MAP1A	TFPI	EMP1	FTL	COLEC12	KITLG	MMP14	TIMP2	SNAI2	ITGA5	LOXL2	HGF	LSP1	HMMR	TROAP	PTN	BIRC5	PBK	CKAP2L	PIMREG	CMKLR1	UBE2C	INAFM1	PFN1	PFDN4	GAPDH	PDLIM2	DAB2	RFX8	ITGA10	AK5	ARL4C	AKR1B10	AKR1C1	TCEAL9	SYTL2	CFL1	MAGEB2	LDHA	ADAMTS6	ANPEP	WNT5B	IFI16	TYMP	S100A11	S100P	LGALS4	RPL29	RPL35	TFF1	GPX2	SPINK1	REG4	DAD1
PMC9894249-pnas.2113504119.sd04.xlsx-Cell_cycle_gene_level_BC-G1S	Dataset S04 (XLSX)  Click here for additional data file	ACYP1	ANKRD10	ARGLU1	ATAD2	BARD1	BRD7	CASP8AP2	CCNE2	CDC6	CDCA7L	CEP57	CHAF1A	CLSPN	DIS3	DONSON	DSCC1	DTL	GINS2	GMNN	HELLS	HSF2	INSR	IVNS1ABP	LUC7L3	MCM4	MCM5	MCM6	MSH2	NASP	NKTR	NPAT	PANK2	PCNA	PNN	POLD3	SEC62	SLBP	SLC25A36	SRSF7	SSR3	TOPBP1	TRA2A	UNG	ZRANB2
PMC9894249-pnas.2113504119.sd04.xlsx-Cell_cycle_gene_level_BC-S	Dataset S04 (XLSX)  Click here for additional data file	ASF1B	ATAD2	BLM	BRCA1	CALD1	CALM2	CCDC14	CENATAC	CDCA5	CENPM	CHML	DCAF16	DHFR	DNAJB4	DONSON	DSCC1	DYNC1LI2	EIF4EBP2	ENOSF1	ESCO2	EXO1	EZH2	FANCI	GCLM	HELLS	H4C3	MAP3K2	MASTL	MCM8	MYCBP2	NFE2L2	NSUN3	NT5DC1	OGT	ORC3	PHIP	PHTF2	PKMYT1	POLA1	PRIM1	PTAR1	RAD18	RBBP8	RFC2	RRM1	RRM2	RSRC2	SAP30BP	SLC38A2	SRSF5	SVIP	TOP2A	TYMS	UBE2T	USP1	ZWINT
PMC9894249-pnas.2113504119.sd04.xlsx-Cell_cycle_gene_level_BC-G2M	Dataset S04 (XLSX)  Click here for additional data file	ANLN	ARL4A	ASXL1	AURKB	BCLAF1	BRD8	BUB3	C2orf69	CASP3	CBX5	CCNA2	CDC16	CDC25C	CDCA2	CDCA3	CDCA8	CDK1	CEP350	CHEK2	CKAP2	CKAP2L	DCAF7	DNAJB1	FAM83D	FANCD2	G2E3	GAS2L3	HAUS8	HJURP	HMGB2	HP1BP3	KDM4A	KIF5B	KIF11	KIF20B	KIF22	KIF23	KLF6	KPNA2	LBR	MAD2L1	MELK	MIS18BP1	NCAPH	NDC80	NIPBL	NR3C1	NUCKS1	NUSAP1	PIF1	PSMD11	RDH11	SMC4	STAT1	STIL	TFAP2A	TMPO	TOP2A	TUBB4B	UBE2C	VTA1	WSB1
PMC3141259-supp_gkr149_nar-00071-v-2011-File021.xls-DNA_repair_genes-Table_S2	Supplementary Data	ADM	ALDH3A1	ALOX15B	APOE	APP	ARL8B	ATM	AURKA	BAD	BCL2L1	BIRC5	BLM	BMP6	BRCA1	BUB1	BUB1B	CAMP	CASP3	CAT	CBX1	CBX3	CBX5	CCDC88A	CCNA2	CCNB1	CCNB2	CCNE1	CCNE2	CCNG2	CDC20	CDC25A	CDC25C	CDC45	CDCA4	CDCA5	CDK2	CDKN1A	CDKN1B	CDKN2B	CDKN2C	CENPE	CHEK1	CHEK2	CKAP5	DLGAP5	DNASE2	DNMT1	DSN1	ECT2	EDN1	EFEMP1	ERBB2	ERBB3	ERCC1	ERCC6L	EREG	ESPL1	EXO1	EYA3	FAM135A	FEN1	FN1	FOXM1	FTH1	FUS	GADD45G	GOLGA2	GRN	HBEGF	HDGF	HINFP	HJURP	HMGA1	HMGB2	HSPA8	HSPB1	IGF1R	IGFBP2	IL1A	IL1B	IL1RN	CXCL8	ING4	ITGB1	JUN	PCLAF	KIF11	KIF14	KIF18A	KIF23	KIF2A	KIF2C	KIF4A	KIFC1	KITLG	KPNA2	KRT7	LGALS1	LHX6	LRP1	MAD2L1	MAD2L2	MAP2K1	MAPK9	MCL1	MCM10	MCM2	MCM3	MCM4	MCM5	MCM6	MCM7	MIS12	MLH1	MPO	MSH6	MST1	MYC	NAE1	NCAPD2	NCAPD3	NCAPG2	NCAPH2	NDC80	NDRG1	NEK6	NRG1	NT5E	NTHL1	NUF2	NUSAP1	OGG1	ORC1	ORC6	PAM	PARP1	PBK	PCNA	PDGFD	PIK3R1	PLK1	PMF1	PNKP	POLA1	POLB	POLE2	POLM	PRIM1	PSEN2	PTGS2	PTHLH	RAC1	RAD50	RAD51	RAD51C	RAD51B	RAD54B	RAD54L	RECQL	RECQL4	RFC2	RFC3	RFC4	RIOK3	RMI1	RNASEH2A	RNF8	RPA3	RPAIN	RRM2	RUVBL2	S100A4	SETMAR	SKA1	SKA2	SKA3	SKP2	SLC29A1	SMARCB1	SMC2	SMC4	SOD2	STAT6	STMN1	SYF2	SYK	TACC3	TFAM	TFPI2	TGFA	TIMELESS	TIPIN	TMPO	TNC	TNFRSF19	TNFSF10	TOP2A	TPD52L1	TPX2	TSPYL2	TTK	USP1	XDH	XPC	XRCC6	MAP3K20	ZWILCH
PMC10224255-12987_2023_Article_437.nxml--Pathways_down	pathways that were down-regulated in mBECs included ECM-receptor interactions and focal adhesions pathways (Table **2**)  Differentially expressed genes in mBECs compared to pmBECsFocal adhesionCAV1CAV2COL1A1COL1A2COL3A1COL4A4COL4A6COL5A1COL5A2COL5A3COL6A1COL6A2COL6A3COL6A6EGFRFN1HGFITGA1ITGA11ITGA2ITGA5ITGA7ITGA8ITGB3ITGB4ITGB6ITGB8KDRLAMA2LAMA3LAMA4LAMB3MYLKMYLK2PDGFDPDGFRBPRKCAPRKCBRASGRF1RELNTHBS1THBS2TNCTNRTNXBVWF	DNA2	LIG1	MCM2	MCM3	MCM4	MCM5	MCM6	MCM7	PCNA	POLA1	POLA2	POLD1	POLE	POLE2	PRIM1	RFC2	RFC3	RFC4	RFC5	RNASEH2B	RPA1	RPA2	RPA3
PMC3108919-1756-0381-4-12.nxml--Gene_name	GP runs are functions of a number of terminal that ranges from 1 to 2**3**  The 10 most recurring features in the solutions found by GPPRC1RFC4-NDC80UCHL5C16orf61DTLMELK	PRC1	RFC4	NDC80	UCHL5	CMC2	DTL	MELK
PMC3022545-1755-8794-3-60.nxml--Unnamed_0	Table **3**  Probes from the 24K panel that had a log2-fold change > |1.0| and a t-test p-value < 0.01ERBB2*GRB7C17ORF37PERLD1ASF1BPAPSS2C13ORF3CDC6MND1C5ORF4DUSP15FAM54APSMD3*KCND3PLEKHB1ITIH4SMARCD3 (BAF60C)*LOC441376PLP1GLT25D2*MAPTCA2 (carbonic anhydrase II)*CCNE1VAX2TXLNB*NUSAP1OSTALPHAIGFN1CEP55DIAPH3*CCDC48CCDC153PMP2MGC20983AURKB*FLJ25770EXO1*HYDINDTL*ATP6V0A4S100A7*ARTNEME1 (MMS4L)*SPAG6*POLQ (DNA polymerase kappa) *ROBO2ZNF695	ERBB2	TOP2A	CCNA2	FOS	WNT5A	GRB7	BIRC5	MST1R	CTSL	KLF6	VAV2	ELK3	AREG	RASA1	LIG4	XRCC2	RAD52	IGF2	TFAP2C	TYMS	TNFSF10	CDKN2D	IGFBP6	BCL6	CCNE1	BMP4	PTCH1	PBX1	EGR1	RAB8A	BLM	MYCN	MPL	TGFB2	RAD54L	MAP3K8	CDC25C	HMMR
PMC2990745-1752-0509-4-151-S1.DOC-0-Desmedt_dataset_1	patients labelled non-metastatic and metastatic. We used the method proposed by Taylor et al. [**1**]  Additional file 1Supplemental Tables. This file contains Tables S1-S3. Table S1 Two hub protein lists separately identified from Wang and Desmedt datasets. Table S2 List of 26 common KEGG pathways. Table S3 POT and POT-e scores for five breast cancer datasets  Click here for file	ADH7	BIRC5	ATM	KLF5	BUB1B	CAD	CARS1	CASP3	CCNB1	CDC6	CDC20	CDC25A	CDC25C	CDH7	CDKN2B	CHN2	DDB1	EIF4A2	ESR2	GALT	GDF9	GLRX	GRPR	GTF2A1	GTF2H1	GYS1	HSPE1	IL6R	LGALS8	LIG4	LMNA	LMNB1	MAPT	MCM2	MCM5	MCM6	MCM7	MFAP2	NDUFS3	PAH	PLD2	MAP2K7	PSD	PSMC6	RARG	RBBP8	RHAG	RPL9	RPS17	RPS29	RRM1	RRM2	S100A13	S100B	SCN4A	SLC34A1	VAMP1	TMF1	TSHR	XRCC1	ZNF85	AP3B2	CDC45	CCNB2	GADD45G	YWHAQ	ORC6	CBLC	BBC3	TMOD2	COL18A1
PMC10223534-life-13-01225.nxml--Unnamed_0	Cell cycle was the most significant related pathway and altered genes are listed in **Table 1**  The list of overlapping cell cycle genes and expression level changes (LogFC) based on gene ontology analysis using genes from the intersection among LIHC, LUAD and PAADORC6ESPL1CCNB2PKMYT1CDC45TTKPLK1E2F1CDC25CCDC20CDC6CDK1BUB1BBUB1	ORC6	ESPL1	CCNB2	PKMYT1	CDC45	TTK	PLK1	E2F1	CDC25C	CDC20	CDC6	CDK1	BUB1B	BUB1
PMC10213871-mmc6.xlsx-Table_S5-Unnamed_9	function of the Seurat package. The list of functional phenotype genes were shown in **Table S5**  Table S5. Cell phenotype gene signatures, related to Figures 3, 4, 6, and S3	ZWINT	E2F1	FEN1	FOXM1	HMGB2	MCM2	MCM3	MCM4	MCM5	MCM6	MKI67	MYBL2	PCNA	PLK1	CCND1	AURKA	BUB1	TOP2A	TYMS	CCNB1	CCNE1
PMC10212935-41598_2023_Article_35318.nxml--Gene_symbol	tool (https://www.disgenet.org/search) got used for the assessment of the gene-disease association for the top 1**5**  Gene-disease association (GDA) for breast carcinoma and 15 common upregulated hub genesAURKAAURKBCDC20CDC45CDCA5CDCA8CDK1KIF20AKIF2CMCM4MCM6MELKPCLAF (KIAA0101)PTTG1TTK	AURKA	AURKB	CDC20	CDC45	CDCA5	CDCA8	CDK1	KIF20A	KIF2C	MCM4	MCM6	MELK	PTTG1	TTK
PMC10188344-aging-15-204658-s008.xlsx-Table_S7-Unnamed_6	were identified as associated with HCC patient prognosis by univariate and multivariate Cox analyses (**Supplementary Table 7**)	PTTG1	CDKN3	TOP2A	CENPW	CCNB2	CENPF	CDCA5	NDC80	PKMYT1	NCAPG	ASF1B	SPC25	GINS2	CENPA	HMMR	CDCA8	BUB1	PBK	DLGAP5	HJURP	GINS1	TTK	RAD54L	PAQR4	ETV4	IGSF3
PMC9671727-ECAM2022-2696347.nxml--Protein_name	binding pattern reveals the amino acid residues bound by the chemical and protein pocket. **Table 2**  The bioactive compounds of molecular docking resultsAURKACCNA2CCNB2TTKTOP2ACHEK1MELK	AURKA	CCNA2	CCNB2	TTK	TOP2A	CHEK1	MELK
PMC3045364-1476-4598-10-15.nxml--Unnamed_0	quantitative PCR. Expression differences were highly significant between healthy controls and DCIS samples (Figure **2**)  Overview of the main features of the candidate genes. Human Entrez Gene ID is shown in the last columnMUC1SPP1RRM2FOXM1EXO1DEPDC1NUSAP1	MUC1	SPP1	RRM2	FOXM1	DEPDC1	NUSAP1
PMC3045364-1476-4598-10-15.nxml--Symbol	quantitative PCR. Expression differences were highly significant between healthy controls and DCIS samples (Figure **2**)  Overview of the main features of the candidate genes. Human Entrez Gene ID is shown in the last columnMUC1SPP1RRM2FOXM1EXO1DEPDC1NUSAP1	MUC1	SPP1	RRM2	FOXM1	EXO1	DEPDC1	NUSAP1
PMC10203594-Table2.XLSX-PAAD_genes-gene_name	Click here for additional data file	CTSV	BIRC5	SERPINA7	CST2	KLHL3	TK1	E2F1	GGH	MAGED4	CST6	CFAP91	CLSPN	CDC20	FAXDC2	SEC31B	ORC1	CDC6	WNT7B	ABCA10	ANXA1	NFE2L3	HIF3A	CFAP45	S100A3	IQCN	FAIM2	PRR11	MYBL2	CBR3	BGLAP	B4GALT1	CDCA5	DIPK1B	RALGPS1	RHBDF2	GLYCTK	TMBIM4	NAPSA	PRRT2	KIF2C	TEKTIP1	HES7	GPR17	RBM20	DNAI2	MYBPC3	PRR22	CAPS	ZDHHC11B
PMC2994823-1471-2407-10-618.nxml--Human_genes_of_the_70_prognostic_gene_profile	34 of the 70 genes are present on the canine gene array but 23 (6**8**)  Identification of canine genes in the expression profile of metastatic CMT homologous or similar to the 70-gene prognostic signature for human breast cancerAP2B1-CENPADCKDIAPH3ECT2ESM1LPCAT1MCM6MELKNDC80ORC6LPRC1	AP2B1	CCNE2	CDC42BPA	CENPA	COL4A2	DCK	DIAPH3	ECT2	EGLN1	ESM1	EXT1	FGF18	FLT1	GMPS	GNAZ	PLAAT1	IGFBP5	LPCAT1	MCM6	MELK	MMP9	MS4A7	NDC80	ORC6	OXCT1	ECI2	PRC1	RAB6B	RFC4	SCUBE2	SLC2A3	STK32B	TGFB3	UCHL5	SERF1A	NMU
PMC2994823-1471-2407-10-618.nxml--Homologous_genes_expressed_in_metastatic_canine_tumors	34 of the 70 genes are present on the canine gene array but 23 (6**8**)  Identification of canine genes in the expression profile of metastatic CMT homologous or similar to the 70-gene prognostic signature for human breast cancerAP2B1-CENPADCKDIAPH3ECT2ESM1LPCAT1MCM6MELKNDC80ORC6LPRC1	AP2B1	CENPA	DCK	DIAPH3	ECT2	ESM1	LPCAT1	MCM6	MELK	NDC80	ORC6	PRC1
PMC2876055-1755-8794-3-16.nxml--Gene_Symbol	whose expression was most closely linked to the prognostic clusters identified using the entire **2**  Top scoring genes from ROC analysisCDC20RRM2CCNB1MAD2L1PRC1CDC2CDKN3	CDC20	RRM2	CCNB1	MAD2L1	PRC1	CDKN3
PMC10204300-12967_2023_4173_MOESM1_ESM.xlsx-Network_nodes-hub_gene_network_1	genes were used for PPI network construction using the STRING database (see Additional file **1**)  Additional file 1. m6A_regulator_regulated_genes, STRING_results, Network_nodes. This additional file contains upregulated and downregulated genes of 6 core m6A regulators, PPI result of these genes based on STRING database, and nodes of whole and hub PPI networks which were used for functional enrichment	FANCI	CHEK1	KIF15	PLK4	CCNA2	STIL	CENPE
PMC9660249-DataSheet_1.docx-5-External_Gene_Name	CD3-, CD14-, B cells (CD19+, CD3-, CD14-), and T cells (CD3+, CD56-, CD14-) ( **Supplemental Figure 2**)  Click here for additional data file	TIMM17A	TMED5	TXNDC17	MCM10	AURKB	CDK1	SRP54	CASP3	RRM2	NOP10	NUSAP1	TYMS	PPP2CA	BIRC5	ESCO2	DYNLL1	H2BC4	POMP	NIPSNAP3A	UBE2A
PMC10191743-1317998.f1.docx-3-T_cell	Supplementary Figure 1: allergic rhinitis samples reveal two subtypes using consensus clustering. Supplementary Figure 2: expression of transcription factors is correlated with the enrichment score of immune response. Supplementary Figure 3: differences in expression of transcription factors across the subtypes. Supplementary Table 1: list of information used in rhinitis analysis. Supplementary Table 2: primers used for cloning and qRT-PCR. Supplementary Table 3: list of differentially expressed genes (DEGs) between the HC and AR samples. Supplementary Table 4: list of information used in immune cell signature  Click here for additional data file	LDLRAP1	ASPM	BCL11B	MIS18A	CAMK4	HAUS1	CCNA2	CCNB1	CCNB2	CD3D	CD3E	CD3G	CD5	CD6	CD8A	CD8B	NUF2	CDCA2	CDCA5	CPO	CTLA4	CXCR6	DGKA	DHX33	DNAJB1	MTFR2	DUSP2	EGLN3	MTHFD1L	GPR15	GZMK	H2AX	HDGFL3	HMMR	UBE2T	ICOS	IL17F	IL22	IL9	INPP4B	KIF14	LAG3	LEF1	LEPROTL1	LRRN3	MELK	MKI67	NDFIP2	NSMCE3	PAICS	PRC1	ATAD2	RRM1	DEPDC1	AURKA	TCF7	TRA	TOP2A	TPX2	TRAT1	TRIM59	UBE2C	UBE2S	ZBED2	ZNRF1	ZWINT
PMC9483180-DataSheet_1.docx-1-GSE45267-young_patients	(32) (http://www.linkedomics.org/login.php) and HCCDB database (33) (http://lifeome.net/database/hccdb/home.html). The more detailed information is shown in **Table S2**  Click here for additional data file	CNDP1	NAT2	CYP2B6	NEK2	TTC36	FLVCR1	TTK	LPA	FCN2	ASPM	STEAP4	GMNN	GLYAT	CLEC1B	OIT3	FANCI	CLEC4G
PMC2820456-1471-2164-11-26-S4.XLS-Additional_file_4-Unnamed_2	Between 6 and **4**  Additional file 4GSA cancer computational genesets (c4). GSA cancer computational genesets (c4) significantly enriched in differentially expressed transcripts  Click here for file	MAPK10	CDH3	EGFR	JAK1	MCL1	MMP1	SERPINB5	SNRK	ATF2	CAMK4	DMPK	FSHR	IFNA1	MAGEA8	MAGEA9	RAD51D	KAT7	TNFRSF25	AIP	AQP4	GSTA4	RING1	BUB1B	NOD2	CASP1	CASP4	CASP8	CCNA1	CCNA2	CCNB2	CD14	CD1D	CD33	CD53	CDC20	CDC27	CDH11	CDKN1C	CENPF	CKS2	ESPL1	H2AX	HCK	HMMR	ICAM3	INPP5D	ITGB2	KISS1	MCM4	MKI67	MMP11	MSH2	MSN	PAK2	PCNA	PRDX2	PTPN6	PTPRC	PTX3	RAP1B	RRM2	SMC2	SMC4	SPRR1B	STAT6	TAL1	TIMP2	TTK	VAV1	BUB1	TPT1
PMC2822853-pone.0009248.s010.xls-MSP_vs_MeMP-Motors_Sauer_et_al_2005	known MAPs, microtubule motors and related proteins, previously reported in association with microtubule cytoskeleton (**Table S2**)  Sheet 1. List of “MAPs” and motors found in MSP (Sauer et al. 2005) and MeMP (this study). Yellow, green and blue areas show proteins common to both proteomes, MSP and MeMP, respectively. Note that certain known spindle components are listed in the current Table as “MAPs” following the classification of (Sauer et al. 2005), while we placed them into other categories in Supplementary Table 1 and Supplementary Figure 3. Sheet 2. List of eleven known MAPs absent from the MSP (Sauer et al. 2005) with their localizations.(0.04 MB XLS)  Click here for additional data file	CENPE	KIF5B	KIF2C	KIF22	KIF20A	KIF11	KIFC1	KIF4A	KIF23	KIFC3	KIF5A	KIF21B	KIF1B	KIF14
PMC10185777-Table1.xlsx-SUMOlyat_related_genes_in_paper-3_Discovery_TCGA_cohort_Univariate_Cox_sigficant_genes	Click here for additional data file	AURKB	BIRC5	CDCA8	CDH1	NR1H3	PPARA	TOP2A
PMC9649669-41419_2022_5392_MOESM9_ESM.docx-0-Gene_name	Table S3	NR1D1	NR1D2	FOXM1	CENPF	PLK1	CCNB1	AURKB	AURKA	BUB1	CENPA	CCNA2	CCNE2	SKP2	RRM2	NR1H3	CDK1	BIRC5	CCNB2	ACTB
PMC9649678-41467_2022_34581_MOESM6_ESM.csv--prolifer_signature	a A UMAP embedding plot of 58,**3**  Supplementary Data 3	AURKA	BUB1	CCNB1	CCND1	CCNE1	DEK	E2F1	FEN1	FOXM1	H2AZ1	HMGB2	MCM2	MCM3	MCM4	MCM5	MCM6	MKI67	MYBL2	PCNA	PLK1	TOP2A	TYMS	ZWINT
PMC6506760-main.nxml--Gene	proteins, particularly those most heavily depleted by HIV-1 Vpr, was conserved across multiple lineages (**Table 2**)  Proteins Depleted by Vpr Variants from Multiple LineagesSIVrcmKIF18BKIF18AARID5BMKI67ESCO2ARHGAP11AZNF512BDCAF1NEPROZCCHC7PAPD5HASPINCWC25PINX1GNL3LZNF813RBM28BCOR	ESCO2	HLTF	ZNF512B	BBX	ZNF316	KIF18A	HASPIN	DCAF1	CDCA5	CCDC137	CWC25	KIF18B	ARHGAP11A	NEPRO	UTP14A	GNL3L	DNTTIP2	CDCA2	PINX1	ZGPAT	GNL2	DDX20	ZNF512	ZNF267	ECT2	GEMIN4	MSH6	DNAJB6	MUS81	CCNT1	CCDC59	MBD1	NOL7	ZNF574	NUSAP1	KIF20A	RFC1
PMC2779485-pone.0008075.s005.doc-0-Human_MFH_Geneset_1	= 0.74; Normalized Enrichment Score (NES) = 2.09. C, Conversely, a human MFH geneset (**Table S4**)  Geneset used in Figure 1c was derived from Nakayama et al [10] using signal-to-noise metric comparing MFH versus control (other soft tissue sarcomas).(0.05 MB DOC)  Click here for additional data file	CCNB1	CCNB2	CCNH	CD58	CDC20	CDC45	CDCA8	CDR2	CEBPB	CENPA	CENPE	CEP55	CFL1	CGGBP1	CKS2	CLIC1	CMPK1	COMT	COPG1	CORO1C	CREB3L1	CRKL	CYCS	DAP	DEK	DEPDC1	DR1	DRAP1
PMC2779485-pone.0008075.s005.doc-0-Unnamed_3	= 0.74; Normalized Enrichment Score (NES) = 2.09. C, Conversely, a human MFH geneset (**Table S4**)  Geneset used in Figure 1c was derived from Nakayama et al [10] using signal-to-noise metric comparing MFH versus control (other soft tissue sarcomas).(0.05 MB DOC)  Click here for additional data file	JOSD1	AIMP2	TUBA1B	KCMF1	KDELR2	KDELR3	PCLAF	KIF2C	KIF4A	KPNA1	LDHA	LGALS1	LPXN	LRRC59	M6PR	PLIN3	MAD2L1	MAGOH	MAPK1	MAPRE1	MCM4	MELK	MICAL2	MICALL1	MICB	MIF	MKI67	MME	MRPL3
PMC6486482-mmc5.xlsx-Fig_1K_comparison-Unnamed_2	Presence of Construct and qPCR Primer, Related to Figures 1, 2, 3, and 4, **Table S4. Genes for Venn Diagrams, Related to Figures 1 and 2**  Table S4. Genes for Venn Diagrams, Related to Figures 1 and 2	NR4A1	MYBL2	RAD54L	CENPQ	SGO1	NEIL3	TK1	KIF23	BARD1	CDH11	AMOTL2	CBX5	EZR	TUBA1B	U2AF1
PMC10184620-41467_2023_38407_MOESM7_ESM.xlsx-Sheet_1-Differentially_expressed_genes_comparing_pre-treatment_PR_vs_PD_and_on-treatment_PR_vs_PD	on-treatment PR vs PD including an interaction term, and identified 29 associated genes (Fig. **4**)  Supplementary Data 4	LAMC2	CCL20	MYC	BIRC5	CENPF	UBE2C	CCNB1	LAMB3	SOX2	CD70	RRM2	ANLN	MELK	ITGB8	EXO1	TYMS	ENO1	MET	LDHB	BRIP1	CLEC7A	SAMSN1	PIK3CG	PIK3R5	CD300A	LY9	TLR7	PIK3CD	ITGAX
PMC2764139-pone.0007609.s001.xls-Cell_cycle-2000-2009_Ingenuity_Systems_Inc_All_rights_reserved	the most important cellular processes predicted to be affected in the Hnf4α null colon (**Figure S1**)  Classification of modified genes in Hnf4α colon null mice by biological function(0.35 MB XLS)  Click here for additional data file	AGT	ANLN	ANXA1	AP2A2	AR	AREG	ARRB1	ASPM	AURKA	AURKB	BCL3	BECN1	BIK	BIRC5	BRCA1	BTC	BUB1B	CABLES1	CAMK2N1	CAV1	CCNA2	CCNB1	CCNF	CDC6	CDC20	CDC25B	CDC45	CDCA5	CDCA8	CDKN1A	CDKN1C	CEBPA	CENPB	CHEK1	CIT	CKS1B	CLCN2	DBF4	DCLK1	DCN	DNMT1	DTYMK	DUSP9	E2F2	E2F6	EGFR	EGR1	EPB41L1	ERCC6L	ERRFI1	ESPL1	FABP1	FANCA	FASN	FOSL1	FOXM1	FYN	GAB2	GAL	GHR	GJA1	GORASP1	GRP	HBEGF	HCFC1	HDAC1	HELLS	HIF1A	HLA-DQA1	HNF4A	HPGD	ID1	IER3	IGFBP3	IGFBP7	IL6R	INCENP	ITGAV	JMY	KIF11	KIF22	KIF23	KIF20A	KIF20B	KIF2C	KLF9	KLHL2	KNTC1	LATS2	MAD2L1	MAP2K1	MCM2	MCM7	MKI67	NCAPG2	NCAPH	NDRG1	NEK2	NEK6	NF2	NUF2	NUSAP1	PDGFRA	PIK3R1	PKD1	PLA2G10	PLAC1	PLAC8	PLAUR	PLK1	POLA1	POLE	PPARA	PPP2R2A	PRC1	PRKCE	PRKCH	PROS1	PTPN22	PTPRC	RACGAP1	RAD51	RAD54L	RARB	RRM2B	RUNX2	SACM1L	SCIN	SESN1	SKP2	SMC2	SPC25	SPRY2	SST	STIL	SYK	TAC1	TEX15	TGFB2	TOP2A	TP53INP1	TPX2	TRIM25	TRIP13	TTK	TYMS	UBE2C	UHRF1	VEGFC	XBP1	YWHAG
PMC2764139-pone.0007609.s001.xls-Cellular_assembly_organization-2000-2009_Ingenuity_Systems_Inc_All_rights_reserved	the most important cellular processes predicted to be affected in the Hnf4α null colon (**Figure S1**)  Classification of modified genes in Hnf4α colon null mice by biological function(0.35 MB XLS)  Click here for additional data file	ACE	ACTA1	AGT	ANLN	AR	ARHGAP6	ARHGEF10L	AURKA	AURKB	BIRC5	BRCA1	BUB1B	CAPG	CAPN1	CAV1	CCDC88A	CCNA2	CCNB1	CDC6	CDC42EP2	CDKN1A	CIT	CCN2	DCLK1	EGFR	EPHB2	EPHB3	ESPL1	FHL1	GJA1	GJC1	GNA11	GNG2	GRP	GSN	HCFC1	HELLS	HNF4A	ID1	INCENP	KIF11	KIF22	KIF23	KIF20B	KIF2C	KLF2	KRT18	LATS2	MAD2L1	MAP2	MAP2K1	MAPK11	MCM4	MPP7	MT1E	MT1F	MYOM1	NCAPG2	NCAPH	NDRG1	NEK2	NEK6	NET1	NF2	NUF2	NUSAP1	PARD6B	PDGFA	PIK3R1	PLAUR	PLK1	PRC1	PRKCE	RAC2	RAC3	RDX	SACM1L	SCIN	SKP2	SMC2	SPC25	SPRY2	SST	STMN2	SYK	SYT1	TESK2	TIAM1	TOP2A	TPX2	TSGA10	TUBGCP4	UBE2B	VAV2	VIM	WASF1
PMC2764139-pone.0007609.s001.xls-DNA_replication_repair-2000-2009_Ingenuity_Systems_Inc_All_rights_reserved	the most important cellular processes predicted to be affected in the Hnf4α null colon (**Figure S1**)  Classification of modified genes in Hnf4α colon null mice by biological function(0.35 MB XLS)  Click here for additional data file	ADA	ADK	ADORA2B	ADRB1	AGT	AGTR1	AR	AREG	ARRB1	AURKA	AURKB	BCL3	BIK	BIRC5	BRCA1	BTC	CAT	CAV1	CCDC88A	CCNA2	CCNB1	CD53	CDC6	CDC45	CDCA5	CDKN1A	CDKN1C	CEBPA	CHEK1	CIT	DBF4	DCLK1	DNMT1	E2F2	EFEMP1	EGFR	ENTPD1	ERRFI1	ESPL1	FEN1	FOXM1	FYN	GAB2	GCG	GJA1	GRP	GUCY1A1	GUCY1B1	HBEGF	HCFC1	HDAC1	HELLS	HSPA1B	HSPB1	ID1	IGFBP3	IL1RN	IL6ST	INCENP	PCLAF	KIF11	KIF22	KIF23	KIF2C	KLF2	KRT7	LATS2	LDLR	MAD2L1	MAF	MAP2K1	MCL1	MCM2	MCM3	MCM5	MCM7	NCAPG2	NCAPH	NDRG1	NEK2	NEK6	NF2	NTS	NUF2	NUSAP1	PDGFA	PDGFRA	PIK3IP1	PIK3R1	PIK3R3	PLK1	POLA1	POLD3	POLE	POLG2	PRC1	PRIM1	PRKD1	PROS1	PTPN22	RAD51	RGS4	RUNX2	SACM1L	SKP2	SLC29A1	SMC2	SPC25	SRGN	SYK	TAC1	TGFB2	TGFBR3	TIAM1	TIMELESS	TOP2A	TPX2	UBE2B	UHRF1
PMC2764091-pone.0007633.s005.xls-Bibliosphere_E2F_Targets-Symbol	division, whereas up-regulated genes were related to development, differentiation and death (Figure 7 and **supplementary data S5**)  (0.02 MB XLS)  Click here for additional data file	BUB1	BIRC5	NUF2	KIF14	KIF2C	FOXM1	CCNB2	TOP2A	CCNA1	CENPF	PEG10	RUNX2	RRM2	ATF5	E2F8	MCPH1	MAPK8	EZH2	CDKN2C	FGFR1	SERTAD1	CTSB	CACUL1	CCND1	MYH10	ETV5	CLU	IL6ST	MAP3K5	ADA	VEGFA	MAP3K8	ID2	CFLAR	MAT2A	TGFBR2	CDH11	PLIN2	ZEB1	DPYD	JUN	DRAM1	SEMA3A	ID3	TENM4	AGT	B4GALT5	AKR1C1	AKR1C2	PMAIP1
PMC2764091-pone.0007633.s004.xls-Cell_cycle-Unnamed_4	as down-regulated ones (251), with 27 genes showing a fold change greater than 5-fold (**supplementary data S4**)  (0.22 MB XLS)  Click here for additional data file	BCAT1	MTSS1	PSMB7	CDC20	E2F8	SERTAD1	UHMK1	CDKN2C	CCND1	PPP2R3B	RRM2	NFIA	PBK	DYNC1I2	NEK2	CCNB2	CCNA1	MPHOSPH9	NCAPG	TOP2A	KIF23	NUSAP1	DLGAP5	BIRC5	SPC25	NUF2	NDC80	CENPH	MAD2L1	BUB1	KIF2C	KIF15	KIF14	PRC1	SEPTIN6
PMC2764091-pone.0007633.s004.xls-Cytoskeleton-Unnamed_7	as down-regulated ones (251), with 27 genes showing a fold change greater than 5-fold (**supplementary data S4**)  (0.22 MB XLS)  Click here for additional data file	ARHGDIB	PALM2AKAP2	RND3	MTSS1	FYB1	FHDC1	LSP1	ACTR2	NEXN	MYH10	SMTN	MYO1E	GEM	FGFR1	GNG12	FGF13	ITGA6	TIAM2	IQGAP3	FGF9	PIK3R1	ITGA7	BUB1	KIF14	KIF2C	KIF23	KIF15	KIF13B	KIFC1	KIF1B	DYNC1I2	BIRC5	NUF2	NDC80	NUSAP1	CENPH	PRC1	CENPE	NEK2
PMC2745693-1471-2105-10-S9-S6-S8.doc-0-Symbol	in the identification of ALL with poor prognosis [46]. Supplementary Table 5 (Additional file **8**)  Additional file 8Supplementary Table 5 – Robust GEMs and ESGs Predictive of Leukemia Relapse  Click here for file	LGALS1	IGFBP7	TOP2A	LEPROT	LYN	CCNB2	GBP2	HK2	LTBR	NINJ1	SPAG5	S100A4	MAD2L1	MME	ZWINT	CDC45	KIF11	SEPHS1	ALDH7A1	TUBB	BUB1	CBX5	TPX2	MKI67	MYH10	TCF4	COL5A1	PIK3CB	NCAPH	PLCB1	PLXNC1	SALL2	GOLGA8G	WIPI1	H2AZ1	FEZ2	FOXP1	ZNF273	SMARCA4	POLE	DBN1	CXCR4	ZNF675	KIF4A	DNMT3A	KIF20A	CEP70	SHCBP1	NPR3	NUSAP1	ATP8B4	C11orf21	ANP32E
PMC10175786-Table4.XLSX-Sheet_1-GSE9750_AND_GSE7410_AND_GSE63514_AND_Ferrotosis_genes	Click here for additional data file	ALOX12	CRYAB	CDKN2A	HELLS	TF	PRC1	RRM2	STMN1
PMC2722247-emboj2009173s1.doc-0-Protein_or_Subunit	Supplementary Table I	CENPA	CENPB	CENPC	CENPH	CENPI	CENPK	CENPO	CENPP	CENPQ	ITGB3BP	CENPL	CENPM	CENPN	CENPT	CENPW	MIS12	DSN1	NSL1	NDC80	NUF2	SPC24	SPC25	KNTC1	ZW10	SKA1	SKA2	SKA3	BUB3	BUB1B	CDC20	INCENP	NUP107	NUP85	NUP133	NUP160	NUP98	NUP37	NUP43	SEC13	CKAP5	KIF18A	CENPE	BUB1	ERCC6L	SGO1	SGO2	PTPA	AHCTF1	XPO1	CENPV
PMC2736847-6605229x1.doc-0-Gene_symbol	Click here for additional data file	MCM3	TYMS	MYBL2	MCM6	TTK	CENPU	GPN3	POLE2	RRM2	GMNN	CCNA2	RFC4	PAICS	NEK2	RUVBL1	RPL35	PRRX1	CDCA3	IL17RB	MAD2L1	PBK	MRPL3	NME1	ALG8	DKC1	ATIC	PLK1	ITGB3BP	SSX2IP	NHP2	CDC20	GINS2	KIF4A
PMC2707631-pone.0006274.s028.xls-Sheet1-Unnamed_2	understand biological functions of the 23 prognostic genes, we performed gene ontology analysis [25] (**Table S22**)  Biological functions of 23 prognostic genes.(0.02 MB XLS)  Click here for additional data file	CCNA2	CDC6	MCM6	RPA3	CDC45	RRM1	DNMT1	RPA2	TYMS	PCNA	IFNGR1	GGH
PMC2707631-pone.0006274.s028.xls-Sheet1-Unnamed_4	understand biological functions of the 23 prognostic genes, we performed gene ontology analysis [25] (**Table S22**)  Biological functions of 23 prognostic genes.(0.02 MB XLS)  Click here for additional data file	CCNB2	CDK2	PTTG1	RRM2	CDC7	RPA2	PCNA	RRM1	CKS1B	RPA3
PMC2707631-pone.0006274.s028.xls-Sheet1-Unnamed_5	understand biological functions of the 23 prognostic genes, we performed gene ontology analysis [25] (**Table S22**)  Biological functions of 23 prognostic genes.(0.02 MB XLS)  Click here for additional data file	CDC45	CKS1B	RPA2	WEE1	CDK2	RPA3	PTTG1	RRM2	UNG	RAC2
PMC2732591-1476-4598-8-64.nxml--Gene	with some of these earlier reports. To simplify such comparison, we arbitrarily selected the **3**  Overlapping of H-JNK1 signature genes with other types of HCCsGenesCYP2D6GYS2F9CFHR5NAT2ADH1BSPP2LECT2SLC22A1SLC27A5BAATFMO3RTP3ACSM2BCYP8B1AFMCYP2C9CYP2E1PCK1OTCHSD17B6GLYATCYP2C8ADH4AQP9SERPINC1SLC10A1HSD11B1CYP3A4HPD	RRM2	CCNB1	AURKA	NUSAP1	UBE2S	FAM83D	CENPU	ECT2	SQLE	UBE2T	CNDP1	C7	C9	AKR1D1	OIT3	FCN3	SLCO1B3	HAMP	CFHR3	CFHR4
PMC10170595-sj-xlsx-1-bcb-10.1177_11782234231167655.xlsx-Sheet1-Supplemental_Table_1_33-gene_original_and_25-gene_TP53_signature	sj-xlsx-1-bcb-10.1177_11782234231167655 – Supplemental material for TP53 Signature Can Predict Pathological Response From Neoadjuvant Chemotherapy and Is a Prognostic Factor in Patients With Residual Disease  Click here for additional data file	CCNB2	PTTG1	MAPRE1	CEP55	BIRC5	UBE2T	UBE2C	PKMYT1	CENPF	FANCI	CDC45	PRC1	CENPE	CDCA8	LIN9	MUTYH	ANAPC7	ASPM	PLK1	STMN1	BCL11A	KIF2C	PTP4A2	MKNK2	TMEM25	RPS27L	C3orf18	SULF2
PMC10169245-2613492.f3.docx-0-id	Table S1: the 72 DE-AREGs were selected using the univariate Cox regression analysis  Click here for additional data file	CENPA	CCT5	NCAPG	EZH2	STIP1	CCT6A	CBX3	MAFG	PBK	MCM6	UBE2S	LMNB2	ATP1B3	BUB1B	TXNRD1	KIF11	NEK2	CDC6	ALDH2	SLC2A2	B4GALT3	RABIF	STK39	SCAMP3	PRC1	DTL	RPN2	NUP210	E2F1	SHC1	NSUN5	NPLOC4	CTNNA1	ENAH	ATP6V1C1	ARPC5	GYS2	UGT2B15	TFRC	CDK5	CPEB3	DENND4B	CYP7A1	IPO9	UBE2Q1	PDK4	BHMT	RAD21	RRAGD	TBC1D16	ROBO1	PSMD10	SLC12A7	STEAP4	ATXN2L	DRAP1	C7	SERPINE1	ESR1	CBX4	GDI1	IGF2BP2	PCK1	LAMC1	INPPL1	FGB	SOX9	CRHBP	CTTN	GNE	MRPL13	DDIT3
PMC10179549-ijms-24-08334.nxml--Neighbour	15 nearest neighbors of HMGB2, based on tissue RNA expression, are presented in the **Table 1**  Fifteen nearest neighbors of HMGB2 based on tissue RNA expression. Data are available online in The Human Protein Atlas [58]ORC1HJURPSPC24TFDP1ING3MCM2PCLAFDNAJC9CDCA5ATAD5CDC25ARFWD3E2F2CDT1CENPN	ORC1	HJURP	SPC24	TFDP1	ING3	MCM2	PCLAF	DNAJC9	CDCA5	ATAD5	CDC25A	RFWD3	E2F2	CDT1	CENPN
PMC2700070-1476-4598-8-34.nxml--Gene	and skin tissue was extracted. In both experiments, claspin (CLSPN), minichromosome maintenance complex component **1**  Function of Wee1 inhibition gene signatureCLSPNFBXO5MCM10CCNE1CCNE2	CLSPN	FBXO5	MCM10	CCNE1	CCNE2
PMC2680839-1471-2148-9-78.nxml--I_Meiosis-related_Genes	these genes into two categories: I Meiosis-related genes and II) Meiosis-specific genes (see Table **2**)  Summary of the presence, absence and number of copies of annotated meiotic genes in Daphnia pulexGeneSMC1SMC2SMC3SMC41SMC6RAD21REC8Stromal AntigenB) Interhomolog Recombination ProteinsSPO11MND1HOP2RAD54RAD54BRAD51DMC1RAD51CRAD51DXRCC2XRCC3C) Mismatch Repair ProteinsMSH2MSH3MSH4MSH5MSH6MLH1MLH2MLH3PMS1	AGO1	AGO2	AGO3	CDK2	CDK4	CDK10	PLK1	PLK4	MCM2	MCM3	MCM4	MCM5	MCM6	MCM7	MCM8	MCM9	BLM	WRN	RECQL4	RECQL5
PMC2660908-1755-8794-2-11.nxml--Gene_symbol	intracellular and cell surface signalling, cell cycle, replication-repair of DNA, and protein folding. (Table **3**)  List of genes selected from microarrays analysis comparing normal mucosa matched tumour colon tissue. The different expression in tumoural tissue was showedSGK1CLCA4SLC26A3/DRAAQP8SCNN1BABCA8STX12NR3C2MXI1NDRG2HPGDPRDX6SGK2FOXM1GTF2IRD1SOX9HSPH1SLC12A2TPX2UBE2CCSE1L/CASCCNB1NEBLRFC3	ABCA8	AQP8	CLCA4	PRDX6	SLC26A3	STX12	CSE1L	HSPH1	RFC3	SLC12A2	SOX9	GTF2IRD1	MXI1	NR3C2	SGK1	NDRG2	TPX2	UBE2C	CCNB1	SCNN1B	FOXM1	SGK2
PMC2660908-1755-8794-2-11.nxml--Gene	intracellular and cell surface signalling, cell cycle, replication-repair of DNA, and protein folding. (Table **3**)  List of genes selected from microarrays analysis comparing normal mucosa matched tumour colon tissue. The different expression in tumoural tissue was showedSGK1CLCA4SLC26A3/DRAAQP8SCNN1BABCA8STX12NR3C2MXI1NDRG2HPGDPRDX6SGK2FOXM1GTF2IRD1SOX9HSPH1SLC12A2TPX2UBE2CCSE1L/CASCCNB1NEBLRFC3	SGK1	CLCA4	AQP8	SCNN1B	ABCA8	STX12	NR3C2	MXI1	NDRG2	HPGD	PRDX6	SGK2	FOXM1	GTF2IRD1	SOX9	HSPH1	SLC12A2	TPX2	UBE2C	CCNB1	NEBL	RFC3
PMC2613256-cea0038-1590-sd4.doc-4-Gene	in the comparison of groups with and without cPLA2α inhibition, are shown in supplementary **Table S4**  WAY196025 - cPLA2 inhibitor	LGALS3	LMNB1	LTA4H	MCM2	MCM3	MCM5	MCM7	ME1	MELK	MGST3	NAGK	NDRG1	IL32	NOLC1	NPC2	NUP50	NUSAP1
PMC2559847-1471-2407-8-254-S3.xls-Primära_nodnegativa_brösttumöre-geneSymbol	study by van't Veer, 46 genes were identified in our data (additional data file **3**)  Additional file 3Van't Veer's genes in our material. Gene symbol and accession number for the genes in van't Veer's gene list found in our data  Click here for file	ALDH4A1	AP2B1	LPCAT1	BBC3	CMC2	TMEM74B	CCNE2	CDC42BPA	CENPA	COL4A2	DCK	DIAPH3	DTL	ECT2	EGLN1	ESM1	EXOC1	FGF18	GMPS	GNAZ	ADGRG6	GSTM3	PLAAT1	IGFBP5	NDC80	MCM6	MELK	MMP9	MS4A7	NMU	NUSAP1	ORC6	OXCT1	PALM2AKAP2	ECI2	PITRM1	RFC4	SCUBE2	SERF1A	SLC2A3	SNX9	STK32B	TGFB3	TSPYL5	UCHL5
PMC2631011-1471-2407-8-339.nxml--Gene	of the 14 genes and overlaps with previously reported signatures is shown in Table **5**  Gene name, description, and function of the 14-gene prognostic signature and the overlap with previously reported signaturesBUB1CCNB1CENPADC13DIAPH3MELKMYBL2ORC6LPKMYT1PRR11RACGAP1RFC4TK1UBE2S	BUB1	CCNB1	CENPA	CMC2	DIAPH3	MELK	MYBL2	ORC6	PKMYT1	PRR11	RACGAP1	RFC4	TK1	UBE2S
PMC2538751-6604560x4.xls-Sheet1-Gene_Symbol	Click here for additional data file	ATIC	CCNA2	CDC20	DKC1	MAD2L1	MCM3	MCM6	MYBL2	NEK2	NME1	PLK1	PRRX1	POLE2	RFC4	RRM2	TTK	TYMS	RUVBL1	PAICS	MRPL3	RPL35	ITGB3BP	KIF4A	GMNN	GPN3	GINS2	IL17RB	NHP2	PBK	ALG8	CENPU	CDCA3	CDCA5	SSX2IP
PMC2442114-1471-2407-8-106.nxml--EnsemblID	genes differentially expressed between "s" and "b". The top five are listed in Table **4**  The best "s" and "b" separating genes of chromosome 9 bands 9p24, 9p21, 9q33, and 9q34HSPA5PPP6CPBX3PTGS1QSCN6L1	CDK1	CENPF	HJURP	AURKB	MKI67	PIF1	BUB1	BIRC5	ASPM	KIF23
PMC10167476-MSB-19-e11361-s010.xlsx-Dataset_EV2-LatePost-Control	Dataset EV2  Click here for additional data file	ZBTB32	ELMO2	MYLIP	POU2AF1	TNFRSF17	SREBF1	DENND5B	JCHAIN	NUSAP1	C1QA	IRF4	CD59	TYMS	SLC1A4	FCGR1A	AIM2	AP3M2	ZWINT	SCARF1	TK1	TOP2A	CDC20	RRM2	FANCI	TXNDC5	RRAS	PRDM1	MKI67	ALPK1	MSS51	CDCA7	AKAP9	TLR5	FKBP11	ZBTB7A	EFEMP2	RECQL4	NFKBIZ	INTS8	PEX26	SPATS2	GYG1	TMEM156	TNFRSF13B	MFF	NT5DC2	CARD6	IGLL5	DYSF	ITGA7	CACNA1E	CASP5	CST7	NCOA3	CARD16	KMT5A	PIM3	GBP2	CLEC1A	CCDC88A	SETD5	COBLL1	SEL1L3	KIF11	CD274	VPS9D1	UBE2N	BUB1	NARF	CENPE	CES4A	SLC26A8	GNRH1	PRR11	GPR84	TPX2	HCN3	USB1	PHF21A	SPACDR	ZC3H12D	GABBR1	AQP3	C1QB	PARM1	TIFA	CDT1	GLRX	FBXW7	GOLGA1	PCYT1A
PMC10168696-elife-81370.nxml--Flow_DOWN	are altered from in vivo (cord) to in vitro is shown in Table 2. **Table 3**  Concordant and discordant gene regulation in cord and flow conditionsGeneNECTIN1BIN1CAPRIN1FBXO22EFNB1AKR1B1GPSM2INTS13EYA3HMGCRARFGEF2DHX9LYARTRIM7NDUFB10HIST2H2BFZNF185NQO1PLCB3ELMOD1SAAL1SLC25A19CDC25BZC3H14SCDMIR100HGSCARB1MIR34AHGCNRIP1CCDC51	H3C12	RRM2	TK1	CCNA2	NSD2	BUB3	INCENP	NCAPD2	ASCC3	BAX	TOMM40	RNPEP	FJX1	UBE2S	SLC25A5	NCAPG2	LSS	KPNB1	PCCB	RFWD3	CSE1L	APLN	MAP4K4	FANCI	CENPN	PCNA	MDM2	SSU72
PMC2233677-pgen.0040026.st001.xls-Sheet1-Table_S1_149_transcripts_representing_statistically_significant_P_0_05_differences_in_testicular_expression_between_three_NOA_subclasses	Tukey's post hoc test in testicular expression between the NOA subclasses, as summarized in **Table S1**  149 Transcripts Representing Statistically Significant (p < 0.05) Differences in Testicular Expression between Three NOA Subclasses(68 KB XLS)  Click here for additional data file	ACAT2	ATP8A2	GGTLC1	PAPSS2	STMN1	BTNL2	EID3	GLRX	HSD3B1	HSD3B2	PBX4	PLEK2	SFRP1	SLC40A1	SPINT2	VSX1	CALB2	CSGALNACT1	CHST7	CYB561A3	DMRT1	GRK5	H2AC18	IGFBP5	MAP3K15	MT1E	MT1G	RSPO3	MSMO1	SLC16A9	SPRR2F	TPD52L1	AK5	AREG	BIRC5	BRCA1	CFAP53	CCNB2	CCNB3	CKS2	CSAG2	DYNLRB2	DUSP5	DYDC1	EZH2	MTFR2	FANCA	FBXO15	H2AC16	IL13RA2	IL23A	MAGEA4	MAGEC2	MYCBP	NKX6-2	TTC29	OIP5	OVOL1	PIK3R3	PIWIL4	PPP1R2C	RAD9B	RIBC2	SLC25A31	SPA17	SPANXA1	SPATA4	SRSF12	TACC3	TNNT1	TOP2A	TPTE2	TRIM36	TYMS	UHRF1	UNG	ZCWPW1	ZNF541	ANKRD7	ART3	BUB1	CDC45	CDCA2	CDCA5	CDT1	CTAG1B	DAZL	DDX4	DDX43	DMRTB1	DMRTC2	EGR4	FGFR3	FKBP6	FMR1NB	GAGE4	MND1	H2AC1	H2BC1	RBMXL2	HORMAD1	INHBB	MAGEA2	MAGEA9	TESMIN	C15orf48	SPATA22	RHOXF1	PAGE1	PAGE5	PASD1	RACGAP1	RAD54L	RECQL4	SPAG5	SPINK2	SSX3	STAG3	SYCP3	TEX14	TEX101	TKTL1	TPTE	TSPY1	TSPY2	VCX	VCX2	VCX3A	VCY	XAGE3	XAGE5
PMC10163842-JEM_20221518_TableS2.xlsx-Sheet1-Table_S2_CD8_T_cell_differentially_expressed_genes	with T cell activation, proliferation, and tissue residency (Fig. 6 A, Table S1, and **Table S2**)  lists CD8+ T cell differentially expressed genes  Click here for additional data file	ZFP36L1	CH25H	CCL20	FAM111B	IRF4	GMNN	DTL	TMEM176B	BCL3	SGK1	CKS2	KIF11	TPX2	E2F2	TUBA4A	CTLA4	TTK	RIPK2	KPNA2	CDKN3	NOG	PNMA1	CLSPN	IL10	LST1	PCLAF	PRR11
PMC10160047-41467_2023_38186_MOESM5_ESM.xlsx-top_markers-gl_Pro2	cluster-to-cluster comparisons. The top 150 genes were selected and are provided in Supplementary Datasets **2**  Supplementary dataset 2	HELLS	NASP	MCM7	CLSPN	XRCC2	KNTC1	MMS22L	UHRF1	ATAD2	FUS	DNMT1	FANCA	ORC6	CENPK	ATAD5	DEK	SRSF10	BRCA1	SRSF2	PCNA	NOVA1	WDR76	PTPRZ1	FANCD2	SYNE2	BCAN	ACAP3	CENPU	CCDC14	CHEK1	ZGRF1	CDCA7	DUT	CHAF1A	E2F1	MCM3	RFC3	MCM4	LIG1	BRCA2	GINS2	CASP2	PCLAF	RAD18	DHFR	METRN	DTL	SRSF7	KPNB1	NOP56	SMC1A	RFC4	ARC	LRRC4C	SLC20A1	POLE	DDX11	PRKDC	SETD5	HNRNPDL	PNN	RFC2	RRM2	CCND2	RBL1	ZNF367	CASP8AP2	ZNF738	IPO9	OLIG1	ZNF43	MCM8	KNOP1	GADD45A	PAXX	EIF5B	MYBL2	RBBP4	NFIC	KLHL23	COL20A1	RNPS1	NFATC2IP	RIF1	MSH2	DSN1	ZWINT	HMGXB4	TIMELESS	CCNE2	RRM1	DGCR8	SLF2	TCF19	LIMA1	MACROH2A1	EXO1	FAM111B	CENPH	DDX46	SLF1	SFXN1	GINS4	POLD3	NUP210	TOP3A	E2F3	PLAT	CENPP	RFC1	USP37	WDHD1	ARL6IP6	RBBP7	FAM133B	COMMD4	CSMD2	SUZ12	SLITRK2	SLC1A2	RAB3IP	CDCA7L	CEP78	ZNF75A	HSPD1	CARHSP1	MCM10	DDB2	CIRBP	ZNF519	POLR2J3	POLA2	BLM	FEN1	NES	VCAN	GMPS	SMCHD1	MDGA2	DYNC2I2	EXOG	RNF180	GINS1	PCSK7	RBBP8	ANKRD10	ZNF730
PMC10160047-41467_2023_38186_MOESM6_ESM.xlsx-top_markers-gl_Pro2	the DESseq2 pipeline was conducted between the clusters, controlling for sequencing batch (Supplementary Dataset **3**)  Supplementary dataset 3	BRIP1	CENPK	UHRF1	ATAD2	CENPP	HELLS	FANCA	MMS22L	POLA1	KNTC1	FANCI	ZNF43	CHAF1A	PRIM2	DNMT1	WDR76	RAD18	RBL1	CHEK1	BRCA1	DTL	CLSPN	ZNF367	CPNE4	MYBL2	COL25A1	XRCC2	NASP	CENPU	GINS1	RTTN	FAT3	FANCC	PRKDC	CDC45	WDHD1	ZGRF1	SYNE2	CDK6	SLC1A2	DSN1	RFC3	EXO1	GMPS	RAD51B	FANCL	MSH2	DEK	VRK1	PTPRZ1	MCM8	ARL6IP6	RPH3A	FANCD2	SLC20A1	ZNF83	RBBP8	NETO2	CDCA7L	E2F3	CNTLN	DNA2	NDUFAF6	NFIC	CASP8AP2	MCM6	USP37	ZNF66	ARHGAP10	POLA2	ADAM19	RIF1	CASP2	MCM3	SLF1	LARGE1	SMC1A	UBA2	MDM2	ACYP1	RRM1	MMP16	FBLN7	NUP107	PDE4D	INTS7	MTHFD1L	LIG1	POLE	E2F1	ZNF519	TYMS	SFI1	PDZD2	MEOX2	STAC	KLHL29	BMP7	IQGAP2	BLM	ADAMTS9	BAZ1B	BRCA2	PDGFC	TMEM132B	NOVA1	CCDC14	TRMT9B	ZNF718	CCND2	PTPRG	SRSF10	ELOVL2	GUCY1A2	PLCB1	POSTN	POLE2	PHTF2	TOP3A	ORC6	MCM7	NIBAN1	PRIM1	NID1	RFC2	RAD54B	SESTD1	E2F7	ZNF682	ZNF100	GPHN	SIMC1	CTPS1	OXCT1	CDC25A	GPC6	TRIO	RBBP4	ZNF90
PMC2064494-jcb1750041.nxml--siRNA	contribution of seven proteins to the ultrastructure of the kinetochore was examined by EM (**Table II**)  Defects in kinetochore ultrastructure resulting from depletion of specific kinetochore proteinsaCENP-INUF2CENP-FCENP-CBUB1hMis12Aurora BExamples	CENPI	NUF2	CENPC	BUB1	MIS12
PMC1315354-1742-4682-2-46.nxml--Gene_Symbol	In our previous work [**1**]  Estimated amplitudes , and variances var(), var() of the amplitudes in the 2nd and 4th experiments of Whitfield et al. (2002), respectivelyPMSCL1MPHOSPH1MCM6STK15DKFZp762E1312KNSL5MAPK13BUB1MKI67C20orf129FLJ10540TACC3E2-EPFKIAA0008ANKTPLKPCNARAMPCHAF1BFLJ14642FEN1CENPECCNA2FLJ10468ORC1LFLJ10156CDC6CKS2USP1CDC20CCNFKNSL1C20orf1NUF2RCCNE1	EXOSC9	KIF20B	MCM6	AURKA	KIF23	MAPK13	BUB1	MKI67	FAM83D	TACC3	UBE2S	NUSAP1	PLK1	PCNA	CHAF1B	FEN1	CENPE	CCNA2	ORC1	CDC6	CKS2	USP1	CDC20	CCNF	KIF11	TPX2	NUF2	CCNE1
PMC1312313-1471-2164-6-151.nxml--Symbol	by searching TRANSFAC [51] and PubMed[52]. Sixteen NO•-regulated genes contain apparent E2F sites (Table **3A**)  Specific promoter elements associated with NO•-regulated cell cycle genesSymbolJUNCDKN1ACDC6CCNE1UNGE2F1c-MybCCNA1 bTOP2AbTOP2A bCDC2 bMKI67CENPA bCDC25BTTKPLK bCENPE	JUN	CDC6	CCNE1	UNG	E2F1	BTG1	BMI1	GFI1	CCNA1	CCNF	TOP2A	KPNA2	KIFC1	CENPA	DUSP4	KIF2C	LMNB1	MKI67	CDC25B	NCAPH	UBE2C	CENPF	CENPE	HMMR	CDC20	TTK	PLK1	CCNB1	KIF22	TROAP
PMC1312313-1471-2164-6-151.nxml--Unnamed_1	by searching TRANSFAC [51] and PubMed[52]. Sixteen NO•-regulated genes contain apparent E2F sites (Table **3A**)  Specific promoter elements associated with NO•-regulated cell cycle genesSymbolJUNCDKN1ACDC6CCNE1UNGE2F1c-MybCCNA1 bTOP2AbTOP2A bCDC2 bMKI67CENPA bCDC25BTTKPLK bCENPE	CCNA1	TOP2A	CENPA	PLK1	CCNB1
PMC1198235-1475-2867-5-28.nxml--Genes_1	with some of its transcriptional target genes in response to different chemical treatments (table **1**)  Genes and their accession number in GenbankGroup 4CDC25CCENPfNEK2BUB1BUB1BTTKGroup 5CDC34CDC45LMCM2MCM6MCM7MCM8Group 6CYP11ACYP1A1CYP1B1CYP24CYP2A7CYP2B6CYP4B1CYP51	CDC25C	NEK2	BUB1	BUB1B	TTK	CDC34	CDC45	MCM2	MCM6	MCM7	MCM8	CYP11A1	CYP1A1	CYP1B1	CYP24A1	CYP2A7	CYP2B6	CYP4B1	CYP51A1
PMC10154249-43587_2023_361_MOESM4_ESM.xlsx-Fig_1a-Unnamed_1		RGPD6	LRP5	PLK1	RGCC	FAM83D	CCNB2	SMC1A	CD2AP	CDCA8	PLCB1	SGO1	TNFRSF6B	CDK1	BABAM2	CCNB1	RPS27L	PSME3	CEP43	IPO5	CENPA	GINS2	KIF11	HASPIN	PPP3CA
PMC10154249-43587_2023_361_MOESM4_ESM.xlsx-Fig_1a-Unnamed_4		KIF2A	NOLC1	SPRY1	KIF18B	AURKB	KIF20B	CEP55	CDKN1A	EGFR	TNPO1	CCNA2	KIF23	BUB1	CCNF	RASA1	PKIA	MAD2L1	CDCA2	STAG2	E2F7	PSMD11	BUB1B
PMC10154249-43587_2023_361_MOESM4_ESM.xlsx-Fig_1a-Unnamed_7		PRKCA	CENPS-CORT	NUP153	ASPM	CENPN	NSUN2	NEK2	KIFC1	CDH1	HMMR	GIGYF2	POLA1	CDC25A	SLFN11	NCAPD3	NAA50	ERCC6L	RANBP6	CCNE2	NDC80	MASTL	CDCA5
PMC10154249-43587_2023_361_MOESM4_ESM.xlsx-Fig_1a-Unnamed_10		KIF2C	INCENP	KNTC1	CEP152	CDKN1C	NCAPH	NDE1	HSP90AA1	MZT1	NDC1	XIAP	CDK5RAP3	MCM2	TTK	KLHL21	BCAT1	E2F8	PRIM1	NCAPG2	TIMP2	EPGN	SERPINB2
PMC10154249-43587_2023_361_MOESM4_ESM.xlsx-Fig_1b-Unnamed_1		AURKB	BUB1	BUB1B	CCNA2	MAD2L1	PLK1
PMC2064937-1471-2164-8-331-S3.doc-1-GENE	Cycle, especially M Phase Mitosis, was the most significantly overrepresented gene set. Without redundancy, **3**  Additional file 3Functional classification of top-ranked genes. The 60 genes top-ranked by the combined dataset [see Additional File 2] was mapped to pre-defined functional gene sets using DAVID. Table 1 lists significantly enriched gene sets with their counts of genes overlapped to given 60 genes and the p values of Fisher's exact test. Table 2 lists the overlapped genes of several key gene sets  Click here for file	CDC25B	BUB1	EXT1	BCL2	ESR1	PTTG1	CDK16	NCAPH	CKS1B	NCAPD2	TFDP1	YWHAG	KIFC1	BIRC5	CENPW	VAV3	USP6NL	PCM1	ITPR3	GSTM3	ACTR3	BECN1	ARL4C	PTGER3	ITGBL1	DEPDC1B	CXCL14	MPL	PRDX4	TLE1	MS4A7	TXNRD1	ZDHHC13	ACTL6A	FEN1
PMC2064937-1471-2164-8-331-S2.doc-2-Name	4 while the complete gene lists are provided as supplementary data [see Additional file **2**]  Additional file 2Complete gene lists of expression profiles. This file presents the complete expression profiles derived from breast cancer microarray datasets using bootstrap procedure. In each table, 'ID' is the Unigene accession of a gene while 'Name' is its symbol. 'Count' represents how many times a gene was ranked within top-100 by bootstrapping re-samplings, and 'Weight' is the Z statistic of a gene obtained from Wilcoxon Rank Sum Test (RST) applied on the data of all patients in corresponding dataset. Table 1, 2, 3 separately give the 60-gene list derived from two independent breast cancer datasets and their combination. These lists represent gene expression profiles corresponding to 3-year recurrence outcome of breast cancer and the list in Table 3 is recommended by this study. The counts are based on 10,000 re-samplings  Click here for file	CDK16	SCUBE2	BUB1	ESR1	YWHAG	TRIP13	EMC8	CCNA2	GATA3	BIRC5	MPL	LRP8	VAV3	GGH	NCAPH	ZDHHC13	BECN1	PLIN2	PTDSS1	PRDX4	TFDP1	KDM4B	CDC25B	UBQLN1	PTGER3	GSTM3	MIS18A	DEPDC1B	BCL2	CIAO1	NCAPD2	TXNRD1	PGK1	ARL4C	ITPR3	ACADSB	CKS1B	TLE1	CXCL14	JPT1	ACTL6A	PLOD3	PTTG1	ACTR3	NUP205	USP6NL	PCM1	ITGBL1	EXT1	TROAP	MS4A7	KIFC1	PIR	CENPW	FEN1	RRM2	GART	SLC7A5	CFB
PMC9029844-43856_2022_83_MOESM7_ESM.xlsx-pvalue_0_05_2_fold_change-Gene	the vaccination (Day 0) and 7 to 10 days later (Day 7–10) (Supplementary Data **5**)  Supplementary Data 5	CAV1	H1-4	SLC35G3	H1-3	TNFRSF17	JCHAIN	H4C5	MZB1	GLDC	PYCR1	PKMYT1	IGLL5	KIF4A	EGR2	BATF2	E2F8	BIRC5	DIAPH3	KCNN3	IGF1	RSAD2	KIF18B	SLC6A9	H3C6	BVES	PTGES3L	DLGAP5	FZD2	CENPM	SPC25	CDC25A	CD180	ESCO2	SLCO5A1	RRM2	CXCL10	DTL	MELK	TROAP	NT5DC2	C4orf36	BUB1	MOXD1	ECE2	IL1B	CDC20	TSHR	CRYBB1	CEP55	LAMA3	MKI67	MYBL2	SERPING1	APOL4	CDCA2	HMMR	DEPDC1	ALDH1L2	ITM2C	TP73	CDC45	RAPGEF5	LMOD2	CDHR4	GJB6	NR4A2	PGAM4	TAMALIN	HOXA5	NR4A3	AREG
PMC9620658-12894_2022_Article_1119.nxml--Gene	are involved in the cell cycle and AURKA is involved in oocyte meiosis (Fig. **6**)  Genetic analysis of potential therapeutic target genes of aspirin in bladder cancerGSK3BCDC20TPX2AURKACCNE1	GSK3B	CDC20	TPX2	AURKA	CCNE1
PMC3296311-ECAM2012-303019.nxml--Gene	(b)ANKRD12ASPMCDC2CDC25ACDCA4CENPECHEK1COL12A1DLGAP5DPP4DTLE2F8EBPFBXO5FOLH1HIST1H4CHSP90B1ITGAVKIF14MAD2L1METAP2NRIP1POLA1PRIM2RRM1SKP2TOP2ATOP2BTPRUHRF1	ANKRD12	ASPM	CDC25A	CDCA4	CENPE	CHEK1	COL12A1	DLGAP5	DPP4	DTL	E2F8	EBP	FBXO5	FOLH1	H4C3	HSP90B1	ITGAV	KIF14	MAD2L1	METAP2	NRIP1	POLA1	PRIM2	RRM1	SKP2	TOP2A	TOP2B	TPR	UHRF1
PMC9616795-mmc4.xlsx-Cluster_markers-Unnamed_5	identified 8 clusters of microglia that express typical myeloid markers (see cluster markers in **Data S2**)  Data S2. Gene lists used for scRNAseq analysis, related to Figure 5 and STAR Methods	DLGAP5	CENPF	NUSAP1	FAM111A	CKAP2L	MKI67	KIF23	TICRR	C2orf69	HMGB2	TK1	CDC20	CCNB2	CKAP2	ARL6IP1
PMC9616795-mmc4.xlsx-Proliferation_markers_1-Unnamed_0	identified 8 clusters of microglia that express typical myeloid markers (see cluster markers in **Data S2**)  Data S2. Gene lists used for scRNAseq analysis, related to Figure 5 and STAR Methods	CENPF	GTSE1	MKI67	NUSAP1	ASPM	TACC3	TPX2	TOP2A	NDC80	CENPE	SMC4	CDCA8	KIF14	ANLN	DIAPH3	CKAP2L	PRR11	NUF2	SPC25	NCAPH	CKAP2	NCAPG	CDC25C	KIF18A	NCAPD2	MELK	BUB1B	DLGAP5	HELLS	BUB1	STIL	ATAD2	TMPO	KIF20B	RAD51AP1	CENPK	C21orf58	SCLT1	NCAPD3	KIF5B
PMC9616795-mmc4.xlsx-Proliferation_markers_2-Unnamed_0	identified 8 clusters of microglia that express typical myeloid markers (see cluster markers in **Data S2**)  Data S2. Gene lists used for scRNAseq analysis, related to Figure 5 and STAR Methods	CENPF	GTSE1	MKI67	NUSAP1	ASPM	TACC3	TPX2	TOP2A	NDC80	CENPE	SMC4	CDCA8	KIF14	ANLN	DIAPH3	CKAP2L	PRR11	NUF2	SPC25	NCAPH	CKAP2	NCAPG	CDC25C	KIF18A	NCAPD2	MELK	BUB1B	DLGAP5	HELLS	BUB1	STIL	ATAD2	TMPO	KIF20B	RAD51AP1	CENPK	C21orf58	SCLT1	NCAPD3	KIF5B
PMC9616795-mmc4.xlsx-Proliferation_markers_3-Unnamed_0	identified 8 clusters of microglia that express typical myeloid markers (see cluster markers in **Data S2**)  Data S2. Gene lists used for scRNAseq analysis, related to Figure 5 and STAR Methods	CENPF	GTSE1	MKI67	NUSAP1	ASPM	TACC3	TPX2	TOP2A	NDC80	CENPE	SMC4	CDCA8	KIF14	ANLN	DIAPH3	CKAP2L	PRR11	NUF2	SPC25	NCAPH	CKAP2	NCAPG	CDC25C	KIF18A	NCAPD2	MELK	BUB1B	DLGAP5	HELLS	BUB1	STIL	ATAD2	TMPO	KIF20B	RAD51AP1	CENPK	C21orf58	SCLT1	NCAPD3	KIF5B
PMC9616795-mmc4.xlsx-Proliferation_markers_4-Unnamed_0	identified 8 clusters of microglia that express typical myeloid markers (see cluster markers in **Data S2**)  Data S2. Gene lists used for scRNAseq analysis, related to Figure 5 and STAR Methods	CENPF	GTSE1	MKI67	NUSAP1	ASPM	TACC3	TPX2	TOP2A	NDC80	CENPE	SMC4	CDCA8	KIF14	ANLN	DIAPH3	CKAP2L	PRR11	NUF2	SPC25	NCAPH	CKAP2	NCAPG	CDC25C	KIF18A	NCAPD2	MELK	BUB1B	DLGAP5	HELLS	BUB1	STIL	ATAD2	TMPO	KIF20B	RAD51AP1	CENPK	C21orf58	SCLT1	NCAPD3	KIF5B
PMC9615471-Table_1.XLSX-Sheet1-Cluster2	specifically in the SCI population based on cutoffs of |log fold change| ≥ 1.5 (**Supplementary Table 1**)  Click here for additional data file	DTL	DLGAP5	POLE2	DEPDC1B	CCNB1	CDKN3	SKA3	KIF15	NCAPG
PMC10134358-CAM4-12-9005.nxml--Gene	relevance in LUAD by performing GSEA with RNA‐seq data of the TCGA‐LUAD cohort and **1**  Coefficients of genes in the risk signatureANLNARHGAP11ACCNB1CCNB2CDC25CCDC6DEPDC1DEPDC1BECT2KIF23KPNA2LDHALINC01537MAD2L1NCAPGNEIL3NUSAP1PAICSPCLAFPLEK2PLK1PRR11RRM2TYMSUHRF1	ANLN	ARHGAP11A	CCNB1	CCNB2	CDC25C	CDC6	DEPDC1	DEPDC1B	ECT2	KIF23	KPNA2	LDHA	MAD2L1	NCAPG	NEIL3	NUSAP1	PAICS	PCLAF	PLEK2	PLK1	PRR11	RRM2	TYMS	UHRF1
PMC10127407-12859_2023_5295_MOESM2_ESM.xlsx-GSE8056-Gene	For each dataset under consideration (GSE**2**)  Additional file 2. An excel table of gene expression data used in the model	EGF	LEPR	PVALB	NFE2L3	RECK	EFHD1	ALDH1A1	DAB2	PDE4B	OSMR	PDPN	PHLDA1	NPL	TIMP1	NCF2	CD14	NCF4	C3AR1	CSF3	CXCR2	GPSM3	ITGB2	CD53	CCR1	HCK	HCLS1	MARCKSL1	PLSCR1	PLAUR	CDC6	HSD11B1	SLC11A1	SLC2A3	ADAM8	CREM	LILRB3	CD72	RARRES2	VSNL1	COTL1	CDCA8	ADA	BIRC5	PRC1	KIF20A	CCDC88A	ENDOU	CLEC4A	CDK1	KIF4A	KIT	MDK	MKI67	COL5A2	NCAM1	CCNA2	SLC8A1	CSRP2
PMC10127407-12859_2023_5295_MOESM2_ESM.xlsx-GSE28914-Gene	For each dataset under consideration (GSE**2**)  Additional file 2. An excel table of gene expression data used in the model	EGF	LEPR	PVALB	NFE2L3	RECK	EFHD1	ALDH1A1	DAB2	PDE4B	OSMR	PDPN	PHLDA1	NPL	TIMP1	NCF2	CD14	NCF4	C3AR1	CSF3	CXCR2	GPSM3	ITGB2	CD53	CCR1	HCK	HCLS1	MARCKSL1	PLSCR1	PLAUR	CDC6	HSD11B1	SLC11A1	SLC2A3	ADAM8	CREM	LILRB3	CD72	RARRES2	VSNL1	COTL1	CDCA8	ADA	BIRC5	PRC1	KIF20A	CCDC88A	ENDOU	CLEC4A	CDK1	KIF4A	KIT	MDK	MKI67	COL5A2	NCAM1	CCNA2	SLC8A1	CSRP2
PMC10127407-12859_2023_5295_MOESM2_ESM.xlsx-GSE50425-Gene	For each dataset under consideration (GSE**2**)  Additional file 2. An excel table of gene expression data used in the model	EGF	LEPR	PVALB	NFE2L3	RECK	EFHD1	ALDH1A1	DAB2	PDE4B	OSMR	PDPN	PHLDA1	NPL	TIMP1	NCF2	CD14	NCF4	C3AR1	CSF3	CXCR2	GPSM3	ITGB2	CD53	CCR1	HCK	HCLS1	MARCKSL1	PLSCR1	PLAUR	CDC6	HSD11B1	SLC11A1	SLC2A3	ADAM8	CREM	LILRB3	CD72	RARRES2	VSNL1	COTL1	CDCA8	ADA	BIRC5	PRC1	KIF20A	CCDC88A	ENDOU	CLEC4A	CDK1	KIF4A	KIT	MDK	MKI67	COL5A2	NCAM1	CCNA2	SLC8A1	CSRP2
PMC9614757-41016_2022_301_MOESM7_ESM.docx-0-TCGA_LGG_patients	genes (DEGs) across LGG/GBM and normal brain in CGGA and TCGA datasets (logFC > **1**)  Additional file 7: Supplementary Table S1. The gene list of potential antigens for LGG and GBM in TCGA and CGGA cohorts	KIF4A	LAMC1	ASPM	KNTC1	KIF2C	PDIA4	ERCC6L	SKA1	PYGL	CDCA7L	CEP55	NCAPG	MCM3	SERPINH1	CENPI	JAG1	NUP37	FANCI	ASF1B	KIF20A	PLK1	RAD51AP1	TACC3	NUF2	FANCD2	DLGAP5	CHEK2	MORC4	CHEK1	SYDE1	BTN2A2	FOXM1	MEST	FANCC	ESCO2	FLNA	PTBP1	DBF4	CDK1	ATAD2	TNC	MCM5	CRISPLD1	ZNF20	CKS2	KIFC1	CDC45	CASP2	ELN	CDK4	STK17A	NUP107	SLFN12	CPVL	TRIP10	KANK2	NRM	CTNNAL1	STK38	GAL3ST4	RNASEH2A	ST14	HELLS	EZH2	ABCB4	PRIM2	NUP205	MCM10	PSMB8	PKMYT1	HNF4G	HLA-A	RAI14	GNAI3	SLC4A2	ABCB7	HAUS1	CARD6	IFI16	MAN2B1	EPHB4	SMO	TGFB1I1	DOCK11	AFAP1L1	TSPAN6	ZNF311	MATN2	TTC23	MAP7D3	PITX1	ATP11C	ZNF486	FBXO43	TRIM24	PROCR	BTN3A2	RDX	LPCAT3	NES	PTK7	STXBP4	A2M	LEF1	MUC1	C1QTNF1	AR	TMX1	IKBKB	LRRCC1	ZNF69	MSI1	RNF122	NPL	INPPL1	PLEKHG2	PIF1	GART	MCM9	NBPF9	LYAR	CCDC102B	PHF19	KIAA1958	DCAF13	SOX13	CDK5RAP3	CCDC102A	H2BC5	MAPKAPK2
PMC8594182-12885_2021_8932_MOESM1_ESM.docx-0-ID	Additional file 1: Supplementary Table 1 Thirty-eight genes significantly associated with prognosis in LUAD	DBF4	E2F2	CPS1	DEPDC1	FAM136A	ADRB1	CDC14A	PTHLH	CDC7	MYBL2	CCNE1	GPI	COL1A1	COL7A1	RALGPS2	EGLN3	LOXL2	PTGFRN	TTYH3	CEP55	PLK4	CCNA2	CCT6A	SPOCK1	SLC16A1	RACGAP1	E2F7	GPR37	ESCO2	UBE2C	LMNB2	CCDC137	COL5A2
PMC10126993-12885_2023_10860_MOESM11_ESM.docx-0-Node1	pairs out of which had the combined scores above 0.95 (Fig. 6G, supplementary Table **11**)  Additional file 11: Supplementary Table 11. Protein-protein interactions among genes differentially correlated with SNRPD1 and SNRPE. Protein-protein interactions were constructed using STRING	AUNIP	CCNE1	CDC20	CDC25A	CDCA8	CENPA	CENPN	KIF18B	KIF2C	NDC80	RAD54L	SEH1L	SKA1	TICRR
PMC10126993-12885_2023_10860_MOESM11_ESM.docx-0-Node2	pairs out of which had the combined scores above 0.95 (Fig. 6G, supplementary Table **11**)  Additional file 11: Supplementary Table 11. Protein-protein interactions among genes differentially correlated with SNRPD1 and SNRPE. Protein-protein interactions were constructed using STRING	KIF2C	ORC6	NDC80	CENPA	SKA1	CDC25A	CCNE1	RAD54L	PIF1	TICRR	CDC20	CDCA8	CENPN	PTPN2
PMC10126993-12885_2023_Article_10860.nxml--Node1	Among these **3**  Protein-protein interactions among genes/proteins differentially associated with SNRPD1 and SNRPE. Predictions were conducted using STRING. Node pairs with ‘combined score’>0.95 were selected. The full results are available in supplementary Table 11CENPANDC80CDC20KIF2CCCNE1CDCA8SKA1	CENPN	CDC20	CDCA8	SKA1	KIF2C	KIF18B	CENPA	CDC25A
PMC10126993-12885_2023_Article_10860.nxml--Node2	Among these **3**  Protein-protein interactions among genes/proteins differentially associated with SNRPD1 and SNRPE. Predictions were conducted using STRING. Node pairs with ‘combined score’>0.95 were selected. The full results are available in supplementary Table 11CENPANDC80CDC20KIF2CCCNE1CDCA8SKA1	CENPA	NDC80	CDC20	KIF2C	CCNE1	CDCA8	SKA1
PMC10126993-12885_2023_10860_MOESM10_ESM.docx-0-Unnamed_0	were 29 genes and 1 protein differentially associated with SNRPD1 and SNRPE (supplementary Table **10**)  Additional file 10: Supplementary Table 10. Genes differentially correlated with SNRPD1 and SNRPE using both TCGA gene expression and MS protein expression data	SUZ12	SKA1	NDC80	FAM136A	CDC20	CENPA	SEH1L	PTPN2	CDC25A	ORC6	AUNIP	KIF2C	CCNE1	RAD54L	CDCA8	PIF1	CENPN	KIF18B	TICRR	RALGPS2	NOSTRIN	ATOSA	PRICKLE2	GALNT10	KIAA0825
PMC9547242-mmc2.docx-4-Gene_Names	Supplementary Tables	CDC20	CDC6	CDK1	BUB1	MCM2	BUB1B	MCM7	DKC1	NDC80	CDC45	MCM6
PMC9547242-mmc2.docx-5-mRNA	Supplementary Tables	BUB1	BUB1B	CDC6	CDC20	CDC45	CDK1	DKC1	MCM2	MCM6	MCM7	NDC80
PMC9547242-mmc2.docx-6-mRNA	Supplementary Tables	BUB1	BUB1B	CDC6	CDC20	CDC45	CDK1	DKC1	MCM2	MCM6	MCM7	NDC80
PMC9547242-mmc2.docx-7-mRNA	Supplementary Tables	CDC45	BUB1B	CDK1	BUB1	NDC80	CDC20
PMC9547242-mmc2.docx-8-mRNA	Supplementary Tables	BUB1B	NDC80	CDC20	BUB1	CDC45	CDK1
PMC10119407-Table2.xlsx-Sheet1-gene	Click here for additional data file	ADAMDEC1	APOBEC3B	AQP7	AURKB	CCNB2	CDCA2	CENPA	DEPDC1	E2F2	E2F7	E2F8	EVX1	CIBAR2	GFI1B	HAS2	HOXA13	HOXD9	IQGAP3	KIF18A	MC5R	MYOD1	NCAPG	NR5A2	OR4N2	OTOG	PCSK9	SIX1	SKOR2	SLC14A2	UBE2C	ZNF560
PMC10117961-Table_3.xlsx-Sheet1-Supplementary_Table_3_The_results_of_correlation_between_gene_expression_and_clinical_stage	that 93 out of 143 potential genes were linked with the tumor stage ( **Supplementary Table 3**)  Click here for additional data file	AURKA	AURKB	BIRC5	BLM	BRCA1	BRIP1	BUB1	BUB1B	CCNA2	CCNB1	CCNB2	CCNE1	CDC20	CDC25A	CDC25C	CDC45	CDC6	CDCA5	CDCA8
PMC10117961-Table_3.xlsx-Sheet1-Unnamed_3	that 93 out of 143 potential genes were linked with the tumor stage ( **Supplementary Table 3**)  Click here for additional data file	CDK1	CDT1	CENPA	CENPE	CENPF	CENPI	CENPK	CENPM	CENPU	CENPW	CHEK1	CHEK2	CHTF18	CKS1B	CLSPN	DNA2	DSCC1	E2F2	ERCC6L
PMC10117961-Table_3.xlsx-Sheet1-Unnamed_6	that 93 out of 143 potential genes were linked with the tumor stage ( **Supplementary Table 3**)  Click here for additional data file	ESCO2	ESPL1	EXO1	FEN1	FOXM1	GINS1	GINS2	GINS4	GTSE1	HJURP	HMMR	KIF20A	KIF23	KIF2C	KNL1	LMNB1	MAD2L1	MCM10	MCM2
PMC10117961-Table_3.xlsx-Sheet1-Unnamed_9	that 93 out of 143 potential genes were linked with the tumor stage ( **Supplementary Table 3**)  Click here for additional data file	MCM4	MCM6	MND1	MYBL2	NCAPG	NCAPG2	NCAPH	NDC80	NEK2	NUF2	OIP5	ORC1	ORC6	PIF1	PKMYT1	PLK1	PLK4	POLE2	PTTG1
PMC10117961-Table_3.xlsx-Sheet1-Unnamed_12	that 93 out of 143 potential genes were linked with the tumor stage ( **Supplementary Table 3**)  Click here for additional data file	RAD51	RCC1	RFC4	RMI2	RRM2	SGO1	SGO2	SKA1	SPC24	SPC25	TK1	TOP2A	TPX2	TUBA4B	UBE2C	UBE2S	ZWINT
PMC10122297-40170_2023_305_MOESM1_ESM.docx-1-CIN29	See **Supplement**  Additional file 1: Supplementary Materials and Methods, Supplementary Figures, SupplementaryTables, Supplementary References	AURKA	AURKB	CCNB1	CCNB2	CDC20	CDCA8	CEP55	ECT2	ESPL1	FOXM1	H2AX	KIF20A	KIF4A	MAD2L1	NEK2	PRC1	PTTG1	RAD21	RFC4	TOP2A	TPX2	TTK	ZWILCH	ZWINT
PMC10122297-40170_2023_305_MOESM1_ESM.docx-2-MMC2-senescence_5	See **Supplement**  Additional file 1: Supplementary Materials and Methods, Supplementary Figures, SupplementaryTables, Supplementary References	MCM5	CDCA7	CDT1	ATAD5	FANCD2	TMPO	PTTG1	UHRF1	POLE2	PRIM1	DEPDC1B	SPC24	HMGB2	LMNB1
PMC10110890-Table_5.xlsx-Cluster_2-node	Click here for additional data file	PCNA	MCM2	MCM3	MCM5	RPA2	POLA1	PRIM1	MCM6	RFC5	TYMS	CDC7	DUT	MCM8	RBBP4	RRM1	CHAF1A	LIG1	SMC2	TIMELESS	CHAF1B	DONSON	EZH1	SUZ12	CBX7	FANCL	HNRNPH1	NT5E	PHF19	SMARCA4	SMC1A	SMC1B	XRCC1	BTG1	RMI1	SFPQ	STAG3	ACTN1	ATG7	CHM	DENND2D	DHFR	EXOC5	HELLS	HLTF	HNRNPA3	HNRNPH3	ME1	MLH1	MYO5A	NAMPT	NUSAP1	POU3F1	PSPC1	SMARCA2	SP1	SSX2IP	UBE2F	UNG
PMC10106702-Table_4.xlsx-Sheet1-Supplementary_Table_S4_Genes_from_red_and_turquoise_modules	S2C-S2F . The genes from the two modules were selected for further analysis ( **Supplementary Table S4**)  Click here for additional data file	IL5RA	MUC2	GSTT2B	ESM1	PRLR	TDRD5	DEUP1	UPK3A	RFLNA	PRKG2	CACNA1G	UGT2B15	FMOD	PABPC1L2A	HJURP	CA4	CALN1	FCN2	TOP2A	UGT1A3	ANO7	MYBL2	KIF4A	UBE2C	RRM2	BIRC5	CA2	TPX2	CES4A	IQGAP3	DLGAP5	NPBWR1	BMP6	PBK	VGF	HMMR	PTP4A3	CENPF	CBX2	MELK	NEK2	PTPRR	KIF20A	GTSE1	TROAP	ASPM	CRYM	CENPA	CDC20	MKI67	CENPM	FAM111B	RIMS2	DEPDC1	PIMREG	CWH43	FAM135A	CDC25C	NCAPG	PDE4B	SHISA3	UGT1A1	GABRD	CKAP2L	KIF14	PKMYT1	CEP55	HOXC13	SPC24	CDK1	BUB1	TTK	AURKB	KIF18B	SOX11	SEMA6A	MDK	IAPP	CDT1	MAJIN	BUB1B	CAMKV	NCAPH	DEPDC1B	ANLN	CDC45	BASP1	TK1	MEGF10	PLK1	DNALI1	CDKN3	SKA3	SLC16A6	AKR1D1	KNG1	C1QTNF3	CCNB2	UHRF1	SERPINA7	EXO1	E2F2	GSTT2
PMC10106835-fcimb-13-1074847.nxml--HGNC	tuberculosis (Wang et al., 2018). The top 50 DEG by significance are presented in **Table 2**  The top 50 genes differentially expressed during acute HIV infection, eight of which were positively correlated with viral loadTMEM155CDCA7NUSAP1KIAA0101TYMSNCAPGCDC45CD8BPCCNA2DTLMELKKIF11CD8BBUB1BMYL6BMKI67ANLNCCL5RRM2PBKUHRF1CLSPNCDC6MCM10CDCA5TOP2AAPOBEC3HFABP5KIF15ASPMBRIP1SKA3GINS2KIF7E2F8EXO1KIF2CPOLQMCM4TPX2SLC27A2CDC25AKIFC1ESCO2E2F7CENPMNEIL3CD8AMIR4435-1HGRAD54L	SMIM43	CDCA7	NUSAP1	PCLAF	TYMS	NCAPG	CDC45	CD8B2	CCNA2	DTL	MELK	KIF11	CD8B	BUB1B	MYL6B	MKI67	ANLN	CCL5	RRM2	PBK	UHRF1	CLSPN	CDC6	MCM10	CDCA5	TOP2A	APOBEC3H	FABP5	KIF15	ASPM	BRIP1	SKA3	GINS2	KIF7	E2F8	EXO1	KIF2C	POLQ	MCM4	TPX2	SLC27A2	CDC25A	KIFC1	ESCO2	E2F7	CENPM	NEIL3	CD8A	RAD54L
PMC2527336-1471-2164-9-375-S13.xls-Sheet1-Gene_Symbol	these genes in the rankings obtained from the individual datasets (Figure 10). Additional file **13**  Additional file 13Centroids for the 127 gene classifier that was extracted from the six pooled datasets, including detailed info for the selected reporters  Click here for file	CCNB2	KIF20A	CMC2	RACGAP1	MELK	EPHX2	CCNB1	STAT5B	KIF4A	PRC1	CX3CR1	UBE2S	NUSAP1	CDKN3	KIF13B	CCT5	PTTG1	RRM2	PAK3	TPX2	KIFC1	STARD13	TRIP13	LRIG1	BUB1B	DLGAP5	H2AZ1	FXYD1	BUB1	MAD2L1	PGK1	CENPU	STAT5A	SEMA3G	CXCL12	ASPM	CDC20	CENPA	IGF1	KIF14	DLX2	TREM1	RAI2	CKS2	SHMT2	DDX39A	SETBP1	ELOVL5	C7	ZWINT	DIXDC1	BYSL	KPNA2	TROAP	EVL	CIRBP	KIF23	EIF4EBP1	SLC25A12	TNS2	CCNA2	ACKR1	LRP2	TACC3	NTRK2	DIRAS3	BTG2	TIMP4	CLEC3B	GOLT1B	GAPDH	RTN1	RALA	SHCBP1	TTK	HNRNPAB	TNFSF12	ABCA8	HLF	CREBL2	ALDH1A1	PPARG	CD302	CDCA3	PLSCR4	NEK2	ADGRG1	MSH6	IGFBP6	MCM6	DTL	MAB21L1	TMT1A	ERO1A	KIF2C	SQLE	CFAP20	THYN1	RAB5IF	MYBL2	CYBRD1	CDC45	COQ9	TUBB3	GLRX2	JPT1	CCL14	ERBB4	SPAG5	BTD	CEP55	CIAPIN1	SLC7A5	PNMA2	EMC8	PSMD14	SYNE1	PCLAF	MKI67	PTGER3	VILL	HMMR
PMC2527336-1471-2164-9-375-S13.xls-Sheet1-Ensembl_Gene	these genes in the rankings obtained from the individual datasets (Figure 10). Additional file **13**  Additional file 13Centroids for the 127 gene classifier that was extracted from the six pooled datasets, including detailed info for the selected reporters  Click here for file	KIF20A	MELK	EPHX2	CCNB1	STAT5B	KIF4A	PRC1	CX3CR1	NUSAP1	KIF13B	CCT5	RRM2	TPX2	STARD13	TRIP13	LRIG1	BUB1B	DLGAP5	BUB1	MAD2L1	PGK1	STAT5A	SEMA3G	HJURP	ASPM	IGF1	GARS1	KIF14	RAI2	C7	DIXDC1	KPNA2	TROAP	KIF23	SLC25A12	SPRYD3	CCNA2	CADM3	LRP2	TACC3	NTRK2	DIRAS3	BTG2	TIMP4	GOLT1B	GAPDH	RTN1	RALA	SHCBP1	TTK	HNRNPAB	ABCA8	HLF	CREBL2	ALDH1A1	PLSCR4	NEK2	ADGRG1	MSH6	SOAT2	MCM6	DTL	MAB21L1	ERO1A	KIF2C	SQLE	THYN1	CYBRD1	CDC45	ERBB4	SPAG5	BTD	CEP55	EMC8	SYNE1	MKI67	PTGER3	VILL	HMMR
PMC9895788-fgene-14-1106927.nxml--Name	the top five hub genes (Figure 4E). The five hub genes were identified in **Table 2**  Top 5 in PPI network of interactive genes ranked by Maximum Climate Centrality (MCC) methodCDCA5CENPADTLNCAPHNEIL3	CDCA5	CENPA	DTL	NCAPH	NEIL3
PMC9895788-Table1.DOCX-1-Name	Click here for additional data file	RAD51AP1	CDCA5	EXO1	MCM10	NCAPH
PMC9895788-Table1.DOCX-2-Gene_ID	Click here for additional data file	CLSPN	NEIL3	CENPA	NCAPH	MND1	SHLD2	RCBTB1	ITGAV	GABARAPL1	TDG	TPGS1	ITGB3BP	DTL	CDCA5	ITPRIP	TENT5B	SPC24	ZNF367	CCNE2	MCMDC2	ZNF546	NEMP2	EMP2	SCN4A	MYC	GNAL	MGAT5	H4C8	CADPS	HTRA3	NIM1K
PMC9895788-Table1.DOCX-2-Gene_Name	Click here for additional data file	CLSPN	NEIL3	CENPA	NCAPH	MND1	SHLD2	RCBTB1	ITGAV	GABARAPL1	TDG	TPGS1	ITGB3BP	DTL	CDCA5	ITPRIP	TENT5B	SPC24	ZNF367	CCNE2	MCMDC2	ZNF546	NEMP2	EMP2	SCN4A	MYC	GNAL	MGAT5	H4C8	CADPS	HTRA3	NIM1K
PMC1940030-1471-2105-8-258-S1.xls-Table2-Unnamed_1	The first data set from [**1**]  Additional file 1Supplementary Table 1. Fuzzy rule sets obtained (using the TT3 data set) for each cell cycle gene, showing each run of the evoluationary algorithm (with a different random number generator seed). Supplementary Table 2. Rule sets obtained for each gene (a) using the TT3 data set (lowest error ("best") and consensus of algorithm runs, (b) using the TT2 data set, and (c) using the Shake data set (with only the consensus shown for the latter two). Supplementary Table 3. Errors and probabilities of finding rule sets by chance for each data set, applying the rule sets shown in Supplementary Table 2. Data Sheets. In addition, there are sheets with the data sets described in the paper, containing fuzzified, arctan(log)-transformed gene expression ratios for the human cell cycle marker genes (Table 2)  Click here for file	CCNE1	E2F1	CDC6	PCNA	RFC4	DHFR	RRM2	RAD51	TOP2A	CCNF	CCNA2	AURKA	BUB1	CCNB1	PLK1	PTTG1	RAD21	VEGFC	CDKN3
PMC1940030-1471-2105-8-258-S1.xls-Table3-Unnamed_0	The first data set from [**1**]  Additional file 1Supplementary Table 1. Fuzzy rule sets obtained (using the TT3 data set) for each cell cycle gene, showing each run of the evoluationary algorithm (with a different random number generator seed). Supplementary Table 2. Rule sets obtained for each gene (a) using the TT3 data set (lowest error ("best") and consensus of algorithm runs, (b) using the TT2 data set, and (c) using the Shake data set (with only the consensus shown for the latter two). Supplementary Table 3. Errors and probabilities of finding rule sets by chance for each data set, applying the rule sets shown in Supplementary Table 2. Data Sheets. In addition, there are sheets with the data sets described in the paper, containing fuzzified, arctan(log)-transformed gene expression ratios for the human cell cycle marker genes (Table 2)  Click here for file	CCNE1	E2F1	CDC6	PCNA	RFC4	DHFR	RRM2	RAD51	TOP2A	CCNF	CCNA2	AURKA	BUB1	CCNB1	PLK1	PTTG1	RAD21	VEGFC	CDKN3
PMC1940030-1471-2105-8-258-S1.xls-Data_TT1-Fuzzified_gene_expression_values_transformed_as_described_in_Methods	The first data set from [**1**]  Additional file 1Supplementary Table 1. Fuzzy rule sets obtained (using the TT3 data set) for each cell cycle gene, showing each run of the evoluationary algorithm (with a different random number generator seed). Supplementary Table 2. Rule sets obtained for each gene (a) using the TT3 data set (lowest error ("best") and consensus of algorithm runs, (b) using the TT2 data set, and (c) using the Shake data set (with only the consensus shown for the latter two). Supplementary Table 3. Errors and probabilities of finding rule sets by chance for each data set, applying the rule sets shown in Supplementary Table 2. Data Sheets. In addition, there are sheets with the data sets described in the paper, containing fuzzified, arctan(log)-transformed gene expression ratios for the human cell cycle marker genes (Table 2)  Click here for file	CCNE1	E2F1	CDC6	PCNA	RFC4	DHFR	RRM2	RAD51	TOP2A	CCNF	CCNA2	AURKA	BUB1	CCNB1	PLK1	PTTG1	RAD21	VEGFC	CDKN3
PMC1940030-1471-2105-8-258-S1.xls-Data_TT2-Fuzzified_gene_expression_values_transformed_as_described_in_Methods	The first data set from [**1**]  Additional file 1Supplementary Table 1. Fuzzy rule sets obtained (using the TT3 data set) for each cell cycle gene, showing each run of the evoluationary algorithm (with a different random number generator seed). Supplementary Table 2. Rule sets obtained for each gene (a) using the TT3 data set (lowest error ("best") and consensus of algorithm runs, (b) using the TT2 data set, and (c) using the Shake data set (with only the consensus shown for the latter two). Supplementary Table 3. Errors and probabilities of finding rule sets by chance for each data set, applying the rule sets shown in Supplementary Table 2. Data Sheets. In addition, there are sheets with the data sets described in the paper, containing fuzzified, arctan(log)-transformed gene expression ratios for the human cell cycle marker genes (Table 2)  Click here for file	CCNE1	E2F1	CDC6	PCNA	RFC4	DHFR	RRM2	RAD51	TOP2A	CCNF	CCNA2	AURKA	BUB1	CCNB1	PLK1	PTTG1	RAD21	VEGFC	CDKN3
PMC1940030-1471-2105-8-258-S1.xls-Data_TT3-Fuzzified_gene_expression_values_transformed_as_described_in_Methods	The first data set from [**1**]  Additional file 1Supplementary Table 1. Fuzzy rule sets obtained (using the TT3 data set) for each cell cycle gene, showing each run of the evoluationary algorithm (with a different random number generator seed). Supplementary Table 2. Rule sets obtained for each gene (a) using the TT3 data set (lowest error ("best") and consensus of algorithm runs, (b) using the TT2 data set, and (c) using the Shake data set (with only the consensus shown for the latter two). Supplementary Table 3. Errors and probabilities of finding rule sets by chance for each data set, applying the rule sets shown in Supplementary Table 2. Data Sheets. In addition, there are sheets with the data sets described in the paper, containing fuzzified, arctan(log)-transformed gene expression ratios for the human cell cycle marker genes (Table 2)  Click here for file	CCNE1	E2F1	CDC6	PCNA	RFC4	DHFR	RRM2	RAD51	TOP2A	CCNF	CCNA2	AURKA	BUB1	CCNB1	PLK1	PTTG1	RAD21	VEGFC	CDKN3
PMC1940030-1471-2105-8-258-S1.xls-Data_TN-Fuzzified_gene_expression_values_transformed_as_described_in_Methods	The first data set from [**1**]  Additional file 1Supplementary Table 1. Fuzzy rule sets obtained (using the TT3 data set) for each cell cycle gene, showing each run of the evoluationary algorithm (with a different random number generator seed). Supplementary Table 2. Rule sets obtained for each gene (a) using the TT3 data set (lowest error ("best") and consensus of algorithm runs, (b) using the TT2 data set, and (c) using the Shake data set (with only the consensus shown for the latter two). Supplementary Table 3. Errors and probabilities of finding rule sets by chance for each data set, applying the rule sets shown in Supplementary Table 2. Data Sheets. In addition, there are sheets with the data sets described in the paper, containing fuzzified, arctan(log)-transformed gene expression ratios for the human cell cycle marker genes (Table 2)  Click here for file	CCNE1	E2F1	CDC6	PCNA	RFC4	DHFR	RRM2	RAD51	TOP2A	CCNF	CCNA2	AURKA	BUB1	CCNB1	PLK1	PTTG1	RAD21	VEGFC	CDKN3
PMC1940030-1471-2105-8-258-S1.xls-Data_Shake-Fuzzified_gene_expression_values_transformed_as_described_in_Methods	The first data set from [**1**]  Additional file 1Supplementary Table 1. Fuzzy rule sets obtained (using the TT3 data set) for each cell cycle gene, showing each run of the evoluationary algorithm (with a different random number generator seed). Supplementary Table 2. Rule sets obtained for each gene (a) using the TT3 data set (lowest error ("best") and consensus of algorithm runs, (b) using the TT2 data set, and (c) using the Shake data set (with only the consensus shown for the latter two). Supplementary Table 3. Errors and probabilities of finding rule sets by chance for each data set, applying the rule sets shown in Supplementary Table 2. Data Sheets. In addition, there are sheets with the data sets described in the paper, containing fuzzified, arctan(log)-transformed gene expression ratios for the human cell cycle marker genes (Table 2)  Click here for file	CCNE1	E2F1	CDC6	PCNA	RFC4	DHFR	RRM2	RAD51	TOP2A	CCNF	CCNA2	AURKA	BUB1	CCNB1	PLK1	PTTG1	RAD21	VEGFC	CDKN3
PMC1940030-1471-2105-8-258.nxml--Gene_Name	and used the "TT3" data set to determine the rules, as shown in Table **6**  Exhaustive Search Results and Evolutionary Method EvaluationInputsBRCA1CDC25BE2F1CDC2CDKN1BCCNA2POLD3PCNAGADD45AMDM2Fit Error (E)Ave. # Gen.Max. # Gen.	CCNE1	E2F1	CDC6	PCNA	RFC4	DHFR	RRM2	RAD51	TOP2A	CCNF	CCNA2	AURKA	BUB1	CCNB1	PLK1	PTTG1	RAD21	VEGFC	CDKN3
PMC1940030-1471-2105-8-258.nxml--Gene	and used the "TT3" data set to determine the rules, as shown in Table **6**  Exhaustive Search Results and Evolutionary Method EvaluationInputsBRCA1CDC25BE2F1CDC2CDKN1BCCNA2POLD3PCNAGADD45AMDM2Fit Error (E)Ave. # Gen.Max. # Gen.	CCNE1	E2F1	CDC6	PCNA	RFC4	DHFR	RRM2	RAD51	TOP2A	CCNF	CCNA2	AURKA	BUB1	CCNB1	PLK1	PTTG1	RAD21	VEGFC	CDKN3
PMC1386718-1471-2105-7-26.nxml--Gene_Name	their functional relations between the cell cycle regulation genes. Using spotted cDNA microarrays, containing **2**  List of the identified time-delayed gene regulations for human Hela cell cycling. In the bold style are the rules extracted from confident trees and in the regular style are the rules extracted from putative treesPCNANPATE2F1CCNE1CDC25ACDKN1ABRCA1DHFRTYMSCCNFCCNA2CDC20STK15BUB1BCKS2CDC25CPLKCCNB1CDC25BCDC2	PCNA	NPAT	E2F1	CCNE1	CDC25A	CDKN1A	BRCA1	DHFR	TYMS	CCNF	CCNA2	CDC20	AURKA	BUB1B	CKS2	CDC25C	PLK1	CCNB1	CDC25B
PMC10107240-JMV-95-0-s001.xlsx-Table_S1-Unnamed_13	from patients with COVID‐19, published between December 2019 and January 2021 (Supporting Information: Table **Si**)  Supporting information  Click here for additional data file	ANAPC1	CENPE	CENPF	CENPU	CEP131	DHFR	GINS2	HAUS1	HLA-A	IFIT1	MAD1L1	MCM6	MNAT1	NCAPG	NCAPH	NDC80	NUP35	ORC6	PCNA	RFC4	RPS27	SMC2	TGFB1	TOP2A	CDC6	CLSPN	ORC1	BIRC5	RMI2	SKA1	TUBA4A
PMC10107240-JMV-95-0-s001.xlsx-Table_S2-Unnamed_25	from patients with COVID‐19, published between December 2019 and January 2021 (Supporting Information: Table **Si**)  Supporting information  Click here for additional data file	ADAMTS14	AQP10	ATP5MK	BEX2	BFSP1	BFSP2	BSPRY	BTBD17	C19orf84	C20orf204	CABP5	CACNA1F	CACNA1I	CADM1	CAMP	CBR3	CCL3	CCNB1	CCNB2	CCR10	CD70	CDC20	CDC45	CDK1	CDKN2A	CDR2L	CEP55	CFH	CLEC1B	CMTM5	CPNE7	DLGAP5	DTL	ENKUR	ESPL1	EVA1C	FAM167B	FBXO4	FERMT2	FOXM1	GINS2	GMNN	GSC	GZMH	H2BC17	HMGB3	HMMR	HSPB6	IGLL5	INKA1	ITGB4	JCHAIN	KCNN3	KIF11	KRT2	LAIR2	LEP	MAD2L1	MAOB	MELK	MND1	MRPL39	MRPL47	MRPL51	MSC	MYBL2	MYL6B	MZB1	NCAPG	NDUFA1	NDUFS5	NEFM	NEK2	NEXMIF	NKX3-1	NME1	NPM2	NUF2	PBK	PCSK1N	PDE2A	PHLDA3	PIF1	PKMYT1	PLA2G2C	PM20D1	POMC	PTGES	PTPRN	PTTG1	RECQL4	RNF208	RPH3A	RPL26L1	RPL34	RPL36AL	RPS23	RSPO4	SDC1	SEPTIN3	SERPINI1	SGPP2	SMIM30	SNRPD2	SNRPG	SPC25	SAXO5	TGFB1I1	TIPIN	TMEM44	TNFRSF13B	TNFRSF4	TNNC2	TRIP13	TSHZ2	TXNDC5	UBE2T	UCHL1	UQCRB	WDR86	ZBTB32	ZNF582	ZWINT
PMC10107240-JMV-95-0-s001.xlsx-Table_S3-Unnamed_11	from patients with COVID‐19, published between December 2019 and January 2021 (Supporting Information: Table **Si**)  Supporting information  Click here for additional data file	CCNB2	TPX2	CDKN1A	MYBL2	PSMF1	PKMYT1	FOXM1	TUBB4B	GTSE1	TUBA4A	CDC20	ESPL1	RAB1B	LMNA	BIRC5	SKA1	SPC24	MAPK3	E2F2	CARM1	TGFB1	HLA-A	AP2M1
PMC10107240-JMV-95-0-s001.xlsx-Table_S3-Unnamed_17	from patients with COVID‐19, published between December 2019 and January 2021 (Supporting Information: Table **Si**)  Supporting information  Click here for additional data file	CDC20	CCNB1	PTTG1	CDK1	NEK2	MAD2L1	CDC45	CCNB2	PKMYT1	GINS2	CDKN2A	GMNN	NCAPG	MND1	HMMR	FOXM1	ZWINT	ESPL1	NUF2	MYBL2	SPC25	ZBTB32	DTL	SNRPG
PMC10107240-JMV-95-0-s001.xlsx-Table_S3-Unnamed_24	from patients with COVID‐19, published between December 2019 and January 2021 (Supporting Information: Table **Si**)  Supporting information  Click here for additional data file	PPP2CA	ARID3A	TOP2A	PSMB5	BRCC3	CEP131	NCAPG	ANAPC1	ATP6V1H	DSN1	PPP2R1B	SMC4	NCAPH	SMC2	NDC80
PMC10107240-JMV-95-0-s001.xlsx-Table_S9-Unnamed_11	from patients with COVID‐19, published between December 2019 and January 2021 (Supporting Information: Table **Si**)  Supporting information  Click here for additional data file	AURKB	BUB1B	CCNB1	CDC20	CDC45	CDC6	CDK5RAP3	CDT1	CENPF	CHEK1	CLSPN	E2F1	EME1	KLHL22	MAD1L1	MAD2L1	MUS81	NABP2	NDC80	NEK11	ORC1	PLK1	PLK2	RAD9A	TICRR	TRIP13	TTK	WEE1	ZFYVE19	ZNF830	ZWINT
PMC10107240-JMV-95-0-s001.xlsx-Table_S12-Unnamed_10	from patients with COVID‐19, published between December 2019 and January 2021 (Supporting Information: Table **Si**)  Supporting information  Click here for additional data file	UPP1	PDGFRB	PLSCR1	DBF4	NUSAP1	KIF14	CDC7	IGF1	CDC6	ECT2	NDC80	E2F7	PSMD14	UBE2E1	BUB1B	UBE2D1	TUBG1	TPX2	ANLN	CENPE	PSMB3	CDK1	YWHAG	PCNA	CDKN2C	RCC1	E2F3	BCAT1	MELK	CCNG1	FOXM1	SDCBP	MKI67	DLGAP5	ZWILCH	CHEK1	NPM1	ESPL1	KIF11	MCM6	LIN54	FAP	MYBL2	THBS1
PMC10107240-JMV-95-0-s001.xlsx-Table_S15-Supplementary_Table_S15_Top_10_gene_rankers_for_COVID-19_according_to_severity	from patients with COVID‐19, published between December 2019 and January 2021 (Supporting Information: Table **Si**)  Supporting information  Click here for additional data file	OSM	FBXL15	GPR132	LIF	PDE3A	PRKAR2B	PSMB10	SAC3D1	SSNA1	BUB1B	BUB1	CDC6	CDK1	CIT	ADGRA1	KNL1	MKI67	TOP2A
PMC1913542-1471-2105-8-194.nxml--Gene1	Similar observations were made over all datasets (see Additional file 4 and Additional file **5**)  Number of datasets on which a PPI or GGI demonstrate significant correlationPDE6DUBE2D1PRKAR1ARPLP1CDC2RRM2EIF3S10EIF3S4MCM2CKS2S100A8POLD2PDCD6GOT2MDH2EXOSC8	ARL2	RNF11	AKAP11	RPLP2	RRM2	RRM1	EIF4G2	EIF3C	MCM5	PCNA	CCNA2	S100A9	CCNB2	POLDIP2	PDCD6IP	EIF3J	MDH2	CCNB1	PBK	SPAG5	NDUFS1	MTREX
PMC10090471-Table_4.docx-0-A_GSE7390	Click here for additional data file	CDK1	CCNA2	FOXM1	MAD2L1	BIRC5	MELK	CDC20	CDC6	RRM2	CCNB2	UBE2C	CCNB1	MKI67	PBK	TOP2A
PMC10081177-media-2.xlsx-Monocyte_Culture-Unnamed_30	gene expression profile as identified by the FindAllMarkers function in Seurat (Figure 2C and **Supp. Table 2**)	TOP2A	SMC2	CENPW	MKI67	CENPF	HMGB1	TUBB	PHGDH	TMPO	SSRP1	RRM1	TUBA1B	PARP1	CCNA2	NUF2	ASPM	LAIR1	H2AX	RHAG	PRKDC	RPS3	BIRC5	AURKB	SNRPB	IMPDH2	H1-3	LMNB1	RANBP1	PSMB9	CCNB1	LBR	KIF15	CCL2	H1-5	RPL3	CENPE	MYBL2	NPM3	RAD21	PSAT1	EZH2	DNMT1	ATAD2	CENPX	NCL	CDKN3	HNRNPAB	SH3BP5	EZR	CASP1	PRR11	USP1	CNTRL	NCAPD2	NOLC1	ATAD5	H1-4	HSP90AB1	CCNB2	EIF4EBP1	CDC20	BUB1	NCAPG2	CIT	CEP55	ND6	H2AC20	SPTBN1	MIF	CLSPN	CKAP5	GMNN	DIAPH3	MPO	DLGAP5	IRF8	MSH6	FMNL1	RUNX3	KIFC1	TAGAP	CDCA3	MCM6	HOXA10	C1orf162	RNASE6	PKMYT1	CDCA8	KIF14	CD69	BARD1	FOXM1	ID2	MED13L	CCL4L1	DST	TFEC	GPR35	CST3	AGL	MNDA	PLEKHA5	H3C15	SOX4	ERCC6L	ATP6V0A2	OLFM1	GPR84	HIC1	INCENP	CDCA2	ARHGEF39	CCNF	ZFYVE16	DDT	APP	ANPEP
PMC10094141-ijms-24-06398.nxml--Unnamed_13	Method and normalized on 18S expression. QRT-PCR was performed using the primers described in **Table 2**  Primers used in qPCR analysis18SS0X10MITFTYRP1TYRPMEL17DCTRAB27A	TPX2	CBX5	SFRP1	FBL	CENPF	SNRPF	G3BP1	RCOR2	UBE2C	H2AC6	H4C4	H2BC9	H3C1	H2AC16
PMC10100253-12967_2023_4083_MOESM2_ESM.xlsx-hub_genes_in_plasma-Supplementary_Table_S3-1_Functional_annotation_of_seven_hub_genes_in_plasma_group	STRING and visualized using Cytoscape. We obtained a PPI network with 893 nodes and **2**  Additional file 2: Functional annotation of hub genes in plasma and placental group	TOP2A	RFC4	CHEK1	MKI67	MCM2	CDC25A	RPA1
PMC10055242-media-4.xlsx-B_Cell_Signatures-GC_DZ	MAF, and both scored highly for a Tfh cell gene signature (Figure 2C,D, S4C, **Table S3**)	CCNB1	CCNB2	AURKA	CENPE	CENPA	CCNA2	BUB1	CEP55	NUF2	CENPF	HMMR	DEPDC1	PRC1	MND1	GTSE1	ARL6IP1	ASPM	TAPT1	PSRC1	TOP2A	CDC20	CDKN3	FOXM1	TCF3	NEIL3	ANLN	NCAPH	MXD3	SGO2	NCAPG	NEK2	RACGAP1	TPD52	TERF2	NUSAP1	H2AZ2	FAM83D	CDK1	UBE2S	BIRC5	UBE2C	CDCA3	CKAP5	CDCA8	HJURP	SMC4	NDC1	KNSTRN	TPX2	EZR	DLGAP5	HMGB3	SMARCA4	PLK4	GPSM2	ECT2	STMN1	KIF14	TUBB4B	PBK	TMSB15A	AURKB	MDM2	PSIP1	AICDA	MELK	NUCKS1	CLIC4	KIF22	BACH2	KANK2	RPS27L	POLH	KIF2C	KMT2A	NDC80	MME	CDK13	TMPO	JPT1	SPAG5	CXCR4	TTK	PAPSS1	CKS1B	CDT1	HAUS8	FBXO43	TYMS	PTTG1	CKAP2	KNL1	C4orf3	CCNF	ESPL1	TROAP	PGBD5	TUBB3	BRD8	ATP6V1G3	SPA17	KIF11	SUGCT	PEG10	CDC25B	ATAD2	CDCA2	TACC3	CDC25C	KIF23	OAS1	GCSAM	KIF4A	KIF18B	RABGAP1	KIF20A	WASF3	GAS2L3	CD27	MKI67	SNTA1	DCK	FOXO1	SPDL1	BCR	CCDC110	PEX5	MFHAS1	BUB1B	PIF1	TK1	DNMT3B	FANCI	ARHGEF39	LSM10	CDK19	PPP2R5C	TRIM59	FBLN5	DEPDC1B	DNASE1	OIP5	SKA2	CARHSP1	SPIN4	STK40	ATP8B3	APOLD1	ARHGAP19	NCAPD2	SSBP2	PXMP2	SLCO3A1	SEC14L1	RRM2B	S100Z	H2AX	BLOC1S6	RGCC	FAM241A	FAM72A	RBFOX2	SLC30A4	RAPGEF2	STK38	POU4F1	CCND3	ISG20	PRDM15	CFAP251	SUSD3	SMAD1	PRKAR2B	POU2AF1	CDKN2C	PTP4A2	SLC2A5	SYBU	UBR5	RAD17	H1-10	SGPP1	TJP2	KIFC1	CEP70	DEPTOR	CDKN2D	RNFT2	SAC3D1	RUBCNL	ST14	ABCA1	HES6	CYTH3	SGCE	IFT122	YPEL1	CRACD	RNF19B	OSBPL10	PRR15	APBB2	APOBEC3B	TMX4	HRK	WNK2	SCRN1	ZNF385B	ALDH7A1	FAM107B	RNF144B	DSTN	H2AC11	CHD7	ALOX5	TP53INP1	LPP	UBE2J1
PMC8732329-can-21-1207_supplementary_tables_s1-s12_suppst1-st12.xlsx-S4-Unnamed_0	Supplementary Tables S1-S12  Click here for additional data file	MCM10	PIMREG	CCNB2	MMP1	VAV3	PCSK6	GNG11
PMC8732329-can-21-1207_supplementary_tables_s1-s12_suppst1-st12.xlsx-S5-Unnamed_0	Supplementary Tables S1-S12  Click here for additional data file	MCM10	PIMREG	CCNB2	MMP1	VAV3	PCSK6	GNG11
PMC8732329-can-21-1207_supplementary_tables_s1-s12_suppst1-st12.xlsx-S7-Unnamed_0	Supplementary Tables S1-S12  Click here for additional data file	MCM10	PIMREG	CCNB2	MMP1	VAV3	PCSK6	GNG11
PMC8732329-can-21-1207_supplementary_tables_s1-s12_suppst1-st12.xlsx-S9-Unnamed_0	Supplementary Tables S1-S12  Click here for additional data file	NAT1	MAPT	KIF2C	GRB7	NDC80	CCNB1	UBE2C	EXO1	SLC39A6	PTTG1	RRM2	BIRC5	ACTR3B	TMEM45B	FOXC1	MELK	MYBL2	ERBB2	UBE2T	CDC6	TYMS	CDC20	ORC6	FOXA1	BAG1	CEP55	PGR	ESR1	MMP11	MKI67	CXXC5	ANLN	BLVRA	GPR160	CENPF	CCNE1	NUF2
PMC8732329-can-21-1207_supplementary_tables_s1-s12_suppst1-st12.xlsx-S10-Unnamed_0	Supplementary Tables S1-S12  Click here for additional data file	NAT1	MAPT	KIF2C	GRB7	NDC80	CCNB1	UBE2C	EXO1	SLC39A6	PTTG1	RRM2	BIRC5	ACTR3B	TMEM45B	FOXC1	MELK	MYBL2	ERBB2	UBE2T	CDC6	TYMS	CDC20	ORC6	FOXA1	BAG1	CEP55	PGR	ESR1	MMP11	MKI67	CXXC5	ANLN	BLVRA	GPR160	CENPF	CCNE1	NUF2
PMC8732329-can-21-1207_supplementary_tables_s1-s12_suppst1-st12.xlsx-S11-Unnamed_0	Supplementary Tables S1-S12  Click here for additional data file	NAT1	MAPT	KIF2C	GRB7	NDC80	CCNB1	UBE2C	EXO1	SLC39A6	PTTG1	RRM2	BIRC5	ACTR3B	TMEM45B	FOXC1	MELK	MYBL2	ERBB2	UBE2T	CDC6	TYMS	CDC20	ORC6	FOXA1	BAG1	CEP55	PGR	ESR1	MMP11	MKI67	CXXC5	ANLN	BLVRA	GPR160	CENPF	CCNE1	NUF2
PMC8732329-can-21-1207_supplementary_tables_s1-s12_suppst1-st12.xlsx-S12-Unnamed_0	Supplementary Tables S1-S12  Click here for additional data file	NAT1	MAPT	KIF2C	GRB7	NDC80	CCNB1	UBE2C	EXO1	SLC39A6	PTTG1	RRM2	BIRC5	ACTR3B	TMEM45B	FOXC1	MELK	MYBL2	ERBB2	UBE2T	CDC6	TYMS	CDC20	ORC6	FOXA1	BAG1	CEP55	PGR	ESR1	MMP11	MKI67	CXXC5	ANLN	BLVRA	GPR160	CENPF	CCNE1	NUF2
PMC10079953-Table4.XLS-genes_in_yellow_module-gene	Click here for additional data file	CCNE1	TXN	H2AX	EZH2	E2F1	CDKN2D	CDC42	RBX1	RECQL4	AURKB	CCNE2	CCNA2	TYMS	BUB1B	BUB1	ZMAT3	RRM2	RRM1	RBBP7	RAN	HJURP	ANAPC11	PCNA	MYBL2	SMAD7	SMAD6	MAD2L1	LMNB1	BIRC5	HSPA5	H2AZ1	UHRF1	CNOT6L	SIRT3	FOXM1	E2F2	DUSP6	E2F7	CHEK1	UBE2C	KIF2C	BTG3	CENPA	CDKN2C
PMC10076552-fimmu-14-1038651.nxml--Proteins	14 predominant proteins were established in the core network ( Figure 3B ) ( **Table 1**)  Topological parameters of 14 preponderant proteinsCDK1CCNA2PLK1CDC20KIF23TOP2ACENPEFOXM1DLGAP5MKI67TPX2KIF11CCNFCDK2	CDK1	CCNA2	PLK1	CDC20	KIF23	TOP2A	CENPE	FOXM1	DLGAP5	MKI67	TPX2	KIF11	CCNF	CDK2
PMC10075172-10528_2023_10373_MOESM1_ESM.docx-1-Symbol	Supplementary file1 (DOCX 283 kb)	SKA1	CENPS	CKAP5	CLASP1	PAFAH1B1	KIF2C	CENPE	KIF2B	RPS27	CLIP1	CENPU	PDS5A	SGO1	SGO2	CDCA8	TAOK1	ESPL1	WAPL	PMF1	SPC25	MAD2L1	CDC20	INCENP	NUP160	CENPC	NUP107	RANBP2	DSN1	CENPA	RANGAP1	STAG2	PDS5B	CENPM	CENPH	NDEL1	NUF2	NUP85	RCC2	CENPF	NUDC	MAD1L1	NUP43	NUP37	KNL1	SPC24	NUP133	STAG1	AHCTF1	CENPI	SEH1L	SPDL1	ZWINT	DIAPH2	CLASP2	ZW10	BIRC5	BUB1	BUB3	RAD21	BUB1B	KIF2A	MXI1	MROH1	GCKR	CUEDC2	ESAM	HIKESHI	ZNF10	CENPW	AOPEP	THBS2	NHEJ1	CGAS	SP140L	HENMT1	KAT6B	CLPTM1	GPR108	MACO1
PMC10069004-sj-xlsx-1-bbi-10.1177_11779322231161918.xlsx-Supplementary_table_4-Supplementary_table_4	sj-xlsx-1-bbi-10.1177_11779322231161918 – Supplemental material for miR-6087 Might Regulate Cell Cycle–Related mRNAs During Cardiomyogenesis of hESCs  Click here for additional data file	BLM	RFC4	RFC3	CCNA2	CDC6	RUVBL1	ERCC6L	DNA2	RFC2	MCM6	TIMELESS	CENPH	ORC1	MAD2L2	GEN1	RAD54L	PTMA	PPP2R1B	DMC1	DUT	CKS1B	DKC1
PMC10067935-41598_2023_32569_MOESM1_ESM.xlsx-S10_Table_GSVA_signatures-Unnamed_18	were in coding regions (3′UTRs, 5′UTRs, synonymous and non-synonymous) (Fig. 1B and Supplemental Table **S1**)  Supplementary Tables	ASPM	AURKA	AURKB	BRCA1	CCNB1	CCNB2	CCNE1	CDC20	CENPM	CEP55	E2F3	GINS2	MCM10	MCM2	MKI67	NCAPG	NDC80	PTTG1	TYMS
PMC10067419-CAS-114-1616-s002.xlsx-Table_S4-Table_S5_The_upregulated_genes_in_CTCs_of_subgroup_1_compared_to_subgroup_2_in_case_10	62 genes significantly upregulated (p‐value ≤0.01) in subgroup 1 compared with subgroup 2 (Table **S5**)  Table S5  Click here for additional data file	CLSPN	DTL	CENPF	EXO1	CENPO	BABAM2	CDCA7	KIF15	POLQ	CCNA2	PLK4	MND1	EMB	CENPH	DHFR	KIFC1	CDCA7L	ZNF680	MTBP	TONSL	MCM10	CSTF2T	ZWINT	RASSF7	FAM111B	FOXM1	RAD51AP1	TROAP	ESYT1	E2F7	PARPBP	SKA3	CRIP1	BUB1B	NUSAP1	CCNB2	PCLAF	BLM	TEDC2	PKMYT1	CENPN	P2RX5	PIMREG	SPAG5	CDC6	TOP2A	BRCA1	TK1	BIRC5	ASF1B	POLD1	GINS1	CDK5RAP1	MYBL2	CHAF1B	CDC45	FBLN1	JADE3
PMC10063822-Table4.xlsx-sheet1-Unnamed_1	Click here for additional data file	CDCA2	EPM2AIP1	CCNT2	CCDC66	CCNL2	FAM111B	ANLN	CSAD	FBXO5	LIN9	NUSAP1	SELENOT	C1orf131	RPGR	PLK4	DLGAP5	GPSM2	NEK2	MND1	RAD51AP1	KIF18B	SGO1	MYBL1	CEP43	HMGB2	GORAB	ATAD2	MIS18BP1	DEPDC1B	CCDC77	ARGLU1	POGLUT1	MED7	CDK1	HMGB1	KIF11	ING3	TIA1	CIP2A	CIPC	NDC80	PRPF4B	NEIL3	SKA1	KNTC1	DEPDC1	ZNF92	MDM1	MANEA	CCDC34	SRSF6	CDKN3	CKAP2L	BUB1B	NOP58	GEN1	N4BP2L2	ITGB3BP	LCLAT1	ID2	BORA	PEG10	LUC7L3	ZWILCH	KNL1	LARP7	CKAP2	CEP192	PBK	STIL	MAGOHB	TRIM59	CCAR1	WDHD1	CENPK	COQ2	PARPBP	LSM3	ECT2	AGAP6	SMC4	TAF1D	KIF23	TRA2A	RBM39	TRAPPC2	SKA2	THOC1	PAXBP1	CEP78	RSRP1	LRRC37A2	LSM8	MRPL1	CEP55	DIAPH3	ESCO2	ZGRF1	SLF1	PPWD1	ARHGAP11A	ZDHHC17	RAD54B	CLK1	TTK	PTBP2	DEK	NCAPG	ZNG1B	ZCCHC10	SRSF10	SASS6	TOP2A	FAM111A	C2CD5
PMC10063797-fmicb-14-1138674.nxml--LightGBM_feature_list	mRMR and PFI feature lists, were obtained, which are provided in Supplementary Table S1. **Table 2**  The top 10 features in five feature listsSLC16A14THRAP3STAC3ATF5RAD51CDC45GABPB1CTNNBL1ARHGAP42PSME2	RPRD1B	ITM2C	HSP90B1	TK1	LPAR3	CENPF	TPX2	ITGAE	SPATA24	GTSE1
PMC10061288-MOL2-17-611-s004.xlsx-2-Unnamed_7	including major cluster, subcluster, corresponding marker genes, and cell numbers were addressed in Tables **S2**  Table S2. Markers of cell type and subtypes  Click here for additional data file	HAVCR2	TOP2A	ITM2C	KLRF1	NUSAP1	RGS1	HMGB2	ANXA1
PMC10061288-MOL2-17-611-s004.xlsx-2-Unnamed_8	including major cluster, subcluster, corresponding marker genes, and cell numbers were addressed in Tables **S2**  Table S2. Markers of cell type and subtypes  Click here for additional data file	CCL4L2	ASPM	GZMH	MKI67	TYMS
PMC10061288-MOL2-17-611-s005.xlsx-All-Unnamed_0	all cells in each cancer dataset separately. All gene signatures were listed in Table **S4**  Table S4. Gene set list for ssGSEA analysis  Click here for additional data file	MKI67	NDC80	NUF2	PTTG1	RRM2	BIRC5	CCNB1	CDC20	TYMS
PMC2613931-1471-2105-9-467.nxml--Unnamed_7	Supplementary Table 3. For each filtered target of MYC we selected top 5 cofactor (R**2**)  Top 10 most frequently selected coregulators for the 368 verified MYC targets using different methodsSymbolCTPSJTV1MRPL3SSRP1TPX2PSMB7RFC4MCM7HAT1HSPC111	CTPS1	AIMP2	MRPL3	SSRP1	TPX2	PSMB7	RFC4	MCM7	HAT1	NOP16
PMC2409450-1471-2105-9-125.nxml--Gene_Symbol	We directly merge the three microarray data sets in Table 1, using the **2**  Genes in the identified prognostic signature. For each probe set the first column lists the subset of the eighty pairs which contain it. The pairs are ordered from 1 to 80 by their scoresRKHD1NEK2SNAI2KCTD12MKI67APOL6CD3EAPPTPN6PRC1RAB3IL1MARCH8C18orf1CRYAASHCBP1KLHL20STAT5AANKS1ACCNE2HIRARACGAP1SFI1MLF1IPINPP5DNPATC20orf172ZCCHC10GINS2TRA@///TRACLARP5DKFZp762E1312LST1DKFZP761H1710MRE11AIGHDIGLJ3HTATSF1SCAMP2DNAJC16ESPL1ALPLMELKRPL5CD28KIF14AURKATMPRSS6LARP1RPL26L1ADCY9SELERRM2ECHDC3ZBTB11CDC2CGRRF1NFYCKIAA1794CTSZIFIT5PLVAPSNX2AP2A2ACBD3TIMM17ALAMP1DHFRLOC651961LOC440354SF3B1PIP5K1AHSPA1ATXNIPSTX4CHMP5C16orf60BARX2FKBP1AMAD2L1TMEM16KKIAA0829BAT2NOC2LCDKN3IPO8SIP1SRPRD15Wsu75eDBF4CREMPEA15DLG7ZC3H7BAHCYL1CBX3GIMAP5IGHG1EML2PRRG3TFB1MTREX1MRPS31EEF1E1STK16CSF1PDFDDX31SNRP70ARHGAP15ORC6LIGHA1YDD19ASPM	MEX3D	NEK2	SNAI2	KCTD12	MKI67	APOL6	POLR1G	PTPN6	PRC1	RAB3IL1	MARCHF8	LDLRAD4	CRYAA	SHCBP1	KLHL20	STAT5A	ANKS1A	CCNE2	HIRA	RACGAP1	SFI1	CENPU	INPP5D	NPAT	DSN1	ZCCHC10	GINS2	LARP4B	LST1	MRE11	HTATSF1	SCAMP2	DNAJC16	ESPL1	ALPL	MELK	RPL5	CD28	KIF14	AURKA	TMPRSS6	LARP1	RPL26L1	ADCY9	SELE	RRM2	ECHDC3	ZBTB11	CGRRF1	NFYC	FANCI	CTSZ	IFIT5	PLVAP	SNX2	AP2A2	ACBD3	TIMM17A	LAMP1	DHFR	SF3B1	PIP5K1A	HSPA1A	TXNIP	STX4	CHMP5	CENPN	BARX2	FKBP1A	MAD2L1	ANO10	PRRC2A	NOC2L	CDKN3	IPO8	SRPRA	DESI1	DBF4	CREM	PEA15	DLGAP5	ZC3H7B	AHCYL1	CBX3	GIMAP5	EML2	PRRG3	TFB1M	TREX1	MRPS31	EEF1E1	STK16	CSF1	PDF	DDX31	SNRNP70	ARHGAP15	ORC6	ASPM
PMC10041717-12885_2023_Article_10741.nxml--Gene	on the study criteria, 64 genes were identified as strongly related to SAAL1 (Table **5**)  SAAL1-associated genesDSCC1MELKPSMA1RAD51AP1VRK1E2F7SPDL1PTTG1CCNB2NCAPHEIF3MGINS2CKAP2LMNB1KIFC1BUB1MCM8SPC25HASPINKIF20ARRM1WDHD1SGO2KIF18AFBXO5MCM4KIF15SGO1GINS1PARPBPCCNB1BUB1B	NCAPG	DLGAP5	TTK	SKA1	CHEK1	FANCG	RFC5	POLA2	TPX2	CDCA2	DDIAS	NDC80	CENPH	CCDC34	FEN1	SPC24	GTSE1	POLE2	FAM111B	DEPDC1B	RNASEH2A	CENPK	PRIM1	MCM6	PRR11	CDC25C	HJURP	FANCI	RFC4	E2F8	PSMC3IP	CDCA5
PMC10041717-12885_2023_Article_10741.nxml--Gene_1	on the study criteria, 64 genes were identified as strongly related to SAAL1 (Table **5**)  SAAL1-associated genesDSCC1MELKPSMA1RAD51AP1VRK1E2F7SPDL1PTTG1CCNB2NCAPHEIF3MGINS2CKAP2LMNB1KIFC1BUB1MCM8SPC25HASPINKIF20ARRM1WDHD1SGO2KIF18AFBXO5MCM4KIF15SGO1GINS1PARPBPCCNB1BUB1B	DSCC1	MELK	PSMA1	RAD51AP1	VRK1	E2F7	SPDL1	PTTG1	CCNB2	NCAPH	EIF3M	GINS2	CKAP2	LMNB1	KIFC1	BUB1	MCM8	SPC25	HASPIN	KIF20A	RRM1	WDHD1	SGO2	KIF18A	FBXO5	MCM4	KIF15	SGO1	GINS1	PARPBP	CCNB1	BUB1B
PMC10042817-41598_2023_32238_MOESM2_ESM.docx-0-Genes	used to explore the co-expression pattern of TEDC2 in LUAD. The results showed that **1**  Supplementary Tables	PKMYT1	EME1	RECQL4	E2F1	TROAP	KIF18B	MYBL2	RAD54L	CDT1	SPAG5	CDC45	KIFC1	CCNF	ORC6	CDC20	TACC3	TRAIP	PLK1	AUNIP	AURKB	CDCA5	KIF2C	TK1	HROB	CHTF18	ESPL1	EXO1	CDCA3	GTSE1	BIRC5	PSMC3IP	TUBG1	UBE2S	HJURP	FEN1	UBE2T	NUF2	CDC6	ZWINT	CDCA8	FOXM1	CENPM	ORC1	TPX2	ASF1B	MCM10	TICRR	CENPA	MTFR2
PMC9732137-mmc7.xlsx-BRCA-log2fc	Supplementary data 7	KPNA2	CDT1	MCM10	ANGPT4	FGF8	CCL7	CDC25C	KIF23	AKAP12
PMC9732137-mmc7.xlsx-LIHC-log2fc	Supplementary data 7	KIF23	MAD2L1	CDCA8	RAD51	CDKN3	UHRF1	MCM10	BLM	KRT1
PMC9732137-mmc7.xlsx-STAD-log2fc	Supplementary data 7	ORC1	CDT1	ORC6	MCM2	TP73	ECT2	CLSPN	MMP13
PMC9044693-mmc3.xlsx-Table_S3D-Table_S3D	We thus focused our further analysis on these 140 candidate targets as listed in **Table S3**  Table S3. List of 140 candidate targets and three subsets comprising known drug targets, hub SL/SDL partner genes when each one of them are paired up with multiple DE genes and genes with enriched Reactome pathways, related to STAR Methods and Figures 1 and 2Pathway enrichment analysis (FDR <0.1) for SL/SDL partner genes, DE genes and combination pathway enrichment analysis for DE gene-SL/SDL partner gene pairs for 140 candidates. List of 135 candidates overlapping with genome-wide siRNA screen	MRPL18	GINS1	DIABLO	BLM	FOXM1	COL9A3	ARHGAP11B	HNRNPH1	BUB1B	NCAPG	SART1	MED25	PLEC	EXOSC5
PMC10037800-12929_2023_912_MOESM1_ESM.docx-1-Gene_Symbol	HEK293T cells, KYSE**1**  Additional file 1: Fig. S1. Expression and clinical significance. Fig. S2. Effect of PES1 on tumor formation in vitro and in nude mice. Fig. S3. The infiltration analysis of other immune cells. Fig. S4. Correlation of PES1 and IL15 in ESCC. Fig. S5. Co-immunoprecipitation assay of PES1 with ILF3 and ILF2 in EC9706 cells. Fig. S6. The effect of PES1 and PES1 mut on the ILF3-dependent expression of IL15. Fig. S7. Representative PLA images detecting the interaction between endogenous PES1 and ILF3 in pre-treatment pCR and non-pCR tissues. Table S1. Consistently upregulated genes through Venn diagram analysis. Table S2. Pearson correlation analysis of CD8A with listed genes. Table S3. Pearson correlation analysis of CD8B with listed genes. Table S4. The correlation between PES1 expression levels and clinicopathologic features of the ESCC patients. Table S5. Primary antibodies used in this study	PES1	SLC2A1	TFRC	MYO1B	MMP14	FSCN1	IGF2BP3	KPNA2	HAT1	RRM2	MCM4	SSRP1	NCAPH	MCM2	PRC1	KIF23	HMGB3	GMPS	MCM5	FZD6	SUPT16H	KIF4A	EIF2AK2	TRIP13	SMC2	FEN1	DLGAP5	RFC4	LAMB3	TPX2	MKI67	NUSAP1	PBK	DNMT1	TOP2A	CBX3	KIF2C	ATAD2	MCM7	CDK1	CKS1B	CHAF1A	NOLC1	UBE2C	TACC3	PCNA	ADAR	TYMP	OAS3	KYNU	NASP	ISG15	OAS2	NMI	STAT1	IFI30
PMC10037800-12929_2023_912_MOESM1_ESM.docx-2-Gene_Symbol	HEK293T cells, KYSE**1**  Additional file 1: Fig. S1. Expression and clinical significance. Fig. S2. Effect of PES1 on tumor formation in vitro and in nude mice. Fig. S3. The infiltration analysis of other immune cells. Fig. S4. Correlation of PES1 and IL15 in ESCC. Fig. S5. Co-immunoprecipitation assay of PES1 with ILF3 and ILF2 in EC9706 cells. Fig. S6. The effect of PES1 and PES1 mut on the ILF3-dependent expression of IL15. Fig. S7. Representative PLA images detecting the interaction between endogenous PES1 and ILF3 in pre-treatment pCR and non-pCR tissues. Table S1. Consistently upregulated genes through Venn diagram analysis. Table S2. Pearson correlation analysis of CD8A with listed genes. Table S3. Pearson correlation analysis of CD8B with listed genes. Table S4. The correlation between PES1 expression levels and clinicopathologic features of the ESCC patients. Table S5. Primary antibodies used in this study	PES1	TFRC	SLC2A1	MYO1B	KPNA2	MMP14	FSCN1	SSRP1	IGF2BP3	MCM4	FZD6	PRC1	HAT1	NCAPH	SMC2	SUPT16H	RRM2	GMPS	KIF23	FEN1	MCM2	EIF2AK2	LAMB3	KIF4A	MCM5	HMGB3	DLGAP5	MKI67	TRIP13	TPX2	RFC4	DNMT1	TOP2A	NUSAP1	ATAD2	PBK	CHAF1A	MCM7	KIF2C	CKS1B	NOLC1	CBX3	CDK1	PCNA	UBE2C	TACC3	ADAR	OAS3	TYMP	ISG15	KYNU	NASP	OAS2	STAT1	NMI	IFI30
PMC10039029-41467_2023_37252_MOESM6_ESM.xlsx-Fig4-Fig_4d		PRRC2A	CEP152	CDK1	CCNB1	CCNA2
PMC10025957-mmc2.xlsx-Sheet1-Red_module	modules with z-scores <10 were deleted in the preservation test (Figures 4B and 4C). **Table S1**  Table S1. Gene lists of the gene modules based on WGCNA, related to Figure 4	COX6C	H2AZ1	H2BC5	HMGB2	CKS2	ZWINT	HPRT1	H2BC12L	JPT1	HMGB3	BLTP2	GSTM2	NUSAP1	RRM2	TMEM97	CNIH4	BIRC5	ESRP1	MRPL58	HMGA1	H2BC6	PRC1	GMNN	CCNB1	CENPF	MRPS28	GGH	COL6A2	DHTKD1	TOP2A	FCGRT	GINS1	DTL	AURKA	SPAG5	NEK2	MAD2L1	ATAD2	H2BC9	KIF20A	PBK	GINS2	FOXM1	APOBEC3B	DEPDC1	DLGAP5	CCNE2	NLK	EZH2	ASPM	RPL39L	CEP55	KIF14	RAD51AP1	KIF11	CDCA3	TET3	MME	MCM10	SPDL1	H2AC8	COX7A1	CDT1	E2F8	NDC80	CENPE	H3C8	CCN5	C17orf75	HELLS	ZNF165	SUV39H2	LMOD1	HSPB2	DIAPH3	KNL1	H3C2	TIE1
PMC10024901-peerj-11-15096-s001.xlsx-Module_genes-Unnamed_9	List of genes differentially expressed between the TCGA-LGG and GEO-LGG and the corresponding normal GTEx-derived samples  Click here for additional data file	PRR11	MCM2	FNDC8	N4BP2	MMP2	TPX2	CPXM1	BIRC5	TOP3B	CENPM	MCM5	MYBL2	ARL2BP	RNASEH2A	ASF1B	TSPAN12	EZH2	FOXM1	OGFOD2	TIMELESS	PTK7	CEP72	LMNB1	NID1	CDC20	CENPF	POLR1G	PMFBP1	NCAPH	CCZ1	TUBA1B	AUNIP	TNFRSF19	TOP2A	PDGFRA	ARHGEF39	IGFBPL1	TCF19	NRM	NUSAP1	KIF11	TP53	KIF2C	ATP6V1C2	CDCA7	ZNF300	MKI67	SPC25	CCNB2	TMSB15A	DRAXIN	KIF15	CDC25A	WEE1	PBK	MGAT2	CDK1	KCNMB3	RRM2	SMN1	CBX2	UBE2C	SPSB4	ZNF135	SOX11	GAS1	MAP3K15	TMEM45A	ZNF93	KIF18B	EDARADD	NHEJ1	PLSCR3	DHFR	MFSD2B	MXD3	GPC2	ZNF90	SAPCD1	KIFC1	TXNDC5	GET4	COX19	TTC4	RBM14-RBM4	C8orf88	CKLF-CMTM1	ZNF625	RTEL1	PDF	TUBB3	TGIF2-RAB5IF	UHRF1
PMC10027853-41467_2023_37230_MOESM5_ESM.xlsx-Sheet1-S_Phase	gene expression and T cell receptor (TCR) sequences for the sorted cells (Supplementary Fig. **2**)  Supplementary Data 2	MCM5	PCNA	TYMS	FEN1	MCM2	MCM4	RRM1	UNG	GINS2	MCM6	CDCA7	DTL	PRIM1	UHRF1	CENPU	HELLS	RFC2	RPA2	NASP	RAD51AP1	GMNN	WDR76	SLBP	CCNE2	UBR7	POLD3	MSH2	ATAD2	RAD51	RRM2	CDC45	CDC6	EXO1	TIPIN	DSCC1	BLM	CASP8AP2	USP1	CLSPN	POLA1	CHAF1B	BRIP1	E2F8
PMC10030116-elife-81926-supp2.xlsx-HFD_TF_UP-geneID	pronounced changes shared between HFD and DDC samples by overlapping separate over-representation enrichment analyses (**Supplementary file 2**)  Over-representation analysis of upregulated and downregulated genes in HFD, DDC, and BEC-organoid formation datasets.Related to Figure 3	UBE2C	SOCS3	BRCA1	CCNA2	ANGPTL4	HMGCS2	NCAM1	CDK1	SPC25	FGB	MYCN	RAD51	CCNB2	ASPM	ESPL1	PLK1	SERPINF2	SLIT2	MELK	POLQ	NEK2
PMC10029171-12859_2023_Article_5229.nxml--Chromatin_regulators	by several effective statistical methods. The KIRC data were exported from the TCGA, including 54**1**  11CRs and coefficientHJURPTTKTOP2APBKKMT5CORC1GLYATL1NEK6TAF10RIT1RAD51	HJURP	TTK	TOP2A	PBK	KMT5C	ORC1	GLYATL1	NEK6	TAF10	RIT1	RAD51
PMC9975444-10142_2023_998_MOESM1_ESM.docx-0-Hub_genes_of_Severe_identified_by_the_5_centrality_methods	cell division, mitotic nuclear division, and Moderate/M transition of the mitotic cell cycle (Fig **S1**)  Supplementary file1 (DOCX 85804 KB)	ACTB	BRCA1	CCNB1	AURKB	CDC20	TOP2A	NPM1	UBE2C	CDC6	RPS11	BUB1	RPL11	KIF11	CDK2	CCNB2
PMC9975444-10142_2023_998_MOESM1_ESM.docx-0-Hub_genes_of_Severe_identified_by_the_5_centrality_methods_1	cell division, mitotic nuclear division, and Moderate/M transition of the mitotic cell cycle (Fig **S1**)  Supplementary file1 (DOCX 85804 KB)	CDCA3	RPL12	SPC25	CDCA2	TRIP13	BTF3	PKMYT1	RPL27A	SPAG5	SKA1	SHCBP1	SPC24	CDCA5	DLGAP5	CEP55
PMC9975444-10142_2023_998_MOESM1_ESM.docx-0-Hub_genes_of_Severe_identified_by_the_5_centrality_methods_2	cell division, mitotic nuclear division, and Moderate/M transition of the mitotic cell cycle (Fig **S1**)  Supplementary file1 (DOCX 85804 KB)	CCNB1	AURKB	UBE2C	CDC20	CDC6	KIF11	BRCA1	BUB1	TOP2A	BIRC5	CCNB2	FOXM1	TPX2	DLGAP5	RAD54L
PMC9975444-10142_2023_998_MOESM1_ESM.docx-0-Hub_genes_of_Severe_identified_by_the_5_centrality_methods_4	cell division, mitotic nuclear division, and Moderate/M transition of the mitotic cell cycle (Fig **S1**)  Supplementary file1 (DOCX 85804 KB)	ACTB	BRCA1	CCNB1	AURKB	CDC20	CDC6	TOP2A	RPS11	NPM1	UBE2C	KIF11	BUB1	TYMS	CCNB2	RPL11
PMC9975444-10142_2023_998_MOESM1_ESM.docx-1-symbol	cell division, mitotic nuclear division, and Moderate/M transition of the mitotic cell cycle (Fig **S1**)  Supplementary file1 (DOCX 85804 KB)	AURKB	BRCA1	BUB1	CCNB1	CCNB2	CDC20	CDC6	KIF11	TOP2A	UBE2C	RPL11
PMC9975444-10142_2023_998_MOESM1_ESM.docx-2-Table_S3	cell division, mitotic nuclear division, and Moderate/M transition of the mitotic cell cycle (Fig **S1**)  Supplementary file1 (DOCX 85804 KB)	AURKB	CDC20	CDC6	KIF11	BRCA1	RPL11	BUB1	UBE2C	CCNB1	CCNB2
PMC9975444-10142_2023_998_MOESM1_ESM.docx-3-Table_S4	cell division, mitotic nuclear division, and Moderate/M transition of the mitotic cell cycle (Fig **S1**)  Supplementary file1 (DOCX 85804 KB)	BRCA1	CCNB1	CDC6	UBE2C	TOP2A	AURKB	CDC20	RPL11	KIF11
PMC10014545-Table_2.docx-0-gene	Click here for additional data file	HMGA1	BOP1	CLIC1	RECQL4	GLYATL1	TTLL4	G6PD	AURKB	TAT	KIFC1	ABAT	PTTG1	CYP8B1	GBA3	MOGAT2	HJURP	CCNB1	ACSM2A	PAFAH1B3	KIF2C	GPD1	MARCKSL1	TRIP13	BIRC5	SLC22A1	SPHK1	HAO2	TTC36	CENPM	SLC46A3	CDC20	SOX4	LRRC1	UBE2C	SLC27A5	MYBL2	CDT1	CDCA5	ALDH8A1	SULT2A1	AP1M2	LYZ	SAA2	DKK1	NQO1	CYP4A11
PMC10014545-Table_2.docx-0-gene_1	Click here for additional data file	HMGA1	BOP1	CLIC1	RECQL4	GLYATL1	TTLL4	G6PD	AURKB	TAT	KIFC1	ABAT	PTTG1	CYP8B1	GBA3	MOGAT2	HJURP	CCNB1	ACSM2A	PAFAH1B3	KIF2C	GPD1	MARCKSL1	TRIP13	BIRC5	SLC22A1	SPHK1	HAO2	TTC36	CENPM	SLC46A3	CDC20	SOX4	LRRC1	UBE2C	SLC27A5	MYBL2	CDT1	CDCA5	ALDH8A1	ID1	SLC22A7	AP1M2	FAM3B	SYT7	SAA2	LOXL4	TDO2	KRT19
PMC10019818-Table_1.xlsx-GSEA_5-TANG_SENESCENCE_TP53_TARGETS_DN	Summary of senescence related gene sets and genes  Click here for additional data file	ADARB1	ADH1B	AURKB	BARD1	BIRC5	BUB1	CCNA2	CCNB2	CDC20	CDC25A	CDK1	CENPA	CENPE	CTH	DBF4	EXOSC9	EZH2	FBXO5	FOSL2	H2AC16	IGFBP5	IL12RB2	KIF11	KIF20A	KIF20B	KIF23	KIF4A	LMNB1	MAF	MAP1B	MRE11	NEK2	NRGN	NUP62	NUSAP1	OR1E1	PBK	PDP1	PLK4	PPL	PRC1	PTTG1	QPCT	RACGAP1	SMC4	SPAG5	TCF4	TFAM	TK1	TOP2A	TPX2	TREM1	TTK	UBE2C	ZFY
PMC10017747-Table_1.xlsx-Table_S11-Supplementary_Table_S11_Identification_of_potential_drug_targets_for_Cluster1	Click here for additional data file	AURKB	BIRC5	KIF11	PLK1	PLK4	RAD51	TOP2A	TTK	TUBB3	ANLN	BUB1	BUB1B	CCNB1	CDC20	CDC45	CDC6	CDCA5	CDCA8	CENPA	CHAF1B	ECT2	FAM72B	FBLIM1	FOXD4	GINS1	KIF18A	KIF23	NCAPH	PKMYT1	TACC3	TPX2	UBE2C	WDHD1
PMC10016352-Table_5.xlsx-MEGENA_Modules-Glom-Unnamed_38	gene overlap with curated gene signatures as well as gene ontology (GO) terms ( **Supplementary Table 5**)  Click here for additional data file	H2BC13	TOP2A	KIF23	NUSAP1	KIF11	KIF15	PRC1	KNL1	CDK1	ASPM	DEPDC1	HMMR	H2BC15	DLGAP5	CENPE	STIL	GAS2L3	MIS18BP1	PLA2G7	CKAP2L	CEP55	CENPF	KIF20B	H2BC1	CENPW	NUF2	NCAPG	KNTC1	BUB1B	RAD51	CKAP2	NEIL3	KIF2C	FIGNL1	E2F8	CDKN3	OLR1	SMC2	ATAD2	SHCBP1	H2AC15	MAD2L1	HMGB2	GDF10	AOAH	PRKN	NCAPG2	ESCO2	ANPEP	HS3ST3B1	HELLS	OIP5	F7	TTK	ARMCX4	WDHD1	CENPM	H2BC11	PLOD1	GSTA4	ACKR3	SLC35G1	BRIP1	ACHE	H2BC3	RFC4	ARG2	NPY	MUC1	ZFP2	HNF1B	H2BC14	CYP27A1	PLK4	CDCA2	DLGAP1	AURKB	BUB1	INCENP	SMC4	RACGAP1	CLSPN	ARHGAP11A	CENPI	ZWILCH	NCAPD2	UBE2T	NSL1	CIT	PPM1N	ZDHHC13	KIF18A	PCP4L1	SERPINH1	CHEK2	ADAM10	FGA	GABRA4	MSH6	ABCD2
PMC10016352-Table_5.xlsx-MEGENA_Modules-Glom-Unnamed_39	gene overlap with curated gene signatures as well as gene ontology (GO) terms ( **Supplementary Table 5**)  Click here for additional data file	TPX2	CCNB1	CCNB2	STMN1	MKI67	DIAPH3	ANLN	KIF22	MCM5	UBE2C	RRM2	PLK1	DTL	PRR11	TACC3	SKA3	KNSTRN	CKS1B	PBK	NCAPH	GPNMB	CLMN	CDCA8	ULBP1	CDC6	COTL1	NDC80	KIF20A	MCM2	MASTL	E2F7	FOXM1	ECT2	EPCAM	CHEK1	MEST	SPC24	CDC20	KIF4A	BIRC5	CCR1	DDO	UHRF1	SFRP2	LIG1	TOPBP1	SGO1	ADH1A	GRM7	GSTT2	EFEMP1	GMNN	BMP7	AURKA	PLPPR5	CDKN2D	IQGAP3	TRPM6	HINT2	FAM83D	FBXO5	ITPRID2	NME3	NR3C2	FDPS	OLFML1	PARPBP	DBF4	ADGRL4	CYP39A1	PRIM2	CDKL5	CDC45	LRIT2	CENPK	POLE	TRIP13	KIF18B	TNFAIP2	CCNE2	CENPP	SKA1	H3C6	PLA2R1	MED11	DGKG	SPON1	TMEM213	DUSP9	TNS3	DPEP3	TTC8	TMEM45B	ANKRD46
PMC10016352-Table_5.xlsx-MEGENA_Modules-TI-Unnamed_38	gene overlap with curated gene signatures as well as gene ontology (GO) terms ( **Supplementary Table 5**)  Click here for additional data file	NUSAP1	MKI67	TOP2A	RBL1	TPX2	PLK1	KNSTRN	STMN1	SMC2	MAD2L1	PRR11	PBK	ECT2	TACC3	KIF11	RRM2	CCNB2	KCNMB1	UBE2C	CD34	CDKN3	PRC1	DEPDC1	CDK1	NCAPH	CDC20	BIRC5	H3C6	PODXL	ZBTB3	AP1M2
PMC7614330-EMS171839-supplement-Supplementary_Table_5.xlsx-module_B_state_expression-gene	to each gene module using the Louvain method of community detection (Fig. 3biii,c and **Supplementary Table 5**)	UBE2C	CENPF	TOP2A	NUSAP1	PTTG1	CKS2	HMGB2	KPNA2	UBE2S	PCLAF	ARL6IP1	NMU	CKS1B	JPT1	H2AZ2	H2AZ1	ABI3BP	H1-3	TMPO	H4C3	LMNB1	LSM5	POLR2I
PMC10022194-12957_2022_Article_2836.nxml--Gene	99 downregulated genes and 605 upregulated genes in high risk group were identified (Fig. **4**)  Univariate regression analysis and C-index of kinesin family genes in sPRCC2KIF20AKIF18BKIF4AKIF2CKIF14KIFC1KIF11KIF15KIF18AKIF23KIF5C	KIF20A	KIF18B	KIF4A	KIF2C	KIF14	KIFC1	KIF11	KIF15	KIF18A	KIF23	KIF5C
PMC10020474-41467_2023_37159_MOESM4_ESM.xlsx-Supplementary_Fig_5-Gene_1		CCNB1	CD44	CKS1B	DEK	G2E3	GMNN	MLLT3	NASP	PBK	PSMA6	PSMD13	PSME2	RRM1	SKA2	SMC2	SMC4	USP1	ZWINT
PMC10013202-crc-22-0397-s02.xlsx-Hypermethylated_DDCSvCS_IDHmut-Unnamed_76	with pathways in G2–M checkpoint, E2F and MYC targets, and inflammatory/cytokine responses (Fig. 7B; **Supplementary Table S1**)  Gene set enrichment analysis  Click here for additional data file	MCM5	MCM7	STMN1	NDUFA7	POLR2D	MCM2	SHC1	NEK2	NINJ1
PMC5400527-oncotarget-08-20572.nxml--Gene_symbol	To investigate this, we performed a systematic functional perturbation of Fra-**1**  The 31-gene Fra-1-dependent signatureABHD11ADORA2BAURKBBIRC5CENPMCHAF1ACHMLE2F1EZH2FEN1FOXM1H2AFZIGFBP3MCM10MCM2MTDHPAICSPCOLN3PHLDA1PPP2R3APTGESPTP4A1RRP1SCDSEC14L1SFNSH3GL1SMTNTJAP1TRFPYTHDF1	ABHD11	ADORA2B	AURKB	BIRC5	CENPM	CHAF1A	CHML	E2F1	EZH2	FEN1	FOXM1	H2AZ1	IGFBP3	MCM10	MCM2	MTDH	PAICS	CHMP1A	PHLDA1	PPP2R3A	PTGES	PTP4A1	RRP1	SCD	SEC14L1	SFN	SH3GL1	SMTN	TJAP1	YTHDF1
PMC5295424-oncotarget-07-58193.nxml--Gene_symbol	Urinary cell-free RNAs were quantified by real-time PCR using a Rotor Gene **6**  Sequence, and amplicon size of genes used in the studyCDC20TOP2AESM1UBE2CCA9	CDC20	TOP2A	ESM1	UBE2C	CA9
PMC5295424-oncotarget-07-58193.nxml--Unnamed_0	Urinary cell-free RNAs were quantified by real-time PCR using a Rotor Gene **6**  Sequence, and amplicon size of genes used in the studyCDC20TOP2AESM1UBE2CCA9	CDC20	TOP2A	ESM1	UBE2C	CA9
PMC10007894-tcr-12-02-273.nxml--CENPs	A total of 15 differentially expressed CENP family members were screened out (**Table 1**)  The differential expression of 24 CENPs in lung adenocarcinomaCENPACENPFCENPECENPBINCENPCENPCCENPJCENPHCENPUCENPWCENPMCENPOCENPTCENPICENPNCENPKCENPVCENPPCENPQCENPLCENPCP1CENPUP2CENPIP1CENPUP1	CENPA	CENPF	CENPE	CENPB	INCENP	CENPC	CENPJ	CENPH	CENPU	CENPW	CENPM	CENPO	CENPT	CENPI	CENPN	CENPK	CENPV	CENPP	CENPQ	CENPL
PMC9648410-crc-22-0168-s01.docx-0-Genes		AURKB	CCNA2	GADD45G	GINS1	LIG3	MTF2	ORC6	POLA1	POLD4	POLE4	PRPS1	RFC5	RMI1	RRM1	SRSF1	SUV39H1	TNPO2
PMC10010046-12957_2022_2877_MOESM21_ESM.doc-4-Table_S5_The_correlation_between_BRIP1_and_other_genes_of_ACC_from_the_TCGA_database		CENPE	XRCC2	ZNF367	RAD51AP1	POLQ	SPDL1	ESCO2	CENPK	SMC2	KIF11	TIMELESS	KNL1	FOXM1	KIF20B	CLSPN	E2F7	CIP2A	EXO1	KNTC1	RBL1	FAM83D	MAD2L1	CHAF1B	RFC5	FAM111B	CENPI	TOP2A	INCENP	KIF14	TPX2	BRCA2	BRCA1	BARD1	ATAD5	ATAD2	ANLN
PMC10010046-12957_2022_2877_MOESM21_ESM.doc-8-Table_S9_The_correlation_between_BRIP1_and_other_genes_of_THCA_from_the_TCGA_database		CLSPN	MCM4	DTL	MCM10	FANCI	HELLS	WDHD1	WDR76	UHRF1	FANCD2	RAD51AP1	XRCC2	FAM111B	CCNE2	TCF19	CDC6	ORC1	MCM6	KNTC1	E2F7	CENPK	GINS1	STIL	EXO1	ZWILCH	GINS4	ZNF367	NCAPG2	TYMS	MMS22L	MELK	TIMELESS	PLK4	ESCO2	LMNB1	POLQ	CDC45	TOPBP1	BUB1	CDK2	DNMT1	RAD51	PRC1	TOP2A	KNL1	KIF11	DDIAS	NUSAP1	FANCA	ERCC6L	BRCA2	ATAD5	ATAD2	ASF1B
PMC9992519-42003_2023_4630_MOESM4_ESM.xlsx-Sheet1-Unnamed_14		ASCL1	ASF1B	ATOH8	AURKA	BIRC5	BUB1	CCNB1	CDC25C	CDC45	CDC6	CDCA2	CDCA5	CDCA8	CENPA	CENPU	DMRTA1	E2F1	E2F2	E2F8	ERCC6L	EXO1	EZH2	FOXM1	GNG7	HJURP	HMGB2	HTR2B	KIF18B	KIF2C	KIF4A	LHX4	MYBL2	NAALADL2	NCAPG	NDC80	NFIB	PBK	PCLAF	PHTF2	POU5F1B	RAD54L	RFX5	SKA1	SLC1A4	SPC25	TAL1	TFDP2	TMEM191C	TPX2	TUBG1	UHRF1	WDR62	ZKSCAN3	ZNF276	ZNF341	ZWINT
PMC9992519-42003_2023_4630_MOESM6_ESM.xlsx-Figure_2A_2C-Unnamed_14		ASCL1	ASF1B	ATOH8	AURKA	BIRC5	BUB1	CCNB1	CDC25C	CDC45	CDC6	CDCA2	CDCA5	CDCA8	CENPA	CENPU	DMRTA1	E2F1	E2F2	E2F8	ERCC6L	EXO1	EZH2	FOXM1	GNG7	HJURP	HMGB2	HTR2B	KIF18B	KIF2C	KIF4A	LHX4	MYBL2	NAALADL2	NCAPG	NDC80	NFIB	PBK	PCLAF	PHTF2	POU5F1B	RAD54L	RFX5	SKA1	SLC1A4	SPC25	TAL1	TFDP2	TMEM191C	TPX2	TUBG1	UHRF1	WDR62	ZKSCAN3	ZNF276	ZNF341	ZWINT
PMC10000985-cancers-15-01420.nxml--Protein	either only in one cell line or shared in two to five cell lines (**Table 12**)  Gene variants/mutations present in the cell lines investigated in this studyGeneDDX41GRIN2ALILRB1PLCG1PCLO •NHSPIK3R1EIF4A1EPHA2ERCC3MKI67PRKNPOLECDKN1CIGSF3MED12	CDK4	MELK	PKMYT1	RBL1	UBE2C	CCT3	CEP192	CEP72	CNTROB	KIF24	MIS18BP1	ESCO2	NCAPG2	SMC2	CENPE	CENPF	KNTC1	DIAPH3	KIF4A	SKA3	PCNT	KPNB1	HAUS7	TRIP13	ZW10	ZWILCH	RAD18	TTI1	PCLAF	DDX11	CLSPN	TIMELESS	TIPIN	RAD51AP1	TSN	CHEK1	ATRIP	UBE2T	BAZ1B	HAT1	RMI1	POLA2	POLE2	PRIM1	CDC45	MCM10	CDC6	FAM111A	RFC3	DCK	DHFR	DUT	RRM1	RRM2	SLC29A1	TK1	TYMS	ANP32E	UHRF1	H3C15
PMC9999506-41065_2023_274_MOESM1_ESM.docx-3-Green		MAK16	RCC1	UBE2T	PCLAF	ENO1	MKI67	R3HCC1	TOP2A	NUSAP1	CENPU	PHF1	MAD2L1	ACSF2	POLR3G	PSRC1	RAD51AP1	CDCA2	GTF2E2	SMAD7	TRIP13	WIPI1	BUB1B	VRK1	CCNB1	CDK1	CDC6	PTTG1	GSR	PRC1	FAM111B	WLS	DEPDC1B	KIF11	SMC4	KIF20B	KIF2C	SKA1	SMC2	ASPM	ATAD2	RRM2	WBP2	TTK	CENPF
PMC8452092-media-1.xlsx-Table_S3D-Table_S3D	We thus focused our further analysis on these 140 candidate targets as listed in **Table S3**  Table S3: List of 140 candidate targets and three subsets comprising known drug targets, hub SL partner genes when each one of them are paired up with multiple DE genes and genes with enriched Reactome pathways. Pathway enrichment analysis (FDR <0.1) for SL partner genes, DE genes and combination pathway enrichment analysis for DE gene-SL partner gene pairs for 140 candidates. List of 135 candidates overlapping with genome-wide siRNA screen	MRPL18	GINS1	DIABLO	BLM	FOXM1	COL9A3	ARHGAP11B	HNRNPH1	BUB1B	NCAPG	SART1	MED25	PLEC	EXOSC5
PMC9987113-40164_2023_Article_391.nxml--Cluster_6	control, a total of 39,288 effective cells and an average of approximately 2 × **1**  The top 5 DEGs of 18 clustersC1QAFCGR3ALINC02432ZNF703CALML4	UBE2C	GTSE1	AURKB	TOP2A	HMMR
PMC9987113-40164_2023_Article_391.nxml--Cluster_9	control, a total of 39,288 effective cells and an average of approximately 2 × **1**  The top 5 DEGs of 18 clustersC1QAFCGR3ALINC02432ZNF703CALML4	MCM10	CDC45	CDC6	GINS2	UHRF1
PMC9986071-CAS-114-948-s010.xlsx-Table_S14-Table_S14_Altered_expression_of_genes_associated_with_cell_cycle_by_knock_down_of_ODAM	from Horizon Discovery (Lafayette, CO). The target sequences of siRNAs are shown in Table **S1**  Tables S1–S15  Click here for additional data file	EXO1	KIF3B	CD2AP	DDIAS	XRCC2	PHLDA1	CDK19	CEP55	CDC45	MYBL2	BRCA2	IQGAP3	HELLS	OIP5	CDC7	HASPIN	FZD3	FBXW5	MAD1L1	ORC6	KNSTRN	GTSE1	SMC4	SMC1A	FANCA	JUND
PMC9974104-jci-133-159940-s014.xlsx-Sheet1-Unnamed_1	Supplemental table 3	H1-5	H2BC9	TOP2A	NUSAP1	MKI67	AURKA	KIFC1	GATA3	H1-2	PYCR1	KIF23	PRC1	KIF11	LMNB1	NHERF1	N4BP3	TJP3	H1-1	AP1M2	H2AC12	ESRP1	NUDT16L1	SYT7	NME2	MEX3A	TPM3	MSI2	GRTP1	PARP1	CKMT1A	MACROH2A1	MYO6	PCNA	IDH2	CCT3
PMC9975159-fphar-14-1102581.nxml--Targets	through hydrogen bonds. The binding energy, amino acid residues and hydrogen bonds are collected (**Table 5**)  Basic information on the molecular docking of curcumin and target proteinsCDK2DNMT1TK1AURKBTYMSCCNA2CHEK1HSP90AA1AURKATOP2A	CDK2	DNMT1	TK1	AURKB	TYMS	CCNA2	CHEK1	HSP90AA1	AURKA	TOP2A
PMC9975159-fphar-14-1102581.nxml--Target_name	through hydrogen bonds. The binding energy, amino acid residues and hydrogen bonds are collected (**Table 5**)  Basic information on the molecular docking of curcumin and target proteinsCDK2DNMT1TK1AURKBTYMSCCNA2CHEK1HSP90AA1AURKATOP2A	CDK2	DNMT1	TK1	AURKB	TYMS	CCNA2	CHEK1	HSP90AA1	AURKA	TOP2A
PMC9978489-Table1.xlsx-Supplementary_Table_S2-Unnamed_4	Click here for additional data file	GGH	UBE2C	CCNB2	TOP2A	CKS2
PMC9975292-mmc2.xlsx-Table_S1-Table_S1_CIN_gene_signatures_from_Carter_SL_et_al_Nature_Genetics_2006_Related_to_Figure_1	predict lethality in PCa,47 in publicly available transcriptomic PCa patient datasets1,2,3 (Figure S1A and **Table S1**)  Table S1. CIN gene signatures, related to Figure 1	CCNB2	PRC1	CDC45	KIF20A	MAD2L1	H2AZ1	TRIP13	ESPL1	TTK	FEN1	MCM7	MELK	TPX2	FOXM1	TOP2A	MCM2	RAD51AP1	RFC4	PCNA	RNASEH2A	CCT5
PMC9975292-mmc5.xlsx-Table_S4-Unnamed_2	the top hyper-phosphorylated proteins in DR cells compared with parental cells (Figure 2D and **Table S4**)  Table S4. Top mitotic protein phosphochanges in DR cells from SILAC analysis, related to Figure 2	TPX2	NUSAP1	BUB1B	PPP1R12A	CHTF18	MAP4	KIF4A	CDCA3	KIF22	CIT	TACC2	PPP2R5D	ANLN	CENPF	SEPTIN9	KIF18B	DYNC1LI1	DSN1	TUBGCP3	RIF1	ECT2	CDCA5	KIF20A	KNL1	ASPM	PPP2R5E	CENPV	MPLKIP	KIF21A	CDCA8	INCENP	NUMA1	TACC3
PMC9975292-mmc3.xlsx-Table_S2-Table_S2_Pca_patient_datasets_mitotic_protein_transcriptome_data_Related_to_Figure_1	0.05, determined by Student’s t test. See also Figure S1 and Tables S1 and **S2**  Table S2. PCa patient datasets mitotic protein transcriptome data, related to Figure 1	CDCA5	ASPM	TACC3	KIF2C	ESPL1	PTTG1	CENPF	CDCA8	CDC20	TPX2	PPP2R5B	BIRC5	CENPA	SGO1	PLK1	CENPO	CENPT	PRC1	MIS18A	KNTC1	INCENP	AURKA	KNL1	BUB1	NUF2	ANLN	CCNA2	CENPI	CENPM	SKA3	SPC24	HJURP	KIF15	KIF23	PTPA	AURKB	BUB1B	SMC4	RACGAP1	KIF11	SKA1	CDK1	ZWILCH	MIS18BP1	CCNB1	CENPL	CENPP	SPC25	NSL1	CENPW	ZWINT	ESCO2	PLK4	TTK	CENPE	ENSA	PPP2R5D	MAD1L1	MASTL	DSN1	TUBG1	ANAPC2	SGO2	ANAPC11	ANAPC1	NEK2	PPP2R2C	PPP2R5C	SPDL1	ECT2	STIL	BUB3	CENPH	MAD2L1	SKA2	DYNC1H1	CDC27	CENPN	CENPQ	STAG1	ANAPC4	ANAPC7	NDC80	CDC23	PPP2R5E	ARPP19	PPP2R5A	PPP1CA	SMC3	STAG2	DYNC1LI1	ANAPC16	CENPC	ANAPC10	PPP2CA	ZW10	MAD2L1BP	MIS12	CDC16	PPP2R2A
PMC9975292-mmc3.xlsx-Table_S2-Unnamed_6	0.05, determined by Student’s t test. See also Figure S1 and Tables S1 and **S2**  Table S2. PCa patient datasets mitotic protein transcriptome data, related to Figure 1	BUB1	PLK1	TRIP13	TPX2	CCNA2	TACC3	CENPF	ANLN	CDC20	PRC1	CDCA5	BIRC5	BUB1B	ASPM	SGO1	KIF2C	RACGAP1	CENPL	KIF11	KNL1	KIF15	CENPI	ANAPC11	CENPE	KIF23	ESCO2	INCENP	PLK4	AURKA	CENPA	CENPO	CCNB1	AURKB	PTTG1	CDCA8	SGO2	ZWINT	NUF2	SPDL1	NDC80	DSN1	TTK	ESPL1	CENPK	KNTC1	SMC4	CENPM	SPC24	ENSA	MAD2L1	CENPQ	HJURP	ECT2	PPP2R5B	NEK2	MASTL	CENPP	SPC25	ZWILCH	STIL	ANAPC2	TUBG1	MAD2L1BP	CENPT	CENPH	MAD1L1	NSL1	PTPA	DYNC1H1	ANAPC1	ANAPC7	BUB3	PPP2R5A	PPP2R5D	STAG2	CDC27	ARPP19	PPP1CA	MIS12	SMC3	CDC23	ANAPC10	PPP2R2C	PPP2R2A	PPP2R5E	ZW10	PPP2R5C	CDC16	DYNC1LI1	PPP2CA	CENPN	ANAPC4	STAG1	CENPC
PMC9975292-mmc3.xlsx-Table_S2-Unnamed_12	0.05, determined by Student’s t test. See also Figure S1 and Tables S1 and **S2**  Table S2. PCa patient datasets mitotic protein transcriptome data, related to Figure 1	AURKA	SMC4	TACC3	TTK	CENPF	SGO2	CENPE	AURKB	CDCA8	PTTG1	TRIP13	PLK1	KIF11	BUB1B	MASTL	ZWINT	ANLN	ESCO2	HJURP	CENPO	NEK2	PPP2R2C	CENPN	CDC27	BIRC5	ANAPC10
PMC9977768-41416_2022_2114_MOESM16_ESM.xlsx-S6-Unnamed_4	pathway (GO:0022008) in Mondor dataset CRPC compared to HNPC samples. See also Supplementary Table **S6**  Supplementary Table-S6	CDC20	CDK1	ASPM	BMP5	HMGB2	VCAN	AURKA	RACGAP1	FN1	XRCC2	LAMB1	SERPINE2	NLGN1	BCHE	NRP1	THY1	APOE	CTHRC1	SPINK5	PHLDA1	VIM	SLIT3	MAP1B	DBN1	EZH2	DHFR	NRP2	NTM	WDR5	DNMT1	SDC2	ASAP1	EFNB1	ADM	DPYSL2	HPRT1	CCSAP
PMC9975198-41467_2023_36769_MOESM6_ESM.xlsx-Figure_4a-genotype		PENK	GJD2	CA4	PTGER4	CFAP90	DNASE1L3	DCHS2	FCER1A	ANGPTL7	PCDHGA6	CARTPT	HMGB3	RRM2	MAMLD1	CDT1	TTC9	CCNB2	IQGAP3	FAM83H	CDK1	PBK	NETO2	CSMD2	CITED1	PMAIP1	SFT2D3
PMC9975198-41467_2023_36769_MOESM6_ESM.xlsx-Figure_4b-Unnamed_0		PENK	GJD2	CA4	PTGER4	CFAP90	DNASE1L3	DCHS2	FCER1A	ANGPTL7	PCDHGA6	CARTPT	HMGB3	RRM2	MAMLD1	CDT1	TTC9	CCNB2	IQGAP3	FAM83H	CDK1	PBK	NETO2	CSMD2	CITED1	PMAIP1	SFT2D3
PMC9975198-41467_2023_36769_MOESM6_ESM.xlsx-Figure_4c-Unnamed_0		PENK	GJD2	CA4	PTGER4	CFAP90	DNASE1L3	DCHS2	FCER1A	ANGPTL7	PCDHGA6	CARTPT	HMGB3	RRM2	MAMLD1	CDT1	TTC9	CCNB2	IQGAP3	FAM83H	CDK1	PBK	NETO2	CSMD2	CITED1	PMAIP1	SFT2D3
PMC9975198-41467_2023_36769_MOESM6_ESM.xlsx-ED_Figure_5b-Unnamed_0		PENK	GJD2	CA4	PTGER4	CFAP90	DNASE1L3	DCHS2	FCER1A	ANGPTL7	PCDHGA6	CARTPT	HMGB3	RRM2	MAMLD1	CDT1	TTC9	CCNB2	IQGAP3	FAM83H	CDK1	PBK	NETO2	CSMD2	CITED1	PMAIP1	SFT2D3
PMC9975198-41467_2023_36769_MOESM6_ESM.xlsx-ED_Figure_5d-Unnamed_0		CFAP90	DNASE1L3	HMGB3	RRM2	CDT1	TTC9	CCNB2	IQGAP3	FAM83H	CDK1	PBK	NETO2	CSMD2	PMAIP1
PMC9966875-ijms-24-04246.nxml--BioID2_AP_MS	confidence interactors that were enriched in both the BioID2 and the miniTurbo interactome experiments (**Table 1**)  Top HMGA2 interacting candidates identified in both SILAC BioID2 and miniTurbo AP/MS experiments. For each experiment, the # of peptides identified is noted, along with the log2 SILAC ratio quantified by MaxQuant or calculated based on intensity values (italicized). “Bait only” indicates that the protein was only biotinylated/captured from cells expressing ligase-tagged HMGA2. Proteins annotated on Biogrid as putative HMGA2 interactors are indicated. Comparison to the Gingras lab’s BioID control dataset [47] is annotated as follows: (-) not detected, (≤) fewer or same number of peptides detected in NLS-BirA* datasets compared to GFP-BirA* datasets, (# peptides detected in NLS-BirA* datasets/# peptides detected in GFP-BirA* datasets). Proteins in bold text were further validated by co-precipitation or BioID/Western blot analysis (see Figure 4)Experiment 2GeneHMGA2H2AYHIST1H1CHIST1H1EHIST1H2ACHIST1H2AJHIST1H4FHIST2H3DH2B1L/MBRD2CBX3CDCA2CDCA8CHAMP1DNTTIP2GTF2IHAT1HMGB1HMGB2ILKAPLAP2BMDC1MKI67NUMA1PARP1POGZPSIP1SSRP1TOP2ATPX2TRIPCWIZXRCC5XRCC6ZNF24ZNF512B	HMGA2	H1-2	H1-4	H2AC6	H2AC14	H3C13	BRD2	CBX3	CDCA2	CDCA8	CHAMP1	DNTTIP2	GTF2I	HAT1	HMGB1	HMGB2	ILKAP	MDC1	MKI67	PARP1	POGZ	PSIP1	SSRP1	TPX2	TRIP12	WIZ	XRCC5	ZNF24	ZNF512B
PMC9965217-life-13-00331.nxml--ID	**Table 3**  Blue light-induced downregulation of gene expression in human fibroblasts. Shown are significant downregulated genes (≥4×) assessed in blue light-irradiated (20 J/cm2) and non-irradiated human fibroblasts on day 10, with a total of four daily irradiations and 24 h after the last irradiation (n = 4)ACBD7LMOD1KIF20Aprocessed_transcriptprotein_codingNEK2FAM64ASAPCD2ST6GALNAC5CDC20FAM83DOXTRTROAPPLK1CENPACDKN3TNFAIP8L1DLGAP5CCNB1CCNB2CDCA8IQGAP3CEP55LMNB1GAS2L3ASPMANLNDEPDC1HMGB2BUB1CCNA2PRC1MATN2OIP5KIF20BCCNFRNF150KIF2CKNL1PSRC1BIRC5lincRNAPRR15HMMRTPX2PTTG1CDCA3NUSAP1	ACBD7	LMOD1	KIF20A	NEK2	PIMREG	SAPCD2	ST6GALNAC5	CDC20	FAM83D	OXTR	TROAP	PLK1	CENPA	CDKN3	TNFAIP8L1	DLGAP5	CCNB1	CCNB2	CDCA8	IQGAP3	CEP55	LMNB1	GAS2L3	ASPM	ANLN	DEPDC1	HMGB2	BUB1	CCNA2	PRC1	MATN2	OIP5	KIF20B	CCNF	RNF150	KIF2C	KNL1	PSRC1	BIRC5	PRR15	HMMR	TPX2	PTTG1	CDCA3	NUSAP1
PMC9959666-ijms-24-03795.nxml--Unnamed_5	human genome to identify those which contain nuclear receptor box (NR box) LxxLL motifs (**Table 1**)  Human kinesin family motors. The amino acid sequences of all human kinesin family motors, organized by subfamily, were scanned for the presence of LxxLL motifs (red text). Kinesins with LxxLL motifs in only the microtubule-binding motor domain, neck-coil region, coiled-coil domains, and N-terminal extension regions were eliminated. LxxLL motifs in the stalk and tail (defined here as regions beyond the last coiled-coil) domains were then assessed for the presence of a monopartite nuclear localization signal. Kinesins meeting these criteria for analysis are highlighted in boxesKinesin FamilyKinesin-6 familyKIF20AKIF20BKIF23Kinesin-7 familyKIF10/CENPEKinesin-8 familyKIF18AKIF18BKIF19Kinesin-9 familyKIF6KIF9Kinesin-10 familyKIF22Kinesin-11 familyKIF26AKIF26BKinesin-12 familyKIF12KIF15Kinesin-13 familyKIF2AKIF2BKIF2CKIF24Kinesin-14 familyKIFC1KIFC2KIFC3KIF25	KIF20A	KIF20B	KIF23	KIF18A	KIF18B	KIF19	KIF6	KIF9	KIF22	KIF26A	KIF26B	KIF12	KIF15	KIF2A	KIF2B	KIF2C	KIF24	KIFC1	KIFC2	KIFC3	KIF25
PMC9959281-ijms-24-03733.nxml--Proteins	had undergone cytokinesis failure [73]. These putative regulators of centrosome clustering are summarized in **Table 1**  Regulators of clustering of supernumerary centrosomesCENP-TINCENPMAD2MPS1NDC80RCC1SKA1SKA2SKA3SPC24SPC25SPINDLYSurvivinASPMCKAP5/ch-TOGCLIP-170FESHURPTACCMAST1MAST4TPX2TubulinCERT1KCC2GIFT52IFT88LGNMLKLPRPS1TSSK6CAMK2αCAMK2δCDK1/2ILKLATS1MAP3K7MAP3K11MAP4K5MARK3MASTLMERTKp53PIK3CβPIP4K2βPIP4K2γPP2A-AαSTAT3STK10STK33TAOK1TAOK2TRPM7TSSK2TSSK3APC/CAPC3/CDC27APC5APC6/CDC16APC8/CDC23APC10APC11FBX4Polyubiquitin-CUSP8USP28USP31USP54	LIMK2	MYLK	MYO9B	MYO10	MYO15A	TESK1	WASL	HAUS1	HAUS3	HAUS6	AURKA	CNTRL	CEP164	CENPJ	HSPA1A	NEK6	PLK4	CDH11	DDR2	MPP2	MPP3	PEAK1	CDH5	MAU2	SGO1	ECT2	PRC1	ATM	ATR	NEK4	PARP1	PARP6	DYNC1H1	DYNC1I2	DYNLRB1	PAFAH1B1	KIF11	KIF15	KIF18A	KIF20A	KIF24	AURKB	BUB1
PMC9418836-JCB_202111084_TableS4.xls-Kinetochore-phylogenetic_affiliation	parasites. Table S3 shows label-free semi quantitative mass spectrometry of P. berghei kinetochore proteins. **Table S4**  shows apicomplexan kinetochore proteins described in this study. Essentiality determined by mutagenesis screens deposited on PlasmoDB for rodent and human malaria parasites, and ToxoDB for T. gondii. Toxoplasma protein subcellular compartmentalizations determined by HyperLOPIT also shown  Click here for additional data file	SKA2	SKA1	SKA3	NUF2	NDC80	SPC25	SPC24	KNL1
PMC9942352-13058_2023_1617_MOESM2_ESM.xlsx-Table_S1-Unnamed_2	For example, PDO165 had four clusters with a ClustGS (Fig. **2**)  Additional file 2.Table S1: 38 ClustGSs across 10 PDOs.Table S2: Cluster-specific expressed gene lists in P165 and P210.Table S3: Cluster-specific expressed gene lists in PDO180 P6 and PDO210 P8.Table S4: Meta-ClustGSs.Table S5 PDO-specific ClustGSs	RRM2	FAM111B	CCNE2	GINS2	ASF1B	EXO1	PCLAF	WDR76	PCNA	DTL	FANCI	E2F1	ZWINT	CDC6	CDCA4	CDC45	POLE2	CDK1	MCM7	PKMYT1	CENPU	FBXO5	HELLS	UBE2T	SPC25
PMC9942352-13058_2023_1617_MOESM2_ESM.xlsx-Table_S1-Unnamed_4	For example, PDO165 had four clusters with a ClustGS (Fig. **2**)  Additional file 2.Table S1: 38 ClustGSs across 10 PDOs.Table S2: Cluster-specific expressed gene lists in P165 and P210.Table S3: Cluster-specific expressed gene lists in PDO180 P6 and PDO210 P8.Table S4: Meta-ClustGSs.Table S5 PDO-specific ClustGSs	PTTG1	CENPF	TUBA1B	CDKN3	HSP90AB1	HMGB1	CCNB1	BIRC5	PTMA	ARL6IP1	STMN1	DLGAP5	MKI67	HMGN2	HSP90AA1	HMMR	HNRNPA2B1	NMU	H2AZ1	HMGB3	HDGF	UBE2S	FUBP1	NCAPD2	HNRNPM
PMC9942352-13058_2023_1617_MOESM2_ESM.xlsx-Table_S1-Unnamed_6	For example, PDO165 had four clusters with a ClustGS (Fig. **2**)  Additional file 2.Table S1: 38 ClustGSs across 10 PDOs.Table S2: Cluster-specific expressed gene lists in P165 and P210.Table S3: Cluster-specific expressed gene lists in PDO180 P6 and PDO210 P8.Table S4: Meta-ClustGSs.Table S5 PDO-specific ClustGSs	CCNE2	GINS2	MCM3	MCM6	DTL	MCM4	PCNA	MCM10	CDT1	MCM5	BRCA1	WDR76	CHEK1	RRM2	FAM111B	TK1	ZWINT	MCM2	DUT	ZNF367	CLSPN	FEN1	MCM7	E2F1	CDK1
PMC9942352-13058_2023_1617_MOESM2_ESM.xlsx-Table_S1-Unnamed_12	For example, PDO165 had four clusters with a ClustGS (Fig. **2**)  Additional file 2.Table S1: 38 ClustGSs across 10 PDOs.Table S2: Cluster-specific expressed gene lists in P165 and P210.Table S3: Cluster-specific expressed gene lists in PDO180 P6 and PDO210 P8.Table S4: Meta-ClustGSs.Table S5 PDO-specific ClustGSs	TOP2A	CENPU	NCAPG	CDK1	MKI67	ZWINT	TK1	BIRC5	FAM111B	TYMS	HMGB2	PCLAF	ASF1B	CEP55	NCAPH	NUSAP1	UBE2C	KIFC1	DLGAP5	CCNA2	PBK	HMMR	DEPDC1	KIF4A	PKMYT1
PMC9942352-13058_2023_1617_MOESM2_ESM.xlsx-Table_S1-Unnamed_25	For example, PDO165 had four clusters with a ClustGS (Fig. **2**)  Additional file 2.Table S1: 38 ClustGSs across 10 PDOs.Table S2: Cluster-specific expressed gene lists in P165 and P210.Table S3: Cluster-specific expressed gene lists in PDO180 P6 and PDO210 P8.Table S4: Meta-ClustGSs.Table S5 PDO-specific ClustGSs	TOP2A	MKI67	NCAPG	HMGB2	TUBA1B	CDK1	UBE2C	PKMYT1	PBK	KIF4A	TYMS	TPX2	CENPF	STMN1	CCNA2	ZWINT	CKS2	IQGAP3	BIRC5	TUBB	CENPU	HMMR	ANLN	TTK	NEK2
PMC9942352-13058_2023_1617_MOESM2_ESM.xlsx-Table_S1-Unnamed_28	For example, PDO165 had four clusters with a ClustGS (Fig. **2**)  Additional file 2.Table S1: 38 ClustGSs across 10 PDOs.Table S2: Cluster-specific expressed gene lists in P165 and P210.Table S3: Cluster-specific expressed gene lists in PDO180 P6 and PDO210 P8.Table S4: Meta-ClustGSs.Table S5 PDO-specific ClustGSs	CKS1B	BIRC5	TUBA1B	HSP90AB1	COMMD9	LDLRAD3	PTMA	H2AZ1	FDPS	PCNA	TRIM44	CBX3	CCNA2	HSP90AA1	TK1	FOXM1	CACYBP	UBE2T	TPM3	NME1	CYFIP1	TPX2	TUBB	UBE2C	POLR2K
PMC9942352-13058_2023_1617_MOESM2_ESM.xlsx-Table_S1-Unnamed_29	For example, PDO165 had four clusters with a ClustGS (Fig. **2**)  Additional file 2.Table S1: 38 ClustGSs across 10 PDOs.Table S2: Cluster-specific expressed gene lists in P165 and P210.Table S3: Cluster-specific expressed gene lists in PDO180 P6 and PDO210 P8.Table S4: Meta-ClustGSs.Table S5 PDO-specific ClustGSs	MAGEA4	HMGB2	DHTKD1	LGALS3BP	STMN1	HSPB1	PCLAF	VIM	HCLS1	HMGB1	FRZB	CALM1	TYMS	CENPU	MCM10	RRM2	WFDC2	H2AZ1	ATAD2	PTMA	DUT	SSX1	CAPRIN1	RARRES1	CDK4
PMC9942352-13058_2023_1617_MOESM2_ESM.xlsx-Table_S1-Unnamed_35	For example, PDO165 had four clusters with a ClustGS (Fig. **2**)  Additional file 2.Table S1: 38 ClustGSs across 10 PDOs.Table S2: Cluster-specific expressed gene lists in P165 and P210.Table S3: Cluster-specific expressed gene lists in PDO180 P6 and PDO210 P8.Table S4: Meta-ClustGSs.Table S5 PDO-specific ClustGSs	NUCKS1	MKI67	HMGB2	TOP2A	TUBA1B	CDK1	TUBB	ZWINT	UBE2T	CENPF	H2AZ1	DHFR	CKS1B	KIF20B	FANCI	TK1	TPX2	KIFC1	IQGAP3	CEP55	BIRC5	H2BC11	SPC25	MIS18A	SHCBP1
PMC9942352-13058_2023_1617_MOESM2_ESM.xlsx-Table_S1-Unnamed_36	For example, PDO165 had four clusters with a ClustGS (Fig. **2**)  Additional file 2.Table S1: 38 ClustGSs across 10 PDOs.Table S2: Cluster-specific expressed gene lists in P165 and P210.Table S3: Cluster-specific expressed gene lists in PDO180 P6 and PDO210 P8.Table S4: Meta-ClustGSs.Table S5 PDO-specific ClustGSs	UBE2C	TOP2A	DLGAP5	TPX2	CENPA	PRR11	HMGB2	PLK1	AURKA	PBK	TUBA1B	CCNB1	CKS2	HMGB1	CENPF	BIRC5	CENPE	UBE2S	H2AZ1	PTTG1	BUB1	CCNA2	ASPM	HMGN2	HMMR
PMC9942352-13058_2023_1617_MOESM2_ESM.xlsx-Table_S1-Unnamed_38	For example, PDO165 had four clusters with a ClustGS (Fig. **2**)  Additional file 2.Table S1: 38 ClustGSs across 10 PDOs.Table S2: Cluster-specific expressed gene lists in P165 and P210.Table S3: Cluster-specific expressed gene lists in PDO180 P6 and PDO210 P8.Table S4: Meta-ClustGSs.Table S5 PDO-specific ClustGSs	CCNE2	FAM111B	PCNA	MCM3	RRM2	ATAD2	DTL	UNG	CENPU	MCM4	SLFN13	MCM6	MCM2	DUT	DHFR	CDC6	MCM7	E2F1	HELLS	ZNF367	TK1	SLBP	TYMS	MYBL2	FEN1
PMC9942352-13058_2023_1617_MOESM2_ESM.xlsx-Table_S4-Unnamed_1	For example, PDO165 had four clusters with a ClustGS (Fig. **2**)  Additional file 2.Table S1: 38 ClustGSs across 10 PDOs.Table S2: Cluster-specific expressed gene lists in P165 and P210.Table S3: Cluster-specific expressed gene lists in PDO180 P6 and PDO210 P8.Table S4: Meta-ClustGSs.Table S5 PDO-specific ClustGSs	FAM111B	PCNA	RRM2	DTL	CCNE2	GINS2	MCM3	MCM4	MCM6	WDR76	E2F1	CDC6	CENPU	ZWINT	MCM2	MCM7	DUT	TK1	ZNF367	HELLS	CDK1	FEN1
PMC9942352-13058_2023_1617_MOESM2_ESM.xlsx-Table_S5-Unnamed_5	For example, PDO165 had four clusters with a ClustGS (Fig. **2**)  Additional file 2.Table S1: 38 ClustGSs across 10 PDOs.Table S2: Cluster-specific expressed gene lists in P165 and P210.Table S3: Cluster-specific expressed gene lists in PDO180 P6 and PDO210 P8.Table S4: Meta-ClustGSs.Table S5 PDO-specific ClustGSs	MAGEA4	HMGB2	DHTKD1	LGALS3BP	STMN1	HSPB1	PCLAF	VIM	HCLS1	HMGB1	FRZB	CALM1	TYMS	CENPU	MCM10	RRM2	WFDC2	H2AZ1	ATAD2	PTMA	DUT	SSX1	CAPRIN1	RARRES1	CDK4
PMC9907961-medi-102-e32877.nxml--Gene_symbol	gene symbols, full names, and functions of these hub genes are shown in Table **3**  Functional roles of 26 hub genes with degree ≥10CDK1PCNACCNB1MAD2L1MCM7MCM3MCM4AURKBBUB1CCNB2NDC80KIF18AFEN1UBCTOP2APRIM1UBE2TCDK2PLK1CENPN	CDK1	PCNA	CCNB1	MAD2L1	MCM7	MCM3	MCM4	AURKB	BUB1	CCNB2	NDC80	KIF18A	FEN1	UBC	TOP2A	PRIM1	UBE2T	CDK2	PLK1	CENPN
PMC9946444-elife-82705-supp3.xls-Supplementary_File_3-Unnamed_11	cell cluster (C0: DN, CD4-CD8-), with marker genes (Brummelman et al., 2018) shown in **Supplementary file 3**  Marker genes of different cell clusters applied in single-cell RNA sequencing (scRNA-seq)	TOP2A	UBE2C	ASPM	BIRC5	MKI67	CDK4	PKMYT1	UHRF1	ASF1B	RRM2	KIFC1	CCNA2	RAD51AP1	AURKB	GTSE1
PMC9946444-elife-82705-supp3.xls-Supplementary_File_3-S_score	cell cluster (C0: DN, CD4-CD8-), with marker genes (Brummelman et al., 2018) shown in **Supplementary file 3**  Marker genes of different cell clusters applied in single-cell RNA sequencing (scRNA-seq)	MCM5	PCNA	TYMS	FEN1	MCM2	MCM4	RRM1	UNG	GINS2	MCM6	CDCA7	DTL	PRIM1	UHRF1	CENPU	HELLS	RFC2	RPA2	NASP	RAD51AP1	GMNN	WDR76	SLBP	CCNE2	UBR7	POLD3	MSH2	ATAD2	RAD51	RRM2	CDC45	CDC6	EXO1	TIPIN	DSCC1	BLM	CASP8AP2	USP1	CLSPN	POLA1	CHAF1B	BRIP1	E2F8
PMC9942972-pone.0277786.s003.xls-Sheet1-Official_Name	data file. 1.7 Differentially expressed genes and top pathways. 1.8) Clustering analysis based on **S2 Table**  Differentially expressed genes and top pathways.(XLS)  Click here for additional data file	HSPB6	PDK4	ATP1A2	FHL1	MAOB	TRIP13	TPX2	SORBS1	MMP11	MYBL2	CHRDL1	OGN	ASPA	CDCA3	C7	KIF20A	ANGPTL1	CASQ2	SPP1	ECRG4	HJURP	PKMYT1	CHTF18	KRT17	MYH11	LYVE1	TROAP	SCN7A	TMOD1	PGM5	TEDC2	LMOD1	PI16	MAMDC2	SKA3	TMEM100	SCARA5	FAM107A	CAVIN2	SYNPO2	HSPB7	CBX2	UBE2C	DES	IQGAP3	TCEAL2	KIF18B	PLAC9	ADH1B
PMC9936693-40001_2022_979_MOESM2_ESM.xlsx-Sheet1-Unnamed_4	performed to explore the role of HOXB9. Our findings were shown in Additional file **2**  Additional file 2. Top 100 genes co-expressed with HOXB9	AURKA	AURKB	BIRC5	BUB1	TEDC2	C1QL4	CCNB1	CCNB2	CCNO	CCT3	CCT5	CCT6A	CDC20	CDC25A	CDC25C	CDC45	CDC6	CDCA3	CDCA5	CDCA8	CDK1	CDT1	CDX2	CENPA	CEP55	DEPDC1	DTL	EN2	ESPL1	EXO1	PIMREG	FOXD1	FOXM1	GART	HJURP	HOXA10	HOXA11	HOXA13	HOXA3	HOXA5	HOXA6	HOXA7	HOXB3	HOXB4	HOXB5	HOXB6	HOXB7	HOXB8	HOXC10	HOXC13	HOXC5	HOXC6	HOXC8	HOXC9	HOXD13	HOXD4	HOXD8	IQGAP3	KIF18B	KIF20A	KIF23	KIF2C	KIF4A	KIFC1	KRT18	LMNB2	LRRC59	MCIDAS	MCM7	MELK	MNX1	MYBL2	NEK2	PAICS	PBK	PHB1	PKMYT1	PLAC1	PLK1	PRAME	PRC1	PYCR1	RACGAP1	RAD54L	RCC1	RRM2	SAPCD2	SLC35F2	SP6	SSRP1	TEAD4	TICRR	TK1	TOP2A	TPX2	TRIP13	TROAP	TUBA1C	TYMS	ZWINT
PMC9936693-40001_2022_979_MOESM2_ESM.xlsx-Sheet3-AURKA	performed to explore the role of HOXB9. Our findings were shown in Additional file **2**  Additional file 2. Top 100 genes co-expressed with HOXB9	AURKB	BIRC5	BUB1	TEDC2	C1QL4	CCNB1	CCNB2	CCNO	CCT3	CCT5	CCT6A	CDC20	CDC25A	CDC25C	CDC45	CDC6	CDCA3	CDCA5	CDCA8	CDK1	CDT1	CDX2	CENPA	CEP55	DEPDC1	DTL	EN2	ESPL1	EXO1	PIMREG	FOXD1	FOXM1	GART	HJURP	HOXA10	HOXA11	HOXA13	HOXA3	HOXA5	HOXA6	HOXA7	HOXB3	HOXB4	HOXB5	HOXB6	HOXB7	HOXB8	HOXC10	HOXC13	HOXC5	HOXC6	HOXC8	HOXC9	HOXD13	HOXD4	HOXD8	IQGAP3	KIF18B	KIF20A	KIF23	KIF2C	KIF4A	KIFC1	KRT18	LMNB2	LRRC59	MCIDAS	MCM7	MELK	MNX1	MYBL2	NEK2	PAICS	PBK	PHB1	PKMYT1	PLAC1	PLK1	PRAME	PRC1	PYCR1	RACGAP1	RAD54L	RCC1	RRM2	SAPCD2	SLC35F2	SP6	SSRP1	TEAD4	TICRR	TK1	TOP2A	TPX2	TRIP13	TROAP	TUBA1C	TYMS	ZWINT
PMC9939431-mmc3.xlsx-Supplementary_table_3a-Unnamed_15	of regulators is established with an adjusted p <0.05. See also Tables S2 and **S3**  Table S3. Target and regulator genes of SparseGMM modules, related to Table 1 and Figure 4(a) Regulator Genes of robust modules (average Jaccard Index=>0.7 in module subnetwork). (b) Target Genes in robust modules (average Jaccard Index=>0.7 in module subnetwork). (c) Regulator and target genes for the EMT and stemness community	ALDH4A1	BACE2	BLM	BLZF1	BRCA1	CDC20	CDCA8	CDK2	CDK6	CDKN3	CENPA	CENPE	CEP55	CHEK1	D2HGDH	DNAJC9	DNMT1	EXO1	EEIG1	FAM111A	FANCI	FBXO5	FOXM1	GNPDA2	GRINA	HASPIN	H2AZ1	HAUS1	HJURP	HMGB2	HMGXB4	HP1BP3	HSF2	KIF15	LBR	MCM10	MCM3	MCM5	MCM7	MESP1	MESP2	CENPU	MSH6	MTBP	PHF19	PHF23	PKMYT1	PRC1	RACGAP1	RAD9B	RIBC2	SCML1	SKA1	SLC27A4	SMARCC2	SMC3	SP3	STMN1	TACC3	TPX2	TRIP13	VRK1	XRCC3	ZBTB12	ZDHHC21	ZNF396	ZNF605	ZNF652	ZNF771
PMC9922063-biol-2022-0562.nxml--Gene_name	a well-known cell cycle-related AURKA, was among the top 10 most significantly downregulated genes (**Table 1**)  Top 10 overlapping down-regulated differentially expressed genes of LN229 and T98G cellsHIST1H2AGAC233968.1PI15KIF20APLK1CENPEAURKACENPANEK2P2RX7	H2AC11	PI15	KIF20A	PLK1	CENPE	AURKA	CENPA	NEK2	P2RX7
PMC9938992-40364_2023_Article_458.nxml--Gene	revealed their roles in cell division, mitotic spindle, and cancer development (Fig. 7C). Furthermore, **1**  Transcripts that are commonly changed by WD, aging, and FXR KO are associated with the overall survival rate in HCC patients (p value < 0.05). The “high” and “low” expression was defined as the upper and lower quartiles of expression for each gene (n = 108, 50% as a cutoff for both lower and upper quartiles)PLEKHH1TTC39AATP6V0D2CENPEKIF20AASPMCKAP2LHMMRECT2TOP2AKIF18BTPX2NUF2TRIM59FRZBE2F8TREM2MTHFD1LPCK1TSC22D3SLC22A7CYP2U1SARDHTTC36APOC1	PLEKHH1	TTC39A	ATP6V0D2	CENPE	KIF20A	ASPM	CKAP2L	HMMR	ECT2	TOP2A	KIF18B	TPX2	NUF2	TRIM59	FRZB	E2F8	TREM2	MTHFD1L	PCK1	TSC22D3	SLC22A7	CYP2U1	SARDH	TTC36	APOC1
PMC9936314-Table_3.xlsx-Extrusion-gene_id	genes were acquired from FerrDb database (http://www.zhounan.org/ferrdb), HADb database(http://www.autophagy.lu/clustering), and several published studies ( **Table S3**)  Click here for additional data file	ATR	CDC25A	CDC25B	CDC25C	CDK1	CDK2	CHEK1	GPS1	COPS4	COPS5	CCNA1	CCNA2	CCNE1	CCNE2	BTRC	GINS1	GINS2	GINS3
PMC6885702-144400_2_supp_382938_pwmwxh.xlsx-Table_S8-Unnamed_2	Supplementry Table S8	ITIH2	CLU	RAB24	PSAP	HDAC7	MAGED1	TUBA4A	CD38	APOC3	HPGD	CDK4	AGR2	ANXA13	HMOX1	HSBP1	PLAU	MAGI1	SPTBN1	ITGB5	AKT3	CCND3	PAIP2	SELENOS	TUBB6	FAM114A1	TUBB3	AKR1C1	CES1	GPX4	HMGN1	HMGN2	TYMS	PCLAF	ZWINT	CHAF1B	ANLN	DHFR	TK1	GMNN	RRM2	TMSB4X	TMSB10	CALM1
PMC6885702-144400_2_supp_382936_pwm4xg.xlsx-Table_S6-Unnamed_2	Supplementry Table S6	GPX4	RRM2	DHFR	TYMS	TK1	ANLN	GMNN	APOC3	TBC1D24	CKAP2	SMTN	ACYP1	IVNS1ABP	KIFC1	TACC3	SHCBP1	NT5E	ITGB4	ANPEP	KIF11	S100A4	C17orf75	PCLAF	S100A6	HDDC3	SURF1	ZWINT	EIF4A2	SQSTM1	ZFAND6	ETNK1	PCBP3	SCD	MVP	TMSB4X	TMSB10	CALM1
PMC9925242-JEPH2023-8405945.nxml--Gene_symbol	were found to be upregulated in ccRCC tissues compared with paired tumor-free kidney tissues (**Table 1**)  A total of 22 genes with degree values not less than 50 were deemed as hub genes related to ccRCC, and they were found to be upregulated in ccRCC tissues compared with paired tumor-free kidney tissuesCD8ACEP55CENPFTYROBPBIRC5TPX2CDC45NUSAP1DLGAP5ITGB2MELKBUB1CCNB2CCNA2CD4KIF20APTPRCCDCA8ASPMITGAMBUB1BKIF2C	CD8A	CEP55	CENPF	TYROBP	BIRC5	TPX2	CDC45	NUSAP1	DLGAP5	ITGB2	MELK	BUB1	CCNB2	CCNA2	CD4	KIF20A	PTPRC	CDCA8	ASPM	ITGAM	BUB1B	KIF2C
PMC9929081-41467_2023_36310_MOESM4_ESM.xlsx-gene_signature-Unnamed_5	cells, antigen-presenting, pro-angiogenic, phagocytotic, pro-inflammatory, anti-inflammatory, and proliferative function gene signatures for myeloid cells, M**1**  Supplementary Data 1	MCM5	MCM2	MCM4	MCM6	MKI67
PMC9929250-41467_2023_35797_MOESM7_ESM.xlsx-Data_S5F-Substrates	DGC cluster 3 and IGC cluster 1 (Fig. 4c, Supplementary Fig. 6b, Supplementary Data **5a, b**)  Supplementary Data 5	TOP2A	FLNA	SIRT2	ANAPC1	RAP1GAP	PML	TPX2	LMNA	NME1	MCM2	RRM2	SRSF11	HNRNPK	SNRNP70	STMN1	PAICS	PTPN2	LMNB2	VIM	SKP2
PMC9928586-41556_2022_1064_MOESM4_ESM.xlsx-23_Suppl_Note_Fig_2-Unnamed_1	We dissected lungs from **1**  Supplementary Table 1. Summarizing tables showing: (1) the overview of the analysed scRNA-seq datasets from all donors, (2–12) the results of the differential expression analyses with MAST between the clusters of the indicated datasets, (13–23) the plotted genes in the specified figures, (24–27) the results of GO analyses of the indicated cell clusters and (28–31) the sequences and fluorophores of the HybISS and SCRINSHOT probes	CDH5	PECAM1	IGFBP3	CXCL12	DKK2	NTRK2	SGK1	IL7R	CDH11	CPE	VCAM1	PROX1	CCL21	EMP1	HBEGF	COL15A1	SOSTDC1	S100A3	FOXP2	MKI67	PCNA	CA4	HPGD	RGCC	ODC1	ADM	GMFG	THBD	TPST2	LHX6	RAMP3	HSPA12B	IL32	FGF13	CA8	PRND	UNC5B	CXCR4	GJA4	GJA5	TMEM100	EYS	KIT	PRICKLE2	KHDRBS2	PDE3B	RGS6	CLIC5	CHRM3	ST8SIA6	HDAC9	POSTN	TLL1	PLVAP	ADGRB3	MGP	EFNA5	RELN	PTX3	SAMD4A	CEBPD	CCL2	BIRC5	CENPF	CCNB2	TOP2A	NUSAP1	UBE2C	ASPM	TYMS	DIAPH3	ZWINT	TK1
PMC9916831-ijms-24-01992.nxml--Gene_1	including 19 downregulated and 49 upregulated genes in OSCC (Figure 1C,D, Table 2 and **Table 3**)  The upregulated glycolysis-related genes in OSCCCDK1EXT1P4HA2DEPDC1P4HA1TPBGHK3VCANAGRNKIF20APLOD2IGFBP3HMMRNT5EAURKACENPACHST2ENO2STC2COL5A1ARTNTGFBIMIOXLHX9	CDK1	EXT1	P4HA2	DEPDC1	P4HA1	TPBG	HK3	VCAN	AGRN	KIF20A	PLOD2	IGFBP3	HMMR	NT5E	AURKA	CENPA	CHST2	ENO2	STC2	COL5A1	ARTN	TGFBI	MIOX	LHX9
PMC9903700-mmc4.xlsx-Interneurons-gene	cell classes based on canonical markers40, 41, 42, 43 (Figure 1D; Tables S4 and **S5**)  Table S5. Subpopulation-specific markers identified by differential expression gene analysis, related to Figure 1Differentially expressed genes were used as markers for each cluster to assist in cell classification. The expression of each cluster was contrasted against the expression of all other cells, and DE genes were identified using a likelihood-ratio test, as implemented via the “bimod” function in Seurat	PCP4	CXCL14	CALB1	IGFBP7	TPBG	CST3	CKB	HES6	ID2	TRPM3	TTR	HSPB1	HMGB2	CRABP1	ANXA2	CKS2	FABP7	NSG1	HMGCS1	PTTG1	TOP2A	UBE2C	SFRP2	CENPF
PMC9903700-mmc4.xlsx-RPC13-gene	cell classes based on canonical markers40, 41, 42, 43 (Figure 1D; Tables S4 and **S5**)  Table S5. Subpopulation-specific markers identified by differential expression gene analysis, related to Figure 1Differentially expressed genes were used as markers for each cluster to assist in cell classification. The expression of each cluster was contrasted against the expression of all other cells, and DE genes were identified using a likelihood-ratio test, as implemented via the “bimod” function in Seurat	IGFBP5	KPNA2	TTR	CKS2	PTTG1	UBE2C	HMGB2	H2AZ1	ARL6IP1	DAPL1	TOP2A	CKS1B	ATP6V1B1	NUSAP1	CDK1	CENPF	HMGB1	CCNB1	CDC20	FABP7	TUBA1B	HMGN2	BIRC5	HES6	H4C3	IFITM3	CALM2	CKB	STMN2
PMC9911396-41467_2023_36178_MOESM7_ESM.xlsx-blue_list-Unnamed_2	2 in parallel with three other published datasets: Petropoulos et al. (2016, pre-implantation stage E3–E7)**4**  Supplementary Data 4	TOP2A	UBE2C	CENPF	MKI67	CENPE	KPNA2	TPX2	UBE2S	PLK1	AURKA	DLGAP5	HMMR	CDK1	CKS2	CDC20	CCNB1	PIF1	ARL6IP1	ASPM	DEPDC1	PTTG1	KIF23	CENPA	NDC80	CDCA2	JPT1	FAM83D	GTSE1	G2E3	SGO2	CDCA3	TUBA1C	PSRC1	AURKB	BIRC5	TUBB4B
PMC9906048-LSA-2021-01186_TableS2.xlsx-SupTable2-Unnamed_2		PCNA	RFC1	RFC2	RFC3	RFC4	RFC5	MCM2	MCM3	MCM4	MCM5	MCM6	MCM7	POLA1	POLA2	POLD1	POLD2	POLD3	FEN1	LIG1	MSH2	MSH6	CHAF1A	CHAF1B	DNMT1	SUPT16H	SSRP1	SMARCA5	BAZ1B	SMC1A	SMC3
PMC9901937-elife-70700-supp1.doc-3-Gene_name	drug-likeness were selected and purchased for further bioactivity evaluation (Figure 1—figure supplement 1 and **Supplementary file 1a**)  Supplementary tables described in this article.(a) The chemical structures of 80 candidate compounds. (b) Primer sequences for qRT-PCR. (c) The spectroscopic data of the Z15 derivatives. (d) Decreased protein profiles of LNCaP cells treated with ARV-110 plus DHT compared to DHT detected by 4D-lael free proteomics. (e) Decreased protein profiles of LNCaP cells treated with Z15 plus DHT compared to DHT detected by 4D-lael free proteomics	ZNF593	AURKA	SPTLC2	TMPRSS2	KIF20A	KLK3	AR	NAT1	RRM2	SREBF1	EIF1	CDC20	TRIM26	MORF4L2	SHROOM3	KIFC1	EDEM3	ASF1B	MMACHC	HMOX2	IREB2	CSNK1A1	LAMTOR4	SLC39A6	FBXO38	FOXRED2	NDRG1	SLC38A2	CDCA3	NKX3-1	TSPYL1	WDR76	NDFIP2	GTSE1
PMC9901937-elife-70700-supp1.doc-4-Gene_name	drug-likeness were selected and purchased for further bioactivity evaluation (Figure 1—figure supplement 1 and **Supplementary file 1a**)  Supplementary tables described in this article.(a) The chemical structures of 80 candidate compounds. (b) Primer sequences for qRT-PCR. (c) The spectroscopic data of the Z15 derivatives. (d) Decreased protein profiles of LNCaP cells treated with ARV-110 plus DHT compared to DHT detected by 4D-lael free proteomics. (e) Decreased protein profiles of LNCaP cells treated with Z15 plus DHT compared to DHT detected by 4D-lael free proteomics	ZNF593	AURKA	SPTLC2	TMPRSS2	KIF20A	KLK3	AR	NAT1	RRM2	SREBF1	EIF1	CDC20	TRIM26	MORF4L2	SHROOM3	KIFC1	EDEM3	ASF1B	MMACHC	SMIM26	UBE2C	CHEK1	HDAC3	PRC1	FADS1	YIF1A	MPZL1	FADS2	LYN	GLUL	PPP1CC	MAGEA3	METAP2	PLK1	POLR2G	RPS15	RBM3	HMGCS1	MLLT1	BNIP3	XRCC4	SLBP	KIF22	SNX17	UBE2S	TUBB8	KLHL22	DCAF6	REEP3	ATAD2	RPS27L	PATL1	VRK2	SREK1	USP13	CCDC97	UHRF1	PAIP2	MLPH	RBM24	MFF	UCK1	UBE2T	HELLS	AGPAT5	KCTD5	ISY1	SSX2IP	TCAF1
PMC9894938-42003_2023_4526_MOESM7_ESM.xlsx-Fig_5f-Gene	the RNAseq were uploaded on FigShare together with data referring to all included figures (10.170**4**)  Supplementary Data 4	CDK11A	NCAPD2	PPP5C	HGF	CUL3	TUBG2	PPP1R12A	WAPL	CLTCL1	CHFR	TUBE1	TUBA3D	KIF22	NDC80	ZW10	TPX2	CDC6	CDC23	ABL1	MYBL2	TUBB1	CDC25B	CENPT	TUBB4A	AKAP8	SMC3	TUBD1	RECQL5	NUP88	IK	NEK4	PHF13	NEK2	CENPF	MYB	NRDE2	DNMT3A	MASTL	RNF2	CIT	TUBA1B	CEP250	TUBGCP3	NUP214	YEATS4	PKMYT1	TUBA4A	TUBGCP6	ARPP19	SNX9	TUBGCP2	CLIP1	LATS1	TUBG1	RAN	MEN1	CDCA8	ESPL1	NEK3	NUDT15	SETDB2	DCTN3	RPS6	TUBB2A	TUBB2B	TUBGCP4	KIF11	PRDM5	CENPE	USP3	CLTC	ANAPC11	TBCD	PLK4	ENSA	JTB	EML4	DIS3L2	UBA3	CENPC	PLK2	CDCA5	MCPH1	CETN2	INCENP	EDNRA	TUBA3E	CCNO	SKA1	USP16	AZI2	KIF15	PBRM1	GEM	SUGT1	SKA3	ABRAXAS2	NOLC1	WEE1	PLK1	CDT1	TUBA1A	TUBA1C	TTYH1	MIS12	PBK	RGS14	CDK1	TADA3	TUBB8B	ZNRD2	SNX33	PLK3	VCPIP1	PPP2R2D	TUBB6	POLE	CETN1	HASPIN	TUBAL3	SNX18	AURKB	SKA2	FBXL7	TUBA8	MYBL1	PLK5	KIF18B	TUBB4B	TUBB	XRCC2	DYNC1H1	TUBA3C	WDHD1	ZNF830	CENPW	DCTN1	E2F4	WEE2	RAB6C	TUBA4B	CDK11B	TUBB3	TUBB8	TUBGCP5	TUBGCP4	PPP5C	PBRM1
PMC9883182-mmc5.xlsx-ST4b-Unnamed_1	Supplementary material	CDCA3	FBXO43	G2E3	SKP2	TRAIP	TRIM11	BRCA1	CCNF	CDC20	DTL	FBXO41	FBXO45	FBXO5	LRR1	PRC1	RNFT2	TRIM59	UHRF1	WDR76	AURKA
PMC9528698-NIHMS1835045-supplement-Supp_table_41.xlsx-control_RBM20-Gene		FCGBP	NEIL3	ESCO2	BUB1B	KIF18B	MKI67	ASPM	TPX2	ANLN	CCL2	TOP2A	C4BPB	TROAP	DTL	BUB1	POLQ	KIF14	FAM111B	CENPF	NCAPG	DIAPH3	GRIA4	RAD51AP1	CLSPN	CKAP2L	HMMR	MELK	NDC80	BRIP1	CDCA7	ORC1	XRCC2	GTSE1	KIF15	CEP55	GPR84	ESPL1	YES1	KNL1	CENPK	SPC25	STIL	KIFC1	CDCA2	MYBL1	CHEK1	ZWINT	TMEM26	WEE1	CIT	IQGAP3	CDC25C	RAD54L	KIF11	TYMS	WDR76	CCR1	CENPI	HELLS	PARPBP	CENPO	FANCA	ORC6	STK32B	CRHBP	HPSE	SHCBP1	BATF	ROR1	RAB42	CCNE2	CEACAM1	FCGR3A	FANCI	IGSF6	MTBP	WDHD1	PRR11	CUX2	GINS1	LRRC4C	NCAPG2	C7	GNA14	PNP	SLC25A19	TRPV4	CD38	MYLK	C9	ABLIM3	OXCT1	CR1	FSCN1	RFC4	PCK2	ACP3	CLEC7A	SLC16A1	NRP1	SIGLEC7	EMC10	PCED1B	RAB39A	SPHK2	ACOT13	TPP1	CSTPP1	AKR1A1
PMC9528698-NIHMS1835045-supplement-Supp_table_50.xlsx-control_PKP2-Gene		PLA2G2A	MKI67	ASPM	H4C3	GTSE1	TOP2A	MYOM3	MYH6	GUCY1A1	NCAPH	NR2F2	ZBTB6	BRCA2	CHAF1A	G0S2	DIAPH3	FHOD3	RYR2	PDE3A	FHL2	PDE1C	FGF12	CDH2	TECRL	HELLS	LRP4	ND3	SLC8A1	KLRC1
PMC9528698-NIHMS1835045-supplement-Supp_table_52_16.xlsx-control_PKP2-Gene		PDE3A	CIT	GTSE1	TPX2	COL19A1
PMC9528698-NIHMS1835045-supplement-Supp_table_46.xlsx-Sheet1-prolif_Lymphoids_gene_symbol	subsets, innate lymphoid cells (ILC), B-cells, plasma cells plus proliferating lymphoids (Figs. 4D, S29-32, **Table S46**)	SMC4	NSD2	CENPP	EZH2	KNL1	FANCI	TOP2A	MELK	ASPM	NUSAP1	TMPO	ATAD2	DIAPH3	NCAPG2	BRIP1	RBL1	C12orf75	CENPE	POLQ	CIT	C21orf58	KIF18B	MKI67	KNTC1	KCNQ5	WWOX	TACC3	SRGAP2	DNMT1	SCMH1	ATAD5	FAF1	STAG1	KIF11	PTPRJ	PBX3	BRCA2	CDC27	KIF20B	CKAP5	DOCK2	KIF15	POLA1	HELLS	STIL	LMNB1	SCLT1	CENPK	RRM2	PRIM2	RFC3	XPO1	GTSE1	FCHSD2	ASXL1	MYO9B	TUBA1B	DNA2	CENPF	CCDC18	KCNAB2	LRRFIP1	NDC80	SH2D3C	KIF14	PDS5B	CCDC14	MMS22L	HMGN2	KIF4A	CEP192	RPTOR	INPP4A	ANKRD36C	MPHOSPH9	BUB1B	CEP128	RSRC1	TTF2	VRK1	COTL1	APOLD1	SUZ12	KIF23	NFATC2IP	AUTS2	CDCA2	NCAPD3	R3HDM1	TPX2	SRGAP2B	HMGB2	FANCC	CIITA
PMC9528698-NIHMS1835045-supplement-Supp_table_36.xlsx-Sheet1-Unnamed_1	(EMT), and cell death showed no difference in disease compared to controls (Fig. S22; **Table S36**)	NCAPD2	BUB1	CENPA	AURKB	NCAPG	CDCA3	MELK	MXD3	KIF11	KNL1	MKI67	CKAP2	KIFC1	ARHGAP11A	PARPBP	TPX2	ANLN	SMC4	DEPDC1B	KIF18B	BIRC5	APOLD1	NDC80	SGO2	CKAP5	G2E3	TOP2A	CENPF	KIF20B	NUSAP1	CDCA2	GAS2L3	UBE2C	KIF14	CIT	CENPE	ASPM	BUB1B	CCDC88A	HMMR	KIF4A	ECT2	KIF23	GTSE1
PMC9889805-41467_2023_36005_MOESM9_ESM.xlsx-Supplementary_Data_7a-Gene_Symbol	cell proliferation, PDCs were derived from patient samples (Glioma #28: CDKN2A/B homozygous deletion, Glioma #1**7**)  Supplementary Data 7	CDK4	CDK6	APC	AURKB	BABAM1	BAX	BRCC3	EIF2AK4	MAD1L1	MAD2L1	MAD2L2	MCM2	MCM4	MCM5	MCM6	MCM7	MDC1	MSH2	PCNA	PML	TOP2A	TOP2B	TP53BP1	XPC	CNOT1	CNOT2	CDKN2A	CDKN2B	MKI67
PMC9889805-41467_2023_36005_MOESM5_ESM.xlsx-Supplementary_Data_3a-Type	Interestingly, 15/187 glioma patients (2 GBMs, 1**3**)  Supplementary Data 3	ATM	CCNB1	CDK2	CDKN2A	GINS3	HDAC2	KIF23	MCM2	MCM3	MCM4	MCM5	MCM7	MSH2	NCAPD2	NCAPD3	NCAPG2	NDC80	NPM1	PCNA	RFC4	RFC5	RHOA	SMC1A	SMC2	TMPO	TOP2A	TPX2	UBE2C	ZW10
PMC9888477-IPHB_61_2172048.nxml--Protein_name	the cell cycle pathway, among which CDKN1C/p57 was upregulated, while all others were downregulated (**Table 2**)  Differentially expressed proteins in the cell cycle pathwayCDKN1C/p57TTKBUB1BCHEK1BUB1CDC20CDC25CPLK1CCNB1CCNA2CDK1CDK2CDK6	TTK	BUB1B	CHEK1	BUB1	CDC20	CDC25C	PLK1	CCNB1	CCNA2	CDK1	CDK2	CDK6
PMC9877306-Table1.xlsx-sup_table5-supplementary_table_5_22_genes_cuproptosis-related_signature_and_its_coefficients	Click here for additional data file	ANKRD29	C4BPA	CDC7	CDH17	CDKN3	CLDN2	DKK1	FOSL1	GPR37	GPRIN1	GSTA1	HJURP	HLF	KIF20A	KLK11	LPL	PRC1	RFC4	RNASEH2A	TCF19	TNNT1	UBE2S
PMC9876620-Table_2.docx-0-Gene_Symbol	greatest differences in the TCGA-GTEx cohort was then constructed ( Figure 1B ) ( **Supplement Table 2**)  Click here for additional data file	PYCR1	DTL	CDC6	KPNA2	EXO1	PAFAH1B3	CDC45	TRIP13	TUBA1B	UHRF1	PKMYT1	MND1	SPC24	TIMELESS	KIF18B	ZBTB12	GINS2	CDC25A	SKA1	INCENP	RAD51	CHAF1B	PAQR4	CDK4	ORC1	CDCA3	SPAG5	RACGAP1	WDHD1	NCAPG2	NCAPD2	CENPO	CENPI	CIT	FANCI	CKAP2L	LMNB2	ECT2	NRM	STK26	FMO3	C7	PLBD1	NDRG1	CHI3L1	C15orf48	AOX1	HSD11B1	MAPK13	MT1X	SPINT2
PMC9876620-Table_1.docx-0-The_CCP_gene_sets_of_hallmarks_of_cancer_3	log2-fold change > 1.5. CCP- related genes were integrated from the MSigDB database ( **Supplement Table 1**)  Click here for additional data file	KIF11	KIF15	KIF22	KIF25	KIF2C	KNTC1	KPNA2	KRT7	LATS1	LATS2	LIG3	MAD2L1	MAD2L2	MAP3K11	MPHOSPH6	MPHOSPH9	MRE11	MSH4	MSH5	MYO16	NBN	NCAPH	NDC80	NEK2	NEK6	NOLC1	NPM2	NUMA1	NUSAP1	P3H4	PAM	PBRM1	PCBP4	PDS5B	PIM2	PIN1	PKMYT1	PLK1	PML	POLA1	WIPF1
PMC9883935-13058_2023_1608_MOESM9_ESM.docx-0-Subgroup_M	restricted our analysis to the 22 NST components with only one type (n = 1**9**)  Additional file 9. Table S6. Gene lists of subgroups M and S	VIM	HAPLN1	FGF2	SOX10	ID4	COL9A3	MIA	SHC4	BCL11A	CHRNA5	NCAM1	TTYH1	FREM2	EP300	RBX1	NETO2	MAML2	KIF2C	CDC20	RAD54L	ORC6	PRC1	KIF23	CDCA5	BIRC5	KIFC1
PMC9870291-fgene-13-873884.nxml--Correlated_gene	top 20 genes, ranked by Spearman’s correlation coefficients, are exhibited in Figure 6A and **Table 2**  Correlated expressional genes of CKAP2L in clear cell renal cell carcinoma (ccRCC) tissuesTOP2AKIF11KIF14ASPMBUB1BMKI67DLGAP5CENPFARHGAP11ASHCBP1BUB1DEPDC1NEK2EXO1NCAPHCEP55NCAPGESCO2SGO1HMMR	TOP2A	KIF11	KIF14	ASPM	BUB1B	MKI67	DLGAP5	CENPF	ARHGAP11A	SHCBP1	BUB1	DEPDC1	NEK2	EXO1	NCAPH	CEP55	NCAPG	ESCO2	SGO1	HMMR
PMC9869167-fimmu-13-1050743.nxml--Gene	differentially expressed p-values of hub genes in GSE114007 and GSE168505 databases are listed in **Table 2**  Differentially expressed p-values of hub genes in the GSE114007 and GSE168505 databasesDTLEXO1NEK2CEP55CDC25CCDC45ECT2RRM2KIF23PLK1SHCBP1HMMRCENPKKIF15NUSAP1NCAPGTOP2ACLSPNCDK1KIF20ABUB1BCENPNNDC80UHRF1PLK4KIF4AUBE2TCDC20	BIRC5	ZWINT	CCNA2	MCM10	ASPM	ANLN	CKAP2L	PARPBP	SKA1	DEPDC1	AURKB	AURKA	TTK	PIMREG	CDKN3	BUB1	EZH2	MELK	KIF14	ARHGAP11A	PBK	PTTG1	ESCO2	KPNA2	CDCA8	KIF18A	UBE2C	NUF2
PMC9869167-fimmu-13-1050743.nxml--Gene_1	differentially expressed p-values of hub genes in GSE114007 and GSE168505 databases are listed in **Table 2**  Differentially expressed p-values of hub genes in the GSE114007 and GSE168505 databasesDTLEXO1NEK2CEP55CDC25CCDC45ECT2RRM2KIF23PLK1SHCBP1HMMRCENPKKIF15NUSAP1NCAPGTOP2ACLSPNCDK1KIF20ABUB1BCENPNNDC80UHRF1PLK4KIF4AUBE2TCDC20	DTL	EXO1	NEK2	CEP55	CDC25C	CDC45	ECT2	RRM2	KIF23	PLK1	SHCBP1	HMMR	CENPK	KIF15	NUSAP1	NCAPG	TOP2A	CLSPN	CDK1	KIF20A	BUB1B	CENPN	NDC80	UHRF1	PLK4	KIF4A	UBE2T	CDC20
PMC9870146-pone.0270380.s004.xlsx-NPCd-GeneSymbol	a list of all genes expressed in Wilms cell lines (<1000) are found in **S3 Table**  Genes expressed in Wilms cell lines (<1000) from all Hochane clusters.(XLSX)  Click here for additional data file	JPT1	STMN1	H2AZ1	SRSF3	H4C3	ILF2	PTTG1	POP7	HMGB1	HMGB2	DTYMK	UBE2S	CKS1B	CENPF	DDX39A	ARL6IP1	RAD21	CCNB2	UBE2C	PSIP1	HDAC2	CKS2	SRSF2	CCNB1	PLK1	ECT2	EXOSC8	PIMREG	NDC80	NCAPG	DEK	RNF26	BCL2L12	DHFR	ORC6	UHRF1	CENPW	TPX2	HMGB3	SAP30	PBK	HMMR	ANP32B	PHF19	CKAP2	TROAP	PKMYT1	AURKA	MAD2L1	DLGAP5	CHAF1A	CDC20	CDCA2	NSD2	OIP5	CDCA3	GINS2	CDK5RAP2	PIF1	ARHGAP11A	SKA2	ANP32E	H1-10	ZNF714	MIS18A	H2BC9	CDC6	HJURP	NUSAP1	CCNA2	ASF1B	GTSE1	CENPA	MYBL2	TMPO	NEK2	TTK	RTKN2	MND1	MCM10
PMC9592116-Table4.XLSX-Table_S3-Table_S3_89_apoptosis-related_genes_between_two_clusters	Click here for additional data file	GINS1	RBBP8	PRKX	SAMSN1	ADRA2C	SEL1L3	MIS18BP1	GALC	UBE2D1	ZWINT	RNF138	SMC2	EPB41L3	PRDM1	ANLN	MAD2L1	SKAP2	GCLC	CD2AP	BIRC3	RB1	IREB2	TES	RACGAP1	MTRF1	TTK	SLC38A6	MCM4	HPGD	CEP55	CENPK	PIK3CG	CSF2RB	DNAJB6	SERINC5	PDE8A	IL18	PRC1	SERPINB1	TMEM131	SNX2	MGAT4A	PANK3	CENPU	KIF11	TOP2A	NFE2L3	LY75	PPP4R2	CARD8	GMNN	LXN	HMMR	NUSAP1	VAV3	DPYD	RMI1	DBF4	GGH	FZD5	PTPN22	PIK3CB	CDK1	KNTC1	CCNE2	FADS2	CENPE	NUF2	HEXIM1	MYO5A	RAD51AP1	TRAF3IP3	ECT2	LLPH	SLC30A5	RIT1	FSTL3	ST3GAL6	FAIM	ASPM	CASP8	CCDC88A	SV2A	ITGA6	PLEKHB2
PMC9592116-Table4.XLSX-Table_S3-Unnamed_5	Click here for additional data file	BDP1	PTPRC	ADAM9	GINS1	RBBP8	PRKX	SAMSN1	ADRA2C	SEL1L3	MIS18BP1	GALC	UBE2D1	ZWINT	RNF138	SMC2	EPB41L3	PRDM1	ANLN	MAD2L1	SKAP2	GCLC	CD2AP	BIRC3	RB1	IREB2	TES	RACGAP1	MTRF1	TTK	SLC38A6	MCM4	HPGD	CEP55	CENPK	PIK3CG	CSF2RB	DNAJB6	SERINC5	PDE8A	IL18	PRC1	SERPINB1	TMEM131	SNX2	MGAT4A	PANK3	CENPU	KIF11	TOP2A	NFE2L3	LY75	PPP4R2	CARD8	GMNN	LXN	HMMR	NUSAP1	VAV3	DPYD	RMI1	DBF4	GGH	FZD5	PTPN22	PIK3CB	CDK1	KNTC1	CCNE2	FADS2	CENPE	NUF2	HEXIM1	MYO5A	RAD51AP1	TRAF3IP3	ECT2	LLPH	SLC30A5	RIT1	FSTL3	ST3GAL6	FAIM	ASPM	CASP8	CCDC88A	SV2A	ITGA6	PLEKHB2
PMC9592116-Table4.XLSX-Table_S3-Unnamed_6	Click here for additional data file	BDP1	PTPRC	ADAM9	PRKX	SAMSN1	ADRA2C	MIS18BP1	UBE2D1	NARF	SMC2	PRDM1	MAD2L1	SKAP2	CD2AP	BIRC3	RB1	IREB2	RACGAP1	TTK	MCM4	HPGD	CEP55	CENPK	CSF2RB	SERINC5	PDE8A	IL18	SERPINB1	TMEM131	MGAT4A	TOP2A	CARD8	GMNN	HMMR	NUSAP1	RMI1	GGH	FZD5	PIK3CB	CCNE2	FADS2	CENPE	NUF2	CNNM1	RAD51AP1	TRAF3IP3	ECT2	LLPH	FSTL3	ST3GAL6	FAIM	CASP8	ITGA6	PLEKHB2
PMC9844604-CAM4-12-879-s006.xlsx-Sheet1-Supplementary_Table_6_Univariate_Cox_regression_analysis_adjusted_P-value_0_001_n_41	56, Table S5. The 41 prognostic genes are shown in Figure S2F and Table **S6**  Supplementary Table 6  Click here for additional data file	MCM10	CCNB1	NUSAP1	NEK2	PTTG1	MAD2L1	HMMR	CDT1	MND1	STIL	TTK	CCNA2	OIP5	CENPN	CENPH	CKS2	NCAPG	PBK	KIF15	UBE2T	CEP55	HJURP	RRM2	LMOD1	PGM5	FHL1	MFAP4	MMP12	SLIT2	MRGPRF	MAMDC2	PLN	CNN1	OGN	ECRG4	MYH11	SRPX	DES	C7	APOD	THBS4
PMC9844604-CAM4-12-879-s004.xlsx-Sheet1-Supplementary_Table_5_DEGs_between_cluster_1_and_cluster_2_n_56_log_FC_1_adjusted_P-value_0_05	with |log FC| > 1 to perform univariate Cox regression (n = 56, Table **S5**)  Supplementary Table 5  Click here for additional data file	ID1	CSTF2	MCM10	CCNB1	NUSAP1	NEK2	PTTG1	MAD2L1	HMMR	ASPM	CDT1	MND1	CDC20	STIL	MASTL	TTK	CCNA2	OIP5	CENPN	CENPH	CKS2	NCAPG	PBK	TPX2	KIF15	TRIP13	ANLN	CDCA5	UBE2T	CEP55	HJURP	UBE2C	CKAP2L	ZNF165	RRM2	TOP2A	GGH	LMOD1	PGM5	FHL1	MFAP4	MMP12	SLIT2	TMEM100	MRGPRF	MAMDC2	PLN	CNN1	OGN	ECRG4	MYH11	SRPX	DES	C7	MMP3	APOD	THBS4
PMC9852835-Table2.XLSX-Table_S2-Unnamed_1	Click here for additional data file	SSBP1	RNASEH1	RPA1	PCNA	DNA2	FEN1	LIG1	POLA1	POLA2	PRIM1	PRIM2	POLD1	POLD2	POLD3	POLD4	POLE	POLE2	POLE3	POLE4	MCM2	MCM3	MCM4	MCM5	MCM6	MCM7	RPA2	RPA4	RPA3	RFC1	RFC4	RFC2	RFC5	RFC3	RNASEH2A	RNASEH2B	RNASEH2C
PMC9852835-Table2.XLSX-Table_S2-Unnamed_12	Click here for additional data file	CCNB1	CDC20	CDKN3	CDK1	MAD2L1	PRC1	RRM2
PMC9851797-OMCL2023-1485135.nxml--Gene_ID	of SCI. The top 10 predicted miRNAs were obtained according to the combined score (**Table 3**)  The predicted miRNAs-targeted hub genesLCN2SKA3; DLGAP5; CDKN3SKA3CEP55NUSAP1NUSAP1; MPOSKA3; CDC25C; CEP55PRTN3	HP	LCN2	DLGAP5	CEP55	HMMR	CDKN3	PRTN3	SKA3	MPO	LTF	CDC25C	MMP9	NEIL3	NUSAP1	CD163
PMC9851797-OMCL2023-1485135.nxml--Genes	of SCI. The top 10 predicted miRNAs were obtained according to the combined score (**Table 3**)  The predicted miRNAs-targeted hub genesLCN2SKA3; DLGAP5; CDKN3SKA3CEP55NUSAP1NUSAP1; MPOSKA3; CDC25C; CEP55PRTN3	LCN2	SKA3	CEP55	NUSAP1	PRTN3
PMC9859925-204_2022_3405_MOESM3_ESM.xlsx-Sheet1-Differentially_expressed_genes_in_the_Namalwa_cells_treated_with_PFOA_associated_with_that_canonical_pathway	Supplementary file3 (XLSX 24 KB)	AURKB	BIRC5	BUB1B	CDCA8	CDK1	CENPE	CENPN	CENPW	ESPL1	INCENP	KIF2C	MAD1L1	MAD2L1	MXD3	NDC80	PTTG1	SKA3	SPC24	SPC25	STAG3	TTK
PMC9859925-204_2022_3405_MOESM3_ESM.xlsx-Sheet1-Unnamed_2	Supplementary file3 (XLSX 24 KB)	CDC25B	CDC25C	CDK1	ESPL1	FBXO5	KIF11	PKMYT1	PLK4	PPM1L	PTTG1
PMC9859925-204_2022_3405_MOESM3_ESM.xlsx-Sheet1-Unnamed_8	Supplementary file3 (XLSX 24 KB)	CDC25C	CDK1	E2F2	E2F7	E2F8	PCNA	PPM1L
PMC9859925-204_2022_3405_MOESM3_ESM.xlsx-Sheet1-Unnamed_10	Supplementary file3 (XLSX 24 KB)	CCNA2	CCND3	CDK1	E2F2	E2F7	E2F8	PPM1L	SUV39H1
PMC9859925-204_2022_3405_MOESM3_ESM.xlsx-Sheet1-Unnamed_14	Supplementary file3 (XLSX 24 KB)	CDC25B	CDC25C	CDK1	CKS1B	PKMYT1	TOP2A
PMC9859925-204_2022_3405_MOESM3_ESM.xlsx-Sheet1-Unnamed_18	Supplementary file3 (XLSX 24 KB)	CDC45	CDK1	DNA2	ORC1	PCNA	TOP2A
PMC9859925-204_2022_3405_MOESM3_ESM.xlsx-Sheet1-Unnamed_36	Supplementary file3 (XLSX 24 KB)	BIRC5	E2F2	E2F7	E2F8	HBEGF	JAK2	RAD51	SUV39H1
PMC9851512-pone.0280649.s004.xlsx-ALL_Cell_cycle_GO_0007049-GeneSymbol	Table, and 147 DEGs (39 up-regulated, 108 down-regulated) in the TM group (Fig 3; **S4 Table**)  Differentially expressed genes with the condition of FDR < 10−10 for TT and MA and FDR > 0.05 for AT.(XLSX)  Click here for additional data file	CCNF	AURKA	MCM2	IRAK4	WDHD1	HAUS8	RAB11FIP3	HEXIM2	ERCC1	SKA1	MEIOB	BORA	MSH4	CCNG2	CDKN2B	NUF2	CCNA1	LLGL2	TICRR	SEPTIN9	HAUS2	MNAT1	ECRG4	NCAPH2	BTG3	M1AP	KLHL13	EPGN	AREG	CCND1	LTO1	GINS1	CDK10	PTPA	MTBP	KIFC2	HAUS4	RTKN	RNF167	DSCC1	ALMS1	AURKB	ENTR1	BUB3	HAUS1	RAD50	CCNH	STAG1	CDK3	BIRC2	GADD45B	CCNP	CKAP5	TIPIN	DONSON	WRAP73	WAPL	NEDD1	CDK18	MRE11	ATM	NPAT	SASS6	CCND3	ANAPC4	SENP6	RAD51	ROCK1	SEPTIN2	CDC6	CDK5RAP3	CENPV	JTB	PLK2	CHORDC1	AVEN	MEI4	CCNE2	DBF4B	TUBGCP5	DSN1	JUNB	DYNC1H1	ANKFN1	CDC14B	ZNF830	INTS13	PLK3	DEUP1	BTRC	DBF4	SEPTIN7	NCAPD3	SNX9	PDS5B	SPATA17	NUMA1	TOP2B	CDK14	KIFC1	CLASP1	GPR132	PRC1	KNTC1	SLX4	TUBB6	CENPT	AUNIP	RB1	ATR	CDC14C	CEP295	RAB11FIP4	TBRG1	CDK6	MAU2	TOP2A	FANCD2	CDC25C	BRIP1	CRNN	GINS3	RAD51C	INCA1	BIRC7	SMC1A	CENPC	NABP1	ARHGEF10	CDK5R1	MSH5	TUBA1C	CCNA2	LATS1	PSMC3IP	TSC1	DOT1L	MCPH1	RTTN	CCNI2	SEPTIN8	C2CD3	NDE1	CCNO	CLTC	CDCA2	TGFA	KLHL9	SPATA22	DCTN2	PDS5A	TRIM37	KIF4B	MAD1L1	CDKN2D	ANAPC1	CETN1	USP29	TUBB1	CYLD	UNC119	ZNRF4	SHCBP1	PSME1	PSME2	REC8	ABRAXAS2	TUBE1	ANXA1	NUSAP1	PSME3	HAUS7	CEP63	ANAPC11	ESCO1	SKP1	KIF18B	RAD9B	FBXL17	SPICE1	TUBA8	KIF18A	TUBGCP3	EFHC1	NCAPG2	DCTN6	CDT1	KIF4A	MYBL1	CDK16	TUBGCP6	TUBB4A	CDK15	CDCA8	RBL1	NBN	CENPJ	TRIP13	RNF212B	KASH5	RAD17	MEIOC	SHCBP1L	SEPTIN3	USP37	MOS	PSRC1	POLE	PCM1	RNF212	ERCC4	CEP120	ZFYVE26	CSNK2A2	CDK17	FBXW11	LIN9	ESCO2	SNX33	TXLNG	CCNB1IP1	INSM2	CENPK	ROCK2	BUB1B	CCNJ	TUBG1	RTKN2	MAP9	ECT2	TUBGCP4	TP53BP1	SEPTIN5	SEPTIN10	EME1	RAD9A	PLK1	MCM6	GMNN	BUB1	MAPRE2	SEPTIN6	CCSAP	SEPTIN12	NCAPG	MYBL2	CCNB1	MYB	LLGL1	STAG3	BCL2L11	POLA1	STK33	NCAPD2	IRAK1	FAM9B	RMI1	CDC25B	NDC80	LATS2	MUS81	CDKN2C	FBXO5	ANAPC5	CDC14A	NSL1	TUBD1	CCNG1	TUBA4A	WDR62	MAPRE3	ANXA11	CDK1	SEPTIN11	CCNI	IRAK2	KIAA1614	CETN3	VCP	TTK	INSC	RAD21	STIL	CDK5	ITGB1BP2	CHEK2	PAFAH1B1	CCNE1	CETN2	DCTN3	PPP2CB	TEX15	CDC25A	MRNIP	TUBA1A	HNRNPU	MCM3	ANLN	HAUS5	BTG4	FBXL3	TBC1D10B	TIMELESS	CDC45	NDEL1	ESPL1	NIPBL	CNTROB	ZWINT	AFAP1L2	WDR76	DDX11	GOLGA2	SMC1B	CENPS	TUBGCP2	CCNJL	SNX18	KANK2	CDK5RAP2	KIF11	NCAPH	SHOC1	CNTLN	MAEL	E2F1	DYRK3	CDK4	ZW10	USP28	TUBB2B	TUBB3	SPIRE2	CENPW	ZWILCH	CCNB2	TUBB	MCIDAS	ABRAXAS1	MEI1	MEN1	MAJIN	SAC3D1	CDK5R2	CLASP2	XIAP	JUND	NABP2	INSM1	SKA2	TMEM250	RBL2	STAG2	MKI67	WEE2	RHNO1	CCNB3	RAD1	MIS12	SEPTIN14	TEX14	FAM9A	GADD45G	KNL1	TERB2	CDKN1B	BTG1	FAM9C	CDC26	ORC1	PIM2	BTG2	IHO1	MAD2L1	IRAK3	BTC	ANKRD53	HASPIN	PARD6G	GADD45A	RMI2	CKS1B	CDK2AP2	SCIMP	PIM3	EREG	BIRC3	PHF13	RAD21L1	KNSTRN	JUN	NUPR2	MZT1	PABIR3	HBEGF	EME2	USP26	SPIRE1	PARD6A	HEXIM1	MAPRE1	TUBAL3	SYCP3	PARD6B	TERB1	CKS2	CEP192	GMNC	MCMDC2
PMC9851512-pone.0280649.s004.xlsx-DEGs_Cell_cycle_GO_0007049-GeneSymbol	Table, and 147 DEGs (39 up-regulated, 108 down-regulated) in the TM group (Fig 3; **S4 Table**)  Differentially expressed genes with the condition of FDR < 10−10 for TT and MA and FDR > 0.05 for AT.(XLSX)  Click here for additional data file	SEPTIN9	BUB3	PLK2	PDS5B	TOP2A	ANXA1	ECT2	CCNG1	CDK1	SEPTIN11	ANLN	KIF11	TUBB3
PMC9846543-Table1.XLSX-Sheet7-SupplementaryTable_7_The_top_40_key_candidate_mRNAs-OS_of_the_overall-_early-_and_progressive-stage_STAD_patients	Click here for additional data file	KIF11	EGF	KIF2C	KIF15	MKI67	COL3A1	FEN1	MCM3	MCM2	APOB	DCN	UHRF1	RAD54L	BGN	THBS2	KNTC1	CLSPN	CDC25A	F2	ASF1B	COL5A2	ORC1	AGT	TLR2	CDCA2	THY1	SPARC	EZH2	ERCC6L	NCAPD2	HP	KIT	ESCO2	GRIA2	SERPINE1	LMNB1	KIF18B	CHAF1A	LOX
PMC9851289-supplemental_information_bbac490.docx-3-Gene	adjacent normal samples to run a differential expression analysis contrasting the two tissue types (**Supplementary Table S1**)  Click here for additional data file	MCM3	POLE2	TSEN2	MSH6	CDK1	MRPL12	LSM6	MELK	CHEK2	CCNA2	TOP2A	CCNF	HDAC2	HMGA2	PCNA	CDCA4	PIP4K2B	DCK	EXOSC4	UBE2C	TMEM109	SLC37A4	MAT2A	BRCA1	RUVBL1
PMC9841121-CTM2-13-e1105-s001.docx-0-Gene_symbol	cells identified 101 up‐regulated and 26 down‐regulated differentially expressed PCSCGs (Figure 1A and Figure **S1A,B**)  Figure S1. Quality control. (A) First quality control showed the stem cell marker expression difference between stem cell‐enriched C4‐2 cells and regular C4‐2 cells. The data were displayed with Mean ± SD; p‐value was calculated by Student's t‐test, *p ≤ .05, **p ≤ .01, ***p ≤ .001, ****p ≤ .0001. (B) Second quality control showed the stem cell marker expression difference between stem cell‐enriched C4‐2 cells and regular C4‐2 cells. The data were displayed with Mean ± SD; p‐value was calculated by Student's t‐test, *p ≤ .05, **p ≤ .01, ***p ≤ .001, ****p ≤ .0001. (C) Knockdown efficiencies of GINS2, TEDC2 (also termed C16orf59) and FAM83D in Du145 and C4‐2R prostate cancer cells. SD, standard deviationFigure S2. Nomogram receiver operating characteristic (ROC) and subgroup analyses. (A–C) Nomogram ROC synthesizes the prostate cancer stem cell‐related gene‐based classifier (PCSCGier) and clinicopathological features in TCGA‐PRAD, GSE70769 and GSE46602 datasets. (D) Subgroup analyses based on patient age, tumour stage and Gleason score in the TCGA‐PRAD dataset, p‐value was calculated by log‐rank test. (E) Subgroup analyses based on Gleason score in the GSE70769 dataset, p‐value was calculated by log‐rank test.Figure S3. Nomogram receiver operating characteristic (ROC) curve and subgroup analyses. (A) ROC nomogram showing the synthesis of the prostate cancer stem cell‐related gene‐based classifier (PCSCGier) and clinicopathological features in the MSKCC dataset. (B) Subgroup analyses based on Gleason score in the MSKCC dataset, p‐value was calculated by log‐rank test.Figure S4. Systematic screening of effective drugs for prostate cancer patients at low risk of recurrence. The data were displayed with Mean ± SD; p‐value was calculated by Student's t‐test, *p ≤ .05, **p ≤ .01, ***p ≤ .001, ****p ≤ .0001. SD, standard deviationFigure S5. Uncropped and unedited blot/gel images  Click here for additional data file	AADAT	ABCC3	AKR1C3	ANO7	AURKB	TEDC2	C5	CCNA2	CDC20	CDC6	CDCA5	CDCA7	CDCA7L	CDH26	CDT1	CENPU	CENPW	DSCC1	DUSP5	ERICH2	ETV5	NIBAN1	FAM83D	FBXO5	FEN1	FERMT1	FEZ1	FJX1	GINS2	GRPR	GUCY1A1	H2AC17	H3C6	H2AC20	HMMR	HSPA6	IFIT1	IFIT2	IFIT3	PCLAF	IQCN	KIF11	KIF20A	KIF4A	MCM3	MCM4	MCM5	MKI67	MYBL2	PBK	PLK2	RAD51AP1	SLC26A3	SLC4A4	SNCA	SPC24	STAG1	TACC3	TMEFF2	TONSL	TOP2A	TRIP13	TUBA1B	TYMS	ZWINT
PMC9845989-can-22-0423_supplementary_table_s8_suppst8.xlsx-FCIBC02_clusters-Unnamed_7	Supplementary Table S8  Click here for additional data file	H4C3	PCLAF	ASF1B	ATAD2	FEN1	CLSPN	H1-1	RRM2	RNASEH2A	H1-3	DUT	PCNA	E2F1	H2AZ1	UBE2T	RMI2	H2AC20	HELLS	RPA3	UBE2C	TYMS	DSCC1	CARHSP1	MCM10	GGCT	CDC45	SIVA1	CENPU	RFC4	CDCA5	ZWINT	MCM7	H1-4	DNAJC9	RAD51AP1	PKMYT1	DNMT1	CDT1	TK1	CHAF1A	IMPA2	CDK1	BRCA2	SLBP	STMN1	SMC2	GINS2	POLD3	DEK	CDCA4	SMC4	UNG	HMGB2	DYNC2I2	RFC2	MCM5	EMP2	CKS1B	MCM4	CENPM	MKI67	GMNN	DHFR	NUSAP1	TUBG1	PTMS	H1-2	USP1	LDHA	KLF2	SMC1A	RARRES1	KHDRBS3	CRABP2	VIM	PTTG1	MGP	H1-0	HSPA5	UBE2S	CDKN3	CCNB1
PMC9845989-can-22-0423_supplementary_table_s8_suppst8.xlsx-FCIBC02PR_clusters-CLUSTER_0	Supplementary Table S8  Click here for additional data file	H4C3	ATAD2	FEN1	FAM111B	CLSPN	PCLAF	RNASEH2A	RRM2	PCNA	DUT	HELLS	MCM10	NASP	ASF1B	E2F1	MCM7	MCM3	MCM5	DSCC1	MCM4	DTL	STMN1	CDT1	GGCT	CDC6	GINS2	RFC2	TYMS	RFC4	RPA3	UBE2T	TUBB	H2AZ1	SMC2	HAT1	POLD3	CARHSP1	TK1	BRCA2	PRKDC	BRCA1	GMNN	ZWINT	RMI2	DNMT1	PKMYT1	MCM6	DNAJC9	KLF2	MGP	CHAF1A	HSPA2	PHGDH	PTMS	MSH2	SIVA1	SOX4	PARP1	TUBG1	RRM1	SFN	EMP2	SLBP	C1orf35	ANXA1	PTTG1	CCNB1	UBE2S	CDKN3	SAA1	KRT81	ARL6IP1
PMC9845989-can-22-0423_supplementary_table_s8_suppst8.xlsx-SUM149PR_clusters-CLUSTER_2	Supplementary Table S8  Click here for additional data file	TOP2A	UBE2C	H4C3	HSPA8	MKI67	AURKA	NUSAP1	AURKB	CDK1	CENPF	TUBB4B	TUBA1C	HMGB2	HMMR	PLK1	KPNA2	ASPM	TPX2	CALM2	HSPA1A	PRC1	GTSE1	CKAP2	NCAPG	UBE2T	KIF23	FAM83D	ARL6IP1	H1-5	RRM2	CKS2	CDCA3	KRT6A	S100P	KRT19	PSCA	IER3	TSC22D1	SPINK6	INHBA	AKAP12
PMC9845989-can-22-0423_supplementary_table_s8_suppst8.xlsx-INT_SUM149_SUM149PR_clusters-CLUSTER_0	Supplementary Table S8  Click here for additional data file	UBE2C	TOP2A	PLK1	CDK1	AURKB	NUSAP1	MKI67	AURKA	TUBB	TPX2	CKS2	CENPF	TUBA1C	H4C3	UBE2S	KPNA2	FTH1	SAT1	CYP1B1
PMC9845989-can-22-0423_supplementary_table_s8_suppst8.xlsx-INT_SUM149_SUM149PR_clusters-CLUSTER_1	Supplementary Table S8  Click here for additional data file	TOP2A	H4C3	UBE2C	CENPF	KRT19	TUBB	S100A14	NUSAP1	AURKB	CDK1	MKI67	HMGB2	AURKA	TPX2	CKS2	TUBA1C	PLK1	H2AX	ASPM	KPNA2	RRM2	FAM83D	VIM	HMMR	CCDC85B	UBE2S	CKAP2	CDCA3	S100P	HSPA1A	GTSE1	S100A2	CALM2	FAM111A	UBE2T	PRC1	KRT6B	UQCC3	DNAJA1	LAMA3	FXYD3	KRT6A	GPRC5A
PMC9845989-can-22-0423_supplementary_table_s8_suppst8.xlsx-INT_FCIBC02_FCIBC02PR_clusters-CLUSTER_0	Supplementary Table S8  Click here for additional data file	H4C3	ATAD2	FEN1	FAM111B	CLSPN	PCLAF	RNASEH2A	RRM2	PCNA	DUT	MCM10	HELLS	ASF1B	MCM7	E2F1	MCM3	MCM5	GINS2	DSCC1	GGCT	MCM4	CDT1	TYMS	RFC4	RPA3	RFC2	H2AZ1	UBE2T	SMC2	TK1	CARHSP1	GMNN	ZWINT	BRCA2	DNMT1	DNAJC9	RMI2	CHAF1A	SIVA1	EMP2	PTTG1	CCNB1	UBE2S	CDKN3	CDC20
PMC9845366-41598_2022_26976_MOESM22_ESM.xlsx-unique_up_torp_ad-Unnamed_2	Supplementary Information 22	ACOT12	AIFM2	AK1	AK9	AKR7L	AP1B1	AURKB	BRI3BP	CALU	CCDC102B	CCN6	CCNT2	CDC42EP2	CDKN1A	CENPA	CENPH	CENPK	CENPN	CFAP92	CHRNA1	CILP	CKS1B	CMBL	COQ6	CTNNBIP1	CYBRD1	DBT	DCTD	DEPTOR	DHX29	DTHD1	ECT2	EHBP1L1	EIF4A3	ELOC	ENDOU	ENKD1	FKBP5	GINS2	GLT8D2	GRPEL2	HINT2	KAZALD1	KIAA1143	KIF17	KIF25	LEAP2	LIN37	LSM6	MAD2L1	MAIP1	MAMDC4	MIF	MLLT11	MRPL24	MRPS18B	MVD	MVK	MYBL2	MYBPC1	NCAPD2	NCAPG2	NDC80	PARVB	PCNA	PDP1	PGD	PGLS	PIGS	PIK3C3	PLPP5	POC1A	POLR1D	PREX2	PSAP	PSMC3IP	PTEN	PTN	PTPN20	RAD51B	SEMA3D	SEPTIN10	SLC30A2	SMC4	SPINK4	STAR	SURF1	TK1	TMEM135	TRAPPC4	TRAPPC5	TYMS	UBE2T	UFC1	UPP1	YIF1A	ZNF532	ZNF618	ZNF821
PMC9842647-41419_2023_5566_MOESM5_ESM.xlsx-program_top20gene-Unnamed_2	signatures that varied consistently among individual cells in at least one malignant cluster (Table **S3**)  Table. S3	TYMS	STMN1	TPX2	TK1	PCNA	H2AZ1	H4C3	UBE2T	MCM7	PTMA	ZWINT	GINS2	TUBA1B	CENPF	NUSAP1	RAD51AP1	ORC6	DHFR	CDT1	CENPN
PMC9842647-41419_2023_5566_MOESM5_ESM.xlsx-program_top20gene-Unnamed_9	signatures that varied consistently among individual cells in at least one malignant cluster (Table **S3**)  Table. S3	TOP2A	TPX2	UBE2C	MKI67	CENPF	ASPM	CCNB1	NUF2	NUSAP1	GTSE1	BIRC5	UBE2S	PTTG1	H2AZ1	CDK1	PLK1	HMMR	CEP55	SMC4	AURKB
PMC9842647-41419_2023_5566_MOESM5_ESM.xlsx-program_top20gene-Unnamed_17	signatures that varied consistently among individual cells in at least one malignant cluster (Table **S3**)  Table. S3	PCLAF	STMN1	H2AZ1	DHFR	TUBA1B	PTMA	MCM7	MAD2L1	MCM5	HELLS	MCM3	TUBB	DEK	RNASEH2A	RPA3	DSN1	NUDT1	GGCT	HMGB1	TMEM106C
PMC9842647-41419_2023_5566_MOESM5_ESM.xlsx-program_top20gene-Unnamed_23	signatures that varied consistently among individual cells in at least one malignant cluster (Table **S3**)  Table. S3	TYMS	PTTG1	TPX2	CENPA	HMMR	RANBP1	TUBA1B	STMN1	UBE2T	CENPF	UBE2S	BIRC5	FOXM1	CKS2	TOP2A	GTSE1	DEPDC1	HMGB2	PLK1	HMGB1
PMC9842647-41419_2023_5566_MOESM5_ESM.xlsx-program_top20gene-Unnamed_36	signatures that varied consistently among individual cells in at least one malignant cluster (Table **S3**)  Table. S3	LYZ	GLIPR1	CLEC2B	CDC20	CPVL	AIF1	RACGAP1	CTSZ	ITGB2	GTSE1	UBE2C	IER5	TYROBP	ANKRD44	CDCA3
PMC9842647-41419_2023_5566_MOESM5_ESM.xlsx-program_top20gene-Unnamed_37	signatures that varied consistently among individual cells in at least one malignant cluster (Table **S3**)  Table. S3	CHAF1B	TK1	GINS2	CCDC34	HELLS	CDC6	ATAD2	PCLAF	CLSPN	ORC6	FAM111B	ZWINT	CDCA5	DHFR	PAQR4	RRM2	RMI2	GMNN
PMC9811468-ADVS-10-2202510-s001.xlsx-C3-gene	Supporting Information  Click here for additional data file	BIRC5	C12orf75	CENPF	CKS1B	CKS2	DEK	DTYMK	FABP5	H2AX	H2AZ1	H4C3	HMGB2	PCLAF	MKI67	PTTG1	STMN1	TOP2A	TUBB4B	UBE2C	UBE2S
PMC9837048-41467_2022_35619_MOESM3_ESM.xlsx-Supplementary_Fig_8-Unnamed_2		HIF1A	SLC2A1	VEGFA	HK2	ENO1	LDHA	PCNA	TOP2A	MCM6	MKI67	TPX2	CDC6
PMC9829177-ppat.1011039.s008.xlsx-Unique_to_sT_WT-Protein_ID	even though greater spectral counts were seen in sTWT than in the control samples (**S1 Dataset**)  sTWT- and sTLTSD-proximal host proteins identified by Bio-ID.(XLSX)  Click here for additional data file	SF3B2	MAP4	PCM1	DEK	TACC3	CUX1	CLSPN	ALMS1	CLINT1	TMF1	YLPM1	BRD7	BRD4	CHAF1B	SPAG5	MRTFB	MTDH	ZC3H4	CENPF	MAP1A	BICD2	TOMM34	TRMT1L	ESS2	CYTB	DAXX	SF3B6	HLA-C	ESF1	JUN	MED30	CHAC2	SUPT4H1	DGCR8	NOSIP	BRD9	LIN7A	BCAP31	NEDD8	RBM26	BUB1B	KIFC1	ARL8A	TWF2	REPS1	PHRF1	GPD1L	RBP1	SNRPD1	APOO	KLC3	GTSE1	FNBP1	TIMM9	RHOG	GSK3B	NCAM1	HMOX2	ZNF24	GOPC	UBL4A	BRK1	CIP2A	ZWINT	SPC25	CDCA2	CDCA5	AP1S1	KIF23	RAB31	MPRIP	CENPE	SYF2	APC	PARN	OSGEP	MED18	EP400	POLR2C	DPP9	SCAF8	NCLN	SCYL1	WDR11	ISY1	MRTFA	AAMDC	FAM3C	IPO11	EPN1	WDR44	CENPU	ATP5F1E	UBE4B	BICD1
PMC9828578-CNCR-128-3929-s003.docx-0-ETP	2 based on comparing cluster‐specific genes with reported lineage signature genes (Figure 1B–D, Table **S1**)  Supporting Information S1  Click here for additional data file	SPC25	CENPM	CDKN3	CDCA5	ASF1B	GINS2	RRM1
PMC9052922-2020_267096_NAPOLI_TABS7_SUPPL.xlsx-EnrichR_PT-CHEK1_bound		PRIM2	DDX18	ZGRF1	CSE1L	CDCA7L	CDCA7	NCAPG	VRK1	TTK	LIN9	PUS7	XPO1	MSH2	FANCD2	RPA3	DEPDC1	SRSF10	DTL	DLGAP5
PMC9052922-2020_267096_NAPOLI_TABS7_SUPPL.xlsx-EnrichR_PT-WEE1_bound		PRIM2	DESI2	ZGRF1	CSE1L	CDCA7L	NCAPG	VRK1	TTK	SMC2	XPO1	MSH2	MIS18BP1	FANCD2	DEPDC1	SRSF10	DTL	DLGAP5	MTREX
PMC9052922-2020_267096_NAPOLI_TABS7_SUPPL.xlsx-EnrichR_PT-TTK_bound		DESI2	CSE1L	NCAPG	VRK1	LIN9	SMC2	NIF3L1	XPO1	MSH2	MIS18BP1	FANCD2	DEPDC1	SRSF10	DTL	DLGAP5
PMC9574374-can-22-0240_table_s4_suppst4.xlsx-can_miR-381-3p-gene_name	Click here for additional data file	STAT1	GBP4	CMPK2	OAS2	TFEC	CLEC7A	USP1	MCM6	USP18	CENPN	KIF11	NUDCD1	DDX60	FBXO5	KIF23	CHEK1	E2F2	CXCL9	SNX10	DEPDC1	WDR76	SGO1	MTHFD2	CDCA2	RAD54B	SGO2	MSR1	GINS1	KIF14	CDC25C	KIF21A	CXCR6	UBE2C	GINS4	LAPTM4B	ELOVL7	TAF4B	SNTB1	AARD	JPH1	AQP9	MTSS1	FZD6	ANKRD22	FRMD3	PLCH1	BMAL2	FAM83B	NIPAL1	SMOC1	ART3	TFCP2L1	EN1	SLITRK6	PPP1R14C	CEACAM6
PMC9574374-can-22-0240_table_s4_suppst4.xlsx-can_miR-381-3p-hgnc_id	Click here for additional data file	STAT1	GBP4	CMPK2	OAS2	TFEC	CLEC7A	USP1	MCM6	USP18	CENPN	KIF11	NUDCD1	DDX60	FBXO5	KIF23	CHEK1	E2F2	CXCL9	SNX10	DEPDC1	WDR76	SGO1	MTHFD2	CDCA2	RAD54B	SGO2	MSR1	GINS1	KIF14	CDC25C	KIF21A	CXCR6	UBE2C	GINS4	LAPTM4B	ELOVL7	TAF4B	SNTB1	AARD	JPH1	AQP9	MTSS1	FZD6	ANKRD22	FRMD3	PLCH1	BMAL2	FAM83B	NIPAL1	SMOC1	ART3	TFCP2L1	EN1	SLITRK6	PPP1R14C	CEACAM6
PMC9574374-can-22-0240_table_s4_suppst4.xlsx-can_miR-381-3p-Gene_Name	Click here for additional data file	STAT1	GBP4	CMPK2	OAS2	TFEC	CLEC7A	USP1	MCM6	USP18	CENPN	KIF11	NUDCD1	DDX60	FBXO5	KIF23	CHEK1	E2F2	CXCL9	SNX10	DEPDC1	WDR76	SGO1	MTHFD2	CDCA2	RAD54B	SGO2	MSR1	GINS1	KIF14	CDC25C	KIF21A	CXCR6	UBE2C	GINS4	LAPTM4B	ELOVL7	TAF4B	SNTB1	AARD	JPH1	AQP9	MTSS1	FZD6	ANKRD22	FRMD3	PLCH1	BMAL2	FAM83B	NIPAL1	SMOC1	ART3	TFCP2L1	EN1	SLITRK6	PPP1R14C	CEACAM6
PMC9561554-ccr-22-0543_supplementary_tables_s1-s11_suppst1.docx-7-Unnamed_0	Click here for additional data file	MMP7	SFRP1	IL12RB2	CCNE1	SHC4	CCNA2	HMGA1	TLX1	FZD9	RASAL1	STMN1	LAMC2	TCF7L1	TTK	UBE2T	ITGB8	PKMYT1	SOX9	NPM2	CHEK1	ITGB4	CDC25A	PRKX	ETV7	EZH2	BRIP1	SUV39H2	CCNB1	WNT5B	PRKDC	DTX4	COL27A1	PTCRA	MCM4	FEN1	VEGFA	MCM5	MSH6	SKP2	E2F5	HDAC2	PTTG2	MCM7	HSPA1A	H3-3A	ITGA6	MCM2	TFDP1	RAD21	MSH2	EGFR	RRAS2	DNMT1	POLE2	FANCE	FLNA
PMC9755965-can-22-0435_supplementary_data_5_suppsd5.xlsx-genes-Non-redundant_list_of_the_leading-edge_genes_padj_val_0_05_from_the_genesets_in_Suppl_File_4_used_to_make_the_DDR-TGFB_signature_geneset	Non-redundant list of the leading-edge genes and ToppFun pathway analysis from the genesets in Suppl. File 4 used to make the DDR-TGFB_signature geneset  Click here for additional data file	SLC7A5	IGF1	DSP	DMD	FOXN3	MYBL2	MT2A	GASK1B	TLE3	UHRF1	LMNB1	UBE2C	DDIT3	REPIN1	CHTF18	KIFC1	MCM2	SLC7A1	DDX39A	PIMREG	PLK1	PML	CEBPG	UBE2S	HMGA1	MCM7	H2AX	NT5C	KIF22	CDC20	MKI67	CDK4	HMGB3	AURKB	KIF2C	RAD51	XAB2	UCK2	TROAP	CDT1	NUDT1	NTHL1	SMO	CDCA8	LIG1	MUS81	BIRC5	TREX1	CDCA5	MCM5	RNASEH2A	FAAP100	FANCG	POLR2G	RBM14	RUVBL2	CCNA2	ODC1	CCNF	NASP	KIF20A	POLD2	CDC34	MARCKS	INCENP	TAF6	NSD2	VPS37B	DYRK2	DVL1	PRC1	ALKBH2	FANCD2	TIMELESS	ERCC1	DTYMK	RECQL4	EWSR1	XRCC3	SSRP1	HMGB2	KIF4A	TACC3	MCM3	CHMP1A	SAC3D1	EZH2	GTF2H4	E2F1	HMGN2	LIG3	ILF3	IMPDH2	MBD3	USP11	ESPL1	FEN1	ADRM1	MDC1	BRF2	POLD1	HIRA	RARG	PTMS	TGFB1	KAT5	JPT1	ERCC2	CRY1	NELFB	TINF2	PDE4B	CHAF1A	MUTYH	POLRMT	TP53	POLM	NCAPH2	ADA	MAPK12	MYC	POLR2A	EIF5A	VPS37D	MAD2L2	NOLC1	TPX2	PNP	BCL3	TYMP	TNPO2	POLR2J	GTF3C5	RTKN2	CENPF	PPP1R15A	WRNIP1	POLG	TOP3A	MAD1L1	XRCC1	CDKN1A	POLD4	BUB1	NME3	TRIP13	CKS1B	DGCR8	POLL	ZWINT	GTF2F1	ABL1	STIL	VPS28	TAF1C	ITGB7	NEIL1	RACGAP1	POC1A	GINS3	TCEA1	POLE	DCLRE1B	GPX4	FABP5	MAP3K14	CCNB2	PTTG1	POLR2E	POLR2I	FANCE	POLR1H	RAD23A	PRMT5	CDC45	TRAIP	CHAF1B	SNAPC4	APEX1	XPC	GADD45A	RAD9A	NELFE	IGHMBP2	CDC6	FAAP24	ITPA	TREX2	CTCF	PCBP4	TP53I3	CDA	BLM	UPF1	RAD54L	SMARCC1	SMC1A	SUV39H1	TDG	RPA1	TOP3B	SUPT5H	MPG	CSNK1E	CMPK2	CDKN2C	POLR2F	SFPQ	CENPA	MYBBP1A	FANCA	RFC2	TARBP2	NME4	NUMA1	E2F8	NDC80	E2F3	MTFR2	AAAS	STMN1	TMPO	EME1	ENDOV	E2F2	AURKA	E2F4	OGG1	PNKP	EDF1	PARP2	SLC38A1	CDKN2D	RFC3	POLG2	MMS19	RAD51D	APRT	H2AZ2	KIF11	ORC1	EXO1	KMT5A	GADD45G	APEX2	XRCC2	TENT4A	KNL1	GTF2H2	NT5M	CDKN3	POLE2	MGMT	POLQ	MAD2L1	ERCC5	GUK1	GINS2	NEIL3	N4BP2	MSH4	NEK2	CDC25A	PLK4	RPA4	CD209	ACHE	BCAM	VTN	NUDT3	BARD1	BRCA2	EDN2	RDM1	TP73	OPRK1	CCNO
PMC9627132-can-21-4443_supplementary_data_suppst2.xlsx-HALLMARK_G2M_CHECKPOINT-Unnamed_1	Click here for additional data file	UBE2S	KPNA2	CDC6	TGFB1	KIF11	CCND1	PLK1	SNRPD1	AURKA	MAD2L1	PRC1	TOP2A	CKS2	BIRC5	PBK	SLC38A1	SMC4	HMMR	AURKB	HMGA1	ESPL1	DTYMK	KIF23	ORC5	TROAP	TPX2	KIF2C	KIF4A	TNPO2	CENPE	ILF3	KIF20B	SLC7A1	PRIM2	SUV39H1	UCK2	MCM5	KNL1	RBL1	SMC2	CHEK1	BUB1	CDC27	CCNA2	TTK	MCM2	KIF22	CDC7	SYNCRIP	POLA2	PDS5B	INCENP	POLE	NDC80	MNAT1	NASP	CENPF	WRN	ORC6	AMD1	STIL	NSD2	CDC45	SMARCC1	CKS1B	PURA	UBE2C	HSPA8	E2F3	MKI67	DKC1	HNRNPU	TOP1	STMN1	EWSR1	HOXC10	PRPF4B	RASAL2	TLE3	SMAD3	MEIS2	DMD	ODF2	HMGN2	JPT1	SLC12A2	ATRX	H2AZ1	SLC7A5	ARID4A	HMGB3	ABL1	SS18	NUMA1	BCL3	CUL1	CUL4A	NOTCH2	MT2A	HIF1A	CDKN1B
PMC9806849-Table_5.XLSX-yellow_module-Table_s5_Central_genes_within_the_yellow_module	and |log (FC)|> 1. The intra-module hub genes in each module are listed in **Supplementary Table S5**  Click here for additional data file	H3C4	H2BC18	H2AC12	H1-3	H3C1	H2BC3	H3C7	TLL2	H2AC21	TOP2A	SNRPF	TKT	EDNRA	IGSF11	RPL26L1	PHGDH	UBE2C	CCNA2	POLE3	MAD2L1	SNRNP70	TRIP6	INPPL1	MED29	GADD45G	CENPF	RACGAP1	DLGAP5	INTS11	CKAP2	LNX2	NUF2	FSHR	TGIF2	BID	C8orf33	CCL25	GPSM2	KIF20B	PPP4C	CCNB2	MCRIP1	CKAP2L	NCAPG	NUSAP1	PYCR1	TEX30	LMBR1	TPX2	SGO2	CDK2	NCAPD2	C5orf34	MRPL39	CDC20	KNSTRN	HMMR	FASTKD2	BUB1B	CENPW	BIRC5	BAD	SMC4	ROR2	CENPE	UFSP2	RPUSD4	CSE1L	CXXC1	NUDT17	ARFIP2	ECT2	CENPK	ENTR1	WBP1	CCNB3	SPDL1	KIF22	KIF20A	CHDH	E4F1	KIFC1	SPC25	CDCA8	LIN37	DAZAP1	EZH2	PEX16	CENPA	GINS3	SKA1	ASPM	MIS18BP1	TRAF2	DEPDC1	PLK1	BUB1	FANCD2	FIRRM	TTK	CENPL	NDC80	NEK2	HJURP	POLQ	KNL1	BORA	ANKS3	CENPN	KIF18A	KIF23	BRCA1	CDKN3	PSRC1	SCRIB	PIGQ	CEP55	MKI67	ACER3	DEPDC1B	PIMREG	CDCA2
PMC9808731-41392_2022_1296_MOESM2_ESM.xlsx-Table_S1-Unnamed_1	4 decreased substrates upon SARS-CoV-2 infection at 12 hpi (Supplemental Fig. S6a and Table **S1**)  Supplemental material	AURKA	BUB1	BUB3	OPA1	HMMR	GMNN	TK1	TOP2A	CCNB1	DTYMK	IQGAP1	CENPF	PLK1	CKS1B	TFAM	MCL1	CDC20	MAD2L1	SKP2	KIF22	MFN1	CKAP2	EHMT2	NUSAP1	RACGAP1	ECT2	EHMT1	ANLN	TPX2	TRRAP	TACC3	MAD1L1	STC2	RAP1GDS1	MFGE8	GIGYF2	FOXRED2	ZC3H7A	HS6ST2	ZYG11B	DPH5	NDFIP2	SUN2	HECTD1	CDK2	CDK1	UBR7	TNFRSF9	BIRC3	AFP	ALB
PMC9803484-medi-101-e32595.nxml--Gene	into Targetsacan to find relevant miRNAand improve the understanding of gene expression regulation (Table **1**)  A summary of miRNAs that regulate hub genesRRM2AURKATTKDLGAP5NCAPGUBE2CCDCA5MKI67CDC20BUB1B	RRM2	AURKA	TTK	DLGAP5	NCAPG	UBE2C	CDCA5	MKI67	CDC20	BUB1B
PMC9795334-mmc3.xlsx-Sheet1-Non-MolO	See also Tables S1 and **S2**  Table S2. HSPC-related gene set, related to Figure 4	ITGA2B	SYK	SLC22A3	MKI67	ASPM	NKG7	AQP9	NASP	GATA1	SHCBP1	GJA1	UHRF1	GP1BB	PIMREG	GP5	ASF1B	RASAL3	PF4	CDK6	CKAP2L	CKAP2	SPC24	MUC13	INTS2	YME1L1	MFSD2B	SH2D5	ARHGAP5	VPS18	CDCA8	NCAPG	TOR1B	GLIPR1	PBK	NUF2	TOP2A	TRIP13	NDRG1	CACYBP	ARHGAP27	KIF2C	SGO1	RRM1	MDM1	CCNA2	NEK2	KIF4A	SKA1	MIS18BP1	SPAG5	SPRED1	CENPF	DLGAP5	AQP1	SGPP1	SH2D3C	HMMR	CENPI	RASA2	UBE2C	CSGALNACT1	DTNBP1	SDF2L1	BIRC5	PA2G4	GPD2	PLK1	CCNE2	HSP90AA1	RNF168	CENPH	KNSTRN
PMC9794594-DataSheet_1.xlsx-ST-B-Unnamed_25	2021. For the ICGC-Pancreatic Cancer - Australia (ICGC-PACA-AU) cohort, data were obtained from the **Supplementary Material**  Click here for additional data file	RACGAP1	LDHA	PRKCI	AURKA	TPX2	TOP2A	ECT2	ANXA2	CCNB1	PLAAT4	EPS8	MMP28	SULF2	INPP4B	ITGA3	KRT19	SAMD9	ITGB6	KRT7	LAMC2	ANO1	CDH3	FERMT1	PTPRR	SERPINB5	MUC16	DKK1	MSLN	S100A2	PSCA	IGFBP2	TSPAN7
PMC9800843-DataSheet1.docx-1-ACTL6A	Click here for additional data file	ALYREF	ANLN	ANO10	ARHGAP11A	ASF1B	ASPM	AURKA	AURKB	BCL2L12	BIRC5	BUB1	BUB1B	C15orf48	CBX3	CCNA2	CCNB1	CCNB2	CCNF	CCT5	CDC20	CDC25B	CDC25C	CDC45	CDC6	CDC7	CDCA2	CDCA3	CDCA4	CDCA5	CDCA7	CDCA8
PMC9800843-DataSheet1.docx-1-CKAP2	Click here for additional data file	CKAP2L	CKS1B	CKS2	CSE1L	CTSA	CYSTM1	DDX11	DDX39A	DEPDC1	DEPDC1B	DKC1	DLGAP5	DNA2	DNMT1	DSCC1	DSN1	DTL	DTYMK	E2F2	E2F8	ECT2	ESPL1	ETV4	EXO1	EZH2	FABP5	FAM111B	FAM219A	FAM83D	FANCD2	FANCE	FANCG
PMC9800843-DataSheet1.docx-1-ILF2	Click here for additional data file	IMPDH2	IQCC	KIF11	KIF14	KIF15	KIF18A	KIF18B	KIF20A	KIF23	KIF2C	KIF4A	KIFC1	KNSTRN	KNTC1	KPNA2	LMNB1	LMNB2	MAD2L1	MASP1	MCM10	MCM2	MCM3	MCM4	MCM5	MCM6	MCM7	MCM8	MELK	MKI67	MND1	MSH2	MTFR2
PMC9800843-DataSheet1.docx-1-NUP37	Click here for additional data file	NUSAP1	OIP5	ORC1	ORC6	PAFAH1B3	PAQR4	PARPBP	PBK	PCK2	PCNA	PHF19	PKMYT1	PLK1	PLK4	POC1A	POLA2	POLD1	POLE2	PRC1	PRIM1	PRIM2	PRR11	PSMC3IP	PSMG3	PSRC1	PTTG1	RACGAP1	RAD21	RAD51	RAD51AP1	RAD54L	RBBP7
PMC9800843-DataSheet1.docx-1-STC2	Click here for additional data file	STIL	STMN1	TACC3	TCERG1	TCF19	TCF3	TCOF1	TIMELESS	TK1	TMEM45A	TOP2A	TOPBP1	TPRKB	TPX2	TRIM28	TRIP13	TROAP	TTK	TUBA1B	TUBG2	TYMS	UBE2C	UBE2S	UBE2T	UHRF1	VRK1	WDR76	NTAQ1	ZWINT	PCLAF	SGO2	CIP2A
PMC9800843-DataSheet1.docx-1-CENPA	Click here for additional data file	CENPE	CENPF	CENPH	CENPI	CENPJ	CENPK	CENPM	CENPQ	CENPW	CEP55	CHAF1B	CHEK1	GINS1	GINS2	GLMP	GTSE1	H2AX	H2AZ1	HAUS1	HELLS	HJURP	HMGA1	HMGB2	HMMR	IGFBP3	SHCBP1	SKA1	SKA3	SMC4	SNRPA	SNRPB	SNRPD1
PMC9800843-DataSheet1.docx-1-NCAPD2	Click here for additional data file	NCAPG	NCAPG2	NCAPH	NDC80	NDRG1	NEIL3	NEK2	NPM1	NRM	CDKN3	FIGNL1	RRM1	SAE1	NUDT1	SPC25	CDT1	FOXM1	RRM2	SAPCD2	NUF2	NOP56	CDKN2B	FEN1	MZT1	RNASEH2A	NUDCD1	SPAG5	FBL	MYO19	RMI2	NT5DC2	SORT1
PMC9800843-DataSheet1.docx-1-CDK1	Click here for additional data file	FANCI	MYBL2	RFC4	SGO1	SOCS2	CDKN2A
PMC9792884-mmc1.xls-3-Supplementary_Table_3_The_common_upregulated_genes		ESPL1	AURKB	RCOR2	TPX2	EPOP	MAGEA12	FOXJ1	HOXC12	UBE2C	MEX3A	CCNE1	FOXA2	MAGEA3	PRAME	KIF18B	TOP2A	RECQL4	MAGEA6	TTK	NOTUM	HOXB13	CSAG1	TRIP13	MYBL2	TROAP	AURKA	IGF2BP1	SBK1	CHST13	MYB
PMC9792884-mmc1.xls-3-Unnamed_2		ESPL1	AURKB	RCOR2	TPX2	EPOP	MAGEA12	FOXJ1	HOXC12	UBE2C	MEX3A	CCNE1	FOXA2	MAGEA3	PRAME	KIF18B	TOP2A	RECQL4	MAGEA6	TTK	NOTUM	HOXB13	CSAG1	TRIP13	MYBL2	TROAP	AURKA	IGF2BP1	SBK1	CHST13	MYB
PMC9790314-HEP-76-1302-s001.docx-7-Target_Genes	All of the data sets applied in this study are found in Table **S1**  Supplementary Material  Click here for additional data file	MKI67	CCNB1	CCNB2	TOP2A	FBXO5	HMGB1	HNRNPA1	LDHB	LSM5	MCM3	MCM4	MCM7	PLK1	RRM2	UBE2C	MAP3K1	JUN	JUND	ALCAM	BTG1	ENAH	HES1	KLF13	PTPRF	PTPRG	TNS3	FOSB
PMC9791140-mmc1.xlsx-Table_S7-Supplementary_Table_7_Gene_list_of_Epi-1_signature	1, A. The clinical characteristics and endoscopic imaging of these patients are shown in **Supplementary Table 1**  Supplementary Tables 1-8	PLCG2	OLFM4	CENPF	MKI67	SOX4	HES1	MAFB	TOP2A	PIK3R3	CSKMT	HMGB2	RND3	TUBA1B	PCK1	CXCL3	HEXIM1	PLK2	STMN1	PLCE1	NUSAP1	ADH1C	CFTR	ASPM	CCNB1	HMGB1	MLEC	AMD1	FABP5	HSPB1	C21orf58	HNRNPAB	NMRK1	PTTG1	CDC20	CDKN1C	TPX2	NCL	TLN2	VEGFA	TAF1D	PPP1R15A	AHI1	POLR2A	MED29
PMC9780475-fgene-13-1057302.nxml--Repress	genes for score were detectable in all datasets. Please check these gene symbols in **Table 1**  TP53-induced and repressed genes symbolsCCNB1PLK1EEDCDK1EZH2CCNB2E2F3MYBL2FOXM1E2F2—	CCNB1	PLK1	EED	CDK1	EZH2	CCNB2	E2F3	MYBL2	FOXM1	E2F2
PMC9784514-jpm-12-02006.nxml--Gene	The top 50 genes whose mutation results in CDH1 upregulation are listed in **Table 3**  Listing of top 50 genes for which their mutated or wt status associates with a significantly different CDH1 level in GCUpregulatedPCDHA7CD93XAB2SGSM1TRPC7BRINP3ADAMTSL4STAMBPL1TAOK1TADA2BPABPC3ATP8B1ADAM22POU5F2P3H1SMARCA4KCNV2FAM193AMOCOSUBA6KIAA1683TROAPCDH16DHX35SMC3GAD1MAP3K6ZNF418RBM22FMNL2IFFO1KIAA0556MAP4K4NETO2TBPL2DIAPH1LPCAT3ELP3ZFP57FGF21ZMPSTE24EEF1DGABBR2SGCESMARCB1NR0B2ATN1HPRECT2LCYP2U1ITPRID2DownregulatedCDH1	C5orf34	SQLE	EIF2S2	TOMM34	RAE1	HSD17B7	TOP2A	DHCR7	DNMT3B	MAL2	CCT6A	RFC3	PRMT3	NELFCD	ATAD2	IDI1	EFNA1	CSE1L	TPX2	GPR89B	NUF2	UBE2C	CDK1	DDX27	TMEM14A	PDRG1	H2BC5	MSMO1	ETV4	AURKA	MTBP	MRGBP	GGH	TDRKH	H3C10	RPN2	RAB5IF	RAD54B	GAD1	POLE2	KRT80	CPNE1	ACAT2	DCAF13	PRELID3B	CMTM8	KIF14	CKS1B	CHKA
PMC9775567-biomolecules-12-01837.nxml--CDK2_49	was connected to CREB1, while ATF3 was connected to JUNB, JUN, ATF2, and CEBPG (**Table 2**)  Transcriptional regulatory network interaction list. Connectivity value is included in parentheses next to each regulatory gene and represents the number of node connections associated with each regulatory geneCEBPEDDIT3ATF2ATF7BATFBATF3CEBPAATF3ATF5MAFKDBPFOSFOSL1NFIL3JUN	PA2G4	PAICS	MYBL2	HMGA1	CCNE2	HMGB2	CDKN3	CKS2	CCNA1	CDC25A	GMNN	CKS1B	CDC20	CDC7	DBF4	MCM4	MCM6	CDC45	ORC2	MCM7	ORC1	CDC6	CDT1	CDKN1A	CCNB1	CDK1	TUBG1	LMNB1	CCNB2	CCND1	MCM2	MCM3	RPA1	PCNA	BRCA1	BIRC5	CCND3	CDK6
PMC9778714-ijerph-19-16721.nxml--Nearest_Gene_Name	from both Europe and USA. These studies may be extended further as indicated in **Table 7**  Epigenomic Hits for Limb Congenital Anomalies Extended Exploration, Schrott EWAS DatabaseENSG00000143995ENSG00000134138ENSG00000213066ENSG00000138675ENSG00000102466ENSG00000066468ENSG00000114279ENSG00000186895ENSG00000127418ENSG00000122642ENSG00000186350ENSG00000143171ENSG00000131759ENSG00000077092ENSG00000188064ENSG00000154764ENSG00000154342ENSG00000075290ENSG00000121075ENSG00000255399ENSG00000171316ENSG00000105429ENSG00000179029ENSG00000125378ENSG00000126873ENSG00000180875ENSG00000106571	CENPF	CENPK	INCENP	CENPV	CENPN	KNL1	ZWINT	NUF2	SPC24	SUMO1	ZNF451	SENP6	SENP7
PMC9778714-ijerph-19-16721.nxml--Nearest_Gene_Number	from both Europe and USA. These studies may be extended further as indicated in **Table 7**  Epigenomic Hits for Limb Congenital Anomalies Extended Exploration, Schrott EWAS DatabaseENSG00000143995ENSG00000134138ENSG00000213066ENSG00000138675ENSG00000102466ENSG00000066468ENSG00000114279ENSG00000186895ENSG00000127418ENSG00000122642ENSG00000186350ENSG00000143171ENSG00000131759ENSG00000077092ENSG00000188064ENSG00000154764ENSG00000154342ENSG00000075290ENSG00000121075ENSG00000255399ENSG00000171316ENSG00000105429ENSG00000179029ENSG00000125378ENSG00000126873ENSG00000180875ENSG00000106571	CENPF	CENPVL3	CENPK	CENPP	CENPJ	INCENP	CENPO	CENPI	CENPL	CENPX	CENPC	CENPV	CENPN	KNL1	ZWINT	NUF2	SPC24	SENP6	SENP7
PMC9771812-41586_2022_5496_MOESM5_ESM.xlsx-T_NK_cell_subcluster_marker_top-Cycling_CD4_T	stromal cells (fibroblasts, endothelial cells) (Fig. 1b,d, Extended Data Fig. 3a,b and Supplementary Table **4**)  Cell type and cell subtype markers. Clusters were annotated on the basis of marker genes identified in differential gene expression analysis of scRNA-seq data	STMN1	MKI67	TUBA1B	TUBB	TOP2A	HMGB2	IL2RA	CENPF	NUSAP1	PCLAF	HMGN2	TYMS	H2AZ1	ASPM	PTTG1	CEP55	TNFRSF4	DUT	PCNA	FOXP3	TPX2	ENO1	H1-5	BATF	CTLA4	SMC2	RRM2	SMC4	GAPDH	TK1	PKM	PMAIP1	TMPO	CLSPN	TNFRSF18	ATAD2	BIRC5	JPT1	UBE2C	ANP32B	CENPE	ICOS	CKS2	TNFRSF1B	KNL1	RANBP1	HELLS	CKS1B	EZH2	PHF19
PMC9771812-41586_2022_5496_MOESM5_ESM.xlsx-T_NK_cell_subcluster_marker_top-Cycling_CD8_T_3	stromal cells (fibroblasts, endothelial cells) (Fig. 1b,d, Extended Data Fig. 3a,b and Supplementary Table **4**)  Cell type and cell subtype markers. Clusters were annotated on the basis of marker genes identified in differential gene expression analysis of scRNA-seq data	STMN1	TYMS	PCLAF	DUT	PCNA	TUBA1B	CLSPN	HELLS	MCM7	TUBB	NASP	MCM3	FABP5	MCM5	GINS2	TK1	MCM4	MKI67	H2AZ1	ATAD2	HMGB2	RANBP1	DEK	HNRNPAB	SMC2	MCM6	SLBP	HMGN2	BRCA1	DNMT1	CENPU	FEN1	CENPX	DNAJC9	GAPDH	FAM111B	TPI1	CXCL13	SIVA1	CDT1	SNRPB	CENPM	TMEM106C	E2F1	ATAD5	ZWINT	NUDT1	DHFR	CHEK1	RPA3
PMC9771812-41586_2022_5496_MOESM5_ESM.xlsx-T_NK_cell_subcluster_marker_top-Cycling_NK_1	stromal cells (fibroblasts, endothelial cells) (Fig. 1b,d, Extended Data Fig. 3a,b and Supplementary Table **4**)  Cell type and cell subtype markers. Clusters were annotated on the basis of marker genes identified in differential gene expression analysis of scRNA-seq data	FCGR3A	IGFBP7	KLRF1	CX3CR1	AKR1C3	SPON2	FGFBP2	GINS2	MLC1	MYOM2	E2F1	MCM7	TYMS	S1PR5	MCM4	RAMP1	CHEK1	CLSPN	FCER1G	CHST2	STMN1	PLAC8	GZMB	TTC38	CTBP2	PLEK	ADGRG1	ORC6	MCM2	PCNA	CDT1	GNLY	PRF1	FEN1	MCM5	HES6	ASCL2	PTPN12	ADAMTS1	CD300A	CDC45	CENPU	GMNN	CCDC28B	TYROBP	KIR2DL3	FGR	LYN	PCLAF	EFHD2
PMC9767677-mmc6.xlsx-Intra-tumour_programmes-Unnamed_35	ccRCC tumors and classified six meta-programs (MPs) shared by multiple tumors (Figure 6B and **Table S5**)  Table S5. Gene list of intra-tumor expression programs and meta-programs, related to Figure 6	TK1	RRM2	PTTG1	CENPF	FABP5	TOP2A	NUSAP1	RNASEH2A	BIRC5	CKS2	PCNA	TPX2	DHFR	CCNB1	MAD2L1	UBE2C	PFN1	MKI67	LSM4	RAN	TPM3	H2AZ1	GINS2	MYH9	ATAD2	MCM5	HMGB1	CFL1	ASPM	CCT5	TUBA1B	UHRF1	DEK	APOBEC3B	SMC4	EIF5A	TYMS	HELLS	PRC1	PSMD14	TUBB4B	TUBB6	TNFRSF12A	RHEB	ANLN	PCLAF	HMGB2	EMP3	CKS1B	MACROH2A1
PMC9767677-mmc6.xlsx-Meta-programmes-shared_by_both_intra-programs	ccRCC tumors and classified six meta-programs (MPs) shared by multiple tumors (Figure 6B and **Table S5**)  Table S5. Gene list of intra-tumor expression programs and meta-programs, related to Figure 6	TK1	RRM2	PTTG1	CENPF	TOP2A	NUSAP1	BIRC5	TPX2	CCNB1	MAD2L1	UBE2C	MKI67	H2AZ1	GINS2	ASPM	SMC4	TYMS	PRC1	ANLN	PCLAF	HMGB2
PMC9772350-41598_2022_26427_MOESM3_ESM.xlsx-Supplementary_Table_S5-Six_genes_with_the_strongest_correlation_and_coef_value	constructed, the gene expression matrix of 5000 pretreatment genes was analyzed by WGCNA (Table **S1**)  Supplementary Tables	PLK1	HMMR	ANLN	SLC2A1	SFTPB	CYP4B1
PMC9247659-ol-24-02-13394.nxml--Gene_ID	synthesized by Sangon Biotech (Shanghai) Co., Ltd. and the primer sequences are shown in **Table I**  Primer sequence used in the present studyβ-actinE2F1MIR17HGFANCIHJURPKPNA2KIF15	E2F1	FANCI	HJURP	KPNA2	KIF15
PMC9760318-43046_2022_153_MOESM2_ESM.docx-0-Unnamed_2	Following the subtraction of probesets lacking gene annotation information, the comparison provided 627**1**  Additional file 2: Table S1. Mutual probesets in both datasets and their corresponding genes, expression levels in BC and normal tissue, fold-change and t-test p-values	TPX2	SPAG5	UBE2C	SAPCD2	CKAP2L	AURKB	CDC45	CCNB1	DLGAP5	PRC1	KIF14	CDCA5	BUB1B	KNTC1	CDC25C	CDT1	CENPF	CENPM	FCHO1	CCNB2	CDC25A	SBK1	SKA3	TEDC2	CDC20	NCAPG	ASPM	PCLAF	TTK	TROAP	KIF20A	DQX1	CDCA3	ASF1B	ARHGEF39	ZNF324B	MACO1	PRR7	POLQ	TGFBI	SRPX	ALOX5AP	ALDH1A3	APIP	LGALS3	CIPC	ESD	DOCK2	POLR3GL	A2M	ECI2	CCND2	ETS1	WLS	SPARCL1	GABARAPL1	TCEAL2	NR2F1	DCN	EVA1C	LAPTM4A
PMC9760094-NIHMS1854087-supplement-2.xlsx-B_ACC_meta-signatures-Cell_Cycle	CAF diversity by scoring for signatures of pan-cancer CAF subtypes (Figures 1D and S1G; **Table S3**)	CENPN	PCLAF	CENPM	KIF2C	RAD54L	CENPF	CENPH	MXD3	ATAD2	NUSAP1	FANCI	UBE2T	SPDL1	RACGAP1	IMPDH1	ANLN	PRPS1	TK1	FEN1	PI4K2A	DCLRE1B	SCD	HACD1	MAD2L1	CENPW	ZWINT	SLC25A28	CNTROB	CENPU	CHEK2	SNRNP25	ZNF165	TCF19	CEP76	DSN1	C5orf34	PTTG1	SFR1	CHI3L1	CCT6B	TYMS	SMOC2	KNSTRN	PRDM4	ORC6	MCM6	MATN1	EMB	WDHD1	ABHD3	IFI27L1	FAM216A	RFC4	TCN2	PRIM1	ABHD4	RARRES2	STARD3NL	TIMELESS	TANGO2	MASTL	PCGF6	ATPAF2	PLIN2	SMPDL3B	GINS2	RPS4Y1	DDAH1	REEP4	CEP152	PUS7	MIS18A	TIMM8A	TTI2	ZWILCH	CMC4	TMSB15A	TOR3A	CCNB1	MCM4	FAM161A	EGFL7	BBS10	POGLUT2	VRK1	FANCG	NCAPD2	FAM229B	TOX	CDCA7	CKAP2	SLC25A1	PLA2G15	RNASEH2A	POLD3
PMC9740129-materials-15-08683.nxml--Unnamed_2	−5.22 and −4.96, respectively. The top upregulated and downregulated 25 genes were summarized in **Table 1**  A total of 25 upregulated and downregulated genes subject to cobalt boride (Co2B) NP applicationDownregulated GenesKIF20AQPRTCARD16HMMRRASL12VWA5ADLGAP5TNFSF11LOC100134259CENPATOP2ACXCL12ECHDC2CASP1TNFRSF11BCD248CDC20CCNB2CCL2GSTM5FAM83DSCG5ASPM	KIF20A	QPRT	CARD16	HMMR	RASL12	VWA5A	DLGAP5	TNFSF11	CENPA	TOP2A	CXCL12	ECHDC2	CASP1	TNFRSF11B	CD248	CDC20	CCNB2	CCL2	GSTM5	FAM83D	SCG5	ASPM
PMC9729230-41467_2022_35281_MOESM8_ESM.xlsx-curatedv1-Proliferating_T_cells	between clusters revealed additional heterogeneity, with clusters from early time points (clusters 3, 4, **5**)  Supplementary Data 5	PCLAF	STMN1	HMGN2	TOP2A	DUT	HMGB2	TYMS	TK1	HELLS	TUBA1B	ZWINT	MKI67	CD3D
PMC9686226-41598_2022_24687_MOESM2_ESM.docx-3-Gene	did not display significant cell senescence compared with those in the natural state (Fig. **S1**)  Supplementary Information 2	MCM3	MCM4	PCNA	MTHFD2	RFC1
PMC9730246-Table_2.xlsx-Hub_genes-CON_Val_down	Click here for additional data file	ASF1B	ATAD2	CCNB1	CCNB2	CDC20	CDCA5	CDCA7	CENPA	CENPF	CLSPN	DIAPH3	GINS1	HELLS	KIF11	KIF4A	MCM10	MCM5	NCAPG	NUF2	PBK	POLA1	POLE	SGO1	SPC24	TOP2A	TP53	TTK	TYMS	UBE2C	UHRF1
PMC9730246-Table_2.xlsx-Hub_genes-DEX_Val_down	Click here for additional data file	ASF1B	BARD1	CCNB1	CDC20	CDCA3	CENPA	CHAF1B	E2F7	E2F8	ESPL1	HELLS	KIF11	KIF4A	KNTC1	MCM10	MCM2	MCM4	NCAPG	ORC1	POLA1	RAD51AP1	RFC5	SKA1	SPC24	TIPIN	TK1	TOP2A	TRIP13	TTK	UBE2C
PMC9730246-Table_2.xlsx-Hub_genes-LPS_Val_down	Click here for additional data file	ANLN	ASF1B	ASPM	BLM	CCNB2	CDC20	CDK1	CKAP2	CKAP2L	CLSPN	DTL	ESPL1	FOXM1	GINS1	HMMR	KIF14	KIF15	KNTC1	LCK	MCM10	MCM7	NCAPG	POLD1	POLE	RFC3	SGO1	SKA1	TOP2A	TP53	TPX2
PMC9730246-Table_2.xlsx-Hub_genes-LD_Val_down	Click here for additional data file	ASPM	CCNB1	CDC20	CDC45	CDCA5	CENPA	CENPF	CEP55	CHAF1A	ERCC6L	ESPL1	FBXO5	GINS1	HELLS	KIF14	KIF15	KIF20A	KIF4A	MCM10	MCM4	NCAPG	NCAPH	ORC1	PLK4	POLA1	RAD51AP1	RFC3	SMC4	TOP2A	UHRF1
PMC9732546-DataSheet_2.xlsx-12_genes-12_genes_with_adjusted_p-value_0_05	Table S1  compared to the non-responding CD7 PDX model (n = 12 genes; **Supplementary Table S2**)  Differential supervised analysis of the gene expression, comparing control tumors and tumors treated with palbociclib for the non-responding CD7 PDX model  Click here for additional data file	PCLAF	RAD54L	MYBL2	E2F1	ZNF367	FAM111B	CCDC88A	HELLS	PLEK	PPP1R16B	PPFIA4
PMC9732546-DataSheet_2.xlsx-12_genes-Unnamed_1	Table S1  compared to the non-responding CD7 PDX model (n = 12 genes; **Supplementary Table S2**)  Differential supervised analysis of the gene expression, comparing control tumors and tumors treated with palbociclib for the non-responding CD7 PDX model  Click here for additional data file	PCLAF	RAD54L	MYBL2	E2F1	ZNF367	FAM111B	CCDC88A	HELLS	PLEK	PPP1R16B	PPFIA4
PMC9732420-fgene-13-1017520.nxml--Gene_symbol	and GABRE. Their closely interactions were investigated in the PPI network (Figures 1G,H and **Table 1**)  DHA targets against ESC ranked by degreeMMP9CA2FBP1CCNA1CCNA2CDK2AOC3MMP1TOP2AAURKACDK1CCNB1CCNB2KCNQ1ADORA2BGABRE	MMP9	CA2	FBP1	CCNA1	CCNA2	CDK2	AOC3	MMP1	TOP2A	AURKA	CDK1	CCNB1	CCNB2	KCNQ1	ADORA2B	GABRE
PMC9705541-41467_2022_34162_MOESM9_ESM.xlsx-Fig_5c-gene		AURKB	B3GAT1	BCL2	CCR2	CD160	CD48	EGR1	FCER1G	GZMA	GZMK	HMGB2	IL12A	IL1R1	JUNB	LAIR2	LGALS1	LGALS3	LTA	MCM2	MKI67	NR4A1	NR4A3	PCLAF	PCNA	SOCS2	TK1	TOP2A	TYMS
PMC9701224-41467_2022_34899_MOESM18_ESM.xlsx-Figure_4c_center-Genes		CDC20	CDCA5	CDT1	CRABP2	CTXN1	EHD3	FAM83D	HOMER3	IQGAP3	MYBL2	NGFR	OAF	PTPRF	RRM2
PMC9684634-fonc-12-1038925.nxml--Gene_symbol	CCNB2, BUB1B, NCAPG, and KIF11, were identified using the analysis of PPI network ( **Table 3**)  The correlations between the representative 10 Hub genes with SKA1/2/3 in HCC patientsCDK1CCNB1CCNA2TOP2ABUB1AURKBCCNB2BUB1BNCAPGKIF11	CDK1	CCNB1	CCNA2	TOP2A	BUB1	AURKB	CCNB2	BUB1B	NCAPG	KIF11
PMC9678543-medi-101-e29683.nxml--Metabolic_associated_gene	The results of the univariate Cox regression analysis of **1**  Seven cell cycle associated genes and corresponding coefficient valuesCENPAINCENPKIF23NUSAP1RBM14SMAD3SMC4Risk score	CENPA	INCENP	KIF23	NUSAP1	RBM14	SMAD3	SMC4
PMC9669968-Table_1.xlsx-Sheet1-Supplementary_Table_1_List_of_genes_for_the_three_AR_signatures_generated_by_the_study	the samples were used as input. The genes of these signatures were listed in **Supplementary Table 1**  Click here for additional data file	E2F8	BRCA1	MCM2	RFC2	CCNE2	ORC1	CDT1	WDHD1	NUP35	TK1	MNS1	MCM8	DSCC1	MCM7	CDCA5	MAD2L1	NCAPH	CHAF1A	AURKB	BRIP1	PLK4	BRCA2	PA2G4	BTN3A3	BRIX1	CENPM	ANLN	CDC7	DBF4	KNTC1	ALYREF	ESCO2	PIMREG	VRK1	PCLAF	PARPBP	FANCI	TIMELESS	RAD51AP1	CIP2A	RFC5	AP1S3	NCAPG	UCHL5	LYPLA1	TACC3	DYNC2I2	CCDC18	CCNA2	BUB1B	MKI67	NDC1	DHFR	RANBP1	TMPO	RANGAP1	TTK	RAD51C	CENPW	RFWD3	DTYMK	ARHGAP11A	FANCD2	KIF15	CDCA2	CDK1	NUSAP1	AFG2A
PMC9669968-Table_1.xlsx-Sheet1-Unnamed_1	the samples were used as input. The genes of these signatures were listed in **Supplementary Table 1**  Click here for additional data file	E2F8	BRCA1	MCM2	RFC2	CCNE2	ORC1	CDT1	WDHD1	NUP35	TK1	MNS1	MCM8	DSCC1	MCM7	CDCA5	MAD2L1	NCAPH	CHAF1A	AURKB	BRIP1	PLK4	BRCA2	PA2G4	BTN3A3	BRIX1	CENPM	ANLN	CDC7	DBF4	KNTC1	ALYREF	ESCO2	PIMREG	VRK1	PCLAF	PARPBP	FANCI	TIMELESS	RAD51AP1	CIP2A	RFC5	AP1S3	NCAPG	UCHL5	LYPLA1	TACC3	DYNC2I2	CCDC18	CCNA2	BUB1B	MKI67	NDC1	DHFR	RANBP1	TMPO	RANGAP1	TTK	RAD51C	CENPW	RFWD3	DTYMK	ARHGAP11A	FANCD2	KIF15	CDCA2	CDK1	NUSAP1	AFG2A
[truncated: 1,552,597 more chars]
