# Supplementary material for: Rummagene: massive mining of gene sets from supporting materials of biomedical research publications
Source: Commun Biol. 2024 Apr 20;7:482. doi: 10.1038/s42003-024-06177-7 (PMC11032387; doi:10.1038/s42003-024-06177-7)
Supplement: Supplementary file 9 — Supplementary-Data-7 [file 42003_2024_6177_MOESM9_ESM.gmt]

PMC10363146-41598_2023_38681_MOESM1_ESM.pdf-320-SNAI1	statistically significant increase of Myc in normal compared to tumour tissue (Supplementary file, Fig. **S1**)  Supplementary Information	PNRC1	SPRY1	HBEGF	PLK3	PLEKHG2	ABL2	PHLDA1	NEDD9	INHBB	ACTN1	PUM3	CACNA1C	CHD1	PRDM1	BTN2A1	FAM219A	SYNCRIP	CEP170	RSU1	STC1	YRDC	NUP58	MSANTD3	VEGFA	BNIP3L
PMC10351128-12943_2023_1816_MOESM1_ESM.pdf-9-RRAD	Transcriptional profiling for each of these regions was performed (Fig. **1**)  Supplementary Material 1	UBC	ABCF1	RICTOR	NDUFA3	BRD4	TBP	FUBP1	CD81	IRAK1	RPL7A	LEF1	CCND1	CD8A	HHIP	ATF1	C4BPA	IL6ST	STK11	STING1	ATP5ME	TNFRSF11B	MAP3K12	CACNA1C	GPI	IDH2	GBP4	TFDP1	LFNG	BCL6	CDK2	C3	PIK3R2	SPRY4	GZMK	TWF1	GPX4	KDM6A	SHC1	KRT10	ID4	PSEN1	HHEX	LY96
PMC10351128-12943_2023_1816_MOESM1_ESM.pdf-28-HDAC2	Transcriptional profiling for each of these regions was performed (Fig. **1**)  Supplementary Material 1	UBC	SERPINA1	H2AX	MYC	NFATC3	EWSR1	CACNA2D1	RPL7A	CXCL10	CD47	CCND1	SDHA	MAP2K2	SELL	IRS1	ANP32B	CD58	BAD	CD69	CENPF	GNA11	CLEC5A	AXIN1	CFD	CASP7	HDAC1	HLA-DOB	MAPK3	LTBR	TBL1XR1	SLAMF6	NSD2	TAP1	MMP11	LTBP1	IL15RA	IL6ST	RORA	SPP1	ALDOA	C3	BRD3
PMC10337060-13073_2023_1207_MOESM3_ESM.xlsx-Glycolysis-Genes	correlation was observed (Core vs. 5ALA − : 0.92, Rim vs. 5ALA − : 0.9**3**)  Additional file 3: Table S2. Hallmark GSEA and leading gene-edge gene list	AK4	B4GALT1	CD44	COPB2	DSC2	EGLN3	ERO1A	FAM162A	GALK1	GFPT1	GNPDA1	GPC4	GUSB	GYS1	IGFBP3	ISG20	LDHA	LHX9	MET	P4HA2	PAM	PKM	PLOD1	PLOD2	PYGL	RARS1	RRAGD	SDC1	SLC16A3	STC1	STC2	TPST1	VCAN	VEGFA
PMC10321094-final_pnc_supptables_bhad142.xlsx-Table_S14-Unnamed_165	HumanHap550 Genotyping BeadChip v1.1, Illumina HumanHap550 Genotyping BeadChip v3, and the Affymetrix AxiomExpress platform (**Supplementary Table 1**)  Click here for additional data file	ADAMTSL3	CHMP3	AMPD2	SLC25A4	SETD2	NOP56	FLI1	TRAPPC12	FARS2	ASCC1	ZFHX2	WDR48	VPS37A	MTHFR	ALG2	MYH7	DNAJB2	MTM1	FGF12	SNRNP200	GRN	SETBP1	SEPSECS	NUS1	VCP	SON	KRAS	PRKAR1B	NUBPL	NPHP3	FAN1	CUBN	PORCN	FGFRL1	PMPCB	BBS1	ZSWIM6	PRKRA	MARS2	POLR3B	FAS	ENG	NDUFAF3	SH2B1	FAT4	PMP22	ALX3	UBQLN2	ATP2B3	PRNP	WDR11	USP8	PRDM16	DEAF1	FRMD4A	FKRP	RERE	MPZ	GMPPB	XPA	AASS	SLC35A3	POMT1	TRAF7	SLC25A1	YWHAG	IFRD1	POMGNT1	KIF1C	LIFR	YWHAE	PCLO	IFT74	GBA2	SLC39A4	OFD1	KCTD7	ABCD1	ANGPTL6	LIMK1	CTC1	ENTPD1	HSPG2	YME1L1	FANCM	SKI	SLC2A1	YY1	PRKAR1A	FGFR2	POLR3A	FA2H	TPRKB	SLC25A24	RTTN	FUZ	CRX	COX7B	RPE65	ATP5IF1	SRGAP2C	HSP90B1	TAFA5	RPL12	SLC38A2	DPY19L2	ZNF506	JUN	SLC6A15	COPS2	NELL1	HIGD1A	CDCA2	LHX6	FOS	POLR2K	ESD	CCNA2	WDR19	HMGB3	RDH11	RUFY2	IVNS1ABP	IRF2	EHBP1	PNMA2
PMC10321094-final_pnc_supptables_bhad142.xlsx-Table_S14-Unnamed_217	HumanHap550 Genotyping BeadChip v1.1, Illumina HumanHap550 Genotyping BeadChip v3, and the Affymetrix AxiomExpress platform (**Supplementary Table 1**)  Click here for additional data file	ELOVL7	CAMKK2	ARG1	UQCC3	MYH7	TDP2	ZSWIM6	ATP6V1A	DKK1	APOA1	WDR26	MYO9A	NEU1	NDUFAF5	FGFRL1	TRIM2	SETD5	HTT	IQSEC2	OCRL	OSGEP	TBK1	SNRPN	GRHL3	CTSH	NUP133	USP27X	ETHE1	SGPL1	JRK	STAG2	PNKD	PHACTR1	MTTP	ARSB	DNAJC3	MLYCD	COX8A	SLC39A4	SLC2A1	NDUFS2	NLRP3	LYRM7	PPP2R2B	NDUFS1	CNKSR2	SOS2	SLC13A5	KLHL15	POMT1	LAMA1	CTSF	TMEM240	UBE2T	CDK6	CDCA7	ASNS	CYFIP2	MAP2K2	ASPA	MMACHC	IFT74	NECAP1	DARS2	ANKRD11	SMARCC2	UNC80	OCLN	HIKESHI	EFNB1	MAP2K1	CEP41	SAMHD1	CCDC88A	HMGA2	POLR3B	CACNA1E	PENK	ANXA2	YWHAH	ARPC1B	FRRS1L	SREBF2	KLF6	NFASC	ACKR3	UBE2W	CPNE8	EZH2	BNIP3L	HSPA1A	DLX1	ALDH6A1	DDX39A	FADS1	SMC4	SELENOW	ZNF570	ATP1B3	ATP1A2	SLCO1C1
PMC10321094-final_pnc_supptables_bhad142.xlsx-Table_S14-Unnamed_239	HumanHap550 Genotyping BeadChip v1.1, Illumina HumanHap550 Genotyping BeadChip v3, and the Affymetrix AxiomExpress platform (**Supplementary Table 1**)  Click here for additional data file	WDR73	PSEN2	RFXANK	FLCN	LIPT1	CEP164	CYP27A1	GEMIN4	FAS	TPK1	NEB	HERC1	NDUFAF3	BCS1L	GFM1	NDUFS1	SLC6A1	TRAK1	TBC1D23	GPAA1	SOS1	CTSD	HCN1	TRAPPC2L	NPC1	MAPK10	SPG7	AP4E1	NADK2	TDP1	ATP1A1	CCBE1	TYMP	WDR26	SNCAIP	BRAF	ATAD1	WDR4	TBK1	STXBP1	YWHAG	PET100	JPH3	UQCRQ	SLC3A1	SUCLA2	DAB1	MYO9A	SELENOI	SUFU	MAP2K2	G6PC3	CHCHD10	IGF2	ZIC1	POMGNT1	CCT5	LMNA	KDSR	UNC80	WWOX	INTU	CILK1	ANKRD11	PLK4	CDK10	SLC39A14	PPP2CA	SMARCB1	ZNG1A	PPP4R2	C14orf119	GMFB	PNRC2	CCL2	GPD1L	PPP2CB	LYSMD1	CHML	GCLM	HIRIP3	DUSP1	MAST4	HDGFL3	APC	FAM83D	TTC17	ZIC2	CNP	DCAF5	FDFT1	HMGCS1	MPPED1
PMC4496047-pone.0131522.s002.xlsx-E-Unnamed_4	on a standard curve of DNA over 5 logs of concentration (Table A in **S2 File**)  Supporting tables.Table A, Information of the primers used in qPCR analysis of the 28 CNVRs chosen to for validation. Table B, Exons and introns of genes affected by the identified CNVRs. Table C, Gene Ontology analysis of genes in identified CNVRs. Table D, CNV associated genes involved Olfactory. Table E, CNV associated genes involved Immune.(XLSX)  Click here for additional data file	SMOC2	AFDN	SNX9	PTPRK	SYNCRIP	EPHA7	GRIK2	FOXO3	FYN	SMAD2	MAPK4	RASGRP1	OTUD7A	KLF13	CDH19	NEDD4L	NID2	ERO1A	PPM1A	TLN1	DAB2IP	EGFL7	AGPAT2	FBXW5	TRAF2	PHPT1	CD151	DRD4	SLC22A18	FERMT3	LRP4	PRR5L	LGR4	PLEKHA7	WNT9A	MAP2K7	STK11	RASA1	MEF2C	IRF1	IL13	TCF7	EGR1	CTNNA1	MICALL2	BAIAP2L1	COL26A1	KCTD13	RBBP6	IL9R	AXIN1	CHTF18	ASTL	IL1R1	ZAP70	SOCS5	BIRC6	UBXN2A	ANGPT1	ZFPM2	SNX31	OPRK1	TGFBR3	SGSM3	MYH9	PF4	TAPBPL	VWF	BID	CHMP1A	NFAT5	KIRREL2	MAP4K1	TIMM50	TRPM4	PPP2R1A	PRKCG	PRKCZ	PRDM16	NPHP4	PLEKHG5	MFN2	FGR	MIB1	NEGR1	MYSM1	FAF1	GMDS	TBC1D7	CD83	ATF6B	SYNGAP1	PPARD	CUL7	CFAP100	GPHN	PPP2R5C	JAG2	TNIP2	ADRA2C	LNX1	GAB2	NCAM1	NLRX1	GRIK4	TECTA	HEPACAM	ARHGAP32	RASSF5	HGF	NRCAM	ADORA1	RC3H1	LAMB3	ENAH	ITPKB	FGF9	PCDH17	BAIAP2	RNF213	CYTH1	CD79B	HCRT	MED1	LUC7L3	NF1	SMG6	PAFAH1B1	NLGN2	SCN10A	CELSR3	USP19	LAMB2	USP4	MAPKAPK3	TLR9	GATA2	PODXL2	SIAH2	SKIL	DVL3	MAP3K13	MUC4	NECTIN3	EPHA3	UBASH3A	PATZ1	SUSD2	P2RX6	UFD1	RYR2	GALNT2	CHAT	CXCL12	PCDH15	PLCE1	BTRC	SUFU	ADD3	BNIP3	CNTNAP5	TNKS	TANK	COL3A1	TNS1	WNT10A	TMEM198	EIF4E2	INPP5D	ASB18	HDAC4	SNED1	NIPBL	EGFLAM	DOCK2	TENM2	GRIA1	ZBP1	CDH4	TES	MDFIC	HOXA7	HOXA5
PMC4417277-13287_2015_56_MOESM1_ESM.doc-0-Gene_Name		ABCC8	ABCC9	AHNAK	ALPL	BRCA1	BUB1	BUB1B	BUB3	CA14	SDCCAG8	CCNB2	CDC25C	CDK4	COL1A1	CTNNA1	DTYMK	SLC1A3	FN1	FZD3	GGH	H2AC6	HMGA2	HNRNPA1	IGF1R	INHBA	ISL1	ITGB1	JARID2	JUNB	KCNA1	KPNA2	LAMA3	MAD2L1	MGST1	MMP2	MYL4	NOP58	NPM1	NPPA	PDGFB	PITX2	PLXNA3	PRKD1	RAMP1	RNASE4	SERPINF1	SNRPF	TIMP1	TK1	TTR	UBE2T	VEGFA	VWF	CCN6
PMC4384327-12859_2014_432_MOESM6_ESM.pdf-6-EIF5		NFKBIE	POMC	BIN1	NSFL1C	TGM2	CAV1	PRKCG	MSH6	BCAT1	UBE2S	HMGB1	HMGCR	HDGF	TKT	HTT	TXNRD1	GTF2E2	CUL1	SPAG5	PPP2CA	LYL1	FOS	TPD52L1	SRRM2	SREBF2	PRKAR1A	USO1	CSTB	MLF2	ILF2	CD4	DDX20	EIF2B3	CPSF3	PPM1G	CLGN	SMN1	PRKCQ	PRKAB1	PLA2G4A	CDKN1B	RAD21	DCTN1	CDKN2C	TRIP13	RANBP1	MAPK13	COMT	AP2B1	SPAG9	LGALS1	VAV2	MME	CDK16	QKI	CRK	CKAP4	MAP3K14	GSTP1	CCNE1	KAT5	YWHAB	GET4	CPSF6	RAF1
PMC4384327-12859_2014_432_MOESM6_ESM.pdf-7-SMG1		SPECC1L	SPART	TBL2	TLE1	UBE2E2	HDAC1	HSP90AB1	EDN1	LYAR	SH3GL3	RECQL5	CUL4B	SPAG9	RAD21	RPL26L1	RUVBL2	QKI	TAB1	APH1B	APBB1	BTK	CASP10	DDX3X	FES	HSPA1L	ILK	ITGAX	ITPR1	MAPK10	PRKCI	SMAD1	TOX4	UBE3A	TRRAP	DGKE	HMGCR	ITGA3	RIPK3	VAV1	HSPA8	FBL	PIAS2	LMNA	PARK7	EIF2AK2	SAE1	HSP90AA1	CDC25A	RHOA	ATP2B4	DDB1	EID1	EIF6	IFIT3	MAP3K14	MAPKAPK5	MTDH	PRKCB	RCOR3	SLX1B	TGFBR2	TLR4	CCNA2	AR	CBX3
PMC4384327-12859_2014_432_MOESM6_ESM.pdf-7-HSPD1		EDNRB	EDNRA	NR3C1	GSR	RAB11FIP5	NR5A1	KIF18A	GNAI3	BAG6	PNMA1	NUP88	ITGB5	CSNK2B	BECN1	WIPI2	TGFBR2	HLA-C	DEPDC7	A2M	EGR2	PAK2	PRKCZ	HPRT1	CTSS	NFKBIA	DHX9	RPA2	CDC20	ANK2	XPO5	SFN	ESR2	EZR	RPA1	PSEN1	NUCB2	HRAS	ERCC1	HIF1A	ATM	SAFB	DLG4	ARHGAP19	SPTAN1	FBXO7	CSTF3	NCK1	MAP3K1	PIK3R2	CKS2	TGFB1	EXOC7	MAPK9	HMGA1	CANX	EIF4G2	PRKN	BAZ1B	RECQL5	MCC	DDX1	TGFBR1	DCP1B	NUP153	NFKB2
PMC4384327-12859_2014_432_MOESM6_ESM.pdf-25-CCNE2		CCL27	BDKRB2	BDKRB1	BCAR1	ARHGEF1	ARHGEF12	ARHGEF11	ARHGAP19	AGTR1	AGT	ADORA3	ACTR1A	ACLY	XIAP	VWF	USP7	USP1	USP11	UNC119	UCHL5	TUBGCP6	TUBGCP5	TUBGCP3	TUBGCP2	TUBG2	CEP41	TPX2	TNF	TKT	SYK	SUMO3	STAM2	ST13	SSR1	SSNA1	SQSTM1	SMN2	NHERF1	SFI1	SDCCAG8	SAE1	RPL26L1	RIPK2	RECQL5	PTTG1	PTPN11	PTMA	PTAFR	PRKAR2B	PRIM2	PMCH	PLCB2	PLCB1	MCM10	MAPKAPK5	MAPK9	LPAR3
PMC4384327-12859_2014_432_MOESM6_ESM.pdf-54-PLCH1		PLD1	PLD2	PPFIA1	PPFIBP2	PPIA	PPP5C	PTGFRN	PTPN12	PTPN1	PTPRB	PTPRC	PTPRJ	PTPRO	RAB3A	RAC1	RACGAP1	RAF1	RAP1A	RDX	RHOA	RHOG	RNF32	ROCK1	RTN4	RTN4R	SCFD1	ENTR1	SELE	SERPINA3	SERPINA5	SERPINF2	SFN	SH3GL3	SH3KBP1	SHE	SLC17A7	SLC5A1	SMS	SNAP25	SPA17	SPACA3	SPAG9	SPARCL1	SPARC	SPP1	SRGAP3	STAM2	STAT4	STK39	TAB1	TGFB1	TGFB2	TGFBR3	TG	THBS1	TIAM1	TNC	TPD52L1
PMC4334299-pr500908n_si_001.xlsx-Sheet1-OriginalSymbol	pr500908n_si_001.xlsx	AATF	ABCG2	ABT1	ACSBG1	ACSBG2	ACVR1B	ACVR1C	ADAM2	GPR182	ADORA3	AFP	AGK	AGTRAP	AK1	AK2	AKAP10	AKR1A1	AKR1B1	AKR1C4	AKR7A2	ALDH1A1	AOAH	AP2A2	AP3S1	APEX1	API5	APLP1	APOA1	APOC2	AQP2	ARAF	ARMCX3	ASCL1	ASGR1	ASS1	ATG4C	ATOH1	ATP5F1A	ATP5PF	ATR	ATXN10	AURKC	BAAT	BAD	BAG3	BAMBI	BCKDHB	BCL11A	BCL2	BCL6B	BDNF	BID	BIRC5	BMI1	BMPR2	BPIFB2	BRAF	BRD3	BABAM2	BUB1B	RTRAF	TEX44	C4BPA	NOA1	CAMK1	CAMK1G	CAMK4	CAMKV	CANX	CAPZA1	CASQ1	CBFA2T2	CBX7	CCDC120	CCDC22	CCIN	CCKBR	CCL22	CCND1	CCNI	CD151	CD1A	CD7	CD70	CD8A	CDC42	CDC45	CDH13	CDIPT	CDK2	CDK2AP2	CDK5	CDK7	CDK9	CDKN1A	CDKN1B	CDSN	CETN2	CETN3	CGREF1	CHD4	CHEK2	CHKB	CHMP2A	CHMP5	CHRNA3	CHST8	CLDN10	CLDN14	CLDN7	CLDND2	CLEC3B	CLGN	CLK2	CLOCK	COASY	COMMD9	COPS2	CORO1A	COX6A2	COX6B1	CRADD	CREB3L2	CRIP2	CSF1R	CSK	CSNK1A1L	CSNK1D	CSNK1E	CTBP1	CTSC	CTSG	CXCR4	BEND2	CYBA	CYC1	CYP20A1	CCN1	NSG1	DAG1	DAPK2	DAZAP1	DCK	DCTN3	DCTN4	DDR1	DDX39A	DENND1B	DENND4A	DES	DFFA	DGUOK	DHFR	DIMT1	DIRAS1	DMWD	DNAJB5	DNASE1	DPH1	DR1	DRG1	DTYMK	DUSP22	DYRK1B	DYRK3	EBP	EDF1	EDN2	EED	EEF2K	EGR2	EIF1B	EIF2S3	EIF4E	ELF4	ENSA	EPB41L1	EPHA10	EPHA2	EPHA4	EPHB2	EPHX1	ERBB4	EREG	ERG	ERN1	ESD	ETV6	ERI2	EZH2	FADS3	FAIM	FAM76B	FASLG	FBXL5	FBXW11	FBXW2	FCER1A	FCN1	FES	FEV	FEZ1	FFAR3	FGFR1	FHIT	FKBP3	FOXS1	FOLR1	FOS	FOSB	FSCN1	FUS	FXYD7	FYN	GABBR1	GABRA3	GABRB1	GABRG1	GAD1	GALE	GALK1	GALNT4	GALNT6	GANAB	GAPDHS	GATAD2B	MLST8	GCK	GDF2	GEM	GJB2	GK2	GLA	NOP53	GLYCTK	GMEB1	GNAI1	GNAI3	GNG4	GP9	GPBAR1	GPC3	GPNMB	CMKLR2	HCAR3	GPR141	GPR151	GPR155	GPR161	GPR162	GPR173	GPR18	GPR21	GPR25	GPR63	HCAR1	GPSM2	TECR	GPX2	GRHL3	GRPEL1	GSK3A	GTF2E2	GTF2H5	GTPBP3	LARGE2	H2AZ2	H3-3A	HABP2	HDAC8	HEBP1	HES1	HEXIM1	HIBADH	HIPK3	H2AC17	H2BC13	H2AC20	HLA-C	HLA-DQB1	HLTF	HMGA1	HMGB1	HMGCL	HMGN4	HMOX1	HNMT	HNRNPDL	HNRNPK	HOXA11	HOXB2	HOXB7	HPD	HSBP1	HSD17B4	HSF2BP	HSPA1L	HSPB1	HSPB8	HSPBP1	HTR1B	HTR3A	HTRA3	IBSP	CILK1	ICMT	ID1	ID3	IFIT3	IFITM2	IFNA17	IFNA2	IFNGR2	IGF1	IKBKG	IKZF2	IL10RB	IL17RB	IL6R	IL7	IMPDH2	INS	IPMK	ITGAX	ITK	ITM2A	JAZF1	JUP	KBTBD7	KCNA3	KCNE1	KCNE5	KCNIP2	KCNIP3	KCNJ8	KCNQ2	KEAP1	KIF2A	KIT	KLF12	KLF4	KLHL13	KLK3	KLRC1	KRT10	KRT15	KRT16	KRT17	KRT23	KRT7	L3MBTL1	LCN2	LCP1	CNMD	LEF1	LENG1	LENG8	LIG4	LILRB5	LPL	LRFN5	LRRN2	LTF	LUZP1	LYN	LYZ	MAFF	MAGEA3	MAGEA8	MAGEB4	MAGEC2	MAP1LC3A	MAP2K6	MAP2K7	MAP3K7	MAPK10	MAPK13	MAPK3	MAPK7	MATR3	MBNL1	MBP	MCHR1	MCM9	MECOM	MED4	MEF2C	MELK	MGAT1	MID1	MIER3	MIF	MINK1	HINFP	MKRN2	MKRN3	MLH1	MLKL	MMD	MMP2	MMP23B	MORF4L1	MRPL57	MSRB2	MSTN	MT1M	MTHFD2	MTMR9	MUC7	MX2	MYOC	KAT7	NAGK	NDOR1	NDP	NDRG1	NDST2	NDUFB4	NEDD9	NEK11	NEK2	NEK6	NEUROD2	NEUROD6	NFATC4	NFIC	NFYA	NGEF	PSME3IP1	NIT1	NIT2	NLK	NME2	NME4	NPAS4	NPEPL1	NPM1	NPR1	NPY1R	NR3C1	NR5A1	NRSN1	HMGN5	NTRK3	NUAK2	NUDT4	OAS1	OPRL1	OR2D3	OR14K1	OR6F1	OR8G5	ORC3	OSBPL2	OVOL2	OXCT1	OXCT2	P2RY14	P2RY2	PACSIN1	PACSIN2	PAGE1	PAGE4	PAK6	PARP1	PASK	PAX3	PCDHB15	PCGF2	PCSK2	PCSK5	CDK16	PDCD10	PDCD6IP	PDE1B	PDGFRB	PDIA6	PDK4	PEX11A	PEX19	PFDN4	PFKFB1	PFKFB4	CDK14	CPQ	PHB1	PHF21A	PHKG2	PI4KA	PILRA	PIP5K1B	PIP4K2B	PIWIL2	PKM	PKMYT1	PKN2	PLA2G4D	PLAC9	PLEKHA1	PLEKHB2	PLEKHF2	PLK3	PLTP	PMCH	PMFBP1	PNKP	PNPLA4	PODN	POLI	POMC	POU4F3	POU6F1	PLPP2	PPME1	PPP2CA	PPP6C	PRDM4	PRKAA2	PRKACA	PRKACG	PRKCE	PRL	PRNP	PRPH	PSMC1	PSME2	PTAFR	PTGFR	PTGS1	PTPRA	PTS	PVR	PEX2	PYGB	RAB11B	RAB11FIP5	RAB29	RABL2B	RAC3	RAD23B	RAD51	RAD51B	RARG	RARRES2	RBBP9	RBKS	RBM8A	RBFOX2	RELT	RFC1	RFC4	RFK	RFPL3	RGS17	RHOBTB1	RHPN2	RICTOR	RIMS3	RIN1	RND2	RNF113B	RNF13	RNF144A	RNF182	RPL13	RPLP0	RPS11	RPS12	RPS20	RPS29	RPS3A	RPS4Y1	RPS6KA5	RPS6KA6	RPSA	RTP1	RUFY3	RUNX1T1	RUVBL1	SCARB1	SCGB1A1	SCGB3A1	SCO1	SCYL3	SDF2	CAVIN2	SEMA3C	SERPINA5	SERPINE1	SESN1	SESN2	SET	SF3B4	SRSF1	SRSF3	SGCG	SGK3	SH3BP5	SIGIRR	SIGLEC9	SIX4	SIX6	SLC16A5	SLC31A2	SLC35B2	SLC40A1	SLC6A1	SLCO4A1	SMARCAD1	SMCP	SNRPD1	SNRPD2	SNX11	SOX4	SPANXA2	SPATA22	SPDEF	SPHK1	SPOCK2	SPP1	SQOR	STAM2	STAR	STAT3	STK10	STK24	STMN4	STT3A	STX6	SUPT3H	SUPT5H	SYNGR1	SYNGR2	SYNGR3	EPCAM	TADA1	TARDBP	TASP1	TCEA1	TCEA2	TCEAL7	TCEAL8	TCF12	TCF7	TEX28	TFDP1	TFDP3	TGFBR2	THY1	TJP2	TKTL1	TLK1	TMEM138	TMEM161B	TNFRSF11B	TNFSF10	TOB1	TOX2	TOX4	TP53	TP53I3	TP53TG3	TP63	TPM1	TRAK1	TRAPPC2	TRIM11	TRIM13	TRIM22	TRIM24	TRIM29	TRIM35	TRIM45	TRIM68	TRIM69	TRIM8	TSGA10	TSPAN14	TSSK2	TST	TTLL1	TUBA3C	TUBB2A	TUSC3	TWF1	TWIST1	TXN	TYK2	TYROBP	UBA3	UBE2B	UBE2U	UBP1	UCKL1	UGDH	ULK2	UNC119B	VAMP3	VDAC2	USO1	VEGFB	VKORC1	VSIG4	WDR45	DCAF7	WNT1	WWP1	ZBTB2	ZNF165	ZNF184	ZSCAN26	ZNF223	ZNF25	ZNF319	ZNF331	ZNF394	ZNF397	ZNF415	ZNF416	ZNF43	ZNF443	ZNF454	ZNF473	ZNF503	ZNF562	ZNF670	ZNF683	ZNF691	ZRANB2	ZSCAN12	ZSCAN18
PMC4334299-pr500908n_si_001.xlsx-Sheet1-Symbol	pr500908n_si_001.xlsx	AATF	ABCG2	ABT1	ACSBG1	ACSBG2	ACVR1B	ACVR1C	ADAM2	GPR182	ADORA3	AFP	AGK	AGTRAP	AK1	AK2	AKAP10	AKR1A1	AKR1B1	AKR1C4	AKR7A2	ALDH1A1	AOAH	AP2A2	AP3S1	APEX1	API5	APLP1	APOA1	APOC2	AQP2	ARAF	ARMCX3	ASCL1	ASGR1	ASS1	ATG4C	ATOH1	ATP5F1A	ATP5PF	ATR	ATXN10	AURKC	BAAT	BAD	BAG3	BAMBI	BCKDHB	BCL11A	BCL2	BCL6B	BDNF	BID	BIRC5	BMI1	BMPR2	BPIFB2	BRAF	BRD3	BABAM2	BUB1B	RTRAF	TEX44	C4BPA	NOA1	CAMK1	CAMK1G	CAMK4	CAMKV	CANX	CAPZA1	CASQ1	CBFA2T2	CBX7	CCDC120	CCDC22	CCIN	CCKBR	CCL22	CCND1	CCNI	CD151	CD1A	CD7	CD70	CD8A	CDC42	CDC45	CDH13	CDIPT	CDK2	CDK2AP2	CDK5	CDK7	CDK9	CDKN1A	CDKN1B	CDSN	CETN2	CETN3	CGREF1	CHD4	CHEK2	CHKB	CHMP2A	CHMP5	CHRNA3	CHST8	CLDN10	CLDN14	CLDN7	CLDND2	CLEC3B	CLGN	CLK2	CLOCK	COASY	COMMD9	COPS2	CORO1A	COX6A2	COX6B1	CRADD	CREB3L2	CRIP2	CSF1R	CSK	CSNK1A1L	CSNK1D	CSNK1E	CTBP1	CTSC	CTSG	CXCR4	CYBA	CYC1	CYP20A1	CCN1	NSG1	DAG1	DAPK2	DAZAP1	DCK	DCTN3	DCTN4	DDR1	DDX39A	DENND1B	DENND4A	DES	DFFA	DGUOK	DHFR	DIRAS1	DMWD	DNAJB5	DNASE1	DPH1	DR1	DRG1	DTYMK	DUSP22	DYRK1B	DYRK3	EBP	EDF1	EDN2	EED	EEF2K	EGR2	EIF1B	EIF2S3	EIF4E	ELF4	ENSA	EPB41L1	EPHA10	EPHA2	EPHA4	EPHB2	EPHX1	ERBB4	EREG	ERG	ERN1	ESD	ETV6	ERI2	EZH2	FADS3	FAIM	FAM76B	FASLG	FBXL5	FBXW11	FBXW2	FCER1A	FCN1	FES	FEV	FEZ1	FFAR3	FGFR1	FHIT	FKBP3	FOXS1	FOLR1	FOS	FOSB	FSCN1	FUS	FXYD7	FYN	GABBR1	GABRA3	GABRB1	GABRG1	GAD1	GALE	GALK1	GALNT4	GALNT6	GANAB	GAPDHS	GATAD2B	MLST8	GCK	GDF2	GEM	GJB2	GK2	GLA	NOP53	GLYCTK	GMEB1	GNAI1	GNAI3	GNG4	GP9	GPBAR1	GPC3	GPNMB	CMKLR2	HCAR3	GPR141	GPR151	GPR155	GPR161	GPR162	GPR173	GPR18	GPR21	GPR25	GPR63	HCAR1	GPSM2	TECR	GPX2	GRHL3	GRPEL1	GSK3A	GTF2E2	GTF2H5	GTPBP3	LARGE2	H2AZ2	H3-3A	HABP2	HDAC8	HEBP1	HES1	HEXIM1	HIBADH	HIPK3	H2AC17	H2BC13	H2AC20	HLA-C	HLA-DQB1	HLTF	HMGA1	HMGB1	HMGCL	HMGN4	HMOX1	HNMT	HNRNPDL	HNRNPK	HOXA11	HOXB2	HOXB7	HPD	HSBP1	HSD17B4	HSF2BP	HSPA1L	HSPB1	HSPB8	HSPBP1	HTR1B	HTR3A	HTRA3	IBSP	CILK1	ICMT	ID1	ID3	IFIT3	IFITM2	IFNA17	IFNA2	IFNGR2	IGF1	IKBKG	IKZF2	IL10RB	IL17RB	IL6R	IL7	IMPDH2	INS	IPMK	ITGAX	ITK	ITM2A	JAZF1	JUP	KBTBD7	KCNA3	KCNE1	KCNE5	KCNIP2	KCNIP3	KCNJ8	KCNQ2	KEAP1	SIK3	KIF2A	KIT	KLF12	KLF4	KLHL13	KLK3	KLRC1	KRT10	KRT15	KRT16	KRT17	KRT23	KRT7	L3MBTL1	LCN2	LCP1	CNMD	LEF1	LENG1	LENG8	LIG4	LILRB5	LPL	LRFN5	LRRN2	LTF	LUZP1	LYN	LYZ	MAFF	MAGEA3	MAGEA8	MAGEB4	MAGEC2	MAP1LC3A	MAP2K6	MAP2K7	MAP3K7	MAPK10	MAPK13	MAPK3	MAPK7	MATR3	MBNL1	MBP	MCHR1	MCM9	MECOM	MED4	MEF2C	MELK	MGAT1	SLC22A24	NIM1K	MID1	MIER3	MIF	MINK1	HINFP	MKRN2	MKRN3	MLH1	MLKL	MMD	MMP2	MMP23B	MORF4L1	MRPL57	MSRB2	MSTN	MT1M	MTHFD2	MTMR9	MUC7	MX2	MYOC	KAT7	NAGK	NDOR1	NDP	NDRG1	NDST2	NDUFB4	NEDD9	NEK11	NEK2	NEK6	NEUROD2	NEUROD6	NFATC4	NFIC	NFYA	NGEF	PSME3IP1	NIT1	NIT2	NLK	NME2	NME4	NPAS4	NPEPL1	NPM1	NPR1	NPY1R	NR3C1	NR5A1	NRSN1	HMGN5	NTRK3	NUAK2	NUDT4	OAS1	OPRL1	OR2D3	OR6F1	OR8G5	ORC3	OSBPL2	OVOL2	OXCT1	OXCT2	P2RY14	P2RY2	PACSIN1	PACSIN2	PAGE1	PAGE4	PAK6	PARP1	PASK	PAX3	PCDHB15	PCGF2	PCSK2	PCSK5	CDK16	PDCD10	PDCD6IP	PDE1B	PDGFRB	PDIA6	PDK4	PEX11A	PEX19	PFDN4	PFKFB1	PFKFB4	CPQ	PHB1	PHF21A	PHKG2	PI4KA	PILRA	PIP5K1B	PIP4K2B	PIWIL2	PKM	PKMYT1	PKN2	PLA2G4D	PLAC9	PLEKHA1	PLEKHB2	PLEKHF2	PLK3	PLTP	PMCH	PMFBP1	PNKP	PNPLA4	PODN	POLI	POMC	POU4F3	POU6F1	PLPP2	PPME1	PPP2CA	PPP6C	PRDM4	PRKAA2	PRKACA	PRKACG	PRKCE	PRL	PRNP	LZTS3	PRPH	PSMC1	PSME2	PTAFR	PTGFR	PTGS1	PTPRA	PTS	PVR	PEX2	PYGB	RAB11B	RAB11FIP5	RAB29	RABL2B	RAC3	RAD23B	RAD51	RAD51B	AGER	RARG	RARRES2	RBBP9	RBKS	RBM8A	RBFOX2	RELT	RFC1	RFC4	RFK	RFPL3	RGS17	RHOBTB1	RHPN2	RICTOR	RIMS3	RIN1	RND2	RNF113B	RNF13	RNF144A	RNF182	RPL13	RPLP0	RPS11	RPS12	RPS20	RPS29	RPS3A	RPS4Y1	RPS6KA5	RPS6KA6	RPSA	RTP1	RUFY3	RUNX1T1	RUVBL1	SCARB1	SCGB1A1	SCGB3A1	SCO1	SCYL3	SDF2	CAVIN2	SEMA3C	SERPINA5	SERPINE1	SESN1	SESN2	SET	SF3B4	SRSF1	SRSF3	SGCG	SGK3	SH3BP5	SIGIRR	SIGLEC9	SIX4	SIX6	SLC16A5	SLC31A2	SLC35B2	SLC40A1	SLC6A1	SLCO4A1	SMARCAD1	SMCP	SNRPD1	SNRPD2	SNX11	SOX4	SPANXA2	SPATA22	SPDEF	SPHK1	SPOCK2	SPP1	SQOR	STAM2	STAR	STAT3	STK10	STK24	STMN4	STT3A	STX6	SUPT3H	SUPT5H	SYNGR1	SYNGR2	SYNGR3	EPCAM	TARDBP	TASP1	TCEA1	TCEA2	TCEAL7	TCEAL8	TCF12	TCF7	TEX28	TFDP1	TFDP3	TGFBR2	THY1	TJP2	TKTL1	TLK1	TMEM138	TMEM161B	TNFRSF11B	TNFSF10	TOB1	TOX2	TOX4	TP53	TP53I3	TP53TG3	TP63	TPM1	TRAK1	TRAPPC2	TRIM11	TRIM13	TRIM22	TRIM24	TRIM29	TRIM35	TRIM45	TRIM68	TRIM69	TRIM8	TSGA10	TSPAN14	TSSK2	TST	TTLL1	TUBA3C	TUBB2A	TUSC3	TWF1	TWIST1	TXN	TYK2	TYROBP	UBA3	UBE2B	UBE2U	UBP1	UCKL1	UGDH	ULK2	UNC119B	VAMP3	VDAC2	USO1	VEGFB	VKORC1	VSIG4	WDR45	DCAF7	WNT1	WWP1	ZBTB2	ZNF165	ZNF184	ZSCAN26	ZNF223	ZNF25	ZNF319	ZNF331	ZNF394	ZNF397	ZNF415	ZNF416	ZNF43	ZNF443	ZNF454	ZNF473	ZNF503	ZNF562	ZNF670	ZNF683	ZNF691	ZRANB2	ZSCAN12	ZSCAN18
PMC4272822-12863_2014_144_MOESM1_ESM.xls-XF_vs_XJ-Unnamed_21		NDEL1	CNN1	IPO5	NEB	LEPR	CITED2	TRIB1	RAB27A	CLEC7A	GLTP	DDB1	LAMA4	APLP2	FGFR2	AQP8	TRPM7	AQP1	TMX2	IL1A	DDX17	FGF7	AXL	ALDH1A1	PSMD4	PRRC2A	RBM5	CALR	ZC3HAV1	EIF5B	FHL1	CNP	DDX3X	GJB1	ECE1	SPATS2L	VHL	POLE3	PABPC1	TMEM43	SF3B2	C3	SRSF1	OSBPL7	ZC3H11A	MPRIP	DKK3	NET1	ABHD14B	PAM	TAC1	SLC3A2	MMP7	GLUD1	PHKG2	ALB	IMMT	ZFP36	SYK	SLMAP	TSC22D3	MMP2	EIF3D	MYLIP	UGCG	RPN2	FBXL12	HOXA5	PDLIM3	SACM1L	NSF	DGAT2	DDOST	SLC1A2	CTSF	JUNB	SEPHS1	YWHAE	SRSF3	IL15	AKR1C3	PRPF6	HSD11B1	ATP6V1H	STAT5A	TNFRSF1A	MYADM	ADIG	HIF1A	PPP1R12A	NOMO1	CIRBP	WWTR1	MFGE8	PHKB	STX7	IGFBP3	EPHX2	PLEKHF2	STOM	ANXA6	WDR76	CALM3	CYP1A1	KYAT1	ALCAM	AHNAK	GKN1	STT3A	SEC24D	ARF1	SCD	SCARB2	CDKN1B	ANP32E	CLDN3	RAC1	LMBR1	RPA1	NAA60	KDR	NPPC	LPL	POMC	CLDN4	FBXL5	ANXA11	SYNE2	ZRANB2	TCP1	ILVBL	F11R	STAU1	GBP5	AHR	HNRNPH1	POR	DHX9	HNRNPL	HOXA7	GSTA1	PIK3R1	HDAC1	DSP	CMTR1	ACLY	PLS1	ARFIP2	POSTN	BCKDHA	ERBB2	MBNL2	ARFGAP1	ANKRD13A	PRKD3	APP	ACTR2	KIDINS220	ITGB1	ADD1	ASPN	SCARA5	DNAJC10	TBC1D9B	EIF4H	PPTC7	CD34	HSPA5	ALDH6A1	ACVR1	CXCL12	DYNLL2	CTNND1	IQGAP1	ALDH9A1	SUOX	RABEP1	TLR4	HERC4	HDAC3	HNF1B	PRL	BCL2	PTAFR	CRHR1	SLC15A1	PGF	GFAP	LEP	BRS3	XDH	INHBA	SLC40A1	GHRHR	CXCL10	PTGER3	NUDT4	IL6	MPZL1	STX1B	IL21R	PCLAF	HBB	AGTR2	DLK1	SFRP4	PHF14	RAB8A	TLR1	GCG	RTP4	STMN2	CCNA2	SLC1A4	AQP5	ADRB1	XCL1	KYNU	LHCGR	SFTPC	SERPINC1	RIOX2	CRYAB	CCNB1	KRT38	PMCH	GNLY	MRPL32	NOX5	OXT	PRND	CES5A	TYR	GCLM	FGF18	HMMR	GJB2	FABP9	SLC9A1	AKT2	CDKN1A	CLIC4	EEF1A1	SNAP25	IL13RA1	KCNK3	FBXO32	MYOD1	CALCA	CYP2C19	EPRS1	BLOC1S4	RIT1	EDNRB	CDK1	CCND2	AHSG	AREG	SYNCRIP	DSG4	NME7	CLDN1	NDE1
PMC3707876-pone.0068601.s006.xlsx-Table_S5-Unnamed_2	of the upregulated genes were associated with chromatin assembly and organization (Tables S4 and **S5**)  Genes associated with chromatin assembly and organization.(XLSX)  Click here for additional data file	IL1A	TNFSF10	PDGFC	TP63	IL1B	MAL	TGM2	PPP1R13B	S100A6	VEGFC	CABLES2	TRIO	TIMP3	PDGFD	ZMAT3	NLRP1	WWOX	TNFRSF25	AKAP13	MAGED1	RPL11	FGF2	CFLAR	PYCARD	KLF10	BTK	APP	VEGFA	SH3RF1	LYST	SERINC3	ASPM	ARHGEF18	RPS3A	NET1	HIPK1	CASP3	CEBPB	PCDHB11	PTK2	CLN3	GRB2	PRKCA	CASP10	ARHGEF12	TICAM1	TP53BP2	MAPK1	ALS2	STX1A	EREG	HAT1	CENPE	TXN	NUDT3	TSPYL4	NECTIN1	SPRY1	EFNB1	H3-3A	GRAP2	LNPEP	HTR2C	WHRN	DTNA	CENPV	ADORA2A	PCDHB5	AFDN	FGFR4	HGF	TSPYL1	ESR2	CTNNB1	ADCYAP1	PAH	BMP2	GABRA5	GABRA2	HMGA1	SIGLEC6	H2BC17	H2BC9	H2BC13	HTR1F	H2BC3	H2AC11	SNCA	H2BC14	IL6	H2BC5	H2BC21	H2BC15	PCDHB6	FGF18	COLQ	PCDHB4	EFNB2	CCL23	ADRA2C	H2AC15	CCR5	TTN	GLI2	H2BC15	GLRA3	TRHDE	SYN2	PPFIA3	NRP1	NAP1L3	H3C8	CD86	PTHLH	SNAI2	CXCL11	CD80	NPTX2	CRB1	PGR	GABRB3	CXCL10
PMC7612120-EMS124573-supplement-Supplementary_Tables.xlsx-16B_Phenolyzer_results-Unnamed_1	Project reference panel in a pooled sample and then stratified the analysis by sex (**Supplementary Tables 1-8**)	FGFR1	ESR1	GATA4	LEPR	CYP17A1	CGA	WWOX	POR	DUSP6	GNAI2	NRAS	PSMC3	PSMA3	GNG4	CTDP1	BDNF	MET	CACNA1D	E2F1	MEF2C	PIK3C3	APC	ATP6V0B	RAPGEF4	AHCYL1	ERBB4	FURIN	RARB	NPY	PLD2	RPTOR	NUP35	NCAM1	FGF18	SUMO1	XPO1	AXIN1	COX6B1	MAPKAP1	ERBB3	ARNT	POLR1D	TNRC6A	CTBP2	HNRNPA1	TRAF3	CUL3	MAP2K3	MAML3	MED27	NDUFA8	MDM4	PLCZ1	GRIA1	TCF4	NCK2	RPL13	ARPC1A	IQGAP2	ARSG	PDE4D	TEAD1	NBN	SERPINA1	PDE1C	PRKD1	MAT2B	TUBA4A	MAD1L1	USP34	B3GAT1	CREB3L4	IFT57	TFAP2B	CAMKMT	PKN2	SLC44A5	PHLPP2	AP1M2	ANAPC4	DPYD	MCHR2	WWC1	HCRTR2	NR4A2	DIAPH3	PRLHR	CENPA	NLRC4	ARHGAP15	KARS1	HCK	PSAT1	REL	DCC	GAD1	CHMP2B	HSD17B12	AASS	MDH1	AK5	INPP5A	SLC20A2	ISL1	DPP4	PARP8	CASP12	BLNK	IRF4	EXOC4	RUNX1T1	FOXP1	EFNA5	DAB1	BNIP3L	RMI1	SMYD2	HACE1	MKRN1	CNOT4	TANK	FBXO9	GAP43	SCN2A	SLIT2	NEGR1	OLFM4
PMC4231481-NIHMS629713-supplement-Supllementary_information_2.xlsx-S_Table_6-Copy_Number-Unnamed_12	matched normal material from 230 previously untreated lung adenocarcinoma patients who provided informed consent (**Supplementary Table 1**)	CTSK	BHLHE41	MYT1	VOPP1	TEX28	SKIL	CCNE1	MRGPRD	GLO1	TSPAN31	TCAP	DAB2	BIRC5	CST4	PLAT	BCAS1	RIOK3	CRH	DGKB	CPT1B	DCTD	ALX3	APOA1	GABRA5	ARHGDIB	WDR37	AFDN	CNN2	ASAH1	APAF1	DCC	ANXA1	ALDH7A1	DOCK1	ALAS1	NCAM2	DEFA4	C1QB	AKT1	APRT	POTEA	RHOH	DST	BCL6	FOXO3B	ATP5PO	APBA2	ALPI	ALOX12B	CDH2	ANXA6	MDM2	GNAS	LMNTD1	BGLAP	FGF4	CEBPA	CLPS	PRKCI	CST3	SOD3	GLDC	ATP6AP1	ELF4	MPHOSPH8	ESR1	CLCN3	BACH1	ADRB3	ANGPT2	BFSP1	ADGRB2	ACTL6A	APC	CTSS	MET	SLC9A3	LOC100533997	ADAM18	BCHE	CDH6	ATF2	NDUFC2	ATP4A	CYB5A	BUB1B	TSPO	POU1F1	AZU1	PRIM2	SCAF11	ADD3	ALDH1B1	AGL	APOBEC1
PMC9703992-peerj-10-14124-s003.xlsx-gene_sets_canonical_to_cub-MTOR	GSEA results for the interacting partners for DCIS, G2 and G3 (Files S2 and **S3**)  GSEA analysis and geneset files for G2 files  Click here for additional data file	TUBB	PRKAB1	ATG10	TRIM28	POLE4	NOS3	ERCC5	NCBP2	RPL27A	GNG11	TGFB1	CCL4	TK1	CDK4	CSNK2B	PDE6D	HIF1A	CPT1C	WNT10B	PMS2	SHC2	NKD2	RPS6KA1	SEZ6L2	MAG	DDOST	AXIN2	NOTCH3	HEY1	MAP3K11	AKR1B1	ADCYAP1R1	HUS1	TEAD4	ACO2	SPTAN1	AP2S1	SDHC	RPGRIP1L	KLK1	SHC1	NELFB	SPRY2	PHLDA3	SOCS1	MAP1B	RELA	JAK3	TACR1	CYP2S1	DGAT1	ANPEP	PYCARD	HTR1F	RXRG	ARAF	AXIN1	GRB2	AHCY	RBX1	GCLC	ARF1	TRAF3	MAD2L1BP	CASP2	TTC9	PI4K2A	PKN1	SERPINA1	HMOX1	HIF1AN	RAC1	P2RY6	TCF7L1	SOX17	TAB1	EIF4G3	NPRL3	MMP15	PLPP1	S100A4	GNB1	NTN1	LIPF	GATA1	IL17C	RPIA	KLK3	SLC2A6	BCL2L1	CASP9	COPS7B	CDT1	CCL5	UBA1	ARPC4	IKBKE	SIPA1	NDUFA3	TPK1	CSNK1D	TXN2	COA3	LAMA1	MAPK12	MPG	PTCRA	USP21	SALL1	SMAD2	CYBA	WAS	GPX3	SIRT2	CTNNB1	TYK2	BAX	CXCL16	INPP5K	HBB	CD14	RAC2	NR1H2	PIN1	KCNJ3	POLD1	VPS37C	VPS16	LTBP3
PMC3489559-1742-2094-9-207.pdf-5-IL-12p70		VCAM1	VEGFA	HGF	ICAM1	TIMP1
PMC10246690-CTM2-13-e1302-s008.docx-3-gene_symbol_6	In total, 262 candidate compounds were identified by combining 252 components from UPLC‐Q‐TOF/MS (Table **S1**)  Table S1‐S6  Click here for additional data file	SLC8A1	SLC9A1	SLCO1B1	SLK	SMO	SMYD2	SNCA	SOAT1	SOAT2	SORD	SORT1	SPHK1	SPHK2	SQLE	SRC	SRD5A1	SRD5A2	SREBF2	SSTR1	SSTR2	SSTR3	SSTR4	SSTR5	ST3GAL3	ST6GAL1	STAT1	STAT2	STAT3	STAT4	STAT6	STK17B	STS	SUV39H1	SUZ12	SYK	TAAR1	TACR1	TACR2	TACR3	TAOK2	TAOK3	TAS1R1	TAS1R3	TAS2R31	TBK1	TBXA2R	TBXAS1	TDO2	TDP1	TDP2	TEK	TERT	TGFB1	TGFBR1	TGM2	TH	THRA	THRB	TK1	TK2	TLK1	TLR4	TLR9	TNF	TNKS	TNKS2	TNNC1	TNNI3	TNNI3K	TNNT2	TOP1	TOP2A	TP53	TPMT	TPSAB1	TREH	TRHR	TRPA1	TRPC3	TRPC6	TRPM8	TRPV1	TRPV3	TRPV4	TSPO	TTK	TTL	TTR	TUBB1	TUBB3	TXK	TYK2	TYMP	TYMS	TYR	TYRO3	UBA6	UGCG	UGT2B7	UPP1	VARS1	VCAM1	VCP	VDR	VEGFA	VHL	WEE1	WNT3A	XDH	XIAP	XPNPEP1	XPNPEP2	XPO1	YARS1	YES1	YWHAG	ZAP70	ACMSD	ADIPOQ	ADSL	AK1	AKT1S1	ALDH7A1	AOX1	APOA1	APOB	ASGR1	ATP2A1	BCKDHA	BCKDHB	BDNF	BHMT2	CACNA1C	CASP9	CAT	KYAT1	KYAT3	CCL20	CCL4	CHAT	CHDH	CHKA	CHKB	CLEC10A	CNOT2	COPS2	COPS7A	COPS7B	CREM	CRYL1	CST8	CCN2	CYP2A13	CYP2A7	DCLRE1B	DDX24	DPYD	EDN1	EIF4G1	EN1	EPHX1
PMC10232817-Table_2.pdf-5-PIK3C3	identify MRDEGs, all DEGs with logFC>0.5 and p < 0.05 were intersected with MRGs (**Supplementary Table S2**)  Click here for additional data file	STARD7	MYC	PIK3R1	UCHL1	GLUD1	ITGB1	MAP3K7	NOTCH2	PIK3R2	POR	PTPN1	SCD	SLC12A2	SMAD2	DHFR	ECE1	GLS	ITGA5	ITPR1	LRP2	PLD1	SLC1A1	AK2	ATP7B	DGKE	EIF2AK3	GGCX	GPHN	GRN	MIF	PI4KA	PIKFYVE	PRKCI	SLC29A1	STIM1	ABCC4	ATF6	ATP7A	HMOX2	ITGAV	ITPR2	LBR	LNPEP	ROCK2	SCARB1	SGPL1	TSC1	WFS1	WWOX	ALDH3A2	BCAT2	CDC34	CLCN7	CTNND1	EFNB1	FURIN	HLA-C	PAK2	PEX1	PIK3R4	POMGNT1	SIRT5	SLC26A2	SLC27A4	TMPO	TRPM7	UGDH	ABCD3	ATP6AP2	BCL2L2	CALM2	DOCK8	EPS15	EWSR1	FIG4	GBF1	MAD2L1	PRKD3	SLC12A7	SOAT1	SV2A	YME1L1	ADAM22	APBB1	ATP6AP1	CPD	CXADR	CYP51A1	DIAPH2	FBXW11	GDI1	JAM3	MADD	NBEA	NDUFA8	NDUFB10	NISCH
PMC9745174-Table_4.xlsx-GSE106724-turquoise-gene_name	4D , and the most connected co-expressed genes networks were visualized using Cytoscape. See **Supplemental Table 4**  Click here for additional data file	CSNK2A2	NOTCH1	MAN2A2	MYLK	MUC5AC	RNF41	KIF25	CLN3	JAK1	CDKN2A	RUNX3	SHC1	AP2A1	FBXO2	TRIM11	ATP6V1B2	NR3C1	SNRNP70	EPHA5	ARHGAP26	FBP1	STXBP2	PLA2G5	PRKACA	LRSAM1	FLT1	RACK1	RNF216	BSCL2	PELP1	SNAPIN	EXOC2	ERBB3	PTPRS	TNRC6C	SIX1	PRR5L	TARDBP	BAX	KSR1	TGFB2	TFEB	TRIM38	MAP3K11	DAB2IP	ABCG1	CANX	ARHGAP10	KRT18	MFF	GAA	BIRC6	KDM4B	CDK13	SLC7A11	UBB	RIGI	EIF4G2	TMEM150A	MCOLN1	DNAJA3	ATG16L1	AP3D1	HSPA6	ATG12	GATAD2A	IQCG	SEC22B	DRD2	PER1	PEBP1	DNAJC12	DDIT4	RAB3GAP2	MINK1	RAB11A	COL1A1	SLC7A8	TSG101	SNX14	WAC	PKN2	CELF2	TET2	HDAC4	ZNF766	UBASH3B	BIRC2	ATXN2	POC1B	CHMP4A	SHC4	NACC1	PRKDC	SEC16B	KCNB1	TNS2	LMNA	RUNX2	TOMM7	MTM1	SPTLC1	PTK6	GRIN2B	ABCA1	TRAF4	VMP1	DNAJB9	STK38L	EXOC4
PMC9745174-Table_3.xlsx-GSE106724-turquoise-ZNF766	Yellow, Blue, Brown, Red, Green, Turquoise, and Grey ( Figures 1E, F , see **Supplemental Table 3**)  Click here for additional data file	WAC	VMP1	UBB	UBASH3B	TSG101	TRIM38	TRIM11	TRAF4	TOMM7	TNS2	TNRC6C	TMEM150A	TGFB2	TFEB	TET2	TARDBP	STXBP2	STK38L	SPTLC1	SNX14	SNRNP70	SNAPIN	SLC7A8	SLC7A11	SIX1	SHC4	SHC1	SEC22B	SEC16B	RUNX3	RUNX2	RNF41	RNF216	RACK1	RAB3GAP2	RAB11A	PTPRS	PTK6	PRR5L	PRKDC	PRKACA	POC1B	PLA2G5	PKN2	PER1	PELP1	PEBP1	NR3C1	NOTCH1	NACC1	MYLK	MUC5AC	MTM1	MINK1	MFF	MCOLN1	MAP3K11	MAN2A2	LRSAM1	LMNA	KSR1	KRT18	KIF25	KDM4B	KCNB1	JAK1	IQCG	HSPA6	HDAC4	GRIN2B	GATAD2A	GAA	FLT1	FBXO2	FBP1	EXOC4	EXOC2	ERBB3	EPHA5	EIF4G2	DRD2	DNAJC12	DNAJB9	DNAJA3	RIGI	DDIT4	DAB2IP	CSNK2A2	COL1A1	CLN3	CHMP4A	CELF2	CDKN2A	CDK13	CANX	BSCL2	BIRC6	BIRC2	BAX	ATXN2	ATP6V1B2	ATG16L1	ATG12	ARHGAP26	ARHGAP10	AP3D1	AP2A1	ABCG1	ABCA1
PMC10174733-main.pdf-0-CTGF		CD7	SIGIRR	SMAD6	TBX21	SHC1	ITGA2B	VEGFA	FGG	LYZ	CXCL8	CCL15	SPINT3	VEGFC	TFPI	VEGFB	PEAR1
PMC9749333-12967_2022_3777_MOESM2_ESM.xls-2-SignificantBioPathways-Unnamed_213	Figure S14. The full list of DEGs and pathways is presented in Additional file **2**  Additional file 2: The full list of DEGs and pathways	JCHAIN	MAPK12	PPP1R14D	RARRES1	LIN7B	ITGB2	MMP8	NEURL1	PTH	UPP2	VEGFA
PMC9538974-JCB_202111137_TableS3.xlsx-AD16_EX527_Down_genes_GO_BP-Unnamed_74	57 DE genes compared with the untreated cells (Fig. S2 B, AD8_EX vs. AD8; **Table S3**)  lists DE genes in from EX527-treated cells at terminal differentiation (day 16) and their functional analyses  Click here for additional data file	RDH10	MFAP5	AREG	ECHDC2	DKK1	JAGN1	HIGD1A	HMGB1	RDH5	EFNA1	CHRDL1	ID3	NPY2R	TLE3	VEGFA	RHOB	PLAUR	EYA2
PMC3937075-1471-2164-15-103-S10.xls-Sheet1-Unnamed_1	total of 151 genes were screened as potential targets for diphyodont morphogenesis (Additional file **10**)  Additional file 10The genes identified by signal-net analysis. Table listing 151 genes screened as potential targets for diphyodont morphogenesis  Click here for file	ITGB4	ITGB3	ITGB6	ITGA2	PIK3CG	RXRG	PDGFRA	CBLB	PPARA	GLI1	XCR1	SOCS1	PPP1CA	FGFR1	CLDN3	PPARG	PRKCA	CLDN1	FZD9	OCLN	ACTN2	MYL6B	COMP	PRKAA2	CALML5	THBS1	THBS3	THBS4	CPT1B	VTN	CD47	HIF1A	COL1A2	COL1A1	LAMC1	MYL2	LAMB3	LAMA1	LAMA4	LAMA3	PLK1	TLN1	GJA1	ESAM	COL11A1	MYC	FLNB	TNC	COL6A3	COL6A1	TNN	ACSL6	ACSL5	TNXB	IGF1	COL5A2	COL5A1	MAPK13	WNT6	ANAPC1	WNT10B	MYL11	BMP7	IL3RA	KIT	IL10RB	PDK1	CXCL8	PCK2	CDC25C	CCNB3	TJP2	FGF18	ACTG2	CYP7A1	PPP1R1A	SLC2A1	SH3GL3	MPDZ	LIFR	MYH7	MYH9	TNNT2	MAD2L2	EGF	BMP2	P2RX4	GRK7	FABP1	MYH10	ACOX1	FGF7	NOS2	FCGR3A	FGF2	ACTA2	IFNAR2	CYP27A1	YWHAZ	STAT4	HCK	CYP4A11	MPL	BMPR1B	TNNC1	STK36	MMP9	CXCL12	TGFB1	IL10	TGFB2	GNG2	BEX3	MAGI3	RBL2	RYR3	RYR1	TUBA4A	CCL2	MYL3	MAPKAPK5	DUSP10	ARNT	CARD9	ACACA	NPY	TSC2	FABP3	TUBB6	PPP1R14A	ACVR2A	ADRB2	GNB1	GNB4	GUCY1B1	GADD45B	CXCL3	CD247	PF4	TPM2	CCL25	BUB1	PLCD3	PLCD1	CDC25A	PYGM	LRP6	PTCH1	IGFBP3	LRP5
PMC10279740-41598_2023_36900_MOESM4_ESM.xlsx-e_severe_brain-gene	We parsed all known common SNPs (MAF ≥ 0.05; dbSNP154**3**)  Supplementary Table 3	TYK2	POU2F3	HLA-B	HLA-DRB1	SFTPD	LRRC2	ABO	CAT	RBM19	IL10RB	PKD2	RABEP1	KLC1	RMC1	ALDH2	YWHAZ	PIK3R3	ITGB3	PPP1CB	COP1	BPTF	LMNA	VCL	MMAB	PARD3	RAC1	RBFOX1	ARHGEF7	JAZF1	GNAQ	DNM1	VPS29	PPL	DLG4	GOSR1	NCK1	ANK3	SNRPC	HLA-DPA1	CCHCR1	HLA-DQB2	HLA-DMA	PAK4	CRHR1	KANSL1	WNT3	ARHGAP27	PCCB	HLA-DRB5	INO80E	FEN1	PLTP	PRKAG2	ACSS2	ERBB2	TAP2	NOTCH4	AGER	BRD2	SMARCB1	HLA-DQA1	HLA-DPB1	RAB7B	ACACA	SCP2	MED12L	RAB7A	TTN	TG	BCL2L11	SCD5	TNFRSF1A	SNX1	CRK	NAT10	PILRB	CANX	MAP2K6	CDKN2A	TUBB3	CHMP4B	CASP8	ITCH	ORC2	POLE	REV3L	HLA-DOB	EXOC4	SF3B1	ITIH4	SNAPC4	CDH3
PMC10279740-41598_2023_36900_MOESM4_ESM.xlsx-f_hosp_brain-gene	We parsed all known common SNPs (MAF ≥ 0.05; dbSNP154**3**)  Supplementary Table 3	HLA-DRB1	HLA-DRB5	SLC15A2	SCP2	WDR36	HLA-DPA1	KANSL1	WNT3	RAPGEF6	FANCA	CASP8	TICAM1	RAC1	CTSS	PAG1	PKD2	RABEP1	KLC1	RMC1	ALDH2	YWHAZ	PIK3R3	ITGB3	MYO19	PPP1CB	COP1	BPTF	LMNA	VCL	MMAB	RGS19	SCARB1	SP1	PARD3	TRMT11	RBFOX1	ARHGEF7	JAZF1	GNAQ	MAP2K1	NCOR1	SLC25A37	DNM1	VPS29	PPL	DLG4	GOSR1	RAB27B	NCK1	ANK3	CTU1	SNRPC	CFAP251	HLA-B	HLA-DQB2	RAPGEF4	FAS	NT5C2	WDR12	GOSR2	PLCE1	DYNC1I1	COG5	HSD17B12	ERBB4	CDK5RAP2	HTRA1	CDC25A	CDH13	AMT	IL1RN	NOTCH4	DAB1	CLOCK	PDE4D	PAK4	CRHR1	ARHGAP27	PCCB	INO80E	SLC2A9	CKAP5	FEN1	PLTP	PRKAG2	HMGXB4	ACSS2	ERBB2	TAP2	AGER	BRD2	SMARCB1	SCD5	CCM2	UBE2D3	CREBBP	TNFRSF1A	ST6GAL1	CAV1	PDLIM4	EP300	RB1	SMARCD1	PIK3R5	RAB7B	ACACA	MED12L	RAB7A	TTN	TG	SNX1	CRK	NAT10	ATIC	DPP4	CYREN	PILRB	CANX	MAP2K6	ZMAT2	CDKN2A	POLE	BAZ1B	TUBB3	SF3B1	SPAG16	ITIH4	ANAPC4	TYK2	SPAG17	MYO6	NRG1	SCAP	IFI16	THOC7	VTI1A	IGF1R	AKAP9	MPDZ	CXCL1	CXCL2	AHI1	UVSSA	RAPGEF1	FCER1G	NDUFS2	ATF6	AMPH	RMI1	SLC31A1	TRAF1	NUP88	RPH3A	WDFY2	STRADA	AMPD3	CNTN5	PCNT	BICD2	MPI	PAWR	NFASC	GLB1	KHK	BMPR1A	AAK1	YEATS4	CD36	EEF1AKMT2	CD226	ITCH	PVR	IQGAP1	KIF17	ACTN4	CD82	RPL28
PMC10279740-41598_2023_36900_MOESM4_ESM.xlsx-g_all_shared-gene	We parsed all known common SNPs (MAF ≥ 0.05; dbSNP154**3**)  Supplementary Table 3	CCHCR1	KANSL1	WNT3	ABO	TYK2	IL10RB	ARHGAP27	HLA-B	HLA-DRB1	HLA-DPA1	SFTPD	LRRC2	CAT	HLA-DPB1	FANCA	FUT8	GOT2	MAPT	CPLX1	LSM7	UNC13B	STX4	OIP5	ITGA4	F2R	GCNT2	CCND3	LSP1	IL17RA	EFEMP2	TSC2	PARVB	SELL	MAP3K5	ADCY5	EGF	CASP8	PTK2B	PPP1R12A	GNA12	PVR	CFL1	ACKR3	DDX39B	AHI1	MSH2	GTF2E2	CXCL2	TRAP1	RMI1	GTF2A1	LIPC	PPCDC	MET	NCOR1	TRAF1	BMPR1A	IQGAP1	CKB	BCKDHA	HPX	IL1RL1	CHPT1	TIMMDC1	CNTN2	SMAD5	PGAP6	PPID	HSD17B12	B4GALNT1	F10	ACTR8	NOTCH4	GPX7	RPS9	ADK	NID2	RAD52	ELF5	FIS1	KCNQ1	TXNDC5	ACTN4	NRP2	ACTN3	TFIP11	HIBCH	STX8	FLT4	ARHGEF11	KLK5	RPL28	TOP3A	SHMT1	MAPK3	EPO	CD40	MED22	CD244	AMN	ADCY9	SUPT3H	SGPL1	CLOCK	RTN4	PLXNB2	MECP2	SIRT3	VARS2	ABHD16A	HLA-DQB1	PLEKHM1	MICA	DPP9	PTPRS	IFNAR2	NEK4	MICB	CACFD1	CXCR6	BAG6	MSH5	TNXB	IGLON5	SKIC2	COL23A1	ADAM15	HLA-DQA1	NUP133	SURF1	HLA-C	PRRC2A	ARVCF	SETD2	CTSS	USP34	RGS12	KANSL2	CENPH	JAK1	FLNA	MTMR3	MARK3	RUVBL2	COCH	UBE2D3	PRTN3	ACACA	DPP7	ADAMTS13	ABHD12	CCL15	KLRK1	IL12RB1	STAT2	KIR3DL2	S100A12	AGRN	NME1	KIR3DL1	GAK	PSAP	MAPRE1	PPFIA1	CKAP5	TTC19	ATP5PD	LTBR	LY75	HBS1L	CSF1	FCER1G	PAK2	JAK2	KLRC2	PSORS1C1	CANX	JAZF1	ST3GAL6	CENPP	HKDC1	SPHK2	ADAM10	PAX8	RPS6KA1	DPP4	POLR2E	HSPA4	NDST1	PTCH1	TNKS2	AP2S1	NAGLU	USP7	ATG14	ELL	DARS1	KLRC1	SNAP29	DPM2	RAB2A	PILRA	CBL	SYK	VCP	BPI	MUS81	CHST13	GALNS	PCCB	EP300	MTMR9	ITIH4	C4B	CSNK2B	MTMR2	POU5F1	ARPC2	ETV7	SLIT1	ARNT	CASP10	ANXA3	APBB1IP	KCNMA1	XPO6	CRK	RABEP1	SYNRG	NPC1	RMC1	AMPD3	BEND7	TGM2	LEPR	TIE1	PRKAB1	ARRB2	GSK3B	ANAPC4	SIRPB1	TSPO	FREM1	ARL3	OPTN	ALOX5	CFD	IRS1	KDELR2	GPC5	CBX8	VPS16	ZFAND2B	MASP1	PILRB	ERI1	MMAB	PTPN1	INPP5B	KLC1	PAG1	H6PD	LAMC1	LAMC2	APEH	APBB1	PPT1	CNTN1	PSMB1	F11	PLXNA1	ACE	LGALS9	NUS1	OMD	NPC2	DYNLL2	NAGK	SPINK1	NINL	CAST	MFGE8	ATF6B	HORMAD1	TMEM81	NELFE	MMP1	IL15RA	FCN1	CHI3L1	ZNF384	FCER2	TREM1	GCK	MKS1	F5	NDST2	ERCC3	MCM6	IDUA	CA13	TYRO3	NME2	MBOAT7	IGLL1	CANT1	SLC1A7	SERINC2	NUP42	UNC5C	MMP7	PLCD3	FLOT1	CCR5	SCP2	PI4KA	PTPN4	PRPF8	SIGLEC9	CSK	ST3GAL4	NCAPD2	NLRC4	TACC3	ECI2	PEX6	NAA38	CACNA1G	AANAT	DEFB1	ITGAL	CCL17	MC1R	TRAPPC6B	UNC79	ZC3H13	ARSB	SLITRK3	C1GALT1	KLK14	LILRB1	KIR2DL4	NCAPH2	LRRC4C	PAFAH1B2	CPXM1	PRPF4	PRIM1	IL1R1	RET	DOK7	ACOX3	IRF4	HSD17B8	TUBB3	IFNLR1	SREBF1	SEMA4D	CDC16	MCCC1	SLC25A17	ACO2	MFAP2	YIPF1	CHTOP	MYBPH	ELK4	CNTNAP1	RPL13	LIN52	TNPO1	CRIPTO	SEMA3F	CBLL1	CPA5	LIN37	BBC3	XBP1	CTSH	ZNF592	NCAM1	YWHAB	PLTP	RPS26	BIN1	SPC25	GDI2	PLCE1	REST	IGF2R	SLC47A1	ITPA	CDH23	TYMP	TNFRSF10A	NFIC	EEF1AKMT2	MAP3K3	SGIP1	CD226	ERC2	CA3	FDFT1	TRIM10	CAMTA1	FADS2	EPS15L1	RCSD1	STYXL1	MAK16	C5	SSPN	PHF11	NAP1L4	RPP25	ARG1	CTSB	C4BPA	RMND5A	THBS2	PPP6R2	NPNT	RRM2B	CFI	IL18RAP	AP1G2	FADS1	USF1	ENO1	IPPK	ADAM33	NOC3L	PDLIM1	GGCX	ITPKC	TLR4	LRP4	B9D2	ENTPD5	PRSS57	POR	F7	GTF2H1	KLHL7	SERPINA10	CST7	CYP8B1	CYB5A	GFM1	DDR1	AUTS2	AK9	PPIP5K2	LRRC4	CATSPERG	CTU1	PES1	IP6K3	CDA	ATP1B2	RHBDF2	GAA	PDLIM4	FANCD2	ATP1B3	PPP5C	GYS1	RIC8A	JAM3	PDCD1LG2	GNB3	RBP4	HPSE
PMC10279740-41598_2023_36900_MOESM10_ESM.xlsx-c_b2_brain_ppi-geneA	and 124 proteins within the expanded protein interaction network (Supplementary Fig. 15; Supplementary Table **9**)  Supplementary Table 9	GLDC	AGXT2	ALDH7A1	ACSF3	CCNB1	CCNB2	TCF19	CCHCR1	ADIPOQ	ERP44	ITPR1	LRRFIP2	AKAP9	PKN1	RHOA	CYTH1	SIRT1	FOXO3	SOD2	CAT	COG8	RIC1	PTAR1	FBXL2	LRP8	APOE	CLU	LTF	DYNC1LI1	RILP	RAB7A	RAB7B	FYCO1	STAT5A	GRB2	DLG4	NRG1	JAK2	SOCS1	IL12RB1	TYK2	BLNK	CBL	SH3KBP1	ARHGAP27	LRRC1	RAP1GAP	LRRN2	LRRC2	RAP1B	RAP1A	RAPGEF6	EGFR	PIK3R2	CTNNB1	MUC1	WNT3	POU5F1	MUC5B	GOSR1	STX5	SCFD1	USO1	SEC22B	YKT6	RAB28	RAP2A	SENP7	GBF1	ARF1	SCD	SREBF1	FASN	ACACA	ARMS2	PLEKHA1	PTPN13	IL1R2	IL1R1	IL1B	IRAK2	MYD88	IL10	IL10RB	ATP2A3	HRC	TRDN	DCK	ADA	ADK	SPEF2	ATP2A2	RAP2B	RAPGEF3	FTSJ1	DRG1	PES1	EBNA1BP2	THADA	CCDC82	ZC3H15	RWDD1	DRG2	ZCCHC4	BOP1	DDX49	RBM19
PMC10279740-41598_2023_36900_MOESM10_ESM.xlsx-c_b2_brain_ppi-geneB	and 124 proteins within the expanded protein interaction network (Supplementary Fig. 15; Supplementary Table **9**)  Supplementary Table 9	AMT	GLDC	AGXT2	ALDH7A1	CDC25A	CCNB1	CCNB2	TCF19	CDH13	ADIPOQ	ERP44	ITPR1	CDK5RAP2	AKAP9	PKN1	RHOA	CLOCK	SIRT1	FOXO3	SOD2	COG5	COG8	RIC1	PTAR1	DAB1	LRP8	APOE	CLU	DYNC1I1	DYNC1LI1	RILP	RAB7B	RAB7A	ERBB4	STAT5A	JAK2	SOCS1	IL12RB1	GRB2	BLNK	SH3KBP1	CBL	DLG4	LRRC1	LRRN2	RAP1GAP	RAP1B	RAP1A	NRG1	EGFR	PIK3R2	CTNNB1	MUC1	GOSR2	GOSR1	YKT6	STX5	SCFD1	RAB28	RAP2A	USO1	GBF1	ARF1	SEC22B	HSD17B12	SCD	SREBF1	FASN	ACACA	HTRA1	ARMS2	PLEKHA1	PTPN13	IL1RN	IL1R2	IL1R1	IRAK2	MYD88	IL1B	IL10	NOTCH4	ATP2A3	HRC	TRDN	NT5C2	DCK	ADA	ADK	PDE4D	ATP2A2	PLCE1	RAP2B	RAPGEF3	WDR12	FTSJ1	THADA	CCDC82	DRG1	ZC3H15	DRG2	RWDD1	PES1	BOP1	DDX49	EBNA1BP2
PMC10279740-41598_2023_36900_MOESM11_ESM.xlsx-c_b2_lung_ppi-level1	Supplementary Table 10	GATA6	IFNA2	TRIM25	UBA1	UBE2V1	UBE2V2	CFTR	TRDN	PIP5K1B	PIP5K1A	PIP5KL1	ZFYVE27	SCN2A	EOMES	WDR5	PHF20	KAT8	KANSL2	PIP5K1C	PIP4K2A	CTNNA1	ZYX	LAIR1	PTPN14	DCC	SFTPC	SFTPB	CLDN16	OCLN	RHOA	PLCG1	FYN	RAB7A	RAB7B	BRCA1	JUP	EVPL	SFTPA2	DCK	AK3	NAA20	UBE2L6	DPP7	PREP	APRT	IL10RA	FOXP3	IL22	TJP1	GP1BA	MC4R	HLA-DRB1	GRIA2	ERBB4	LRRC4B	PTPN11	TFAP2C	NTN1	IMPDH2	RNF2	RYBP	PCGF5	STRC	ARF5	ARF6	CFAP54	DRG2	RGS4	TMEM30B	TMEM30A	SHC1	XYLT2	MAPK3	SKAP1	WAS	YWHAE	YWHAZ	SOD2	CLIP1	HERC5	SYK	YAF2	WWC1	CDC42	ADAL	ATM	CCDC82	CDK5	KIF11	PRKN	AGRN	RUSC2	SCN2B	SCN3B	SCN4A	SCN1B	CDC23	FZR1	CCP110	FASN	ACACA	PXN	MCRS1	MYO3A	MYO18B	MYO9A	MYO1C	ADSL	MAPRE1	SLC36A2	ANAPC1	BUB1B	BEST2	SLC1A7	CEP290	MUC12	MCAT	LATS1	FRMD6	TP73	TRIP11	ALDH7A1	RGS7	RGS6
PMC10279740-41598_2023_36900_MOESM11_ESM.xlsx-c_b2_lung_ppi-level2	Supplementary Table 10	LMCD1	IRF1	UBE2N	UBE2D1	HSPA8	HRC	PIK3CD	RAB7A	RAB7B	ANK3	KDM6B	KMT2D	WDR5	KMT2A	SETD1B	PI4KA	PLCZ1	PLCH2	PLCD4	PLCD1	VCL	CSK	PTPN12	PTK2	SFTPA2	TLN1	TJP1	ARHGEF2	RBBP5	ASH2L	CBL	MON1B	MON1A	PALB2	MSL2	MSL1	DSG2	TGFBR1	CLDN2	TGM5	CAPN9	PXN	NT5C2	ADA	APRT	NAA50	NAA25	NAA16	NAA30	RPS27A	FAP	DPP4	PNP	STAT3	GJA1	GP9	SDC3	PTPN22	DLG4	SIRPA	ESR1	UNC5C	AK9	GMPS	PCGF1	YAF2	CKMT1B	CYTH3	METTL25	RPL8	GNAQ	ATP8B4	ATP11C	ATP8B2	ATP8A2	ATP8A1	PDGFRB	ERBB3	GAB2	GRB2	PI4KB	GBF1	PIK3CB	FOXO3	MTOR	NAA15	EIF2AK2	PIP4P2	BLNK	RNF2	RING1	BCOR	RYBP	PTPN14	PAK2	ADARB2	ACTR2	KAT5	EZR	THADA	CDK5R1	BUB1	MSL3	PRKN	PARK7	DMD	PEA15	RAB1B	SCN2A	SCN4A	SCN5A	ANAPC2	UBE2C	UBE2D2	KIF24	SREBF1	CRKL	MCRS1	KANSL3	KANSL2	WAS	MYO6	KCTD1	ADARB1	ADSS1	DST	SLC6A19	SLC1A7	CDC23	FZR1	CDC27	PHF20	CDC26	ANAPC16	PRKAA1	NTNG1	CKMT1A	CNGA2	ACE2	GNAZ	AHI1	MUC7	MYO10	ACACA	WWTR1	YAP1	IFT20	ALDH6A1	RGS4	RGS20
PMC7569155-Table_3.xlsx-string_interactions-node2	score lower than the medium value were discarded. Detailed information obtained is provided in **Supplementary Table S3**  Click here for additional data file	TALDO1	APOB	APC	COPA	PRKAB2	EFNB2	POLE	CASP3	AXIN1	SRP68	MDM2	SEC62	APOC3	PRKAB1	NPM1	KYNU	BAG1	PIK3CA	APOA1	DNAJA2	TGFB1	CTNNB1	HNRNPA1	AFP	RIGI	RPS6KB1	CASP8	ATF4	AKT1S1	CYP7A1	EGLN1	TP53	SCN3A	FBL	CREB1	EGFR	ABCG5	IFNB1	IFIH1	MAPK14	GTPBP3	GPD2	SCN1A	NR1H2	TLR3	USF2	YY1	SCN1B	ORM1	POLB	COPG2	YWHAE	RRM2B	ABCA1	BAK1	SCN2B	IGFBP1	SCN2A	SCN3B	BAX	IRS1	APOH	SCN9A	SLC6A9	PKM	TAT	AHCY	SCN4B	TJP1	MET	SCN8A	PROC	PRKAR2B	APAF1	AHSG	ARNT	KDR	ALDOA	YWHAZ	SCN10A	BCL2	HMOX1	MLH1	GBA1	DDC	ASGR1	GRK2	HFE	RBKS	SCN4A	SCN11A	TGFBR2	SOD1	TKT	FASN	GCK	SEC63	PRKAR1A	DLGAP5	LY96	ABCB11	HK2	BPIFB2	FADS2	UBE2D1	CREB3L3	AMHR2	NT5C2	ALDH2	ABCG8	ARFGEF1	ACSS2	SULT2B1	LGALS1	ATIC	ADCY1	HES1	ELAVL1	ABL1	TXNDC5	G6PD	ALDH1L1	CD81	RRM2	SERPING1	ADORA3	FOXM1	ACSS1	HINT1	SHC2	PPARD	CYP4F2	MARK4	PCSK9	LAMTOR5	PRLR	MADD	KIF2C	IGF2R	SYNCRIP	CYP4A11	SRSF11	EPHA1	SULT2A1	NTS	FFAR1	NCOA6	SAA1	MCRS1	AK8	CTSL	CTCF	EPHB4	ENPP1	PSAP	HEBP1	PLCB1	FADS1	IDH1	SERPINA1	CRP	LALBA	PTGS1	ACVR1	AFG3L2	CXCR4	IFI44	LMNA	SLC2A1	PTGS2	HMGCR	GRK3	GPT	CARD8	PBRM1	PDE4B	ABCD4	PPARG	PRKG2	PURA	PRKAA1	PARP1	VPS39	DNMT1	MTR	CTSB	PNPO	PDE4D	SELENOS	ABCG1	ABCC2	SLC30A9	ACSL3	ANKRD45	ACSL4	SERBP1	LGALS7	SGK1	DLC1	HAAO	VPS45	ABCC9	SRP54	HSD17B7	ANGPT2	CLPB	DGKG	CARD6	TRPM7	A1CF	SLC27A5	MRPL3	ZFHX3	NCL	ERGIC3	SLC2A3	NR1H4	APOF	RCVRN	PEMT	TBRG4	ABCC6	DGKD	AKT1	METAP2	IL6ST	PIM1	NUDT6	ATP7B	DDIT3	SMPD1	PCSK2	TNK2	STARD13	NR1I3	ERP29	STARD10	ECI2	PPP3CA	IL22	ACSL1	HSPA8	PNP	SLC39A14	SLC7A1	SDHAF2	AMY1A	USF1	HNF4G	FHIT	ZC3H12A	SLC7A2	SLC8A1	ALDH7A1	SCAP	TECR	SLC38A4	ASGR2	ISYNA1	PHKA2	NR5A2	GPR26	HPN	SMYD3	PRMT1	HAMP	NAXE	SLC25A17	SERPINA12	CCNL2	NUDT9	ABCC8	SCN5A	MT1B	GLTP	HMGA2	ST7	SLC25A4	CLDN1	CHD8	POLA1	GK	EPHB2	NAE1	MACF1	CYP17A1	ZNF396	LGALS2	PTPRO	AS3MT	RSF1	SERPINB9	PSAT1	PIM3	HLF	HDGF	LAPTM4B	ALDH3A1	GUCA1A	NMNAT1	ETHE1	DNM1L	NCAN	ELOVL4
PMC3094068-msb20117-s5.xls-Sheet1-Gene	Table SV	SPTB	SNED1	PTK2B	RTN4RL2	MMP8	L1CAM	KCNC1	KCNU1	MORC4	DIAPH1	VPS39	ADAMTS5	FZD1	MSH2	GK5	COL7A1	VAV2	KIF27	TICAM1	ITGB2	USP11	AATF	MUC5AC	AHCYL1	TUBA4B	EPS8L1	GPR84	TRAPPC4	LYPD5	RAB40C	ARFGEF1	PDE4C	HSD17B12	RGS5	PPP1R10	MAP3K5	QSOX1	MRC2	TYRO3	AKR1C4	TRAF3	IRAK2	PSMB8	SAP30	TBL3	MAP3K13	TRIB2	ATP6AP2	TRPM8	RPS6KA5	NSG1	RAB7A	DNAJC13	RC3H1	PHF20L1	MTMR14	TXN2	JOSD2	AVPR1B	EGLN2	ZNRF4	PLEKHM2	HGFAC	IRF2BP2	SLC52A1	PLPP3	DIO3	UNC5A	GNG13	JAM2	GNA14	CLDN14	ARSI	SPATA20	CD248	LONP1	GPR50	DTX2	RETN	CDC42SE2	PLCZ1	GALK1	PDE6B	IQGAP1	ARF1	RASGRF1	CYP26C1	TRIM25	IL1A	TOM1	GIT2	PLK3	GTF2H1	CRYZL1	ALPG	SLA2	PSMB7	KAT6A	TLE5	TSPO	FBXO6	MPP1	MCHR1	RAB5C	MYC	STX5	CDC42	PSMB3	PSMA1	PSMA3	STX17	DPF1	PIK3CG	SEC13	OR11A1	MAX	MED4	HDAC3	CSK	CYP27A1	ATP6V1B2	NCKAP1	ODC1	RBX1	ATP1A1	ACTR3	PFN1	ACTR2	COPG1	COPB1	COPA	ARCN1	COPB2	CORIN	CDKN2D	UGGT1	BRS3	PLXDC2	KIF4B	SLC25A16	CYP26B1	MAS1L	RIPK2	PLAAT2	APC	SYNJ1	LPA	LAMTOR3	SEC23B	GRB7	ITGB1	FLCN	ATRNL1	ACOX1	SAR1B	EXOC8	AJAP1	USP9X	NRDC	CDKL4	ROBO1	DGKH	ARFGEF2	UBE3C	SHANK1	RHOA	LIPG	GIT1	LRP4	DVL3	PCDH10	NUF2	LIMK1	APOL2	ARHGAP35	TAF3	RPA1	NUCKS1	MTMR12	PRPF19	PPP2R3A	CRYZ	RNF150	CNTNAP1	ARF6	SLC35B2	TBK1	PIK3R3	SCUBE1	DLG4	PAK1	GRIN2B	MYO3A	KIF20A	SMG1	SMC3	IL31RA	CAP1	CFL1	ITGB5	ITGAV	PPP1CB	MLLT1	OPTN	MINPP1	ITGA4	CAV2	CARD11	SNRNP70	CERKL	UCHL5	MAFK	SREBF1	HERC6	ADCY5	WNT3A	DNASE2	TTBK2	MAGI3	IL17RE	FDXR	C7	VPREB1	GNA13	TBC1D22A	MAP1LC3B	TRIM26	RNPEP	IRAK1BP1	GNAT1	SSH3	IBSP	S1PR4	MAST4	ABL1	RIPK1	CALM2	ERN1	EPB41L1	CRHR1	SEMA3G	NEK5	PPP1R12B	F7	SPSB3	GNA12	MPRIP	SLC25A12	CDHR1	SEC23A	PEA15	WTAP	PROCA1	ARSF	TLR8	MINDY3	GRINA	RAD9A	CD163	SC5D	BCAM	IL18RAP	SHARPIN	UQCRC1	TXNDC12	EXOC7	FKBP4	CFL2	XPOT	GPA33	GRIN2C	ALG6	MMS19	SIRPG	RGS19	GRAMD1B	GAB1	SNAP23	GABRB2	PLA2G2D	PDIK1L	AURKA	GNB1L	DIAPH3	ADAM10	USP8	DOK4	IRS1	FCSK	ESRRA	STK35	IFNAR1
PMC3094068-msb20117-s3.xls-Binding-NCBI_Gene_Symbol	Table SIII	ATP1A1	RBX1	ODC1	ACTR3	CYP27A1	NCKAP1	PFN1	LONP1	HDAC3	IQGAP1	ATP6V1B2	CSK	MED4	SPATA20	ARF1	CD248	ACTR2	ZNRF4	CYP26C1	PLEKHM2	RASGRF1	CLDN14	EGLN2	RETN	HGFAC	MAX	AVPR1B	PDE6B	CDC42SE2	ARSI	GNA14	FBXO6	OR11A1	STX17	GPR50	JOSD2	PIK3CG	JAM2	DPF1	GNG13	RAB5C	GALK1	MYC	PSMB7	PLCZ1	TXN2	IRF2BP2	ARHGAP35	SAP30	DTX2	UNC5A	SEC13	MTMR14	DIO3	VPS39	PLPP3	PHF20L1	PSMA1	APOL2	ADAMTS5	KAT6A	CRYZL1	SLC52A1	AKR1C4	TLE5	MCHR1	ALPG	PPP1R10	GTF2H1	IL17RE	FDXR	MAP3K13	IRAK2	FZD1	RGS5	TRAF3	TBL3	MSH2	DNASE2	WNT3A	ERN1	MAGI3	LIMK1	PSMB3	QSOX1	MPP1	MAP3K5	EPB41L1	PSMA3	DIAPH1	AATF	DVL3	PLK3	TTBK2	NEK5	USP11	CARD11	STX5	ADAM10	ABL1	PCDH10	HERC6	ADCY5	PSMB8	MUC5AC	MORC4	GNB1L	NUF2	DIAPH3	ROBO1	PLA2G2D	CALM2	CRHR1	C7	WTAP	RIPK1	MRC2	KCNU1	SLA2	DGKH	L1CAM	PDE4C	MINPP1	SEMA3G	ARFGEF2	MAST4	S1PR4	TOM1	AHCYL1	TYRO3	PDIK1L	GNA13	KCNC1	ITGA4	VPREB1	IL1A	TSPO	IBSP	TRIM25	TRPM8	LRP4	HSD17B12	SSH3	MAP1LC3B	CAV2	VAV2	EPS8L1	RPA1	RPS6KA5	SPTB	TBC1D22A	GNA12	SMG1	GNAT1	AURKA	BCAM	GRINA	TRIB2	SC5D	IRAK1BP1	NSG1	LIPG	GIT1	SPSB3	DOK4	SLC25A12	USP9X	TUBA4B	SNRNP70	UBE3C	USP8	RNPEP	CD163	LYPD5	TICAM1	SEC23A	PEA15	TLR8	NUCKS1	MPRIP	MINDY3	CDHR1	MMP8	ATP6AP2	MAFK	TRAPPC4	IRS1	GPR84	TRIM26	KIF27	UCHL5	STK35	SAR1A	RAD9A	MTMR12	SHANK1	IL18RAP	SNED1	RHOA	XPOT	IFNAR1	FCSK	PROCA1	RTN4RL2	CFL2	CERKL	ARSF	PPP2R3A	ITGB2	PPP1R12B	COL7A1	ESRRA	GIT2	TAF3	GPA33	SLC35B2	CDKL4	FKBP4	PIK3R3	SAR1B	EXOC8	CRYZ	AJAP1	SREBF1	SHARPIN	NRDC	PTK2B	PPP1CB	UQCRC1	ARFGEF1	PRPF19	F7	GAB1	ACOX1	RAB40C	GK5	MLLT1	EXOC7	DLG4	PLXDC2	MAS1L	KIF4B	FLCN	SMC3	CDC42	TBK1	CYP26B1	RNF150	ARF6	TXNDC12	OPTN	SLC25A16	RIPK2	GRB7	ALG6	CNTNAP1	ATRNL1	MMS19	SEC23B	SCUBE1	GRAMD1B	SIRPG	ITGB1	GRIN2C	CORIN	APC	UGGT1	CDKN2D	BRS3	RGS19	KIF20A	SNAP23	RAB7A	COPB2	GRIN2B	MYO3A	RC3H1	GABRB2	LAMTOR3	SYNJ1	PAK1	LPA	DNAJC13	PLAAT2	IL31RA	COPG1	COPB1	CAP1	COPA	ARCN1	CFL1	ITGB5	ITGAV
PMC3094068-msb20117-s3.xls-Ruffling-NCBI_Gene_Symbol	Table SIII	RBX1	ATP1A1	ACTR3	ACTR2	ARCN1	PFN1	COPA	COPG1	PSMB3	COPB2	PSMA1	ODC1	COPB1	PSMA3	NCKAP1	ATP6V1B2	CDC42	MYC	CYP27A1	MAX	IRF2BP2	PSMB7	TOM1	MCHR1	MED4	MPP1	CSK	GNG13	STX5	PLEKHM2	FBXO6	PLK3	RAB5C	DPF1	MUC5AC	TRIM25	UNC5A	SEC13	ALPG	VPS39	GPR84	LONP1	JOSD2	AHCYL1	TRPM8	EGLN2	MAP3K13	AATF	FZD1	STX17	WNT3A	PLPP3	HDAC3	HGFAC	CAV2	GIT2	TSPO	AVPR1B	GNA14	GTF2H1	KIF27	PDE6B	CLDN14	TXN2	KAT6A	IL1A	PIK3CG	DIO3	PLCZ1	IL17RE	HERC6	LYPD5	MORC4	TBL3	SAP30	ITGA4	RIPK1	SPATA20	JAM2	AKR1C4	GPR50	USP11	SPTB	DIAPH1	SNRNP70	CD248	TUBA4B	TICAM1	MSH2	KCNU1	RASGRF1	PSMB8	MLLT1	CYP26C1	MAGI3	MMP8	GALK1	UCHL5	ADCY5	RGS5	PPP1R10	TLE5	ZNRF4	FDXR	EPS8L1	OR11A1	MAST4	MAP1LC3B	ARSI	TTBK2	MINPP1	L1CAM	ARF1	VPREB1	TRIB2	IBSP	ERN1	IQGAP1	COL7A1	KCNC1	SLC52A1	RNPEP	ATP6AP2	CALM2	ABL1	NSG1	TRAPPC4	AURKA	MTMR12	PPP1R12B	PTK2B	DTX2	USP8	SLA2	PDIK1L	CDC42SE2	SREBF1	MTMR14	CERKL	CDHR1	VAV2	MINDY3	DOK4	GNB1L	MRC2	GRAMD1B	SNED1	IRS1	ADAMTS5	DIAPH3	RPS6KA5	TYRO3	MAP3K5	PDE4C	LRP4	CARD11	SC5D	CRHR1	IRAK1BP1	QSOX1	APOL2	GNAT1	KIF4B	CRYZL1	UQCRC1	TAF3	RPA1	DNASE2	EPB41L1	SNAP23	NUCKS1	MPRIP	CD163	SEMA3G	SPSB3	RAB7A	RTN4RL2	PROCA1	PHF20L1	ITGB2	GRINA	ARHGAP35	ALG6	APC	PCDH10	ADAM10	TBC1D22A	STK35	WTAP	SEC23A	RC3H1	RAB40C	IL18RAP	EXOC7	SHARPIN	IRAK2	DVL3	LIMK1	ARSF	GAB1	GNA13	F7	RETN	C7	GABRB2	DNAJC13	TLR8	CORIN	TRIM26	ROBO1	PLXDC2	PEA15	SIRPG	ESRRA	NEK5	SMG1	DGKH	IFNAR1	CDKL4	GPA33	RHOA	NRDC	FKBP4	MAS1L	S1PR4	HSD17B12	CYP26B1	PPP1CB	OPTN	FCSK	RAD9A	EXOC8	SLC25A16	GK5	MAFK	SAR1B	CDKN2D	CFL2	ARFGEF1	GRIN2C	RIPK2	LPA	SLC25A12	TRAF3	TXNDC12	PLA2G2D	SLC35B2	GNA12	PRPF19	UBE3C	CNTNAP1	BCAM	PAK1	SEC23B	BRS3	KIF20A	ITGB1	RGS19	SHANK1	AJAP1	ARFGEF2	CRYZ	ATRNL1	GIT1	NUF2	ACOX1	SSH3	PPP2R3A	USP9X	ARF6	IL31RA	FLCN	LIPG	XPOT	GRB7	TBK1	CFL1	ITGB5	RNF150	UGGT1	SYNJ1	SMC3	PLAAT2	MMS19	MYO3A	DLG4	LAMTOR3	ITGAV	PIK3R3	CAP1	SAR1A	SCUBE1	GRIN2B
PMC3094068-msb20117-s3.xls-SCV_maturation-NCBI_Gene_Symbol	Table SIII	ACTR3	COPB2	ARCN1	ACTR2	COPA	COPG1	PFN1	NCKAP1	RBX1	ATP6V1B2	ATP1A1	COPB1	CDC42	CYP27A1	ODC1	FBXO6	STX5	VPS39	PDE4C	MAX	ATP6AP2	STX17	MYC	CYP26C1	MSH2	PSMA1	MAP3K13	TOM1	DIAPH1	GNG13	TRPM8	DPF1	AKR1C4	TRAF3	RAB7A	RAB5C	HSD17B12	MED4	SAP30	CLDN14	LONP1	HDAC3	FZD1	PIK3CG	ADAMTS5	IRF2BP2	TYRO3	PPP1R10	TRIM25	IRAK2	ITGA4	JAM2	CSK	UNC5A	TUBA4B	JOSD2	GPR84	WTAP	AHCYL1	PLCZ1	GTF2H1	GIT2	RPS6KA5	PSMB3	IL17RE	RGS5	IL1A	MTMR14	PLK3	AATF	CDHR1	HERC6	RASGRF1	SEC13	CD163	LYPD5	TRAPPC4	ZNRF4	MORC4	MCHR1	USP11	PSMB7	SLC52A1	DNASE2	QSOX1	PLEKHM2	EPS8L1	USP8	PROCA1	TLE5	SNED1	ALG6	PSMA3	COL7A1	MUC5AC	DOK4	TTBK2	EXOC7	EGLN2	PLPP3	TXN2	DIO3	GNAT1	L1CAM	MPP1	SPTB	PDIK1L	CERKL	VAV2	ARSF	PTK2B	RIPK1	SNRNP70	TSPO	ROBO1	DNAJC13	ARSI	GRAMD1B	AURKA	TBC1D22A	ARF1	GNA14	AVPR1B	LIMK1	MAGI3	KCNU1	GALK1	GPR50	RAB40C	WNT3A	GNA13	PSMB8	UQCRC1	SREBF1	MAP3K5	TLR8	ESRRA	KAT6A	HGFAC	DTX2	ABL1	UCHL5	AJAP1	KCNC1	RC3H1	RAD9A	ARFGEF1	KIF27	GNB1L	BCAM	FCSK	ALPG	PEA15	IL18RAP	DIAPH3	IBSP	MINDY3	MAST4	STK35	SC5D	PHF20L1	MMP8	C7	MAP1LC3B	OR11A1	ADAM10	SPSB3	SLC25A12	ERN1	SLA2	TRIB2	CD248	TICAM1	MINPP1	CAV2	FDXR	RTN4RL2	RNPEP	IRS1	EXOC8	APOL2	PDE6B	ACOX1	NSG1	SEC23A	SPATA20	CYP26B1	GAB1	MLLT1	CARD11	IRAK1BP1	RGS19	MPRIP	NRDC	CDKL4	SHARPIN	ITGB2	DGKH	PPP1CB	CDC42SE2	EPB41L1	CALM2	NEK5	IQGAP1	GPA33	SIRPG	ITGB1	RETN	ADCY5	ARHGAP35	TBL3	CRYZL1	ARFGEF2	PPP1R12B	BRS3	SEC23B	OPTN	GABRB2	SAR1B	RNF150	GRIN2C	DVL3	CORIN	PLA2G2D	SEMA3G	GRINA	S1PR4	PPP2R3A	CRHR1	NUCKS1	SLC25A16	MRC2	TRIM26	CFL2	GRB7	USP9X	F7	TXNDC12	RIPK2	VPREB1	CRYZ	GNA12	TBK1	SNAP23	GIT1	PCDH10	IFNAR1	CDKN2D	KIF4B	SLC35B2	LIPG	FKBP4	PLXDC2	MTMR12	CNTNAP1	PAK1	MAFK	MAS1L	SSH3	LPA	ARF6	SHANK1	MMS19	XPOT	NUF2	RHOA	RPA1	GK5	LRP4	ATRNL1	PLAAT2	UBE3C	TAF3	SYNJ1	MYO3A	APC	LAMTOR3	FLCN	IL31RA	PIK3R3	UGGT1	KIF20A	SAR1A	CAP1	DLG4	CFL1	ITGAV	PRPF19	SMC3	ITGB5	SMG1	GRIN2B	SCUBE1
PMC3189926-pone.0026027.s017.doc-0-symbol	probability of mutation for ith SNP and was estimated by using Polyphen-2 (see Methods). **Table S1**  182 candidate genes in catabolism process with possible harmful variants. (DOC)  Click here for additional data file	AGL	ALDH4A1	ARHGEF16	ASAP3	CHD1L	CHI3L1	CHI3L2	CHIA	CPT2	CTBS	DPYD	FBXO2	GNAT2	H6PD	KIF1B	MUTYH	OVGP1	PGLYRP3	PGLYRP4	PSMB4	SCP2	SMG7	SMPDL3B	SYDE2	TNNT2	USP24	ABCG8	ACADL	ACOXL	APOB	ATG9A	EVA1A	LPIN1	MDH1	MDH1B	MSH2	PLB1	PXDN	USP34	USP37	XDH	ADAMTS9	CASR	CNOT10	MLH1	NR1I2	OGG1	PLCD1	UBA7	USP4	HERC5	MANBA	TBC1D1	TBC1D9	ALDH7A1	AMACR	ARSB	DAB2	GFM2	HK3	HSD17B4	LYSMD3	MAP3K1	SQSTM1	ALDH5A1	CLPS	CYP39A1	ENPP3	FBXO5	MDN1	PLA2G7	SMAP1	TBC1D7	TRERF1	UBD	USP45	ACHE	DAGLB	HYAL4	MGAM	NOS3	NUDT1	GSAP	PON1	PTPRN2	ENPP2	EPHX2	FUT10	POP1	SCRIB	TBC1D31	WRN	ZHX2	DBH	EXOSC3	PTPA	SARDH	CYP2C8	CYP2C9	ECD	KIF20B	LIPF	PLCE1	AMPD3	APOA5	ARRB1	ATM	DLAT	LYVE1	PSMD13	SMPD1	CDKN1B	FGD6	GNB3	LYZ	NOS1	P2RX7	PLBD1	PLBD2	PSMD9	SCARB1	SUPT20H	TBC1D4	USPL1	ACIN1	HECTD1	OXA1L	PSMB5	PYGL	SLC25A21	BLM	DUOX2	DNAAF4	LYSMD2	LYSMD4	NEDD4	PLA2G4E	PLIN1	TBC1D21	USP8	ABCC1	DNASE1	ERCC4	PLCG2	SLX4	SPG7	USP31	ACADVL	ACE	ACLY	GAA	GRIN2C	MAPT	NF1	NOS2	NSF	SCARF1	SMG6	TBC1D26	USP36	USP6	ATP8B1	APOE	ATP8B3	CYP2B6	DHDH	FUT2	INSR	LONP1	PLA2G4C	PRODH2	TGFB1	USP29	RALGAPA2	TGM3	APOBEC3F	APOBEC3G	ARSA	ADA2	CPT1B	G6PD
PMC10010831-mmc21.xlsx-Table_S20-Unnamed_9	any of three outcomes, we identified 141 key (hub) proteins through MEGENA (Figure 6, **Table S20**)  Table S20. Hub proteins identified by MEGENA, related to Figure 6	TGFB2	NOTCH1	ADAM10	ABL1	TIMP2	HLA-G	RIPK2	LIF	AHSG	CTSG	HTRA1	BMP10	CLEC7A	FGF1	ENG	DCN	HSPA8	ARHGDIA	PRDX4	ITIH4	L1CAM	B4GALT1	RHOG	SCARB2	PLA2G5	HMGA2	TNFRSF21	PIM1	PRNP	UBE2N	JAG1	IGF1R	MAPK12	PRKCZ	GLIPR1	TGFBR3	ITIH3	CSNK1D	LMNB1	CAPNS1	SERPINA4	PLK1	SULF2	FGF20	NEGR1	ADAM12	CLEC3B	RAC3	CADM1	IL2RB	GDF3	FUT2	TRIL	NAP1L1	KLK4	NTF4	CCNA1	YWHAQ	LIFR	SERPINI2	UBE2T	MMP17	NEO1	PON1	DRAXIN	NRGN	DUT	DEFB118	UBE2E1	IGSF9B	ADAMTSL1	KLK9	GLRX2	TERF1	TMPRSS15	SLITRK5	FSTL1	POLR3F	WFDC3	PAEP	B4GALNT1	ST8SIA6	ISLR2	KEL	CLEC2D	KCTD5	COA3	PPP1R14A	ZPBP	USB1	MRC2	GTF2I	ANAPC10	PCDHGA10	FATE1	ITSN1	B3GALT1	SPEF1	MRPL52	LSM1	PCNP	KIAA0319L	NRIP3	PALM	BRDT	MOG	DHX8	DNAJC11	SLC25A18	MAMDC2	NUDC	PTGFRN	CD300LB	SCAND1	TNS2	RMI1	RLN3	IGDCC3	IGLON5	KIR3DS1	LRRC74A	DUSP23	PES1	EIF1AY	SCN2B	DNASE1L2	VSTM4	BAGE3	EIF1AX	SEPTIN3	EVPL	KPNA4	RFXAP	ETNK1	FAM162B	SERF1A	NECTIN1	C10orf105	BDP1	PAK5	GRN	CD4	LGALS9	PSMA2	MED1	MMP7	DHX58	SPN	COL20A1	RNF8	NOTCH3	IL17B	TXNRD1	ANTXR2	COPS2	FST	ERH	DNAJC19	PPA1	GGPS1	XXYLT1	INSL6	CYB5D2	EMC1	SEPTIN10	EPS15L1	NUDCD3	CARD19	TGFB1	PTGS2	LTA	SHH	LAMTOR3	FCAR	IL1RL2	IFNA6	GCNT1	FUT10	DNAJC15	SCO1	FARS2	TMEM9	PLA2G2C	ZNF329	VARS1	XCL1	ADAMTS15	CHST4	NMU	FGF12	MATK	BRD1	RGS5	MRAP	BCCIP	CDC42BPB	SORCS3	NOP16	MINAR1
PMC3068080-1758-907X-2-3-S2.XLS-3_-_off-target_efficiencies-intended_target	ratio (see Additional File 1 Figure S1; for full screening results, see Additional File **2**)  Additional file 2Supplementary Tables 1-3. Table S1: Full screen results, Table S2: Target gene analysis (siRNA knockdown efficiencies), Table S3: Detailed analysis of 193 screen hits  Click here for file	SNX1	CYP7B1	BIN1	EIF2S1	PPARD	S100A12	SARM1	KIF9	OR2AG1	PRKACG	FRZB	RBPJ	AKAP13	EIF2AK4	MYF6	ATP1B2	KLHL20	TBXAS1	ALDH18A1	NUTF2	ALDH1L1	TGM2	ZNF417	PDE4A	IKBKG	CCL11	DSTN	RPS6KL1	ZNF616	EDARADD	VCL	SLC28A2	GOSR2	EPB41L4B	PDZD8	ATRAID	GPR68	SH2D3C	ATP2A3	GHRHR	CAMP	PAWR	ALDH1A2	SOX10	GALR1	ACSL5	IGF1	RHOA	TFEC	TBX18	CRP	KLHL41	KLF9	CYTH4	ANGPTL3	SELPLG	HADHA	PLXDC1	ITGB1BP2	UNC5C	USP25	IL5	HDAC1	VIPR2	NPBWR1	CREBZF	YARS2	CCL21	GTF3C4	P2RY2	ARHGEF2	KCNJ14	CD180	CTF1	GTF2F2	SPTB	POLA2	EXOSC5	ZNF215	TRAF5	RASGRP3	TARDBP	PDK4	ITPR2	CDC14A	FXYD5	STAT4	KSR2	CYP24A1	SPARC	MTAP	NPR1	UBA2	CD101	LTB4R2	C2	IL1R1	SERPINB2	HOXB6	MBD4	PCYT2	RABIF	NSD2	A2M	PPL	CNIH4	DGKB	CDKN2A	GRAP2	MC2R	SBNO2	PRDM2	ZMYND11	CACNB3	GPR12	CPSF1	RCVRN	PHKG1	C1QTNF1	SSRP1	CCL20	XIAP	SLC9A1	CARD11	TNS1	SRPK1	CYTH1	OR5B12	HBEGF	CD19	IKBKB	MLF1	GOT2	GRIA2	NCAM1	CELA2B	BLK	RAB6A	CTSW	PDCD4	GUCY2C	LAMA4	FAM3B	PCDHB8	KDM2B	POU3F2	PTPRN2	ATRX	MYOM2	OLFML3	MPHOSPH8	PRKCH	CNTN1	XPA	BAMBI	NAB1	RABGEF1	AXIN2	ZFYVE9	ENG	KPNB1	SMURF1	SMAD6	AXIN1	SCYL1
PMC3045333-1471-2164-12-57-S23.DOC-0-Gene_symbol	In order to validate the micro array data, a total of **23**  Additional file 23qRT-PCR validation of the microarray data showing the change in the expression levels of transcripts differentially expressed between CCs cultured with their enclosed oocytes relative to those cultured alone. Transcripts marked by the minus sign indicate those over expressed in CCs cultured without their enclosed oocytes  Click here for file	VEGFA	IFI6	IRF7	GADD45A	DPP4	HAS2	FOSB	DAPL1
PMC3083909-fneur-02-00019.nxml--OMP	or no known biological functions. Only 676 were established genes with well-defined functions (Table **A1**)  Genes whose expressions are significantly altered by blast in the brains of rats exposed to a BOP of 48.9 kPaSTAG3STC1STK38STX1ASUFUSULT1B1SYNJ1SYT1TAAR1TAC1TACC2TAF5LTAPBPTAX1BP1TBCETBX3TCEA1TCIRG1TDGTEAD2TERF1TGFB1TGFB1I1TGM1THTHAP1THBDTHEM4THPOTIAM1TK1TLE4TMOD2TMOD3TNFTNFRSF1ATNNI2TNNT1TNP2TNRTOB2TOP2ATPH1TPM3TPST1TPT1TRADDTRIB3TRIM32TRIM63TRPC3TRPM6TRPM7TRPV1TTNTTRTUBB2CTWIST1UBCUBE2D2UBE2D3UBTFUCHL1UCP2UGCGUSH2AUSP14VNN1VPS4BVTCN1WEE1WNT2XRCC1YBX1ZBTB10ZDHHC2ZHX2ZIC1ZMYNDAY 11ZP2	ONECUT1	OPRL1	OPRM1	ORC2	OXT	P2RX2	P2RY2	PA2G4	PAH	PAQR3	PARG	PARP1	PARVA	PAX4	PCDHAC2	PCNA	PDCD6IP	PDCL	PDE4B	PDHA2	PDLIM2	PDYN	PDZK1IP1	PELO	PELP1	PEMT	PHGDH	PIK3C3	PIR	PKNOX1	PLA2G4A	PLAT	PLCG1	PLD2	PLEKHF1	PLXNA3	PMCH	PNLIP	POLA1	PON2	POU2F1	POU2F2	POU3F1	PLPP2	PPEF1	PPIL2	PPM1J	PPP1R1B	PPP2R2B	PPP2R3A	PPP2R5B	PRDX5	PRIM1	PRKAB1	PRKACB	PRKCD	PRKCH	PRKCZ	PRLR	PRM1	PRPF19	PRPF8	PSMB2	PSMD2	PSMD9	PTGDS	PTGER4	PTGES	PTGS2	PTHLH	PTK2	PTMS	PTPN2	PTPN3	PTS	QPRT	RABGGTA	RAG1	RALGDS
PMC3048858-pone.0017291.s002.xls-Table_S2-Unnamed_1	**Table S2**  The 185 genes selected by mRMR and IFS. (XLS)  Click here for additional data file	RBBP5	BCAN	NR2E1	DAXX	MID1	GTF2B	LTBP4	ATP1A2	RPL10A	HLA-C	MVK	RAB24	SLC22A4	IFNGR2	PTPRF	EMP3	DLK1	MYD88	ENO1	TFAP4	PAX5	GSTA4	TGFBR3	GEM	PAK1	KCNMB1	ITPA	RGS4	GFRA1	MPO	GJB1	KDR	SLC25A12	SH3GL2	CCN1	IL15RA	SOD2	GFAP	ETV1	CNTN2	CD53	CDC25A	MITF	VAMP4	HSF2	PTPRA	SFTPC	LAMA3	RPS6KA5	MMP7	PPIL2	MAPK7	PPP2CA	DTX3	HSPG2	HLA-DPB1	GTF2H2	SRF	GYG2	CYP2D6	PRKAR1A	AP3M2	INPP1	LTBP3	COL6A2	PPFIA2	TXK	ITGA3	FPR1	VTN	SIAH1	ATM	CLDN3	MECP2	LANCL1	MAP3K1	GSTM1	CCN2	BMP1	SLC20A1	STK4	CFLAR	HGF	MAP3K5	SLC25A10	CYP27A1	HTR6	PAPSS1	NUDT1	GRM3	ANK2	ICAM1	HTR2B	COL5A1	IL2	TNF	MFNG	EFNB3	MTIF2	GAS6	CSF3	FGF7	NR4A3	HLA-DQA1	MAP3K7	EDNRA	XRCC2	TIMP1	KCNN3	PFN1	CBL	NFKBIE	AQP1	RPL7	PTEN	PRKG1	BSN	HRH1	FXYD6	GUK1	MAFG	TRAP1	ABCB1	PRDX1	CSF1R	PLP1	IL6R	CD9	IL7R	SLC6A3	IFIT1	OPCML	MRPS12	PRKAR2B	GCN1	IRF2	ADORA2B	ABL1	ENPP3	CBX3	MAN1A1	CLK3	IL16	CAPZB	AMT	DBH	CDK6	CDC34	CACNB3	ELK1	RAP2A	SAP18	GUCA1B	PPP2R3A	MMP9	NFE2	PKD2	ACO2	IFNGR1	NME4	CCNK	UBE2H	TJP1	TFAP2C	DEK	NAPA	TIAL1	GTF2E2	CCR6	MDK	ADK	PGLS	SF3A1	HLF	SOD1	MAP4K2	TFAM	JAM2	AP2S1	GHR	CASP5	SLC11A2
PMC8809668-mmc2.xls-Supplementary_Table_1-Unnamed_5	Supplementary material	ACOT7	ACTR2	AK2	AKT3	ALOX12	AP3M1	APEX1	APOBEC3F	APRT	ARF1	ARL8B	ARPC5	ARPP19	ASAH2B	ASH2L	ASPH	BMPR1A	BNIP3	BPNT1	CANT1	CANX	CBX3	CCL7	CCR7	CD274	CD3G	CD74	CDH20	CDK13	CDK6	CGA	CLK1	CNOT7	COPS2	CTSV	CXCL2	CYP1A2	DBN1	DEFB118	DHX15	DLG1	DNAJC30	DUSP16	EIF2AK3	EIF2B1	EPO	EREG	ETFA	EYA1	FAAP24	FADD	FTL	FUS	GABRA5	GABRB2	GABRP	GCG	GLRX	GNAI1	GPR171	GPR174	GPR19	GRIA4	GRIK5	GTF2A1	GTF2H5	GUCA1A	HADH	HLA-DPA1	HLTF	HOXA10	HSD17B13	HSPB6	IDI2	IFNW1	IL12B	IL4	IL5RA	ITGB1	ITSN2	JAM3	KCNJ15	KITLG	KLF5	LAMP1	LAMP2	LEF1	LEPR	LILRB4	MAP1LC3B2	MAP3K21	MBL2	MCL1	MDK	MED21	MGST2	MPPED2	MT2A	MYL12A	MYL12B	NDUFA10	NKX3-1	ONECUT1	ORM1	ORM2	PAPOLA	PCGF1	PDSS1	PFKM	PFN1	PHF1	PLK3	PLS1	PNPO	POLE3	POLE4	POLR1C	POLR2H	POU2F1	PPCS	PRKAG2	PROK1	PYGO2	RAB11A	RAB11FIP2	RAC1	RAD51	RAP1A	RASA1	RBP7	RDH12	RGS10	RGS9BP	RNASE2	RNASE3	SDHD	SERPINF1	SMAD9	SMARCD2	SNTB1	STAT4	TDG	TFRC	TIMM8B	TNFRSF17	TNFSF13B	TNFSF18	TPM3	TRAP1	TRPC5	TRRAP	UBE2C	UCKL1	USP12	USP25	VDAC1	VHL	VIM	VPS37B	WARS1	XRCC4	YWHAH	ZFHX3	ZWILCH	AANAT	ACACB	ACO2	ADGRA2	ADRA2C	AICDA	ALDH3B1	ALDH7A1	AMFR	APOF	APOL1	AQP7	ARHGDIA	ARR3	ASRGL1	ATG9A	BACE2	BMP3	C5AR1	CACNG8	CAMK1D	CASP6	CASP8	CAV2	CCL25	CD82	CDC34	CDIPT	CDK15	CDK20	CDS1	CHST15	CHST3	CISH	CITED2	CKS1B	CLCN3	CNOT6	COL6A1	COPA	CPT1A	CSK	CSTB	CYP2B6	CYP2F1	CYP7A1	DAPK1	DFFA	DLG5	DNAJC14	DNAJC27	DSTYK	DUSP22	DUSP5	E2F2	EDA	EFNA2	EIF4EBP2	ENTPD4	EXOSC10	F2R	FADS6	FFAR2	FIS1	FOXC1	GABRA3	GALM	GCAT	GDF5	GDPD1	GFRA4	GGT6	GNE	GOSR1	CMKLR2	GPR155	GPR3	GPRIN1	GPX3	GRB2	GRK2	GRK4	GRK7	GSK3A	HAND2	HAP1	HBEGF	HLA-E	HNF4A	HR	HS3ST3B1	IFIT3	IL10	IL13	IVL	KCNJ3	KCNMB1	KLF9	KLK9	KREMEN1	KRT15	KRT72	KRT75	LDLR	LEP	LHX5	LILRB3	LIN28A	MAFK	MAP2K3	MAP3K13	MAP4K4	MAPK1	MAPK3	MAPKAPK2	MARK2	MBTPS1	MED6	METAP2	MKNK1	NAPA	NAPB	NDEL1	NECTIN1	NECTIN2	NOTUM	NPFFR1	NRXN1	NTSR1	NUP62	P2RX5	P4HB	PDE6G	PDGFRA	PGAM1	PHGDH	PIP5K1A	PIWIL2	PLCE1	PNOC	PNPLA5	PPIH	PRKN	PRMT8	PTAFR	PTCH2	PTGDR2	PTK6	PTPN1	QRFPR	QRSL1	RAB3B	RAD23B	RDH13	RFC3	RGS11	RGS12	RHOA	RPL31	RPL37	RSAD2	SCN2B	SEMA6D	SERPINE1	SGTA	SLC12A5	SLC12A8	SLC1A2	SLC29A4	SLC39A14	SLC8A2	SMARCD1	SMO	SORBS1	SOX13	SRGAP2	SSR3	SULT1C4	SYT6	TAF13	TFAP2B	TIMP2	TNFSF12-TNFSF13	TNFSF13	TRDN	TRIM29	TYRO3	UBE2G1	UCK2	UGT3A1	ZBP1	ZNF346
PMC9649307-2974126.f1.docx-0-ALDOA	Table S1: 26 hypoxia-related genes. Figure S1(a–c): the differential expression of CA9, PGK1, and SDC1 in tumor and paracancerous samples  Click here for additional data file	ANGPTL4	ANLN	BNC1	CA9	CDKN3	COL4A6	DCBLD1	ENO1	FAM83B	FOSL1	GNAI1	HILPDA	KCTD11	KRT17	LDHA	MRPS17	P4HA1	PGAM1	PGK1	SDC1	SLC16A1	SLC2A1	TPI1	VEGFA
PMC2664698-cin-07-75.nxml--Gene_name	p21(WAF), PGK, TGFα, Nip3, and trefoil factor. These 25 HIF-1 targets are shown in **Table 6**  The 25 HIF-1 known target genes in the final outputALDAα1BARDEC1cyclin G2ET-1EPOHO-1c-metIGFBP1LDHAPFKLiNOSFLT-1ENO1p21(WAF)p35srjETS-1TFRVEGFADMGLUT1PGKTGFαNip3trefoil factor	BHLHE40	EPO	HMOX1	IGFBP1	LDHA	PFKL	FLT1	ENO1	ETS1	TFRC	VEGFA	ADM	SLC2A1
PMC2789695-bbi-2007-063.nxml--Gene_symbol	the association of known risk factors with ICA stenosis. The results are summarized in **Table 3**  Summary of SNPs among healthy controls and patients with ICA stenosisR-A systemAGTAGTR1NOS3Cytokines and adhesion moleculesCCR2Growth factorHGFSM22-1Coagulation-fibrinolysisMTHFRPAI1	AGT	AGTR1	NOS3	CCR2	HGF	MTHFR	SERPINE1
PMC8635559-IPHB_A_2001542_SM5219.docx-3-Unnamed_3	Supplemental Material  Click here for additional data file	CCR3	IL1RL1	PROZ	KCNN4	SOX2	GSTM1	MYBPH	PDK1	CYSLTR1	BMP2	DKK1	TNC	IL11	PKD1	MIF	LMNB1	CAV3	SOX9	ANGPT2	SELENBP1	CYP2B6	GNRH1	IDH1	MMACHC	PLP1	TF	RAC1	PTCH1	LEF1	EEF1A2	SOS2	RICTOR	IL12RB1	FBL	ASXL1	A4GALT	ITPKC	TBX1	NAA10	CUL2	FIP1L1	RCE1	CENPB	IL4I1	SYNE3	WDTC1	RUNX2	BPGM	NLRP1	ATN1	INHA	PYCARD	RPS9	SMARCA1	LILRB3	PNMA2	MTUS2	SERPINA7	ACAN	GNLY	CYP17A1	ANKRD1	TAT	REG1A	CCL17	PSEN2	RUNX1	RAP1A	MYLK	KRT18	TRDN	ADCY10	KCNE3	KCNJ18	GSTT1	MUC5AC	CYP2J2	NEFL	GFAP	EDNRB	AQP4	TG	FAH	USP9X	HMGCL	SUFU	NAGA	PIGT	TARS1	MMUT	TLR8	FKRP	SERPIND1	ADORA2A	SPRED1	TLR6	VAMP8	ITGA4	KCNK2	ALMS1	AKR1A1	UGCG	MAPK1	ROS1	SPON1	NR5A1	NR0B1	SRY	RASA1	BAX	NFATC4	LAMA2	KIR2DL1	KRT7	AOC3	NFKB1	MET	S100A9	RET	MAX	SDHC	EFEMP2	TMEM127	PSRC1	STAT1	IFNB1	SGCA	NEXN	SCN4A	WDR12	LIG3	TBXA2R	SRSF6	GHR	TBXAS1	PTGER3	TRIM74	CYP11A1	TBX18	ITGA7	ANK2	SRI	TCN2	ALDH1L1	HAMP	NEBL	CHAT	PIK3R1	SLC18A2	PDLIM1	AKR1B1	H2AX	CXADR	CYP2E1	TXNRD2	CDH2	S100A8	PTPN1	HNF4A	PLOD2	CFD	PRG2	GTF2IRD2	LRP2	TNFAIP3	MYOCD	ADAM17	PLEC	ADM2	STX1A	KCND2	TNFSF11	GSN	CHRM1	SLC5A3	MRPS6	CLDN1	MAP2K7	GFRA1	A2ML1	NOP2	YWHAQ	MCM6	TLR10	MMP20	PPIA	CXCL10	ARF1	SOCS1	FCN3	FCN2	CHGB	INSR	BTK	PNMT	ENTPD1	ABCC8	MBP	MAPK3	TLR1	TPK1	ERCC6	PARVA	SUMO4	GARS1	GRB2	C1R	RASSF1	ATP12A	M6PR	SUN2	FCAR	POLG	CHEK2	BLK	CDH1	RARB	BUB1B	RB1	ABCA3	NR1H4	PAH	SMO	TRPC3	YY1	YWHAZ	FCGR2B	EPCAM	FUCA1	NPC1	NRXN1	TPMT	LIMK2	TAP1	PTS	KRT8	KRT14	ACTN4	BTRC	GABRA1	GATA1	KDM6A	PRPS1	IL5RA	AGA	ERCC1	FLNB	ADH5	HPD	RORC	RFC1	CYP7B1	NEK9	SLC18A1	TNFSF13B	TXK	IRF8	RAN	RALA	TGM1	XPA	CBX5	MAP4K5	ABCA4	FZD9	C2	HOXA1	CHD4	EHHADH	CRYAA	SFTPD	SAG	TAP2	TP53BP1	AP2M1	AMH	NAT2	SPG7	IL12RB2	POU1F1	SOCS2	RNASEH2A	RNASEH2C	RNASEH2B	ND4	PIGF	IRAK1	SORBS2	SLC2A1	BNIP3	OPRK1	RAMP3	DEFA1	GRK3	CYP26B1	ADCY1	CRIPTO3	SOX18	OVOL2	SOX6
PMC8635559-IPHB_A_2001542_SM5219.docx-3-Unnamed_5	Supplemental Material  Click here for additional data file	TNFRSF4	ADAMTS1	PDPK1	KCNMA1	RPS27A	VIM	TREM1	CXCR3	INHBA	HMOX2	CASQ1	BIRC5	TBC1D7	LYVE1	AMPD1	CYP4F2	PRKG1	CPT1A	SGCG	VMA21	OR13G1	LAMP3	TRIM54	CYP3A5	TRIM63	HSPB1	CREB1	GSK3B	PSMC5	CHRM2	LAMA3	VDR	NTRK1	ATG7	GPX1	GCG	NEU1	NUCB2	ND2	POU2F3	SLC16A1	JUN	GHSR	INPP5K	SIL1	USB1	ZFHX3	BECN1	MPZ	KLK1	GDNF	LRP12	SLC1A2	SLC12A3	AGRN	CASP7	CORIN	PDX1	PNPLA2	LOX	LTF	NSF	NUP93	CAMK2G	ERN1	SETD2	MYH14	PPIC	KCND3	NOX5	MYLK2	NAGLU	GPX3	CALCRL	CXCL1	TIMP4	CACNA1D	MERTK	TNNI3K	HNRNPA1	CDKN1A	PTH	ESR2	SLCO1B1	SHH	HAVCR1	MAT2A	NSMCE2	FOXO3	P2RY2	FGF1	LPXN	TFG	B3GALNT2	DPM2	POMGNT2	LARGE1	CRPPA	PIK3CB	EGFR	CCN4	DDAH2	APOC1	ZC3H12A	HTRA2	S100A6	RPS6KB1	CTNNA1	TRIB1	TFAM	CASR	EGR1	NOS1AP	ALOX15	GATAD1	CTSB	NTN1	CYP4A11	PRKCB	ITLN1	TMSB4X	PDP1	HNRNPA2B1	TRIP4	COG7	SELENON	JCAD	CDH23	EPRS1	NTS	APLNR	CXCL16	PDE3A	CDKN3	PHYH	CLEC16A	PLA2G4A	VASP	DPT	BLZF1	IL1F10	SERPINI1	FAP	CDKN1B	TAF1	GCH1	CKLF	MLYCD	HSPA12B	TRPM4	GNE	KLHL41	PCCA	IL2RB	ESM1	MMP10	ABCG2	SEMA3F	AHCY	IGFBP4	POLG2	MAP3K20	DGKB	ADAM8	NUDT6	PGM1	ACADL	CAP2	DDAH1	ANPEP	CACNB2	MAP3K5	CHRNA5	MTHFD1	DCD	GC	APOL1	USP8	ALOX12	CACNA1B	PARK7	ARSB	USP4	NFKBIA	RRM2B	HADH	SLC25A20	PYGM	C1QBP	AGL	RNASEH1	RBCK1	PEX6	TK2	FLAD1	LIMS2	VPS13A	XK	PPCS	ANO5	HACD1	TAF1A	MGME1	TANGO2	ATP5F1D	TWNK	KBTBD13	CSF1	SLC2A4	CLEC4A	ILK	SDC4	HMCN1	COL6A3	NEIL3	ITGA3	CBL	ADRA2C	AKAP10	ILF3	RAMP2	BACE1	TRPV1	ISL1	BRCA2	OPA1	ITGA6	ACTG1	SMTN	CMA1	ADIPOR2	KLKB1	DDX39B	BIN1	HRG	ANXA1	RIPK2	WNT1	ATXN2	TGM2	ADAMTS2	FBXO32	IRF1	FABP1	CALM2	BPI	GYG1	HPS1	ENO3	ANGPTL4	AVPR2	EPHA3	UCN	RLN2	GAS6	ATP5F1E	CYP19A1	WARS1	MYOZ2	PTPA	PDGFD	ALDH9A1	IGF1R	CYBB	IRS2	TNFRSF12A	CPM	PAFAH1B1	SCG2	COL2A1	LGALS1	B2M	OXT	ANG	TRIM72	TYMP	AKT1S1	F2RL3	TUBB1	IL10RA	TGFBR3	NKX2-6	MYH10	FOXC2	OGA	HAND1	IGHMBP2	FGF9	FKBP1A	TBX3
PMC9649811-41467_2022_34293_MOESM4_ESM.xlsx-fig3e-Protein		TFAP2A	APC	ENO2	HMGB1	PRPF19	PMP22	RAN	RPS6KB1	AMPD1	APLP2	LRP3	MPRIP	UBA5	SLC30A4	PTPN11	STAT5A	MAP2K4	YAP1	CSNK1A1	EFNA3	ADCY4	ARFGEF2	NCR3	NEGR1	NPTN	NRBF2	NFYC	PDRG1	PTGR2	TUFM	MYC	MARK3	E2F6	HSD17B10	TIMP2	TIMP3	MAPK10	CDH20	CDH2	CD302	CHST8	CA5B	CBR3	PLD4	KCNG3	SLU7	GRK6	CLK2	TAF1A	SIAH1	ARF4	PIAS2	TIMP4	MTA1	CEBPE	CLDN19	ENAH	PC	RABEP1	RAB11FIP3	MLH1	SIAH2	ADAR	COQ8A	ADPGK	AATF	ACBD6	AARSD1	HDAC10	HSP90AA1	TKFC	COX15	G3BP2	RAB18	RAB6C	SLC25A21	SLC6A15	MAP4K3	MAPK9	MSH2	MUTYH	ALDOB	SLC6A6	SLC5A2	MAP3K1	AKT1	HSPA5	HDAC1	NME1	FGR	UNG	ATF1	ATF3	TBP	SLK	BRMS1	MARK1	MRC2	IP6K2	PARK7	RAD50	ABHD12	ABHD14A	ABHD14B	SAR1B	KCNJ2	SLC5A3	SLC28A2	SLC24A4	STK39	SVOP	CCT6A	USP19	PCNA	PDGFB	UCHL1	JAK1	ITPKA	HMGB2	GRK5	GRK3	ATP7B	CSK	SHPK	ATF5	CDC42BPB	AKR1B1	ARFIP1	ARSA	ARSK	ATP5PD	ATP5F1D	LRP10	MYO1D	CYB5R1	ME1	NOX3	UBTD1	UBFD1	UBAC1	E2F4	INPP5D	SNAP25	FRK	BRCA2	MAP2K6	LIMK1	ADCY8	BUB3	ATP5MC3	ATP5F1A	CHP2	KCNMB2	NREP	NSG1	NLE1	PPP1R8	TTF2	EFEMP1	EEF1G	ZP4	EPN2	EFNA1	FER	STAT3	EFNB3	GAD1	TIMP1	TMPRSS11D	NEDD8	LIMK2	BLCAP	CDKL1	CREM	HSF2	TLE4	CDH8	CDC16	CDC20	CHST10	CA14	CBLN1	CBLN2	KCNT1	KCNA1	CDC40	EFNA5	FGF22	ERBB2	ADK	DDIT3	SLC2A1	HSPA9	PIAS3	SENP2	SENP8	TXNRD2	TUSC3	MAPK3	CLIC4	CSTF2T	ST6GAL1	CNTN4	CPNE8	CNGA2	S100A16	S100A3	PDK2	RABEP2	RAB3GAP2	RASSF2	RASSF4	GRB2	AASDHPPT	ACSL6	BAD	HDAC3	HDAC5	HSPE1	HSPD1	COPS5	PRAF2	USF2	VEGFB	XRCC1	MARK2	COX17	POLD3	PRIM1	POLR3H	DNAJB11	RAB38	RAB5C	RAB6A	RAB29	RGS1	ALDH1A2	MCL1	TPD52L2	TP53INP2	HIPK4	MADD	DNAJB4	HSPB2	PRKAB1	BCL2L2	DCC	DFFA	FKBPL	ARHGEF12	ARHGEF5	ARHGEF9	STK24	PLK2	PLK3	PRKX	AKT2	MMP10	MMP14	MMP16	MMP2	MMP23B	MMP3	MMP7	MMP8	CIB2	TNFSF13	ABL1	TNF	ILKAP	LAMA3	LAMB2	MGMT	NF1	ALDOC	KCNJ9	GRB14	SRPK1	TNNI3K	SERPINB9	SESN1	SHC2	SHC3
PMC9169374-thnov12p4127s3.xlsx-Table_S6-ANGIOGENESIS	Supplementary table 6  Click here for additional data file	ACVRL1	AGGF1	AMOT	ANG	ANGPTL3	ANGPTL4	BTG1	C1GALT1	CANX	CDH13	CHRNA7	COL4A2	COL4A3	CXCL8	EGF	EMCN	EPGN	ERAP1	FOXO4	HTATIP2	IL17F	IL18	MYH9	NCL	NF1	NOTCH4	NPPB	NPR1	PF4	PLG	PML	PROK2	RHOB	RNH1	ROBO4	RUNX1	SCG2	SERPINF1	SHH	SPHK1	SPINK5	STAB1	TGFB2	THY1	TNFSF12	TNNI3	VEGFA
PMC10165459-mmc9.xlsx-GO-MF_All-Clusters-Nodes	Supplemental Table S8BReactome functional interaction network analysis of the downregulated proteins in HD72-MSN to define clusters of proteins that are closely connected	CD47	SRC	GFRA1	PTPN2	PTPN13	SH3BP1	VAV3	ARAP1	NCK2	EPHA7	SORBS2	HSPB1	TRADD	TNFRSF10B	MAP4K4	IRAK1	MAPKAPK3	STMN1	ITPKC	CAMK2A	PDE4B	DGKZ	PLCB1	FZD7	TGFB2	YAP1	SMAD1	SMARCE1	TCF12	SRCAP	WWOX	HLA-DRB1	ATP1A3	HOMER2	RCAN2	PIK3R2	ATP1B1	PREX1	A2M	COL11A1	FN1	MYH2	MYL1	BMP1	APOE	MAPT	HS2ST1	SLIT2	EVL	GPC1	IL18	CHST11	PTPRF	VCAN	IRS1	CAST	BAX	CAPN1	POLR1E	POLR1A	GTF2H4	GTF2H3	DPYSL3	SEMA6D	STX7	ATP6V0A1	EXOSC1	UTP6	GJA1	DBN1	TUBAL3	ZFAND6	TRIM25	ISG15	GYG1	GYS1	PYGM	SLC2A1	ADD2	ERCC2	TFRC	HLA-B	EHMT2	ZBTB38	ELAVL2	ADAM19	SH3PXD2A	M6PR	RHOBTB3	CTSZ	RAB27A	BAIAP3	EHD4	GRIK2	NCALD	KATNA1	DYNLT1	POLR3E
PMC2225983-1752-0509-1-56-S10.xls-Preg_selfonly-HGNC_Symbol1	nodes and spreadsheets detailing all of the linkages are available in Additional data files **10**  Additional file 10Additional data file 10 is an Excel file that provides HGNC symbols, Swissprot identifiers, and descriptions for each protein interaction pair associated with Figure 8. Six spreadsheets are provided in the file, one for each of the networks in Figure 8  Click here for file	MVD	NOS2	EZR	ATP6V1E1	IMPDH1	HDLBP	MAPK10	COPB2	DOHH	HAT1	PSEN1	RAB18	COPS7A	COPA	EPB41	B4GALT1	IGF2R	CD14	CITED2	UFM1	CSN3	CSN2	GJB2	OCLN	SSR2	LTF	LBP	BCAR1	EIF3G	SND1	CDK7	PLAU	GZMB	CD82	AKT1	LALBA	NHERF1	GALNT1	TAB2	CD2AP	SEC23B	JAK3	RPS6KA1	SOX3	ITGA4	HBEGF	GCDH	GJB1	BRAF	PRKCZ	IRS1	ARCN1	ACSL4	ATP6V0B	LIPA	SUCLG2	PAX6	SRPRA	BTN1A1	MCFD2	FBXW7	FLNB	APH1A	VDR	IL4R	MPHOSPH10	SH3BP5	XPNPEP1	DHODH	TPD52L1	PTPRF	RPLP0	XPOT	NFATC2	WWC1	MUC1	XDH	LAMC2	LAMB3	PKP2	NFKBIA	RPF2	ITCH	TPD52	PIM1	LMAN1	ABCD3	DSG2	TFAP2A	TFAP2C	TOM1L1	TNFRSF11A	PFKL	RAB4A
PMC2225983-1752-0509-1-56-S10.xls-Preg_selfonly-HGNC_Symbol2	nodes and spreadsheets detailing all of the linkages are available in Additional data files **10**  Additional file 10Additional data file 10 is an Excel file that provides HGNC symbols, Swissprot identifiers, and descriptions for each protein interaction pair associated with Figure 8. Six spreadsheets are provided in the file, one for each of the networks in Figure 8  Click here for file	MPHOSPH10	NHERF1	HAT1	XPOT	SH3BP5	ACSL4	FLNB	TOM1L1	EIF3G	LALBA	PLAU	LTF	RPLP0	TFAP2A	PRKCB	CSN2	CSN3	GJB1	SRPRA	CD14	GZMB	PTPRF	EPB41	PIM1	VDR	IGF2R	ITGA4	BRAF	B4GALT1	EZR	MUC1	PFKL	LBP	RAB4A	IMPDH1	IL4R	NFKBIA	PAX6	CD82	ABCD3	GJB2	AKT1	NOS2	IRS1	COPB2	ATP6V1E1	LIPA	SOX3	SSR2	XDH	ARCN1	LMAN1	PSEN1	CDK7	JAK3	MVD	COPA	MAPK10	TPD52	BCAR1	HDLBP	DHODH	PRKCZ	GALNT1	BTN1A1	NFATC2	LAMB3	LAMC2	DSG2	RPS6KA1	SEC23B	OCLN	TPD52L1	SND1	WWC1	MCFD2	TFAP2C	GCDH	FBXW7	APH1A	SUCLG2	ITCH	HBEGF	ATP6V0B	PKP2	CITED2	DOHH	RPF2	GORASP2	RAB18	XPNPEP1	TAB2	COPS7A	RABAC1	CD2AP	TNFRSF11A
PMC10156813-41467_2023_37951_MOESM4_ESM.xlsx-mean_FC_vs_wild_type_of_genes-Stress_apoptosis_signaling	Supplementary Data 2	TRAF3	TRAF6	JUN	FOS	BIRC3	TNFRSF1A	CASP2	JUNB	IKBKB	NFKBIA	RIPK1	BBC3	CA9	ERBB3	DDIT3	REL	RELB	PID1	LRRK2	TIMM9	TIMM13	OMA1	TOMM20	TMEM70	IFIT2	HSPD1	TRAK2	CHCHD4	IMMP2L	GABPA	TOMM70	TIMM8B	PARP1	NUBPL	BNIP3	MX2	MX1	AIP	SIRT4	TFB2M	TFAM	PYROXD2	MTFR1	SLIRP	SPATA18	SLC25A33	SLC25A36
PMC1716187-pmed.0030467.st003.xls-Sheet1-Unnamed_0	Accession numbers for genes related to cancer survival in **Table S3**  Detailed Information on Genes Related to Cancer Survival(32 KB XLS)  Click here for additional data file	ABCA2	ABCC1	ABI2	ADAM17	APC	ARHGEF1	ARL4A	BCL2	BIK	BLM	BNIP1	GATD3	CASP10	CASP8	CBX3	CCR2	CDK13	CDH8	CHERP	CHRNA2	CRABP1	CELF2	DBH	DPH1	DSP	DTNA	DYRK1A	ENPP2	ETV6	FBN2	FLT3	FUCA1	GABRA3	B4GALNT1	MOGS	GGCX	GLG1	GLI2	GM2A	GNAT2	GNRH1	GOLGA1	GPLD1	GTF2I	HMGB2	HNRNPD	CXCR2	INHA	INSR	IRS1	ITGB3	ITSN1	LARS2	LHCGR	LST1	LY6D	MAP4K1	MAPK10	MAPK14	MEF2C	MLLT10	NFATC3	NID1	ISCU	NNT	NOTCH3	NR1H4	NTRK3	OLFM1	PCDHGA12	PFN2	PIGC	PIK3R1	PKNOX1	PLEC	PPOX	PTPA	PRKACA	PSEN1	PTGER3	PYGL	RAB28	RAD9A	RAE1	RBPMS	RIF1	RPS14	SAA4	SELL	SEMA3F	SH3GL2	SLC15A1	SLC17A4	SLC2A1	SLC35B1	SLC7A1	HLTF	SMC1A	SNX1	SON	SSR2	STC1	SUMO1	SUOX	SUPT4H1	TFAM	TIAL1	TLK1	TMED9	TMSB4X	TOP3B	TRA2A	UBE2I	UBE3A	UGP2	UPK2	VARS2	VGLL1	ZNF154	ZNF410	IKZF1
PMC1586200-1471-2164-7-238-S1.xls-European-List_of_First_Condition_Set_A_Genes	The list of genes chosen for analysis in each population is given in the **Additional file 1**  Additional File 1List of genes in set A and set B for each population together with the transferability assessment. A Microsoft Excel file is provided for the list of genes in set A and set B for each population. The coverage of SNPs for each dataset is provided. Transferability assessment is included as well  Click here for file	ABCB1	ABL1	ABL2	ADH1A	ADH5	ALDH1A2	ANAPC10	APP	BACE1	BIRC2	BLM	BNIP3	CASP5	CASP8	CD247	CD4	CDC37	CDC42BPB	CDH1	CES2	CKB	CTNNA1	CYP19A1	CYP2B6	CYP4B1	DCLRE1B	DCLRE1C	DDB1	ECE1	FANCD2	FBP1	FGF5	FMO4	FMO5	FOXM1	GAB1	GLRX	H2AX	IFNA1	IGFBP3	ITGAL	MAP2K4	MAPK1	MAPK11	MAPK9	MCL1	MMP16	MMP9	MRPL37	MSH5	MSR1	NOS2	OXR1	OXSR1	PAX3	PDLIM1	PLCG1	POLN	POR	PRDX5	PRKD1	PTEN	RAD1	REV1	RPA2	RPA3	RRM2B	SIRT1	SRD5A2	STK25	TDP1	TERT	TGM1	TJP1	TP53BP1	TP53I3	TPO	TRPM2	TUBA4A	TXNRD1	UBE2B	UCP2	VNN1	VNN2	XDH
PMC2244637-1471-2164-8-461-S4.xls-Sheet1-Excluded_Terms	thesaurus updated last on 12/30/2003 was used for all experiments presented (Additional File 3). 51**4**  Additional file 4Excluded Terms. Excel spreadsheet of terms excluded from search due to ambiguity or limited associated information  Click here for file	NMUR1	SUCLA2	CCL17	POMC	ADAM12	ADRA2A	ADRB2	AGTR1	PRKCSH	AURKB	GART	AKAP1	ALB	COPS2	KMT2A	AIFM2	ADSL	WDHD1	APEX1	ZBTB8OS	RHOA	AURKB	CYP19A1	CLMP	SLC33A1	AURKA	CKB	CYTH1	TMEM54	BCR	BEAN1	BEST1	NEUROD1	BHLHE22	STAP2	CD48	CCR6	WWC2	MUC16	DDX53	CHL1	CALM1	CAMP	CAPS	CARD8	RNF34	CFLAR	CAST	GIT2	CAT	CA5A	CBY1	TAF1	TAF1	PTK7	PTK7	CRYGC	CCL23	CCR4	ITGB2	CXCR3	PTPRC	FCGR1A	DTYMK	CEBPA	CEL	GPER1	TMEM245	CDKN3	CSNK2B	CKS2	PRKAR1A	BLOC1S4	C2	COIL	ARHGEF6	CRHR1	CFC1	DRD1	KCNIP3	KALRN	MED28	EPHA1	ESR1	ERAS	EGFR	ESR1	ESR1	MAP3K8	EDN3	MECOM	EVL	SSRP1	FASTK	FATE1	GPER1	CSF1R	DCSTAMP	SH3PXD2A	CFLAR	ALOX5AP	ZMYND10	FPR1	FMN1	MTOR	FZD10	GPR132	GART	NPR1	NPR2	GUCY2C	FOXD3	GIP	GCG	GNRH1	NMUR1	CXCR3	GNAS	RXFP2	ARHGAP32	HRH1	ALPK2	AKR1B10	HCK	HEXA	APLNR	HLA-DRB1	HRH2	EIF2AK1	EDNRB	RPS6KA3	CXCL9	VIPR1	AKAP9	MAPK8IP2	CARD18	IL1B	IL4	IL6	IMPACT	IDO1	FOXM1	TRIT1	ITCH	GPR180	TNFRSF10B	UHMK1	PTPRC	LAMA1	LARGE1	ADGRL3	CXCL8	CD8A	GNRH1	LIMK1	CASK	LPAR2	MADD	MARK1	MARK2	MARK3	MARK4	MAS1	FBN1	MATK	CCL2	MAP3K1	MIB1	NR4A3	CLNK	PNMA2	AMHR2	STK3	RET	CDKN2B	MUSK	DECR1	CD244	NAPA	GNAS	IL19	NHS	NLN	NODAL	NPL	ESR1	CASD1	SKP1	OPRD1	OPRK1	OPRM1	BRD3	TAF1	IFI27	EPB41	CYP2B6	PAK3	PAK5	PAM	F2RL2	PRKCSH	PDCL	EIF2AK3	P4HTM	WNK4	PPP1R14B	PHIP	PLPPR4	SUMO1	PIGS	PIR	PRKCI	STK32C	ARAF	TYROBP	TMEM11	PPRC1	GART	PRKX	PROS1	F2	PRDX2	PSD	PTK2	DDR1	BBC3	AKT2	TNFRSF11A	RARA	CNOT9	DNPH1	REST	RNF34	RIPK2	RIPK2	RIPK3	RHBDL1	SACS	RPS4X	PHLPP1	CXCL12	GZMB	SELENOO	SELENOS	SCGN	PHGDH	SPEN	IDS	LITAF	MCHR1	KCNT2	GRHL3	SST	SPEG	SSTR2	SSTR1	SRMS	STOML3	SSTR3	STAR	RNF40	SOAT1	AKT3	MAP6	GPR88	CD96	TAF8	CD3E	CCR8	TERT	CDKN2B	CDKN2A	TRRAP	TRAP	TRIO	STK16	UTS2R	COX8A	VIPR1	VWA1	LATS1	WASF1	WIPF2	PRKAG2
PMC10067935-41598_2023_32569_MOESM1_ESM.xlsx-S3_Table_MCODE_clusters-Unnamed_4	were in coding regions (3′UTRs, 5′UTRs, synonymous and non-synonymous) (Fig. 1B and Supplemental Table **S1**)  Supplementary Tables	H4C7	PHF2	TSPYL1	H2AC11	H1-2	HFE	H4C9	H4C8	H1-4	H4C3	CHAMP1	H2AB1	H3C6	H3C10	H3C8	H3C12	H2AC6	H2BC3	H2BC17	H2BC11	H2BC12	H2AC7	POLR2E	ZNF768	UBQLN4	UBL4A	NAA25	TFAM	OXA1L	NUP88	POM121C	SREBF1	IPO9	H1-6	TMA7	TAF7	HCFC1	HDAC9	KMT2B	KLK3	KLK2	GPN3	FLI1	HMGN1	MYSM1	RPSA	RPS10	RPS24	EIF1AD	NAB1	EGR2	KPNB1	HDAC7	KMT5A	SLC25A6	VBP1	SRP54	REST	RPL10	PRKN	CENPQ	NAA10	TAF11	CCNT2	MRPL4	MTRFR	RPL14	RPL3	RPL6	POLR2B	RPL10A	H2BC15	PSMA6	EIF3E	POU2F1	SEC61A2	SETD1A	BRCC3	DARS1	PA2G4	POLR1D	TLR5	MGAT3	IL1A	F11R	PYDC1	PYCARD	ERC1	NOD2	TAB1	CYLD	PRKCI	TNIP2	BRD7	REL	TLR4	PPP2R3B	BCL10	MTCP1	LAMTOR2	PIK3CG	NOTCH1	PFKL	ERBB3	MAP3K8	CDC37	GNG2	ADCY7	IRAK1	COQ8A	PGGT1B	WDR73	POLB	XRCC1	RAD9B	RFC2	DNA2	RAD1	MPP1	RTEL1	RPP25	POLR3A	FEN1	RMI1	FANCE	FAAP24	NBN	DKC1	TERT	AKT1	KRI1	DDX55	ABT1	XRCC4	ATP23	PMS1	IL1B	IL1RN	SIGIRR	IL18R1	ICAM1	LIF	IL4	NTRK2	WWOX	CEP290	CEP43	CPSF6	BCR	FUS	STAT3	KCNU1	KCNMB2	KCNMB4	MCU	MRPL39	NDUFA9	COX6B1	UQCR10	CISD2	NDUFAB1	COX6A2	CISD1	COX17	VDAC3	HINT1	TBCD	JAK2	ATG7	TRAK1	VWF	CLCN6	AGTRAP	IL36RN	IL1RAPL1	IL36B	IL36A	IL1F10	ADAMTSL1	ADAMTSL3	ADAMTS3	ADAMTS9	ACAN	RAI14	SCN7A	SCN4B	CDCA2	F8	GRIN3B	CNIH3	GRIK4	RPS6KA2	PRKD2	PRKD1	BATF	CEBPG	DNAAF10	ATF4	TRIB3	PPP1CC	AKAP11	WNT4	PLXNB1	PLXNB3	LIMK1	ARHGAP45	PLXNA3	NRP1	DPYSL4	PARD3	ELMO1	RAC2	P4HA2	SPP1	COL9A1	PLOD1	RUNX3	SYK	SCARB1	MSR1	SDC4	GPC5	C6	KMO	COL4A2	IBSP	ALPL	ITIH2	APOB	ALB	PEX3	ACSL6	TCERG1	SNRNP35	NOA1	ORC3	XPO1	UTP20	ZMAT5	RARS2	DALRD3	SF3B2	U2AF1L4	CHERP	WDR6	PSME3	TARS1	DPYD	TDRD12	SNRPA1	SELENOS	ADA	BRIX1	PES1	LTV1	WDR18	MGST3	GSTA1	GPX3	RASGRP1	RASGRF2	CACNA1S	PPP2R3C	CACNG3	ADAM23	USP34	PEX7	PEX13	IKBKE	ERCC8	KEAP1	SLC22A5	UBE2E3	UBE2D3	EIF2AK1	ASB7	ASB15	COMMD8	ASB1	VPS29	IKBKB	UBE2D1	NFKB1	RASSF5	MYO15A	ITGAD	NDST3	NDST4	HS3ST2	HS3ST1	L1CAM	EFNA5	NCAPG	CD9	ITGB1	LAMB2	NCKIPSD	ARHGEF7	HSPG2	EPHB2	EGFR	PRKCB	MMP13	IL21R	IL11RA	CCL7	CX3CR1	CCL15	CCL8	C1QC	C1QA	MMUT	NIT1	FHIT	MCCC1	AUH	TRAF3IP1	IFT81	DYNC2LI1	DYNC1I2	DNAH10	INAVA	GALNT2	KIF5B	ACTR1A	MECP2	LAT2	SYT1	MOBP	AMT	CNDP1	ALDH9A1	GAD1	ADSS1	NPR3	PKD2	CNGB1	CNGA1	RAB3IP	CCDC146	SKIL	E2F2	CDC25A	CDC16	ANAPC16	TRIM33	CBX7	ANAPC1	CDKN1A	CHCHD7	CPS1	LRRK1	MFN2	MICU1	NME6	OSGEPL1
PMC10061362-41598_2023_Article_32158.nxml--Monoclonal_antibody	In order to detect secreted VEGF and IL-**1**  Reagents used for flow cytometry validationCD86CD69CD206TLR1iNOSCD204VEGFIL-12/IL-23 p40eBioscience™ Fixable Viability DyeViability Dye	CD86	CD69	MRC1	TLR1	MSR1	VEGFA
PMC10061288-MOL2-17-611-s005.xlsx-All-Unnamed_1	all cells in each cancer dataset separately. All gene signatures were listed in Table **S4**  Table S4. Gene set list for ssGSEA analysis  Click here for additional data file	ALDOA	MIF	TUBB6	P4HA1	SLC2A1	PGAM1	ENO1	LDHA	CDKN3	TPI1	NDRG1	VEGFA	ACOT7	ADM
PMC10043291-41467_2023_37286_MOESM6_ESM.xlsx-ZT6_GO_BP_SD-HF_vs_HF-HFN-Unnamed_13	At ZT6, 724 hepatic transcripts were significantly DE between CD and HF mice, while 9**3**  Supplementary Data 3	SCRIB	VEGFA	PTPN22	INPP5B	NOD1	HCK	EIF2AK4	SIRPA	PPP2R1A	IRF7	STK10	GNAI2
PMC10043291-41467_2023_37286_MOESM6_ESM.xlsx-ZT6_GO_BP_SD-HF_vs_HF-HFN-Unnamed_15	At ZT6, 724 hepatic transcripts were significantly DE between CD and HF mice, while 9**3**  Supplementary Data 3	VEGFA	CSF1R	ANXA3	ACTN4	PRKD2	GHSR	HCK	PSMD9	SIRPA	AXL	LILRA5	VAV2	IRF7	EIF2AK4	TNFAIP3
PMC9561780-ADVS-9-2203040-s001.xlsx-Table_S6-Table_S6_GSVA_gene_sets_used_to_characterize_the_metabolic_statuses_of_the_ST_tumor_areas	cervical tissues, we collected CSCC samples from five patients for snRNA‐seq (Figure 1A; Figure **S1**)  Supplemental Table  Click here for additional data file	VEGFA	PGAM1	ENO1	LDHA	TPI1	P4HA1	MRPS17	ADM	NDRG1	TUBB6	ALDOA	MIF	SLC2A1	CDKN3	ACOT7
PMC10035254-40478_2023_1543_MOESM8_ESM.xlsx-significant_genes-Target_name	previously associated with developmental white matter injury in rodents: LGALS3, CD44, and TGFB1 [5, **8**]  Additional file 8: Supplemental Sheet 7. Differentially expressed genes from comparison of iROI-M− to other ROI. Differentially expressed genes (DEGs) in all iROI-M− versus all other ROI (cROI and iROI-M+ combined). N = 6 infants with iROI-M−, 6 infants with cROI, and 4 infants with iROI-M+	SPP1	GPX1	HLA-A	ACTB	CD63	A2M	HLA-E	C1QB	OAZ1	CD53	TPM4	PPP2R1A	GADD45B	DUSP5	BST2	GZMB	UBE2C	BAX	IDH1	MAF	CMTM6	H2AX	PSMB8	ITGAL	IRAK1	COX4I1	RPS27A	CXADR	IL1RAPL2	TNFAIP3	FANCF	COL4A6	ITGA2B	MTOR	GNA11	LAT	HACD2	JAM3	BTK	FZD5	PDK1	CLEC6A	IHH	RIMKLA	FOXO4	TNFSF13B	WRN	TOLLIP	CCND1	APOM	PRKAR2B	CXCR6	BLM	HHIP	EIF2B4	ATG16L1	IFIT1	MXI1	APOA4	PGF	FOSL1	CDC20	MASP1	CACNA2D3	REL	RELN	AKAP1	LAG3	TNFSF14	JADE1	IL11	CXCL1	CYFIP2	NECTIN1	PPP2R2B	HMGN5	CREB5	TNFRSF17	GLI3	MET	HES5	WNT3A	CCL17	DTX4	BRD3	SLC16A2	CCNB1	SFRP2	HDC	TMEM163	GNG12	NT5E	CNTFR	SMAD9	TMEFF2	PBX1	KRT18	FGF12	SOX10	FYN	TNR
PMC10025542-DataSheet1.CSV--DEG_AND_Unclassified_gene_NOT_Driver_gene_NOT_Marker_gene_NOT_Suppressor_gene	Click here for additional data file	VEGFA	SLC2A3	CXCL2	DUSP1	DDIT4	SLC2A14	CAPG	SLC7A5	CBR1	ANGPTL7
PMC10011137-41588_2023_1314_MOESM4_ESM.xlsx-Supp_Table_30-Supplementary_Table_30_-_Genes_near_our_lung_function_signals_associated_with_rare_Mendelian_respiratory_diseases	We undertook genome-wide association analyses of FEV**1**  Supplementary Tables 1, 5–8, 10, 13–15, 17–19 and 24–33	ABCA3	AP3B1	ATP6V0A2	BRAF	CEP120	CFH	CHRM3	DOK7	FBN1	FGFR3	IGHMBP2	ITGA8	LAMA2	LRBA	LTBP4	MRAS	SOS2	STIM1	TBX1	TOP2B	TTN	CD79B	MUSK	WNT4	TRIP11	USB1	FADD	FGFR1	TNFSF12	RAF1	FGFR2	RUNX2	DNMT3B	FCGR3A	C4B	NFKBIA	CD79A	FOXF1	PEX14	CARMIL2	NDUFS7	KNSTRN	TCTN2	TBX4	SOX9	GBA1	WT1	ITCH	ACD	ARL3	NDUFA11	RTEL1	C4A	MCM4	SLX4	RASA2	FGF20	FOXP3	GPKOW	PRKDC	CTPS1	CFTR	EIF2AK4	KCNK3	SKIC2	DKC1	CYBA	CD19	C2	CXCR4	JAG1	AHI1	FOXRED1	IKBKG	TAPBP	AFF4	DNAL1	PEX26	NDUFB10	PARN	TAP2	TNFRSF13C	HYLS1	VPS45	CARD11	SKIC3	CSF3R	CDCA7	LAT	NDUFAF1	TAP1	TBC1D24	NF1	RSPO2	DRC1	CRLF1	TSPYL1	PNPT1	DNAH1	PEX10	BRCA2	CIITA	CEBPE	TCF3	FANCC	GINS1	TNFRSF4	SLC26A2	RPGRIP1L	GABBR2	NDUFAF5	PEX3	NCF2	INPP5E	PIK3CD	TIMMDC1	ITGA3	ITK	MGP	CAV1	NFKB2	RAD51	CLPB	NFKB1	PTPRC	CCDC40	HPS1	LFNG	GATA1	CR2	MAN2B1	SLC34A2	MAP2K1	BRIP1	BMPR2	STAT2	SMARCAL1	LAS1L	TECPR2	MYD88	STK4	CEP104	NDUFA6	NKX2-1	FLNA	NDUFV2	DNAJC21	ACTA1	RSPH4A	C1QA	CXCR2	MYO9A	C1QC	FANCL	GPX4	DNAH9	MEGF10	DNAAF3	C1QB	IL12RB1	SELENON	SPINK5	NDUFS1	WAS	AGRN	NDUFS2	GFI1	ERCC4	LACC1	TCIRG1	MANBA	NDUFS8	MASP2	NDUFA1	IL2RA	SRP54	PRKAR1A	FANCI	STAT1	PEX13	CYBC1	C8G	SNX10	TRIP4	B4GALT7	INPPL1	MSN	SP110	BMPER	PURA	FANCE	CFAP221	SFTPC	CLCN7	NDUFS4	TMEM237	SNAP25	PRKCD	MYH7
PMC8958254-mmc1.docx-0-Abbreviation	Tables S1Supplementary material	SERPINA1	A2M	ACE2	FBXW7	ALMS1	AOPEP	APP	BBS2	BCL2	CC2D2A	CETP	CFLAR	CFTR	CREB1	CTCF	DAXX	AKR1C3	DIS3	DNAAF2	DNAJC13	DUOX2	FREM1	FUS	F8	GBP1	GGA1	GNAL	GNAS	GRB10	TMPRSS11D	HDAC9	HECW1	HHLA1	IL6	IFI6	IFT80	TRIM63	KLRK1	KSR2	LCA5	SERPINB1	LTN1	LYST	MAP4	MTTP	MVP	NEDD4	NEMF	IKBKG	NOX5	NPC1	OAS1	PLXNA2	SERPINB2	TENT4B	PARP4	ALDH7A1	PEG10	PRKD1	PKHD1	PML	PRR5L	SERPINA10	PZP	RBM7	RICTOR	RP1	RPA1	POLR3A	RPGRIP1	RSPH6A	SCNN1D	SKI	DYM	SOCS6	SP1	SREBF1	UCN2	SOAT1	TAB1	TBP	TEP1	TERT	TICAM1	TRAT1	SKIC3	UBTF	VWF	WWP1	XDH	ZCCHC7	ZNF598
PMC10003397-ijms-24-04488.nxml--SE_Data_MS		ANXA1	ARHGDIB	C1S	FN1	GPNMB	HLA-DPB1	HLA-DRA	HMOX1	HPCAL1	IGFBP3	LGALS1	LIPA	MYOF	P4HA1	PFKP	PLIN2	PLOD2	RARRES2	TIMP1	VEGFA	VIM	CCND1
PMC9968941-Table1.XLSX-Sheet1-Gene_Symbol	Click here for additional data file	KIT	NDUFA13	MAPK13	TNFSF4	OXTR	DHFR	ACACA	GPX8	BGLAP	MAPK12	YBX1	SFXN4	SLC4A1	HPSE	RPTOR	MTA1	CD274	ENDOG	BMP4	MTTP	TCF7L2	TLR6	VDR	CPQ	NFU1	GADD45G	FMO4	BBC3	AREG	HK1	PIK3R2	ATG5	POU5F1	SIRT6	JAZF1	FADD	BCL2A1	IL11	SELENOT	MAP3K11	CYP4F2	ASPA	ROCK1	NEDD8	GAA	ATP5PD	PEPD	CAPN2	PTPRC	CYP20A1	MKI67	SORL1	SORD	MUC5AC	ALDH3A2	CHCHD2	PLD1	C5	TNFRSF11B	TNFRSF10A	FABP1	PFKM	PYCR2	IL6R	SUMO1	TEK	SLC7A1	FIG4	GLT8D1	LBR	CXCL16	OSM	GRIN1	DYRK1A	DNM2	TACO1	GIGYF2	C5AR1	ALDH3B1	CCR7	MUC1	CANX	ADH1A	FRZB	EEF2	ZFAND1	UBQLN4	PKD1	TNIP1	SCN4B	IL16	H3C14	ARNT	CYP19A1	SDC1	CACNA2D1	AQP1	CDC25C	ACTN4	BSG	LYRM4	KL	ANXA11	AVP	ABCC3	MRAP	FANCD2	FIS1	PGAM5	CAMKK2	CFAP410	VIPR1	ADRB3	RTN4	FAAH	GLA	PDE4A	TARS2	CX3CR1	NOD2	SFTPB	LANCL1	CD38	FECH	TPPP3	IL1RAPL2	TP53INP1	ENC1	PEX5	IKBKG	FYN	ABCG2	UCN2	CD46	KIAA0319L	CXCL2	GPX5	CD28	YAP1	GADD45B	EIF2AK4	NEK1	HDAC9	ACAD8	ADAM10	COX3	RAG2	C3	HRH2	VEGFC	SLC8A1	MRPS34	FCGR3A	IL12B	CIITA	SIAH1	SET	MMD	ITGA2	TLR5	PHYH	HSPG2	PRDM10	RBP4	DYNC1H1	HPRT1	SPARC	SELENOK	MAPK8IP1	TFEB	TAT	HDAC2	VNN1	GDF15	SORCS2	SELENOP	ADSL	NEFL	HPX	OTC	LCAT	RYR3	ISG15	MAP3K1	BCR	SLC25A1	EPHA4	MAPKAPK5	ACTG1	CLIC1	SLC7A11	TLR8	NCF4	DGKQ	IFNAR1	MMP8	CDKN2B	TOP1	ACO2	CUL3	DUOX1	CAMK4	CUL1	CYB5A	IGF2BP2	UBE2D2	FAM120A	AQP4	PDGFB	KCNE2	HAMP	BACH2	PPP5C	AURKA	TLR7	PTPA	WRN	TTPA	RARA	UCN	PKP2	KCNT1	DNAJC13	MGMT	LIN28B	SMPD1	GRM1	DMPK	PYCR1	UTRN	FOXJ1	CCR5	SLC40A1	ITGB3	CCL11	MECOM	DUSP19	VASP	HAO1	FH	CYP21A2	CACNA1A	BRAF	NOSIP	KLRK1	ESR2	PIK3C3	VTN	IL33	CXCR1	PRKCG	TALDO1
PMC9968941-Table1.XLSX-Sheet1-Gene_Symbol_1	Click here for additional data file	DECR1	NR1H2	HBEGF	AKAP9	MSR1	RPA1	RCAN1	FTH1	CYP11A1	CHGA	PLCB1	SENP3	RRM2B	PDK1	SNCB	CAPN3	RNASE3	PRPH	CFI	LAMP1	BLOC1S1	PML	CCK	TIMP2	TRAF2	STIP1	NOSTRIN	MYLK	GSTM5	TPK1	SLC2A4	HLA-A	UNG	IL3	RORA	MDH1	RUNX2	SCARA3	PDIA3	DDC	GSTM4	PIGA	BRCA2	UNC13A	VPS13C	TNFSF11	CYP2C8	SERPINF1	DYSF	PSIP1	TPI1	PDGFRB	CAMK2G	EPHX2	CR1	CYP3A5	AGRN	NR2C2	XRCC6	PPP3CA	UBQLN1	FOXO4	MAPK7	NES	FTL	BACH1	SCGB1A1	FMO2	APC	MYD88	HERPUD1	CYP17A1	TYRP1	XRCC5	FKBP1B	MMP14	TMEM161A	ALOX15	SOX2	ASL	CCNF	DIABLO	MMP7	TRPV4	PGK1	NDUFA1	IL23A	ATXN1	JUNB	HSPA14	CD86	GAL	FGF7	SCP2	BCL6	SULT1A3	GADD45A	GSN	MDH2	IL2RB	ABCC8	PPIG	MCU	MLYCD	CHMP2B	UBC	MSN	PTPN3	NTF4	SLC19A3	CCNB1	FMR1	HSPA6	HK2	SELL	PRKCZ	PTGIS	ZC3H12A	AHR	GLS	PPOX	NCAM1	RETN	B2M	CD55	VKORC1L1	SLC25A27	EDNRB	PF4	SMAD2	SOCS1	BLK	PYGM	CDK6	MICB	PPARD	UBQLN2	HYOU1	TACR1	BDKRB2	ADRB1	CTTN	DEPDC5	NQO2	ABCC2	SREBF1	SERPINH1	H2BC21	LPA	VCL	FASN	CASP4	CD34	KRT18	CTSG	SLC11A2	ODC1	TNFRSF10B	CHEK1	SFTPD	CD69	PDLIM4	GH1	LPL	HNF1A	SCARB1	PTX3	RAD51	EZH2	COX15	LGALS1	GRIN2A	VAPB	ELAVL1	HRH1	ATR	PNKP	GFER	CDH5	ABCA1	DAXX	CDH2	GZMB	CALB2	MUTYH	ERCC8	DDAH1	NDUFS7	NDUFS6	ERO1A	DSP	NDUFA10	SUMO2	NRAS	IGF2BP1	CXCL9	SLC18A2	PIK3C2A	BCL2L11	STK4	HNF4A	ALOX12	GLS2	CFH	F8	DNAJB1	TBK1	ITIH4	LRPPRC	XRCC1	TP73	ANGPT2	AOX1	NME1	DES	TRPA1	TGFA	MAP3K7	EPX	PLG	INSR	RHOD	GP1BA	LGALS3	CYC1	BAG3	STAT4	NR1H4	DNAH8	ND6	NDUFA9	FCGR2B	CSK	STK24	AR	GYG1	PRKD2	PPIA	CDK4	TPT1	COA8	IRF5	F5	SCO2	PKM	GLO1	MYH6	MME	FOXM1	ACOX2	JAK1	NDRG1	PEX11B	ERBB2	FKBP5	TPM1	VHL	IL2RA	MSH2	C4A	RAB5A	PLAUR	NEIL1	SPR	LCK	MSRB3	GLE1	TAF15
PMC9947480-fgene-14-1117713.nxml--Regulation	as hub genes, which were ATF3, EGR1, FOSB, FOSL1, FOSL2, JUN, JUNB, and MYC (**Table 3**)  Features and functions of 8 hub genes in OA screened from DEGsATF3EGR1FOSBFOSL1FOSL2JUNJUNBMYC	C1QTNF3	TDO2	PTHLH	ZNF668	FGGY	GLRB	PDZRN4	ZFP36	SLC16A7	VEGFA	JUN	IRAK3	PHACTR1	RPS4Y1	SELE
PMC9936314-Table_6.xlsx-dmp13-gene	5 clusters. 1478 differentially methylated genes and 5260 differential methylation sites were uncovered ( **Table S6**)  Click here for additional data file	ELANE	TXNRD1	GNG7	MAG	NFATC1	TH	DLC1	PXDN	BRSK2	XKR6	CCL11	OLFM1	PDCD1	GNPNAT1	PGD	ADAM8	PLK5	ITGB2	PTPRN2	TP73	NTSR1	SOX8	PCK1	GZMM	MFF	ZC3HAV1L	CXCL2	CNN1	APOE	KCNMA1	CDC42EP1	COL5A1	DPEP1	FBLN2	S100A8	UNC5A	AXIN1	RIN3	ASIC2	RTN4	SLC6A1	NDRG1	RASA3	PAX3	ACTN3	PVALB	PRKCA	NRXN3	PLEKHG5	OBSCN	STK10	PIK3R5	FOXP1	KRT14	FZD9	IRS2	ENO3	GRM5	IGF1R	CFLAR	PICALM	CGB7	JADE1	FMO1	VIL1	GCG	TWIST2	TSPAN18	MED13L	AGO4	CUX1	ATP8A2	NFE2L2	CD40	PMEPA1	RPTOR	FLT4	COL6A3	CTSG	COL1A1	CXCR3	SPON1	TNFRSF8	APRT	AIPL1	PPP2R1B	UNC5B	MNDA	ARNT2	EEF1A2	HLA-DRA	HGFAC	SLC22A23	OPN3	PRKN	GFRA1	GLRX2	PRKCE	NRG3	PTN	TIAM2	ANTXR1	CRH	WFDC2	MCF2L	GLI3	GRIN2A	IGF1	TNFRSF19	PRKCB	CCND2	NUAK1	LCK	TMIGD1	CHST11	HLA-DQB1	COASY	PIP	PRKD1	RAB2A	DOCK1	HDAC4	ARHGAP18	LOC728392	PPP2R2B	GRID1	GAL	MAEA	CAPN2	ADAM11	GRM4	TGFB2	FLNA	CLC	ABR	TMEM74	IL7	AKAP13	SLC7A11	CLDN8	CYP19A1	COL14A1	FCAMR	CARD11	DOCK2	BCL2L1	GRIK5	DSCAM	HMGA2	CELF2	SERPINB2	N4BP1	HLA-G	NRXN2	OAT	PAX2	ADAM12	THSD7A	FCMR	EDAR	CARD14	PTPN18	GAS2	ESRRG	LARP4	PRICKLE1	DST	SH3KBP1	IL10RA	CCL13	FPR1	SLC6A3	MGMT	ANKRD11	MGST1	STRADB	HTATIP2	CALCOCO2	SLIT3	TIMP2	CD1D	BMP7	KDM1A	CLPTM1L	SRGN	ADCY10	TNFRSF1B	TMEM243	LCP2	NLRP3	SLC6A12	CCNH	DKK3	PUF60	FGD4	APOB	WIPI2	GPT2	SLC1A3	RBCK1	PRDM9	MAP1LC3A	CAB39	GCLC	TFDP1	IRF7	NOD1	GTF2B	NOTCH1	PREX1	SLC16A7	SEMA5A	IGFBP2	AKNA	FTMT	BMPR1B	DCC	PAK6	TPD52	SLC4A1	GATA4	SMAD3	PRKCQ	PPP1R18	RIT2	MAP3K5	CLIC4	CCL2	HLA-DRB1	HLA-DPA1	GAK	SRSF7	LRP5	SLC11A2	ST3GAL1	PFKP	IL17A	ESR1	MTCH2	DRD3	DLX1	PRKCZ	CNTFR	IRAK1	VAV1	EYA1	PRDX1	CDC42	NRP2	NRCAM	CDH11	CHP2	TSC2	FBXO21	CASP1	CASP8	SPRY2	CD5L	TJP2	PSEN2
PMC9936314-Table_6.xlsx-dmp23-gene	5 clusters. 1478 differentially methylated genes and 5260 differential methylation sites were uncovered ( **Table S6**)  Click here for additional data file	FOXP1	ITGB2	SPDEF	HS6ST1	NFATC1	SIAH2	AGO4	BRSK2	JADE1	BMPR2	PRICKLE1	FBLN2	ENO3	LRP5	RASSF3	SMAD6	PCK1	GPT2	CFLAR	CAMK2A	USP36	LPL	AXIN1	IRS2	ABR	GNG7	PAK6	STK24	TIAM2	SEMA6A	FZD9	FNIP2	STK10	ARG2	HDAC4	ARHGAP18	DAPK1	ETV6	RPTOR	ARRB2	WWC1	FGD4	ST3GAL1	AKAP13	MFF	IGF1R	ZCCHC24	TNIP2	HTT	PRKCA	PRELP	ANXA4	PAX3	ANP32A	NOTCH1	RUNX2	FGF20	PROC	LCK	CAMK1D	CUX1	HMGA2	ERN1	AEN	APOE	PPP2R1B	GLRX2	WFDC2	NDRG1	CAMKK2	PTPRN2	ACVR1	RPS6KA2	PIK3CD	FMN2	THRA	PLEKHG5	GTDC1	CLU	IGFBP2	SLC22A23	PARP12	PPP1R18	GINS2	ZMIZ1	CKAP5	LOC728392	ARL6IP5	RIN3	VOPP1	PTK2	PTPRE	FYN	OAT	ACACA	AGAP2	ERC1	GABBR1	FEZ2	RNF183	PXDN	ADCY10	ECE1	MTCH2	DLGAP1	PNMA5	TPD52	WDFY3	DNMT3A	GALNT2	NLRP6	PRKAR1B	ATG16L2	ABL1	RALGPS1	HTRA1	PPP1R10	PRKCQ	MED13L	THSD7A	ATP8A2	UNC5B	FSTL1	PRLR	CIT	ACTN3	FRS2	DST	ARNT	ANKRD11	BCL2L1	TH	DYRK2	TSC2	RAB2A	VAV1	CPEB3	PRKCE	PPARGC1A	MAPKAPK5	TRAF1	CXCR3	SHANK2	DOCK1	CD44	BLCAP	ITGAM	PRKD1	TBC1D2B	EDEM1	SLAMF8	CHST11	MIA3	MMP11	GAL	MGMT	GBE1	ITGA7	MAG	APLP2	BMP4	MECOM	QSOX1	BNIP3	CYTH1	SMAD3	TNFRSF11B	IRF7	NKX2-3	TIMP2	BTG2	TXNRD1	RTN4	FAF1	NTSR1	COL5A1	PRKCB	EPAS1	PFKP	SELENBP1	RAB33A	MAP3K5	PRKCZ	RGS1	IRF2	NUAK2	GSTA1	SMARCA1	DOK3	PLAGL2	ARHGEF17	QPCT	VWCE	FBXO21	GAS2	ATG7	SLC4A1	MAP1LC3A	ATP8B2	EDAR	ZEB2	FLT4	GAA	NGEF	DKK3	GDNF	SULF1	TFDP1	RUNX3	BMF	GLI3	NRP2	CELF2	NRXN2	ESRRG	MEGF10	LHX4	ITIH2	GNA13	RASA3	PICALM	CLK2	ALDH3A1	CLDN10	TJP2	BFAR	AVP	PMEPA1	SP3	AKT1	CNP	SLC6A12	AR	TNFRSF19	DLX1	DPEP1	ABTB2	CRH	TP73	MAP3K12	EEF1A2	ELMO1	XRCC2	PRKCH	EN1	KCNB1	CARD11	TGFB2	SLC30A10	CNTFR	SLC1A3	EFNA1	CAPN2	CARD14	OPN3	AIM2	AEBP1
PMC9934459-pbio.3001986.s043.xlsx-S21_Table-name	307 high-confidence seasonal genes (18%) were present in DGI targeted by 2,632 drugs (see **S21**)  Interactions between high-confidence seasonal genes and drugs.List of drug-target seasonal gene pairs. The number of tissues in which the seasonal gene is up- or down-regulated in each season is provided.(XLSX)  Click here for additional data file	ICAM1	MAPK12	RACGAP1	CACNB4	CYP2D6	FLT1	STAT3	THPO	RAD52	PPARD	CTH	CLCN2	ALPL	EGFR	L3MBTL1	CLK2	PMS2	COMT	PRPS1	CAPN10	NDUFB2	TNFSF13	ASIC3	PDE4B	PIM3	TGM2	PLK1	PSMD14	PTGS2	TTR	TUBB2B	STK11	HSP90AB1	ABCC10	EPHA2	HDAC10	HIF1A	DDIT3	KAT2A	NOS3	STK36	CKM	HDAC7	PDE4A	ME3	PNP	PIK3C2B	PIK3CB	YEATS4	TSC2	PLK3	NTRK2	ALB	NDUFB6	CSNK1E	NQO2	HSPA8	EDN1	BGLAP	TRPV1	TDP1	ODC1	GNRH1	MKNK2	NDUFB9	PSMA2	BCR	POLI	S1PR1	GNB3	APP	FCGR3A	HDAC9	BCHE	NDUFA2	PDIA2	STK17A	HSPB1	HSPA4	SUMO1	CD52	GGT1	MAP3K20	GPR35	MAP2K3	TUBB6	LMNA	C5	RARA	F10	PAK4	ARID1A	FOLR2	XBP1	HSPA5	PPAT	DPP9	RTN4	FGR	ARRB2	AKT2	ITGB2	CIC	CA12	ALOX5	CD83	XIAP	EPOR	NFKB2	PRKD2	HYAL2	ADH1B	ADM	STAT5A	XPO1	PSMB3	BRD4	NPY1R	RARB	PRSS3	AGT	PRRC2A	POR	CDK3	MDM4	RBX1	P2RY11	TNK2	CTSC	POLD1	PTBP1	TNFRSF10B	TLE3	MYH7	MC1R	LDLR	REG1A	PSMA6	ACTB	ACP1	FN1	NR4A1	HLA-DRB5	POLR2A	NDUFAF4	NDUFS4	PRSS1	NOTCH1	EIF4E	NFKBIA	HSPB2	FOS	PIP5K1C	TCF7L2	EEF2K	GAK	THBD	TPSD1	SORCS2	PLA2G2A	GNMT	NDUFB3	DFFB	JUND	HLA-DQB1	SLC19A1	MGLL	SCARB1	CLU	PRKACB	TLR2	PRSS2	PSMB5	CSF1	PSPH	TGFA	MT1F	SLC2A3	GH1	NDUFV2	CLK1	JUNB	MADCAM1	CHST3	CDK10	CLK3	PSMA1	HINT1	PEAR1	LAMA5	PLTP	IL11RA	GJA4	PSMB6	HLA-DQA1	SCNN1D	TNFAIP3	OPLAH	ALDH1L1	PER1	KCND1	PGF	NME2	SGSH	NDUFA4	CYBB	DOT1L	TRAF1	COL4A1	XRCC3	MAPK6	PRSS53	NR1D2	CD200	ACACB	CRTC2	MAP3K12	DLG5	MAPKAPK2	COL1A2	CALR	DEPTOR	NDUFC1	SDF4	HSPD1	DAGLA	TAF1	NCF4	PLCG1	RPSA	FBXL17	UNC13D	SLC7A5	CYP51A1	NRG2	STN1	PREX2	DNMT3A	HPRT1	TPCN1	ATP1B3	DDR1	DLL4	ACKR3	FAP	ADAMTS1	NCOR2	COL6A2	LIG1	PPP3CB	PAPLN	NUCB1	MAPK7	PDE1A	MYL7	MYH7B	LAT	PPA1	NDUFAF2	AGER	FES	S100A4	NPPA	HSPA1A	FKBP4	RNASE1	GEM	MTR	ATF3	EHMT1	FGFRL1	PPA2	SOCS1	CHURC1	COL6A1	CRABP2	TAPBP	NDUFA6	SLC22A5	BAD	AKR1A1	MYH14	MT2A	MSH2	CPT1B	KLKB1	PLA2G6	TRPC1	ERRFI1	STMN1	C3AR1	RFK	SEMA3C	SCN4B	AMD1	RGS2	NPEPL1	PTPN4	MPST	GPT	HYOU1	SRGN	LAMA4	P3H3	MT1A	A2M	MYL2
PMC9934459-pbio.3001986.s045.xlsx-S23_Table-name	307 high-confidence seasonal genes (18%) were present in DGI targeted by 2,632 drugs (see S21–**S23**)  High-confidence seasonal genes targeted by drugs.List of high-confidence seasonal genes ranked by the number of targeting drugs. The number of tissues in which the seasonal gene is up- or down-regulated in each season is provided.(XLSX)  Click here for additional data file	CYP2D6	POLI	EGFR	PLK1	HIF1A	PPARD	KAT2A	RAD52	PTGS2	FLT1	THPO	RACGAP1	PIK3CB	TDP1	L3MBTL1	NTRK2	TRPV1	TUBB2B	TUBB6	NFKB2	HSP90AB1	HDAC7	HDAC10	HDAC9	PRKD2	PDE4B	COMT	PDE4A	HSPB1	RARA	APP	HSPA4	ALPL	DDIT3	MAPK12	ALOX5	CLK2	FCGR3A	AKT2	STK11	NOS3	STAT3	BGLAP	F10	XIAP	BCHE	LDLR	ALB	S1PR1	TGM2	TNK2	XBP1	SUMO1	PAK4	ITGB2	STK17A	GGT1	EPHA2	BRD4	NOTCH1	PIM3	MAP3K20	MKNK2	HSPA5	RARB	NQO2	PIK3C2B	GPR35	HSPA8	AGT	GNB3	CA12	EDN1	PLK3	HLA-DQB1	BCR	PSMB5	PSMD14	GNRH1	SLC19A1	NR4A1	ACP1	FOS	NFKBIA	TTR	HSPB2	CACNB4	FGR	POR	NPY1R	ASIC3	XPO1	C5	TNFRSF10B	ADM	EPOR	PLA2G2A	PRSS1	CSNK1E	PTBP1	MAP2K3	RBX1	PLCG1	MAPKAPK2	P2RY11	MC1R	POLD1	ICAM1	PSMA6	PSMA2	ARID1A	PSMA1	PSMB6	TCF7L2	ME3	CRTC2	THBD	FES	CDK10	MDM4	PNP	PSMB3	CLK1	ATP1B3	MGLL	KCND1	PDE1A	FN1	DNMT3A	ABCC10	TLR2	ARRB2	PEAR1	ADH1B	HLA-DQA1	HLA-DRB5	NME2	PRSS3	TRAF1	SLC2A3	SCARB1	ACACB	CIC	NDUFB2	DOT1L	NDUFC1	CLCN2	ODC1	CTH	MTR	NDUFB3	PGF	CLU	NDUFAF4	XRCC3	PPAT	DLL4	NDUFA2	PRKACB	HSPD1	PRPS1	NDUFB9	EIF4E	DEPTOR	NDUFAF2	NDUFS4	CYBB	NDUFB6	RPSA	NDUFV2	GAK	POLR2A	NDUFA6	NDUFA4	S100A4	NCOR2	PRRC2A	DDR1	CDK3	PRSS2	CYP51A1	BAD	HYAL2	ACTB	TPSD1	MADCAM1	NCF4	PLTP	CKM	RTN4	REG1A	TNFAIP3	CHST3	GNMT	MT2A	STAT5A	RFK	TLE3	DPP9	COL6A1	COL6A2	CAPN10	ALDH1L1	DLG5	NRG2	LMNA	SCNN1D	TGFA	STK36	KLKB1	COL1A2	FOLR2	HPRT1	MAPK7	GPT	DFFB	JUNB	NR1D2	NPPA	PER1	CALR	CLK3	CSF1	SOCS1	COL4A1	GJA4	SLC22A5	MT1F	AGER	GH1	FKBP4	PREX2	MAPK6	SEMA3C	FAP	SDF4	MYH7B	PTPN4	CD200	MYH7	UNC13D	MSH2	PAPLN	TSC2	SLC7A5	EEF2K	NUCB1	MYH14	LIG1	MYL7	PPP3CB	STN1	CTSC	P3H3	MYL2	CD83	LAMA4	ERRFI1	RGS2	AKR1A1	STMN1	PMS2	SRGN	AMD1	YEATS4	FGFRL1	MPST	RNASE1	JUND	LAMA5	DAGLA	IL11RA	PPA2	MAP3K12	CRABP2	ACKR3	TRPC1	FBXL17	PSPH	TAF1	HYOU1	PRSS53	ADAMTS1	TNFSF13	ATF3	GEM	CD52	HINT1	C3AR1	A2M	SCN4B	OPLAH	PPA1	EHMT1	SGSH	PLA2G6	SORCS2	PDIA2	PIP5K1C	TPCN1	HSPA1A	MT1A	CPT1B	LAT	NPEPL1	TAPBP	CHURC1
PMC9929559-NIHMS1870531-supplement-8.xlsx-YoungIPA-Unnamed_4	as AMPK, PI3K/AKT, and unfolded protein response lost rhythmicity with age (Figure 5A and **Table S6**)	ACACA	CALR	AGPAT2	AR	ACOT11	ANAPC2	DHCR7	ACTG1	ADCY5	DNAJA1	BTRC	AK4	ACP6	BAD	GJB2	CDKN1A	AMDHD2	APEX1	ABHD5	CREB1	MTHFD1L	AKT1S1	ACLY	CDK18	LBR	CCND1	ACAA1	BCAR1	B3GALT6	ACSL1	ACVR1B	CYP27B1	DHPS	APRT	EIF2A	GLRX	BMAL1	GSTM4	ADAM11	AHCYL1	PAOX	MSH2	MAPK12	ATP6V0A2	AARS1	CCND3	BAIAP2	CNOT9	CSE1L	AFDN	AS3MT	ALK	CSTF2	APLN	AMT	GLUL	ACMSD	LIPT1	LSS	GDA	HSD3B1	INPP1	INPP5B	CASP6	PSAT1	TXNRD1	DBT	ACO2	APH1A	CDK5	MAP2K3	PIK3C3	CTNNB1	ERBB3	CAMK2G	SQLE	COMT	PNP	FASN	GATM	AZIN2	SHMT1	GLS	FGFRL1	PI4K2A	ARCN1	ALAS1	CDA	AP2A2	CITED2	ARHGEF7	CES1	AAAS	ADRB3	PTGIS	ATP2A2	SDSL	DYRK1B	PPAT	PPCDC	MTR	ATIC	FAAH	MOCS3	MAT2B	HACD2	CSGALNACT1	BCAT1	ACKR3	DHRS3	CAV1	ABCB8	FADD	ITGB6	ADIPOQ	DHTKD1	PPOX	SCD	DDC	AOC3	DXO	GNPDA1	ECI2	PLA2G12A	CDH1	NBN	NT5E	DNAJC3	CRK	CKB	NAGK	IDI1	ASL	GALK1	PCYT1A	GNA12	EFNB1	HEXD	UAP1	PGAM1	NAMPT	BMP7	ADRA1A	NADSYN1	SPTSSA	NMRK1	EPM2A	CYP46A1	CSNK1G2	HSP90AA1	MAP1LC3B	HMGA1	LEP	FOXO1	CFD	MAP3K5	NCK2	GTF2H2	CYP4F3	POLR1B	HLA-E	FCGR2B	PLAU	COL13A1	APOD	CR2	AP1M1	RORC	CNTFR	IGFBP3	NMI	CD19	CD22	RSAD2	IFNLR1	PABPC1	GTF3C2	DDX46	SH2B3	OPLAH	FBP2	SAT2	TP53	MMP15	IRAK2	PRKACB	NEK7	CELA1
PMC9929559-NIHMS1870531-supplement-8.xlsx-AgedIPA-Unnamed_4	as AMPK, PI3K/AKT, and unfolded protein response lost rhythmicity with age (Figure 5A and **Table S6**)	CALR	DNAJB1	ACACA	AGPAT2	AQP8	BMAL1	CDKN1A	APEX1	ACP6	ACTA2	AK4	CARS2	SELENOT	ACLY	GJB2	DNAJC3	ADRB3	FGF10	CCND1	ANAPC4	FDFT1	FOXO1	ALAS1	APLN	CDK18	BBC3	MTHFD1	GCLC	NT5C2	MAPK12	IDI1	AMT	ATR	APH1A	CCNC	GLUL	ACMSD	GALE	INPP5B	CYP27A1	CAV1	IL17RB	ACSL5	GNAI1	ETNK2	BAG3	CEBPA	CES1	ADAMTS5	PTGES3	DHRS3	DOLK	AMD1	PDSS2	COMT	GPT2	PNP	FASN	GATM	ACOT11	AZIN2	AGTR1	CNOT9	SCD	PI4K2A	BBOX1	DPH6	POR	IPMK	ACVR2B	ADRA2B	HSP90AA1	DHTKD1	PPOX	DDC	AOC3	GSR	RUVBL2	ARL8B	DUSP9	ADIPOQ	HK2	ACKR3	FGFRL1	ABRAXAS1	CKB	MAP3K5	PTPN1	MAP2K6	ARHGAP22	PPP1R3C	CSGALNACT1	MSMO1	NAMPT	L3HYPDH	BIK	NADSYN1	NMRK1	EPM2A	PIK3CA	AEBP2	GSN	FABP7	CDC7	MMP15	ELAVL1	BAIAP2	IRAK2	ALK	RHOBTB1	CCK	PGK1	CYP4F3	ALG1	CFD	NR2F6	ERCC5	CDH11	ADAM22	PRKAR2A	CYP46A1	CPSF6	FGFR3	BDP1	RPS6KB2	NCK2	XRCC1	SLC27A3	ACOX3	NPR2	TERF1	GGT6	ERRFI1	EPHB3	CNTFR	RFC5	HEXD	AZIN1	KPNA4	TUBA8	ENTPD5	ABCB8	PLCL2	CPLX2	PLAU	HNF1A	MAF	SIGIRR	LTBR	RORC	CD1D	EDNRB	FZD2	KCNMA1	EGLN3	ICA1	CBLC	HNRNPC	PARP10	ITGB6	AHCTF1	PDGFC	EIF2B5	RSAD2	LYVE1	POLR2B	DDX46	IL15RA	SNTA1	EFNA1	PNPLA7	SULT1C2	AHCYL2	IFIT1	GABRA3	HSPB1	NEK7	PDCD4	COL13A1	CD163	PSMD11	ESR1	DNM1L	FMO4	PNPLA3
PMC9929559-NIHMS1870531-supplement-8.xlsx-AgedIPA-Unnamed_5	as AMPK, PI3K/AKT, and unfolded protein response lost rhythmicity with age (Figure 5A and **Table S6**)	CANX	DNAJB2	ADIPOQ	BMAL1	CAV1	BHLHE40	CHRNA7	CDKN1A	ATP1A2	AK5	EARS2	DNAJC3	TXNRD2	AGTRAP	EIF2B5	SELENOT	GSN	ACVR2B	HSP90AA1	FGFR3	CLOCK	FASN	FGF9	DNAJB1	IDI1	IGFBP1	GNAI1	CLDN1	CDC7	CDK8	CEBPA	CCND1	MAP2K6	MTHFD1L	GGT6	NT5E	MAPK14	MAPK12	DHRS3	MVK	GLDC	BORA	NMRK1	INPP5K	DNM1L	MAP3K5	CD163	CPT1A	PCYT2	PPOX	TUBA4A	HSPB1	MPPE1	CCK	PTGIS	CCNC	LRAT	ACOT7	LCLAT1	APLN	FGF10	BBC3	BAIAP2	MSMO1	HK2	PI4K2B	ADRA2B	L3HYPDH	ADRB3	HSP90AB1	SLC27A3	DAB2	APEX1	LEP	ATR	ESR1	APOL6	FOXO1	DDC	HEXD	IRAK2	COMT	CYP27A1	SH2B3	H1-0	HNF1A	PPP2R1B	BCAR3	NOCT	TUBA8	SRD5A1	BCO2	PIK3CA	BLM	FMO4	PLAU	HNRNPC	CDK18	SDC2	MGLL	ITGB6	BAG3	CHMP4C	INHBB	RHOD	AGTR1	PKLR	CYP46A1	ACTA2	PDGFC	HTRA1	CDH11	TDRD7	CPLX2	ADAMTS15	DDR1	PRKAR2B	ANAPC4	INPP5B	ECHDC1	FGFRL1	BOD1	SGK1	PRKAR2A	FZD2	APH1A	GRIP1	ACSL5	MECP2	POLR2B	ENTPD7	PPP1R3C	NPR2	HP	NCK2	KPNA4	NOX4	IL15RA	FSCN1	MYH14	PLCL2	ADGRL1	LPAR2	EXOC6	DKK2	RHOBTB1	PNPLA3	RSAD2	TAF6L	HSPA8	VEGFC	SULT1C2	POR	CSGALNACT1	AVPR1A	NDUFV3	LTBR	LDAH	COL6A6	RORC	GLUL	CALR	EPHB3
PMC9929559-NIHMS1870531-supplement-8.xlsx-AgedIPA-Unnamed_6	as AMPK, PI3K/AKT, and unfolded protein response lost rhythmicity with age (Figure 5A and **Table S6**)	CEBPA	DNAJB4	ADRA2B	CHRNA2	CIART	HSP90AA1	EGLN3	CA3	DNAJB1	CMPK2	EPRS1	HSP90B1	TXNRD3	APEX1	CDK18	EPM2A	SLC2A4	MAP2K6	AEBP2	HSP90AB1	FGFRL1	H1-0	HP	FGFR3	DNAJB2	MSMO1	IGFBP4	CPT1A	CLDN10	FAM20B	CLDN1	CDKN1A	NEIL2	OPLAH	PNP	PLCL2	PIK3CA	LRAT	PMVK	DLL4	MAPK12	PRKN	NT5C2	IPMK	FOXO1	TUBA4A	AGTR1	GNAI1	SLC27A3	FDFT1	TUBA8	IRAK2	MPPED2	MAP3K5	CCND1	RDH10	ACSL5	LPIN1	PRKAG3	MAPK14	FGF9	ITGB6	PNPLA3	GSN	ESR1	PIP4K2C	EIF2B5	CDC42EP3	DNM1L	CDC14B	CLOCK	HNF1A	PRKAR2A	GJB2	CHRNA7	PPP1R3C	BLM	SULT1C2	FGF10	ELAVL1	SDC2	SOCS7	MPPE1	TP53BP2	FZD2	CAV1	PPP2R1B	RPS6KB2	MAF	GCLC	RHOBTB1	HNRNPD	CDK20	TFPI2	FLOT2	NCK2	DES	SH3GL2	PARP10	DKK2	RHOU	COL13A1	AOC3	HTRA3	ATR	WWP2	POLR2B	EFNA1	ADAMTS5	EPHB3	INPP5K	CENPC	YWHAB	PRKAR2B	ALAS1	IL15RA	PPARG	GABRA3	HSPB1	HSPA4	LEP	NDEL1	NPR2	PKLR	CD1D	PDGFC	LPAR6	PRPF4B	NOX4	RHOD	RBP4	CEBPG	NCOA4	PDIA6	POR	PTPN1	UBQLN1	INPP5B	LIPA	HIF3A	MERTK
PMC9929559-NIHMS1870531-supplement-8.xlsx-AgedIPA-Unnamed_7	as AMPK, PI3K/AKT, and unfolded protein response lost rhythmicity with age (Figure 5A and **Table S6**)	CEBPG	DNAJB6	ADRB3	CLOCK	CHRNA7	CIRBP	HK2	DUSP12	DNAJB2	CTPS1	FARSA	HSPA5	BMAL1	CDK8	FOXO1	TXNRD2	MAP3K5	BBC3	HSP90B1	LEP	NADSYN1	NCOA4	FGFRL1	DNAJB4	MVK	IGFBP6	MAPK12	CLDN12	HSP90AB1	MAP2K6	CLDN10	HNF1A	POLB	PNPLA3	PCK1	PRKAG3	WEE1	DTX4	MAPK14	COL13A1	NT5E	TUBA8	CCND1	PIK3CA	CEBPA	PRKAR2A	GCLC	TUBB2A	RFC5	PDE12	PLCL2	FZD2	PLPPR4	MAPKAPK2	CDKN1A	ITGB6	GNAI1	APEX1	SLC2A4	LPAR2	FGF10	ESR1	FASN	HSPB1	KLF11	PRKAR2B	HSP90AA1	PPP2R1B	FGF9	MPPED2	WWTR1	CDH11	GSN	NR1H3	GRIP1	RHOD	SDC4	PNPLA7	NEK7	RHOBTB1	KDM5A	CPT1A	SEMA4D	COL6A6	PDGFC	CLDN1	SLC25A13	EPHB3	BAIAP2	FGFR3	BHLHE40	CENPE	YWHAG	UNC5C	DLL4	IL17RB	PARP10	SPRY1	NECTIN3	NCK2	KCNMA1	VEGFC	LTBR	NPR2	RPS6KB2	SNRNP70	PARD6A	RHOU	DKK2	SOCS7	INPP5K	LPAR6	TUBA4A	RASGRP2	GABRA3	HP	IRAK2	MGLL
PMC9929559-NIHMS1870531-supplement-8.xlsx-AgedIPA-Unnamed_8	as AMPK, PI3K/AKT, and unfolded protein response lost rhythmicity with age (Figure 5A and **Table S6**)	DNAJB1	DNAJC3	AK4	FABP4	ESR1	CLOCK	HSP90AA1	DUSP9	DNAJB4	ENTPD7	LARS1	MAP3K5	CMPK2	INPP5B	TXNRD3	MAPK12	CAV1	NAMPT	PCK1	MAP2K6	DNAJB6	PMVK	PIK3CA	IGFBP1	MAPK14	CLDN8	HSP90B1	NEK2	CLDN12	ITGB6	RFC5	SELENOT	PRKAR2A	YWHAB	HEY1	FOXO1	TUBB2A	PLCL2	DCAF6	MAPKAPK2	PRKAR2B	HSPB1	TUBB4B	RHOBTB1	PDE9A	RDH10	HNF1A	CDKN1A	FASN	PNPLA3	PARN	LEP	COQ8A	PIP4K2C	UBE2G2	LPAR6	FGF9	NRBF2	PKLR	NPR2	HSP90AB1	FZD2	KLF11	FGFR3	PDGFC	IL17RB	IRAK2	SMAD7	DES	SOCS7	RHOU	PTPN1	RHOD	NCK2	SIGIRR	GSR	EDNRB	CLDN10	GRIP1	CCND1	PDE12	WEE1	UBE2I	HSPA8	EFNA1	RBP4	CBX7	PTGES3	GNAI1	PPP1R3C	NOX4	PPP2R1B	TNFRSF21	GSN	PPARG	TFRC	AGTR1	PRKAG3	TXNL4A	VEGFC	VIPR1	TUBA8	NFIL3	MAF	GLUL	RORC	TOMM20	MYH14
PMC9929559-NIHMS1870531-supplement-8.xlsx-AgedIPA-Unnamed_12	as AMPK, PI3K/AKT, and unfolded protein response lost rhythmicity with age (Figure 5A and **Table S6**)	DNAJC3	HSP90B1	CFTR	FZD2	MAPK14	HSPA5	NOCT	EPHX1	MTMR2	PCK1	PRKAR2A	PIK3CA	EPHB3	HSPA8	PRKAG3	THRA	MAPKAPK2	NUDT11	IL17RB	HSP90AB1	SOCS7	MYH14	VEGFC	SLC2A8	RBP4	IRAK2	TUBB4B	SLC1A5	MKNK2	UBE2I	NAMPT	SLC27A3	FOXO1	PSMD11	PLAU	POLR2B	FGF9	RTKN	PRKAR2B	HSPB1	PPP1R3C	MMP15	PLCL2	PREX2	RPS6KB2	NOX4	RHOD	WEE1	MAF	TRAK1	SOX13	PDGFC	MAP2K6	PDE12	RDX	CDKN1A	ITGB6	SMAD7	RHOU	SDC2	SLC16A1	MAPK12	RAE1	LTBR	PNPLA3	TNFRSF21	DUSP9	SLC2A4	GPR135	RASGRP2	SULT1C2
PMC9929559-NIHMS1870531-supplement-8.xlsx-AgedIPA-Unnamed_19	as AMPK, PI3K/AKT, and unfolded protein response lost rhythmicity with age (Figure 5A and **Table S6**)	HSPA8	HSPB1	FOXO1	PPARG	PDGFC	MKNK2	PIK3CA	PPM1H	HSP90AA1	PLPPR4	PCK1	PPTC7	TUBB4B	ITGB6	RPS6KB2	TUBA8	SAFB	SMARCD3	PDCD4	HSPA4	SMAD7	MED13	IL17RB	RHOD	PPP1R3C	SLC2A5	RHOU	PTGES3	MAPK12	SYT12	PRKAR2B	MAS1	VEGFC	GPR19
PMC9921120-12967_2022_3858_MOESM2_ESM.xlsx-VHL_wild-pathway_name	numbers and interaction strength in different types of cell subpopulations (Additional file 8: Figure S**2**)  Additional file 2: Cell-cell communication molecules among all cell types identified by CellChat algorithm	EGF	VEGFA	MIF	IL16	NGF	TNFSF12	CD70	TNFSF13B	CD40	SPP1	NAMPT	PTN	RNASE2	CALCR	GRN	PROS1
PMC9581494-mmc2.xlsx-Supplementary_Table_1-Table_S1_Candidate_genes_identified_by_GeneEMBED_on_various_cohort-VIS_combinations_column_label_using_the_STRING_network_Related_to_Figure_1	and 128 candidates in the Discovery Cohort and 120 genes in the Extension cohort (**Table S1**)  Table S1. STRING network gene lists, related to Figure 1	APOE	NQO1	CSF1R	MAPT	MYC	PAICS	RHBDF2	EHBP1L1	CTSB	DNAAF11	TNNT1	MAPK6	WDHD1	ANLN	BMP4	PASK	TRIB3	PEG3	GMPR2	DLG1	HSPBAP1	EPHX2	SLC6A15	TOPBP1	ACTR1B	GNB3	RHOBTB3	RIPK4	CCNH	KAT2B	PLEC	MAVS	SP3	POLQ	PDHX	KDR	ICAM3	MCM8	ABCC4	VPS13C	ABCC1	LPL	FN1	IL4R	LRIG1	FRZB	HERC3	IRF7	UTRN	TLR4	ARHGEF3	EREG	SCARB1	CYP2B6	UMPS	PLEK	THBS1	MBL2	ADAR	LRRC17	POLD1	ASB6	TGFB1	BAZ1A	IRAK2	MRPS7	PI3	BRCA1	CXADR	ANKRD44	ALB	STIL	BMP2K	ABCC11	HSPA4	C8G	FBXW8	EPRS1	SYNJ1	TBC1D2	DNAH11	REST	POLE	DNAH8	PRSS57	LGALS3	CASP9
PMC9581494-mmc2.xlsx-Supplementary_Table_1-Unnamed_2	and 128 candidates in the Discovery Cohort and 120 genes in the Extension cohort (**Table S1**)  Table S1. STRING network gene lists, related to Figure 1	RHOBTB3	MYC	NQO1	CSF1R	DNAAF11	PAICS	PRIM1	TP53	MAPK6	LRRC71	ANLN	ERBB2	DLG1	GNB3	SCARB1	SENP6	ACTR1B	MAPT	ANKRD44	KAT2B	UMPS	SYNJ1	ZKSCAN3	ROR1	ABCC4	RHBDF2	CCNH	FRZB	ZNF35	HERC3	RRP12	ANPEP	HSPA4	EPHX2	ZRANB3	BMP2K	PDHX	THBS1	PCK1	MYO5B	HSPBAP1	NUF2	NOTCH3	BRD1	APAF1	PIK3CG	ACACB	NACAD	HADH	PRKAG3	ATM	CCT5	CLGN	DDX60L	DST	SORL1	ZNF3	NOC2L	TPO	CREBBP	ZNF224	WDHD1	CDH1	BCLAF1	GMPR2	FBXW8	SRRM1	LGALS3	SERPINF2	CASP8	CLSPN	SERPINA1	APPL1	TMF1	BPTF	ZNF117	ELN	GHR	BRD2	UTRN	GSPT1	EREG	TRAF3IP2	POLQ	CR1	IL4R	PDGFRB	CTNNAL1	NMBR	ARFGAP1	RUNX1	SPG7	DSTYK	MCM8	LRRC17	ABCC1	VTN	FLT3	PLEK	INSRR	KIF9	HERC1	DOCK4	ALB	ASPM	PIK3C2G	MBL2	DNAJA3	TLR4	JAK2	GRK4	INVS	FOS	PPP1R12A	OAS3	EPRS1	NCOR2	SETMAR	TPR	FURIN	RNASEL	ABCC3	POLE	GOT2	FANK1	GSN	LIMK2	MAP3K1	POLD1	POLN	IL16	TOPBP1	RUNX3	GAMT	SKIC2	COMP	CAT	DHX36	IFI16	POLI	MZF1	KIT	DNAH8	EFCAB3	HK2	REST	POLA2	TBL2	PRDM10	SOS2	VPS13B	PCMTD1	HDC	VAV1	MYB	DNAJC10	NDUFA10	ADCY7
PMC9581494-mmc6.xlsx-Supplementary_Table_5-Unnamed_5	1, and GWAS Meta two references (one-tailed hypergeometric p = 0.0014, 0.0058, and 0.015) (**Tables S5**)  Table S5. HINT network gene lists, related to Figure 1	ESR1	IL22RA2	NINL	LRRK2	NRG1	FAM161A	SCN4A	NTAQ1	CHRNA5	CD69	ADM	MCM2	FN1	DPYS	WNT7A	MRPL47	FNIP2	RIPK3	NOTUM	PTCH1	FLCN	TRAP1	KASH5	SCN1B	LGALS3	CAD	PTGDR	ARRDC1	BYSL	CHRNA6	GABRB2	RPGRIP1L	CACNA1A	DPP4	CCR7	UBASH3B	TLN2	ANKRD13C	PCM1	CCL19	GOLGA2	APP	TJP2	EYA4	EWSR1	CDS1	TREM2	SEC16A	FNIP1	CKAP4	WDHD1	LSMEM1	HIF1A	DNASE2B	TLE2	TMEM190	TICAM1	DBN1	SUGP1	IDH1	LNX1	SH3RF3	ITSN1	KCNIP2	MRPS18B	USP20	CHRNB4	ATXN7	CENPO	SLC45A2	NCOR2	IFT70A	TKT	RRP7A	PRRC2B	PAAF1	MYL2	HDAC4	CNOT1	LYNX1	DSP	PIK3CG	ERBB3	DUSP6	ZNF529	DENND4C	KCNMA1	USP21	ATXN1	DSG1	MAL	CDC25C
PMC9908556-41586_2022_5556_MOESM6_ESM.xlsx-e_Necroptosis_Signaling-Supplementary_Table_5_Pathway_Analysis	as biological replicates, we identified 2,776 differentially expressed genes (DEGs; absolute fold change > 1.**5**)  Pathway analysis of DEGs. a, Pathways derived from significant DEGs (defined by absolute fold change ≥ 2, P ≤ 0.01) from each participant that were shared and had concordant direction among all three participants. a, Summary of pathway z-scores and predicted direction of regulation across participants. b–g, Pathway genes that were differentially expressed in each participant for Gα12/13 signalling (b), NGF signalling (c), Th1 pathway (d), necroptosis signalling (e), dendritic cell maturation (f) and death receptor signalling (g). Significance of differential expression for each gene was calculated using Wald Test in GWB v.21.0.3 with Benjamini–Hochberg multiple-testing correction. Right-tailed Fisher’s exact test was used for statistical testing of pathway enrichment	BIRC3	CAMK2D	CAPN2	CAPN3	CASP10	CFLAR	CYLD	GLUD1	GLUL	IRF3	MDM2	PPP3CC	PPP3R1	RBCK1	RBL1	RBL2	SLC25A6	STAT1	STAT2	TAB2	TIMM13	TNFRSF10B	TNFRSF1B	BIRC2	FKBP1A	IFNK	IKBKG	TOMM7	TSPO	CAMK2G	CYBB	DNM1L	IFNAR1	TOMM22	VDAC2
PMC9908556-41586_2022_5556_MOESM6_ESM.xlsx-e_Necroptosis_Signaling-Unnamed_2	as biological replicates, we identified 2,776 differentially expressed genes (DEGs; absolute fold change > 1.**5**)  Pathway analysis of DEGs. a, Pathways derived from significant DEGs (defined by absolute fold change ≥ 2, P ≤ 0.01) from each participant that were shared and had concordant direction among all three participants. a, Summary of pathway z-scores and predicted direction of regulation across participants. b–g, Pathway genes that were differentially expressed in each participant for Gα12/13 signalling (b), NGF signalling (c), Th1 pathway (d), necroptosis signalling (e), dendritic cell maturation (f) and death receptor signalling (g). Significance of differential expression for each gene was calculated using Wald Test in GWB v.21.0.3 with Benjamini–Hochberg multiple-testing correction. Right-tailed Fisher’s exact test was used for statistical testing of pathway enrichment	BIRC3	CAMK2D	CAPN2	CAPN3	CASP10	CFLAR	CYLD	GLUD1	GLUL	IRF3	MDM2	PPP3CC	PPP3R1	RBCK1	RBL1	RBL2	SLC25A6	STAT1	STAT2	TAB2	TIMM13	TNFRSF10B	TNFRSF1B	BIRC2	FKBP1A	IFNK	IKBKG	TOMM7	TSPO	CAMK2G	CYBB	DNM1L	IFNAR1	TOMM22	VDAC2
PMC9908556-41586_2022_5556_MOESM6_ESM.xlsx-g_Death_Receptor_Signaling-Supplementary_Table_5_Pathway_Analysis	as biological replicates, we identified 2,776 differentially expressed genes (DEGs; absolute fold change > 1.**5**)  Pathway analysis of DEGs. a, Pathways derived from significant DEGs (defined by absolute fold change ≥ 2, P ≤ 0.01) from each participant that were shared and had concordant direction among all three participants. a, Summary of pathway z-scores and predicted direction of regulation across participants. b–g, Pathway genes that were differentially expressed in each participant for Gα12/13 signalling (b), NGF signalling (c), Th1 pathway (d), necroptosis signalling (e), dendritic cell maturation (f) and death receptor signalling (g). Significance of differential expression for each gene was calculated using Wald Test in GWB v.21.0.3 with Benjamini–Hochberg multiple-testing correction. Right-tailed Fisher’s exact test was used for statistical testing of pathway enrichment	BIRC3	CASP10	CFLAR	MAP2K7	MAP3K5	MAP3K14	PARP6	PARP12	TNFRSF10B	TNFRSF1B	TNKS2	TNKS	BID	BIRC2	HSPB1	IKBKG	TBK1	BCL2	CASP2	CYCS	ELP1	NAIP	PARP16	TANK	XIAP
PMC9899888-DataSheet_1.csv--AS-Up_DN-Down	First of all, we searched for overlapping differential genes of three diseases ( **sTable 1**)  Click here for additional data file	CD84	HLA-DRB4	SCD	AIF1	SLC39A8	IL1RN	SLCO2B1	SOCS3	CARD10	THY1	SEMA6A	CYTH4	MTSS1	ADGRF5	VEGFA	G0S2	TNFSF8	SIGLEC7	TACR1	HNMT	MAN1C1	EPHB4
PMC9892724-Table_1.XLSX-Table_6-Table_6	the distance between the mCpH and the annotated gene (TSS distance is provided in **Supplementary Table 1**)  Click here for additional data file	NFE2L2	MAPT	KCNH2	ATXN2	USP1	ESR1	EGFR	ALOX15	PIK3CA	NPC1	RAD52	FLT4	G6PD	OPRK1	ABL1	GABRD	PPARA	SRC	L3MBTL1	PGR	KMT2A	ADRA2B	CDK1	PIK3CD	BCL2	TUBB6	GRIN1	LYN	IGF1R	PIK3R2	CYP19A1	CHEK1	ERBB4	PRKD2	PIK3R1	MAP4K5	CBFB	HSPB1	RARA	GRIN2A	GRIN3A	GBA1	PDE4A	SLC5A7	PLK4	CACNA1H	PTK2	FGFR4	STK3	CACNA1D	GRIN3B	LTK	CYP2E1	TAC1	PRKCG	CSNK1D	IKBKB	CDKN2A	ARSA	CAMK2B	ITGB2	PRKCA	CREBBP	CACNA2D1	LPL	PIM3	CTNNB1	MKNK2	HSPA8	CHRND	CHRNB1	SPR	KCNQ1	SMO	GATA3	HKDC1	CHRNB4	MMP9	SLC22A8	GRK5	DYRK3	KCNA5	HTR6	CACNA2D2	WEE1	GHSR	BMP7	PTGER2	GALR3	HEXB	ATP2A1	PTH1R	ITGB1	KCNQ5	PTK6	CFL1	EPCAM	IL13	CYB5R3	GRP	SMARCA4	KCNQ2	CACNA2D3	CACNA2D4	PRKCH	CXCL12	BCL2L1	CDK5R1	GABBR1	PTPN11	PTGER4	MARK4	SLC1A1	EIF2AK4	PTBP1	IL1A	NR2F2	BRD3	GRM4	TP73	RPS6KA1	CBR1	KCNA3	KCNA2	IL15	PSMB4	GGH	GRIK1	GABBR2	MCOLN3	MTNR1A	TNC	MATK	GCLC	PPCDC	KCNC3	KCNH8	KCNB1	GRIK4	GATA2	PSMD12	CAST	POLL	UCP2	CDK17	PABPC1	KDM1A	ATP2A2	EPHA5	NT5C1A	CCND3	ATXN1L	ODC1	LRRC15	TSC1	SCARB1	PREP	NCOR2	GRIK3	GALR1	CUL4A	CD38	SHH	COL4A2	PPP1CA	EGLN2	NCAM1	GLP2R	EPAS1	NDUFV3	GALNT18	DCBLD1	RPS6KA4	TLE3	TRIM5	TGFBR3	ZNF423	SLIT1	DOT1L	PTP4A3	ERCC6	ILF3	YWHAG	BCL2L11	TGFBR2	TBC1D1	PLEKHH2	SLC29A4	SLC47A1	CDH2	PDGFA	ANXA2	DYRK2	CLOCK	GNMT	FZD8	SMPD1	COL11A2	SETD7	SRD5A2	MAP3K5	ADAM10	MKNK1	PTHLH	LGALS3	NPR2	INPP5D	IL23R	CRHBP	CADM2	THSD7B	SDF4	PIP5K1C	BRSK2	AKR1A1	FHL2	SLC29A3	EPHB3	LGR5	SLC6A5	E2F7	DUSP6	VASP	NUCB2	WNK1	VPS37A	ISG15	PPA2	GRID2	OGA	BCOR	PRRT2	MED12L	CEP68	TBX2	GALNT2	MAP3K2	GAD1	FGFRL1	MYO1H	CMTM8	TAOK3	FZD5	TOLLIP	TSHZ2	TRIB2	SLC12A5	SACM1L	SH2B3	RPS6KA2	AXIN1	PAPLN	CARM1	FGF4	HAS3	CELF4	BAK1	DPYSL3	CRMP1	IGF2BP2	KLF4	PRCP	GM2A	ADCY5	KAT5	KHSRP	ROR1	NAAA	MICU1	DPYSL2	ST6GAL1	HOXB1	STK39	GALNT17	VDAC1	SIAH1	CUX2	RSPO3	FGF18	AK4	RNPEP	PPP3CC	STX1B
PMC9892724-Table_1.XLSX-Table_6-Unnamed_3	the distance between the mCpH and the annotated gene (TSS distance is provided in **Supplementary Table 1**)  Click here for additional data file	NFE2L2	MAPT	KCNH2	ATXN2	USP1	ESR1	EGFR	ALOX15	PIK3CA	NPC1	RAD52	FLT4	G6PD	OPRK1	ABL1	GABRD	PPARA	SRC	L3MBTL1	PGR	KMT2A	ADRA2B	CDK1	PIK3CD	BCL2	TUBB6	GRIN1	LYN	IGF1R	PIK3R2	CYP19A1	CHEK1	ERBB4	PRKD2	PIK3R1	MAP4K5	CBFB	HSPB1	RARA	GRIN2A	GRIN3A	GBA1	PDE4A	SLC5A7	PLK4	CACNA1H	PTK2	FGFR4	STK3	CACNA1D	GRIN3B	LTK	CYP2E1	TAC1	PRKCG	CSNK1D	IKBKB	CDKN2A	ARSA	CAMK2B	ITGB2	PRKCA	CREBBP	CACNA2D1	LPL	PIM3	CTNNB1	MKNK2	HSPA8	CHRND	CHRNB1	SPR	KCNQ1	SMO	GATA3	HKDC1	CHRNB4	MMP9	SLC22A8	GRK5	DYRK3	KCNA5	HTR6	CACNA2D2	WEE1	GHSR	BMP7	PTGER2	GALR3	HEXB	ATP2A1	PTH1R	ITGB1	KCNQ5	PTK6	CFL1	EPCAM	IL13	CYB5R3	GRP	SMARCA4	KCNQ2	CACNA2D3	CACNA2D4	PRKCH	CXCL12	BCL2L1	CDK5R1	GABBR1	PTPN11	PTGER4	MARK4	SLC1A1	EIF2AK4	PTBP1	IL1A	NR2F2	BRD3	GRM4	TP73	RPS6KA1	CBR1	KCNA3	KCNA2	IL15	PSMB4	GGH	GRIK1	GABBR2	MCOLN3	MTNR1A	TNC	MATK	GCLC	PPCDC	KCNC3	KCNH8	KCNB1	GRIK4	GATA2	PSMD12	CAST	POLL	UCP2	CDK17	PABPC1	KDM1A	ATP2A2	EPHA5	NT5C1A	CCND3	ATXN1L	ODC1	LRRC15	TSC1	SCARB1	PREP	NCOR2	GRIK3	GALR1	CUL4A	CD38	SHH	COL4A2	PPP1CA	EGLN2	NCAM1	GLP2R	EPAS1	NDUFV3	GALNT18	DCBLD1	RPS6KA4	TLE3	TRIM5	TGFBR3	ZNF423	SLIT1	DOT1L	PTP4A3	ERCC6	ILF3	YWHAG	BCL2L11	TGFBR2	TBC1D1	PLEKHH2	SLC29A4	SLC47A1	CDH2	PDGFA	ANXA2	DYRK2	CLOCK	GNMT	FZD8	SMPD1	COL11A2	SETD7	SRD5A2	MAP3K5	ADAM10	MKNK1	PTHLH	LGALS3	NPR2	INPP5D	IL23R	CRHBP	CADM2	THSD7B	SDF4	PIP5K1C	BRSK2	AKR1A1	FHL2	SLC29A3	EPHB3	LGR5	SLC6A5	E2F7	DUSP6	VASP	NUCB2	WNK1	VPS37A	ISG15	PPA2	GRID2	OGA	BCOR	PRRT2	MED12L	CEP68	TBX2	GALNT2	MAP3K2	GAD1	FGFRL1	MYO1H	CMTM8	TAOK3	FZD5	TOLLIP	TSHZ2	TRIB2	SLC12A5	SACM1L	SH2B3	RPS6KA2	AXIN1	PAPLN	CARM1	FGF4	HAS3	CELF4	BAK1	DPYSL3	CRMP1	IGF2BP2	KLF4	PRCP	GM2A	ADCY5	KAT5	KHSRP	ROR1	NAAA	XK	MICU1	DPYSL2	ST6GAL1	HOXB1	STK39	GALNT17	VDAC1	SIAH1	CUX2	RSPO3	FGF18	AK4	RNPEP	PPP3CC	STX1B
PMC9886886-Table4.XLSX-Sheet1-Unnamed_2	Click here for additional data file	RASA1	CREB1	HSP90AA1	PSMA3	RAD54L2	BCL2L1	TNFRSF1A	TRAF2	MAPK10	AMPH	DCX	NDEL1	PSMD11	LRRC1	NCF2	EED	HABP4	PROZ	MAP2	SPTAN1	GSTM1	MORF4L2	BRCA1	SIN3B	NFKB1	TUBB	CRYAB	PLA2G15	CCT5	CD14	ITGAM	HNRNPK	ANK1	HLA-B	HLA-G	ZBTB16	BAX	UCHL3	SLC25A4	BCL2A1	PSMD4	NEDD8	GNAI2	TUBA1A	DNMT1	PDHB	ITGA5	MAPT	APEX1	GSK3B	RAP1GAP	ADD2	TH	GRIA1	CDK16	DNAJB1	SMURF2	SERPINB2	GNAO1	YWHAB	CYCS	SLC6A3	SLC12A2	STX1A	NEFH	NEFM	CDK5	TLR1	TNFRSF8	TNFRSF4	ZNF205	EXT2	TRPC6	RAB1A	NR0B2	SNCA	IRS2	EPB41L3	KRT18	MAP3K3
PMC9886886-Table5.XLSX-Sheet1-Unnamed_2	Click here for additional data file	HSP90AA1	PSMA3	RAD54L2	BCL2L1	TNFRSF1A	MAPK10	AMPH	DCX	NDEL1	PSMD11	LRRC1	EED	HABP4	MAP2	SPTAN1	GSTM1	MORF4L2	BRCA1	SIN3B	NFKB1	TUBB	CRYAB	PLA2G15	CCT5	ANK1	ZBTB16	BAX	UCHL3	BCL2A1	GNAI2	DNMT1	PDHB	MAPT	GSK3B	RAP1GAP	ADD2	TH	GRIA1	CDK16	DNAJB1	SMURF2	GNAO1	YWHAB	EXT2	APEX1	RAB1A	NR0B2	SNCA	IRS2	EPB41L3	KRT18	MAP3K3
PMC9880292-DataSheet_1.docx-0-Gene_Symbol	genes with the relevance score ≥ 7 were downloaded from the GeneCards database(https://www.genecards.org) ( **Supplementary Table 1**)  Click here for additional data file	KIT	NDUFA13	MAPK13	TNFSF4	OXTR	DHFR	ACACA	GPX8	BGLAP	MAPK12	YBX1	SFXN4	SLC4A1	HPSE	RPTOR	MTA1	CD274	ENDOG	BMP4	MTTP	TCF7L2	TLR6	VDR	CPQ	NFU1	GADD45G	FMO4	BBC3	AREG	HK1	PIK3R2	ATG5	POU5F1	SIRT6	JAZF1	FADD	BCL2A1	IL11	SELENOT	MAP3K11	CYP4F2	ASPA	ROCK1	NEDD8	GAA	ATP5PD	PEPD	CAPN2	PTPRC	CYP20A1	MKI67	SORL1	SORD	MUC5AC	ALDH3A2	CHCHD2	PLD1	C5	TNFRSF11B	TNFRSF10A	FABP1	PFKM	PYCR2	IL6R	SUMO1	TEK	SLC7A1	FIG4	GLT8D1	LBR	CXCL16	OSM	GRIN1	DYRK1A	DNM2	TACO1	GIGYF2	C5AR1	ALDH3B1	CCR7	MUC1	CANX	ADH1A	FRZB	EEF2	ZFAND1	UBQLN4	PKD1	TNIP1	SCN4B	IL16	H3C14	ARNT	CYP19A1	SDC1	CACNA2D1	AQP1	CDC25C	ACTN4	BSG	LYRM4	KL	ANXA11	AVP	ABCC3	MRAP	FANCD2	FIS1	PGAM5	CAMKK2	CFAP410	VIPR1	ADRB3	RTN4	FAAH	GLA	PDE4A	TARS2	CX3CR1	NOD2	SFTPB	LANCL1	CD38	FECH	TPPP3	IL1RAPL2	TP53INP1	ENC1	PEX5	IKBKG	FYN	ABCG2	UCN2	CD46	KIAA0319L	CXCL2	GPX5	CD28	YAP1	GADD45B	EIF2AK4	NEK1	HDAC9	ACAD8	ADAM10	COX3	RAG2	C3	HRH2	VEGFC	SLC8A1	MRPS34	FCGR3A	IL12B	CIITA	SIAH1	SET	MMD	ITGA2	TLR5	PHYH	HSPG2	PRDM10	RBP4	DYNC1H1	HPRT1	SPARC	SELENOK	MAPK8IP1	TFEB	TAT	HDAC2	VNN1	GDF15	SORCS2	SELENOP	ADSL	NEFL	HPX	OTC	LCAT	RYR3	ISG15	MAP3K1	BCR	SLC25A1	EPHA4	MAPKAPK5	ACTG1	CLIC1	SLC7A11	TLR8	NCF4	DGKQ	IFNAR1	MMP8	CDKN2B	TOP1	ACO2	CUL3	DUOX1	CAMK4	CUL1	CYB5A	IGF2BP2	UBE2D2	FAM120A	AQP4	PDGFB	KCNE2	HAMP	BACH2	PPP5C	AURKA	TLR7	PTPA	WRN	TTPA	RARA	UCN	PKP2	KCNT1	DNAJC13	MGMT	LIN28B	SMPD1	GRM1	DMPK	PYCR1	UTRN	FOXJ1	CCR5	SLC40A1	ITGB3	CCL11	MECOM	DUSP19	VASP	HAO1	FH	CYP21A2	CACNA1A	BRAF	NOSIP	KLRK1	ESR2	PIK3C3	VTN	IL33	CXCR1	PRKCG	TALDO1	DECR1	NR1H2	HBEGF	AKAP9	MSR1	RPA1	RCAN1	FTH1	CYP11A1	CHGA	PLCB1	SENP3	RRM2B	PDK1	SNCB	CAPN3	RNASE3	PRPH	CFI	LAMP1	BLOC1S1	PML	CCK	TIMP2	TRAF2	STIP1	NOSTRIN	MYLK	GSTM5	TPK1	SLC2A4	HLA-A	UNG	IL3	RORA	MDH1	RUNX2	SCARA3	PDIA3	DDC	GSTM4	PIGA	BRCA2	UNC13A	VPS13C	TNFSF11	CYP2C8	SERPINF1	DYSF	PSIP1	TPI1	PDGFRB	CAMK2G	EPHX2	CR1	CYP3A5	AGRN	NR2C2	XRCC6	PPP3CA	UBQLN1	FOXO4	MAPK7	NES	FTL	BACH1	SCGB1A1	FMO2	APC	MYD88	HERPUD1	CYP17A1	TYRP1	XRCC5	FKBP1B	MMP14	TMEM161A	ALOX15	SOX2	ASL	CCNF	DIABLO	MMP7	TRPV4	PGK1	NDUFA1	IL23A	ATXN1	JUNB	HSPA14	CD86	GAL	FGF7	SCP2	BCL6	SULT1A3	GADD45A	GSN	MDH2	IL2RB	ABCC8	PPIG	MCU	MLYCD	CHMP2B	UBC	MSN	PTPN3	NTF4	SLC19A3	CCNB1	FMR1	HSPA6	HK2	SELL	PRKCZ	PTGIS	ZC3H12A	AHR	GLS	PPOX	NCAM1	RETN	B2M	CD55	VKORC1L1	SLC25A27	EDNRB	PF4	SMAD2	SOCS1	BLK	PYGM	CDK6	MICB	PPARD	UBQLN2	HYOU1	TACR1	BDKRB2	ADRB1	CTTN	DEPDC5	NQO2	ABCC2	SREBF1	SERPINH1	H2BC21	LPA	VCL	FASN	CASP4	CD34	KRT18	CTSG	SLC11A2	ODC1	TNFRSF10B	CHEK1	SFTPD	CD69	PDLIM4	GH1	LPL	HNF1A	SCARB1	PTX3	RAD51	EZH2	COX15	LGALS1	GRIN2A	VAPB	ELAVL1	HRH1	ATR	PNKP	GFER	CDH5	ABCA1	DAXX	CDH2	GZMB	CALB2	MUTYH	ERCC8	DDAH1	NDUFS7	NDUFS6	ERO1A	DSP
PMC9875286-Table5.XLSX-Table-Unnamed_3	Click here for additional data file	A1BG	A4GALT	ABCA1	ABCA10	ABCC1	ABCF1	ABHD1	ABLIM1	ACBD3	ACTN1	ADAMTSL2	ADAT1	ADCYAP1	ADGRB1	AFF1	AGO2	AICDA	AIMP2	AIRE	AK1	AKR1A1	ALDH16A1	ALDOA	ALG3	ALK	AMY1A	ANGPT1	ANGPTL1	ANKAR	ANKFY1	ANP32A	AP1G1	APEX2	APLF	APOA1	APTX	AQR	ARFIP1	ARHGEF15	ARRB1	ASH1L	ASIC1	ASPSCR1	ASTL	ATG14	ATG7	ATP13A1	ATP2A1	ATP2A2	ATPAF1	BAD	BCAR1	BCAR3	BCL2	BDNF	BEST1	BLOC1S1	BLOC1S2	BMP1	BRAF	BRCA1	BRD7	BRF1	BRIP1	BTRC	C1QA	C3AR1	C4BPA	CACNA2D1	CALHM1	CAMSAP1	CASP8	CCDC22	CCKAR	CCM2	CCNK	CD2BP2	CDC25A	CDH16	CDH5	CDK19	CEACAM1	CELA1	CENPE	CERS2	CES1	CIAO1	CLC	CLCC1	CLEC10A	CLEC18A	CLMP	CMTM1	CNBP	CNNM1	CNOT1	CNR1	CNTN1	CNTNAP2	COG1	COLGALT1	CORO1A	CPAMD8	CPNE1	CRABP2	CRYBA1	CSTA	CSTF1	CTC1	CTDP1	CTNNA1	CTSA	CUL1	CYFIP1	CYP17A1	CYP19A1	CYP24A1	CYP26A1	CYP39A1	CYP46A1	CYP51A1	CYTH1	DACT1	DAP3	DAZ1	DBF4	DBP	DDX1	DDX59	DEDD	DEPDC5	DHDDS	DHX15	DICER1	DIRAS1	DNAJC19	DNMT1	DNTT	DOC2A	DOCK1	DPH3	DPP4	DSC1	DUSP29	DYNC2H1	E2F1	EDNRA	EED	EFEMP1	ELOA	EMC1	EMCN	EML1	ENC1	ENOPH1	EPHX2	EPPIN	ERCC6	ESYT1	EXOC2	F2R	FAM20A	FAM83A	FAS	FBXL13	FDXR	FERMT1	FERMT2	FKBP10	FLOT1	FOSB	FSCN1	FSHR	FUS	FZD1	GABBR2	GALNT1	GART	GBF1	GEMIN2	GJA1	GLRA1	GNAI1	GNAQ	GNRHR	GPN1	GPR107	GUCY1A2	H2AB1	HCRTR1	HDAC11	HDAC2	HDAC8	HERC1	HEXB	HFM1	HGS	HIF1AN	HOMEZ	HRH1	HSP90AA1	HTR1B	HTR3A	CHGA	CHMP1B	CHRAC1	CHRD	CHRM1	IFT140	IGFL1	IL6	INCENP	INF2	INHA	IRX1	ITGA10	ITIH1	JUP	KANK1	KANSL1	KAT2B	KCMF1	KCNMB1	KIR2DL1	KNG1	KPTN	LACTB	LAMTOR1	LARP1	LPAR1	LPIN1	LRATD1	LSM1	LTBP1	LYZL2	MACROH2A1	MAN1A1	MANEA	MAP4K1	MAPK1	MARVELD1	MATN3	MBOAT1	MCM5	MCOLN1	MCTP1	MEF2A	MIA	MINDY1	MINDY4	MKS1	MMP1	MOAP1	MOB1A	MRO	MRPL1	MRTFA	MSL1	CYTB	MTX1	MYBBP1A	MYD88	MYH10	MYO15A	MYOZ1	NALCN	NBAS	NCAPG	NDC80	NFKB1	NHP2	NOTCH1	NPBWR1	NPHS2	NRXN1	NT5C	NTN1	NTSR1	OARD1	OPCML	OPN1LW	OR13A1	OR14A16	OR14A2	OR1A2	OR2A1	OR51A2	OR6A2	OR7A10	OR8A1	OSGEP	OTULINL	PADI1	PAF1	PALM	PALMD	PATE1	PAX1	PDE10A	PDHA1	PFKFB1	PGLYRP1	PGRMC1	PHACTR1	PIGK	PIN1	PLA2G6	PLIN1	PLPP3	PLPPR1	PLSCR1	PLXNA1	PMIS2	POR	PPID	PPIG	PPL	PPP4R1	PRAME	PRDX1	PROKR1	PSD	PSG1	PTF1A	PTH1R	PTP4A1	PTPA	PYGB	RAB10	RHBDD1	RHOT1	RIMS1	RNASE1	RPL5	RTP1	RUNX1	RXFP1	RYR2	S100A1	SAGE1	SCAMP1	SCAMP2	SCAND1	SCGB1A1	SCN1B	SCN2A	SCN2B	SCYL1	SEC23A	SENP3	SERPINA1	SET	SFXN1	SHH	SHISA2	SHLD1	SIGLEC1	SKIC2	SKP1	SLFN11	SMARCA4	SMC1A	SMG1	SNAP23	SNAPC2	SNX1	SOD1	SP1	SPANXN1	SPARC	SRD5A1	STARD8	SUCNR1	SUN3	SUSD5	SYNE1	SYNPR	TAF1	TAFA1	TBK1	TBX1	TDRD1	TEAD1	TEC	TENT2	TGFBRAP1	THOP1	TLCD1	TMCC2	TMPRSS11A	TNC	TNNC1	TOMM5	TOR1A	TPCN1	TRARG1	TSPAN1	UBQLN1	UGCG	USPL1	UTP4	VDAC1	VIPR1	VPS28	VPS41	VPS4A	VPS51	VPS53	WASHC1	WDR5	WHRN	WNT1	XAGE1A	XCR1	YEATS2	YES1	YIPF1	YWHAB	ZER1	ZMAT1	ZMYM1
PMC9869179-mmc2.xlsx-TCGA-UCS-Unnamed_1	approximately 50,000 genes individually for correlation with the HIF-metagene in each tumor type dataset (**Table S1**)  Table S1. Genes positively correlated with the HIF metagene in TCGA RNA-seq analyses	PFKFB4	AK4	SLC16A3	LDHA	PGK1	GBE1	PGAM1	C4orf3	PFKP	BNIP3	P4HA1	PFKFB3	ENO2	ENO1	PKM	BNIP3L	DDIT4	FAM162A	SPP1	DIAPH1	SLC2A1	ITGB3	GPRIN1	VEGFA	NDUFA4L2	RLF	PGM1	CA9	ANKRD37	RP1L1	ZNF395	ERO1A	B3GNT4	ADNP2	ADM
PMC9873950-mmc2.xls-angiotgenesetHUGO-ANGIOGENESIS	endothelial cell and T cell activity were compiled from the Molecular Signatures Database (MSigDB, **Table S1**)  Table S1. List of gene sets used to score angiogenic and T cell function, supplemental material related to Figure 1	ACVRL1	AGGF1	AMOT	ANG	ANGPTL3	ANGPTL4	ATP5IF1	BTG1	C1GALT1	CANX	CDH13	CHRNA7	COL4A2	COL4A3	CXCL8	EGF	EMCN	EPGN	ERAP1	FOXO4	HTATIP2	IL17F	IL18	MYH9	NCL	NF1	NOTCH4	NPPB	NPR1	PF4	PLG	PML	PROK2	RHOB	RNH1	ROBO4	RUNX1	SCG2	SERPINF1	SHH	SPHK1	SPINK5	STAB1	TGFB2	THY1	TNFSF12	TNNI3	VEGFA
PMC9846556-Table_2.docx-0-Hgnc_symbol	Hypoxia genes from the literature are listed in **Supplementary Table 2**  Click here for additional data file	VEGFA	SLC2A1	PGAM1	ENO1	LDHA	TPI1	P4HA1	MRPS17	CDKN3	ADM	NDRG1	TUBB6	ALDOA	MIF	ACOT7	BNIP3	CA9	PGK1	HK2	ANGPTL4	ANLN	BNC1	MRGBP	COL4A6	DCBLD1	FAM83B	FOSL1	GNAI1	HILPDA	KCTD11	KRT17	SDC1	SLC16A1	HIF1A
PMC9825048-13048_2022_Article_1076.nxml--Unnamed_3	Spearman’s correlation test was performed using the proportions of B7-H**4**  The results of Spearman's correlation test between B7-H4 and all biomarkersp-valueCD24CD44PROM1ALDH1CDH1CDH2VIM	CD24	CD44	PROM1	ALDH1A1	CDH1	CDH2	VIM
PMC9810640-42003_2022_4323_MOESM7_ESM.xlsx-SData29-Supplementary_Data_29_Upstream_Regulators_of_the_Seven_Top_Prioritized_Genes	1 provides the p-values and effect sizes (when available) for each gene. Supplementary Data **27**  Supplementary Data 27-34	NAGLU	SRPK2	SYNPO	NKX2-1	LGMN	ELAVL4	HSPA8	AGRN	VAMP8	STOX1	PER2	ARG1	CDK5R1	PSEN1	CAST	PER1	SIRT1	BAG1	RNF181	MARK2	RPS6KB1	GBX2	SRSF2	FYN	LAS1L	STUB1	BMAL1	PRNP	TPH1	FBXO32	TAC1	DSCAML1	ZEB1	DSCAM	ATG7	CYP1A1	MKNK1	KAT5	SYK	LIPE	HMOX1	IL1B	SP110	RET	GFI1
PMC9810640-42003_2022_4323_MOESM7_ESM.xlsx-SData30-Supplementary_Data_30_Causal_Network_Analysis_of_Seven_Top_Prioritized_Genes	1 provides the p-values and effect sizes (when available) for each gene. Supplementary Data **27**  Supplementary Data 27-34	STOX1	SRPK2	SYNPO	NAGLU	LGMN	ELAVL4	MIF	AGRN	PTGIS	VAMP8	PER2	MAGT1	CLOCK	PER1	SIRT1	ARG1	EFNB2	CDK5R1	CASP12	BAG1	CAST	RGN	SMPD2	SRSF2	AEBP1	TACR1	RNF181	MYO1E	ADRB3	TOLLIP	FYN	RPS6KB1	NFIC	GFRA2	RASD1	SFTPC	LAS1L	BMAL1	BLM	ZDHHC7	SLC39A4	NGF	ZEB1	FAIM2	ZNF385B	EMILIN2	SGMS1	EBAG9	MGAT3	AIFM1	TAC1	SULF1	APOL6	HYAL1	KCNJ6	TPH1	HMGA1	KAT5	FBXO32	HYPK	APAF1	BIRC6	CAPN2	SATB1	DSCAML1	PSEN1	ATG7	DSCAM	HIPK2	MKNK1	RET	IL1B	CD79A	FTO	NGFR	SYK	HMOX1	AKR1B1	MAPK14	NUPR1	ERBB4	APOE
PMC9794136-str-54-208-s002.xlsx-S3_eQTL_blood-Unnamed_1		ABAT	ABCB1	ABCC2	ABCG2	ACADSB	ADORA1	ADORA2A	ADRA2A	ADRB1	GRK2	ADSL	ADSS2	AFF4	AKT3	ALDH1B1	ALDH3A2	ALDH5A1	AR	ARG2	ARHGAP35	ARHGAP9	ASPH	ATP5F1C	ATP5PD	AURKB	BAG6	BAX	BCCIP	BMPR1A	BRD8	CA1	CA11	CA13	CA2	CA4	CA6	CA8	CACNA1A	CACNA1D	CACNA1E	CACNA1I	CACNA2D2	CACNA2D3	CACNB2	CACNB3	CACNB4	CACNG6	CANX	CASP7	CAV1	CBS	CBX1	CCNA1	CCNB1	CCND1	CCP110	CD2BP2	CD44	CD46	CDC123	CDK2	CDK6	CDK8	CDKN1C	CFD	CHAF1B	CHCHD7	CHEK1	CHMP6	CHUK	CNNM2	COBL	COQ3	CXCL2	CYB5A	CYP2C8	CYP2D6	DENND2D	DHFR	DIABLO	DOK4	DPH2	DPYSL2	DTX2	ECH1	EDEM1	EFNB2	EIF4A2	ELF3	ENO2	EPHX1	EPN2	ERH	EXT1	F2RL1	FBXL20	FOS	FTCD	FZD8	GABBR1	GATM	GGT1	GK	GLUD1	GMDS	GNB5	GNG5	GOT2	ADGRF3	GPR160	GRB10	GRIK1	GRIK3	GRIK4	GRIN3A	GSK3B	GTF2F2	GYG1	HAT1	HBP1	HDAC11	HDAC2	HDAC3	HDAC4	HDAC7	HDAC9	HERC6	HEXB	HIBADH	H2BC5	HRAS	HRH1	HSP90AB1	HSPA1L	HTR3A	ICAM1	IDH3B	IFIT5	IGF1R	IGFBP7	IL2RB	IMPA1	INSR	IRF1	IRS1	ITPKA	JAK1	JAK2	KCNH2	KCNQ1	KCNQ4	KCNQ5	WASHC5	TMEM131L	KIF11	KLF6	KYNU	LDHA	LDHB	LEF1	LGALS1	LIPH	LMNA	LMNB2	LPAR2	LRSAM1	LTA	MAOA	MAOB	MAP7	MAX	MBNL1	MDH1	MECOM	MEN1	MFHAS1	MTHFR	MTOR	MYL6B	NAT10	NCF2	NFE2L2	NKIRAS1	NME1	NR1I3	NR3C1	NRAS	NRP1	NUDT5	OAS1	OGDH	ORMDL3	P2RX4	P2RY12	PARP10	PDK2	PDLIM1	PGD	PHACTR1	PHF19	PHTF2	PIAS1	PLXNA1	POLD4	PPARA	PPARG	PTPA	PPP3CC	PRDX5	PRKRA	PRL	PRR7	PTMS	PTP4A1	PTP4A3	PWP1	QPCT	RAB5A	RAI14	RALBP1	RASSF1	RAVER1	RBBP6	RET	COP1	RTN2	SBNO1	SCN1B	SCN2B	SCN3A	SCN4A	SCN4B	SCN5A	SCN8A	SCN9A	SCP2	SFMBT1	SFN	SGK3	SLC22A1	SLC25A12	SLC25A24	SLC25A46	SLC29A1	SLC2A1	SLC39A6	SMAD4	SMARCA4	SMARCB1	SOCS5	SPAG7	SPARC	STK17A	SV2A	TG	TGFBR2	TLR9	TNFRSF1B	TP53RK	TRAF5	TRIM13	TSPO	TXNDC9	UBE2K	UGP2	UMODL1	USP32	VDR	VEGFA	ZNF175	ZNF180	ZNF195	ZNF273	ZNF296	ZNF317	ZNF350	ZNF418	ZNF524	ZNF551	ZNF599	ZNF671	ACY1	AMPD2	ARPC1A	B2M	CA14	CA3	CA5B	CACNA1C	CACNA2D4	CACNB1	CASK	CRK	CYP3A5	DLAT	E2F6	F10	FEN1	GALE	GRIN2D	GRIN3B	GSK3A	HDAC10	HLA-A	HLA-B	HLA-DRB1	HSD17B8	HSF5	HSPA1A	HTATSF1	NEK7	NEK9	NR1I2	PFDN2	PLK2	POLR3D	PPARD	PRRC2A	PSMA8	RBMS1	SCN11A	SLC25A6	SMC1A	SRSF2	STUB1	TNF	XRCC6	ZBTB41	ZNF174
PMC9795035-LSA-2022-01609_TableS7.xlsx-S7-Unnamed_3		FAM13A	ADAM19	CAMK1D	CROCC	ATP13A2	MFAP2	CFDP1	BCAR1	MMP15	ITGA1	MOCS2	CHRNA5	NPNT	ACTMAP	IREB2	RIN3	CHI3L2	DRAM2	TSC22D1	FLOT1	PPP1R18	COL15A1	BTC	DMPK	GPD2	MED24	MSL1	TESK2	GNA12	CCDC91	THSD4	CHRNA3	EFCAB5	SSH2	MLLT6	PCGF2	KANSL1	MTCL1	DSP	HLA-DQB1	PPP1R3B	FGD6	ADAMTSL3	NUPR1	SGF29	ITPKC	CCHCR1	POU5F1	RERE	PDGFD	C1GALT1	KALRN	RSRC1	ERI1	ZNF391	ATP2C2	HLA-C	SCGB1A1	SFTPD	PABPC4	ZSCAN21	TSPAN14	GTF2I	LIPC	GIPR	DMWD	HDAC7	PDE9A	TMEM219	LEMD2	TWIST2	POLR1H	RUVBL1	EEFSEC	PSMA4	HLA-DQA1	HLA-B	SUOX	BIN1	INPP5D	CELF1	KAT8	CMIP	MAPT	RAB29	ITPA	SETD1A	POLDIP2	RUVBL2	LAMC1	ITIH4	APBB1	HPX	CTU1	IGF2R	EGF	THBS2	CHIT1	CSK	IPPK	ADAMTS13	CTSS	PROCR	PSORS1C1	HLA-DRB1	NID2	KIR3DL2	GIGYF1	KCNQ1	GDI2	SEMA4D	NME1	CHKB	SLC1A7	ADAM15	PSAP	NUP133	MED22	LPL	TLR4	BAIAP2	DRD2	POLR1B	TAL1	GAPVD1	PICK1	TUBB3	MC1R	FANCA	IRF4	CANX	EEF1AKMT2	SLIT1	ENO1	CASP10	PAK2	GCNT2	TPM2	APBB1IP	KCNMA1	TSC2	DIP2A	GTF2A1	AANAT	LEPR	FCER1G	JAK2	SPC25	CCR5	ARRB2	HSPA4	TNKS2	FFAR4	ARL3	OPTN	CFD	AP2S1	UNC13D	HMOX2	USP7	ATG14	CKB	NRG4	SLC7A6	GATM	SENP2	NDOR1	IRS1	NFE2L2	NOTCH4	RPS2	UBE2D3	SMG5	PSEN2	VTI1B	GOT2	CD40	EPS15L1	YWHAG	AHI1	RGS14	PVR	PLEC	MAPK3	ZNHIT3	TRAM1	IQCB1	SLAMF1	HBS1L	ACO2	ARPC2	ARVCF	CAPZA1	BRD3	AKAP10	RIC8A	AK9	MLXIPL	CAPZA2	REST	ZFPM1	RMI1	CDA	DEPTOR	HIBCH	ING5	POR	CDK10	CD226	PLXNA1	HKDC1	TGFB1	ZNF362	HSD17B13	ARFGAP3	IP6K3	WDR6	GTF2E2	PFKM	MAP3K11	CCND3	RGS11	ALOX5	RRM1	RAPSN	UBA5	ATR	CHTF18	FECH	EIF3F	SEC16A	FANCG	PPIA	MPI	RAB11FIP3	ATAD5	MTMR2	PRIM1	UNC119B	DVL3	INTS8	SPOP	MAG	SYMPK	RNF168	RAD9A	AIP	HK1	EXOC2	MCM4	GTF2H1	POLA2	BBS1	PPP2R1B	PLD1	MUC20	GAS8	NDUFS2	PREPL	GLS	ALDH16A1	LIN52	RPS6KA1	GTF3C5	ACTR1A	CFAP251	NOD1	ESR2	CRAT	PRKD3	SULT1A1	WNT7A	TG	ACVRL1	ACADS	DEGS1	HLCS	ARFGEF2	SPTBN2	RPS26	SLC7A9	PIGQ	POMT2	CXCL2	TNFRSF10C	TRAP1	ARNT	METTL18	ACKR3	LIMS2	GATB	ST3GAL6	PRPF4	AMPD3	RRP12	SLC38A9	PAX8	ELK4	TIE1	TRAF1	BMPR1A	PDLIM1	PRKAB1	TNPO1	SIRPB1	TSPO	FGD3	ZFAND4	NELFE	WDR36	MUSK	NEURL1B	ITK	MAP2K2	LPCAT3	GPLD1	IKBKE	DNAJC3	SELL	CCDC13	NSL1	PSMB7	POLE	STX1B	CASC3	TICAM1	CD80	CASP7	BHMT2	CETP	CYP4A11	ACE	THEM4	EEF1D	CPT2	SLC17A3	DCP1A	MCCC1	APH1B	CHMP1A	WDR18	STX7	CEP170	GPSM1	ACTR10	CSNK1G2	GBA2	MYBL2	TBCD	SPAG8	ATP7B	AP4S1	RBM25	TPM1	IL12RB1	SF3A3	LIN54	WNT3	RAPGEF6	CLU	ANPEP	ADHFE1	LBP	AGTRAP	CTSB	CRBN	FYCO1	RASSF1	ACIN1	C9	TYK2	CD244	SPAG1	ANXA6	SGPL1	LSP1	CNR2	KCNE4	CSTPP1	CKAP5	SREBF1	PAM16	STAG2	INTS4
PMC9788137-ijms-23-15908.nxml--Unnamed_1	of OA chondrocytes, synoviocytes, and different immune cells, including macrophages and T cells [26] (**Table 4**)  OA-related factors targeted by EV-miRNAsCYTOKINESTNFIL1BIL1ACSF1CXCL12CCL5IL11GROWTH FACTORSTGFB1IGF1FGF2BMP2VEGFAHGFANGPT2CTGFKITLGTGFB2IGF2BDNFPROTEASESADAM12ADAM17ADAMTS9MMP1MMP2MMP9MMP14PLAUPLATAPCTIMP2TIMP3	IGFBP4	PF4	IGFBP3	TGFB1	TIMP2	IFNL1	INHBA	VEGFA	TIMP1	SERPINE1	BMP4	IGFBP6
PMC9611763-mmc7.xlsx-Bovine_CD-Unnamed_5	Multimedia component 7	ANXA2	CFB	ECM1	H3-7	LAMC1	LCN2	LTBP1	LTBP2	PTGDS	SPON1	SPP1	TNFRSF6B	VEGFA
PMC9712199-Table_1.xlsx-Table_S2-Table_S2_Angiogenesis-related_genes_from_MSigDB	criteria were protein coding genes and relevance scores greater than the median value ( **Supplementary Table S1**)  Click here for additional data file	ACVRL1	AGGF1	AMOT	ANG	ANGPTL3	ANGPTL4	ATP5IF1	BTG1	C1GALT1	CANX	CDH13	CHRNA7	COL4A2	COL4A3	EGF	EMCN	EPGN	ERAP1	FOXO4	HTATIP2	IL17F	IL18	CXCL8	MYH9	NCL	NF1	NOTCH4	NPPB	NPR1	PF4	PLG	PML	PROK2	RHOB	RNH1	ROBO4	RUNX1	SCG2	SERPINF1	SHH	SPHK1	SPINK5	STAB1	TGFB2	THY1	TNFSF12	TNNI3	VEGFA
PMC7801116-IPHB_A_1866025_SM4043.docx-0-GENE_SYMBOL_2	Supplemental Material  Click here for additional data file	BCL2L1	CASP10	CHUK	HTRA2	NFKBIA	TBK1	BAX	BCL3	BOK	CASP6	IFT57	LTA	PYCARD	TNFRSF21
PMC9640649-41467_2022_34407_MOESM9_ESM.xlsx-Sheet_3-Unnamed_1	(adjusted p ≤ 0.05; two-sided Wilcoxon test and Benjamini-Hochberg correction) (Fig. 5c; Supplementary Data **6-1**)  Supplementary Data 6	HLA-DQB1	NUMB	APC	BRCA1	CD247	CD44	CFTR	F3	FGB	FN1	HIPK3	IGF1	MTRR	PDHA1	PTPRC	RAC1	SCN8A	SRSF7	SMN1	SMN2	SRC	THRA	HBB	ACTB	FMR1	HNRNPA2B1	MAPT	TPM1	BCL2	GSTZ1	NOS3	PLP1	SLC2A2	TJP1	TPM2	VEGFA	TRA2B	CALCA	CASP2	APOA2
PMC4067558-mmc4.xlsx-Table_S14A_CNV-based-NetBag1g_69g_w10kbfk	evidence from various sources, an additional 68% (67/98) are likely to affect ASD risk (**Tables S14**)  Tables S14A–S14E. Characterization of Genes Selected by NETBAG	DBT	PRKAB2	NTSR2	NRXN1	IL1RL1	DBI	ZEB2	TRIP12	KCNH8	KAT2B	LSAMP	PIK3CB	TNK2	GRID2	RAP1GDS1	SYNGAP1	RIMS1	SYNCRIP	SYNJ2	SOD2	PRKN	TBP	LIMK1	PSMC2	DPP6	DLGAP2	BHLHE22	UBE2W	SMARCA2	PTPRD	CACNA1B	PARD3	MAPK8	CAMK2G	SHANK2	ETS1	CDK4	ANKS1B	RNASE6	BRMS1L	MAX	NRXN3	UBE3A	CHRNA7	SCAPER	SH3GL3	ZSCAN2	CHD2	MAPK3	MAPK7	RPL19	MSI2	ARHGDIA	CSNK1D	DTNA	GALR1	UHRF1	PLCB1	CBS	CRKL	LARGE1	MAPK12	DDX53	FLNA	CYFIP1	SKI	SETD5	ABL1	ABCA1
PMC4067558-mmc4.xlsx-Table_S14B_Gene_characteriz-NetBag2g_113g_w10kbfk	evidence from various sources, an additional 68% (67/98) are likely to affect ASD risk (**Tables S14**)  Tables S14A–S14E. Characterization of Genes Selected by NETBAG	EHMT1	UBE3A	SMARCA2	NRXN1	SHANK2	SYNGAP1	FLNA	IKBKG	ZEB2	SKI	ERCC6	CBS	DBT	PLCB1	LARGE1	SNRPN	RIMS1	SYNCRIP	TRIP12	SETD5	SCAPER	CHRNA7	NRXN3	DPP6	PRKN	CHD2	GRID2	TUBGCP5	CSNK1D	DLGAP2	LSAMP	PTPRD	CACNA1B	MSI2	PARD3	SOD2	STAU2	SNX14	KAT2B	DTNA	CAMK2G	DBI	TAOK2	ARHGAP32	TNK2	ETS1	MAPK8	ATOH1	TBP	CRKL	RFX3	RAB5A	PPP3CB	CYFIP1	MAPK12	MAPK3	MAPK11	RAC3	BHLHE22	KLF13	BAZ1B	UBE2W	UHRF1	MAPK7	MAX	ANKS1B	RAP1GDS1	PIK3CB	RNASE6	CDK4	GALR1	LIMK1	CHD1L	WDR4	PMPCB	CYP7B1	SH3GL3	NTSR2	CUTA	STAC2	SYNJ2	RNASE1	SMAP1	BNC1	RER1	ESR2	WTAP	RPL19	PRKAB2	TICAM1	CDK2	SREBF1	IL1RL1	ABCA1	ABL1	ARHGDIA	PCYT1A	STEAP3	BRMS1L	CEP70	PSMC2	PSMB1	TSSK2	CUL2	ZSCAN2	ZNF516	RTCA	KCNH8	SMC2	SNX9
PMC9632455-hoac043_supplementary_st5.xlsx-Cluster_A-Unnamed_7	(18.6%) were unique to the epithelial cells and 67 (34.5%) to the stromal cells (**Supplementary Table SV**)  Click here for additional data file	APOE	MYOF	PDGFRA	PDGFRB	SERPINE1	SERPING1	TGFB2	TIMP1	VEGFA
PMC7584921-mmc4.xlsx-DGIdb-Gene	See also Figures S3 and **S4**  Table S4. DGIdb Druggable Gene Details for Top-Ranked CRISPR Screen Genes and FDA Approval Status of Tested Inhibitors, Related to Figures 4 and S4	ACE2	ACTR2	PPID	ATP6V1A	PIK3C3	CTSL	ACP5	S1PR5	SOCS1	SMARCB1	OGG1	ARID1A	GFER	THBD	SRD5A1	PRMT7	TBXAS1	SLC29A4	ADSS2	IPO7	AKT1S1	IL2	CDK5	EZH1	CASP5	E2F3	PTK6	ACVR1C	SERPING1	KRT19	JUN	LNPEP	MMP12	FGFR4	HDAC9	GNRH1	PRMT6	KCNG2	SLC6A9	IL12RB2	TXK	SRD5A3	F2R	MAP3K11	SETBP1	SIGMAR1	CATSPER4	PRKCA	IL12A	PGD	KLK14	SLCO2A1	BAX	TGFB2	BAD	REG1A	TNFRSF12A	TPCN1	EEF2	LCAT	ABHD6	MARK1	EREG	PRMT8	BRDT	CLCN6	MGAM	EPOR	KCNA4	CXCR6	CACNG2	HNF1A	CPB1	FDPS	COL3A1	FAP	ALPP	SLC16A3	TSC1	PCSK9	XPNPEP2	PSMC3IP	CCND1	PRKD2	S1PR2	DYRK3	CHEK2	CPM	GJA4	ETV1	AGER	PVALB	CDKN1C	NFKBIL1	MPST	PRKAA1	PDCD1	CYP11B2	PI3	QPRT	HTR1E	FER	EPHX1	PSEN1	TRPC4	BCORL1	MLKL	LIPC	KLKB1	CACNA2D1	KCNE1	NDUFA3	TLE3	RPS6KA4	EPHB4	IL27	AGTR1	HUS1	CD7	NODAL	HIPK3	LAMC3	ERAP2	CAMK2D	HTR1A	PTGES	PPP3CB	KCNJ11	PRKX	ADAM10	CD8B	SFTPA1	SLC25A5	ALOX15	TNNT3	LATS2	FZD8	GPR17	TUBB2B	NPY4R	CDKN2D	CA5B	POLD1	NF2	CSF3R	HEBP1	EPHA3	RPTOR	TNNC2	SPHK2	GPR52	PTK2B	GABRQ
PMC9538189-Table2.DOCX-0-KIT	Click here for additional data file	NDUFA13	MAPK13	TNFSF4	OXTR	DHFR	ACACA	GPX8	YBX1	SFXN4	HPSE	RPTOR	MTA1	CD274	ENDOG	BMP4	MTTP	TCF7L2	TLR6	VDR	GADD45G	FMO4	AREG	HK1	PIK3R2	ATG5	SIRT6	JAZF1	FADD	BCL2A1	IL11	MAP3K11	ASPA	ROCK1	NEDD8	GAA	PEPD	CAPN2	PTPRC	CYP20A1	MKI67	SORL1	SORD	MUC5AC	ALDH3A2	CHCHD2	PLD1	TNFRSF11B	TNFRSF10A	PFKM	IL6R	SUMO1	TEK	SLC7A1	FIG4	GLT8D1	LBR	CXCL16	OSM	GRIN1	DYRK1A	DNM2	TACO1	GIGYF2	C5AR1	ALDH3B1	CCR7	MUC1	CANX	ADH1A	FRZB	EEF2	ZFAND1	UBQLN4	TNIP1	SCN4B	ARNT	SDC1	CACNA2D1	AQP1	CDC25C	ACTN4	BSG	LYRM4	KL	ANXA11	ABCC3	MRAP	FANCD2	FIS1	PGAM5	CAMKK2	VIPR1	ADRB3	RTN4	FAAH	GLA	PDE4A	CX3CR1	NOD2	SFTPB	LANCL1	CD38	FECH	TPPP3	IL1RAPL2	TP53INP1	ENC1	PEX5	IKBKG	FYN	ABCG2	UCN2	CD46	KIAA0319L	CXCL2	CD28	GADD45B	EIF2AK4	NEK1	HDAC9	ACAD8	ADAM10	RAG2	C3	HRH2	VEGFC	SLC8A1	MRPS34	IL12B	CIITA	SIAH1	SET	MMD	ITGA2	TLR5	PHYH	HSPG2	PRDM10	RBP4	DYNC1H1	HPRT1	SPARC	MAPK8IP1	TFEB	HDAC2	VNN1	SORCS2	ADSL	NEFL	OTC	LCAT	RYR3	ISG15	MAP3K1	BCR	SLC25A1	EPHA4	MAPKAPK5	CLIC1	SLC7A11	TLR8	NCF4	DGKQ	IFNAR1	MMP8	CDKN2B	TOP1	ACO2	CUL3	DUOX1	CAMK4	CUL1	CYB5A	IGF2BP2	UBE2D2	FAM120A	AQP4	PDGFB	BACH2	PPP5C	AURKA	TLR7	WRN
PMC9538189-Table2.DOCX-0-TTPA	Click here for additional data file	RARA	UCN	PKP2	KCNT1	MGMT	SMPD1	DMPK	PYCR1	UTRN	FOXJ1	CCR5	SLC40A1	CCL11	MECOM	DUSP19	VASP	FH	NOSIP	ESR2	PIK3C3	IL33	CXCR1	PRKCG	DECR1	NR1H2	AKAP9	MSR1	RPA1	RCAN1	FTH1	CYP11A1	SENP3	RRM2B	PDK1	SNCB	CAPN3	RNASE3	PRPH	CFI	LAMP1	BLOC1S1	PML	TIMP2	TRAF2	STIP1	NOSTRIN	MYLK	GSTM5	TPK1	SLC2A4	HLA-A	UNG	IL3	RORA	MDH1	RUNX2	SCARA3	PDIA3	GSTM4	PIGA	BRCA2	UNC13A	TNFSF11	CYP2C8	SERPINF1	PSIP1	TPI1	PDGFRB	CAMK2G	EPHX2	CR1	CYP3A5	AGRN	XRCC6	PPP3CA	UBQLN1	FOXO4	MAPK7	FTL	BACH1	SCGB1A1	FMO2	APC	MYD88	HERPUD1	CYP17A1	TYRP1	XRCC5	FKBP1B	MMP14	TMEM161A	ALOX15	ASL	CCNF	DIABLO	TRPV4	PGK1	NDUFA1	IL23A	ATXN1	JUNB	HSPA14	CD86	FGF7	SCP2	BCL6	GSN	MDH2	IL2RB	ABCC8	PPIG	MCU	MLYCD	CHMP2B	UBC	MSN	PTPN3	SLC19A3	CCNB1	FMR1	HSPA6	HK2	SELL	PRKCZ	PTGIS	AHR	GLS	PPOX	NCAM1	RETN	B2M	CD55	VKORC1L1	SLC25A27	EDNRB	PF4	SMAD2	SOCS1	PYGM	CDK6	MICB	PPARD	UBQLN2	HYOU1	TACR1	BDKRB2	ADRB1	CTTN	DEPDC5	NQO2	ABCC2	SREBF1	SERPINH1	VCL	CASP4	CD34	KRT18	CTSG	SLC11A2	ODC1	TNFRSF10B	CHEK1	CD69	PDLIM4	GH1	LPL	HNF1A	SCARB1	PTX3	RAD51	EZH2	LGALS1	VAPB	ELAVL1	HRH1	ATR	PNKP	GFER	ABCA1	DAXX	CDH2	GZMB	CALB2	MUTYH
PMC9538189-Table2.DOCX-0-ERCC8	Click here for additional data file	DDAH1	NDUFS7	NDUFS6	DSP	NDUFA10	NRAS	IGF2BP1	CXCL9	BCL2L11	STK4	HNF4A	ALOX12	GLS2	CFH	F8	DNAJB1	TBK1	ITIH4	XRCC1	TP73	ANGPT2	AOX1	NME1	DES	TRPA1	TGFA	MAP3K7	EPX	RHOD	GP1BA	LGALS3	CYC1	BAG3	STAT4	NR1H4	FCGR2B	CSK	STK24	AR	GYG1	PRKD2	PPIA	CDK4	IRF5	F5	SCO2	PKM	GLO1	MYH6	MME	FOXM1	ACOX2	JAK1	NDRG1	PEX11B	ERBB2	FKBP5	IL2RA	MSH2	RAB5A	PLAUR	SPR	LCK	MSRB3	GLE1	TAF15	GFM2	SETX	GHRL	KCNMA1	FOXP3	KRT8	PLA2G2A	BRF2	FKRP	ALAD	NDUFB9	ACTN2	ISCU	XIAP	CFLAR	NLRP3	QDPR	CASP2	TYMP	SCO1	PTS	SYP	TYK2	GRN	OPTN	GRIA1	PIK3CB	IKBKB	CEBPB	CD80	PPP1R15A	ACSL4	TUBA1B	STK11	MMP3	SMARCA4	NTRK1	ECE1	LYN	ELK1	ALDH3A1	CCS	SIL1	PSEN2	ARG2	IDO1	MTR	PDIA2	SLPI	SLC1A1	EIF2B4	ADAM17	CYP2A6	HDAC1	CD79A	CYP27A1	RXRA	PTPN1	EP300	CXCR3	NAT2	EDNRA	PFN1	NTHL1	KCNJ2	NRG1	CHCHD10	BECN1	CLEC4A	COQ2	EIF4EBP1	ANGPT1	SOCS3	AIF1	IL15	TRIM21	LTA	NAMPT	MFN2	TIA1	RELA	HGF	GAP43	SLC6A2	CD4	PENK	CFTR	RPS6KA5	CTSB	ERBB4	EIF4G1	KLF4	CYP2B6	ACE2	SESN1	NRF1	PECAM1	KLF2	GSS	EIF2AK1	FLT1	RPS6KB1	OXA1L	ATXN3	HLA-B	ATF3	RAF1	ADA	MAPK11	GRIN2B	ANXA2	COX6B1	HMGCL	CXCR4	CXCL10	MMP13	STK39
PMC9538189-Table2.DOCX-0-TLR3	Click here for additional data file	BAD	TBP	TJP1	ALDH9A1	BIRC5	FCGR3B	PDGFRL	NLRP1	GAD1	ENO2	PEX12	CDKN1B	GJA1	DRD4	IRF1	ATF2	CDK1	RNF112	HMGCR	DHCR24	AHSP	NDUFA6	PLCG1	IRAK1	FMO1	HSP90AB1	ITGAL	AKT2	CCR6	KIF1B	DSPP	CCNA2	CPOX	ALDH1A1	HSPB2	MT3	SDHAF2	EPAS1	LONP1	ABCC1	SETD2	E2F1	MTFMT	CALB1	MBP	S100A9	NDUFS1	IGF1R	CHUK	DNASE1	IFNB1	VIM	ANK2	MAP2K7	CR2	DLG4	DRD1	PCNA	ADCY10	PLAT	TSC1	ELN	MBL2	BMP2	LCN2	GLUD1	TNFSF10	DMD	MCL1	NOL3	CST3	CBS	DDAH2	NTF3	ACTB	PRKAB1	STUB1	FCGR2A	ITGB2	MATR3	APOB	STK25	TLR9	CSF2	APAF1	TNFAIP3	ABCB1	TGM2	ACTA1	GRB2	MRPS14	LTF	CCL4	NDUFS2	BTD	IFNA1	RB1	SMAD4	MAP2K6	SRXN1	LPO	IRS1	SLC17A5	HTR2C	ENO1	LAMP2	ITGB1	SERPINA1	S100B	REST	PIK3R1	CDC42	CXCL12	DAO	BAK1	MTHFR	CSF3	BRCA1	GNAS	SIGMAR1	IREB2	TGFBR1	CARS2	MAP2	MIF	CTSD	MAPKAPK3	OXR1	CACNB4	PXN	HTR3A	IGF2R	CASP7	GSTO2	ANG	EPHA3	PTPN22	MRPS16	GLUD2	CREBBP	SLC25A13	GSTA4	IDH2	TOR1A	DCTN1	MTRFR	EPHX1	BCHE	ERCC6	NFE2L1	EIF2AK2	ADM	COL2A1	VIP	SYK	A2M	CD44	IAPP	PRKCA	SNCAIP	S100A8	NAGS	HNRNPA1	ATP13A2	SLC25A3	DAPK1	TTR	DLST	UBE2L3	G3BP1	ADH1C	DNMT1	MRPS22	TFAM	OSGIN2	SCN4A	UCHL1	FGFR1	OXT	AKR1A1	OPA1	SLC1A2	CRHR1	POR
PMC9509640-13058_2022_1540_MOESM4_ESM.xlsx-7D-340_elements_included_exclusively_in_This_Study	has improved accuracy in detecting CNVs compared to exome-seq due to its uniform coverage [**4**]  Additional file 4: Table S7. Comparison of the genes with copy number alterations in COSMIC, Ben-David et al and this study	TSHZ2	CLTC	ADNP	ADA	YWHAB	MSI2	RNF43	VEZF1	MAP3K3	MED13	STRADA	CD58	TRIM33	PLCG1	TOP1	PDE4DIP	CHD6	PHGDH	REG4	CYP19A1	FAM83A	ZHX2	BDH1	SNX31	YWHAZ	PAK2	RIMS2	FLG	RRM2B	TFRC	TNK2	USH2A	ARNT	TP53INP1	PKHD1L1	RSPO2	GNA13	BPTF	LCP1	MTDH	MRPS31	WWOX	APH1A	BRPF1	GRB2	BCL9	CHD1L	PROSER1	PTTG1IP	MAP3K2	IKBKE	DDX6	PDS5B	CNTN4	CSF1	GSTM1	CHD2	SLC45A3	HMGA2	MAPK8IP3	PGP	ELF3	CDX2	IRF8	ZMYND11	EXOSC6	HYDIN	PLCG2	IL2RA	FLYWCH1	RPS27	GMPS	PRELID1	ARFRP1	SLC31A1	RGL1	MYOC	MAPK9	FRS2	IFT140	FBXO31	MACROD2	ABL2	GJB2	MPHOSPH8	ZMYM2	TUBB3	PAPPA2	LPP	EIF5A2	MAML1	MED12L	CNTRL	CD1D	JAG1	OGFR	SMYD1	STAG1	ATF1	FAIM2	WNT1	TBL1XR1	KLF6	KDM2A	DDIT3	PRRX1	HMCN1	PRG4	SYK	TGFBR1	NAV3	BIRC7	EEF1A2	PTK6	HDAC7	VDR	PTGS2	RARB	NGFR	DCUN1D1	CHD8	RBFOX1	CRABP2	TLR4	PTCH2	CLASP1	ROBO1	UACA	ACVR2A	AIP	CARNS1	GSTP1	PC	ELP2	STK26	CKS1B	IL6R	MUC1	SHC1	TPM3	RNF20	VDAC2	HSP90AA1	LRP1B	ROBO2	ADGRB1	MAFA	ALG8	GAB2	EED	PICALM	SETD3	ANKRD12	RAB25	SMG5	PTK2	MAPK8IP1	AJUBA	BCL2L2	PRMT5	PSMB5	GOLGA5	ID1	FCRL4	BOC	RPN1	EPHB1	NFE2L3	KMT2C	NDRG1	SMC2	CREB3L1	SPTBN2	FADD	FOLR2	PAK1	GPHN	TTLL5	SIN3A	MAP3K13	IRF1	TENM2	GNA12	LFNG	MAD1L1	TAS2R3	ZNF746	MNX1	PTPRN2	FGF19	FGF3	FGF4	LRP1	NACA	SOCS2	HIF1A	GRIN2A	SOCS1	HLF	MRAS	EPHB3	KLHL6	PSMD2	PRDM9	CDH10	SSBP2	KIAA1549	ZC3HAV1	SHH	ESR2	SYNE2	XBP1	PCBP1	CNOT9	WNT10A	SPEG	STK11IP	AFF4	ACTB	HECW2	CD36	TDRD9	MAPK3	PRSS8	ZNF668	EPPK1	PAX9	SSTR1	PHF6	BCORL1	ELF4	ATRX	GPC3	LAMA1	FHIT	MIB1	CABLES1	RABEP1	USP6	MYO5B	PCM1	IL2RB	MYH9	SOX10	RBM28	LTK	PAK6	CAMTA1	RPL22	PIK3CD	TRAF5	PARP1	EGR3	TNFRSF10A	SWAP70	AMOTL1	GAS7	HNF1B	LASP1	MLLT6	MAP3K14	TP73	ERRFI1	RPL5	PPP2R2A	BAG4	ADGRA2	LETM2	TACC1	ZNF703	IKBKB	PGR	ATF7IP	PTPRO	ING1	IRS2	MAPK7	MALT1	GTSE1	NCAPH2	NCOR1	CCT6B	TAF15	CDH20	TNFRSF11A	MAP2K7	ELL	GMIP	PRDM16	PRDM2	SMYD3	ZBTB18	CEP43	AFDN	TUSC3	CLP1	DTX4	ZFP91	POU2AF1	ZBTB16	CD70	MLLT1	SH3GL1	AMER1	AR	FOXO4	MED12	MSN	IGF2R	SLC22A1	SLC22A2	BIRC2	SPRED1	INSR	RYR2	MAP3K4	TIAM2	CEP57	DDX10	GUCY1A2	TBC1D4	FGF14	GPC5	PIK3C3	KDM6A	MAGED1	CSMD1	OR5L1	GRM5	KLF5	KDSR	SERPINB3	TBX22	FAT3	PCDH15	DMD	CDKN2AIP
PMC9510984-Table_1.xlsx-JSLee_et_al-Myeloid-associated	Click here for additional data file	BAG6	IL1B	HLA-DRB5	HLA-DQA2	OSM	PTGS2	HLA-DQB1	HLA-DRB1	HLA-DPA1	HLA-DRA	LSP1	HLA-DMB	HLA-DMA	CD74	HSP90AB1	HES1	VEGFA	SNAI1	ID1	ID3	NFKBID	PTX3	PNP	LCP2	THBD	PPIF	HSPA5	LITAF
PMC9496026-biomolecules-12-01230.nxml--Unnamed_0	2.5. HSPA1B mRNA showed a significant difference in its expression regarding the insulin resistance (**Table 3**)  Relation between the expression of the 6 mRNAs and the insulin resistance in the T2DM groupMedianZbp1HSPA1BTMEM173DDX58NFKB1CHUK	HSPA1B	STING1	RIGI	NFKB1	CHUK
PMC9481159-pcbi.1009767.s022.csv--gene2	the second list, we included all nodes with the largest number of cluster-specific connections (**S2 File**)  Top twenty most differently connected nodes and their interactions partners in cluster-specific networks.(CSV)  Click here for additional data file	RPS6	TBXA2R	NCF2	MAPK1	RSF1	ESPN	PRKAA2	SCAMP3	GLUL	ERRFI1	PXN	CTNND1	ITGB1	EGFR	HK2	ADH6	SLC4A1	CPA3	CPS1	CAMP	SRPK1	SAFB	PEBP1	CTNND2	CXCL5	CD274	DCXR	PHGDH	FMO4	NUDCD1	BAZ1B	BAD	ANKRD28	AXIN2	GPAM	FLNA	PTGDS	EPHB3	FBLN2	SPINK1	COL1A2	MCMBP	SHMT1	C7	ITGA6	CDC37L1	TTC7B	EPB41	TBX3	PTPN1	EFNA5	HSF1	RRM2B	ZRANB2	LEO1	RNF130	PKP2	CAMSAP2	ZSWIM8	HTATSF1	STIM1	RB1	CCL19	S100A8	LGR5	ADH4	SEC62	TRIM28	TESK2	ACSL1	DMTN	ARID1A	FOXJ1	GRIA2	APOB	SQLE	SH3KBP1	DPT	PRAME	KNTC1	ACACB	GRB14	PRKAB2	SPTB	KEAP1	JCHAIN	NUCKS1	NASP	KCTD12	KSR1	OXSR1	GDF2	WNT10A	CTLA4	CYP2E1	LAMA2	GSE1	CCBE1	IGLL5	HHIP	CERS2	PDCD1	MDN1	RACGAP1	MCM2	KRT19	CFTR	COL10A1	GRHL2	MTMR2	TCEAL3	BCLAF1	DNAJC1	PLEC	TLN1	GORASP2	QDPR	DAB2	MAGEA6	ACOX2	TERT	UGT2B4	NUMB	S100A9	SPTA1	CDC34	CSE1L	MPO	ADCY6	CFL1	MDM2	GATA3	ACAT2	MINK1	CAMK2B	XBP1	CPZ	GLO1	FCF1	MAP2K4	PCLO	FAT4	ADH1A	MCL1	ADAR	MYC	SF3B2	BTBD1	CD2BP2	KPNA2	NTRK2	LEFTY1	HSPB1	NBEA	SNCA	ALDH1A1	SRSF1	IRS1	HNRNPK
PMC9469654-Table_1.docx-0-Gene_Symbol_1	sixty-four genes were detected in tumor tissue from LUAD patients in TCGA cohort ( **Table S1**)  Click here for additional data file	STX18	ACTB	TMED10	HRC	TRPV4	SP1	CYBB	DNM1L	BCL2L11	GANAB	HLA-A	VKORC1	RHOA	SEC31B	TOR1AIP2	UBQLN2	TIA1	ACTA1	RYR3	CDKN1A	PON2	HSPD1	THBS1	STX5	SRC	NOTCH1	COMP	VCAM1	ELN	APEX1	ZDHHC6	ICMT	TMCC1	PCSK6	TMX3	ALG13	DMPK	MAPK13	SSR2	MAN1A1	KCNJ11	SLC2A1	CYP1A1	KCNE2	BRSK2	EP300	MAOA	NGLY1	PPARGC1A	SEC22B	MAP2K6	TMEM199	OSBP	SRP68	RAB6A	DRD2	CASP7	CCDC115	RNF5	HIF1A	HSD11B1	MAP1LC3A	HFE	PKD2	OXT	SHH	UBQLN4	BRCA1	GSTM1	F2	RAC1	PPP1R15B	CYB5R3	AGR2	BOK	IL1A	DNAJB1	ATL2	COL7A1	JPH4	IFNG	GPX1	EEF1A1	AKAP9	PMM2	LONP1	CNR1	SSR1	TMX1	SVIP	IGF1	JPH3	MAP2K4	SEC23IP	SCD	TRIB3	LDLR	DHCR7	ARL6IP5	PLEKHF2	DMD	TMEM214	SCAPER	SDHB	KDR	PRDX2	ALG14	MR1	MAP1LC3B	ATXN2	PRDX1	USO1	EPO	MUC1	PIGN	SMPD4	UNC93B1	STAU1	FICD	NPLOC4	CAPN2	NPC1	IL10	CHAT	MGST1	COPA	RNF186	ORMDL3	RNFT1	UBA52	CLN6	SDF2L1	OSBPL3	GLA	POR	TMTC3	SHISA5	MICB	NCK1	SERPINA3	GABARAP	GABARAPL1	UBA5	AIFM1	UGT1A1	GSTP1	PRKCSH	HM13	HTR1A	GRIN1	SCP2	TMCO1	MDM2	NUPR1	UBE2D3	CIB1	HSPA6	ACTC1	AKAP6	TMX2	CAMK2G	AGR3	NR3C2	HMGB1	FN1	SNTA1	INSR	UBB	PTPN11	CASP2	ZC3H12A	CALHM1	TYR	JPH1	LMAN1L	PTGS1	CDK1	DAD1	BET1	CYP2D6	ATXN3	FKRP	SDHA	NAGLU	PRDX6	TLR9	GET4	TMEM43	SSR3	LPCAT3	UBL4A	ATR	FBXO6	CNIH4	UGT1A6	DNAJA1	CDKN3	ICAM1	YOD1	UBE2K	GABARAPL2	SCAMP5	CREBBP	LBR	CLN8	ZFAND2B	JKAMP	NR1H2	UFM1	HMGCLL1	CALR3	SEC11A	CARD14	SLC39A14	GRIN2A	RINT1	UBE2D2	PDZD8	PRKCA	IKBKG	G6PC3	SGPP1	TGM2	MAPKAP1	DBH	GPX7	NPY	CDK5RAP3	SHC1	NDRG1	APOA1	NSFL1C	SCARA3	MSRB3	EEF2	KDSR	FAS	ATP1A3	REEP4	SGTA	ALG11	GBA2	PITPNB	TERT	FKBP1B	RAB2A	ADRB2	TNFRSF1A	PABPC1	MET	MAP2K1	BCL2L10	DES	FUS	STK4	ANXA5	AGER	PTPN2	PIK3CA	CDK5	GOLGA2	SRP54	MYC	DGAT1	SUMF2	ZFYVE27	ATP6AP1	PKD1	COL2A1	MFN2	TECR	PTGIS	HLA-DRB1	PRL	STAT3	RCN1	SOAT2	NOL3	GORASP2	CCND1	CTSD	S100A1	TFRC	SACM1L	YKT6	MX1	PRDX3	HSPA2	PACS2	RNF183	STARD3NL	HSPA1L	FGFR3	SET	HTR2A	MICA	REEP1	TF	FURIN	PIK3CG	TH	DSG2	TTN	MPPE1	MMP2	TMED7	MMP9	DLD	PPM1L	PITPNM1	MAOB	PDHA1	F8	EIF4E	NOS1	FKBP4	CP	RELA	MCFD2	VDAC1	PML	F9	CLGN	GRAMD1A	SYT2	SLC35B1	CUL1	FBN1	EIF2B5	UBAC2	CYP1B1	LEP	BRCA2	CRYAA	MOSPD2	SRPRB	TRPM4	GOSR2	KRAS	BTRC	CD74	GRAMD1B	ELAVL1	USH2A	TMED1	TMEM117	CRHR2	HSD17B12	RHBDD1	DHDDS	CLCC1	DSPP	CDC42	GRIN2B	UBE2D1	HLA-DRA	GHRL	TRPA1	TRPM2	GATA1	ABCD4	BAG1	SERPINE1	KPNB1	ACTG1	DSC2	C1R	TTR	SRP72	PRDX5	MYDGF	USP19	CAPN1	PLA2G6	ZFYVE1	SCFD1	PLOD3	CYB5R4	NLRP1	KNG1	GFAP	DST
PMC9458645-41398_2022_2135_MOESM2_ESM.xlsx-Table_S13-Unnamed_2	the morphine-experienced rats and their respective controls were then processed for snRNAseq (see Table **S1**)  Supplemental Tables	SGPP2	GRIN3A	NEU4	WIF1	ATF2	DGKE	SNAPIN	COMMD8	TBP	FAAH	ERN1	XBP1	MKNK1	RET	ANGPT2	NFE2L2	ATF4	SMAD6	ATF6	DEPDC5	BOK	DDC	FNIP1	MTOR	IRF7	GFI1	CREB1	VPS39	HSF1	KCNA3	NDRG1	RGCC	EIF3H	NKX2-3	FBXO7	ESR2	BCL2L11	TP53BP1	CRYAB	NCOR1	USO1	HDAC7	SLIRP	GNRH2	DNMT1	ITPR1	ACTN2	NR0B2	AKT2	ARNT	PHB2	ESR1	CGA	TSC2	CD40	TCF7L2	SETD7	LY6E	SOX2	ELK1	BARD1	HSPB1	PON2	FGFR4	PPP1R14A	MPRIP	HSPBP1	ARAP1	CEBPD	FABP1	SOCS5	MUC20	F2R	ITGB6	OXTR	FZD9	UBE2L3	SP3	SEL1L	REST	RUNX2	CCL17	UBE2E1	CBLC	XDH	CXCL12	CXCR4	GDF2	CCKBR	ADAM12	ITGA9	NTRK2	TRAF7	CHEK1	MYOC	CYP2C9	MPL	PROK1	STUB1	AFAP1L2	FSCN1	GDNF	FGF6	ADRA1A	MST1R	FGF23	TFF2	RHO	PRKDC	PTPRB	SKAP1	PTK2B	CCNA2	PIN1	NEU3	TRIO	TNFRSF13B	MAP3K13	TCIM	S100A12	LAMTOR3	BECN1	S100A1	GALNT2	YAP1	CYP4Z1	SH2D2A	CCL1	IL36B	IL36G	SRC	TBC1D10C	FZD4	TNIK	NDST1	SLC3A2	NCOA3	CD22	GHR	RBP1	ANG	POU2AF1	CXCL11	MKNK2	RGS20	MAPK8	TRIM41	GZMB	VAV1	MICU1	PRL	EDNRB	KLRC1	PTPRO	IL21R	BBC3	FLNB	BSCL2	TRPV1	GSTM5	UBA1	CELF2	PDK2	RAP2A	KRAS	KLF9	CSNK2A2	UBA3	DDX54	BAG1	CDA	CYP3A5	SRA1	LEF1	PAX7	F3	FBXW7	RPS6KA2	TEC	RXRA	GRIN2B	GADD45B	S100A9	SH3KBP1	ITGA2	ITPKB	AVP	SOX11	DVL3	NEUROD1	PARVB	GSK3B	RGS4	CD24	EGR1	COL1A1	NF1	LTK	IL2	SLC7A5	ARHGAP29	RIGI	ABRAXAS2	SERPINF1	GCSAM	IFT88	UTS2	EYA3	PLEKHG2	ITGA5	IL24	ARHGAP31	FDX1	FDXR	PDLIM2	IL5	HOXD10	PAK1	UNC119	FLT1	CCM2	HINT1	FOSL1	CALR	HSP90AA1	SPN	NFKB1	FAM120A	MLST8	SLC15A4	CYP27A1	DGAT1	COL4A3	SNX27	LGALS1	MID1IP1	CETP	CYP7A1	TAF11	TAF12	TAF13	PML	SIRT6	SCARB1	FGF21	NR1H2	IRS1	CREBBP	PTGER4	TRIM8	FGFR1	CXCL14	SEMA4D	ERBB2	ATG14	SEMA4C	SV2C	CPNE3	CA3	NPR3	AZI2	METAP2	SRGAP3	ZNF703	WNT3A	ANXA2	VCAN	S100A10	ROBO1	TPSD1	CD200R1	FHIP2B	MED16	DGKI	DUSP8	FGF4	CTNNB1	TBXA2R	GIPC1	DUSP16	RGS1	POMGNT1	TAOK2	MADD	GRPR	F11R	MAP3K4	CARTPT	TMEFF2	HCRTR2	OVGP1	LY96	SH3BP2	ILKAP	NR3C2	IGF2BP3	PODXL	ATP2B2	DNAJC3	ATP1B1	KAT5	SENP1	WNT5A	SH2B1	LPL	SATB1	SEMA3F	NLRC5	PREX1	SPRR3	GFRA2	ENAH	DES	LAIR1	CDON	SLC35B2	SCD5	FBXO31	PRLHR	POLG	RIT1	PLAAT4	DCTN1	UNC93B1	PTAFR	APOH	S100A7	NPVF	SCIMP	THEMIS2	THEMIS	FNDC5	ARF6	PTPN5	EREG	KIF5B	SIT1	CD81	FYB1	IFNE	ELMOD1	ELMOD2	LINGO1	DGKD	TGFA	CCNG2	KLF3	FOXP1	SIAH2	TFCP2	IL19	NEK10	RHBDF1	IRF1	ZFHX3	NCOA2	ADORA1	UBE2H	MGMT	PRKAA2	MARCKSL1
PMC9428447-DataSheet2.xlsx-C22vsP22-Target_gene_symbol	Click here for additional data file	IL12RB2	ITGAL	F8	PRNP	SLC2A5	BMPR1B	CDKN1C	MSTN	CDK1	ITGAM	TES	CTTNBP2	CAV2	CD3D	IFNAR2	SDR16C5	PPIL3	ME1	ARL5C	CTNNB1	ARF4	BMP7	PTGER2	GDF9	SLC2A3	LEPR	AGTR1	CP	PSMA6	ERP29	MET	BMPR2	PIGF	PDCD10	AZIN1	SPESP1	HACD1	CD3E	ALB	MB	TIMELESS	PDIA5	ACACA	BRS3	GSK3B	GLUD1	KDR	SLC30A7	CD86	CFTR	OVGP1	GHSR	ASF1A	FOS	FCGR2B	TVP23B	NR5A2	MTOR	SERPINB1	FCER1A	BPI	RELN	LATS1	RHOA	SLC24A5	SLC25A26	SLC25A17	MYC	GPX5	PDIA3	FSHR	RCAN1	SLC25A14	LYZ	BMAL1	ALDH1A1	CD40LG	UBQLN1	PTGS1	STAT5A	EIF1AX	FOXO3	METTL4	TLR3	TLR10	TAF9	ACVR2A	KIT	ATXN3	NUDT16	SLC25A3	ATP1B1	ABCB1	GPR50	SCD5	ARL1	TRPM7	BMPR1A	CYP19A1	TOB2	FH	RABGGTB	LPAR6	ITGB1	RAB28
PMC9411168-41467_2022_32754_MOESM4_ESM.xlsx-Supplementary_Figure_5b-symbol		ENO1	FASN	FKBP4	ODC1	GADD45A	JUNB	VEGFA
PMC9411168-41467_2022_32754_MOESM4_ESM.xlsx-Supplementary_Figure_5c-symbol		ENO1	FASN	FKBP4	ODC1	GADD45A	JUNB	VEGFA
PMC9391936-bctt-14-211.nxml--Gene	negatively correlated with CD44, ALDH1A1, ALDH1A2, ALDH1A3, CXCR4 and POU5F1 in breast invasive carcinoma (**Table 2**)  Negative Correlation Between Expression of OVOL2 and Markers of BCSCsCD44ALDH1A1ALDH1A2ALDH1A3CXCR4POU5F1	CD44	ALDH1A1	ALDH1A2	ALDH1A3	CXCR4	POU5F1
PMC9385370-BMRI2022-3921570.nxml--Gene_dataset	DEGs were obtained. The detailed information about these 34 overlapping genes is listed in **Table 3**  The detailed information about the 34 hub genes and their regulated DEMsCCND1EFNB2GAPDHKRASLOXNOTCH2PON2RGS2TERF2TIMP1TNFRSF10AGGCXIGFBP5hsa-miR-203a-3phsa-miR-16-2-3pLRP6SRSF1hsa-miR-500a-5pNR1H2KEAP1AKAP11SIRT2DLX5CDKN1BRORAYWHAHNAMPTABCG2LIFERCC1SLC6A6SLC25A37TRIM8TNFVEGFAUBE2D3CD44	TIMP2	ALDH3B1	EXOC7	ICAM1	WIPF1	SVIL	PLAUR	SLC25A37	LAPTM5	MAPKAP1	ZDHHC5	MIA3	CPD	NAMPT	IL1R1	BCL6	CD44	OGDH	TNF	SAR1B	MAP3K2	PDE4B	UBE2D3	SBF2	TRIM8	BHLHE40	VEGFA	SLC6A6	TRIB1	RAB7A	BEST1	CSGALNACT2	RARA	EIF5B	DAZAP1
PMC7895922-41598_2021_83110_MOESM6_ESM.xlsx-GSEA-GO-Unnamed_224	The CF patient demonstrated significant differences in expression for approximately 4670 genes (Supplementary Table **5**)  Supplementary Table 5	GLA	DGAT1	CD274	MAP3K3	GZMM	PSD	VEGFA	NCF2	SOD2	ATF3	DISC1	KDM6B	NEDD9	DUSP1	GNAI3	LMTK2	CXCL16	IFI6	INPP5J	UNC13D	DEDD2	WARS1	AANAT	RERE
PMC7523134-SupplementaryTable5RNAseqGroupAvs118.xlsx-GSEA-GO-Unnamed_224	The PBMC transcriptome data from the CF (**Supplementary Table 5**)	GLA	DGAT1	CD274	MAP3K3	GZMM	PSD	VEGFA	NCF2	SOD2	ATF3	DISC1	KDM6B	NEDD9	DUSP1	GNAI3	LMTK2	CXCL16	IFI6	INPP5J	UNC13D	DEDD2	WARS1	AANAT	RERE
PMC9380343-12859_2022_4802_MOESM2_ESM.xlsx-Prediction_results_of_agorithms-Unnamed_14	measures methods, we selected top 50 ranking genes as the cancer driver genes. Figs. **2**  Additional file 2. Results of ranking genes for PDGPCS, PRODIGY and three centrality measures methods on BLCA, BRCA, COAD and HNSC cancers, respectively. In addition, we provided the full list of the gold standard driver genes from the CGC dataset	PLCG1	SDC4	TP53	PRKACB	CTNNB1	PRKACA	MYC	H3C15	NOTCH3	RALA	RHOT1	MAPK3	CYP2B6	CDK8	ALDH1B1	RAC1	SMAD4	ITGB1	PRKAR1B	CDC42	STAM	NFATC2	SIN3B	ARNT	ESR1	FYN	GGT7	CCR8	PARD6B	GNAL	YWHAB	CITED2	FGF3	ITGA2	TKT	HSP90AB1	TYK2	ASAP1	ETS2	GOT2	MAP2K3	PHKG2	PRL	PLXNA1	NOS3	PLXNA3	PROCR	E2F1	GNGT1	NHERF2	EHHADH	FGF20	MMP9	AGRN	BMP4	HCFC1	SALL4	ATP6V1A	BCAN	SORBS3	B4GALT1	DFFB	STING1	UCHL3	MIOX	RHOBTB1	ZYX	PFKFB3	RHOT2	TFAP2E	ADD1	CHRNB1	GPI	MST1	PARD6A	PVR	ACLY	MET	NALCN	DUT	MLST8	VPS37D	ACSL6	HSPA4L	STX1A	ACSL4	EXOC4	GAD1	HIF1AN	NDUFAB1	TMOD3	RGMB	THOC2	TRAF6	CNN3	GTF2IRD1	ALDH18A1	APOE	WDR74	NANS	ULBP3	YAP1	COMMD4	HELZ2	IL15RA	SMOX	GABARAP	RAET1L	SMARCD1	SRM	ALDH7A1	GLO1	IL27RA	KIR2DL1	CLIC5	EPO	NDUFA11	TUBA3E	CLDN10	GBP7	GPC1	GSTM5	ACSBG1	CDK11A	GPC2	SMAD5	SMO	HKDC1	LRCH1	PPA1	TTN	ARRB2	ETFDH	NAA25	PANK3	TPM4	EMC8	GPC3	MYH10	SLC18A1	STK3	ATP6V1C1	CDH10	IL17RC	MYH6	PLEKHM2	TRPC5	CDK5	CYP2J2	F3	LGALS9	NDUFA4	PAIP1	AHCY	CPLX1	KCNAB2	LRRC4B	MFAP2	PFKL
PMC9381593-41416_2022_1831_MOESM3_ESM.docx-0-Antibody	the primary antibodies used in IHC were listed in the Supplementary information (Supplementary Table **S1**)  Supplementary Table S1	MBD3	TFPI2	CD34	MMP1	MMP10	AKT1	HDAC1	CHD4
PMC9310587-GCB-28-3007-s002.xlsx-Table_S11-Unnamed_13	order of magnitude higher than all other species (1679 differentially expressed genes; DEGs, Table **S1**)  Table S1‐19  Click here for additional data file	QRFPR	NR1D2	PPARG	MAK	CILK1	KCNF1	EHMT1	PLCB1	BCO1	EZH2	ADCY8	ERBB2	TP73	HACE1	ADCY2	NIM1K	CRY1	NCOA3	HNRNPU	KDM2B	CRTC1	PAX6	FBXL3	BCO2	DDC	KCNH7	KMT2B	MAST3	ELK4	LIPE	KCNB1	HERC4	DRD5	UBE3A	SNRK	ACE	MARK1	ADRB2	JUND	RELB	KCNB2	PER2	CHD1L	KCNA2	PSMD7	PHRF1	TEF	TRPA1	ADK	PDIA4	NTRK2	SFPQ	LGR6	KDM7A	GFPT2	ADRB1	EZH1	ERBB3	SRRD	NTRK3	TTBK1	ARNT	ADA	FBXW7	LGR5	ROCK1	AANAT	RBM41	NCOA2	TOP2B	CBX3	FABP9	PER1	NCOA1	PLCB4	KLF10	SIK3	MELK	PDIA3	DDR2	FOSL1	FXR1	FBXO16	STAR	DPYD	BNC1	AHR	LEPR	CASP1	MEF2A	PRKDC	WNK4	PPARA	KDM8	NR3C1	LGR4	FOXO4	NFIL3	ROCK2	SIK2	KCNA1	PROX1	ADCY9	OGT	SIN3A	CIPC	SNW1	CXCR3	GRM5	ESPNL	ANO3	TEC	RGS12	SLC33A1	RELN	PTPRC	THADA	FLNC	REM2	ANK3	PTAFR	ZNF592	RGS2	XCR1	STIM1	GGT1	PLCD1	RIPK4	DPP6	SLC44A2	SLC24A3	DLG5	IBTK	MYO5C	LAT2	HK2	KCNG2	ANK2	ZMPSTE24	NMUR2	ABCC4	MAGT1	TSHR	SLC37A4	MMP9	HK1	LRP2	ANXA2	APLP2	HCN2	UNC79	BTAF1	KCNS3	EPM2A	PDE8B	WNK1	SLC25A15	RGN	ABCB6	MICU2	GSTO1	BIN1	ASB2	HECW2	CLCN7	TMC6	NIPAL3	TGFB1	DMAC2	TRPM4	RGS13	PINK1	NRAP	PLCH1	COX5B	BMP4	SLMAP	TMC7	SLC35C1	GEM	PDE1C	SCN3A	ANXA5	ERBIN	KCNK1	RHCG	MAGI3	TANC1	RGS5	CLCN6	TLR9	DAPK2	AGTR1	TOR2A	CFTR	MYO5A	NEDD4	KCNK3	SLC25A32	ANKS6	P2RY12	ANO7	INVS	ATP5MG	TADA2B	GRINA	TBCK	ANO10	FGF1	RANGRF	KCNC4	XPR1	CCR4	CYTIP	P2RY13	UQCRC1	USH1G	P2RX5	DPP10	SLC46A1	BRAF	SFXN5	SNTB2	GRIA2	GRIK4	OXSR1	PDZD7	MYOF	SNX27	KCNJ1	HRH1	GRK1	GAS6	DNM1L	ITCH	NOS1AP	JPH1	RIPK1	PLCH2	G6PD	CLIC2	STAC2	GRID1	PEF1	WDR1	COX15	CHUK	PKD2	PARD3B	OTOF	SCN3B	DNM2	ASPH	ITPR2	CASQ2	TACO1	SLC8B1	HTT	TRPC1	PLCG1	SLC44A4	TADA2A	PDE2A	RHBG	SLC30A2	STAC3	PCSK9	ANO6	PDE9A	CLIC5	LYL1	PROS1	ANXA1	CCR9	TRPM1	MICU1	FER	SLC37A3	STOM	STK39	GPER1	ATP6V0A1	HCN4	TFRC	SELENON	SLC30A4	DAPK1	SLC24A2	ASB10	SPHK2	PPP1R12A	SLC66A1	TRPM6	CHD6	SPG7	SCN1B	TAP2	TTYH3	PCNT	GRIK1	ANO1	TPCN1	MAPK8IP2	RGS4	DTNB	PLCL2	PKD1	ANXA6	CHD9	RGS11	SCN4B	EMB	MICU3	COX5A	PLP2	ABCC5	SLC37A4	ANKK1	CCR5	ERO1B	SCN2A	SLC24A4	FLNA	PACC1	CNGB1	KANK4	TTYH2	PTPN2	KCNS1	MYO6	KIF5A	DPP4	TPCN2	EDNRA	P2RX7	PARL	EGR4	ABCC12	CLCC1	SLC25A26	P2RX1	ABCC8	KCNJ8	PANX1	ADRA2A	NIPA1	PHKG1	ITK	TAP1	BCOR	NRBP1	MCAT	UBE2O	RLBP1	CLN5	GRN	CLN3	LRRK2	WDR24	GPR180	AVPR2	VPS45	TTPA	RAB20	DMXL1
PMC9310587-GCB-28-3007-s002.xlsx-Table_S13-Unnamed_2	order of magnitude higher than all other species (1679 differentially expressed genes; DEGs, Table **S1**)  Table S1‐19  Click here for additional data file	TOP1	HNRNPL	NR0B1	PLCB2	HLF	NPY2R	KDM2A	PSMD1	HUWE1	CLOCK	BNC2	RALYL	DYRK2	SOX14	ATP7A	EP300	CREB1	CBX5	FOXO3	ATG7	ADCY1	MEF2C	MARK2	NCOA2	RBM47	PHRF1	PHF2	GHRHR	RHOQ	ADCY5	KDM5C	NCOA3	MARK1	NFKB2	AHR	NR1D2	GNAQ	ARNT	CASP1	CARTPT	MEF2A	DDX5	JUN	FOSL2	KCNH7	MAK	SNW1	ATF4	ADRB1	PER2	TEF	RAF1	NTRK3	ELK4	CRTC1	KCNA5	NOCT	RBM41	PDE4D	SIAH2	KCNF1	HMGB2	NIPBL	UNC80	FABP9	NTRK2	KCNH2	MARK3	GNA14	SIN3A	KCND3	ADCY3	WASHC1	GRN	CLIC5	DMXL2	RAB38	HECW2	ITCH	NEU4	RAB9A	ITPR1	TRPC7	SLC30A1	SCN4B	SLC24A3	JPH1	PPP5C	ASIC3	ATG5	PLCG2	TANC2	TRPC4	ANKH	CAB39	CHERP	RGS9	CLCN5	TRPC6	MYH10	GPD1L	KCNQ4	ABCC3	MPC1	ASB5	ARL6IP5	PATJ	GSG1L	MYO6	KCNH4	SGK3	DOC2B	PPIE	PLCL2	UCP2	MINK1	AREL1	PEX5	EPHB1	DLG4	TRPM2	MIB2	TOMM40	PARD3B	TGFB3	DPP10	TMC3	CHUK	PEX5L	TRPV1	NETO1	KCNK9	PLCE1	TESC	EGR4	KCNS2	GRM7	PPIF	ANO8	SHD	THADA	DMD	DYSF	AMPH	CRHR2	SLC31A2	GRK4	TGFB2	ANO5	WNK3	SNTB1	AKAP6	TRPC5	ABCB8	GRIK1	STAC2	SCN1B	GRM5	PACC1	XPR1	NQO1	ATP5MG	MAIP1	CLCC1	SCN2A	KCNJ9	STIM2	PKD2	FLNA	FGF12	SLC25A32	HK2	OPRD1	RPS4X	MAGI3	GEM	ABCC5	VAMP2	KCNC4	CCR6	VDAC2	XCR1	ERBIN	KCNJ5	OXSR1	ITPR2	NT5C3A	MEF2D	GRAP2	CCR5	CMC1	STIM1	KCNG2	TPCN1	TRPM4	TACO1	PPIA	SLMAP	AGTR1	JPH3	SLC44A2	STAC3	FLNC	ABCC8	WNK1	RIPK1	HK1	CNNM4	NIPA1	ABCC9	KCNK3	KIF5A	TADA2A	BIN1	TTYH3	PARL	CXCR3	MAX	PAWR	TPCN2
PMC9304246-HEP-75-847-s013.docx-0-Metastasis-associated_genes_1938_4	for the Care and Use of Laboratory Animals. Additional methods are provided in the **Supporting Information**  Supplementary Material  Click here for additional data file	IL4R	IL5	IL6	IL7	IL7R	ILK	IMP3	ING1	ING4	ING5	INHBA	INHBC	INPP4B	INPPL1	INS	IQGAP1	IQSEC1	IRAK1	IRF7	IRS1	IRS2	IRX1	IRX2	ISG15	ITGA2	ITGA3	ITGA4	ITGA5	ITGA6	ITGAM	ITGAV	ITGB1	ITGB2	ITGB3	ITGB3BP	ITGB4	ITGB5	ITGB6	ITGB8	ITIH1	ITIH3	IVNS1ABP	JAG1	JAG2	JAK1	JAK2	JAM3	JDP2	JUN	JUP	KARS1	KAT5	KATNA1	KCNH1	KCNJ1	KCNMA1	KCNN4	KDM1A	KDM3A	KDM4B	KDM4C	KDM5A	KDM6B	KDR	KEAP1	KHDRBS1	BLTP2	CIP2A	KIF14	KIF2C	KIF3C	KIR2DL4	KISS1	KISS1R	KIT	KITLG	KL	KLF17	KLF2	KLF4	KLF5	KLF6	KLF8	KLK13	KLK3	KLK4	KLK6	KLK7	KLK8	KMT5A	KNG1	KRAS	KRT14	KRT17	KRT18	KRT19	KRT20	KRT34	KRT5	KRT6A	KRT7	KRT75	KRT8	L1CAM	LAMA5	LAMB3	LAMC2	LAMP3	LAMTOR1	LAP3	LAPTM4B	LARGE1	LARGE2	LARP7	LASP1	LAT	LATS2	LCN2	LCP1	LDHA	CNMD	LEF1	LEP	LEPR	LGALS1	LGALS2	LGALS3	LGALS3BP	LGALS8	LGALS9	LGI1	LGI4	LGR4	LGR5	LHCGR	LIF	LIFR	LIMA1	LIMK1	LIMK2	LIMS1	LIN28A	LIN28B	LIPH	LLGL1	LLGL2	LMCD1	LMNA	LOX	LOXL2	LOXL4	LPAR1	LPAR2	LRG1	LRP5	LRP6	LRRC26	LRRFIP1	LTB4R2	LTBP1	LYN	LYNX1	LYPD3	LYVE1	LZTS1	MACC1	MACROD1	MAEL	MAF	MAGEA3	MAGEA9	MAGEC1	MAGEC2	MAGED1	MAL	MAML1	MAOA	MAP1LC3A	MAP1LC3B	MAP2	MAP2K4	MAP2K7	MAP3K1	MAP3K11	MAP3K7	MAP7D3	MAPK1	MAPK12	MAPK13	MAPK14	MAPK3	MAPK7	MAPK8	MAPK9	MAPKAP1	MARCKS	MARK2	MASP2	MBD1	MBD2	MBNL1	MCAM	MCF2	MCL1	MCTS1	MDC1	MDK	MDM2	MECP2	MED19
PMC9304246-HEP-75-847-s013.docx-0-Metastasis-associated_genes_1938_8	for the Care and Use of Laboratory Animals. Additional methods are provided in the **Supporting Information**  Supplementary Material  Click here for additional data file	TG	TGFA	TGFB1	TGFB2	TGFBI	TGFBR1	TGFBR2	TGFBR3	TGIF2	TGM2	THBS1	THBS2	THPO	THRB	THY1	TIAM1	TIMP1	TIMP2	TIMP3	TJP1	TLR2	TLR3	TLR4	TLR9	TM4SF1	TM4SF5	TMBIM1	TMBIM4	TMBIM6	TMEM100	TMEM207	TMEM88	TMEM8B	TMEM97	TMPRSS2	TMPRSS4	TMSB15A	TMSB4X	TNC	TNF	TNFAIP1	TNFAIP2	TNFAIP3	TNFAIP8	TNFAIP8L2	TNFRSF10A	TNFRSF10B	TNFRSF11A	TNFRSF11B	TNFRSF12A	TNFRSF1A	TNFRSF1B	TNFRSF25	TNFRSF4	TNFRSF6B	TNFSF11	TNFSF12	TNFSF13	TNK2	TNN	TNS1	TNS2	TNS3	TNS4	TOP2A	TP53	TP63	TP73	TPBG	TPD52	TPM1	TPM2	TPM3	TPP1	TPST1	TPX2	TRAF4	TRAF6	TRAP1	TRIM16	TRIM25	TRIM28	TRIM29	TRIM32	TRIM33	TRIP10	TRIT1	TRPC1	TRPM7	TRPS1	TRPV6	TSC2	TSG101	TSLP	TSPAN12	TSPAN2	TSPAN7	TSPAN8	TTC36	TTC9	TTF2	TUBB4B	TUSC3	TWIST1	TWIST2	TXN	TXNDC12	TXNIP	TYK2	TYMP	TYMS	TYR	TYRP1	UBA2	UBD	UBE2C	UBE2I	UBE2N	UBE2V1	UCHL1	UCP2	UGCG	UGT2B15	UGT2B17	UHRF1	UIMC1	ULK1	UMPS	UNC45A	UNC5B	UPF1	UPP1	USP14	USP22	USP28	UTRN	VANGL1	VASH1	VASP	VAV2	VAV3	VCAM1	VCAN	VCP	VDR	VEGFA	VEGFB	VEGFC	VEGFD	VEZT	VIM	VLDLR	VMP1	VSNL1	VTCN1	VWCE	WASF1	WASF2	WASF3	WASL	WFDC2	WIF1	CCN4	CCN5	CCN6	WLS	WNT1	WNT11	WNT2B	WNT3A	WNT5A	WNT7B	WRAP53	WSB1	WT1	WWOX	WWP1	WWTR1	XAGE1B	XCR1	XIAP	XRCC1	XRCC2	XRCC5	YAP1	YBX1	YES1	YWHAE	YWHAG	YWHAZ	YY1	ZBTB16	ZBTB20	ZBTB33	ZBTB7A	ZDHHC2	ZEB1	ZEB2	ZFHX3	ZFP36	ZFX	ZHX2	ZNF148	ZNF217	ZNF350	ZNF382	ZNF592	ZNF703
PMC9328024-s5_file_elac006.xlsx-Type2_EoPE-Name	Click here for additional data file	MMP1	PRG2	HTRA1	SOD1	IGF1	TNNI2	ADAM9	IL12RB2	COL1A2	CCK	MYCN	S100A6	ABCA1	AMOTL2	CSF2RB	PRKG1	ACE2	COL1A1	TSC22D1	WWC1	RUNX1T1	HGF	MEF2C	PRKAR2B	THBS1	CTSB	APBA1	SNCA	SPARC	SERPING1	TLR1	PEBP1	PTPN13	HERPUD1	INHBB	ANXA1	IRS1	FHL1	ARHGEF12	RPS6KA5	TRIM29	INPP5D	EFS	VASP	PARD6A	CDK9	TAMALIN	SYK	SORBS2	LIMK1	SORBS3	KRT5	SP3	TGFBR2	SPTB	CEBPB	PSMA1	WT1	FGF2	ZFYVE9	LIN7B	VAMP2	TYK2	NEDD4	USP13	TRRAP	WAS	NDEL1	DVL2	RANBP9	HSP90AB1	PTGER1	KPNA2	SH3GL2	TASP1	CTBP2	MAGEH1	ANXA11	PNKP	FBXW11	KHDRBS1	PTEN	CCT7	MAP3K7	STAMBP	FADD	USP7	NRDC	ARF1	EIF3G	ABCF3	ABL2	ACTR1A	ACTR3	ACVR2A	ADCYAP1	AGT	AIP	ANK1	AP3B1	APOA1	AR	ARHGEF11	ARRB2	ATXN3	AURKA	AURKB	BAIAP2	BID	BMPR1B	BRCA2	BRD7	BTBD2	BUB1B	CALCA	CAMLG	CAPNS1	CASP2	CASP7	CCL22	CCL25	CCS	CCT3	CD2AP	CD79A	CDC20	CDH1	CDK2	CDK7	CENPJ	CHFR	CHGB	CHMP1B	CHMP2B	CIB1	COL4A2	CPE	CRMP1	CSE1L	CTNND2	CTTN	DAG1	DAZAP2	DBI	DLGAP1	DLL1	DNMT3B	DPP4	DRD2	DVL3	EDN3	EEA1	EED	EIF3E	ERBIN	ERCC8	TENT5A	FGFR2	FLNC	GABPB1	GAS1	GATA4	GDF9	GHR	GHRL	GIPC1	GLI3	GNG13	GOPC	GPS1	GRAP2	GZMB	HBEGF	HDAC4	HOXB7	HSPB1	HTR1D	ICAM1	IKBKG	IL16	IL6ST	IRF1	IRS2	ITCH	KCNA2	KIAA0513	KLHL20	KLK6	LDOC1	LEPR	LMO2	LRP1	LSM5	LTB	MAD1L1	MAFK	MAP1LC3B	MAP2K1	MARK4	MAST2	MCM7	MEF2A	MEGF10	MLLT3	MMP7	MRPL44	MVD	MYOZ1	NBR1	NCAN	NCBP1	NEK2	NFATC2	NFKB2	NOLC1	NR1H3	NR3C1	NR4A1	NUMA1	NUP98	PRKN	PDZK1	PER2	PIK3CD	PIK3R2	PIM1	PKD1	PLCD1	PLXNB3	PPFIA1	PPFIA2	PRPF3	PRSS23	PTCH1	PTGES3	PTGS2	RAB11A	RAB3A	RAD23A	RAD51	RASGRF1	RBP1	RELA	RING1	RINT1	RPP14	RPS10	RRAS2	RTN4IP1	RXRB	S100A10	S100A4	SDCBP	SHH	SIAH1	SIX3	SKP2	SNRNP70	SNRPD2	SOX8	ZNRD2	SST	SSTR2	SSTR5	STX12	STX3	TAF11	TBL3	TBXA2R	TCEA2	TG	TIAM1	TICAM1	TLE1	TNFRSF14	TNFSF11	TRIM23	TRPC1	TSNAX	TTR	TUBB2B	UBE2I	UBQLN1	USP8	WASL	WDR77	NTAQ1	WWP2	XAB2	XIAP	XRCC4	XRN2	YWHAH	ZHX3	ZNF638
PMC9328024-s5_file_elac006.xlsx-Type2_LoPE-Name	Click here for additional data file	DAB2	EFNB1	FLNB	RAP1GAP	DDR1	ARID3A	EFNA1	IL1RAP	YTHDC1	BAD	PF4	RNF11	ITPR1	UBE2E3	LSM7	CHMP2A	ACIN1	ACTN2	ACTN4	ADRB2	GRK3	AKAP10	AKAP8	ANK2	APLP1	APTX	ARIH2	ASGR1	ATP1B1	B2M	BAG1	BLK	BLNK	BMX	BRD4	BRF1	WDCP	CA2	CABP2	CACNA1A	CALCOCO2	CAPN1	CBFA2T2	CBX1	CBX2	CCR1	CD3E	CD48	CD5	CD72	CDC25A	CDC34	CDK5RAP2	CDKN2A	CLTA	CLU	CNTNAP2	COL4A3	CERT1	COL7A1	CPNE4	CREB3L1	CRY1	CTBP1	CTSD	CTSG	DEDD	WHRN	DHH	DIABLO	DLGAP2	DLST	DNAJC7	DOK1	E2F1	E2F2	EFEMP2	EIF2S2	EIF3F	EIF4EBP1	EMG1	EPB41L2	EPS15	ETV6	EVPL	EXOC7	F10	F2	F2R	FAM118B	FBXW7	FGR	FOXG1	FUNDC2	GABARAP	GGA2	GGA3	GNAQ	GRID2	GRIK2	GRIN2D	GSN	GTF2H1	GTF3C1	HAP1	HDAC5	HIPK3	NSG2	HNF1A	HNRNPM	HOOK2	ID3	IGBP1	IKBKB	IL18	IL2RG	ITGA2B	ITGB3BP	ITK	JAK2	JAK3	JDP2	JUNB	KLK3	KRT27	LEF1	MACF1	MAD2L2	MAG	MAGEA4	MAP2K7	MAP3K11	MAP3K5	MAP4K4	MAPK8IP2	MAPT	MARK3	MED1	MED15	MED17	MEP1A	MLLT1	MLLT6	MRPS9	MYB	MYC	NCOA3	NEDD8	NFE2L1	NFIC	NFIX	NFKBIB	NID1	NPPA	NPY	NR2C2	NR5A1	NSFL1C	NUDT21	PAFAH1B1	PAK1	PARD3	PAX5	PAX6	PDLIM7	PFN1	PIAS1	PIAS2	PIAS4	PIN1	PIP4K2A	PLAU	PLAUR	PML	PNMA1	POLR2C	POLR2E	POU5F1	PPBP	PPFIBP2	PPM1F	PPP1CA	PPP1CB	PPP1CC	PPP1R14A	PPP3R1	PRKCQ	PRKD1	PRPF6	PRTN3	PSMA3	PSMC1	PSME3	PTGDS	PTPN11	PTPN12	PTPRF	PTPRS	PTTG1	RAB35	RABAC1	RANBP2	RAP1B	RBBP4	RBL1	RBPMS	RCOR1	RELB	REST	RFC1	RGS2	RIPK2	ROCK1	RPGR	RPS6KA1	RPS6KA6	RYBP	SAP30	SDC4	SELPLG	SGTA	SH3KBP1	SLC2A1	SMARCB1	SMARCC1	SMG1	SOS1	SPTBN4	SSX2IP	STK11	STK4	STRN4	STUB1	STX8	STXBP1	SYNCRIP	SYNJ1	TAF10	TAF9	TGM2	TLX1	TNFRSF10B	TNFRSF4	TOPBP1	TP53BP2	TP73	TPD52	TRAF4	TRIM37	TRIM39	TUBA8	TUBB2A	U2AF2	UBE3A	USF2	VCAM1	VDAC1	VHL	VTA1	WNT4	WNT7B	YES1	ZFPM1
PMC9309265-Table_1.xlsx-Supplementary_Table_S2-ANGIOGENESIS	to design the real-time PCR primers, and primer sequences for amplification are shown in **Supplementary Table S1**  Click here for additional data file	ACVRL1	AGGF1	AMOT	ANG	ANGPTL3	ANGPTL4	ATP5IF1	BTG1	C1GALT1	CANX	CDH13	CHRNA7	COL4A2	COL4A3	CXCL8	EGF	EMCN	EPGN	ERAP1	FOXO4	HTATIP2	IL17F	IL18	MYH9	NCL	NF1	NOTCH4	NPPB	NPR1	PF4	PLG	PML	PROK2	RHOB	RNH1	ROBO4	RUNX1	SCG2	SERPINF1	SHH	SPHK1	SPINK5	STAB1	TGFB2	THY1	TNFSF12	TNNI3	VEGFA
PMC9300853-Table_1.DOCX-0-Gene	top three results from the Exomiser analysis for each FTD case are presented in **Supplementary Table 1**  Click here for additional data file	TBC1D24	NAT8	SREBF1	HSPA4L	PLPP2	MYH4	SCN10A	TSC2	APH1B	BMPR1B	PHLPP2	ADA2	AP2A2	NOTCH3	MAPK13	SNX1	WDR12	SPTBN2	UFSP1	ESR1	ISL1	GRPEL2	SNAI1	GRN	POLG	CACNA1A	OPTN	PFKL	SORL1	ABCA7	LAMC1	GDPD5	CDH2	UCP2	ATG2A	NPPA	CDC5L	SIRPB1	EPHA2	WFS1	ATG2B	SHMT2	PIKFYVE	NTN3	C22orf15	BABAM1	SMPD3	GLI2	PROZ	TREM2	EIF4G1	RIMS1	SEC31B	AARS1	PRKACA	RAD23A	LTN1	DVL3	ACP3	OSBPL5	ADIPOQ	SH3TC1	CDKN1B	PDE11A	LRP6	SETX	IL16	FGF23	LRRK2	FGGY	RAB36	A2M	CIITA	VIPR2	VPS51	IGDCC3	SCN9A	DEGS2	MYT1	ST8SIA3	PLXNA4	BCL6	SCNN1G	TRAK2	DDX19B	SUGP1	APP	ATP12A	DYNC1H1	SOX10	NIPBL	HOXA5	SLC34A1	PABPC1L	EFNB3	INPP4B	CUX2	NOTCH1	TRPV1	SCN2A	ATM	BMP4	MYH10	UBAP1	RYR1	SYNE2	ETV4	KLC1	GCH1	KSR1	DERA	ERBB4	SPG7	MFN2	CERS2	BSN	MYH13	ST8SIA1	RTN2	CNTN6	LRP4	KIDINS220	VPS52	SDHA	TAX1BP1	PRL	ZNF106	MACROH2A1	MITF	ITGA5	ENTPD4	NTN1	MTMR7	ZNF274	WASHC5	RIOK2	TCF20	DNMT1	RYR3	PTPRN	FBXO25	ETS1	KCNJ11	SLC31A1	NEK1	TBP	ATP1A2	HLA-DRB1	PKD2L1	MTCL1	AP1G1	ANG	NOS2	SCN3A	SLC32A1	CEP126	SMAD3	MAN2C1	KMT2A	RAPGEF3	CEL	PRKAR1B	WWOX	OTUD7B	USP14	WIPI1	COL5A1	SQSTM1	SCN1A	RIMS2	SCARB1	CFTR	PLK2	WWC1	PFN1	PRKCG	CYP4F3	CYP2C9	SHC1	TMEM184B	GIGYF2	RABEP1	BIRC6	CDKN1A	SYT1	EPHA8	CHD2	EZR	PTEN	GLT8D1	VPS54	KCNC1	APOL2	NUDT19	YES1	DNAH8	ABCB6	EPHA4	JAK2	APOB	COL12A1	HNF1A	MAST2	IFI30	LATS1	COL9A3	CDKAL1	MYO1C	OGA	GPC5	FGFR3	SEMA3E	TOR1AIP2	SLC40A1	MYH9	YIF1A	ENDOG	ATP1A4	SLC1A2	MCM3	EPN2	COL22A1	COL6A3	XPO4	TRPC1	SLC2A4	HSPA4	MIB2	DCTN1	SHPK	GZMH	DBX1	CACNB4	FYN	URM1	TNFRSF1A	APAF1	PTBP2	PARL	RB1CC1	OAS3	ERBB3	KIF21A	NPAS4	GNAS	SREBF2	CCNF	MYCBP2	DTL	RET
PMC9302771-fphar-13-912392.nxml--THBD	signaling pathway includes different genes including MAPK14, FOS, MAPK1, JUN, RELA, and AKT1, simultaneously (**Table 5**)  Hub genes enriched in GO and KEGG pathway tableAKT1STAT1IL6MYCRELA	CAT	VWF	HSPA4	ALB	MB	GRIN2B	TGFB2	MMP2	IGF1	ENO2	NPPB	F3	IL1RN	ACTA2	SETD2	SERPINA3	PLA2G6	KDR	PECAM1	ATM	ANGPT2	TIMP1	LOX	FLNA	SLC8A1	ERCC2	ANXA5	ITGAM	CTSB	PLAU	NES	SLC12A2	SMAD2	EGFR	LEP	NOTCH1	BAD	STAT1
PMC9297641-12920_2022_1306_MOESM3_ESM.xlsx-GO_gene_sets_used_in_the_GSEA-Unnamed_275	Additional file 3. GO and KEGG gene sets used in the GSEA	SOCS6	CPNE3	PHLDB2	IQSEC1	TBC1D17	RGS4	PLEKHB1	TNNT3	KCNK6	ABLIM2	BAG4	SPTB	ASAH2	MAP2K7	GPR179	ADAM21	WNK3	SORBS2	DOCK5	OR2T2	DENND1A	PDGFRA	HS2ST1	NTN1	SYK	ADIPOQ	RAB5A	CXCR4	QKI	CACNA2D4	CELSR1	SCARB1	CDC7	BAIAP3	ANKRD27	NCOA1	MAP2K6	PPP1R3B	SCN3A	VGF	PCDHB9	RNF31	TFAP4	SMO	RAC1	MERTK	PLXNA3	RNF168	SEMA3B	TNFAIP3	SPARC	PAX4	VAMP4	AVPI1	STARD3NL	PRKCQ	ACVR1B	RPL5	WAS	SLC12A2	SEMA4A	SERPINB9	TMOD1	CCL3	UCN	BRD2	CCL25	AMIGO1	TFDP1	SLC12A6	SGPL1	GBA1	TTLL7	SERPINE2	BOLA2	XPA	KIF21A	ROCK1	SDC1	PTPN11	KIF3B	SEMA7A	TGFB3	SNCA	SERPINF1	SH3BP5	PRPF31	SHC3	DENND4C	CCND3	WNT10B	IMPG2	ACVR2A	DHDDS	MYOZ1	BTNL2	SLC25A27	IL2RG	PEX7	POPDC2	PFKFB4	UCP2	PARP6	SLC25A14	EXOSC10	RAP1A	VPS18	RAP2B	STC1	SLC9A1	PPARG	PRPSAP2	MCOLN3	CASK	TPM2	TREM2	GMPPB	SRC	CUL1	RFC2	PLAU	SOD1	SLC4A8	TRIM8	PSMC4	ELOVL5	SS18	PDGFC	S100A14	CANX	SULT1A3	CCL8	TM9SF4	PTPRO	RCE1	MPL	SLC44A4	PSMC1	RNF20	PRKAR2B	NDUFA9	RDX	CHRNA9	SYNE2	CD28	CRX	RPS17	ALMS1	SOCS5	CALD1	TEAD1	SLC26A2	CHD7	FGD4	ACAD9	NAGLU	CRADD	MAK	XPNPEP3	SART3	PTEN	MCOLN1	CDK5	CD84	USP18	TNFAIP1	TCOF1	SHH	PALS1	SMURF1	SIM1	MICAL2	CASP10	KRT16	IQGAP1	KNTC1	PROP1	CHTF18	LAS1L	VPS33A	SLC25A4	TRIP6	ENTPD6	LSS	TWSG1	GTF2I	NUP153	POMGNT1	PSAP	NDUFB10	PPP1CA	SRP54	GUSB	TSEN34	CD38	MAN1B1	IER3IP1	TRAK2	ELOVL1	CNTNAP1	SETBP1	CPEB4	PYGL	CA2	RANBP2	TNFSF4	CUL7	PRPF38A	FSCN1	NDUFV2	PRKRIP1	BMP2	PABPN1	CAV1	MST1	CD59	ALDH18A1	ALDH7A1	PUS7	GP6	RTTN	PGAP1	MYH3	PKLR	TRIM68	STAT5B	MRPL17	CD36	CDC23	USP7	DES	FRMD5	TMEM63A	VEGFA	SH3GL1	HEG1	UBA52	ZBTB40	AP3B1	GOSR1	EIF4G1	KISS1	CENPJ	BAZ1B	COQ2	PSMD2	PEX14	NFIX	BTK	KIF11	SCNN1G	PSMF1	RPS27	FBXW7	KLHL3	HDAC8	PAX1	DNAH1	VAMP3	WASL	CAPN1	GLRA1	MRPS14	MKKS	ARHGEF2	AK2	GNA14	CPT2	PTPN9	TM7SF2	CYP4V2	CD74	DZIP3	ZC3H8	TTR	SPAST	ANTXR2	LAMB3	CHST3	CCL19	MRPL20	BCL2	PIGV	TNFRSF14	USP10	CAMK2B	SLC17A5	SMARCAD1	RPS7	PSMB8	SUMO1	GRAMD1A	RTP4	ZNF33A	NT5M	SFTPC	BTG2	NR1H2	IL21	PTGIR	EBF3	LRP5	CHRM3	ERCC6	CYP2R1	CUL4B	AGRN	LMX1B	RPL23	PRKACB	POLE	CLCN7	PMS1	PSMD3	RPS6	STAT3	BCR	PHGDH	GABRG2	TNIP2	VPS4B	PRSS12	ZC3H12A	PRKCD	SUPT3H	AGA	PIAS2	ITGB1BP1	PSAT1	TBC1D24	PEX16	FLNB	RRAS2	NUFIP2	BIRC3	CEP57	RING1	TBXAS1	CPLX1	EIF2S2	CD47	CBS	LEPR	RFC3	MRPL47	SNX14	CITED2	TFAP2A	IMP4	TALDO1	SUPV3L1	UNG	PLEKHN1	MYH7	SBF1	DACT1	CDKL5	MAP1B	PAK3	MTX2	HDAC4	KATNAL1
PMC9297641-12920_2022_1306_MOESM3_ESM.xlsx-GO_gene_sets_used_in_the_GSEA-Unnamed_282	Additional file 3. GO and KEGG gene sets used in the GSEA	PCYT1B	MTMR6	LATS1	DOCK8	BCR	GRK1	TSC1	DIXDC1	SLC12A6	TBCD	GPAM	ADCK1	NPR1	EIF2B5	SOD1	IQGAP1	TBC1D10A	ARRB2	RAB5A	PFDN5	SPOCK2	TRPC5	SOCS5	ROCK1	RND2	CD81	LTBP4	SYTL3	SHANK3	ALDH1A2	PTGER2	CALM3	CXCL11	ECHDC3	PSEN1	PPP3R1	TSG101	AURKA	REST	ROM1	MAPK7	ADNP	PDGFD	TXN	TBX6	MID2	ARHGEF7	SAA1	ABCC11	TMPRSS4	CD6	DUSP21	CALB2	SRF	BCL11B	PLAUR	WNT2	SLC6A1	CACNA1D	ZNF335	BMP2	PTN	TMF1	PDLIM1	PTCH2	CCDC68	RAB20	CAPG	PRPH	SHC1	SH3GL1	RANGAP1	NRP1	THBS4	SLC25A19	PIK3CG	RASSF2	IRS4	POU3F2	MBD5	ATP6V1F	MCPH1	TBX22	CTR9	RPGR	RGS2	ASAH1	PFKM	SMYD3	PGK1	VDR	KIDINS220	SLC16A4	SIAE	RORA	RAB27A	SCNN1B	HSP90B1	SLC15A1	PRKCH	CHPT1	CHD7	HBA2	KLHL7	PIGX	B3GALT6	TSC2	TRIM5	XYLT2	GNG2	MAP3K7	CDC20	PARP9	PSMD3	SCN1B	TTK	SPPL2B	MYL7	DOC2A	UPP1	PRDM14	RGS4	BRIP1	PLA2G6	PSMD1	BAD	ACTR5	NDUFB6	NAPB	PSEN2	DNAJB6	SLC19A2	TFAP2A	DALRD3	RABEP2	RBX1	PABPN1	GNS	PEX16	GAD1	PLOD3	TERT	TRPV4	CTDP1	SHH	CDC5L	MAGEE1	QDPR	JAM2	SESTD1	HPS6	UCHL1	FOXH1	WNK1	HCN3	FKBP10	BMP5	ATXN1	RIPK1	PNPO	USP14	ABCC9	KIF9	NEU1	SORL1	YWHAE	CUL4B	ARL2BP	GOSR2	SUCLA2	UBAP2	TEK	SYNE1	WARS2	GPX4	ATXN2	SREBF2	COX7B	DYNC2LI1	AUTS2	PLEKHN1	ALDH4A1	CDC42	OXCT2	XRCC5	PRPF4B	TESK1	KRIT1	TSEN2	DHX30	NGLY1	TNFRSF1A	SERPINA1	TUBB3	BDNF	VAMP2	B3GALNT2	NIPA1	ATN1	SUCLG1	STAG2	NANS	TRERF1	PRPS1	MRPS25	POM121	CCNA1	CAPN3	TRIP4	SOCS1	NEUROD2	CALB1	DST	PTPN7	UBE2E1	AHR	RAB11A	SEC24D	VPS13C	KIF14	GPC4	PSMD9	SRY	TBCE	TRH	CACNA1I	FOXP3	SFRP1	GTF2I	IL26	DZIP1L	SPHK2	CPT2	OFD1	CD22	SAMD9L	SERPING1	CD3D	MRPL14	SETBP1	RAB18	HMBS	FANCL	RPL11	RAB3B	VRK2	PEX19	RUNX3	NHERF4	BTC	MAPRE2	MYSM1	P2RY12	MRPS22	BCL3	FGF3	BCL10	ADAMTS1	SDHD	NUP85	CRLF1	STIL	PSMC5	CENPF	LAPTM5	RAP1B	TRAK2	ZNF175	PDXP	COQ2	CEP76	TXK	CEACAM1	SIGIRR	SLC6A8	IL2RB	CASP10	FBLN5	RUVBL1	GBA1	TCF20	HERPUD1	SERPINH1	EIF2B4	ARID2	DUSP6	PSMD10	BLK	PRDX2	SMAD4	SMOC1	NECAP1	CAMK4	CDC25C	CWF19L1	FZD9	MAPK1	CBFB	G6PD	KLF4	POLE	COL1A2	TAF6	MEIS2	DYRK1A	RHEB	SMN1	PRDM1	COG4	FGF20	DDX21	DKC1	RPS27A	RBM4	DHCR24	NUP37	EVC2	XPO1	TFEB	ENC1	ALKBH8	TSPY2	ZBTB16	PAK3	DMXL2	CTBP1	IDS	IQCG
PMC9297641-12920_2022_1306_MOESM3_ESM.xlsx-GO_gene_sets_used_in_the_GSEA-Unnamed_283	Additional file 3. GO and KEGG gene sets used in the GSEA	PIGL	MTMR4	PDLIM1	SBF2	RPLP1	MRPS35	UTRN	SSH2	DYNLT1	GBA2	CAMK1G	NPY1R	EIF2S2	SOD2	KSR1	OBSCN	MBP	RAB5B	PFN1	WDR1	UGCG	CD74	S100A8	NDEL1	LPGAT1	CAMKK1	SYTL4	CAMK1	APLN	SLC24A3	DUSP16	THADA	GKAP1	GRIPAP1	CAMK2N1	TWIST1	CDKL5	RFX3	FANCL	MAP2K1	ISL1	WNT10A	TXNRD1	TBX3	DHX38	SQSTM1	CCL5	AP3B1	SPHK2	CRLF1	SAMSN1	NHERF4	STAT3	SKIL	PLD1	WNT6	SLC6A4	CACNA1E	PRDM14	NDRG4	ZSWIM5	TNF	MARVELD3	MRPS7	IFT88	PMP22	PRKACA	CAPZA1	MDM1	NUCKS1	SH3GL2	RAP1A	CDK5R1	TIMP1	RNASEH2A	PKD1	MVP	ROM1	POU4F1	PRKCD	KLF4	LRRK1	TLK2	PRPF4	RGS4	LPIN2	PFKP	SKI	PGM1	VGF	HECW2	SLC16A3	SSH1	RRAS	RAB27B	CEACAM1	C3AR1	SLC15A2	AJAP1	PLSCR3	B2M	COL9A2	PDPR	NDUFA12	VAV1	PIAS1	SCNN1D	TGFBR2	EPB41L4B	PRDX2	CDH1	UXT	PSMD4	SRR	TUBB2A	PRTFDC1	EPS15L1	NTNG2	ALDH5A1	SELP	KCNK15	JAG1	PLA2G10	PSMD2	ZNF304	CALM1	PSEN2	NDUFB7	MRPS14	GOSR2	DMXL2	CEP57	CIDEC	NUP85	CASP8AP2	CAMK2B	UCHL1	CLCN4	ATRX	PRKCG	ALDOB	SLC25A1	PHF6	ZIC2	TMPRSS3	RBM19	PTPRO	RAD51	RSAD2	RPS6KA3	XBP1	SDCCAG8	WNK2	ALS2	RREB1	BMP7	ASAH1	CRADD	PLXND1	RGN	SIN3A	TOR3A	TFAP2A	BOK	YWHAG	TUBA1A	PTPN2	ARMC5	ATN1	SLC25A15	PRKCI	TGFB1	ARSB	PEX16	CFAP418	SMO	SSBP1	MTRR	ALAD	SOX10	CUL2	HADHA	STT3B	RBKS	ZP3	NOL3	TFRC	LAMB3	FXR1	CHST3	TIMM8A	LIG4	GPC1	FOXH1	TRPM7	ANKRD11	CHRNA7	MICAL1	TOR1A	KCNK9	DLX4	TREM2	BDP1	OCRL	SHMT2	NUP153	CCNB1	EOMES	SUCLA2	ADAM19	NDUFS8	CALB2	SPP1	PTPRC	UBE2G1	MAK	SNAP23	SV2B	PCCA	PPP2R2B	SAR1A	IL1RAPL1	ITPA	PSMD10	LETM1	NBN	TTR	CACNA1H	TRAF6	SMYD3	SETBP1	PKN1	NOS3	SMARCAD1	AFF4	XPR1	PREPL	SLIT2	DHDDS	TSPAN6	DNM2	MRPS26	CNTNAP2	NGLY1	ALG14	WARS2	RPL12	RAB13	XPO1	CASK	CBFB	NUDT18	TACC1	SYNE1	HLA-DQB1	WNK1	NUP107	RPL11	PURA	TNFSF18	PMPCB	SON	COL4A1	MAP2K2	PSMC6	FANCF	BTG2	HRH4	BNIP3L	ZNF224	PSMC4	NEK9	DBF4B	TYROBP	CCL2	RELA	ATPAF2	NXN	PDGFB	CLTCL1	NCOA1	ALOXE3	CCDC47	CD81	CDC6	MMP2	IFT140	KLRC4	PSMD11	SEMA4A	PRKDC	TRAIP	DGUOK	DOCK8	CDC27	CARD11	MAPK3	HYAL2	PHEX	C1QA	TRIP12	SMOC1	HBA2	TPM3	BCR	MMP14	PRDM15	HPS5	INPP5E	NOLC1	TMC8	IVD	FAM111A	RGS2	DNAI2	EP300	PORCN	YWHAB	ZC3H12A	MAPKAPK5	POR	BNC1	PLAG1	ERCC3	SNRPB	LDLRAP1	ZMYND15
PMC9297641-12920_2022_1306_MOESM3_ESM.xlsx-GO_gene_sets_used_in_the_GSEA-Unnamed_285	Additional file 3. GO and KEGG gene sets used in the GSEA	PGS1	PIGM	TMSB10	PICALM	CCL5	OPN1SW	VCAM1	CTNNAL1	TESK1	PTS	SCYL1	CCNF	SPTA1	ARHGEF7	BCAR3	MME	RAB5C	PGM5	CDC42	SLC25A20	MELK	RRAGC	USP9X	NR1H4	DYRK3	PICK1	SCARF1	KALRN	PTGS2	SGPP1	SLC26A6	SESN2	CD177	PRKAA1	UCHL1	TBX6	S100A8	PRPF8	CCL28	ARX	PRRT1	UCN	TFDP2	LAS1L	BAIAP3	CCL21	CD164	CHPT1	CD8B	SFRP1	BAIAP2L2	STK11	ZSWIM4	GPR84	WNT7B	SLC8A3	SLC30A2	NCF1	SEMA4G	TP53BP2	ITGB1BP1	SMARCB1	MKKS	SSH1	CAND1	CAPZB	KIF15	SLC2A1	CLEC7A	UBL5	MTMR2	TIMP4	RAD51	PKNOX1	SEMA4C	PRKCE	KL	HMGA2	PDE6G	CD81	SCN9A	RNF6	ALDOA	PGAM2	SMTN	WNT2B	PTK7	SLC24A1	XRN1	CEACAM1	RAC2	SCT	TRPC4	SLC19A1	PRKX	DOLPP1	SEC24C	ARSB	RFK	GBA1	WAS	CBLB	SLC28A3	ASAH1	PPARA	TF	SETD3	PSMD7	MAP2K4	UBE2B	COQ9	RCN2	RAB2B	ASRGL1	SEMA4A	ROCK1	BGN	LTBP4	PSMD4	WDR35	CASP3	DPYSL5	NDUFB10	SET	AMIGO1	LPL	LITAF	ARL2BP	GAN	IFT74	CAMK2G	TBP	RERE	FANCE	XPA	PCCA	PYGL	FBN1	ERCC3	BMP1	CDC25C	PURA	CCND1	CSF1R	VAMP3	HPS1	DUSP26	POLR1D	SOX4	BMP7	PTPRN	SAA1	BMPR2	EIF4G1	TNFSF10	SPG7	KLF4	MMP2	ABCG8	SDHC	MAP3K7	ZNF185	EXOC8	TRIB3	FGF20	PRDX1	KCNJ1	PRKDC	THBS1	LAMA2	ENPP1	OFD1	SUPV3L1	SH3BP2	SRP54	POMGNT1	COX4I2	NOS3	CNKSR2	PINK1	FZD5	PRPF4	TGFB3	STAR	FIP1L1	IQSEC2	TGIF1	RBCK1	GPHN	MAP2K2	UBQLN2	MTHFR	NIPBL	ALAS2	SGCB	SMARCA4	PKN1	PSMB8	MRPS26	PRC1	FZD6	KY	TNFSF9	VPS11	HMBOX1	SPTBN1	LY6G6D	UBE2H	RPL27	LIN7A	IQSEC1	TUBB3	SMARCE1	SPIRE1	USP8	PSMD12	ACTB	PLCB4	UCP2	KCNK17	IFT52	BMP6	TBX22	MAPK11	CUL3	SMYD2	PPP2R3C	MAB21L1	GCC2	LPXN	GCLC	TRAF3	UMOD	MRPS15	PPP1CB	TCF20	HLA-DPB1	COLQ	SH3PXD2B	RPL15	RAP2A	SLC30A1	BRIP1	NUP85	BUB1	RBM20	TKT	PSMD11	RPS3	RIN2	CD1A	PREPL	CNOT3	LMNB2	PEX6	TOX	UPF3B	PSMD1	PRKACB	FTO	RGS4	SREBF1	ZNF226	DAZ3	HLA-A	CEP63	NUP214	VAV1	RGS1	NEUROD2	MYSM1	SON	GLRA1	HDAC3	RFXAP	ERCC1	KEAP1	CASK	CAV1	RPGRIP1	EDNRB	PSMD13	NFKBIZ	TNFRSF1B	ZNF335	STAG2	CPLX1	MAD1L1	THOC1	ZC3H8	BTNL2	LDB1	XRCC4	C1QC	TRIP4	GAD1	SMARCD2	DACT1	FBXW11	APOBEC3G	PPP2R5D	TSPYL2	FARS2	CDC6	HELB	TFR2	BLM	MRPS35	NR2F2	BRCA2	RPS27	ZFP36	NDFIP1	KHSRP	GPX4	SPATA20	ABCC9	CHRNA7	LZTR1	TWIST2	MYCN	HBB	MCM8
PMC9297641-12920_2022_1306_MOESM3_ESM.xlsx-GO_gene_sets_used_in_the_GSEA-Unnamed_289	Additional file 3. GO and KEGG gene sets used in the GSEA	PITPNM1	PIGL	ARHGAP18	ANKRD27	ARHGAP9	RPS3	WIPF1	CDK5R1	TMOD1	BCL2	TAOK1	OPRK1	SLIT2	SPTBN2	PHLDB2	RGS5	OR13G1	BCL2L1	PKP2	LRRC8E	PINK1	ULK1	MAP4K3	NRP1	RGN	PTPRJ	CCDC8	WNK3	IRS4	HEG1	TMEM30A	DUSP26	TGFB1	BID	PARK7	SLAMF8	SLC5A2	RETNLB	VRK2	TGFBR3	HERC1	SYT7	CPNE3	PSMD10	IL27RA	SMYD3	TMEM47	TFE3	TRAK2	RHOF	WT1	CXCR4	SHOX2	BRAF	PTPRM	TSG101	MAP4K4	TSC1	DNAL1	PPP3CA	TRPV5	NCK2	SHROOM4	SMARCC1	SLC11A1	ACTB	NOG	CLEC3B	SGCB	ERRFI1	HTR1A	IMPACT	LMO3	CD36	GDF5	TPP2	MAFB	FBXW11	BDNF	IFNG	ATP6V1B1	SMARCD3	PHKG1	TRIM25	ISLR2	SLC38A5	APTX	SEMA4A	REN	MICAL1	C5AR1	SLC22A1	CYP26B1	SERINC1	PSEN1	PTPN22	CHST12	PTEN	ARHGEF5	HERC3	SLC1A2	PIK3CD	PRCP	SUPT3H	VPS16	WEE1	NLGN4X	RYR1	PPFIA4	CDADC1	BMP2	RYR2	TREX1	DOC2A	PSMD9	BAX	ZRANB3	PLXDC1	NDUFS2	EPS15L1	PHKA1	TP53	CENPF	AP3B2	CEP70	CASQ1	MCM2	CDCA7	RARB	TGFB3	MVK	PODXL	WDR4	CUL4B	THOP1	RAPSN	MECP2	GSTO1	CASP10	TNIP3	KISS1	STK4	SOX4	PTBP2	SELP	SOS1	SNCA	TNFRSF10A	RNASEH2A	PSMF1	DDX6	SMARCA1	TPM3	TLR4	ARMC5	ZFYVE26	RARA	MLYCD	LAMA1	CFI	PRNP	C3AR1	NEFH	NOTCH2	SCO2	TERT	PLA2G6	TRAF3	DYNC1I2	BECN1	TKT	ZNF408	EPX	PPIG	TNF	RHBDF2	RBM10	KRT17	ADCY6	PMM2	IDS	DNAH5	COQ2	EDNRB	LINS1	ZNF592	COASY	EZH2	PARP16	DMAP1	TMEM67	MRPS9	CCNB2	ARID5B	LITAF	FADD	SATB2	TNKS2	BSG	RGS1	UMOD	ABCC9	AP3D1	CYB5R3	NECAP1	PTGDR	TRAPPC4	ERCC4	CBX2	PAK3	VGF	SLC25A27	CPT2	SMARCD1	ALKBH8	CRTAM	FOXE3	ZNF304	USP7	NR1D1	AP1S2	TYRO3	ABCD3	MRPS5	CHD8	NFIB	NAB2	ALG13	GNE	RPL19	RDX	NOC4L	CRX	TNFRSF14	HKDC1	TERF1	PSMB4	STAT5B	MRPS35	TTC8	RSAD2	USP34	CDH2	CFAP418	NIPBL	AURKA	BACH1	CHD7	EPM2A	RORC	SRP19	ZNF668	PSMD1	RPL15	CDT1	LONP2	LAT2	ZNF335	RNF5	ALS2	DZIP1L	TCN2	GPX4	CCNA2	DPF2	DCHS1	CDH1	BAZ1B	IL17RC	CYP2R1	PDGFRB	MIF4GD	IL25	TNFSF4	RAD51C	PHIP	ATXN3	LOXL3	THOC5	MASP1	CCNH	UBE2A	C3	NCOR1	IFT81	CDC6	SETBP1	SMAD4	RPL3L	SNRPB	NSD1	FANCL	SHMT2	UTP14C	CDH23	HELLS	DCLRE1C	ROCK1	ECE1	FTO	EOMES	PER2	SLC4A2	ARX	MAPK1	CDKN1C	ZNF41	ADNP	MYL2	SLC22A16
PMC9297641-12920_2022_1306_MOESM3_ESM.xlsx-GO_gene_sets_used_in_the_GSEA-Unnamed_290	Additional file 3. GO and KEGG gene sets used in the GSEA	PLCH2	PIGB	ARHGAP12	BCAR3	RGS18	RPS27A	ZNF74	CDK5R2	TMSB4X	REST	MARK4	OPRL1	MYOCD	SRF	HIP1R	RANBP3	OR2B3	SMAP1	PLEK	ZC3H12A	VPS33A	BLTP1	PPM1D	ABCG1	CFLAR	LATS1	PTPRO	HDHD2	WNK2	OGT	NLGN4X	EXOC1	DBNDD1	TSPO	BLK	PSAT1	DPYSL5	BAZ1B	SEMA7A	WNT1	TIE1	WAC	USP8	WNK1	MTMR2	PTEN	CD36	MICAL1	CD99L2	TFF3	SMO	PPBP	YY1	SRD5A1	CACNG1	STIL	STK3	TTN	ROCK2	ALG1	RILP	PPP3CB	CCL28	CUL4B	MTUS1	SORL1	SMPD1	RSC1A1	NUMBL	C1QB	CYFIP2	SOX18	PIK3CA	PLXNA3	PRKCZ	GDF15	AXIN2	PCYT1A	WDR1	OCRL	CXCL12	CASP10	PHYH	PHKG2	CACNB3	PTN	SLC22A6	GDPD2	SFRP1	P2RY12	CCR2	SLC22A4	BCCIP	PDP2	B2M	CD81	SMPD3	COL1A2	DOCK5	HERC2	SLC1A3	CDKN1B	PRKACA	TGFB3	CCDC62	PSMD11	TMPRSS3	XRCC2	ZBTB4	RYR2	PPFIA1	TKTL1	RYR3	ZNF687	PPFIA4	SMURF1	PXN	PPP1R1B	SNX14	NDUFS3	CACNG8	MST1	PTPN22	FANCF	RPS7	FXR1	TRIM63	EPM2A	SATB2	RIN2	SLC12A6	JMJD1C	SIN3A	CYP27A1	PRPF3	TNFAIP3	NPHP1	CD33	SMARCE1	PSCA	WWOX	STK11	SOX10	PVALB	CLEC7A	SOX4	DNMT1	TBP	BAG4	GALNS	SMARCA2	TRAF6	ACTN4	B3GALNT2	RARB	LMNB2	EIF2AK2	AGGF1	CTNNBL1	TRPM2	EBF3	MRAS	TBL1XR1	TFAM	GPR143	TBK1	PPP1R15B	ADAM15	MMAB	SLC25A19	BNIP3	CASP1	DDX23	TP53	DGUOK	SF3B5	ECEL1	FARS2	FBN1	PLEKHM1	KRAS	SLC20A2	ERCC3	MLH1	TGFBR2	SLC7A7	PIGV	UCKL1	MAPK1	EPHB4	MRPS6	CCNE2	CARD11	SLC33A1	TNFRSF18	RERE	MKKS	SYK	RGS2	VCP	SLC35A2	WASL	PTGDS	DHDDS	NUBPL	CNOT6	CTCF	LETM1	VIP	SLC4A8	AFF4	RBBP8	AZGP1	BBS4	GATAD2B	NSD1	NID1	CD47	NDUFS7	TYROBP	MAGEL2	MRPL41	GALNT2	PURA	CHEK2	PLXND1	TNNT3	RPL21	BCL2L1	TMEM109	JAG1	RIPK2	NUP214	TGFA	CDSN	RPL3	SORT1	CHD4	DDX21	USP15	ATP6V1A	FAH	RSPRY1	CDKL5	PSMD4	GLI3	RNF128	RPS6KB1	SRP54	CARF	PSMD2	RFC2	TMEM14B	DYRK2	YES1	RPL30	ALG13	ADA	FANCL	PHEX	CCNB1	SMN1	FZD2	ARX	CCDC28B	CPLX1	HLA-DPB1	ST3GAL1	WNT7A	NDUFB10	HAVCR2	RUNX1	KLK7	PYGO2	FCGR2B	NCOR2	CHST3	OTUD6B	ZBTB16	CFTR	RPL4	BRCA2	ACTR6	WARS2	NUP88	SART3	HPS5	ITK	COPS7B	LMX1B	FASTKD3	JAM3	SPHK1	SHMT2	KCNAB2	CITED2	NXN	RPS24	GUSB	CDH2	AP3B1
PMC9297641-12920_2022_1306_MOESM3_ESM.xlsx-GO_gene_sets_used_in_the_GSEA-Unnamed_293	Additional file 3. GO and KEGG gene sets used in the GSEA	PTDSS1	PRDX6	BAG4	GPR65	BMP2	RTP4	ZYX	PSTPIP2	TRPM2	SCP2	CCND1	OR1F1	SAFB2	TBXA2R	DPP9	MADD	MYO1A	SAA1	ATP7A	APOL5	SNCA	DCUN1D5	MYLK2	ZFYVE16	BRSK2	NOG	RAP1GDS1	NUDT16L1	SLC8A1	CAV2	PTN	PRKCE	PRKRIP1	TLR2	SFRP1	VPS13C	CORO1B	CHMP2B	TNFSF14	MAPKAP1	TNFRSF1B	IFT74	HGS	SLC11A1	AP1M1	SEMA6A	CD74	TCHP	TLE3	SPP1	PGM2	FZD5	STAT3	SLC25A23	PRDX2	RAC1	UCN	CD40	SLC25A22	TEKT1	SRGN	CCDC47	PSRC1	SRPRB	SPARC	SORL1	BID	EIF2AK3	TNXB	CACNA1B	PPARG	TP53	DOK4	PRLR	HDAC9	SLC10A7	SPATA7	PSMB8	SEMA4A	FGA	NUP54	SOX15	PLA2G4A	ADIPOR2	PTPN9	TTYH2	DUSP23	SHB	S100A8	SLC4A1	WFS1	SRP54	BAD	GPAM	CHRNA10	BCOR	PRKAA1	NUS1	RND2	UBE3B	SLC3A2	SLCO2A1	PRKAR1A	TLR4	MPND	PSME1	PINK1	ALMS1	BARD1	S100A2	PPFIA3	ADPGK	BMPR2	SCN4B	KMO	PSMD12	RAD21	LZIC	PTK2	NDUFS5	MRPL14	RET	DCXR	AFG3L2	GNPAT	MATR3	MKKS	CAV1	PABPN1	TSPAN7	JMJD1C	ACTL6B	HSD3B7	NSDHL	PEX1	RDH12	C2	RHEB	S100A13	XRCC4	VPS4B	SLC39A4	ELL3	TBL1X	SRF	RAB27B	P2RY12	NAGLU	NOL3	SOX10	CCBE1	SPG7	UBA52	ARPC5L	TOE1	PRKAG2	ATM	SCNN1G	PSEN2	CCR2	FARS2	TTN	TFRC	SLC39A14	YARS2	DHCR24	CCNB1	AMN	ABCA4	SURF1	RNF135	RBM39	TSC1	MMAB	THOC3	HYLS1	DHDDS	ASXL1	FADD	RNF125	SLC7A7	NLGN3	GNS	SLC1A3	SLC25A4	CDH1	NUDT11	DHX33	MRPL40	CHMP7	HAVCR2	COL12A1	LDB1	CTDP1	USP45	TGFBI	RPS28	XPO1	PRPF3	MCFD2	CC2D1A	MYO7A	VPS18	NONO	PTPN3	ERCC4	WDR73	CACNA1E	RIMS2	BAZ1B	BPI	RAB18	CTNNBIP1	TGFB3	USP36	KCNQ1	DPF2	CD68	RP2	VAV1	PNPLA8	MRPL36	ALDH6A1	NOTCH2	HTR1A	PEX3	GATAD2B	RPL24	EXOC4	NUP85	TMEM127	TAOK1	BCL10	AAAS	THBS4	HYOU1	BTK	RPL5	USH1G	SLC22A13	PIGV	RASGRP1	IDS	TCEA2	PSMD8	CSPP1	NDFIP1	RXRG	SSR1	GFI1B	PSMD4	NR1H4	CASP2	RAE1	CACNB3	CRLF2	RPS6KB1	TBC1D24	GYG1	RNF8	IFIH1	FANCL	NIPBL	PHYH	TNRC6C	SOD1	VCAM1	FANCE	RSPRY1	SLC17A5	RUNX1	SOCS1	PSMA1	MTA1	NFKB1	C4BPA	HDAC4	SHH	INPP5E	FRAS1	RPL26	RPL7	G6PC3	SHMT2	CD19	EFTUD2	PDGFRB	BRCA1	PKD2	PLAG1	NUP214	LOXL3	EIF2B5	HSPG2	SOS1	ANTXR2	DMXL2	RPS17	ACP5	PEX16	DYNLL1
PMC9297641-12920_2022_1306_MOESM3_ESM.xlsx-GO_gene_sets_used_in_the_GSEA-Unnamed_294	Additional file 3. GO and KEGG gene sets used in the GSEA	LPGAT1	PITPNM1	GMFG	RGS5	PINK1	CLEC7A	AHNAK	PSTPIP1	TSC1	IPPK	RET	OR2C1	CUL7	TMOD1	MTMR6	GBF1	MYO7A	ATXN2	SSH1	APOL4	BNIP3	TCHP	MAPKAPK5	SNX17	SEMA5A	GCM2	RARRES2	DUSP11	SLC9A1	SOCS1	EPB41L5	VPS11	NHERF4	NR2E1	RHBDF1	POLA1	PTAFR	FOXP1	TNFSF13	NEIL1	TNNI3	CNNM2	NEK9	SNCA	AP3D1	DIP2B	CD79A	SLC8A3	PARD6G	TLR4	SPTA1	PRCP	CALB1	BRS3	SLC39A7	BMP5	TEK	RAC2	NR1H2	AKAP12	GATA4	HYAL3	CHRNA9	CHRNA10	LMO4	MID1IP1	SRC	TMBIM1	NR1D1	TPSAB1	COL6A1	BCAS3	PHEX	PRKCA	AGTRAP	CDC5L	ARID5B	HOXA2	GTF2I	SFRP1	CYBA	PLP1	SRI	NUP54	WDR59	PTPRF	SFXN1	PPM1A	SHC1	SAA1	ANXA8	YWHAE	BRAF	HEG1	PTPN13	TRPC7	PRKCD	POMGNT1	CRADD	DOCK8	RSPRY1	SLC5A2	PRKAR1B	TNF	CBX4	PSME2	SLC1A2	TUBA1A	PTPRO	S100A4	CNTNAP4	SESN2	SMO	SCN5A	ARL6IP6	CASK	PSMD13	RALB	RAD54L	NLGN4X	NDUFS8	MRPS26	CDH26	ATM	TDP1	PHGDH	ERLIN2	CAPG	CAV3	TBK1	TWIST1	STAG2	EXOSC9	FASLG	HNMT	CCDC47	OGT	TPP2	RPL6	BGLAP	NMNAT1	BAG4	BMPR2	CDK5RAP3	TCF7	ST14	RAC3	ST3GAL4	GLDC	WFDC8	SERPINH1	PHACTR2	CBS	SUPV3L1	FGFRL1	UBB	CAPN1	TREX1	DPF2	HRAS	ERCC3	GALE	TRIM39	UMOD	PDGFRA	TBX6	TSPO	SREBF1	NUBPL	PEX19	NOL3	BCKDHA	TSFM	TALDO1	CARD11	PRDX6	TSG101	NDUFS1	DHX16	MAP2K2	ARV1	SLCO2A1	DGUOK	BRIP1	SRCAP	CC2D1A	HMGA2	MME	GMPPB	EPB41L1	NADSYN1	PSMC1	FANCB	MRPL38	ZW10	PARP10	PSMB8	ARHGEF7	PPP2CA	TNKS1BP1	THBS1	RPS29	TRIM25	EDNRB	CHMP7	ZNF142	PTPN22	MARK4	DPM3	PTPN11	KEAP1	B3GAT3	PAX8	RIMS3	ARX	XRCC4	TWSG1	ABCB6	EP400	SH3PXD2B	LMNB2	CD74	RPGR	XRCC5	CRB1	MRPL34	LMNA	CAMTA1	IFNGR1	USP27X	TRAPPC4	RPL26	SAV1	DNAJB14	ACTG1	PTPN3	ACSBG2	TOP1	AP3B1	TGFB1	BIK	BBS9	CD28	SRP54	CEP290	TCP1	PSMD9	PIGO	USP5	RYR1	SSR2	ZNF484	REXO4	FRG1	MAD1L1	SLC35B4	CALM1	RPS19	CLPX	IRAK4	ASAH1	BAZ1B	POLR3A	POMT2	GALK1	FBLN1	PRRT2	PURA	SOS1	WAS	MYH3	ZNF81	COQ2	RUNX3	TNFSF9	PSMA2	PDLIM1	ENPP1	C4BPB	THRAP3	AGL	PPP1R15B	MRAP	LAMA3	BTK	RPL7A	RPS26	WDR13	RPS27	FZD2	ANTXR2	SSRP1	OFD1	HPGD	SKIC8	HAVCR2	HAP1	DTNA	SPAG4	MYCN	IFT57	EBP	EXT1	BCORL1	GATA5	ADAM18
PMC9297641-12920_2022_1306_MOESM3_ESM.xlsx-GO_gene_sets_used_in_the_GSEA-Unnamed_297	Additional file 3. GO and KEGG gene sets used in the GSEA	LPIN2	MICAL2	PKP4	MRPS9	ARSJ	PDLIM1	WAS	SLC5A3	BRD2	P2RY2	TRPC5	PDLIM7	NRP1	NDN	BICD1	MAGEL2	APOLD1	SRC	SORBS2	CASK	OSBPL2	SLIT2	ONECUT2	CACNG6	PTPN5	SRI	TNFSF10	PTPRJ	DMAP1	CDK5RAP3	TNFRSF1A	SHH	SMARCE1	PTK2	DYSF	TNFSF9	PDGFD	TPM1	REEP6	COG7	BRAF	ATG16L2	CPNE5	SMPD1	GJA10	CLDN5	SPTBN1	PRKCD	CEP290	TAL1	CALM2	BMPR2	TGFB1	LGR6	YWHAE	HDAC9	MAP3K7	IQCG	PRKAR1B	JPH2	SKAP1	RAC3	ZFP36L1	STXBP2	USP46	CUL7	COL14A1	WARS2	TMEM100	NR2F2	MAPK1	PTGER4	NR1H4	PRKRA	NXN	LDLR	SH3GL2	SKI	PON2	SUPT6H	PMAIP1	CPEB4	PTPRS	SLC4A7	SSH3	SLC12A2	CCL5	SLC30A2	TAP2	PTN	PCTP	SLC39A10	SLC17A5	ALG1	IGF1	BRAP	UBE2M	SLC6A1	NLRP3	PRKCA	TRAF2	PIAS1	HEG1	SLC1A4	MCPH1	SNX6	S100A8	CADPS	MCEE	SPARC	CCL3	GDNF	NPFF	VANGL2	BCL2	KLHL1	NQO2	MRPS11	SCN3A	CHKB	SACS	CA8	SMN1	ODAD4	ACTN2	GRN	HDAC4	ERGIC1	SCYL1	KIF23	ATP10A	SNIP1	DAZ2	UCHL1	RPL8	SDC1	IER3IP1	PPM1F	PIGV	LZTR1	STK4	TRPV4	SLC11A1	MSH2	AIFM1	BCORL1	FANCF	TAPBP	STAC3	SLC30A3	ARHGAP24	CDK10	RGS4	SLC40A1	CUL4B	GTF2I	TOMM22	VEGFA	COQ2	TBP	TP53BP2	ADNP	CHMP2B	MYOCD	CBS	EIF2B1	TP53	SEMA7A	SART3	NR1H2	NDUFS8	ZC3H10	INTS1	ATP7A	CASP10	MMAB	MDH2	QDPR	KRAS	TAF6	MECR	SDHD	TGFBR2	RFK	TBX20	COL17A1	MRPL32	PTTG1	CAV1	AP3D1	MANBA	TNKS	TLN1	SCNN1G	DDA1	RDH12	RAB11B	HNMT	CRADD	TRAPPC1	LAMA3	BAX	RCBTB1	PEX7	FGF23	IL11RA	SREBF1	FAM111A	PTGIR	PIGM	GATAD1	FKRP	CLTC	ZNHIT3	ZDHHC11	GATAD2B	MRPL9	TCOF1	EIF2S3	IRF2BP2	OPA1	DPM1	RPL27A	RPL4	TNKS2	ARL6IP6	DNAJA3	ADPGK	TSG101	WDR1	THBS1	PERP	NCR1	VCP	FCGR2B	UROS	PSMD12	ZMPSTE24	RILP	SAFB	UBA52	ZNF341	PSMD8	HAVCR2	BRSK1	PLA2G6	CLEC7A	S100A9	PMP22	CCBE1	SMARCAL1	PYGO2	MESP2	GNPTAB	HOXD13	PRLR	HBA2	SEMA4A	RBM3	SOX12	YES1	PLOD3	LMBR1	IRS2	TNFRSF18	PSMA4	TRIP4	RFXAP	C5AR1	DHCR24	ADA	KCNQ1	NGLY1	EXT2	RPL10	RPS29	SMARCA2	DGKE	PLCB4	RFWD3	TDG	HCCS	FANCG	TAF15	TNFRSF14	NOLC1	ATIC	SRPK1	STAMBP	CAMK2G	EED	STEEP1	NSD1	POLG	CCNB1
PMC9297641-12920_2022_1306_MOESM3_ESM.xlsx-GO_gene_sets_used_in_the_GSEA-Unnamed_299	Additional file 3. GO and KEGG gene sets used in the GSEA	LPGAT1	ELMO1	CAV2	PHACTR4	SOX4	POF1B	TMSB10	ALMS1	BMP5	BCR	P2RY11	UCN	ARHGAP18	KRIT1	NPY1R	CCL21	NDE1	NRIP1	SREBF2	SEMA7A	RIPK1	SCARB2	RB1CC1	SCPEP1	PPM1D	STAC	IQGAP1	PTPRO	MAPK8	CALM3	TNR	SLC26A6	STAT5B	SEMA6A	WWOX	FGF17	CAPN2	TSC2	ARL3	REEP6	STK4	SYT7	SPTBN4	SNTA1	FRMD5	TNFAIP3	SRC	ACTR10	PBX4	THBS1	NDFIP1	SMO	RET	YWHAH	RAB18	CUL3	MCTP2	MCOLN1	NAPA	ACTB	STAT1	VAMP2	SLC5A3	RNF10	VEGFA	CAPN1	PPP3CB	MAPK7	PTK2	RUNX1	BCOR	CLTCL1	STIL	MMP21	DDIT4	TAGLN	PMM2	FGF23	RAB5A	ABCG1	PPP1CB	BMPR2	SDCBP	STAT5A	SLC30A4	RAP2C	TTC7A	CCDC65	PRPS2	SETBP1	ARHGAP24	LRSAM1	SLC6A4	RAD51C	PRKCD	TSG101	RUVBL1	PTK7	SLC6A1	TLE6	BCL2	S100A10	VAMP4	GPT2	ABCG5	IRS2	NDRG2	RPS3	MAP4K3	ALS2	NOS3	MRPS6	SCN5A	ACTN4	SCP2	FLI1	DMPK	RILP	SPHK1	CAD	USP27X	MTHFR	KIAA0586	B3GALNT2	OTOF	CEP290	USP4	RPL30	SHH	RAB11FIP3	PRKACG	BCL2L12	TIAM1	TBX6	SMPD1	ATP1A1	PTTG1	MYO9A	MMP14	TOP2B	BCORL1	FZD5	CD99L2	FBXL4	RNF6	HMGA1	PLCE1	CD248	VPREB1	LETM1	UBE2D3	TSEN34	SLC25A26	NFIB	PICK1	NPHS2	COG6	TPR	ZCCHC3	DDX46	VCP	MPI	LSM10	NIPBL	GABRG2	HMOX1	PSMB4	ALG13	MAG	TRIM8	HUWE1	COLQ	MME	SATB2	DHTKD1	PSMD10	ALAD	MRPL9	PEX11G	PTEN	SART1	ERCC4	CCNE1	TMPO	CXCL12	DERL1	PUS7	TRIP11	MDH2	SMARCB1	RAB1A	MEN1	RRAGD	WDR19	CTCF	SLC7A5	PHYH	SSTR3	PEX3	IFT80	CCND1	RB1	TRAPPC4	PYCR2	SLC35C1	ZBP1	COQ6	MRPS34	DPF2	ITK	PABPN1	PIGW	RPL29	RPL6	AAAS	TGFB3	RAD17	CD3E	CARD11	UVRAG	CD3G	RPL10	TMBIM1	IL27RA	NDUFS3	SMARCAL1	PSTPIP1	TUBG1	PSME1	WARS2	ITCH	SCNN1B	UBC	BARX2	ANKRD55	CBFA2T3	SLA2	SLC7A1	SCN7A	CD79B	AP3B1	PSMB9	IFT52	AURKB	TREX1	PRDM5	P4HB	CEP57	RIPK4	RGS2	SPI1	ZBTB16	ALG1	SYP	MYF5	TNFSF14	VNN1	PSMA6	GTF3C4	GBA1	TXK	NPR2	SHMT2	EVC2	CDC6	INSR	RPL12	RARB	DNASE1	POLR1C	ALDH3A2	TNP1	NID1	CDKN1C	AXIN2	FADD	CNOT8	SSTR2	GNAO1	ACTG1	PIK3C2A	ADAMTS10	ACTN2	RNF8
PMC9297641-12920_2022_1306_MOESM3_ESM.xlsx-GO_gene_sets_used_in_the_GSEA-Unnamed_300	Additional file 3. GO and KEGG gene sets used in the GSEA	NR1H4	FCHSD2	CBLB	BNIP2	ELOVL4	CALD1	MYOM2	FSD1	BMP6	RPS6KA1	OR9G9	VASP	NHERF1	EIF2B4	NPY2R	SDCBP	GDPD2	SLC10A3	TRIM21	KLHL22	RIPK2	CD38	MAFB	REN	MASTL	STIM1	SOCS2	PTPRS	MAP2K6	DUSP16	TP53	PINK1	SLC26A8	PREX1	MYLK	ALKBH1	EPX	TTN	XRCC4	TRIP11	STK11	ATP6V0D1	PTPRJ	SORL1	PKP4	TRAF6	SRF	MAPK1	SLC44A4	TSPO	CALM3	SOX4	TIAM1	ACTB	YWHAZ	CNTNAP2	KISS1R	PRKCE	TTC7A	RIOK3	RNF4	STAT2	SYK	WNK3	KIF14	VWF	MPL	SYNJ2BP	MAP2K1	ARID1B	RUNX3	NFIX	PDGFB	NDRG4	GATA2	PPARA	KLF5	NANS	MAP1LC3B	RAC1	TOMM20	PPP1CC	SMO	CXCL12	STAT5B	CACNB3	TNF	SLC4A5	PLEKHA1	PTGDR	WWOX	PRPSAP1	GFM1	KCTD10	ZNF598	SLC6A6	NAGA	C5	RUNX1T1	PLEKHA4	SLC6A2	MAP6D1	BCL2A1	S100A11	STX16	FUT10	STAT3	ABCG8	NEDD4L	VAMP8	NLGN4X	CLIP1	PPM1D	MAGEE1	OGDH	MRPS5	SCN7A	RRM2B	ALAD	PRPF31	SLC13A5	DYNLRB2	CACNA1H	TOR1AIP1	ARX	NIPBL	ALG2	RASA1	SKI	SH3TC2	DDX6	USP1	RPL38	SLC30A5	TUBB	TBC1D4	P2RY12	SESN2	TLE1	TBX3	RGS10	DST	TBX15	ADSL	KLF4	NSD1	HMGA2	VCP	BAZ1B	YIPF2	PIP5K1A	TMEM106B	RORA	RP9	MKS1	ENG	BAD	YES1	SPRED1	UBE2L3	HPS5	DAG1	CD34	CUBN	DOCK6	PHLDA2	TSLP	CDC5L	VEGFA	BCKDHA	RBM17	EGFR	FARSB	CYBA	SLC39A4	SAMD9	PHOX2B	BRAF	PLA2G6	PRPS1	HADHA	NAGK	MTA3	CHD7	MRPL1	TRIP13	IFRD1	DNAJA3	UBTF	LACRT	TNXB	THADA	FBXL15	FBN1	SNAP29	B3GALNT2	ARMC5	RAB3A	UBE2T	RAD9A	GABRD	CAMK2G	FLNA	ZFP36L1	NOTCH2	PTN	BBS12	ARID4A	PLOD1	COG5	FBXO38	COL9A2	SOD1	CYFIP2	PMM2	DCLRE1C	MTMR2	TRIP4	RPL31	RPL7	YEATS4	PEX16	RAD21	MYADM	ACSS1	LRBA	C1QBP	RPL11	SFPQ	ERCC3	ATG5	NEUROD2	GPC3	BGN	UVRAG	PSME2	NGLY1	PLEKHN1	SCNN1G	UBE2D1	KLF7	PSMD11	LAMB2	CUL1	AKR1C3	CARD11	CCL2	TRMT1	CD8A	NDUFS3	SLC26A2	MTA2	NFKBIA	LETM1	GATAD2B	SDHC	CLTCL1	NUP107	BCL3	SPN	ZP3	MRPS28	EBP	ARHGEF2	TNFSF13	AP3D1	PSMA7	GTF3C3	CDKN2A	TYROBP	MAP2K2	MTM1	POLR1D	PHF6	GTPBP3	RPL13	TASP1	SMARCC1	PCCB	EIF2S3	FANCG	TKT	KLHL7	IL18R1	CD28	CDKL5	SSTR3	ATP7A	SLC2A1	TOE1	COG1	TPM2	MDH2	IFT20
PMC9297641-12920_2022_1306_MOESM3_ESM.xlsx-GO_gene_sets_used_in_the_GSEA-Unnamed_301	Additional file 3. GO and KEGG gene sets used in the GSEA	ARHGAP25	RGS11	SOS1	STIM1	MED28	MYOZ3	ARHGEF5	SLC16A2	RPS6KA2	TAS2R3	VAV1	ARHGEF6	EIF2B2	NRL	SELE	SSH3	PLA2G10	STAT3	CAV3	RIOK3	BAG5	CDC42	RENBP	PPP1R16A	STXBP3	GGH	PVR	PRNP	SH3BP5L	TRPC5	SLC2A1	RP2	PTN	ITGA6	APLN	ACOX2	TWIST1	GUCA1B	TJAP1	BTC	CD1D	PTPRS	SOX4	CNTNAP1	TRPM2	CDKL5	DNAJC3	MFAP5	THBS4	CAMK2B	SOX10	TIMP2	RNF6	CA2	AIRE	OFD1	PRKCG	PTGDR	CDK5R1	CLIP1	SYP	SMO	ZAN	PARS2	PRCP	PARD3	VPS18	DCHS1	RDH12	ARL2BP	RTN4R	UROS	PPARD	TARBP2	DPM3	NUAK2	RAC2	SLC23A2	PPP1R3D	BLK	STATH	CXCR4	C3	PTPRO	PLEKHA2	PTGER1	FRAS1	PRPSAP2	ARHGEF2	OBSCN	TRIM41	SLC6A7	CYB5A	C5AR1	CBFA2T3	EPB41L5	SLC6A6	CEP76	RELA	S100A12	STX11	DDO	STAT5A	SGCA	BANF1	PTK7	S100A10	COPS3	DENND1A	ALDH7A1	MRPL41	SCN9A	PAX4	TRPV4	CPT2	PLXND1	DYNLRB1	NOL3	DGKE	PDSS1	ERCC3	EXTL3	RUNX1	SH3BP2	UBTF	ALOXE3	XPNPEP1	RPLP0	SIPA1	TSEN34	OXSR1	TNFSF15	ITCH	TLE2	TCF15	EXOC4	SPARC	TBX3	ALPL	AIM2	PAX8	PHGDH	WRN	MYO9A	ATG9A	BCAR3	ERLIN2	RYK	SCO1	RRM2B	BCOR	PTEN	ZAP70	COG5	UQCRFS1	AFF4	CTLA4	ADAMTSL2	ROCK2	GNS	CNGB1	UCN	RBM19	VIL1	MATR3	ZCRB1	PTPN22	MUC5B	MVK	BUB1B	PEX13	STUB1	CHD7	ZFYVE26	FBLN5	PCCA	PRKAA1	PTMA	STXBP2	PINK1	SYCE1	IL18RAP	AFG3L2	BAG3	CLDN1	TRPC4	HECTD3	EED	NHERF1	NDUFS3	CHD2	RAB3B	SLC4A1	RAD17	FREM2	KCNAB2	PNPLA4	CDKN1C	STAR	PTPN2	MMP14	RBBP4	BIN1	PHC1	MCCC2	PARP9	IFT140	SOD2	AUTS2	PAK3	BAZ1B	MED12	RPL32	RPL7A	CALR	KIAA0586	RAD51C	CD4	TPST2	VEGFB	IL2RA	TLR2	RPL12	SFRP1	CYP4V2	CD36	SNCA	ENPP1	SLC6A9	SH3PXD2B	ULK1	CCL2	UBE2D2	PSMD12	ASAH1	PPP1R9B	ABCB11	CUL1	CCL3	RERE	WAC	CYBB	MEGF8	RPS6KA5	CTCF	COL13A1	TRAPPC4	AGPAT2	ANKH	RNASEL	SRC	LAPTM5	BRIP1	TBK1	TNFSF9	TNFSF18	PSMB1	TBPL1	PMM2	C8G	RPL27	HERC2	MYLK	DYNC2H1	BMPR2	RPL15	FANCL	SMARCC2	IVD	DPF2	TERF2IP	TP53BP1	POLR1C	CITED2	TNKS1BP1	CD84	ORMDL1	NDUFV1	AURKA	DPM1	EXOSC2	CHRNA7	UBE2T	LZTR1	UCP2	PYGO2
PMC9297641-12920_2022_1306_MOESM3_ESM.xlsx-GO_gene_sets_used_in_the_GSEA-Unnamed_302	Additional file 3. GO and KEGG gene sets used in the GSEA	WDR1	IQGAP1	STK3	TACR1	ACTN4	RCSD1	MAP6D1	CYP4F12	RPS6KA3	TAS2R4	VAV2	CDC42BPB	EIF2B5	NTRK1	SFTPD	ARHGAP17	SLC10A7	STK11	PTCH2	DYRK4	FEZ1	CDH1	RGS2	SSH2	VAMP2	CFLAR	ARHGAP22	RELN	ELL	TRPC6	NADK	RPGR	ZSWIM5	FKBP14	TNFSF18	CASP3	UTY	UCP2	NHERF1	SYK	SYNGR1	CXCL16	SPI1	FBF1	CCR2	PRSS3	IFT88	THRA	NIPA2	SOX15	TLR3	RPL24	CACNB3	NTNG1	PRKCZ	PTGER1	WASL	RTN2	STAT4	SYT5	SUMO3	WNT2	HSPB1	CHD7	CALCOCO1	HYAL2	PORCN	FRAS1	SLC6A4	PSMB9	CROT	SIAE	SEH1L	RALA	SLC23A1	PPP1R8	SOX4	GOLPH3	STXBP1	TMEM38A	TSC1	PTPRS	ELOVL5	PTGER2	SOS2	CTPS2	NGLY1	BCAR3	TRIM47	SLC6A8	MMP2	PRKCH	UBA52	NCOA1	OVOL2	NCF1	TRIM46	BCL2L1	S100A13	STX10	KMO	STK4	SH3GL1	FANCF	SNX4	NLGN2	CCL21	TSPYL5	MARK4	P4HA1	MRPL40	SCN10A	DGUOK	RELA	AFF4	COL6A3	TEKT1	MTMR4	TIA1	PIGO	DACT1	FLII	CDKN2C	HTRA2	SBF2	ERCC5	XPNPEP2	RPS3	PINK1	DHX16	NUP153	ANAPC1	ARMC10	TLE3	TFAP2A	RNF6	SPRR3	ACAT1	EIF2AK3	HMBS	ARX	XRCC2	IKBKG	PLEKHF1	KLF11	COPB2	BDNF	ALMS1	GGT1	MTR	WDR35	ZP3	FOXE1	VDAC1	MERTK	ERBB4	ATIC	PSMF1	DNMT3A	VPS33A	UGP2	RBM8A	WAS	TCN2	PRPF18	XYLT2	KY	NAGS	ZNF687	HERC1	EIF2B2	ATP10A	TSPAN7	PTPN11	PDK3	TPM2	MFN1	PHF12	GSS	MRPL44	KIF3B	IL18R1	TDP1	CD3E	WNK1	LDB2	UTRN	SELP	ZYG11B	DHX38	MTFMT	CHMP2B	RAB6A	PARS2	RAD21	TRIP13	BCL11A	STARD3NL	SASH1	ZFP36L2	MBD5	PTPN6	RBBP5	MEOX1	LETM1	SLC33A1	ITCH	NDUFA10	SSBP1	WWOX	MYO9A	BLTP1	RPL34	RPL8	NDEL1	GPR35	RB1	CD5	TPST1	VRK1	KIF11	RPL13	SFRP2	SLC24A1	CD40	NDUFB11	CUL7	CNOT6	EBP	CCL3	UBE2D3	RFXANK	PSMD13	CFH	OFD1	IRS2	CCL5	PMPCA	SDCCAG8	NDUFS8	POMT2	TRIP12	MAPK1	IFIH1	PHEX	ERAL1	NPHP3	GUF1	SRF	FZD5	JMJD1C	MID2	SNAP25	TNFRSF14	SART1	PSMB2	CLOCK	UBE2N	ETFA	LFNG	GPX4	BMP2	RPL17	FGFR3	SMARCD1	IRF2BP2	CSPP1	POMC	TWIST1	MAP2K1	HIC1	BCL10	ORMDL3	PEX14	PIGW	ZNF41	LMBRD1	FGF9	FANCG	ISCU	SPOCD1
PMC9297641-12920_2022_1306_MOESM3_ESM.xlsx-GO_gene_sets_used_in_the_GSEA-Unnamed_303	Additional file 3. GO and KEGG gene sets used in the GSEA	CDC42	NRP1	STK4	TGFB3	ACTL8	PDLIM7	BAIAP2L2	SMPD1	RPS6KB1	TAS2R16	VEGFA	CD44	HERC2	NTSR1	ITSN1	CEP192	LRRC8C	SUPT5H	HYAL2	CCNK	SEMA3E	RGS4	CDC14B	TERT	EIF2B4	RAB3A	PRSS8	SPRY4	TYROBP	BMP6	PRPF4	ZSWIM6	PIK3CA	LACRT	C19orf12	VCAM1	IDH3B	OTOF	ADAM17	VAPA	BBS2	BRCA1	TNKS1BP1	UBB	STXBP1	PRTN3	WNT5B	TLR2	CAMK2D	SP3	TLR4	RYK	FZD5	TCF20	SHANK3	MAPK1	PTGER2	NAV3	SAA1	STAT5A	TF	BNIP3L	WNT3	BVES	HIF1AN	PSEN1	GPAM	SERPINH1	ADA	TFAP2A	BMPR1A	SF3B1	PPARG	TBX3	POMC	MKKS	RAP1A	SLC12A6	PPP2CA	SP1	DNAJC1	STXBP3	SLC25A23	TST	OVOL2	PPCDC	PTGER3	CHD7	CHST7	INPP5E	SYDE2	RNF185	SLC6A9	TNFSF15	PRKCQ	CBFB	BBS4	SLC8A2	CEP63	BCL2L2	S100P	ADAM23	SCARF1	MMP14	SNAP23	IFT80	BID	PTPRO	P4HB	MRPL38	SCNN1B	COPA	SNAP25	SLC2A1	DPAGT1	ESPN	CTDP1	CWF19L1	BCORL1	ABCC9	PARN	GNAS	NIPBL	POMT2	SAMD9	USP7	RPS13	SLC6A1	CRB2	GATA2	KCTD10	TLE4	TGFB1	BCR	SRC	PHIP	ROCK2	MYCN	STS	XRCC3	EGR2	KREMEN2	CAT	CLCN4	SORT1	IFIH1	TRIM8	WDR19	PREX1	CXCR4	ALG8	YWHAB	PLOD1	PBX1	NOTCH2	CD38	MTRR	NDUFA10	UQCRB	SERPINB7	THRAP3	WNT1	MLH1	THOC5	SLC35A2	MEIS2	PTRH2	LMBRD1	PMP22	CREBBP	EXOC8	PMS1	NDUFS3	PRKAR1A	JMJD1C	PRKAG1	MIER1	ACVR1	SLC25A1	CD28	CFLAR	MSTO1	MYADM	HLA-DRB1	CCT6A	VASP	GFRA4	TBL1XR1	LARP7	NTN1	SUCLA2	PCDH19	MAP4K2	SDHB	RAD51	UBE2T	HBA1	PLA2G6	STAMBP	STC1	BAK1	MDH2	RBBP7	PIGW	POLR3A	COPB2	RNF135	SLC10A2	SUOX	CACNA1B	DNMT3A	HK1	AP1S2	RPL35A	RPL9	SEH1L	TEAD1	RBL1	CD6	DGAT2	WEE1	GPR35	RPL15	SHH	XYLT2	CD40LG	NDUFB3	PKD2	ZNF12	MTA3	TRIO	TRIM5	CCL5	UBE2L3	NR1I2	PSME1	LPIN2	KLHL22	SLC4A4	DGKZ	SOX4	CCL20	MTX2	SLC26A2	NDUFB11	CHRNG	GTF3C4	ERF	NPHP1	UNG	EEFSEC	SRP54	NKAP	CDCA7	SLC29A3	CHRNB1	RIPK2	DNAJA3	PSMB3	NCOR1	BAG3	VAV1	DKC1	RYR1	RPL18	RFWD3	SMARCD2	ITK	PRDM5	IL6	UBA52	UBE3B	KHSRP	SIGLEC10	QKI	GLA	TAF4B	ARID2	RPS24	AP3B1	PIGT	CIZ1	RGN
PMC9297641-12920_2022_1306_MOESM3_ESM.xlsx-GO_gene_sets_used_in_the_GSEA-Unnamed_304	Additional file 3. GO and KEGG gene sets used in the GSEA	ARHGEF7	STK11	TSPO	ARPC5L	BCL7B	CEP70	SNCA	RPS6KB2	TAS2R10	VIL1	SLK	HERC1	GPR143	SH3GL1	FIGN	ALKBH7	MAP3K7	ADAM15	CDKL1	TOX	KCNK15	CDC14A	THBS1	EIF2B2	RAB13	PSEN1	CASP3	VCL	SLC12A2	BBS12	PTPN2	STAMBP	SEMA5A	SESN2	VEGFA	TSPAN7	COG1	ATP6V1F	MYOZ1	TRIM21	CASK	UCP1	BSG	AZU1	FZD6	NR2E1	CAMK2G	SPINT1	TNF	BDNF	ADIPOR2	RP9	CCDC65	PCDHB14	PTGER3	FCHSD1	SCTR	STAT5B	TFR2	SORL1	WNT6	PIK3CA	PRKCA	DPYSL5	PTPN1	FGF18	CTNND1	CYP1B1	BMPR2	RARB	ELOVL2	TCF3	DDIT4	RAP2A	PPP2CB	SP100	SFRP1	BTC	SLC39A7	SLC35A2	SERINC4	JPH3	GAS2L2	DYNC1I2	PSD2	ZBED1	SLC6A11	UROS	PRKG1	UBC	HYAL2	RAC1	SLC8A1	EFHC2	ROM1	BGLAP	SNAP23	SLC25A12	TACR1	SLC8A2	RNASEH2A	NAPA	CALCOCO1	BIK	TANC1	PURA	RRM2B	MRPL36	CEACAM1	FKBP14	PLD3	CYSLTR2	RPS26	PIP5K1A	MYOM2	TK2	PHF6	CUL4B	VPS33A	NFIX	TNIK	IQSEC2	DHX38	OTUB2	RPS14	NCF1	GPSM2	MBTPS2	CASP8	TLR2	TGFB1I1	SRF	BCOR	PSMF1	LAMA2	XRCC4	XRCC5	ZMPSTE24	CHMP6	SORBS2	AP3B2	EIF2S3	CNTN2	SLC35A1	PTN	MMP28	MESP2	YWHAE	HEXA	LAMA3	FZD2	NPEPPS	MDH2	MRPS34	UQCRC1	RIPK1	THOC1	WNT7A	ANXA11	KHSRP	SKI	PHKB	GALK1	CSF1R	CTSK	MADD	SLC6A1	OGDH	CBL	NUP133	DAXX	KIF23	SPHK1	AGRN	CD4	MME	ESAM	VCAM1	CRLF2	KCTD17	KRAS	VPS4B	CDK10	HTR2A	PIGT	RB1	PLA2G2A	STXBP1	LTBP4	NPR2	KLF9	PEX14	PTPN14	DOCK6	RBL1	POLA1	MTRR	SUMF1	CARD11	EEF1A2	SUPV3L1	USP27X	IFIH1	HLA-DPB1	FARSB	RPL37	RPL10	BRAP	TMEM98	RBL2	CD9	MCEE	MC1R	TMSB4X	RPL17	SIAH1	SIN3A	CD47	ACSL4	CLCNKA	ACTG2	ALMS1	HECW2	POLR1D	NKD1	GOLPH3	YWHAB	FOXH1	PSME2	PIK3CD	ZFYVE19	MBTPS1	RUNX1	SOX15	CXCL6	NDUFS1	WDR1	GNPTAB	MYOCD	NOS1	MYH3	PEX19	FANCF	PSAT1	ROCK1	ZFP36L1	TNFAIP8L2	DHCR24	ARID2	FADD	CD1D	PSMB4	NCOR2	VAV2	PEX12	CCDC47	TRAPPC4	HINT1	RPL18A	DNAJB13	SMARCD3	ICOS	LETM1	DCPS	UBB	ALG8	RNASET2	KLHL6	EIF2AK3	LARP7	TARBP2	BTRC	SLC9A7	RAD21	PHYH	PEX3	FAM50A
PMC9297641-12920_2022_1306_MOESM3_ESM.xlsx-GO_gene_sets_used_in_the_GSEA-Unnamed_305	Additional file 3. GO and KEGG gene sets used in the GSEA	FGD3	TBCD	TLR1	CAPG	HOMER2	RASSF7	SOAT1	CCL2	TAS2R14	WAS	MTSS1	WASL	OAT	SH3GL2	ARHGEF10L	SOAT2	TSPO	RAB11A	KSR1	CUL7	ROCK1	RNGTT	TMSB4X	EIF2B5	RAC1	SAR1A	SNX25	VEGFA	AACS	PDE6B	SEMA4G	EBF3	IL33	CHD6	VEGFB	SOX10	SYTL4	TAL1	SNAP29	RB1	SUPT6H	CAV3	UCP2	CNTN2	PSAP	CASP2	TMOD1	CAPN3	BRCA1	TPD52L1	S100A6	ZFAND1	ALMS1	CDC14A	PCDHB13	JPH3	TNFSF18	BICD1	STAT6	TLR2	SP100	WNT7A	DHTKD1	FOXJ2	SEMA3G	PTPN2	SGPL1	LRRC56	TRIM37	TMEM108	STX11	AUH	TCF7L2	PPARA	BRIP1	TRPV4	PPP2R1A	SPARC	RHBDF1	SYK	CALB1	VDAC1	ACTA2	RRM1	PTGER4	STXBP2	SPHK2	SNAP25	RASAL1	TMEM129	SLC6A12	FANCE	MAPK1	UBE2N	ACTN1	RALA	SLC8A3	CEP70	RPE	SRR	NAPA	HSD17B6	TACR3	SLC8A1	CYP1B1	LIN7A	PLEKHA4	SDC1	PIAS1	RAB5A	NOX4	MRPL34	SCNN1G	B2M	AGXT	MERTK	CYFIP2	ARMC2	RCSD1	ATP2B3	PLAG1	RSPO2	LPIN1	RHBDF2	COLQ	COL13A1	BUB1B	MMP28	RPS18	BMP6	ATXN2	STIM1	SLA2	TNFAIP3	TGFBR2	SCN1B	STXBP1	TGFB3	MANBA	CD44	GNRH1	ODC1	SLC30A3	POP1	PLEKHF2	TNS4	LINS1	CCL3	PMM2	TMEM127	FAM20A	PLA2G7	ALS2	YWHAG	KLRC4	PTPN22	CAMTA1	ATP6V1G1	ERCC2	VPS13B	UQCRC2	TNFRSF14	WNT10B	HLA-DRB1	PNPT1	LZTR1	VCP	ABHD5	RPL35A	B4GALT1	ADD3	CACNA1H	FLI1	HPRT1	TUBB3	ACSS2	HES4	G6PD	BOK	VPS4B	TAX1BP1	LIMS2	CD5	TRIM2	CCNE2	VCL	P2RY12	FBXO31	PIGO	GOSR1	TNIK	OPTN	RAB27A	POMT2	RBBP4	RAD54B	DOC2B	UMPS	TAF7	SPRY4	PTPRJ	CHRNA3	RBL2	MED12	WDR73	OCRL	CUL1	PINK1	BTD	ARX	ALG8	LAMA2	TWIST2	RPL37A	RPL11	SH3BGRL2	CENPF	SENP2	SOCS6	OGT	ZNF16	ITGB4	TNF	RPL18	SIAH2	SOCS5	PTEN	TRAF3IP2	CCDC28B	TAOK1	BLM	PHOX2B	CNOT6	CDKN1B	LSM10	PPP1R3F	SKAP1	SOX12	CXCL11	CD3G	KCTD7	DPF2	ATG5	LEP	GPC4	TRAF3IP1	NRAS	SLC25A22	RPL5	STAT3	TREML2	NDUFV2	NKX2-6	TRIO	TNFRSF18	CD2	PSMB5	HDAC9	TTN	PITX2	UBE2A	FARS2	PLAA	GYG1	RPL19	FANCG	SMARCE1	MESP2	MAPRE2	UBC	EIF4E2	SURF1	TBP	MEIS2	ACP5	WAC	INPPL1	TNNT3	HMGCL	DEDD
PMC9297641-12920_2022_1306_MOESM3_ESM.xlsx-GO_gene_sets_used_in_the_GSEA-Unnamed_306	Additional file 3. GO and KEGG gene sets used in the GSEA	KALRN	TSC2	TLR2	CAPN2	PICK1	RND2	SOD1	CCL3	GAL	WNT3	CDC42	HPS4	OPA1	SH3GL3	PPP1R9A	PLA2G12B	GPR137B	IQGAP1	STK19	KIAA0319	BDKRB1	MTMR1	TNF	CCNA2	RAP1A	RETN	CCDC8	WNT2	SMO	DMXL2	SPTBN4	FARS2	RABEP1	STK24	CDH23	EIF2AK3	PRDX2	STX8	RBBP7	TAF1	SKAP1	UGCG	DYNLT1	PSEN1	CCM2	CLDN5	SLC41A2	SRF	TRAF1	SCN1B	ARHGEF5	MRAS	CDK10	PCDHB9	PTGER4	HIP1R	KIF13A	STXBP3	SPTBN1	WNT11	PEX6	MAPK1	PAK6	NCOA5	PAPSS2	TMEM127	ARHGEF2	RIPK1	CYP2W1	TCF12	PPARD	ULK1	RDX	PPP2R1B	SPI1	SCG5	TBXA2R	CALB2	VDAC3	RRM2	PTGFR	SNX14	C1GALT1	HELLS	CUL3	UBE2L6	SLC6A13	CHST3	MAPK3	UBE2V1	EDF1	ACTA2	SLC12A2	CCDC68	S100A1	SELL	LIN7A	AKR1C3	TEK	SLC8A3	CHD7	CCKAR	CHD8	SDCBP	CBL	RAB27A	NOX3	MRPL32	CAV1	SHMT2	BAZ1B	WWOX	IQCG	KLF4	NIPA1	ANTXR2	MMP2	GTF2E2	DZIP1L	LINS1	LETM1	LAS1L	SCRN3	RPS19	SLC8A1	RIN2	AKT1S1	TGM2	SCN3A	TGFBR1	PACS1	PPM1F	SRD5A2	BRCA2	DDX50	GNAS	STEAP4	PPFIBP1	PHGDH	SEMA3F	PROKR2	DALRD3	ALAD	MARK4	CALCA	GPC4	YWHAH	TASP1	LTBP3	CRIPT	TM9SF4	ISCU	RREB1	UQCRFS1	RIPK2	ITGB4	RNMT	EDNRB	ZMYND11	CTNNB1	FBXL4	CENPF	P2RY11	ERCC5	DRD4	MVK	CUL4B	PRDX1	PTPRN	KLF1	SPAG4	MAD2L1BP	BCL10	GAN	CD6	SLC6A8	EXO1	VWF	SLA	RNF122	BRPF1	GOSR2	EIF2B2	RAB27B	TERT	SMAD4	FLT4	DGAT2	DPM1	USP7	PTPRK	MKS1	RELA	TP53RK	COL4A1	NUBPL	HAVCR2	COX5A	AFF4	EED	KRAS	IGBP1	RPL38	RPL12	MAD1L1	FANCF	CCND1	CD83	RAE1	ZBTB16	TLR4	TNFRSF1A	RPL18A	SKIL	CD59	SATB2	ALOXE3	HLA-DRB1	FSD1	USP37	GNE	IFIH1	LAPTM5	LHX4	TNRC6C	COL2A1	TNKS1BP1	MIDN	CBFB	SPN	CXCL5	NUP214	LRBA	NDUFB3	COL13A1	CLOCK	RUNX2	CHRM3	LMNA	MAFB	RPL10	STAT5B	ZC3H12A	GMNN	HRAS	VNN1	CD3D	PSMB6	HDAC4	F13A1	WIPF1	CRLF1	SHH	KLHL15	TRIO	SHOC2	RPL21	FANCA	POLR3D	TFR2	UBE2A	TNFSF13	RNF8	ROCK2	TKT	TCP11	IFT140	RPL18	RPL35A	SMARCB1	NPR2	TOR1A	ACVR2A
PMC9297641-12920_2022_1306_MOESM3_ESM.xlsx-GO_gene_sets_used_in_the_GSEA-Unnamed_307	Additional file 3. GO and KEGG gene sets used in the GSEA	STARD13	RGPD2	TLR4	CAPZA1	MYOT	ARPC5L	SORD	CCL5	ZNF219	WNT7A	CDH1	FGD3	OPRD1	CLEC7A	PRKAR1A	DGAT2	TP53	NRP1	SQSTM1	LRIG2	BDKRB2	INPP4B	C3	CCND3	RAP1B	SPHK2	DTNBP1	WNT3	SNAP25	BBS4	PTPN11	MKKS	SCGB3A1	ATRN	WNT11	PRPF31	SCARB2	TF	SCARB1	BCL2	TAF7	DCHS1	UMOD	TSPO	B2M	BCAR3	TNR	ANXA9	BRCA2	TRAF2	SDC2	ZC3H12A	CAV1	PCDHB2	PTGFR	BMF	KIF9	BSG	C2	SRC	WNT2B	CWF19L1	MAPK7	PARP6	TRIB3	PAPSS1	DHX38	AIRE	SOD1	LCAT	OXSM	TCF15	NKX1-1	WDR24	RET	PPP2R5A	BRCA1	ITSN1	PRDX2	ATP13A3	CA2	SBF1	PTGIR	EIF2AK4	PRTFDC1	HADHB	GPR174	UBE2Q2	SLC7A1	CHD7	SULF2	UCHL1	ACTN2	RARG	BMPR1A	RASSF7	S100A5	SELP	CDK5R1	ABCB11	TERT	SLC9A1	APLN	TNRC6C	MOAP1	HYAL2	RAC1	PRDX1	MRPL11	CDH23	PSTPIP1	RAB18	KLRC4	PEX7	TCHP	MYOCD	KIF1C	POP1	TRIM8	AMT	SAMD9	RERE	CACNA1E	SLC39A4	NPEPL1	RPS25	BMP7	CSNK2A1	RASAL1	UBA52	TGM3	SCN7A	SYK	TGFBR2	NIPBL	HERPUD1	NEFH	HOXD13	AFG2B	LFNG	VPS37B	ALKBH6	RAB3GAP1	SEMA4A	CERKL	LMX1B	BAK1	RIN3	CD96	YWHAZ	ROM1	VCP	CDKL5	PSMD6	ARHGDIA	RP1L1	UQCRH	FADD	XPA	PIK3CA	RNGTT	IARS2	NECAP1	ASAH1	RPS7	COX15	WDR4	DALRD3	CYFIP2	MTFMT	STUB1	HYLS1	PRPS1	PURA	CTSK	SPG7	ARHGEF10	FOXH1	SACS	CD83	EIF2B4	AURKB	EIF4H	RTN4R	DNAJB14	ACTG1	SEC24C	TTC19	UBQLN2	RAC2	TSFM	RBBP8	RAD21	ATP6V1A	DDO	ECE1	POLR1C	PTPRM	TSC1	DPF2	KCNJ1	GPC4	NSD1	IKBKG	ERCC6	TFAM	TASP1	MESP2	IL1RAPL1	SKI	BCS1L	RPL13	TAF3	MMP14	KLF4	ABHD14B	ZNF207	PLCG2	RPL19	PINK1	GNPTAB	CD74	MAPT	FCGR2A	KY	HMBOX1	PTPN6	COL1A1	KHSRP	SFRP1	CACNB3	TBX19	LSM2	NUP107	CDC14B	SLC7A7	CBLB	SPTA1	SRR	NDUFV1	PARN	SLC22A5	COG5	MORF4L2	NPM1	IL6ST	MEIS2	BBS12	INPP5E	RPL22	ZFP36L2	CD276	JAG1	CANT1	KIF1B	BCL10	RSAD2	PSMB7	MAFB	LAT2	ZNF81	ERCC1	KISS1	SHMT2	MMP21	RPS27	SOX10	PDGFRA	UBE2B	B3GAT3	PABPC4	IL33	FXR2	NOTCH1	TESK1	SLC35C1	STEEP1	FBXL4	RAB33B	GATAD2B	BAZ1B	PTTG1
PMC9297641-12920_2022_1306_MOESM3_ESM.xlsx-GO_gene_sets_used_in_the_GSEA-Unnamed_308	Additional file 3. GO and KEGG gene sets used in the GSEA	USP6	TBC1D3	TTN	CAPZA2	GMFG	MKKS	SP1	CCL8	PDGFRL	SEMA3B	KALRN	OPRK1	SHH	CDK5RAP2	SERAC1	TSC1	SOCS2	CPNE3	CDC20	RYR1	SYNJ1	TRPC1	ATP6V0E1	RAPSN	PSMD9	PPP1R1B	WNT7A	BNIP3L	AGGF1	PTPRA	SLC25A4	IL32	MAP1LC3A	WT1	USP27X	TBPL1	TGFA	SCARB2	RGS2	TARBP2	ABCB11	NR1H2	TIAM1	RETN	BFSP2	TP53	CASQ1	ST14	TRAF3	CXCL12	CEP290	TAC3	CASK	LGMN	PTGIR	TMSB4Y	KRTAP27-1	VAMP2	C3	SREBF1	ZP3	DHDDS	CFC1	RTN4	PTPN11	RGN	ARID2	PEX13	SOS1	ALG1	PDPR	BTG1	PPP1CA	STK24	PPP2R5D	SRF	MICAL1	TEC	CALCA	BSND	RARB	SCD	S100A14	INPP5E	MAN1C1	PHEX	OGT	TRIP12	SLC8A2	FBN1	AJAP1	UVRAG	CREG1	BCL2	BMPR2	AAAS	S100A6	CDH23	ALDH4A1	TF	SLC22A5	FLI1	PER2	PTPRO	SFPQ	B4GALT2	RANGAP1	PAM	MRPL9	LIN7B	TMTC3	FAH	LMNA	COG4	TMEM107	ORMDL3	DPM1	TRIO	BRIP1	TRIM32	COPA	CEP57	APOL2	TOE1	ALG13	RPS27	SLC12A2	TCF4	PLOD3	DYRK3	UBB	SCN9A	ADAM17	PYGL	SPOCK2	SYNE1	MCOLN1	DDX54	YARS2	HPS6	PPFIA1	ALDH6A1	SFRP1	MRPS2	TREX1	SNX14	PTPRC	NUP85	ZNF205	TACSTD2	MFN2	MAB21L1	RBX1	IER3IP1	HIRA	VCP	RIOK3	EPS8L3	TLR4	PRPF4B	HDAC4	DGUOK	BOLA3	MRPL3	FANCF	HCRT	SLC6A1	WWOX	SAMD9L	MAP2K2	PRPS2	PURB	PHKG2	SRC	MTFR1	BTRC	TBCE	CD28	GPT2	GPR55	YWHAB	SLC2A4	FOXRED2	FEZ1	TMEM106B	CREBBP	RALB	RBL1	MTM1	MAN2B1	RDH16	TFAP4	EIF2S3	BAX	HMGCL	REST	IGBP1	HIVEP2	NRL	TRIM5	COL6A2	C1QBP	DPF2	PDE4D	PRRT2	FGFR3	RPL39	RPL15	YAP1	RDX	ADIPOQ	CBR4	EVI5	RNASEH2A	TRAF6	RPL21	BMP5	TRPV4	CD81	FBXO31	KLHL7	CAV3	SMYD3	FZD5	CREB3L1	USP8	CDC14A	PPP1R3E	RIPK2	BPI	SELE	PLCG2	SH2D1A	SUCLG1	IFIH1	CTR9	SGCG	B3GAT3	SKI	TINF2	POR	RPL26	STK11	PRR7	PEX1	AP3D1	CD3E	PSMB8	PIGA	XRCC5	TWIST1	NOTCH2	ABL1	WDR4	ATRX	RPL23A	STAMBP	SOX15	CD96	UBE2D3	LEMD3	RPL14	CD1A	MTRF1	LETM1	TGFBR1	MBD5	PIGY	TRAPPC4	PAX8	PIWIL1
PMC9297641-12920_2022_1306_MOESM3_ESM.xlsx-GO_gene_sets_used_in_the_GSEA-Unnamed_309	Additional file 3. GO and KEGG gene sets used in the GSEA	RGN	VCP	OR4F29	CAPZB	MICAL2	CAPG	SQLE	BLK	PDGFRB	CALCA	BRSK2	OPRL1	TMPRSS3	TTC17	PPFIA4	TSC2	CDK5R1	PRPF4B	RYR2	SYNJ2	TRPC6	SOCS3	ACE2	JPH2	ZCCHC9	XRCC2	SORL1	PINK1	PTPRJ	CRLF1	CAT	YY1	ARX	VPS4B	TGFB1	LITAF	RGS4	PPP1R11	ACTN1	USH2A	NR2E1	PSMA2	ZDHHC16	TRH	JPH4	ZFP36L1	TRAF5	SEMA3F	GPR68	CDKL5	DNAH17	RELN	SLC24A3	ESAM	DNAI2	KLF5	C4A	SREBF2	SEMA3B	MAP2K1	SMURF1	PTPRA	CD247	FUCA1	SOX10	MNS1	AVP	TEAD4	PPP1CB	GNPAT	RNF6	PPP3CA	SRPK2	P2RY12	TFPI	RIC3	SLC25A20	RARG	ABHD4	NGLY1	DOLPP1	PHKG2	GPR65	UBE4A	SLC8A1	SATB2	VEGFA	TRIM24	RET	TRAK2	TUBB1	S100A10	CLSTN2	IRS2	BMPR2	RPS26	SYNJ1	RAB5A	SFRP1	PER3	HRH4	RDH8	MRPL1	ABCG5	MVK	CYP27A1	ROM1	CAV1	NCK2	GSTO1	L2HGDH	PORCN	TERT	FKBP14	WDR4	ASL	TREX1	THSD4	SMPD1	NUP107	CLCN7	SYVN1	UBC	TIE1	SCN10A	TBXA2R	TRAF6	SDHD	TNFSF15	TRAPPC4	FLI1	ATP13A3	P4HB	ZDHHC11	DOCK7	RNASEH2A	SFRP2	FOXRED1	GSS	BARD1	HSD3B7	GNAL	FZD5	ADAMTS10	DNAI1	SMARCA4	PHOX2B	CLTC	VGF	IL18R1	KCTD17	PHGDH	CCNB1	TBCD	CPLX1	ZAP70	BMP2	PEX19	SCN3A	SLC1A4	CASK	ATP8A2	MDH2	CNOT2	PRPSAP1	BBS1	REN	STAR	ESPL1	RPS6KA4	COQ2	GRAP2	ALDH3A2	RP1L1	YWHAE	SLC4A1	FBXL18	CD59	ACADS	RAN	TMEM43	RBL2	GLI3	ZNF41	KLF7	CERKL	OVOL2	NPHP4	ACTB	SKI	SLC39A8	ISCA2	ZCCHC3	ARG1	TK2	SDCCAG8	CD96	GIPC1	ACTN2	RPL41	RPL17	DCTN5	NPHP1	BCL2L1	CD28	TUBA1A	EDARADD	C3AR1	RPL22	BNIP3	GAB2	JMJD1C	GBA1	CSPP1	BAX	STAMBP	CBFA2T3	GNPTAB	ZBED1	DNASE2B	ALG14	CDK10	EIF2B4	SRC	SELP	MTRR	IL2RA	LIPT1	LETM1	PPM1F	NCF1	PEPD	LOXL3	MMP14	HADHB	RPL30	SYK	NDFIP1	COX6B1	TFAP2A	NTNG1	TNFSF18	CD3G	PSMB9	VCL	YES1	KRAS	IFT52	RAC3	NUP88	IFT81	MRPL23	RBM8A	SP3	IL1RN	UBE2N	DDX11	ANGEL2	CD1C	ABCG1	DNMT3A	TMF1	ZDHHC9	RPS7	CHSY1	HLA-DPB1	TRIP13
PMC9297641-12920_2022_1306_MOESM3_ESM.xlsx-GO_gene_sets_used_in_the_GSEA-Unnamed_310	Additional file 3. GO and KEGG gene sets used in the GSEA	RABEP1	WNT11	UBA52	TLN2	CROCC	CAPN2	SRD5A1	MAP2K4	GPRC5B	RIN3	STARD13	OPRM1	USP46	PRKCD	PPFIA1	TSG101	SPHK1	CCND3	RYR3	MTMR3	TWIST1	ATP6V1E2	TRPV4	BAD	VPS25	XRCC5	SOX4	OCRL	PTPRM	KL	PPP1R15B	LUZP1	ABCC9	BAG5	TGFB3	TMEM59	BCL6	TESK1	ADAM15	VCL	TNR	SPHK2	RAB11FIP4	TSC1	CAV1	STK3	TRAF6	GFRA4	OR51E2	IQSEC2	SSNA1	PSEN1	SLC12A5	LATS1	MICAL1	TEK	TSC2	STAC	CRELD1	MAP2K5	CORO1B	PTPRE	ACVR2A	AP3B1	RAB18	SOX15	NAGLU	AVPR1A	NR2F2	PPP1CC	BRSK1	RREB1	PPP3CB	ZFP36L1	BMP2	THBD	CALCB	ASPSCR1	ARID4A	LHPP	DNAL1	PDP2	WDR26	ARHGAP19	FBXO44	SLC8A3	PLOD3	PROC	YWHAG	SAP30	ACTB	SMN1	NDEL1	S100A11	SMOC1	CBR3	TGFBR1	TMEM108	BAIAP3	RAC1	ZDHHC6	PER2	RBM3	NSDHL	PINK1	ABCG8	AGXT	TPP1	FANCL	MAP3K7	ABLIM2	ROCK2	IL1RAPL1	DDX6	MEGF10	GNA14	RAPSN	SLC39A8	TAF4B	VCPIP1	LIN7B	SNCA	KLHL15	NTRK1	DYRK2	UBE2B	ACTG1	PRDX2	PODXL	CASP8AP2	KISS1	SERPINH1	DYNC2H1	TRAPPC4	RUFY1	DIXDC1	IER3IP1	GORASP1	GPC4	AP3B2	NUP85	BAX	PDGFD	B3GAT3	ATG9A	PRPF8	TSFM	EIF2S3	PIGT	ADAR	NUP37	ARHGEF5	DNMT3A	NOL3	CCNK	GATA2	COLQ	CDCA7	IL12A	SLC13A5	CACNA1B	EIF2B5	SCN9A	SLC25A1	PRPSAP2	BBS2	KCNQ1	SURF1	KNTC1	TNFSF18	SNX14	CD80	TBCD	TJP2	YWHAZ	BMPR1A	SPSB1	HYOU1	DEGS1	GRIK2	RANBP2	PEX5	CCND1	EIF2B1	CDC42	NPFF	TGFB1	LETM1	RAF1	BAZ1B	RING1	ZNHIT3	PPP3CA	GBA1	PIAS1	PRKDC	TOP3A	PARS2	FBXW11	RPL36A	RPL18	RAE1	MDH2	RFPL1	GRAP2	SLC25A12	MIS12	EDAR	MUC5B	RPL23A	SOD1	OGT	THOC1	GRIA2	MMP14	NEK11	BCAT1	CSNK2A1	IRS2	ZDHHC14	ZNF300	QDPR	SLCO2A1	ADIPOQ	EIF2B2	SEMG1	HUWE1	JMJD1C	PSAP	PHF14	IRF8	SRP54	RPGRIP1	DMPK	CREBBP	RPL38	ADAM17	CAMK4	ZIC2	CEP57	TCF20	SART1	CD4	PSMB10	MYC	ZAP70	STX16	CDKL5	POLA1	NTNG1	CHST3	RPL24	UBE3B	SREBF1	UBE2V1	PIK3R2	TBRG4	CD1D	EIF5B	FOXRED1	TNFAIP6	PIK3C2A	SLC25A24	REV3L	LZTR1	CDYL
PMC9297641-12920_2022_1306_MOESM3_ESM.xlsx-GO_gene_sets_used_in_the_GSEA-Unnamed_311	Additional file 3. GO and KEGG gene sets used in the GSEA	ARHGEF1	XRCC5	UBB	JAM3	PHACTR2	CAPZA1	SRD5A2	PINK1	P2RY13	DOCK5	DNAJA3	OR1D2	SLC2A4	PRKCE	ABCC11	UCHL1	CPNE1	RPS6KA4	S100A1	MTMR2	CCR2	ATP6V0D1	BCL2	PTAFR	AKT1S1	YWHAH	SP100	NRL	PTPRO	ADIPOQ	PRKRA	KCNAB1	MERTK	NUP155	TGFBR1	RAB3D	SAV1	TFAP4	SNAP23	VEGFA	TOP2B	PSMA5	USP45	UCN	CAV3	STK4	C5	SEMA4A	CLTCL1	TRAF7	DYNLL1	RETN	STIM2	MYADM	KLC2	TGFBR3	TSG101	STK11	MMP28	PRKX	PTEN	PXN	NOG	SDCCAG8	NLRP1	SP2	CEP290	ECHDC2	TGFB1	PPP1R2	MAP1LC3A	RYK	PPP3CC	STAT1	THBS1	KCTD17	ADIPOR2	CCND1	MTMR14	DAXX	PYGL	PMP22	DOCK7	RNF14	SLC9A1	GK	PROS1	MAP3K12	HDAC3	EXOC4	SMN2	KATNAL2	S100A13	CDH22	CBS	TGFBR2	SNTA1	HDAC4	KALRN	RAC3	RNF8	RET	PCBD1	MRPL44	SLC34A3	BRAF	PHF6	CACNA1B	PPP1R9B	MYOT	LFNG	GALNS	ZSWIM6	AP3B1	GNS	FGD4	CCDC28B	ZC3H12A	ITSN1	BNIP3	TBL1XR1	MVK	CUL3	VCP	TNF	ROBO3	TEC	TSC2	COQ2	DHX40	FARS2	STAM	CAV1	RAI1	SHH	TMEM126B	TTC19	EGF	RAPSN	CALR	PSMD12	FASTKD3	TMEM126A	EXOSC9	GNPTAB	SGCB	CRX	SLC25A23	BCL10	BAIAP2L2	FOXP3	CCNH	RNF125	SEC24C	ALDH7A1	MTX2	MC1R	CTSH	TNIK	USP27X	WAC	ZFYVE26	CRLF1	CTPS2	BBS4	MS4A1	CUL7	TRIM41	OPTN	CD86	COX6A1	HOMER2	TRIM25	SNAP25	RNF34	ERCC6	ESPL1	VPS13D	TCF20	KLHL12	VPS33A	AXIN2	OSGEP	HSD17B6	TSPO	COG5	BCHE	HLA-B	RLF	SLC35C1	DYNC1H1	GTPBP2	SOCS1	SLC2A1	TP53	TWIST2	AGTR2	EBF3	NSD1	RPLP0	RPL18A	LMNB2	EP300	BCL6	CD80	PDE8B	NUP37	TMC8	C5AR1	MRPL23	SOD2	BBS1	TUBB3	PEX7	TPM3	RABEP2	RAD17	UMPS	SLC4A4	SLC26A6	VPS37B	ZNF585B	RNASE2	HADHB	SLC22A13	EIF2B5	STAT5B	CARD9	KLHL7	MDM4	CDCA7	OFD1	SART3	BTK	COLEC11	FBXW11	MSH3	CTSK	RPS3	TAL1	DOCK8	MTHFR	CLCN4	SCN3A	CD8A	PSMC1	CTSC	LAPTM5	PRX	FBLN1	GYS1	RPL26	ECE1	SRF	B3GAT3	UBE2V2	CTCF	MAPKAPK2	CD1E	PUM1	ALG8	TNP1	CPLX1	GABRD	PEX16	ALMS1	LAMA2	QKI
PMC9297641-12920_2022_1306_MOESM3_ESM.xlsx-GO_gene_sets_used_in_the_GSEA-Unnamed_312	Additional file 3. GO and KEGG gene sets used in the GSEA	CCPG1	EVI5	UBC	ESPN	MTSS1	CAPZA2	AKR1D1	SLA	GPR84	SEMA6D	USP6	OR1F1	TMEM108	CENPJ	PPFIA3	UMOD	SEMA5A	KALRN	ACSM3	BTRC	SUMO1	ATP6V1F	RDX	AMIGO1	NCK2	LRP8	SRC	PSMB8	CXCL16	CGB7	AKR1C3	CRELD1	PPARG	GCC2	TGFBR2	ATP6V1G1	RNF6	NR2F2	LIN7A	WFS1	TRIO	KCMF1	NKD1	VDAC1	KCNK5	SUPT6H	C5AR1	ROBO3	BAP1	SPRY4	CBL	PTPN6	TMSB10	REEP1	KLF10	CCR2	VAMP2	LMAN1L	PSEN1	LRTM1	BBS2	DHRS3	RLBP1	MMP14	SPP1	BRCA2	ABHD10	TGFBR1	PPP1R3A	PPP1R9B	BDNF	PPP3R1	STIM1	SLC2A1	C1QBP	CALCR	SLC25A22	IPPK	G6PD	BCL2	SHMT2	KNDC1	RNF7	SLC9A2	PCCA	PRTN3	CXCR4	LDB1	BRD2	SNCA	ODAD4	S100P	SGCA	BSN	SYNJ1	THBS1	SOD1	FLT4	MIDN	RARG	ACD	TP53I13	RGS10	ACOX1	VPS33A	NPPA	IL12A	PRPF8	TSEN34	OFD1	CD38	TRAPPC4	FKBP14	TRMT5	MPI	CHD8	TLR3	MKKS	ASRGL1	SH3GL1	HIC1	JMJD1C	DGKD	WNT1	TRAF6	PALS1	TFPI	TULP3	SIN3A	CWF19L1	ADNP	ATP8B4	SVIL	CUBN	CASK	RBM15	ETFDH	TMEM106B	COL4A1	RARB	SLC7A5	KCNN3	PTCD2	KIF14	SPOP	CSPP1	HACE1	SNAP29	THTPA	IL33	STAM	MDH2	CCNT1	PUS7	TBC1D24	PSMB9	GPR35	TTC12	DNAJC5	C9orf72	ARX	DNAJC6	NDE1	WNK1	RARA	NLRP1	TM7SF2	CDC6	ARHGEF2	INPP5E	MAP4K4	TRIM8	CD34	AHNAK	SPN	EDEM3	AP3B1	GAB2	LINS1	SCN3A	EXOC4	PDGFRA	BCL2L1	LZTFL1	ALG12	TLR2	POLR3A	MRAP	BCL6	MBD5	ACTG1	GTF2I	RIPK2	HYCC1	TST	IL1RAPL1	HOXB1	ADCY6	DLG3	RPLP1	RPL19	RANBP3	CTBP1	RPA2	CD86	CBFA2T3	FSD1	TNFSF4	RPL24	BNIP3L	BRIP1	TLK2	FOXRED1	SLC35A3	DENND1C	RAD21	BECN1	SLC5A5	ZDHHC11	GCM2	RNASE3	RNF13	CDC23	GGPS1	BCL10	ZFP36L2	SFTPD	ACOX2	UNG	RNF168	GPC4	HDAC9	KCNAB2	CYP2R1	EP300	HINT1	RPS4X	TCF3	EOMES	NIPBL	WDR4	CCDC47	CD1D	CD19	PSMC2	TREM2	CACNB3	NXN	RAB11B	SCYL2	CDT1	NEUROD2	RPL27	SSBP1	PEX7	MAPK1	CNOT8	CD3D	RBM8A	EHMT1	TOP2A	SLC35D1	CEP57	EXTL3	RBM20	PCYT1B
PMC9297641-12920_2022_1306_MOESM3_ESM.xlsx-GO_gene_sets_used_in_the_GSEA-Unnamed_313	Additional file 3. GO and KEGG gene sets used in the GSEA	ITGB1BP1	BRPF1	UBE2B	WDR1	CAPZB	SREBF1	WNK1	GPR87	BAIAP2L2	RABEP1	OR2C1	MTMR9	PRKCI	APOL1	UVRAG	SPAG9	ACVR1	SCN1B	PPP1R3E	UTRN	KL	REST	NLGN2	ZGPAT	CXCR4	SRI	GBA1	RAB13	TNFSF8	BECN1	CAD	PDSS1	PDE4DIP	THBS1	ENTPD4	RPS6KA1	TGFB1	IQGAP1	WNT10B	TRPC5	PSMB1	LGR5	VIP	SLC4A4	BTF3	UBA52	SHC1	PLA2G6	USP7	ADAM15	SLC17A7	BAK1	SLIT2	SLC1A4	TIMP1	NR1H2	TCF7L2	MMRN2	C1GALT1	AMIGO1	BBS4	TRIP11	CD3G	NTNG1	SPTBN2	FOXJ1	TGFBR3	PPP1R3D	CAT	S100A9	PLCXD1	STK4	NADK	TLN1	CALM1	LRRC8E	RFX3	NMNAT1	KLF1	RENBP	GRIK2	MAPKAPK5	DZIP3	SLC9A3	NAGLU	TMPRSS4	FZD5	PER2	RPS7	SOD1	NUF2	CEACAM1	SUSD1	BAIAP3	SYNJ2	THBS4	SOX10	AFF4	SYT8	SENP2	SMARCB1	IFT20	RGS12	COQ6	JMJD4	SGCB	NEFL	AGRN	PAX2	ALX3	FBF1	GTF2IRD1	ARSB	PLEKHG4	JAM2	PHOX2B	PGAP1	SRD5A2	ADAM33	SH3GL3	SOD2	POLH	WNT2	TSC1	VPS16	TWIST1	CUL4B	ISL1	C10orf88	NDFIP1	CAV2	CASK	P2RY12	PTPN22	NEU1	NGLY1	RARG	DOCK8	TRAF3	PANK2	GNAS	BCHE	PMM2	FARS2	POU3F4	PPP1R3B	CD2	GPRASP3	UCP2	SART1	ASPM	TAOK1	SF3B1	SQSTM1	NPHP1	RNASEH1	AP3B2	BAZ1B	SLC17A5	FKBP14	PIGT	SPHK2	RARB	SLC40A1	TYMS	CDC20	LRRFIP1	SNAP25	IL27RA	GJB1	NAPSA	EFHD2	SPTA1	KLHL15	CDK10	SEC24D	TPI1	NFIB	ABCE1	FANCB	RFPL1	ALMS1	SLC9A7	DYNLL1	TLR4	EED	MPL	RNF2	CPLX1	TREM2	IFRD1	FADD	BSCL2	D2HGDH	EBF3	CTCF	SETBP1	RPLP2	RPL21	PLA2G4C	CYP1B1	RPA3	PDE5A	CHMP6	GATA1	CCR2	RPL26	BOK	NEUROD2	NDUFV2	KLF11	EP300	CEP76	RAD51C	KISS1	CBLB	SLC6A4	GRPEL1	KLF4	RNASE6	GPR101	CRADD	PSMF1	BTRC	STXBP1	VPS33A	CDCA7	SMO	CHRM3	SETD1A	MAN2B1	CTBP1	ADA	TCF7	FZD7	ERCC3	BLM	PURA	CD83	PSMC3	OSTM1	COLEC11	PEX19	MEGF8	FGFR3	SNIP1	PHGDH	RPL30	SSRP1	UNG	KCNAB2	RPL23	RSAD2	NR1H4	GPC4	NR2C2	KRAS	ADAMTS17	DNMT3A	ARID1B	DYSF	TBPL1
PMC9297641-12920_2022_1306_MOESM3_ESM.xlsx-GO_gene_sets_used_in_the_GSEA-Unnamed_314	Additional file 3. GO and KEGG gene sets used in the GSEA	SLIT2	ARHGAP10	USP1	ABLIM2	JAM3	SREBF2	WNK3	GPR173	TRIM46	ARHGEF1	ALDH7A1	SMPD1	BIN3	KMO	VCP	ACVR1B	MAP3K14	SCN4B	SPOCD1	VDAC1	ADIPOQ	ACTB	USP36	PPP1R9B	SEMA3B	SREBF1	GTF2I	RAC1	GDF15	HYAL2	ADIPOR2	BAZ1B	NUP93	TIAM1	CD63	RPS6KA3	TSPO	KRIT1	CA2	VASP	PSMB7	PRKRA	TRPV1	CD84	TBX6	UBB	GORASP1	PLA2G10	BNC1	CDKL1	PSMC5	SLC4A5	ARHGAP18	SMTN	TIMP4	VEGFA	TCP1	THSD4	TBX20	PTK2	RAB13	EIF2AK3	LRBA	TCF20	SRF	PLEKHM1	DHTKD1	TMOD1	PGM2	OGT	SCN1B	ABHD10	BSG	SLC6A4	TLR4	CALM2	GRPEL1	RHEB	ELOVL1	PTPRC	ATP6V1B2	ELOVL5	MORC2	MADD	UBE3C	SLC10A2	NPHP3	RGMA	MAPKAPK3	BCL10	RREB1	SOS1	DNAL1	CCL5	ITSN1	AP3D1	MTMR2	SRC	RPS29	BRSK2	KLHL12	SNCA	BMF	GLRX2	SMARCA4	SGCG	MPI	RNASEH1	SLC25A4	CCDC65	NUP155	CNTNAP2	CCBE1	NDUFA9	ARL6IP6	GALNT2	PHGDH	HERC1	SLA	SORD	MST1	CAV1	WNT3	TSC2	MICAL1	TGFB3	TXNRD1	STX16	TOR1A	PIF1	OR51E2	CAV3	TSEN34	ISL2	TTC8	KCND3	MLYCD	BCL2	MADCAM1	COLEC11	CALM1	DLD	UNC93B1	CERKL	SMAD4	TMEM63A	STEAP4	RSAD2	TCL1A	NDUFS7	PRPF4	CEP290	SYT14	NDUFS3	PEX19	SLC13A3	PEX3	NEU1	DPF2	TOE1	SDHD	PRTFDC1	RARG	KIF1B	UCP1	KIF14	MTDH	CHRNB1	CD36	EXOC8	CD38	CALD1	SPTB	CUL5	WAC	COX15	PER3	RPS15	GTPBP3	DUSP6	STEEP1	IRS2	NR2E1	MESP2	RB1	HLA-DPB1	BRD2	RBBP8	AHCY	SLC25A22	RIOK3	CORO1A	TUFM	P4HB	ZBTB11	HBA2	RPS2	RPL22	TNKS	DACT1	RPL26	SOX13	SLC4A4	TLE6	CDH23	TXK	RPL27	SP100	EED	MAP1B	MTRR	CTBP1	CCDC15	DPM1	PNPT1	SLC8A1	NCOA4	ONECUT2	RNASEL	CASP10	RAB11A	H6PD	WASL	STXBP2	BMP2	CLIC5	TINF2	ETFA	SLC39A8	HDAC4	DPM2	ERCC4	PMS1	POMT2	BTK	CASP3	PDE6D	FANCF	COL1A2	CD3E	MS4A1	PSMC4	ATP6AP2	ZC3H12A	RPS17	SBF2	ARID2	SHH	NDUFS8	RPL27A	STAT1	ANGPTL6	ROCK2	EXO1	FOXC2	TSNAX	YY1AP1	STXBP1	EXT2	MAPRE2	BVES	CLOCK
PMC9297641-12920_2022_1306_MOESM3_ESM.xlsx-GO_gene_sets_used_in_the_GSEA-Unnamed_315	Additional file 3. GO and KEGG gene sets used in the GSEA	ARHGAP18	TBC1D17	CA6	PPP1R9B	NCK2	STAR	WNK2	TAS2R5	RND2	ARHGEF2	P2RX3	SNAP25	MYO5C	CAV1	VDAC1	CTDP1	BRSK2	SCN5A	PKMYT1	YWHAE	SYAP1	ROCK1	STIM2	PPP1R15B	METRN	SREBF2	PML	RAC2	GMFG	PNPT1	FAT4	DUSP6	TRAM2	TLR3	CD68	RPS6KB1	TNF	CLDN6	ALMS1	VCL	NIT2	ACTL6A	ZFX	CACNA1I	TBX15	UBC	SHH	CASP8	PAPSS2	AKAP4	CHRNA10	PTPRC	PICK1	SLC8A1	TLR2	WNT7A	TERF1	LRRTM4	PLXDC1	KIDINS220	RANGAP1	ADAMTS4	ZMPSTE24	IL12A	BRCA2	CBL	PRKAA1	UEVLD	PPM1D	CCL19	PPP5C	SYK	BMP6	ACTG1	CALM3	TTYH3	HAPLN2	LPIN3	BAX	CTSK	PPCDC	TCF20	RFXANK	HDAC4	SLC11A1	HS6ST1	TRPC7	ARHGEF5	BTAF1	RYK	SPTBN2	CCDC8	SRR	HAP1	KYNU	C1QBP	SRI	BCORL1	SYT7	LGR6	FSCN1	UNC119	SAV1	TXNDC12	SMARCB1	SHC1	CCBE1	BIN1	POLR1D	LRSAM1	CDC14B	HELLS	CLCN4	SPTBN4	FOXE3	GABRG2	TRAF3	USP5	SLC6A4	SPARC	CAV3	WNT6	TULP3	PINK1	TGFBR1	UGDH	CASK	CHD9	SNX27	NUMB	ARX	SIX3	POLR3A	VPS13D	LMNB2	REST	EPX	KCNAB2	PIF1	PIK3CA	RPGR	SETD1A	SLC5A2	SKI	SLC25A22	CD3E	NDEL1	PMS1	PRPF3	UROS	GTF2I	ATRX	LYST	SLC25A19	CAMTA1	PEX16	FANCD2	XPR1	MKKS	SIN3A	NT5M	RB1	KRAS	UCP2	CDC25B	RPS6KA5	PIGW	BAG4	DDX6	BAG3	ACTN4	SRC	RPL35A	CDC42	BCAP31	CIB2	S100A13	GTF2E2	RING1	ARID1B	TGFB3	VAMP8	TMF1	COL4A1	RBBP4	LEPR	SAFB	OCRL	CTCF	TAF1	IL18RAP	DYNC1H1	TYMS	UMPS	AGRN	RPS3	RPL23A	BANF1	ARL3	CD40LG	DGAT1	CSPP1	SREBF1	TYROBP	RPL30	JAG1	ADSL	VHL	SNRPB	CALM1	RBL1	TNFSF12	SLC8A3	USP9X	LITAF	APOBEC3G	COL11A1	CDC16	ENTPD5	KLHL6	BST1	SPAG11A	TBX19	CLCN7	MST1	RNF40	ATAD1	RPS19	DACT1	RET	TCTA	MAD1L1	SDHD	ALG13	RNASEH1	CD4	CD28	PSMC5	CD276	CUL4B	CHRNG	LHX4	ADAMTSL2	NDUFS1	RPL28	STAT3	MAPK1	UVRAG	MED12	PSMF1	TTK	SETBP1	FGF9	WDR4	KIF15	DSC2	PUM1
PMC9297641-12920_2022_1306_MOESM3_ESM.xlsx-GO_gene_sets_used_in_the_GSEA-Unnamed_316	Additional file 3. GO and KEGG gene sets used in the GSEA	ARHGAP12	GRTP1	CACNB3	SORBS2	SPIRE2	SULT1E1	BMPR1A	PPARG	NDEL1	ITGB1BP1	P2RX4	SNCA	LMOD3	SLC25A12	XBP1	EBAG9	MAP3K6	SCN10A	RGN	YWHAH	ROCK2	BCR	BAK1	MASTL	FZD3	STX1A	NTN1	RALA	NRG2	RIPK1	DYNC2H1	IGFALS	USP6NL	TLR4	DEPDC5	BDKRB1	TNFAIP3	CLDN2	CXCR4	VEGFA	PSMC2	DCHS1	BTG2	CACNA1H	TBX3	UBE2N	SHOX2	DOC2B	EIF2S3	SQSTM1	PTEN	BAX	CD36	SLC8A3	ZP3	TERT	FRAS1	HECW2	RAP1B	GDF3	TMEM67	COL1A2	ZFP36L1	CFC1	PRKAB1	TNNI3	ABHD10	HAT1	CCL21	PPP6C	KLF5	SLC12A2	SERPING1	CALR	SLC44A4	SAV1	PINK1	RAP1GDS1	PHKG2	RPN1	CYP2U1	IRS2	RNF40	CBL	CD177	CALM1	AIP	RYR2	SRD5A1	KATNAL1	XPNPEP3	SHH	SYT8	ACBD5	ACTG1	SREBF1	BAZ1B	CCND1	BNIP3	USP2	NDUFA13	SMARCC1	PORCN	MYO1E	ATXN2	TAP1	OPA1	CDC14A	ARHGEF11	NEDD4L	GFPT1	MEN1	TBP	GNAO1	SDCCAG8	HM13	SLC6A9	SRC	MANBA	HYAL2	WNT7A	TWIST1	RTN4R	TGFBR2	VASP	NSDHL	DYRK1A	CLPB	AMN	FANCD2	SKI	NUBPL	KIAA0586	G6PD	RET	PLVAP	POLE	OFD1	GLI3	PEX11B	TUBGCP2	NUP85	IL1RL1	CDT1	YTHDC1	EBP	SETBP1	NDUFB11	DMPK	CPT2	L1CAM	CLCN4	RPS20	TTC19	PNPT1	SLC6A8	ENTPD7	RBBP8	RASGRP1	UCP3	CDC25C	FANK1	UBQLN2	SOX13	MDH2	RAB3D	SRMS	TBCD	DNAJC5	BICD1	IL10	BCL6	GABRD	DGAT1	TNF	GPC4	BCL2	OTX2	BCORL1	SEC24C	KCNAB2	GNAQ	BCL10	DCX	MRPL49	TRAPPC4	POLR3A	SLC17A5	RPS3A	RPL24	MCM3AP	RHOA	CCL2	CD44	SUCLG2	FAT4	USF1	RPL27A	BRCA1	PIGQ	PPP2CA	BNC2	C19orf12	IFT74	RBL2	RAC3	ADAM9	SLC9A1	ACOX2	CLOCK	RNH1	RAF1	CCNB1	NR1D1	CD3D	SUPT6H	BMP6	VAMP1	GNS	IL12A	IL6ST	SETDB1	TBC1D23	PAFAH1B1	GTF2I	HOXD13	TCF20	RPS6KB2	PRDX2	CASP8	SIN3A	PRKACB	FZD2	CD5	CD80	PSMC6	POT1	ZBP1	SYP	PHF8	ERCC1	HADHA	RPL29	STAT5B	VCP	ERCC4	FXR2	CD3G	B3GAT3	LOC102724197	COL9A2	SMARCB1	FANCF	MAPK8IP3	MYLK2	CEP57
PMC9297641-12920_2022_1306_MOESM3_ESM.xlsx-GO_gene_sets_used_in_the_GSEA-Unnamed_317	Additional file 3. GO and KEGG gene sets used in the GSEA	MAP4K4	RABEP2	CXCR4	CDC42BPA	PSRC1	SULT1A2	BMPR2	AVPR1A	ARPC5L	SLIT2	P2RX7	SNX1	PSEN1	PLA2G4C	FZD5	SCGB3A1	PKMYT1	SCNN1B	MTMR6	CA2	GDF15	RYK	PTPN11	CAV1	FBXO31	VAMP2	MRPS22	RARRES2	CXCL14	ADAM9	PTCD2	SPRY4	MTSS1	TNF	CD74	TSC2	CLDN1	ELOVL6	WNT3	PSMC3	MYOM1	CALB1	NOL3	TCF15	UBE2V1	SIAH1	CAMK1	MAP2K1	PKD2L1	JPH3	RAP1GDS1	BAG4	SNTB2	TNFAIP3	USP7	TESK1	MFAP5	ZNF304	TAOK1	RARA	CD44	EXT1	RP9	STAT5A	JMJD1C	PRKAB2	TNNT1	CHST12	NPFF	SDC2	TAL1	AACS	TRPC6	CAMK2D	SLC7A5	ROCK1	NADK	HRH4	DYNC2LI1	RPN2	UBE2A	CBL	TRIM14	SLC12A4	HSD3B7	CORO1B	DBF4B	PIAS2	VPS52	STAR	ARMC2	LHPP	BMP1	SYT7	ADIPOQ	TMSB4X	SRF	HEXA	SYT12	RGS4	BOK	MTA1	RPL28	CRYL1	FUNDC2	BMP2	ALG14	DDHD1	ITM2B	PABPN1	CDK10	SCO2	FANCF	CLTC	PRLR	SHROOM4	TP53RK	RLBP1	NDEL1	SLC6A11	BRAF	CD28	RIPK1	WNT7B	VASP	SLC6A1	THBD	WNT1	SH2B1	APC	ACSBG2	SBF2	STX16	HK1	SKIL	IRS1	TPI1	PHKG2	BCL2L1	CD99L2	HBA1	GRPEL1	COL9A2	SLC27A4	MESP2	LMNA	XPA	PANK2	ARHGEF2	MED25	RANBP2	TBRG4	LAS1L	AFG3L2	NDUFB3	KRAS	CTBP1	MTFMT	LINS1	EEF1A2	TMEM106B	PRKACA	GPT2	NUP107	RBL1	FCGR2B	UQCRB	CDC27	KLF4	CD40LG	ALG13	IQCB1	DIAPH3	STAC	FBXO38	ALDH6A1	IQSEC2	KIF13A	LIAS	RNF2	STAT6	ALDH18A1	SNX4	SSR4	REST	NFKB2	SATB1	PSMB8	ERCC4	EEF2	BTRC	ALDH5A1	VDAC1	DPM1	IFT57	COL11A1	RPS4X	RPL26	CPNE1	FGFRL1	BID	CD47	SUCLA2	CEP63	AK2	VAV1	BRCA2	FKBP14	INTS1	EHMT1	GLI3	CEP290	SENP2	TRIP4	RIPK2	BMP7	ACOX3	CDC5L	NLRP3	PHOX2B	NCOR1	CD3E	SYK	SLC11A1	PARN	TBCD	ITCH	CHST11	SUPT7L	NOTCH2	ABCC6	SETBP1	AIP	CCDC47	RPS9	TF	SLA2	PLXND1	IFIH1	CD6	CD86	PSMD1	TLR3	PLA2G6	TRIM8	DPF2	SKI	EFTUD2	LIPT1	RPL31	SUPT5H	TAC3	WAS	STXBP1	GTPBP1	IL1RL1	DDX11	SPANXB1	MMP9	RPS6KA3	MEGF8	UTP14C
PMC9297641-12920_2022_1306_MOESM3_ESM.xlsx-GO_gene_sets_used_in_the_GSEA-Unnamed_318	Additional file 3. GO and KEGG gene sets used in the GSEA	ARHGEF6	RIN3	OR13A1	GAS7	GPR65	SULT1A1	STK33	GPRC5D	MKKS	ARHGAP18	P2RY1	SNX2	B2M	ABCB11	ATG9A	TAOK2	ADCK2	CEACAM1	MTMR4	CACNA1A	ATP6V1G1	BDNF	BAX	CAV3	DOCK5	TCF7L2	BCOR	LGR6	GDF3	IL18RAP	IFT74	ROM1	CUL7	TPD52L1	TMEM63A	TSG101	CLDN9	IRX3	WNT7A	PSMD1	HESX1	CALCA	HAP1	TCOF1	VEGFA	ISL2	KMO	SRY	IFT20	ABHD6	HRH4	GMFG	DST	TP53	MCTP1	TFDP1	ITIH5	PTGS2	SEMA6A	RARB	IFT140	CLCN7	HLCS	STAT5B	DHCR24	PRKAG1	TNNT2	SMPD3	AKR1C3	CXCL12	PPT1	TBXA2R	SNAP25	C4BPB	CAPN3	SLC38A1	BCR	MPPE1	TRPV4	DNAI2	RRM1	PURA	CTNNAL1	PJA2	SLC13A1	CRTAP	PTEN	CDK5RAP3	TBL1Y	STAU1	UXT	BLM	ANXA8	SYNGR1	SCARB1	TNF	SSTR2	HLA-B	RAB11B	BCL9	SPAST	SLC24A1	RPLP0	SCCPDH	MRPS34	SLC3A2	BMP2	TGM1	PSAT1	MYO9A	CAV1	CDCA7	PIGN	GDNF	CDH23	KCNAB2	ZMPSTE24	ADAMTS10	SLC8A2	STAR	ATM	RIOK3	WNT10B	VCL	THBS1	WNT2	TRIM8	AGPAT2	CLPP	LZTR1	ACTN1	GPSM2	GJB3	MME	SGSH	RFPL1	JAM3	TLR3	CALM3	TIMM8A	TMEM43	KPTN	HLA-DPB1	ATXN1	CALM1	DDX21	ARPC5L	ADNP	EFTUD2	SOS2	SLC25A22	STX11	MTRR	ZBTB20	PEX14	PNPO	PLAG1	PFN1	TUBB2B	MKS1	BAD	RBL2	MEFV	UQCRC1	CDC42	MYOCD	PRKAG2	CD44	BRPF1	CROCC	SLC14A2	SYK	SHARPIN	PIGY	CIZ1	HIVEP2	TRAPPC2	SCO2	RPA2	TBX6	COG1	SNAP23	TNFRSF1B	TRIM32	ZNF335	ATP6V1A	ANTXR1	PRRT2	LACRT	NAGA	DAP3	BBS2	STXBP1	RPS23	RPS4Y1	RPL27	CCND2	TINF2	SDCBP	PPM1F	GMPS	EFHC2	C5	RPL29	SSTR3	ATRX	NLGN1	C1QBP	FGFRL1	CEP63	CCND1	SPINT2	USP13	SMARCA4	BAP1	MAFB	RPL3	NCOR2	CD3G	TCF7	SLC22A5	BCL10	TPM3	KIF23	B3GAT3	USP15	SLC12A6	OSGEP	SOX10	UBE2A	RPS14	TFE3	NCK2	DNAJC19	NUP37	SLC6A8	CD19	TNFSF8	PSMD2	ERCC4	PRAM1	EFEMP2	CSPP1	RPGRIP1	NFIX	AGL	RPL32	SUPT6H	DMXL2	WRN	DGCR2	PUM1	CD247	CTCF	MORN2	HBA2	GLI3	ALDH6A1	HYLS1	SYNE1	SPATA2
PMC9297641-12920_2022_1306_MOESM3_ESM.xlsx-GO_gene_sets_used_in_the_GSEA-Unnamed_319	Additional file 3. GO and KEGG gene sets used in the GSEA	CD40	DOCK5	OR2H2	ALG2	RAE1	SULT1A3	BMX	GPRC5C	CAPG	ARHGAP12	OR9G9	SORL1	SPIRE1	NCOA1	PHF23	SLIT2	ACVR1B	CXCL12	CTDP1	CACNA1B	LPIN2	S100A10	RAB3B	CBFA2T3	SEMA6D	TFDP1	FANCB	RET	CD40LG	CFLAR	CALR	PRPF8	OSBPL2	TRAF2	LAPTM4A	S100A8	TWIST1	ESAM	CALCA	DDR1	PSMD2	LIN7A	ADM2	F2RL3	TERF2	WNT7A	BCL11B	CAV1	COQ2	TMEM67	SLC12A5	TRPV4	CHD1L	SPAST	TSC1	CBLL1	TFDP2	COL18A1	PTK2	DIP2B	RARG	HDAC4	REEP6	SMARCAL1	STC1	HSD3B7	NUP133	TNNT3	DHTKD1	SEMA3F	SMPD3	BTG1	SNCA	TXK	FZD9	SLC14A2	CEACAM1	SLC25A1	BCL2	HRAS	RRM2	GBF1	KLHL21	SLC15A1	LRP6	PDGFD	LDB2	FKBPL	AURKA	IQCG	ABCG4	SLC8A1	SYT12	ENTPD1	TNFAIP6	FANCL	CACNA2D2	RPS27A	SRC	AURKB	RPS6	MECR	SMARCC2	SLC6A6	MATR3	COQ7	DHDDS	LMX1B	DNAH17	MMP14	SNRPN	IFNG	FTL	DMXL2	EXT2	CLPP	STIM1	NIPBL	HDAC3	WNT11	VEGFA	TIMP1	WNT3	PUS7	PLOD1	KATNAL2	FZD7	ADAM9	EBP	RTN4R	NPM1	CLCN7	FAH	BCL6	IL17RC	STXBP1	DDHD1	RORA	NR1H4	GPC4	MYCN	NDUFS8	HKDC1	CD4	SETDB2	ATXN2	DDX23	ST14	MPZ	RIPK1	FOXP3	BRCA2	ALOXE3	APOL4	TIMM8A	ELOVL1	FBXL4	COL11A2	PTGS2	CCND1	UQCRC2	AIM2	CFAP418	CD47	TMTC3	PLEKHM1	MADCAM1	TAPBP	CAMLG	MITF	APTX	LRRK2	BLK	SERPINE1	RPL26	COL1A1	ATP6V1E1	ALDH1A2	NR2C1	ATP6AP2	ATP7A	PRDM14	CLCF1	ACD	SOCS3	ALDH5A1	CAMK2G	MYLK	RPS5	RPL30	NAV3	FLI1	BLM	SOCS5	KYNU	KLRC4	VEGFB	RPL31	STK3	LRPAP1	LSS	OFD1	FAT4	CDK5RAP3	BLTP1	LACRT	AACS	LONP2	RPL4	GATA1	BTRC	ABCG1	CD247	BTK	SLPI	HNMT	PLCG2	CYBA	PSMD12	USP3	TNFRSF13B	SLC35A2	COL9A2	FGFRL1	SHH	TFRC	CARD11	HUWE1	PLCB4	SOCS6	ITM2A	PSMD3	SLA2	EED	PEX7	GMPPB	NOTCH2	RERE	RPL34	SUV39H1	IFT57	XPA	SRY	DHX34	TYRO3	COL9A3	CHSY1	TWIST2	TP53	CDC25C
PMC9297641-12920_2022_1306_MOESM3_ESM.xlsx-GO_gene_sets_used_in_the_GSEA-Unnamed_320	Additional file 3. GO and KEGG gene sets used in the GSEA	RIN1	CALM1	OR52N1	BARX2	PPFIA1	SULT2B1	SRC	SUCNR1	CAPZA1	ARHGEF6	RDH8	SPARC	PDXP	IRS2	PLEKHF1	CPNE6	LATS1	POPDC2	G6PC3	CACNA1D	HDAC9	BCAN	RAC1	SOCS1	TRIM46	TFDP2	SLC25A13	RNASE2	SEMA3E	VNN1	MKKS	IL1RAPL1	GOLGA5	TRAF6	RB1CC1	S100A9	UBE2B	PDLIM1	ADIPOR2	CXCR4	PSMD3	NRP1	RMI1	LACRT	TFAP2A	WNT7B	SKIL	ABCB11	CERKL	DHRS3	NLGN4X	BCL2	CKAP5	TSC2	RIN3	TFRC	WNT5B	HEG1	ISLR2	RARRES2	RASSF2	TTC12	PEX3	STK3	SPAG1	PRKAR2B	TPM1	ENOSF1	TNKS	SEMA4A	ELAC1	TEK	SOX4	TYRO3	C19orf12	SFXN3	SDC1	PLEKHA3	PROK2	SGSH	SCD	COL5A1	RNF10	SLC15A2	MST1	PTK7	CALM2	NMI	SFRP1	BRS3	HOOK3	CARD9	SNCA	RAB11B	ENTPD6	C3AR1	STIM1	RFWD3	HMGN3	RYK	BRCA1	REEP6	BDNF	RDH11	SMARCD1	NCF1	TF	SH3TC2	BUB1B	HMBS	SSNA1	HMGA2	TRIM37	ZMPSTE24	TSC1	ANTXR1	SATB2	CAPN1	SLC8A3	BSG	FANCA	WNT2B	WNT1	C1QBP	WNT6	ATP10A	PPP2R3C	DDX59	APH1B	SNAP23	RTTN	PRAMEF1	OXR1	WDR4	SAV1	CAV1	SRY	MAP1LC3B	DHDDS	POLG	AGTR2	DLD	IMPG2	NUP214	LRRFIP1	ULK1	RRM2B	QKI	SLC1A4	UBQLN2	ALDOB	PLA2G6	ARL3	POMT2	EIF2S3	PARS2	DEGS1	TTC19	PEX19	PDP2	CRIPT	UQCRFS1	CD36	NUP88	PPM1F	SLC13A5	DCLRE1A	CAMLG	F8A1	NEU1	CASK	UBTF	MYO1G	CENPE	RPS6KA2	LMNB2	LRPPRC	CCKAR	CTCF	BBS2	TSPYL2	GTPBP2	TUBB2A	GAN	LRSAM1	LMAN2L	HSD17B8	HSD17B4	SOS2	RPS6	RPL27A	MTMR6	LRP5	SETMAR	CD74	PAPSS2	REEP4	XRCC5	RPL32	STK4	SCO2	DOCK7	ETFDH	CREBBP	CEP70	RDX	TP53RK	SMO	IMMP2L	DMTF1	RPL5	PIGN	CCND3	GUCA1C	CD4	PRDX2	HEXA	FCGR3A	ATM	PEPD	NR1H4	EDARADD	EXT1	MMP9	COL7A1	ADAMTSL2	ATXN2	TGFB1	ZC3H8	PAX4	EP300	MARK3	CD83	ATG5	PSMD4	MYH9	CARD11	JAG1	PAK3	HIBCH	JMJD1C	RPL35A	TAF2	XPC	CDC42	PSMD6	CD6	KCNAB2	UBB	BCOR	REV3L	PITX1
PMC9297641-12920_2022_1306_MOESM3_ESM.xlsx-GO_gene_sets_used_in_the_GSEA-Unnamed_321	Additional file 3. GO and KEGG gene sets used in the GSEA	RGS6	DBF4B	OR4F5	TNKS1BP1	SHANK3	TACR3	SRMS	SPHK2	CAPZA2	SH3BP5	PAX2	SRC	TRIM54	DGAT1	TFEB	MYOCD	DYRK1B	SGCG	MFHAS1	CACNA1E	RNF40	SEMA3F	RAC2	DYNLL1	ELL3	TFR2	PRKCD	RNASE3	FGF19	SPHK1	AXIN2	PIK3CA	CDC42	C5	PLEKHM1	CEACAM1	UCHL1	CD2	LRRK1	SEMA3B	C12orf4	ALDH1A2	FOSL1	PKD2L1	NR2F2	MAP3K12	RTN4R	LETM1	FANK1	NLGN2	RHAG	FARP2	STIM1	UCP2	PGAP1	TGFB1	CALR	MIB1	PTN	RDX	MED12	PLCG2	COL5A1	STK4	MST1	PRKCE	TSC1	NAGK	CBL	SFRP1	MTMR8	TERT	SPP1	UCN	SLC10A7	CLTCL1	PERP	BMX	BDKRB1	SETBP1	BGN	PCBD1	KSR1	SLC18A1	IL12A	DOCK6	CALM3	MTA1	SFRP2	STRN	LZTS2	SETMAR	BNIP2	VAMP3	ENTPD3	TRIP6	STX1A	FANCG	SNAP29	SDC1	SREBF1	CACNA2D4	SORT1	HSD17B12	SMARCD2	BMPR1A	AIFM1	UBTF	ABHD12	DHX16	PHGDH	ASCC1	MLH1	HDAC4	AHSG	BBS12	USP11	BMPR2	SYT5	EGFR	CPNE1	WNT9A	WNT2	TLN1	WNT7A	EXOC8	BAZ1B	LONP2	RILP	ACTN2	KLHL7	BMP5	BCKDHB	SLC13A5	TRIP13	RPL11	GBF1	SLC2A1	SHARPIN	TUBA3D	UNC13A	HOXB1	GCDH	VPS11	COQ10B	CD6	NCK2	FXR2	MKKS	GNAQ	LCAT	IER3IP1	FGFRL1	TRAF7	SLC12A6	KIF14	MATR3	BBS4	RHBDF2	GPAM	RELA	NDUFV1	UQCRH	CLOCK	CCDC47	SOCS5	MTFMT	CAPG	ITCH	PEX16	PIK3R5	PROK2	C17orf75	ABCC9	RRM2	RREB1	APLN	TNFSF4	COLEC11	RPS6KA2	SET	GTF2I	AHI1	SACS	NMI	MMP2	CHPF	ATP6V1A	OTUD6B	RPS7	RPL28	ANAPC1	CD81	PAPSS1	CALM2	MSN	ZP3	RPL34	STK11	CCDC28B	ZNF81	TRIM32	TOR1A	TNKS2	RFPL1	PRPS1	IL33	SNCA	TOMM40L	RPL6	TBK1	SLFN11	NUP155	RPS6KA5	TEC	BNIP3	DLG4	FOXP3	DDB2	PIK3R2	LAMA3	WDR26	BCOR	CREBBP	ERCC1	CCL5	TGFBR2	LOXL3	NF1	CHD7	SLC3A1	CD22	SOX13	PSMD5	CSF3R	CUL1	HBB	PRDM5	CRIPT	MSH2	RPL36AL	TAF10	ERCC4	XRCC1	ERCC8	SMG7	CD7	DMXL2	UBE2B	LBR	CTBP1	CCDC22	SLC25A4
PMC9297641-12920_2022_1306_MOESM3_ESM.xlsx-GO_gene_sets_used_in_the_GSEA-Unnamed_322	Additional file 3. GO and KEGG gene sets used in the GSEA	ARHGEF10	CALM2	OR4K1	CASK	DIXDC1	TG	BRAF	AGTRAP	PICALM	BAG5	KCNK4	STX1A	CORO1B	ABCC3	FYCO1	PLAA	NEK9	SH3GL2	PPP1R14A	SLC30A1	EPM2AIP1	PERP	RAN	IRS2	GPRASP3	TGFB1	AMHR2	PROK2	TNFSF15	CCNA2	EOMES	PTEN	C5AR1	SDCBP	UCN	CD3E	EHMT1	METRN	CD177	RGN	LAPTM5	ZSWIM4	TRIP11	VPS18	FCHSD2	AURKA	UCP3	CALM1	BYSL	ADAMTS10	PTK7	ZSWIM5	RELA	DNMT3A	XPR1	GYPC	PECR	TTN	PRKAA1	BECN1	SFRP2	LRRC40	NR2F2	SRI	UGCG	CASQ1	SLC25A31	TNMD	MTMR9	BDKRB2	XRCC4	CCL19	IFT52	STK19	CDC34	SLC18A2	IFITM5	PTN	DUSP16	PDLIM1	PALS1	SYT5	BRSK1	SFPQ	DST	SNAP29	ENTPD5	TACR1	FANCA	ADIPOQ	PRDM15	SSBP1	NMT2	BGLAP	CYB5R4	SMARCD3	SNAP25	PSEN1	NDUFV1	NPHP1	EEF1A2	RAB11A	ARX	GNB4	NEDD4L	ADNP	TUBB2A	REEP6	USP9X	TMEM108	TAT	SREBF1	NOL3	FZD5	WNT6	TLR4	WNT7B	SMARCA2	TASP1	ATAD3B	ITCH	IQGAP1	ARFGEF2	SLC6A4	TFAM	ATP2B3	ASL	RPL26	TNFRSF14	ATP6V1A	BAP1	PEX6	SOD1	ABCA5	ACADVL	NDUFS1	AAAS	MAPKAPK2	CUL4B	MRAP	RBM39	CDK10	ASH1L	ALG1	SAR1B	DOCK6	PLAU	IARS2	CDKN1C	CSF1R	RAPSN	SRP54	REST	MTHFD1	MRPL49	CD40	SNIP1	CD74	SLC1A4	CAPZA1	TFRC	KCTD10	TXNL4A	TCOF1	MOSPD3	GPR101	CCL2	HIRA	PEX12	PER2	UBE2L3	PSMD12	S100A11	SETMAR	SETBP1	EVC2	COQ2	CD1D	ISCA1	MRPL24	EXOSC2	TFAP2A	RPS9	RPL29	SLC16A3	CREBBP	YTHDC2	CDC42	PPT2	AKNA	HLA-DPB1	CXCR4	RPL35A	TAF9	RPGRIP1	CC2D1A	PIGA	CPT2	RASSF7	RPA1	LMNA	ZDHHC18	RPL7	ZW10	NUP93	CD19	SOD2	TGM3	RNF168	LRRC56	GABRD	SLC17A5	MXI1	SMARCAL1	NSUN3	KLF10	HAVCR2	NOS3	TSPAN7	CNTNAP1	CD28	CD40LG	TNFAIP3	IKBKG	MID2	LETM1	FBXW11	MEGF8	CHD4	RPL37	TAL1	DGCR2	XRCC2	ABCC6	RBM8A	CD8A	ERCC4	WNT3	CREB3L1	ALMS1	SNRPB	RPL35	SVIL
PMC9297641-12920_2022_1306_MOESM3_ESM.xlsx-GO_gene_sets_used_in_the_GSEA-Unnamed_323	Additional file 3. GO and KEGG gene sets used in the GSEA	DEPDC5	CALM3	CALCA	ACTN1	SSH2	TM7SF2	SRPK1	CYSLTR2	CAPZB	BAG4	PDCL	VAMP2	PTGER4	CDS2	EPM2A	NTN1	ACVR2A	SLC13A3	CD33	CACNB3	CDC5L	CLSTN2	RAP1A	CBL	ACTN4	TGFB3	BLOC1S3	RPL24	NOL3	FZD7	SYNE1	TXN	CXCL12	USP4	NEXN	CUBN	FZD3	PSMD7	PHOX2B	AAAS	SLC39A13	CXCR4	LRTM2	VAMP8	TP53	SNAP29	PTN	BDKRB1	KIF14	SVIL	USF1	RUFY1	GPR137B	DGCR6	SEMA6A	ALS2	REN	ARL3	MAB21L1	CDKL5	LIG4	ECHDC1	TWIST1	PRKAG1	CBS	ATG3	IARS2	TGFB1	SREBF1	UMOD	JPH4	SESN2	FN3K	SNCA	RYR1	MS4A1	CCL21	COQ7	ARHGEF7	RBX1	SLC20A1	CYP19A1	PTPN6	HMGA2	CBFA2T2	HHIP	TACR3	SPIRE2	SHMT1	SPARC	NRXN2	APOBEC3B	NPC1	SFRP1	AURKA	TP53INP1	HAO2	SMARCE1	SNTA1	AGPAT2	IFIH1	PEX19	NGLY1	ACTN2	XRCC4	SIM1	CCM2	CASK	LMAN2L	CAPN2	SNAP25	PRDX2	KRIT1	CREB3L1	KREMEN2	WNT7A	TMEM108	ACTG1	WNT11	HBB	FANCL	BRIP1	SNX25	NRP1	STAMBP	BMP7	FBN1	NPHP1	COL4A3	RPS3	FADD	CDC42	FZD9	STAC3	CTCF	DGKE	KCTD7	FAHD1	CD14	ECE1	PRDX6	HERC1	GLRA1	NAGLU	ATP8B1	SLC13A5	ASAH1	ADRA2B	SEMA4A	VPS13D	MATR3	COLQ	RANBP2	ACTB	RFXAP	DAP3	CD40LG	RNASEH1	CD81	EIF2B5	PICALM	TGFBR2	SPOP	KIF11	WDR45	GBA1	GORASP1	PEX26	TSPYL2	POLR3H	ACSL4	SGPL1	UBE3A	KCNAB2	CEACAM1	SFPQ	PTEN	HSD17B4	SLC20A2	RPS6KA5	TUBGCP2	NARS2	ZNF41	SNX14	RPS10	RPL31	CHMP7	ADNP	DCLRE1B	CDH1	TJP2	PIK3R1	PLA2G7	RPL36AL	TCF7L2	PODXL	DYNC2LI1	SLC16A2	CALM2	RPA2	SKI	RNF185	SOX10	MON1A	RPL7A	BSND	BUB3	CD74	BRF1	IER3IP1	SEC23B	COLEC11	SH3KBP1	FREM2	CLTCL1	NPHP4	NOTCH2	SET	TLR2	AP3B1	SMARCA2	BRCA2	DPF2	GRAP2	SOCS5	APC	DGKZ	BUB1B	DNMT3A	CPLX1	SMARCA4	RPL27	RPL37A	TFAM	EVC2	XRCC3	RPS24	THRAP3	CD8B	DGCR2	WT1	KYNU	SH3PXD2B	CHD7
PMC9297641-12920_2022_1306_MOESM3_ESM.xlsx-GO_gene_sets_used_in_the_GSEA-Unnamed_324	Additional file 3. GO and KEGG gene sets used in the GSEA	USP6NL	TCL1A	CALM1	ACTN2	CDK10	TNF	SRPK2	VN1R1	RILP	BAG3	TAS2R3	SYK	SHROOM4	PER2	CHMP6	CD38	AURKB	SLC1A2	ROCK2	CACNG1	TBC1D4	SEMA4A	ACE2	CBLB	CALR	TIAM1	LSS	RPS19	ZNF622	ODAD4	TP53	UBA52	SEMA3F	XRCC1	MYADM	MKKS	SEMA6D	SLC44A2	IFT20	PRRT1	SESTD1	TGFBR1	FZD5	BMP7	HYAL2	STAT3	RAB28	PTPRA	BDKRB2	RBX1	TBCA	VCAM1	STAM	COLQ	PTN	ZSWIM6	REST	FCGR3A	PEX14	STK11	DNAH5	ACSS2	UTRN	NUP133	TRIM24	GORASP1	N4BP2	TGFBI	STC1	UMPS	GPR174	LONP2	SPINK9	SORD	RYR2	FAH	SDC1	CLCNKA	SQSTM1	CDC42	SLC20A2	ERCC3	PTPN11	DYRK1B	SHH	TCP1	PARD6G	SHMT2	SPTA1	OTOF	ENTPD4	CCR2	TBXA2R	RPS27	SFRP2	SURF4	CLOCK	MAP2K4	DCXR	FSCN1	SNTB1	KY	GLA	BLTP1	PARS2	CDKL1	ODC1	BSND	PIK3CA	DYRK1A	HSD17B4	ATAD3A	CAPN3	BNIP3	TERT	RASA1	USP10	CDC73	WNT7B	TRAK2	SERPING1	WNT2B	ZFYVE26	PLAG1	KATNAL1	STARD3NL	ARHGEF7	TREM2	BMPR1A	GALT	DNMT3A	SMARCAL1	RPS6	TNFRSF18	PAFAH1B1	SESN2	GDNF	TTC8	TK2	PRKAR1A	SEH1L	CD83	CUL4A	KLRC4	WTAP	FBXL4	ATP13A2	AGL	ATM	COX8A	GPC4	ERCC2	CSNK2A1	RERE	VPS13D	PANK2	RENBP	BCL3	FCGR2A	SLC25A20	LRRC14	CDKN1C	SPOCK2	AP3B2	CAST	TGFBR3	USP44	CENPF	DNAJC19	MBD5	NDRG4	RAD51C	BLM	PEX1	RASA2	CACNA1H	UCP1	TAC3	CCL2	NSD1	HBA2	GRIN2B	ARL2BP	SLC22A13	KCNJ10	NUBPL	PSAT1	RPS11	RPL32	ZBED1	GTPBP1	HMGA2	RTTN	PDGFD	RPL37	BTK	PIGY	SIN3A	MAGED2	PPP2R3C	AKNA	RPA3	RPGRIP1	MTDH	SPP1	GNPAT	RPL8	HDAC4	CD22	TGFBR2	SPN	EGR2	SREBF1	PIGT	IFT57	LTBP3	SEC24D	CHD7	DIAPH2	IFT52	DNAJC1	TLR3	CAV1	SAMD9	DACT1	GPRASP2	CD80	CD74	PSMD8	NPM1	TRIM5	EDA	POLR3A	SEC24C	TNNI2	CHRM3	RPL38	TFAP2A	GNAO1	XRCC4	ALG12	CD19	MYCN	YY1	FRAS1	NRAS	BRCA2	GSC
PMC9297641-12920_2022_1306_MOESM3_ESM.xlsx-GO_gene_sets_used_in_the_GSEA-Unnamed_325	Additional file 3. GO and KEGG gene sets used in the GSEA	STARD8	CAB39L	CALM2	IQGAP1	CAV3	TP53	NEK4	PTAFR	AKT1S1	RIN1	TAS2R4	SYP	TAOK1	SYT7	VPS37B	EI24	RPS6KA5	SLC1A3	BAG4	SLMAP	CDC6	SFRP1	UBL5	HYAL2	GPR68	TLR2	PTCH2	RYK	PDLIM1	CASP3	DHDDS	UBB	TSPYL2	YWHAB	ARHGEF2	ELOVL3	TRIM46	PSMD11	PYGO2	CAMK4	SLC24A1	TGFBR2	MAPKAPK3	BMPR2	SNX4	IFNG	NHERF1	PTPRN2	RYR1	CDC42	TBCC	VGF	DNAJC5	CRISPLD2	BAK1	CPNE5	RNF6	GALNT2	MEGF8	KLF5	TPP2	MAPK3	VEGFA	PRKCE	ALDH1A2	SHOX2	TDP1	TGFBR1	STX1A	NR1H2	GPR65	SLC4A11	LIPK	ELOVL4	RYR3	TRIP13	BCAN	SH3TC2	KRIT1	SLC22A1	PYGL	CYP4F11	ZBED1	DYNLT1	PARD6B	MFSD1	SPTAN1	SYAP1	LPIN2	THRA	FKBP14	SYTL4	NXN	BTC	PITPNM1	SFPQ	GLRX5	BNIP3	SNTB2	GPR35	SBF2	ARID2	EBP	NRP1	BRCA2	DKK1	TLR4	TSEN34	ST3GAL5	ARL3	CAPNS1	SNTA1	TF	RUNX1	NMI	LRRK1	WNT11	SMN1	TNF	ZBTB16	NDE1	KCNQ1	CHD6	DTNBP1	CPNE3	RORA	TRAK2	ZNF408	ADRA2B	GPC3	RPS6KA2	TNFRSF10D	SLC35A2	ATAD3B	GLT8D1	ERF	PCCB	SMOC1	ADPGK	ADIPOQ	PSRC1	RPS20	CTR9	PIGY	SNAP25	MRPS28	RPS26	PEX7	SLC2A3	NLGN4X	TRAPPC4	MLH1	COLQ	ATP10A	ELOVL5	RNF4	C3	SLC25A23	HDAC4	FBXL4	CAPZB	TGM3	RHBDD1	TWIST1	HK1	TRAF7	PINK1	SKI	RRAGC	NTHL1	SH2B1	BAIAP3	VDR	HBA1	CCL3L1	SUDS3	RSPO2	ATP6V1A	NDUFS8	CLEC6A	CASP10	GRPEL1	DYRK1A	RPS12	RPL34	MTDH	HPS5	STK33	ENTPD5	CDT1	ITGA6	ZBP1	RPL37A	PRDX2	COL9A2	NDP	LEMD3	EFNB1	TSEN2	RPL24	CTNND1	CNOT8	SRC	CAT	RPL9	XPNPEP2	CHMP4C	CDA	THBD	BPI	SLC12A5	FAT4	IL2RB	SMO	KPTN	UBE2T	OTUD6B	TCOF1	FZD2	KLHL25	NDUFS1	IFT52	GPC4	CD86	CD79A	PSMD9	NCF1	ZCCHC3	LARP7	COG8	PIGB	COX6B1	RPL39	RPS24	XRCC5	SLC22A13	GNPTAB	ZFX	CHD7	RASA2	DLG3
PMC9297641-12920_2022_1306_MOESM3_ESM.xlsx-GO_gene_sets_used_in_the_GSEA-Unnamed_326	Additional file 3. GO and KEGG gene sets used in the GSEA	TBC1D5	CASP1	CALM3	WASL	ACTN2	TPH1	STK3	TAS2R38	NCK2	RGS6	TAS2R16	SYT5	PREX1	RFT1	TBC1D17	VGLL4	MAPKAPK2	SLC1A4	ENTPD6	KCNAB1	NR1H4	PALS1	BCL2	CCNB1	RND2	TLR4	MRPS7	BDNF	KLF4	CCM2	UBC	SEMA4A	YWHAE	MARVELD3	JAM3	PSMD12	TBX18	MKKS	CD4	BYSL	ARHGEF5	TRAK2	MYOM1	TRIM32	KIF3B	PTPRS	RYR2	TBCD	VIM	TP53BP2	ANGPTL6	PTPN14	SEMA4G	ROCK1	MDH2	SPATA7	TAF10	SEC23B	CYP26B1	WNT1	LANCL2	MTMR3	CREB3L2	SULF2	TGFBR2	STXBP1	USF1	TMTC4	SLC25A11	KRTAP27-1	S100A8	NLRP1	SDC2	CHRNB1	CCNA2	SLC22A4	LAMB3	PTPRF	CCNL2	MTDH	SMURF2	TGFB3	TUBB6	ST6GAL1	SRI	PICK1	CDA	VEGFB	TNNC2	TRAPPC4	SH3GL1	TAL1	GUCA1C	ITSN1	PIPOX	BNIP3L	STX1A	NPHS2	ELOVL5	TRAF3IP1	VHL	AKAP4	HOXD13	ALDH5A1	ARMC5	AFF4	SPG21	RNASEH2A	USP9Y	SOS1	TFAP2A	HLA-DQB1	MYADM	TBL1XR1	WNT2B	SMN2	TNFAIP3	ZBTB17	ATRX	LZTR1	RAD54L	EEA1	LMLN	HIC1	SMO	DBT	SCO1	RPS7	TNFRSF10B	RPL18	IMMP2L	LIAS	SNX14	IVD	SCYL1	STK40	CLEC6A	GPR65	STK11	SAFB2	SLC45A1	SACS	PLEKHM1	HMGCL	RANBP2	ALS2	CTBP1	DHDDS	CLN3	ANXA11	DGUOK	APOBEC3G	RNF6	BPGM	TMEM43	KEAP1	SMARCA4	TMEM106B	TLN2	THBD	DDI2	HSPG2	TRIT1	SURF1	VPS33A	EMD	SETMAR	CASP10	ELMO2	KALRN	DMXL2	CCL8	ACTR6	TBX22	HTRA2	CHMP2B	MUC16	SAR1B	FLAD1	PEX13	RPS13	RPL35A	VAPA	CYSLTR2	SMARCD3	ENTPD4	CABLES2	DNASE1	CALR	RPL38	TERT	LRRK2	GRHPR	BAZ1B	RPL26	SLC35C1	ORMDL3	SRD5A1	FUT10	RPL10	LMOD3	EPM2AIP1	CD28	THBS1	SRC	NGLY1	G6PC3	LEP	ERCC4	UGP2	SLC10A7	MYF5	CDKL5	SHMT1	GPR137B	RUNX3	NDUFS8	RHOA	PEX7	TNFSF8	HDAC9	PSMD10	MAN2B1	RUNX1	TOE1	EED	GTF2I	GNPTAB	RAC1	RPL41	TOP1	WDR26	YY1	GNAO1	ZNF35	SLC25A22	FLII	TPRKB	COL9A2
PMC9297641-12920_2022_1306_MOESM3_ESM.xlsx-GO_gene_sets_used_in_the_GSEA-Unnamed_327	Additional file 3. GO and KEGG gene sets used in the GSEA	GIT2	APH1B	HMGA2	FCHSD1	IQGAP1	TPI1	STK4	PTGDR	SPIRE2	ARHGEF10	TAS2R10	TF	GBA2	ADIPOQ	ZC3H12A	RIMS2	STK17B	SLC1A5	MINPP1	AHNAK	CDH22	ACTB	MIDN	TRIM11	TNF	SCP2	S100A8	SETDB2	UBE2N	SFRP1	YWHAG	MTDH	TMEM79	NDEL1	PSMD13	CAPN2	CACNA2D2	TIE1	CALCR	SMO	ADAM9	NLRP3	RP1L1	LY6G6D	RYR3	TBCE	WNT1	CALR	TPR	EMILIN2	PTPRM	SPTBN4	RPS6KB1	GUCA1B	MARK3	TARBP2	IL2RB	ASAH2	WNT2	CHST7	BCL10	P2RY12	AZGP1	TGFBR3	STXBP2	VAV1	AP3B1	TOMM40L	BCL11B	TGFB1	S100A9	RASGRP1	GALNT11	RAB11B	FGD3	SLC22A5	ABCC9	PTPRS	SPRY4	MTA2	RBM15	TIAM1	KIF2B	ST3GAL2	BRAF	SLC4A8	SNX17	VIL1	TNFRSF1A	PLOD1	FBXW4	TCP1	N4BP1	SH3GL2	GMPR2	BOK	VAMP2	WDR4	PIGB	BCOR	BVES	ARHGEF7	FLI1	ATP7A	DNMT3A	BCORL1	MAPK10	HUWE1	BAP1	SPTBN2	TFR2	GNAS	ARHGEF2	FZD3	WT1	SNAP25	TPM1	LUZP1	SLC6A1	RFWD3	DHX16	ANTXR1	PHLDB2	UBE3B	SORL1	PEX1	RNASEH2A	PKD2	RPS27A	TNFRSF10A	GABRD	CASP8	MEGF10	POLR3A	NDUFB10	MAP2K2	IMMP2L	CD28	CAV1	HLA-DPB1	AQR	PARN	ADD3	CBL	GNMT	GUSB	TTC8	IER3IP1	COX15	GPR35	PIGQ	PPCDC	NIF3L1	COQ2	MRPL24	TRIM14	SBF2	PIGY	JAM3	THBS1	ECRG4	EXT1	TIMM8A	SLC2A4	NEU1	YTHDC2	CEP164	FLII	CCL23	TSPY2	SMARCD2	PDHX	SQSTM1	NCR1	SNAP29	PUS1	ALG12	CDC6	RPS14	RPL37	GTF3C3	HRAS	SOX4	NCOR1	SEH1L	PCCB	RPL39	TFDP1	SDHC	GPHN	DHX37	AAAS	RPS6	PPP2R5D	TP53INP1	BRCA1	ZDHHC12	RPL11	RELN	TRIP13	PSMD6	GRAP2	TLR4	ST13	PUS3	SHH	STXBP1	SMARCB1	YWHAE	SLC25A22	FANCL	MEGF8	SHMT2	CBFB	BRPF1	G6PC3	ECHS1	IL27RA	CD79B	PSMD11	BTK	SKAP1	SLC1A4	HBA2	DPF2	NIPBL	RPL36A	TOP2A	RPL18	TRIM25	NDUFS7	ZBTB16	NXN	ARID1B	FGFRL1	PNKP
PMC9297641-12920_2022_1306_MOESM3_ESM.xlsx-GO_gene_sets_used_in_the_GSEA-Unnamed_328	Additional file 3. GO and KEGG gene sets used in the GSEA	ARHGAP11A	ARHGAP24	OR8J3	KALRN	NRP1	TRPC1	AURKA	PTGER1	SLC12A8	RALGPS1	TAS2R14	TFR2	SPTBN4	STOML1	STAM	ULK2	STK17A	SLC2A1	PPM1F	TMEM38A	ITSN1	RNASEL	SOCS3	NDEL1	TP53	NEK10	S100A9	TP53INP1	MIXL1	UBE2V1	SFRP2	DUSP26	VAPA	OGT	USP9X	PTAFR	MYOM2	PICALM	CD19	ZC3H12A	SOD1	HDAC3	CBX2	ATG5	RAB3A	S100A8	TCP1	XBP1	YIPF5	CCT3	SPARCL1	BAX	PTPN11	RXRA	IDH3B	GNPTAB	TEC	DGUOK	PSEN1	WNT10B	INPP5E	MBD2	SKIL	THBS1	STXBP3	VAV2	CAV1	LRRC8C	SIX3	TK1	SAA1	AIRE	GOLPH3	DPYD	RHOT2	SNAP25	NRAS	CASP3	TRIP13	STIL	TIMP2	PSRC1	DCLRE1B	STIM1	FXR2	XYLB	WNT7A	TNFRSF1B	RBM8A	CD38	SHH	TEK	CDC25A	SLA	PCYOX1	SPAST	SYK	AP1S1	ECHS1	LOXL3	USP8	WASL	SERPINH1	ATP6V1A	LMBRD1	BAZ1B	PPT1	GUCA1B	CASP1	SRC	NFIX	MARVELD3	TLE6	CA9	SNCA	TRPC6	PAX8	HPRT1	FANCG	MCM8	STX7	MPZL1	SOX10	ACAD9	DRD3	CLCNKA	SORT1	CD84	COG1	TOMM40L	PLCB3	DMXL2	ARSB	PDE6G	C15orf48	CD80	CAV3	CCM2	SART3	BBS4	CNTNAP2	MVK	AGPAT2	RRM2B	APOL2	MCOLN1	GNS	KIF1B	PLAA	RORA	EPAS1	CCDC51	G3BP2	DEGS1	TBC1D10A	TIAM1	SYVN1	REEP6	CHMP2B	USP7	TRAK2	ABHD5	SIM1	ARID1B	BRSK2	WNT3	ERCC4	BLK	NUCKS1	LSS	CDC42	MCCC1	AIM2	ABCA4	COASY	SLC9A7	RPS15	RPL37A	EI24	FGF3	BRCA1	GUCA1C	NCOA3	HLA-DRA	TLR10	RPL41	TFDP2	COL9A3	BCOR	ITGA2B	COL17A1	IFT88	RPS6KB1	FBXW11	ROCK2	SSTR2	PEX3	RPL12	CCBE1	CNOT8	POM121	MUC16	GPR137B	STAR	MPZ	AK2	SLC25A20	CA2	EXOSC9	RAD21	PEX13	RPS20	CHRNG	PINK1	C1QC	SOCS1	FBN1	FLI1	LETM1	MAPK8IP1	HDAC4	PSMD12	IL1RN	CBFB	SLC6A9	SLC39A8	RSPO2	CSPP1	ERCC3	RPLP0	TOP2B	NOTCH2	RNF113A	TBX20	POLR1A	ZNF148	EPS15L1	KIF15	ASAH1
PMC9297641-12920_2022_1306_MOESM3_ESM.xlsx-GO_gene_sets_used_in_the_GSEA-Unnamed_329	Additional file 3. GO and KEGG gene sets used in the GSEA	ARHGEF11	CASP3	OR51E2	HAP1	CDK5R1	TTR	CDKL5	PTGER2	SEMA7A	DEPDC5	IMPG2	TFRC	PXN	CD36	IFT88	SEMA3E	TAOK2	SLC2A3	LPIN2	ASPSCR1	SLC6A1	BDKRB1	SPAG9	CAMK2B	TP53BP2	RAB3GAP1	S100A12	CASP8	UCN	ZMAT3	OTUB2	CRB3	USP45	PICALM	PTGDR	NOG	FZD9	MS4A1	TRAF6	PDGFD	SOS1	KCNAB2	SPAG6	RAB3B	S100A9	DYNLT3	YWHAG	DYSF	TSG101	LTBP4	OVOL2	PTPRA	RXRB	RNF168	CERKL	TGFBR1	CCDC40	MCCC1	WT1	PSEN1	KYNU	NDRG4	EXOSC5	THBS4	VAMP2	VCL	CAV2	SLC12A8	SKIL	TK2	SCN7A	BRAF	GAL3ST2	COQ2	KALRN	SURF1	STX16	MYOZ1	SESN2	TRIP11	SIX3	TLR2	RAE1	SLC4A1	SYT5	SCAMP1	WNT11	TNNI2	UBE3B	NR1D1	SMURF2	TERF2	RTN4R	HSD17B7	SPTA1	TF	LYST	COL13A1	VHL	FRMD4A	FGD3	HDAC4	LMOD3	MDH2	MYO9A	CLN5	IDH3B	APH1B	SRI	TSPO	FLNA	ITGB1BP1	CALM1	LUZP1	FSCN1	C4BPB	FZD5	SLC39A4	FANCA	TTF2	SLA2	PDLIM1	SPP1	LRPPRC	TBP	DMGDH	S100A8	WASL	RAPSN	TMEM126A	PKHD1	DGCR2	CRB1	DYRK2	CD86	SKAP1	MYLK	DHX38	SETBP1	CCDC47	HSD3B7	CSPP1	EGR2	JAM2	FGFRL1	DMPK	BBS12	MMAB	RRM1	RPS3	ECHS1	SLC25A22	NR1H4	LMNB2	COPB2	OBSCN	TLR4	CUL4B	GNPAT	POLR1D	STUB1	SNAP25	GYG1	SIPA1	CYB5A	ASXL1	SYT7	WNT6	LEP	TNMD	SMYD3	RPS23	SLC25A1	AUTS2	LY86	TRPM6	PDHX	DPM2	CHRNB1	RPS15A	RPL38	MAD2L1BP	TCOF1	BRCA2	NUP155	USP9X	TCIRG1	PARP9	RPL36A	TGFB1	TEAD1	HNMT	SDHB	ANTXR2	NDEL1	RRM2	SEC24C	SPTLC2	SSTR3	DDO	RPL13	ANAPC1	LPGAT1	LPXN	TNFAIP3	STATH	TRIT1	IL21R	MYSM1	ATAD1	GLI3	SMARCB1	NXN	KCNQ1	USP7	MRPL44	TP53	CBLB	NKX2-6	FOXRED1	CD38	TOX	SLC39A10	HTRA2	CDK10	CHST11	PTCH2	PAK3	PEX12	RPLP1	TGFB3	BTG2	GABRD	RPS24	ZP3	CTSK	PIK3CA	RPS26	CENPE
PMC9297641-12920_2022_1306_MOESM3_ESM.xlsx-GO_gene_sets_used_in_the_GSEA-Unnamed_330	Additional file 3. GO and KEGG gene sets used in the GSEA	TBC1D4	TBC1D10A	OR4C15	BMF	WASL	VDR	STK10	PTGER3	SHANK3	USP6NL	SLC45A2	TGFBR2	MID1IP1	SCARB1	TRIM8	CLSTN3	MAP4K4	SLC2A4	PHACTR2	TMEM109	BMP6	RYR2	SPOCD1	SPRY4	TPR	CCDC65	SAA1	CD38	ZDHHC16	VEGFA	SHC1	DBNDD1	PDLIM7	DOCK7	CASP3	PTGDS	MAPKAPK2	APH1B	CACNA2D4	TRIP6	FGF23	SPAST	APLN	KRAS	GUCA1C	RAB5A	DYNLT1	CA2	PICALM	TXN	FBN3	ARHGAP22	PTPRM	RXRG	CTBP1	PRDM5	GPC1	NUP107	XBP1	PDXP	BRSK2	RTN4R	DUSP22	TIE1	SYK	CAV3	SLC9A7	BMP2	TKT	SCNN1A	DNAH1	SLC39A8	MRPS14	F2RL3	TRPC1	CDKN2C	RAB3A	DTNBP1	TRIP4	SKI	TNFRSF1B	WDR73	SLC11A1	TGM3	RAB3D	TNNI3	CLOCK	SIAH2	TESK1	SLC1A4	PDHA1	SPTAN1	TFR2	TBCD	FOXRED1	RPGR	RPS27	HAP1	ADNP	EMD	RNF168	ATP8B1	CPT1C	IER3IP1	CASP2	CDKL5	C1QA	NF1	KLF4	ZNF703	DDR1	SOD1	TXK	IRX3	HTRA2	GNE	KIF2B	VPS25	NEXN	ZFP36L1	SMAD4	SLC6A1	TRAF3IP2	S100A9	TNFSF18	RAF1	ALKBH7	SDHA	GNAO1	NIPBL	ACSS1	TNFRSF8	DYNLL1	DLD	RNF40	MTX2	CDH15	INSR	DNAJC19	CRB2	TLR3	DOCK6	PIK3CA	DMPK	BUB1B	RRM2	RXRA	L2HGDH	PEX7	CLCN4	TAGLN2	TNF	CUL4A	ATAD3A	NPC1	SLC2A3	PGM1	SKIL	BAX	KIF15	WNT7B	STXBP1	SFRP1	METTL4	FRAS1	CCND2	CTNNA2	CD36	CFB	ACAD10	ZDHHC9	MAP3K7	RPS16	BCS1L	WTAP	BAZ1B	NUP93	CDC7	RBM8A	CARD11	RPLP0	TGFBR1	TMEM98	SYP	ERCC4	POP1	MKKS	CCL2	ATP6V1A	TMEM59	AGPS	RPL15	SLC40A1	PSMF1	FGF19	CD33	PAX2	BRCA2	RUNX2	CASP8	TRAF3IP1	POR	ANTXR2	PAPSS2	JMJD4	TPD52	TNFSF14	CDK10	USP27X	SPRED1	CD40	MAFB	PSMD13	MLLT10	RIPK2	RPL35A	B3GAT3	AP1S2	LETM1	EGFR	RPLP2	FREM2	USP7	ALDH18A1	IL27RA	ALG12	WDR77	HINT1	PLCB3	PREPL	SLCO2A1
PMC9297641-12920_2022_1306_MOESM3_ESM.xlsx-GO_gene_sets_used_in_the_GSEA-Unnamed_331	Additional file 3. GO and KEGG gene sets used in the GSEA	SRGAP3	ANKRD27	OR4A15	PSTPIP2	NAV3	PAX8	STK11	PTGER4	SSH2	STARD8	LEF1	THBS1	MYOZ1	SCARB2	MAP1LC3B	CDA	EIF2AK3	SLC2A5	SFI1	ADIPOR2	SLC8A2	S100A8	PKMYT1	AXIN2	TRH	SMARCB1	SCN1B	BAG5	DCTN5	WNT11	SIPA1	CHMP6	TJAP1	CAV1	JAM3	PTPN6	KLF4	CASP3	GSTO1	TSC1	AXIN1	SPP1	BAIAP3	AHSG	TTLL4	RAC3	SCO1	TEK	CACNA1A	RAB33B	TYROBP	ATRN	ACTA2	PTPRO	SAFB	ZBTB20	LETM1	TGFBR3	DZIP1L	PTGDS	YY1	NUP107	CD3E	BMP5	NT5M	TLR3	SYP	VIP	NPFF	SLC7A3	TMSB4X	SCNN1B	IL12A	XYLT1	DOK2	TRPC4	PRKAR1A	RAB5A	TRAF7	MYOCD	BMP2	TOP1	TUBGCP6	BMPR1A	THBD	RIMS2	ZP3	TNNT1	PREPL	PORCN	TFDP1	SLC6A6	PDHB	SPTB	TFRC	NEBL	MECP2	PRPF4	PIK3CA	IFT20	ISL1	PIGV	PMS1	WDR45	OSGEP	DACT1	STRN	TNFAIP3	EBP	CD22	CXXC4	DST	TYRO3	IRX1	SUCLA2	LFNG	SMARCA5	RAB11FIP4	IL1RL1	STAT1	ABCA4	CIZ1	DPYD	CCL2	ATP6V1E1	CHCHD6	USP18	ATP6V1A	SIL1	CAT	AIM2	BECN1	ITGA6	ZC3H11A	KIAA0586	AGRN	NDUFV2	HMBS	VANGL2	PTS	WWOX	ATP2B3	PLXND1	EFTUD2	ACSM3	TRAPPC2	KLF11	COQ10B	COL13A1	CNNM2	LTBP4	TRAF1	CUL3	COX7B	NDUFS4	ECHS1	AURKA	NDUFB3	VPS33A	PCSK7	WNT10B	SRY	SFRP2	CENPH	SOS2	INPP5E	PSMF1	SARS2	ISCA1	TGFB3	ATP6V1B2	RPS17	RPL39	NUP155	LMX1B	STAT5B	HDAC4	FZD7	CUL1	RPLP1	FANCF	NF1	NUBPL	LZTR1	DYSF	BID	SETBP1	BAG3	STAR	AP3B1	RPL17	UROS	ADAMTS1	NR1H4	TP53BP1	ADAM17	WAC	DNAJB13	STX1A	PIGY	SULT2B1	PIK3C2A	RIPK4	HLA-DPB1	DPF2	UPF3B	TRAF6	TNFSF9	JAM2	ARX	PEX11B	SOX13	PSME1	RPS24	EIF2B4	RPS7	AGTR2	COG5	MRPL12	TSPYL1	TRIP13	OTUB2	CD40	WDR26	SPAG16	ADA	PITX1	RPS29	ADAMTS10
PMC9297641-12920_2022_1306_MOESM3_ESM.xlsx-GO_gene_sets_used_in_the_GSEA-Unnamed_332	Additional file 3. GO and KEGG gene sets used in the GSEA	RABGAP1L	SYDE2	OR10W1	PSTPIP1	FCHSD1	ELOVL6	SYK	PTGFR	CAV1	TBC1D5	PDC	C3	RAC1	VPS4B	SBF2	SERTAD2	ROCK2	SLC5A3	DNAJC6	CALCR	LRTM2	SCN1B	RGN	ANKRD27	TSG101	SLC3A1	CCL2	PRDX6	TEAD2	XRCC5	RTN4R	LRRK1	TJP2	HYAL2	PLA2G10	RAP2C	TRIP11	DYNLRB1	CD33	TSC2	FZD7	SPTA1	HPS4	LEP	IQCB1	BCHE	CCL3	TIAM1	CACNA1B	HYAL3	UBE2D3	NTNG2	RAP1A	PTPRS	BGLAP	FGFRL1	ARL2	THBS3	LRRC56	PTGS1	BTG2	MAN1C1	CD4	BMP7	PDXP	ACTG1	SYT5	VWF	TRIM24	SLC35B4	BMP6	TPI1	SCNN1G	CCDC47	XYLT2	MECP2	STARD13	TRPC5	RRM2B	RAB27A	PSRC1	LPXN	NDRG4	ACTG2	DOCK7	SNRPC	THBS1	SNPH	PTP4A1	TNNT2	RIMS2	C12orf43	TFDP2	NCF1	DHRS7	SPTBN1	TGFBR1	FOXP3	MTRR	PDE6B	PCCB	ATP6V0D1	TOR1A	SAR1B	CDH23	ARX	DPM2	HOXD13	CASP4	STX1A	PORCN	SLIT2	WNT10A	CXCR4	SPAST	USF1	CDC73	TTC19	FKBP14	ATAD1	SLC9A7	ARHGEF2	STAT5B	EHHADH	SOX10	FKRP	SLC7A7	YWHAE	MAP1LC3A	PURA	EXOSC2	SPATA7	COX4I2	EIF2AK3	HRK	SEMA4A	DDX46	TTC7A	RNASEH1	SAA1	WARS2	GPSM2	TTR	NF1	SLC13A3	SLC25A19	ATRX	SCD	RNF25	GRPEL1	POLR3A	COX15	STK24	TRAF2	CUL2	ARL3	DNMT3A	STK11	AGL	SKI	JAG1	RAB11B	WNT11	GNAO1	SFTPD	OTUD6B	SLC35A2	GFM1	IKBKE	BOLA3	FAHD1	GABRD	UPF3B	RPS18	RPL41	NUP93	DHX16	ZFP36L2	POM121	CDCA3	HAVCR2	RPLP2	TLR3	SATB2	TRIM8	MYCN	RTTN	AXIN2	BLM	HBA2	GTPBP1	CDK5R1	RPL18	PSMB9	NUP153	CD38	TRAF6	TBXA2R	ACADSB	PLOD1	PAFAH1B1	FANCF	CREBBP	EVC2	GPC4	UPF3A	TRPM2	TNFRSF14	ARL6IP6	PIGO	PDE4D	CD40LG	PSME2	PKHD1	EIF2B2	SLC45A1	DDX11	IRF6	IFIH1	MRPS12	TTF1	FTO	SMARCE1	PANK2	DHCR24	MAGEL2	MAFB
PMC9297641-12920_2022_1306_MOESM3_ESM.xlsx-GO_gene_sets_used_in_the_GSEA-Unnamed_333	Additional file 3. GO and KEGG gene sets used in the GSEA	IQSEC1	CASP9	OR6N2	DNAJA3	CCNF	GDPD3	TAF1	PTGIR	CAV3	GIT2	TRPV2	HSP90B1	RAC2	PITPNM1	RAB1B	ARHGEF11	CDC42BPB	SLC5A5	SMG7	CALM1	SLC8A3	SCN4B	LATS1	RECK	TTN	ARL2BP	CCL3	KEAP1	SORBS2	MAP3K12	SLC6A4	PRKRIP1	RAB11A	KREMEN1	PTPRC	NHERF1	PPP1R1B	HOMER3	PHLDA2	BCAR3	SPTAN1	PDCD5	GAS1	CROCC	RAP1A	CCL5	ACTG1	BTG2	SYT15	UBE2G2	SEMA7A	RASA1	BAX	SCNN1B	TCOF1	WDR73	TIAM1	SAMD9	PTGS2	KCNAB1	BAD	XPR1	BMPR2	PNPLA2	NR2E1	TCF7L2	WAS	AP3D1	DISP1	BMP7	TYMS	SCO1	FAM111A	CHST8	SETD1A	DIRAS3	TRPC6	NF1	RAC1	MAP4K3	CDYL	BMP5	C4A	DIXDC1	BNIP3	THBS3	RIMS3	CXCR4	TNNT3	RAB11FIP3	SKI	TGFA	SLC8A2	CYB5R2	SPTBN2	TGFBR3	RNF168	AAAS	DGUOK	NIPA1	TMEM67	CASK	ABHD5	DOCK6	HMBS	POMGNT1	SOX10	NRIP2	STXBP1	TRAF2	SKIC8	FZD5	SPTA1	VAV1	DYNC2H1	SPAST	KLHL7	ABCC11	SPPL2A	PDLIM7	ZFP36L2	TCF4	ARL3	PIGB	SLC7A6	RAD21	USP30	C9orf72	ZNF41	PRPF3	OGT	IL27RA	IQGAP1	BIRC3	CDC5L	BANF1	HIVEP2	ACAT1	MPL	RFWD3	AASS	NEK1	HUWE1	SH3BP2	LHPP	NSD1	ALG8	EFHD1	GBE1	KIF1B	TRAF3	CUL1	GUCA1B	FOXRED1	STX1A	COX6B1	STK33	GAD1	MEGF8	DHRS3	WNT9A	NPM1	SHH	PINK1	MAN1B1	SLC9A6	EGF	PUM1	CNP	CLPP	PBX1	HRAS	RPS19	RPL36A	MATR3	FANCL	AURKA	NUP153	NUF2	IKBKG	MRPL12	TLR4	DMPK	MID2	AHI1	DYSF	DYNLRB2	ANAPC1	COL2A1	ENTPD5	STC1	RPL18A	CITED2	MAD2L1BP	CD40	TNFSF4	PPP1R11	GP6	CSPP1	ABCC6	EXTL3	COG6	ATP6V1B2	LETM1	SLC11A1	TSC1	RIPK2	SLC26A2	BCORL1	CD47	PTAFR	JAK1	EIF2B5	TFAP2A	CTCF	SRCAP	EED	GDF3	RPS2	HIRA	COG1	DEK	UBE2T	CD48	NDUFS2	ELL3	TRIO	RPL35
PMC9297641-12920_2022_1306_MOESM3_ESM.xlsx-GO_gene_sets_used_in_the_GSEA-Unnamed_334	Additional file 3. GO and KEGG gene sets used in the GSEA	ARHGAP25	RASAL1	OR2G3	PDLIM1	PHLDB2	DHDDS	MAP3K7	HRH4	RAB11A	ARHGAP11A	PDE4A	C4BPA	RAC3	ABCG1	CAPN1	KIAA0319	AATK	SLC6A1	NUAK1	CALM2	SLC9A1	SCN5A	MYADM	HOOK3	TXN	SOS2	CCL3L1	MELK	MYLK2	LRP8	CALM1	CD53	IL18R1	ULK1	PTPRJ	RP1L1	BRSK1	HOMER2	C5	TRAF7	SPTB	ITGB1BP1	GNAO1	IFT140	RAP1B	CCL7	TMOD1	CAD	WDR54	UBE2L3	CILP	RLN2	RAB3A	CEACAM1	AK2	C1QBP	TNR	PTPN11	PDP2	PTCD2	PTAFR	MYOCD	TRAK2	REXO4	CLDN5	TFR2	WFS1	FATE1	SLC43A1	BMPR2	UCK2	CCL3	GAA	GALNT17	ALS2	DNAJA3	TRPM2	RNF125	RAD51C	IKBKG	FHL5	BMP7	CCT3	CCDC65	SNX1	THBS4	RNF40	SEMA3B	SNPH	BMP2	TGFB3	SLC8A1	CYB5R1	SREBF1	TLR1	ISCU	PNPT1	SEC24C	PLOD1	TRIP11	DYRK1A	ATXN1	CNKSR2	PRPF31	LONP2	SYN2	TRPC1	FKBP14	ADIPOQ	TNKS2	IRX3	SPTBN1	VAV2	FZD3	TCN2	MAPRE2	RUVBL1	CAV1	CD9	TAL1	FOXP3	CYFIP2	C3	BID	IL33	EXOSC9	ATCAY	CYP27A1	PIGY	MECR	RAE1	CD34	NRP1	PARK7	RBM19	EXT1	COL5A1	ETFA	CHEK2	DNAJB13	TP53RK	CACNA1B	XRCC4	CAV3	IL17RC	MCCC2	POLR1E	SDHB	SLC25A16	COL4A1	PEX19	PPFIBP1	TRAF5	SPSB2	IDH3B	FARS2	SETD1A	STXBP1	ERCC3	SOX4	BBS7	RPS6KA3	CACNA2D2	XBP1	SRA1	WDR13	SMARCA1	ALKBH8	ACP5	GLRA1	MATR3	WT1	ALKBH7	EXOC7	CASK	RPS20	RPLP0	MRPL19	FOXH1	BTC	MAD1L1	TRIM5	MRPS12	TNF	SLC12A6	DALRD3	MAX	PORCN	DYNLRB1	FBXL17	MYLK	RNF14	SULT1A3	HPS4	RPL19	CHRNG	CEP135	CD47	CCR2	PRDX2	MFN2	BAZ1B	NRAS	OSGEP	SPINK5	MMP9	CTSK	FANCG	DNMT3A	TNFSF4	FADD	ACADS	SOCS5	PTK2	CD40LG	BCL10	PEX16	KCNAB2	OTUD6B	MESP2	SDHD	RPS3	UBTF	NEIL1	PIGT	SDHA	FOSL1	TCF20	IL2RG	PIGO	COL11A1
PMC9297641-12920_2022_1306_MOESM3_ESM.xlsx-GO_gene_sets_used_in_the_GSEA-Unnamed_335	Additional file 3. GO and KEGG gene sets used in the GSEA	NSMAF	OR5V1	NEXN	HIP1R	PANK2	BTK	RGR	PEX11B	ARHGEF11	PDE6A	TSC2	RAP1GDS1	IKBKE	CAPNS1	KIF14	SLC6A4	CDC25A	CALM3	TMEM108	SCP2	NOG	SEMA7A	UBE2D3	ALG1	CCL4	OXSR1	LMO4	CXCR4	BMPR1A	ZC3H12A	SV2A	HDAC3	STK24	PTPRN2	NTN1	PPP1R9B	ATG5	TULP3	SPTBN1	ADIPOQ	SRA1	KIAA0586	RAPSN	CCL8	TPM1	ECHDC3	DTNBP1	VCP	FIBCD1	RNH1	RAC1	SCNN1G	PRPF31	IL6ST	TP53	PSTPIP1	GPAM	MED28	PTEN	SNAP25	PSPH	TNF	TGFB1	XBP1	NOL3	ABCC11	SMO	UMPS	CCL5	NFKB1	NDST4	FGD4	USP8	TRPV1	BRIP1	RAF1	CAMK1	RNF14	TRPC5	CDC14B	SNX2	TKT	DNAJC6	PLA2G7	RIMS3	WNK1	TGFBR1	SLC8A3	WWOX	SREBF2	TLR2	ARHGDIA	NRL	RBM8A	SNAP29	AGPAT2	PIGL	NUMA1	ERCC8	ATP6V1A	ISL1	CASP5	CNTN2	TRPC6	GNA14	ARHGAP12	WNT5B	IRX1	SRI	VCL	FRAS1	MLH1	ARSB	DNAH17	HSD17B6	RPL23	TBX6	NDUFS2	GBA1	BLK	ESAM	PIK3C2A	AP3B1	NDUFA9	CDC42	MGP	DEGS1	ROCK2	CDK5R1	PCCB	BBS12	LRRK2	MST1	NPC1	FANCG	GNPTAB	HRAS	DRD3	CA8	SLC1A4	ACOT1	NUCKS1	TMEM14B	GPC4	TBCE	FRMD5	TRAF6	OGT	EP300	SCO2	EHMT1	STXBP2	PYGL	BRCA1	MYH3	VPS13B	HMGN3	XRCC5	BCL11B	SMARCA2	POR	MUSK	DYNC1I2	PSMD6	SNRPN	COQ5	COG1	RAB18	RPS21	RPLP1	SCRN1	PAX2	ADAM17	SETDB2	ZCCHC3	RPS2	TNFAIP3	UCHL1	NDUFS1	MYO5B	LFNG	MAD1L1	SIX3	SOS2	SOCS5	KLF9	HAP1	RPL21	PHGDH	ESPL1	CD79A	TNFRSF4	TF	FOXP1	MYO9A	BUB1B	SLC35A2	ZNF341	THRA	HINT1	POLR1D	IFIH1	SRP9	CCR2	TNFRSF18	CEP57	LMX1B	TMEM126B	CD74	PTPN2	TNNT2	BTRC	MTHFR	ERF	INSL3	TRIM32	TGFBR2	RPS3A	UTY	UBE2T	ACTR5	DNAI1	RPL18	TSGA10	CCDC47	RPL31	BAZ1B	CHD7
PMC9297641-12920_2022_1306_MOESM3_ESM.xlsx-GO_gene_sets_used_in_the_GSEA-Unnamed_336	Additional file 3. GO and KEGG gene sets used in the GSEA	AFAP1L2	OR2B2	MYADM	SEMA5A	CALM1	BUB1	OPN1SW	ACTN2	ARHGEF17	PDE6D	C4BPB	RASA1	OSBPL2	CASP1	SLC23A2	ULK2	SLC6A6	CDC25B	PRRT1	SNCA	SCT	MFHAS1	SHANK3	UBE2G2	IGF1	CCL5	CAV3	FZD5	BMPR2	CDK5RAP3	WDR1	LDB1	BRSK1	PTX3	GNG8	ATAD1	PMPCB	C6	HAVCR2	SPTBN2	SYTL4	SLC35A2	CEP170	RASGRF1	CCL13	TPM2	CALCR	ANKRD27	VIL1	SERAC1	RIC8A	RAC2	SFRP1	HDAC4	AP1B1	TRPC5	PSMB4	GBA2	EPC1	NLN	EIF2AK3	FSCN1	PTEN	TNFAIP2	TGFB3	YWHAZ	HAP1	SLC22A16	SOD1	UPP1	CCL7	MRAS	GORASP1	TRIP4	ARHGEF1	CACNA1A	EED	RANGAP1	MAPKAPK5	NCOR1	TRPM2	CDC14A	BNIP3L	CLEC3B	SV2B	FBXO31	TRPC1	SV2A	WNK2	TNF	BMPR1A	PGD	BSG	TRAF1	APTX	AHCY	MYO7A	SLC25A4	SLIT2	PLOD1	TFG	RANBP2	RTTN	GMPPB	ZBTB16	USP26	TIAM1	CDSN	HOMER3	VANGL1	FAT4	STAT1	VEGFA	CEP290	NDUFS1	HELLS	ABCB11	NHERF2	TBX3	ELMO2	GNPTAB	MOAP1	SLC16A3	RAB33B	CAV2	ZNF148	SLC9A7	RDH12	AKR7A2	CD36	WASL	IVD	THRAP3	TINF2	DOCK8	ITCH	CD19	FANCA	IDUA	FARS2	TBP	LMBRD1	SHMT1	SIX3	PIGA	SFXN3	PRPS1	GLS	PKP4	CCR2	KLHL22	CTBP1	DHDDS	KPTN	STXBP3	STAR	ZFP36L1	PHGDH	GRIN1	ADIPOQ	YWHAH	PAFAH1B1	SKI	SMARCA4	PPP1R15B	RNASET2	USP15	DHX30	MRPL45	PHF21A	MFAP5	RPS23	RPLP2	RB1CC1	RFWD3	TAL1	BRIP1	TSLP	RPS3	TNFRSF1A	ATF6	B3GALNT2	OSGEP	KLHL7	PLA2G6	SKP2	AUTS2	VGLL4	TAF1	RPL14	RPL22	RIN2	CEP57	CD79B	TXK	TFPI	CAD	TASP1	B2M	EXT1	PIK3R1	COL11A1	C12orf57	CLPP	MECP2	TYRO3	IL18R1	DNMT3A	HOXB1	CD81	PTPN6	TNFRSF13B	MTX2	IRF6	CHST11	RPS4X	VRK1	RAPSN	RMI1	TSFM	CD79A	ZDHHC9	CALR	UBE2A	DLG3	SIM1
PMC9297641-12920_2022_1306_MOESM3_ESM.xlsx-GO_gene_sets_used_in_the_GSEA-Unnamed_338	Additional file 3. GO and KEGG gene sets used in the GSEA	RANBP3	TAS1R3	RCSD1	ESAM	HSD3B7	BUB1B	BDKRB2	NRP1	FARP2	PDE6G	UBE3A	TRPV4	CASP3	MELK	BMP6	PPP4R1	KCNH6	SNTA1	CCL3	SLIT2	CAV3	UCN	POMGNT1	CCL8	DCHS1	MAPKAP1	SMARCA4	PRR7	CDH1	PER2	NTNG2	PYGL	SLC25A27	SHANK3	UBE2A	IKBKG	SRF	ATG5	GABRD	HRH4	CCL19	TPM4	NDEL1	SYT3	YWHAE	CASK	FKBP10	LGR6	NUCKS1	MERTK	CTCF	TXK	CD247	CYP4F11	WNT5B	PTPN2	SRC	REXO1	TNNI3	TLR2	CAD	LACRT	APOL1	SPRR1A	CCL13	APOC2	ST3GAL1	PGAP1	ARHGEF2	CACNA1D	SCN9A	BCL2	CAV1	LPIN2	SMO	UBB	DNAH17	SP1	C1R	IQSEC1	DOCK5	NR1H2	SLC8A3	TP53BP2	TMEM108	PHF2	TGFB1	TRAF3	PIK3R5	TNFRSF1B	PEX1	COL12A1	KIF3B	BAZ1B	IQSEC2	CPT2	NEFH	PARS2	DAZ3	CASP6	C1QB	D2HGDH	JAM2	MAPK8IP1	AXIN1	FRAS1	CDKL5	VWF	MFAP5	PDGFB	ABCC3	VAMP8	LPXN	DYNLT1	SBDS	CACNA1B	MRPS2	SFPQ	APC	PNPT1	PFN1	STEEP1	DALRD3	RDH16	CD40	FCHSD1	ANG	TAF6	PDE8B	MEFV	CLCN7	ARSB	MAPK10	MYD88	WDR73	MKS1	NIPBL	NMNAT1	SMARCA1	OSTM1	SLC25A31	FLNA	RNF168	LGALS12	VCAM1	FBXL20	VPS33A	KISS1R	SYN2	RRM2B	AURKA	MDM2	MOCS2	PICK1	ZNF35	ALG12	NDRG4	BRD9	FRMD4A	PEX19	CASQ1	MTM1	RPS25	RPS3	MVP	FANCG	BUB1	DYRK3	RPS4X	TP53	SLC6A1	ACP5	NPR2	KATNAL1	SOX4	FGF20	HERPUD1	KLF5	YIF1B	RPL24	ALG1	CKAP5	ELMO1	TYROBP	THBD	CACNA2D2	HLA-DPB1	SLC39A4	CLCN5	ARID1B	VPS13B	NTNG1	FANCA	COG8	ZFP36L2	VAV1	BCL10	RAPSN	FANCL	COLEC11	CDC42	PTPRJ	TPM1	CD3D	CLCN4	DMXL2	PEX13	NLRP3	SMAD6	RPS5	YY1	VCPIP1	FANCB	CD81	TBX20	TSSK3	SNIP1	PNKP	DVL3
PMC9297641-12920_2022_1306_MOESM3_ESM.xlsx-GO_gene_sets_used_in_the_GSEA-Unnamed_339	Additional file 3. GO and KEGG gene sets used in the GSEA	ARHGAP19	OR1A1	SPECC1	LATS1	ITPKC	TEK	SCTR	CDK5R1	TBC1D4	PDE6H	NR1H2	BCL2	C19orf12	TLK1	SLC6A13	CAMK2D	DST	CCL4	MYOCD	NUMB	UCP2	DNAL1	CCL13	ADAM15	CALCA	SMO	THAP7	PHOX2B	SEMA7A	TRAPPC1	SLC4A7	CNTNAP4	UBE2B	TRIM5	CDKL5	RPH3AL	MMP1	RELA	CCL21	TPT1	SESN2	DOC2B	YWHAG	TMEFF1	ROCK1	SMYD3	FGF3	SLC16A12	TYMS	AP3B1	ABCD3	CALR	G6PC2	GDF15	SRF	PPM1H	C3	TLR4	VKORC1	CCRL2	SLC25A12	SPRR1B	ELOVL6	CCL14	MEGF8	ST3GAL2	UBE3A	GPR55	CACNA1E	FKBP14	ACTB	CAV3	HDAC9	SOS1	UCN	TNKS	C1S	SEMA6D	UTRN	SMARCA4	TPM1	TRAK2	PHYH	TGFB3	TRAF5	ITGA6	CA2	COX7B	RP1L1	TASP1	SCO2	HPS5	PARK7	KPTN	MERTK	IMMP2L	C1QC	TNFSF4	ARL6IP6	LITAF	AXIN2	CEP290	STX1A	WAS	HMGA2	PPP2R5D	DDX18	BECN1	MAP4K4	PRDX2	CNGB1	ZFYVE26	KLF11	SFRP1	IL27RA	MGAT2	HRK	LMOD3	PEX6	NDUFS3	CBFA2T3	CD40LG	HAP1	ATAD3A	NF2	IL2RB	KCNN4	HELLS	PNKP	MTMR2	SOX10	APTX	BCKDHA	ELOVL1	AASS	ATAD3B	FGD4	IER3IP1	TNKS1BP1	WNT2	ENC1	RHOA	CDKN2B	BTK	BRIP1	STK11	NPHP3	PKD2	SCARB1	LRP8	STT3B	WNK2	SMARCC1	ATP6V1B2	CTNNB1	CASK	CYBB	ACSS1	PIGT	NTNG1	RPS26	RPS3A	NUP153	POLR1D	DYNLT3	RAB11FIP4	HYAL2	RPS4Y1	TP53BP2	HUWE1	NDUFS8	SLC7A9	PLOD1	UXT	SPAST	NXN	CD81	TFAP4	AIFM1	RPL26	PCCA	SFI1	GAB2	VAV1	TSPO	SLC18A2	LAMA2	CDSN	SBDS	PTEN	TCF20	LFNG	TARBP2	VCAM1	AP3D1	LMBRD1	PLAG1	YARS2	THOC1	BAX	TRIP13	CD3E	CLIC2	IFT57	ALKBH8	AGTR2	MMP2	RPS6	ZFX	SMARCB1	MUS81	RPGR	GABRD	SPACA1	SHH	ASAH1	HK1	CHUK
PMC9297641-12920_2022_1306_MOESM3_ESM.xlsx-GO_gene_sets_used_in_the_GSEA-Unnamed_340	Additional file 3. GO and KEGG gene sets used in the GSEA	MADD	OR1G1	PDLIM7	TMEM67	CUBN	TESK1	NPFFR1	APLN	SRGAP3	PDE6B	VEGFA	RDX	SESN2	NUAK1	SLC7A1	NETO2	SPARC	CCL5	ADIPOQ	RAB11A	UMOD	GATA4	CCL14	ACTN2	ARHGEF5	SOD1	CALM3	LACRT	SHANK3	RAB3A	CXCL14	TANC1	VASP	MAPKAPK5	STK11	CD38	ZNF408	RGS4	CCL23	CCT3	CASP4	DOC2A	YWHAH	SERPINH1	ROM1	RET	LPIN3	BCORL1	PTEN	UBE3A	GALK1	ABCD4	CAPN2	PYGB	CD40	CDKL5	CNOT6	C3AR1	TMF1	MAFK	RGN	IRS2	SPRR2B	HSD17B8	CCL19	POLR1C	ELOVL1	ANTXR1	TRIP10	SLC30A1	EBP	FKBP10	PEA15	HDAC4	SOX4	USH2A	VAMP4	SRM	TPD52	ZNF703	VIP	TMEM108	TPR	SMO	PLOD1	TGFBR1	TRAF6	BAZ1B	ABCA1	ATP6V1A	NTN1	FANCL	DNMT1	CYSLTR2	FKRP	PIGT	TCOF1	CASP7	TSC1	TXN	FOXE3	BAG5	FZD1	WNT10A	STXBP1	WNT7A	WNT5B	DMPK	NAV3	SNX4	KIF23	TGFB1	CYB561	PIK3R5	OFD1	SFRP2	CD34	LZTFL1	TNFSF10	SNRPB	PIK3C2A	SLC6A9	HSD17B6	CD58	PHLDB2	NF1	USP7	ATPAF2	TFR2	PPT1	MYO9A	AP2M1	LRSAM1	PIGY	PINK1	SMARCB1	LAMA3	IMMP2L	RTN2	TPRKB	RUVBL1	YES1	PIAS1	FGFRL1	PGAP1	DYNLT1	CAV1	TAF6	ECEL1	HIRA	DDX54	RPL18	BMP5	SMARCC2	UPF3B	TRIP13	SHMT2	PNKD	MRPL43	UGP2	TCF20	RPS27	RPS4X	CCM2	BUB1B	LZTS2	TRADD	RPS5	TPD52L1	NEK1	HTRA2	PUS3	RBM8A	TCHP	BRCA1	HELLS	RNF40	TFPI	PDCD5	RPL27	PSMD6	VCAM1	TIMP4	CWF19L1	MCM4	MTFMT	SLC35D1	AP3D1	POLR1A	SNIP1	LEPR	COL4A1	CCND3	XRCC4	IL11RA	ERCC4	PVR	UBE2T	CD3G	ALG13	DYNC2H1	TP53RK	COL11A2	RPS7	ZIC2	VANGL2	KLHL15	TPM3	MKKS	ADAMTSL2	SNRPN	MYCN	FAT4
PMC9297641-12920_2022_1306_MOESM3_ESM.xlsx-GO_gene_sets_used_in_the_GSEA-Unnamed_341	Additional file 3. GO and KEGG gene sets used in the GSEA	CAV1	TMEM107	STK17B	NEXN	FGF23	TGFBR1	P2RY12	PER2	RABGAP1L	PDYN	LRP8	RGS4	ATG10	OXSR1	SLC8A2	CLTCL1	SPTBN2	BID	PPP1R14A	NRP1	NR1H2	SYCP3	CCL16	CDKL1	CALM1	SOX15	DUSP16	CLDN1	DOCK7	RAB5B	GDF3	PIAS1	VEGFA	CDK10	STXBP1	NPEPPS	FAM111B	RGS10	CXCL11	TSC1	BRIP1	ATAD1	YWHAZ	CTSF	RORA	ACTB	SLC2A4	BAZ1B	TTC8	VCL	MID1IP1	CAPN3	PYGL	CD68	STK11	PDP2	C5	TNF	HPS6	SLC39A13	SLC4A4	SPRR2G	ABHD8	CCL21	PTEN	ST3GAL4	REPS1	SLIT2	SLC30A2	SRY	RPS6KB1	HYAL2	BCLAF1	SOX10	VIP	RAB11A	TRIM21	TPM4	ZC3H12A	WNT7A	SMO	CCT3	BNIP3	PLOD2	TSPO	DHX16	IDUA	GTPBP2	ARHGEF6	PLAG1	SMN2	PLOD1	GATAD2B	SEMA6B	TMPRSS13	TSC2	UBE2D3	ABCC6	NR1D1	FZD6	WNT5B	BSG	XBP1	MKKS	PIK3CA	NAV2	SNX3	SCARB2	TGFB1I1	ETFDH	SUDS3	CXCL14	RASA2	TMEM11	COL2A1	PBX1	PPP3CA	ALDH4A1	CD74	HIP1R	CTBP1	ASAH1	DGUOK	CLN5	TRIT1	RAI1	MTMR2	DEGS1	SLC4A1	SMARCD3	YARS2	SLC25A11	IL6ST	CYFIP2	DCHS1	ZAP70	G6PC3	TREX1	TESK1	NPPA	TCF7L2	RAD50	POLR1A	H6PD	TNIP2	GABRD	SLC6A4	SMARCD1	SHOC2	SLC25A19	CYP27A1	STX11	MCEE	CLTC	CCDC47	RPS27A	RPS4Y1	CFI	TERT	SPIRE2	SNX4	RPS6	TPT1	CYP1B1	CHRNA7	JAK1	SVIL	CCDC77	ZFP36L1	ATP6V1B2	KEAP1	TGFB1	SYNGR1	RPL30	MRPS28	CDC6	CDC42	TLR1	TK2	WDR19	AK2	NT5C2	TGM1	GSC	SHH	TLR2	WNT1	TNFSF18	LZTR1	NUBPL	RAC1	SMAD4	CD247	RAPSN	PIGH	GATA5	MAPK1	PEX19	RPS9	NKAP	KIAA0586	HMGA2	ACSL4	NRIP1	NFIX	ADAMTS10	RFWD3	SMOC1
PMC9297641-12920_2022_1306_MOESM3_ESM.xlsx-GO_gene_sets_used_in_the_GSEA-Unnamed_342	Additional file 3. GO and KEGG gene sets used in the GSEA	PRKRA	CUL4B	TAOK2	MYADM	SGPP1	TGFBR2	SMO	WASL	IQSEC1	ATP8A2	MAPKAPK3	FKBP10	HDAC10	SLC8A1	CAPN1	SRC	CXCL11	SH3BP5	CDK5R1	YWHAB	EIF2B2	CCL19	NRP1	DBF4B	SPP1	SH3BP5L	LDB2	TMEFF1	RAB6A	IFT140	NCOA1	WNT1	MADD	BSG	BAG3	PEX1	EXOC4	CXCL12	TUBB2A	BCAR3	RAB2B	CACNB3	ADAM19	RRAS	RNF6	SLC5A5	DPF2	POLR3A	VEGFA	WDR1	RANBP2	DYSF	PYGM	DEPDC5	KLF5	FANCM	C5AR1	TNFRSF1A	AKAP1	SLC24A1	PEA15	SPRR3	PANK3	CCL23	BPGM	ST3GAL3	RAB33A	SLC30A3	RREB1	RIPK1	SERTAD2	SPINT1	CACNA1A	HDAC3	STAT1	TPT1	PDGFD	YY1	SOX4	TSC1	SOD1	DUOX1	TIMP1	C6	NGLY1	TK2	GTF2I	ATG5	KCNQ1	HADHA	MYD88	TRAPPC4	PIGC	ESR2	CASP8	UTRN	UBE3A	PIGY	CD44	FZD7	VANGL1	SYP	YWHAZ	GDF5	GLS	ABCC10	AKAP12	TGFBR1	SGPL1	MYOT	CDKN2B	ITSN1	MAPRE2	SQSTM1	ASCC1	ZNF408	EIF2B5	IRS2	CD81	BMF	CNTNAP1	GPC1	CP	CSTB	TIMM8A	HMGCL	MYO9A	KIAA0586	NADK	SMARCE1	ERCC4	ACAD11	TRIM32	APTX	NUMB	CA4	CBFA2T3	FLI1	ABCB11	TGFA	BTG1	FASLG	GSC	NR1D1	CDC73	FREM2	BMP7	SMARCD2	DHCR24	UBE2T	TPP1	CD59	GPT2	INPPL1	ENPP1	RPS28	RPS5	FANCA	TFAP4	CUL3	RPS7	TRAF1	BRCA2	NIPBL	TRPC6	ECE1	PCGF5	ZFP36L2	MFAP5	TRIM14	TLR3	HGS	RPL27A	SLC22A4	CDC20	YES1	TLR2	ARFGEF2	TAP1	HYOU1	IDUA	VPS33A	MAN2B1	ADAMTSL2	SEMA4A	CHST11	TGFB1	XBP1	SART1	NDUFS7	RFWD3	SYNJ1	RAF1	FOXP3	CD4	GNS	SRY	MAP3K7	KCNAB2	RPS17	RPS10	PHC3	REV3L	CHAF1B	RPS6KA1	RASA2	USP9X	MAFB	PIK3R1	PPM1D
PMC9297641-12920_2022_1306_MOESM3_ESM.xlsx-GO_gene_sets_used_in_the_GSEA-Unnamed_343	Additional file 3. GO and KEGG gene sets used in the GSEA	RGS11	CUL4A	NHERF1	TMSB10	PNPLA4	TGFBR3	SSTR2	FCHSD1	ARHGAP25	PENK	COLEC11	ROCK1	ULK1	SLC8A3	CAPN3	SRF	CXCL12	ROCK2	PER2	YWHAE	SACS	CCL20	ALDH1A2	PDGFD	SPRY4	ESAM	SCARF1	RAB27A	MAFB	B4GALT2	WNT2	CAV2	CNTN2	ABCG1	STXBP1	BCR	THADA	TUBG1	KLF11	DGKD	FZD5	FCGBP	S100A1	SLC9A1	ROM1	APOA1	VIL1	LRBA	SCPEP1	FZD7	RANBP2	ULK2	TBX6	PTPN1	TWIST1	TNFRSF1B	DOCK8	CD4	ABCC3	SRC	PPCS	CXCL11	GNPTAB	ST8SIA1	AHI1	ARHGAP18	SLC30A4	ARL6IP6	S100A8	RIPK2	MAML1	LRP8	CDK5R1	STAT3	HSP90B1	ACTN4	SOX10	UBE2B	SRI	HAO1	TIMP2	C8G	IL10	NDUFS7	NDUFB11	ONECUT2	RFWD3	ALG1	SEC63	FARS2	GJB1	NSD1	USP44	TRPV1	SUMO1	PARN	NCOR1	FZD8	MKKS	SYT5	DDR1	EOMES	TLR4	BTAF1	CD164	CD44	TSPO	TERT	ATP8B1	MAGED2	CLEC7A	CD47	VPS33A	HPS4	SMAD4	CTNNB1	AP3B2	SLC4A4	LRSAM1	SLC2A3	STX1A	DPM1	OSGEP	EBP	APTX	DNAJC19	MECP2	SLC25A1	ACD	TMEM126A	VRK1	SETD1A	CBL	PTP4A1	CDC23	RPS26	TAC3	FBXL4	BUB1	CHRM3	DLG3	CLOCK	ADIPOR2	PBX1	SLC16A2	SMARCD3	RAB18	AP4E1	MCPH1	SUCLG1	CBR4	SMARCB1	CDT1	RPS29	RPS6	BIRC3	TFDP1	PARD6G	RPS9	TRAF2	GPR143	HERC1	CTLA4	HOOK3	AURKA	WDR4	CDC20	NR2E1	AP4M1	RPL28	PRPF8	KIF14	ZAP70	TLR3	EBF3	AP3B1	UBE2T	MYH6	PIGN	ERCC1	OPCML	B3GAT3	THBS1	YY1	DNAJA3	CHD7	FANCG	CDC42	RAP1A	UNC93B1	RPS6KA5	GNPAT	HSD17B4	SYNE1	POLR3A	RRM2B	RPS11	ZC3H12A	DUSP6	TRRAP	RPS6KA3	COG6	RAF1	USP9Y	CRIPT	ANAPC1
PMC9297641-12920_2022_1306_MOESM3_ESM.xlsx-GO_gene_sets_used_in_the_GSEA-Unnamed_344	Additional file 3. GO and KEGG gene sets used in the GSEA	CCNK	GJA10	LPXN	ARHGEF2	ACOX2	TIE1	SSTR3	PLOD3	ATP8B1	MCTP1	RPS3	WDR24	SLC9A1	KCNK16	STAU1	BLK	MAPK8IP1	ARHGEF7	YWHAG	PHKG2	CCL21	APLN	CALM2	STAT5A	CAMLG	GPR55	KLF7	RAB5C	SCO2	FADD	WNT7B	PEA15	TBCD	EDEM1	UBE2T	RPL22	CDH23	VIM	PPP1R9B	CAV1	SH3TC2	CEACAM1	RPL24	BMP7	PRPF8	STXBP1	EIF4H	PARN	ALOXE3	CASP3	RENBP	TBC1D5	DYNLT1	PTPN2	CCR2	TRH	CAPZA1	GCM2	PNPT1	ST14	NHERF4	CXCL12	ABCB11	PINK1	LMAN2L	RAB9A	CACNB3	POR	SAA1	TRIM14	SRF	FZD5	CCNB1	STK4	TRPM2	WNT5B	CACNA1D	SRC	UBE2N	STAT1	DNAJC10	TMOD1	SUMO1	HLA-DPB1	CPT1C	RSPO2	FXR2	FANCG	ACAT1	PLAU	B3GALNT2	FANCD2	USP42	SLC30A1	UCP2	BMP2	DEPDC5	FZD9	EOMES	CNTN2	CXCR4	FZD6	PHGDH	DHX57	RAB11A	MDC1	TLR3	STAT6	WDR45	GRHPR	SIAH1	CD48	NOG	RHOT2	GTPBP3	COG1	ACADS	CLDN1	FAS	CLTC	RHBDF2	SLC25A4	XPA	CSTB	RANBP2	PHF6	GRIN1	UAP1	SP1	APOA1	COQ5	PIK3R2	LMNB1	ACTN1	NPHS2	CDC16	PRPF31	MED12	UBB	MRPL3	BUB1B	POLE	NKAP	RIMS2	TNIP3	NEB	BMPR2	SMARCE1	WDR4	ATP6V1E1	PEX1	VAMP2	RPUSD4	PACS1	COL1A2	RYR2	RPS7	ARSG	TFDP2	PARD6B	RPS10	TYROBP	RHOA	TNIK	CD2AP	DYRK3	ADAM17	NUP88	RBX1	TMF1	ITGB1BP1	RPL29	MAP2K2	CDC25A	ZBTB16	TLR4	TSC2	SAMD9L	SUCLA2	SLC10A7	TERT	ERCC6	SMARCAL1	OFD1	SRP54	TIA1	ZAP70	CD1C	HOXD13	FANCA	RPS24	IL21	SLC37A4	CD19	HS6ST1	GNAO1	SHOC2	IFT57	LDLRAP1	RPS12	IFT74	GMPPB	AXIN2	RPS6KB1	ARID1B	PTEN	PMFBP1	CDKL5	RPL26	IFT81
PMC9297641-12920_2022_1306_MOESM3_ESM.xlsx-GO_gene_sets_used_in_the_GSEA-Unnamed_345	Additional file 3. GO and KEGG gene sets used in the GSEA	DPM2	CAV3	ONECUT2	CHMP4C	PCBD2	TOP1	ELOVL4	HIP1R	ATP6V1B1	CBLL1	CLIP1	VPS25	SLC12A2	CASQ1	CDKL5	GOLPH3	BAG4	KALRN	YWHAH	TSGA10	CCL23	CCNB1	CALM3	STAT5B	CAPN3	ADIPOQ	UNC5C	RAC1	APLN	WNT11	MARCO	TIAM1	CD81	PHF21A	BDNF	SLC39A8	WAS	CAT	ZFAND1	COL23A1	CCL2	RREB1	SMARCA4	HLA-DPB1	DGCR2	WNT2	BMP2	RBP1	OBSCN	FAM3A	SETDB1	TESK1	PTPN3	UBP1	TSG101	CAPZA2	GPR55	RIPK1	ZFP36L1	DCAKD	THADA	NOTCH1	SLC2A4	GNPTAB	GRAP2	CACNG1	SLC26A2	CEACAM1	FGF18	SUPT7L	ST14	KCNAB1	NAV3	STK10	TTN	CALR	CACNB3	STK3	UVRAG	STAU1	GFOD1	C1QA	UTRN	NEXN	NAGLU	AGA	FANCA	VANGL1	FIP1L1	AFG3L2	ROM1	USP48	LRP8	UCP3	IFNG	VGLL4	SOX7	FZD1	DYNLT1	VKORC1	FZD7	GABRG2	KIFC2	SPHK1	CD59	TLR4	CDKN2A	ARX	TAT	PLEKHG2	CD58	MEGF8	NOL3	EMD	STXBP1	CLN3	SUCLG2	LDB2	FGFRL1	LETM1	GALNS	ICOS	POMGNT1	ARFGEF2	SMS	NGLY1	TPM3	BPGM	SPI1	TNFAIP3	CHCHD6	KCNN3	CASK	CTNNAL1	CXCR4	CREBBP	FGF17	UBE2B	PEX16	TERF1	CEP152	SNRPN	ECE2	ZNF703	ZNF408	SMARCA2	SNCA	NTNG1	YWHAE	SLC39A14	SPTBN2	ATG4D	SPOP	RNASEH1	SORT1	RPS9	TGFA	KIF2B	RIOK3	RPS11	UBB	MAP3K7	C9orf72	MMP1	RAB11FIP4	TAF1	ACY1	TNF	TAOK2	RPL31	FASLG	CDC25B	ZP3	TLR5	DPM1	UMPS	FBXL4	SDHB	MECP2	TIMM22	PEX3	MAD1L1	TREX1	C1QBP	CA2	CD1D	IL1RAPL1	TGIF1	RARA	STK4	MS4A1	FH	POMT2	SMO	BBS1	RPS13	BRD3	SH2B1	CDC7	RPS6KB2	TPM2	TSFM	JAM3	USP7	RPS27	MED12
PMC9297641-12920_2022_1306_MOESM3_ESM.xlsx-GO_gene_sets_used_in_the_GSEA-Unnamed_346	Additional file 3. GO and KEGG gene sets used in the GSEA	IQGAP1	TIMELESS	MYOT	ITGB1BP1	SOAT2	TRIO	BRS3	SEMA5A	SERPINB6	RABEP2	S100A10	MAP1LC3A	SLC15A2	JPH4	STRN	XPO4	GMFG	HAP1	YWHAZ	SLC40A1	CCL25	FOXH1	ZFP91	STK3	CASP3	RP1L1	NUMB	RAC2	PER3	WNT9A	RIPK1	NR2E1	TM9SF4	RAD21	SCT	TMPRSS3	WIPF1	IRS4	CADPS	VCPIP1	PKHD1L1	FKBPL	RYK	SMARCC1	DNAJB13	GJB3	WNT3	SH2D1A	ELOVL5	ARID5B	RORA	NUAK1	TGFB3	PTPN4	VAV2	TTN	CAPZB	CD19	PER2	STAT1	DHDDS	CDH23	PEX7	MPPE1	GTF2E2	ARHGAP12	SLC25A20	PARN	SDC1	THRAP3	CAD	NAV1	SUPV3L1	ANXA8L1	DOCK8	CACNG1	STK4	VASP	CDKL5	POR	TNF	VCAM1	TOR1AIP1	SDHA	LMX1B	IQCB1	GNE	ATM	KLRC4	UNC93B1	PLAG1	CASP9	LRFN4	UMOD	ZMPSTE24	HERPUD1	KREMEN1	FZD6	TERF2	ADIPOR2	SOX7	RNASEH2A	SLFN11	MTMR2	CD81	CNBP	DUSP6	SLC16A12	SKIL	SDC3	HYLS1	ATXN1	PHF21A	UCHL1	SUCLG1	HGS	FLI1	PSAP	SLC29A3	CNKSR2	NUP107	FBXO7	ERBB3	PLXND1	SULT1E1	SRC	SLC11A2	MRPL45	COLEC11	DYRK1A	ADAM23	KCNAB1	BTRC	TOR1A	LMAN2L	UVRAG	BMP2	PEX12	COL9A1	RAB11FIP3	ZC3H12A	FKRP	SOD2	SOX15	TCF20	DNAI1	IL12A	DEAF1	PARG	RNF135	PEX3	SCP2	RPS10	TGFB1	CAT	IL18RAP	RPS12	AFF4	AP3B2	PBX1	LZTS2	TAF2	NTNG1	NR2C1	RPL23	RPL32	RPL27	CDC25C	LAPTM5	TMF1	ATAD3A	ARSB	LRBA	PIGT	HLA-DQA1	ATN1	NOTCH2	HNF4A	CTCF	ZBTB16	CD2	CDKN1C	TACR3	PLEKHA1	SLC27A4	CD22	IARS2	PNKP	CFAP418	ERCC4	TRIM8	RPS14	MLLT10	FLII	PARP9	RPS7	VPS33A	PACS1	ROPN1L	PIGB	SKI	CSNK2A1	OFD1
PMC9297641-12920_2022_1306_MOESM3_ESM.xlsx-GO_gene_sets_used_in_the_GSEA-Unnamed_347	Additional file 3. GO and KEGG gene sets used in the GSEA	NRP1	PGLYRP1	BAG3	TAOK2	ACSS1	TTK	TACR1	TMSB4Y	SERPINE2	RIN3	CCL21	USP30	SLC16A2	SLC43A1	CNTN2	ITSN1	NCOR1	SEMA5A	CA2	RASGRP1	CXCL6	MBD2	HMGA2	STK4	SNX25	TJP2	IRS2	RAP1A	SYNJ1	XRCC2	RIPK2	TNR	FGF19	ABCA4	SCTR	SLC30A5	CLIP2	OGT	NUMB	TRIM46	ADIPOQ	TNMD	BDNF	SORL1	PIK3R1	GTF2E2	WNT7A	IL2RA	AASDHPPT	SETD3	RORC	NR1H4	TGFBR1	PTPN6	VEGFA	CCR2	FZD6	MS4A1	SLC5A6	STAT5B	SCD5	SLC39A8	MIF	SLC25A1	YIF1B	NTN1	KCNAB1	BMP2	BLK	KSR1	MED12	STC1	CALB1	CCNF	BST2	UMOD	MADCAM1	TMEM38A	STK11	VDAC1	STRN	SMOX	C1QB	ZAP70	NAB2	OPA3	CRYGS	CEP135	LFNG	DNAJC6	FANCD2	MFSD8	CFTR	RHBDD1	VCAM1	SDHC	CD74	ZNRF3	FZD7	TIAM1	MAFK	CASP3	PMS1	DDX21	AP1G2	STARD8	GPR137B	RP1L1	DNAJC19	ITGA2B	DONSON	HIP1R	C19orf12	PDHA1	ARL3	SUCLA2	CRB3	LRP1	PPP3CA	ALG13	GALT	DPM1	PABPN1	SDCCAG8	ATAD3A	ELOVL4	SRI	NPM1	C15orf48	TNFRSF1B	CACNA1B	ADAM15	ASPSCR1	USP13	MERTK	TK2	LAT2	PSEN1	TFAP4	TGFBR2	MAFB	NCOA4	COG1	SOX4	SPI1	CCDC47	RAD21	RP9	NAGLU	GFM1	TNNI2	NOTCH2	BID	RPS11	TIMP2	PSRC1	FGF18	RPS13	XBP1	CYSLTR2	PIGY	BRSK1	TAF10	TCF20	HSP90B1	PEX16	RPL34	CDC27	TNIP2	TNF	SVIL	HELLS	MRPS23	UGP2	ACADVL	SIM1	CDKL5	NR2F2	KCNAB2	FZD5	CD3D	ELN	STAMBP	BCL2	CASP8	CLEC6A	ALDH6A1	ZNF41	RAB18	EXOSC2	FADD	RPS15	THAP7	ARID1B	HDAC10	RPS9	BUB1	FANCB	SPATA9	PAPSS2	PPM1D	EBF3	ACSL4
PMC9297641-12920_2022_1306_MOESM3_ESM.xlsx-GO_gene_sets_used_in_the_GSEA-Unnamed_348	Additional file 3. GO and KEGG gene sets used in the GSEA	CFLAR	PKD2L1	CDC42BPB	SLIT2	DGAT2	TTN	TACR3	ESAM	PIGR	DENND1C	CXCL12	KLHL22	SLC19A1	KCNAB2	TBCD	SHH	PPM1F	MYADM	CACNA1A	CEP290	CXCL11	ACVR1	TCL1A	CDKL5	DTNBP1	HOMER2	RAB11A	RAP1B	MBD2	SLC30A1	FGF18	TOP2B	NR1H4	TRAF3IP1	CCL2	SLC26A6	ZNF207	PIK3R3	CBL	ZC3H12A	NTN1	SEMA4A	S100A6	SOS1	LRP5	EXOSC2	WNT7B	TPI1	ACSM3	CASQ1	RPE	TIAM1	PTPN7	VEGFB	UCN	KL	ABCC10	STC1	ELOVL7	TMPRSS3	F5	BMPR2	MLC1	MAP4K4	TMEM38A	PRLR	SELP	CDK5R1	CASP8AP2	STK3	CALCA	PHLDB2	TAP1	VIL1	PLVAP	STRN	VEGFA	EGLN1	C1QC	MAD2L2	NOTCH2	AIRE	CROCC	KLHL7	SIL1	RPS20	SH2B1	FOXH1	CAPNS2	LRFN3	VCP	AGPAT2	RASSF2	RECK	ARHGAP24	TIMP2	HPS6	SETDB2	PRKAR1A	HELB	BAIAP3	CD151	TNF	MAFA	HMBS	SUOX	UBE2Z	CD81	RREB1	BMF	IFT81	PARS2	FH	PER2	ITGB1BP1	ELN	DYNC1H1	TKT	B3GALNT2	DHDDS	BAZ1B	SPTLC1	CHD7	SULT1A2	SRF	NDUFS7	MRPL43	UBE3A	RRM2B	ADAM9	ULBP3	CCNF	ALX3	SPG21	XPO1	CLN3	NR2F2	LEP	GPR101	FGF23	UBE2T	SOX10	BRCA1	UBE2A	SMARCB1	ERCC1	SGCB	ALDH4A1	SH3PXD2B	MRAS	SNX16	RPS12	RAE1	NRP1	RPS14	YWHAB	PLOD1	LINS1	DCTN5	BUB1	CCDC47	TRPM2	HOMER3	RPL35A	MST1	RBX1	LST1	TNFAIP3	UNC119	SH2D1A	YWHAE	GTF2E2	ARID1B	MEGF8	BBS2	HBA1	TP53	NKAP	RSAD2	TOR1A	CSNK2A1	RPL18	RELA	ZBTB16	CD28	HUWE1	PIGY	XRCC4	ZNF41	JAG1	RPS15A	HMGA2	MAPRE2	BRIP1	RPS10	STK4	IMMP2L	GNPTAB	PIGL	GATAD2B	MYH3
PMC9297641-12920_2022_1306_MOESM3_ESM.xlsx-GO_gene_sets_used_in_the_GSEA-Unnamed_349	Additional file 3. GO and KEGG gene sets used in the GSEA	CDK5R1	UNC119	SH3PXD2A	ARHGAP18	EBPL	TXK	TBXA2R	LATS1	PIP	CALM1	ELMO2	ATG4C	SLC22A1	SHANK3	TEK	P2RY12	SOCS5	NOG	CACNA1D	AIRE	CXCL5	IFT20	CAB39L	STK11	USP44	CD34	NRP1	RAP2B	KALRN	ZP3	IQGAP1	TRIO	CDC42	EIF2B1	SDCBP	VPS33A	TUBA1A	CAV1	VAMP8	CEP290	ADAMTS4	SFRP1	SCN1B	SOX10	TAP1	OPN1MW	WNT10B	GPR35	SCD	MEGF10	RBKS	NR2E1	PTPN9	WNT7A	UCP2	TMEM79	GSTO1	AQP10	STK4	PANK2	SLC30A5	FAT4	TRAK2	EXOSC2	ARHGEF6	SLC39A7	TBXAS1	MAP2K4	CCNA2	RIC3	BRSK2	TARBP2	CACNA1B	CD99L2	DOCK5	STX1A	VIL1	TIAM1	RSBN1	TNP1	BVES	SLC12A6	DYNC2H1	CEP57	MAPRE2	WNK1	WFS1	DAG1	PRPF8	CASP10	BAALC	XRCC4	MFN2	LZTS2	CASP3	TNFRSF1B	WNT5B	MIXL1	AP2M1	ATP6V1F	AP3D1	GIT2	C1QC	TGIF1	SPRY4	BTD	SLC6A6	OXSR1	PTEN	AIP	MYH3	PIGT	HUWE1	CCNB1	MAP4K4	GUSB	CDKN2B	MMAB	NOS3	HIC1	DUSP6	ACADSB	ARL3	SULT1A1	SRY	BTK	COX4I2	YARS2	ZFYVE26	ACTN2	CUBN	RPS29	MAX	YWHAE	KLF1	TFDP1	NXN	PHF21A	SPARC	SREBF1	ADAMTSL2	TRIM71	DDHD1	MRPL44	PNPT1	EXTL3	FZD2	MOAP1	RPS13	TP53	KLHL22	BCL10	RPS15	CSPP1	SDHC	RAD21	CUL3	BUB1B	UBE2A	UBE2L3	SCARB2	RPL37	GYPC	NKAP	TNFRSF1A	IL2RA	TBX6	SMARCA4	LARP7	WWOX	DMXL2	TPR	LRRK1	CD3E	QRSL1	CITED2	PEX6	RELB	SPP1	GRAP2	GLI3	CNTNAP2	RPS24	NDUFS3	RPS16	ACTN4	MID1	ZRANB3	RPS11	ARF1	UMPS	TSSK6	DPF2	IFT81	TUBB3
PMC9297641-12920_2022_1306_MOESM3_ESM.xlsx-GO_gene_sets_used_in_the_GSEA-Unnamed_350	Additional file 3. GO and KEGG gene sets used in the GSEA	CCNB1	CD1D	CROCC	PICK1	CAT	TYK2	C3AR1	MYADM	PITPNA	RUFY1	FIGNL1	ATG4D	SLC22A5	CAV1	TGFB1	SLC26A6	PHACTR2	NUMBL	CACNA1E	TDRD9	CXCL12	TBX19	AXIN1	SUPV3L1	PPP1R1B	NAPSA	CDK5R1	RNASE2	IFT20	LUZP1	NRP1	TRPC5	CDH1	REV3L	NAPB	SLC4A1	FSD1	CAV2	VAMP4	CDK5RAP3	ADAMTS1	SFRP2	SDC2	SP1	COL11A2	MAN2B1	WNT11	PIGM	CEACAM1	SORBS2	CHST8	TNR	PTPN11	WNT7B	NR1H2	DGKZ	ATG5	SLC25A14	SULT2B1	PGAP1	SLC6A9	COG5	SOAT1	IL1RN	ROCK2	CCDC51	CSF1R	CLEC7A	CCNA1	ADAM17	TTLL7	MAP7	TBX15	JAM3	CALM1	MAP3K7	WAS	C4A	ALKBH4	TOP2A	CACNA1D	COG2	CDKL5	ATP6V1B2	IFT140	NUP107	TRIM2	HLA-DPB1	FLII	POLR1D	DDI2	LRRTM4	CA2	FRG1	ARHGAP25	CUL3	CCM2	AKAP1	TMEM107	TBP	TRIP13	ATP6V0E1	MRC2	PEX10	SGCE	SLC6A13	WDR1	RPL35	DNAJA3	NDUFB3	LRPPRC	GUCA1B	PPP1R3F	TALDO1	PIGA	FGA	ATP6V1E1	HMBS	BVES	FLI1	SULT1A3	STAT1	ACP5	LMNB2	SRY	PIGO	IQGAP1	ULBP1	SPSB3	TCOF1	MAPK10	YWHAG	GNS	TFDP2	PEX19	RAF1	PABPN1	SPINT1	SRPK1	IQSEC2	TSFM	CAMTA1	PLA2G6	SUCLG2	PEX14	SGTA	RPS14	TPR	MASTL	BTRC	RPS15A	CNNM2	EHHADH	KIF2B	TERT	AFF4	UBE3A	PMPCB	RPL37A	LIG4	TNFAIP8L2	TNFRSF1B	GPR35	INPPL1	PKHD1	COG1	PAPSS2	ERCC4	TSN	ZC3H12A	CD3G	TRAPPC4	CNKSR2	ACTB	ZNF341	MUC16	KLHL7	COL6A2	MTM1	SLC35A2	EFTUD2	RPS17	TDRD3	BUB1	ASCC2	RPS12	BMPR1A	MGAT2	BRIP1	ACSL4	VPS13B
PMC9297641-12920_2022_1306_MOESM3_ESM.xlsx-GO_gene_sets_used_in_the_GSEA-Unnamed_351	Additional file 3. GO and KEGG gene sets used in the GSEA	BCL10	REEP6	KNTC1	ROCK2	CBR4	TYRO3	TRHR	TMSB10	PLCB2	CUBN	MYO1G	IKBKG	BMPR2	CAV3	TGFB3	PINK1	HDAC4	ITGB1BP1	CACNB3	TLE6	ELMO2	TBX18	TRAF7	BST2	VPS25	CD36	CCKAR	RNASE3	USP2	FZD5	CFLAR	TRPC6	RASA2	CLSTN2	SLC4A2	DYNC2H1	SOCS1	MBTPS1	NDEL1	GDF15	HIF3A	CXCL12	SRC	FKBP14	XPA	WT1	CENPF	SCP2	DISP1	NDST4	TRPC5	G6PC2	WNT11	VIP	DGKE	CLIC3	TAGLN	RUFY1	BMP6	FOXE1	SORD	ACP5	CELSR1	CUL5	MTX2	SHH	CCNB1	TAL1	FZD3	PRC1	TCF3	LRP8	SEMA7A	ZC3H12A	TBL1X	ALKBH5	TP53	CACNA1E	GIPC1	PEX1	RAB18	ARSB	FBLN5	LZTR1	AP3D1	RTTN	USP38	CPEB4	SLC30A1	TINF2	CDC34	CUL1	SETDB2	DOCK8	RECK	TSC1	KIF3B	CD1A	CDC42	GPR101	WARS2	DDOST	SLC9A1	RPL31	AIFM1	TAF15	RAD21	RHOA	SLC25A14	PPP2R3C	HOXB1	NDUFS1	ACTL6B	SPRY4	PHYH	COX8A	SULT2B1	STAT3	ACAD8	SLC25A12	MTMR2	CDK5R1	CD276	IL33	BCORL1	NDUFS7	YWHAZ	TLR4	TGFB1	CAV1	PRKACA	CALR	YWHAE	SPN	SSRP1	CDKN1C	FOXP3	NDUFV1	TLK2	SUCLG1	ARID1B	MAT2A	RPS15	TTK	ZFYVE19	TNFSF18	RPS16	YWHAH	PPP2R5D	TCF4	OFD1	TFAP4	PEX3	VDR	NPEPPS	RPL38	PKHD1	C3	MDM4	SMARCB1	TBCE	RAD51C	GNPTAB	SRY	PRR7	CD4	PLAG1	HIC1	RPS3	PIK3R1	LPXN	PAX1	USP7	NUP88	SLC9A7	NPPA	RPS18	CDT1	FANCB	RPAIN	RPS13	PLCB3	KIAA0586	KATNAL1	GPC4	PTEN	RAC1
PMC9297641-12920_2022_1306_MOESM3_ESM.xlsx-GO_gene_sets_used_in_the_GSEA-Unnamed_352	Additional file 3. GO and KEGG gene sets used in the GSEA	CDK5R2	CACNA2D4	HDAC4	VPS4B	APOL1	VRK1	C5AR1	ITGB1BP1	CLIC5	CALM3	SFRP1	TRIM5	CYP4F12	KCNK5	TGFBR1	WNK1	RASSF2	SLIT2	PAX8	RP9	GPSM3	PDLIM1	CAMKK1	ADAM17	AKT1S1	CD38	PHOX2B	ROCK1	MTA1	SLC25A20	KSR1	UBE3A	DNAL4	LIN7B	GPR89A	TTLL7	IRS2	SNX4	TRIM8	SDC3	SGCB	ZNF335	SRD5A1	TRAPPC4	MMP1	XRCC2	TWIST1	SRR	CAMK1	SI	TRPC6	PTPN12	WT1	WNT7A	DGKD	SLC25A27	SLC7A7	KLF5	PIGZ	SLC8A2	WNT3	UAP1	CLCN7	ARHGEF10	SLC44A4	TMEM67	CREB3L2	CCNC	TBX6	FBXO31	KIFC2	MLX	CRELD1	PIK3R3	CALM2	TCF7	XRCC5	CCR2	CYP2W1	TPSAB1	CACNB3	HBB	RAD21	CYP27A1	KIAA0586	NR2F2	GP6	NUP133	LEPR	USP32	PRR7	SLC30A2	CCM2	NR1H4	RSPO3	ZNRF3	TSC1	CAPZA1	CUL3	ADNP	RECQL5	USP8	TRIO	CRX	EEF1A2	HTRA2	BMP7	HIRA	ATG12	MYOT	INPPL1	PPP1R3E	CD36	PIGO	PGM3	PTPN11	TSFM	RPS20	DHH	ELN	TDG	STAT5B	CD40LG	CDS2	ABCA1	ARX	ACVR1	LY6G6C	USP14	BAZ1B	PPT1	ALMS1	XRCC4	CIDEC	PIGN	OR51E2	SRF	BRCA2	EFTUD2	RAB18	MAB21L1	PRDX1	SUCLA2	AP3D1	PIGB	USP46	RPS15A	TUBG1	PKP4	SEMA5A	RPS17	YWHAZ	DMPK	BLK	KLHL22	TFDP1	PROK2	TRPV1	BAG4	RPL39	RDH5	CD276	TRAF6	PIGM	RAB33B	OSTM1	DVL3	PEX7	CAMK2G	TSNAX	NDFIP1	CD5	FOXH1	UBE3B	SLC12A6	RPS19	ACTN2	AIM2	TSPAN7	ALG12	NTNG1	ACP5	ZNF687	CHAF1B	KCNK9	NUDT16L1	RPS14	RREB1	ATP6V0A2	ARMC2	TBX22	ABCC9
PMC9297641-12920_2022_1306_MOESM3_ESM.xlsx-GO_gene_sets_used_in_the_GSEA-Unnamed_353	Additional file 3. GO and KEGG gene sets used in the GSEA	CCNT1	NMT2	MTSS1	BAG4	PDXK	VRK2	CCR2	PEX11G	PNOC	CALR	SFRP2	DYNLL1	SNTA1	IRS2	THBS1	NADK	CDA	ADIPOQ	FZD5	NNT	SEMA3F	CTDP1	AFAP1L2	BTG1	NCK2	RAB3D	LHX4	S100A8	NRXN2	TFEB	SPHK1	VASP	HSD17B3	SH3GL1	SLC6A9	CSPP1	PNPT1	SNX3	CDT1	ADAMTSL2	SHB	BRCA1	DHDDS	ZNF408	YY1	TINF2	MCCC2	MYLK2	IPPK	TRPM2	PTPN13	XBP1	AP3B1	CD38	SLC7A6	TAF10	ITPKC	SLC8A1	LETM1	ELOVL4	TGFB3	RALGPS1	KCNH6	CTSK	MICAL1	CCND2	TBX3	RIN3	TMEM67	TDG	COLEC11	DOCK7	CALM3	TCF7L2	YWHAB	UCN	PPOX	C3	CACNG1	IFNGR1	PEX12	SLC40A1	HELLS	PEX19	GNA11	SYN2	EBF3	CNDP1	SSPN	SLC30A3	ARMC5	CPZ	TMEM79	DYSF	TEAD2	CASK	DDX23	CD1C	TRPC5	CLCNKB	TIMM8A	SLC25A1	SMPD1	GATA2	PDCD5	FOXJ1	ABCA4	WDR4	DHRS3	VPS4B	APTX	CTCF	AKT2	GNE	PEX16	GNAS	ADNP	TGFB1	STK4	SDHA	TMEM11	MAN2B1	DHX16	PHLDB2	LY6G5C	MTA1	RARB	SLC9A6	TUBA1A	ELAC2	FLCN	TCF20	NCOA3	BRCA2	AURKA	YME1L1	RPGR	SURF1	ITGA7	CCNB1	KIF15	POLR1C	RANBP17	RPS16	UBE2D1	LRSAM1	RPS18	PTTG1IP	GNAT1	SLC13A5	FOXP3	MASTL	TFDP2	ZIC2	WNT10B	BAG3	RPL41	LAMB3	NDFIP1	C4BPA	CLN3	FKRP	STK36	MMP2	PRDM5	GTF2E2	TYMS	GPR68	CD6	EVC2	NF1	CFB	AP3D1	PSMF1	MADD	SLC9A7	OSGEP	CCDC28B	RPS20	ARID1A	MEGF10	RAD54L	RPS15	USP18	SH2B1	HORMAD1	PAK3	YY1AP1	NXN
PMC9297641-12920_2022_1306_MOESM3_ESM.xlsx-GO_gene_sets_used_in_the_GSEA-Unnamed_354	Additional file 3. GO and KEGG gene sets used in the GSEA	CCNT2	SCARB1	KEAP1	GMFG	AKR7A2	WEE1	OR4F29	SLIT2	TAS2R5	AMN	SHH	VAMP8	SOD1	PEA15	TIAM1	WNK3	SFI1	NTN1	SH3TC2	MCM8	GFRA4	NOG	PSRC1	TGFB1	ZGPAT	NR1D1	KALRN	S100A9	ORMDL3	FZD3	SPAG9	VCL	FLII	USP46	BMP6	MAP6D1	TNFSF10	RAB11A	PICALM	CD151	SHC1	SREBF1	UNC119	TRIP13	ZFX	GNS	ACOT1	BARX2	ST3GAL2	TSC1	PTPN14	CXCR4	CACNA1A	CAV1	CD40	SLC13A2	TBX3	FLAD1	SLC8A3	BCL2	TCF7L2	SLC12A6	STARD8	SLC7A5	GPR35	NMNAT1	CDK5R2	TCF15	FXR1	SMC3	TERF1	PRRG4	KCNH6	TERT	YWHAE	TRPV1	PDPR	TSC2	KCNAB1	KCNN4	MED25	BFSP2	CKAP5	HIC1	JAG1	CD19	PRSS12	DKC1	USP30	PRRT1	SLC30A4	PLCG2	NKD1	LZTS2	USH2A	CAPZA2	RSPO3	HEXA	ABCC12	MTMR4	TRPC6	RIMS2	PARS2	ABCC6	SNCA	PEX1	ATG5	CRLF1	RNF135	CACNA1B	COQ10A	BAG4	BCORL1	KCNAB2	NDUFS8	MFSD8	LZTR1	DHTKD1	TOR1A	TK1	STRN	SLC25A14	CHMP2B	SLC12A5	RPL14	CALR	TMEM67	FLNB	MAN2B1	MIS12	BRCA2	TIMP2	IL17RC	COL1A1	NRIP1	MTM1	SSTR2	SUPT4H1	NOTCH2	NDUFB11	GMPPA	ADSL	NFS1	MID1	CNTNAP1	PINK1	RPS17	UBE2E1	LRRCC1	IL33	RPS19	ZNF205	TASP1	CHD8	PPOX	ZFYVE19	TP53	LMBR1	WT1	GOSR2	RPL36A	CDKN2C	CAMK4	C4BPB	UNG	RAB18	HPS6	SKI	USP9X	GNAO1	UBA52	CD7	FANCG	ZMYND11	CEACAM1	PARN	CD38	RPS26	STEEP1	UBE2A	RPL18	MAP2K2	RPS21	BAP1	TBX6	DOT1L	RPS15A	RPL35	COG6	MYCBPAP	LETM1
PMC9297641-12920_2022_1306_MOESM3_ESM.xlsx-GO_gene_sets_used_in_the_GSEA-Unnamed_355	Additional file 3. GO and KEGG gene sets used in the GSEA	STARD13	PITPNM1	WDR1	CD47	SCARF1	YES1	VIPR1	ARHGAP18	SEMA5B	CANX	MICAL1	BECN1	SOD2	RIPK1	TLN1	WNK2	MVP	ROCK2	RHBDF2	ALMS1	SEMA4A	DHRS3	MAP4K3	TGFBR1	HINT2	IQCB1	BRSK2	S100A11	GNG8	TLE6	ZNF622	VEGFA	CNGB1	PINK1	SLC8A2	POF1B	RIPK2	ACTN2	BAP1	SPOCK2	SHH	SSTR2	LAMA3	ZP3	TTC12	ALDH8A1	NKD1	ST3GAL4	UBE2V2	PTPRA	FZD5	CACNA1D	NCOA1	HERPUD1	SLC16A3	TCF15	COASY	SLC9A1	GBE1	TGFB1	CDKL5	ARHGAP11A	SLC38A1	MDM4	P2RY12	CCND3	TFAP2A	CCNB2	TERF2	PRRG3	NUMB	OR51E2	YWHAG	WFS1	OXR1	TSG101	CALCR	TFR2	PPOX	IL12A	SFI1	CDK5	ETV6	NDUFA9	PSAT1	SPPL2A	FXR1	SLC25A23	COX7B	DIXDC1	BRSK1	UTRN	CAPZB	GCM1	WDR45	KIF23	ATP6V0D1	TWIST1	GHSR	PROK2	OSGEP	BNIP3	MAN2B1	PMPCB	GMNN	APC	CSPP1	KL	GMFG	TASP1	YARS2	PSMB4	EIF2B1	DES	CPT2	TK2	TACC1	MMP1	AIFM1	ERCC8	EDNRB	ESAM	SLC7A5	DERL3	NDUFS2	TRAPPC6A	CDH23	TNF	SRD5A2	TGDS	CAPN2	LZTFL1	SSTR3	SUPT6H	MRAS	SMO	RFT1	LDHA	DNAJA3	MAPK8IP3	PMM2	ACD	RPS18	UBE2E2	NMI	RPS20	DAP3	DPF2	PLXND1	NPM1	FBF1	TPD52L1	SPRY4	YWHAH	GCC2	RPLP0	ACTN4	DOCK8	C5AR1	COX15	CHSY1	ECM1	LMOD3	COG5	IDUA	UBB	EOMES	CD8A	MCM4	UBE2T	CCL5	VPS33A	WDR4	SLC12A6	AFF4	STEEP1	CANT1	RPS23	GRWD1	DONSON	CUL4B	RPS16	RPL31	ARID1B	USP42	POLR3A	BBS9	SYP
PMC9297641-12920_2022_1306_MOESM3_ESM.xlsx-GO_gene_sets_used_in_the_GSEA-Unnamed_356	Additional file 3. GO and KEGG gene sets used in the GSEA	USP6	GUCA1C	CDH1	CELSR1	SLC25A12	ZAP70	PAX8	NHERF1	USP53	CLTCL1	PLEKHG2	RIPK2	SRC	ACTN2	TLR2	SLC6A4	NR1D1	ZFAND1	MRAS	ROBO3	PDLIM7	IKBKG	TGFBR2	PPP1R9B	ZNF516	SEMA5A	S100A12	HOMER2	FOSL1	MAP3K6	WNT3	DISP1	SLC1A2	SLC8A1	CALM1	NRP1	FZD9	LRIG2	RBM15	SSTR3	UBE2T	DDR1	TLR4	ELOVL1	TANC1	SPATA20	UBE3A	PTPRC	PDCL3	CACNA1E	VAMP8	SV2A	AIFM1	BTG1	PDHX	SLC11A1	GPC4	TK1	PIGG	ARHGEF11	NIPA2	BANF1	ST3GAL4	CCNE1	TGFB1	NDEL1	ARHGEF2	TERT	SLC25A23	IRS2	CAMK2B	TGFB1I1	YWHAH	LRP8	PNPO	MRPL49	RBM20	SCYL1	UBE2A	PLEKHM1	MDH2	SEMA4A	CLTC	KLHL15	PRSS12	CAMK4	FOXP3	LBX2	TEAD2	YWHAE	FZD6	LMO4	ARX	VPS4B	CD1D	TNFSF4	SRP54	ELOVL4	BCKDHB	SOD1	SNRPB	NPEPPS	PEX12	TCF4	ADIPOQ	CHD1L	PHF6	NOS1	SLC39A4	SULT2B1	ALDH3A2	PSAT1	TSEN34	TMSB4X	TAF1	TNFRSF13B	RSAD2	DPM3	EEF1A2	USP8	HM13	RNF185	ROM1	ERBB4	TFEB	PEX3	TNFAIP3	EIF2B5	FAT4	ARID1A	ALMS1	STAT1	SUPV3L1	CAMTA1	SH2B1	EIF2S3	SAMD9	MTG1	NOG	NFIX	SMO	RPS19	WEE1	CDC14B	RPS21	TMEM109	FANCL	GALNT2	LYZ	TUBGCP6	TPR	MAT2A	ZFP36	EDEM1	RPLP1	HADHA	CAPN3	LOC102724197	GNS	CENPJ	TRIP4	PIGV	IFIH1	SLC12A2	UBC	FZD7	CD8B	RTTN	MCM5	CCL19	PDGFRA	CD59	ELN	NFIB	ZDHHC9	CCBE1	RPS24	L3MBTL2	RREB1	SPIRE2	RPS17	HIRA	KIF15	TXNDC2	RAC1	PIK3R1
PMC9297641-12920_2022_1306_MOESM3_ESM.xlsx-GO_gene_sets_used_in_the_GSEA-Unnamed_357	Additional file 3. GO and KEGG gene sets used in the GSEA	RABEP1	RBX1	ARHGEF10	RDH16	MAP3K12	CXCR4	NTN1	POU3F4	PICALM	MARCKSL1	CD84	SRI	PER2	ACTG1	SLC6A9	CLOCK	ARHGEF5	PKD2	SFTPD	TRIP11	CAMK1	TGFBR3	OGT	CROCC	DOK2	S100A13	GDF15	CMIP	CD4	WNT7A	SGPL1	SLC1A3	SLC8A3	EFHC2	IQGAP1	RASSF5	BMP7	SH3GL2	ZFP36L1	NTRK1	FOXP3	LPIN3	LBX2	ST8SIA1	VDAC3	PTPRE	ADIPOR2	SLC30A1	HYAL2	SLC28A1	NR2F2	SLC44A4	SLC12A2	IFNG	TK2	NT5C2	ARHGEF17	SFXN3	FANCF	RTN4R	CCNF	TGFB1I1	CAPN2	ZW10	TFAP4	GNPTAB	TRADD	CAMK2D	TIAM1	YWHAZ	FZD5	TMLHE	UVRAG	CALM3	DPM1	ALMS1	CIB2	CEP350	DALRD3	FCGR2C	KISS1	ATG4C	NETO2	CARF	RNASEH2A	LGR5	RSPO3	CA2	FZD7	KLRC4	ATP6V1G1	NR1H2	OTX2	ERCC5	ACP5	SOD2	SIX5	BAG4	SLC25A3	CENPJ	WDR45	COX5A	CD47	SDCCAG8	REPS1	SLC13A5	SPP1	PRRT2	PEX6	AFF4	TPI1	TAF4	SDHC	MTG1	ASAH1	PEX16	CD1D	SLC38A1	BUB3	WARS2	GALT	FYCO1	HMGCL	TP53	PARN	SKI	AXIN1	ARID1B	STK3	SUV39H1	MAB21L1	EXTL3	CNTNAP1	SLC7A7	MRPS36	TPM3	GMPPB	SNAP25	RPS20	WNT10B	CDC14A	IL1RL1	RPS23	CHAC1	ERBB3	NDUFS7	UMPS	LRRCC1	TTK	PIGB	LRP8	TRAM2	RPLP2	ANKH	CASP3	TNFSF4	ACTN2	MFN2	MYH3	SMOC1	LETM1	MAN2B1	UCN	FZD9	SOCS6	FANCA	RAF1	ELMO2	CEBPE	CD79A	ADNP	GABRD	BIN1	MYL2	RPS25	BRIP1	RPL35	CUL4A	RPS18	POLR1A	BSCL2	ZNF541	OFD1	TBX15	JAG1
PMC9297641-12920_2022_1306_MOESM3_ESM.xlsx-GO_gene_sets_used_in_the_GSEA-Unnamed_359	Additional file 3. GO and KEGG gene sets used in the GSEA	PDCD5	SEMA3E	AKR1C3	MAPKAPK3	OR13A1	ATG5	PPEF1	TMPRSS13	SNCA	SQSTM1	STAT1	CACNA1H	CLDN5	SLC9A1	HDAC9	CEP290	F11	SHH	MYOCD	MADD	TNR	PPP1R15B	MFN2	NOG	CEACAM1	NCOR1	NDEL1	MAPKAPK2	LRP8	CNBP	SLC6A1	SLC9A2	REEP4	GGH	APLN	SESN2	BMPR1A	GORASP1	STAT3	RAD21	FTO	CTBP1	SLC6A8	CAV1	SLC2A1	VIL1	PTPRG	ADM2	PAX8	RAB11A	SLC16A7	TGM1	PTDSS2	CYP4F12	AKR1D1	TMSB4X	FARP2	SLC10A3	KRAS	ANXA8	CCNG2	TGFBR2	CASP3	CHMP4C	TFRC	EFHD2	TNFRSF14	SETD3	TLE2	FYCO1	CALB1	STEAP3	VDAC1	SLC7A5	ITK	CCND1	ALMS1	PPP3CA	IVD	ARHGEF10	UBE3B	ATG4D	PICALM	CALM1	RNF168	RUVBL1	NKD1	MAP3K12	NCOA1	RPS20	ABCG1	CHMP7	VEGFA	MTNR1B	CSTB	MAN2B1	SOS1	MAFB	FEZ1	CCDC40	TMEM70	OFD1	ENTPD5	PPM1F	GNE	GRIN2B	AP3B1	CACNA2D2	PIGO	TTR	TAF6	UBE2T	COQ10A	FOXE1	FOXP1	CCNB2	CAPN2	TMEM129	MYCN	MMP1	MCPH1	FANCG	TP53BP2	PRLR	IFT81	CASP1	CNGB1	STK11	TAF5	ZIC2	FLII	ECHS1	CTDP1	MRRF	VPS13B	COG5	SORL1	RPS23	XRCC3	NUMB	SLIT2	RPS25	BCL2L14	TRIT1	CHD7	SULT2B1	CDC14A	TYMS	PMM2	TMEM38A	ZFYVE16	RPS3	RRM2B	PLA2G10	UMOD	CLCN7	SH3PXD2B	CORO1A	DVL1	EED	ALG12	VIP	CARD11	CD28	KLHL7	SMARCB1	MYO1G	BUB1	CD81	USP27X	NT5C2	NOTCH2	RPS7	RPS27	UXT	HIRA	SPATA22	FLNB	NDUFA10	ZMYND15	CHST11	LAS1L
PMC9297641-12920_2022_1306_MOESM3_ESM.xlsx-GO_gene_sets_used_in_the_GSEA-Unnamed_360	Additional file 3. GO and KEGG gene sets used in the GSEA	EBAG9	CKAP5	ABCB11	CAD	OR2H2	ROCK2	CLN6	WDR54	FSCN1	MTMR3	STC1	KCNK17	TNF	SLC12A2	HDAC4	RAB11FIP1	TAC3	SIAH1	ATG5	SOCS1	TP53	MASTL	NR1D2	RPS6KA5	CCL3	PUM1	ELL	GPR55	CXCR4	RP1L1	SLC6A2	SLC9A3	CALM2	CFLAR	SPHK1	CASP8	BMPR2	SHH	STAT5A	ABCA4	RMI1	ALAS2	AACS	CAV2	SLC2A3	VIM	PTPRH	CALD1	RHBDF2	SOCS2	XPR1	TGM3	PLA2G12A	SNCA	ACD	TPI1	CTNNB1	SETDB1	KCNK16	POLG	SLC11A1	CCNH	TGFBR3	KREMEN1	KIF3B	TKT	CALB1	RAB11A	CASQ1	TLE3	HMBOX1	CALB2	ADI1	VIL1	PICALM	SLC25A4	FLII	FYCO1	AP3B2	IRF2BP2	MYH3	ECE1	USP45	FZD9	ZC3H12A	ODC1	RUNX1	LMO4	LRP8	DTNBP1	HESX1	CACNA1A	DHX34	RAB11B	WNT1	NDUFB11	CWF19L1	PUS3	SOS2	SMAD4	MTFR1	KIT	ERCC1	NR1D1	CEP135	RIN2	PRNP	GALK1	DNAJC13	JPH3	MYO9A	TXNRD1	TAF7	RAC2	COX5A	PAX8	ATXN2	NEXN	ANTXR1	PTTG1	PRPF8	NTRK1	CLMN	RBM20	TPR	ZMPSTE24	TMCO1	LCOR	MID1	STRN	TAF6	MSX2	ARID1B	CERKL	PPP2CA	MARS2	RREB1	WDR73	SREBF1	RPS24	YWHAE	TNKS	CLEC6A	RPS26	RNF34	RFWD3	TSPAN7	SPP1	SSNA1	UBE2D1	MRPS14	ZNF703	SPCS2	RPS3A	TRIP11	PRAM1	VCAM1	UNC13D	EXTL3	ATP6V0A2	OFD1	SLC35A2	EIF4H	SYVN1	GRAP2	P4HB	PACS1	CARD9	FANCB	MATR3	ARX	STXBP1	MRAS	NFKBIL1	HCN4	RPS27A	ING5	POLR1A	PARP10	RPS21	STK36	BUB1	RHBDD1	B3GAT3	RPS17	BGN
PMC9297641-12920_2022_1306_MOESM3_ESM.xlsx-GO_gene_sets_used_in_the_GSEA-Unnamed_361	Additional file 3. GO and KEGG gene sets used in the GSEA	GTF3C4	FCHSD2	DGAT1	LRRK1	OR52N1	CD38	BBS7	EEA1	DST	HERC1	STIM1	HAP1	C1QB	AACS	CUL7	NDFIP1	TRAF3IP2	P2RY12	ROCK2	PEA15	TRPC5	CAV1	NUMBL	CXCL6	HDAC4	CAPN2	TAOK2	SEMA3B	BAP1	SLC6A4	SLC11A1	AKNA	EIF2B4	MTMR2	STX7	SMO	SHOX2	STAT5B	KIF11	SEMA6D	BCL6	CYP4F12	CAV3	SLC2A4	WAS	PTPRJ	ZC3H12A	MCTP1	APLN	SLC38A5	THRA	ACSBG2	BNIP3	OSTM1	MUC5B	COG1	SRGAP3	SLC4A11	GNPAT	SLC12A2	CCNT1	TGM2	CASP8	RP1L1	TOP2A	CALB2	FADD	TRIM63	TLE4	KCTD17	LRFN3	UEVLD	VRK1	APH1B	SVIL	NDUFA10	HCCS	ALG14	TFR2	SNAP29	MMP23B	DTNBP1	PDGFD	PIGT	JRK	LBX2	FZD5	FUT10	ALDH1A2	EBP	AQR	CHMP4C	WNT3	IMPG2	RORA	TRPC6	SOX4	MED12	TOMM20	PEX19	ARID1B	SCO2	NCOR1	CROCC	KLHL7	DDOST	MPI	GDNF	NDUFS4	SEC63	TYMS	KLF5	PHF21A	SFXN1	TBC1D23	GCDH	LRRFIP1	PPP1R9B	SPSB4	POLR1D	ATP7B	HPS6	FANCA	TSG101	BBS12	TEAD2	SGPL1	SULT2B1	TAF7	ALOXE3	PARN	COG5	GALNT3	PMPCB	MOCS2	GPC4	SREBF2	RPS25	YWHAG	BECN1	CD28	RPS27	ELL3	ALDH3A2	MADD	ACSL4	DYNLL1	UBE2E1	LETM1	RPS4X	IKBKG	NCK2	VGF	ISCU	NIPA1	SIM1	NTRK1	PTPN11	EXT1	XPO1	L3MBTL3	CD80	GATAD2B	WFS1	SFPQ	GTF2E2	ELMO1	ABCC9	UBE2T	MBD5	RAD21	ZMPSTE24	RPS28	PNKP	USP45	RPS23	PEX1	ACADVL	SPIRE2	AGTR2	CUL4B	WAC
PMC9297641-12920_2022_1306_MOESM3_ESM.xlsx-GO_gene_sets_used_in_the_GSEA-Unnamed_362	Additional file 3. GO and KEGG gene sets used in the GSEA	ARHGAP18	WDR1	MBTPS1	NEK11	OR4F5	BAG4	TMEM100	BLTP1	SPAST	USP13	BRS3	F2RL3	C1QC	SMO	KIAA0319	GPR68	TRAF7	ISL2	ADAMTS1	RIPK1	TSG101	CAV3	PDLIM7	SDCBP	PJA2	AXIN2	KL	METRN	POLR3H	SLC8A2	SLC12A2	CALM3	EIF2B2	CACNA1I	LZTS2	SOD2	SIAH1	STAT6	RDH12	TRIM46	FGFRL1	SORD	MYOM1	SLC2A5	WNT1	PTPRK	COL18A1	CALM1	HPS4	SLC22A6	TIE1	CAPN2	SOD1	KCNN3	TYMS	ADARB1	G3BP2	SLC41A2	RAB3GAP1	SMPD1	SPAG9	TGM3	PPP1R1B	CRIPT	TPD52	FAT4	TNFRSF18	TMEM25	TLR2	ARHGEF5	TTLL7	RSAD1	CASP3	SGPL1	SPATA7	KY	PDGFRA	ALDH5A1	CPZ	CALM2	CDH23	CBFB	LGR5	KCNAB1	DGKZ	LDB1	FOXP1	DHX38	CD8B	WNT7A	NDUFB3	FARS2	CTLA4	BOK	TBK1	RB1CC1	RRM2B	CNGB1	NUP155	CLSTN3	ARX	CDKL5	JAM2	TGM1	SEMA4A	UGDH	TAF9	TNFRSF4	SFXN5	ERBB4	STAMBP	VAPA	SEMA7A	SOCS6	RTTN	RAD21	TLE6	DSC2	TTK	CCND1	PLOD3	DGAT2	CYB5A	KLF9	PLCB4	BUB1	PHC1	LRP5	MRPL33	TBCE	FLNA	SRP9	RPS26	ZNF207	CDC23	MUC16	RPS27A	CUL5	GNA11	RAI1	COG6	TNKS	UBE2E2	NCOA4	MFN2	RPS4Y1	NOS3	CARD11	VIL1	HCN1	SMARCA4	ECEL1	B3GAT3	WDR26	YWHAB	CUL4A	CD86	NUP107	GLI3	NFKBIZ	VPS13B	PSMD6	RPS29	PTEN	PEX14	SMARCB1	CEP57	MCM8	IFT140	PARG	RPS24	NKAP	GTF2E2	MAPK1	SYP	GALNT2
PMC9297641-12920_2022_1306_MOESM3_ESM.xlsx-GO_gene_sets_used_in_the_GSEA-Unnamed_363	Additional file 3. GO and KEGG gene sets used in the GSEA	PLAA	CDC42	DPM1	ALPK1	OR4K1	GMFG	PPT1	MEGF10	SPTA1	ATG16L2	TAC3	LACRT	TNR	SNCA	RNF10	OR51E2	SPRY4	BCL11B	MICAL2	ADAM9	UCN	SOCS1	KLF4	BLK	NR1D2	EOMES	ROCK2	FZD3	PNKP	SLC8A3	TUBB1	EIF2B5	CACNA1H	PPP1R9B	SOS1	ISL2	ZFP36L2	REV3L	TNKS2	GFI1B	BPGM	CD164	SLC3A1	WNT3	PTPRM	HMGA2	RAB11FIP1	KALRN	ADIPOQ	TMOD1	ELOVL3	BOK	KCNAB2	UGCG	ATP6V1E1	IQSEC1	ANXA9	IARS2	BNIP3	CCNT2	TIAM1	PSD2	TPD52L1	CLXN	FGF18	CST7	TNFAIP3	BAIAP2L2	DHTKD1	DDR1	CASP8	B2M	POLR1C	DPAGT1	ICOS	SKI	MBTPS1	FOSL1	LRP1	TNKS	CAV3	CAD	DGKE	APLN	RTTN	PSMD6	CD14	WNT10B	PDE6G	CP	ZAP70	SRC	RPL26	MFN2	LRRC56	KIF15	MTFR1	HDAC4	CSNK2A1	ERCC8	ATR	NEFH	NSD1	UGP2	TAF10	PTEN	SLC25A27	SLC12A6	TREM2	RAB11B	SPPL2A	UBE4A	ERCC2	CLTC	CEP76	MYLK2	WEE1	CTBP1	TBX22	CCDC62	PIK3CA	BTG1	PIGB	FOXRED1	CYBA	MRPL19	CCDC22	RBM10	SRP14	RPS27	BTG2	RAB11A	AIM2	RPS28	SGPP1	SLC25A4	CYFIP2	CCND1	GPAA1	UBE2L3	SPRED1	FGF23	RPS5	CDK5	ZC3H8	VIM	FAT4	ARID1B	CFB	CHD4	PEPD	TGFB3	YWHAZ	TNFSF8	CITED2	WNK1	CD79B	PLOD1	RAD21	MEGF8	SCN9A	COLQ	ATXN2	SMARCA5	PHGDH	COPS3	RPS25	ACRBP	PIK3R1	HUWE1
PMC9297641-12920_2022_1306_MOESM3_ESM.xlsx-GO_gene_sets_used_in_the_GSEA-Unnamed_364	Additional file 3. GO and KEGG gene sets used in the GSEA	ARHGAP12	DPM2	CAMK4	OGFRL1	SEMA3E	CHRNA9	PGBD1	SPTAN1	ATP6V0E1	TACR3	CLIC3	C3	SORL1	KIF14	NDEL1	NBN	WNK1	VGLL4	RIPK2	VEGFA	CBL	B4GALT6	SELL	FZD6	MAPK8IP1	FBXO31	IDH1	SLC12A2	BNIP3	CCNA2	BSN	ATAD1	SOX4	BCL11B	STC1	CRYBA4	RND2	FAT4	AKR1D1	ACTN2	SLC3A2	WNT7A	PTPRN2	APOLD1	STAM	F2RL3	TTYH2	CLDN5	UCK1	SRI	SCNN1B	UGDH	SDHB	MFN2	C15orf48	GATA1	SOD1	MAP3K6	TIE1	PPP1R9B	KIF23	TPI1	MCTP1	IQGAP1	SHANK3	SKIC8	ZC3H14	FOXRED1	DAP3	CASP10	GTF2E2	DPF2	SLC25A19	TUBGCP2	CTSF	NCK2	FGF23	NUMA1	SNX3	DCHS1	IRX3	DGKD	BCL10	JPH3	DDX46	VAMP3	WNT9A	ACAT1	VAMP1	CD2AP	SRPK2	CHD7	SCO2	PRPH	MID1	NUP93	CKAP5	EBF3	SDHD	MRPL3	RAB27A	CWF19L1	PAX8	UCK2	TAF11	WT1	PGS1	FAM111B	GATAD2B	ITGB1BP1	PKP4	FBXO44	RPS27	PIGC	TRIM46	SYNE1	WNT10B	PMS1	MAP2K2	TERT	BTK	TAF12	POLR1C	CACNA1E	MAGEL2	DDX11	SRP19	RPS27A	ALMS1	CCNK	LY86	RPS29	ITM2C	FANCG	WWOX	TGM1	RAB11A	WEE1	DNMT3A	CALR	RPS6	MMAB	LOXL3	XBP1	QRSL1	THRA	CLEC7A	VANGL1	LEMD3	PIK3C2A	ZFP36	IL27RA	FAM20C	TMEM43	SLC11A1	RPL35	TALDO1	SMARCB1	LMBR1	PACS1	MLH1	MRPL17	CBX2	SNRPB	TNKS1BP1	RPS26	TGIF1	HYLS1	FKBP6	HBA1	BBS1	CTBP1
PMC9297641-12920_2022_1306_MOESM3_ESM.xlsx-GO_gene_sets_used_in_the_GSEA-Unnamed_365	Additional file 3. GO and KEGG gene sets used in the GSEA	ARHGEF6	INPP4B	CAMK2B	FZD3	RB1CC1	CHD7	LOXL3	SPTB	HAP1	RGN	TRIP6	SOX4	CDC42	BAP1	USP7	ZSWIM4	HDAC9	TNFRSF10B	VIL1	CBLB	B4GALT5	TMBIM1	CASP3	CD36	SEMA6D	TRIP4	SLC12A4	SOD1	MAP1LC3B	TIMELESS	CDK5R2	PPFIA1	SP1	SKIL	VAMP2	APOA2	NDEL1	G6PC3	BRCA1	SAP30	SLC4A1	YWHAH	PTPRO	ARHGAP24	FGF23	LACRT	SFXN1	TNF	PARP9	STC1	BTD	UGP2	KPTN	KIF14	SLC12A8	IER3IP1	DST	DIRAS3	ACTG1	ENC1	VPS4B	TPM1	CALM1	NRP1	MYLK2	TSC2	TNKS2	RIN3	HIF1AN	FZD5	GJA10	IL10	PMM2	IARS2	XPA	ADAM19	PPP1R9B	COL18A1	LMAN1	SCEL	HESX1	CALB1	AP3B1	FOXH1	SEMA4A	TM9SF2	XBP1	VANGL1	DPM1	DBT	STK3	DKK1	SLC6A9	MAPK8IP3	HDAC4	PLEKHM1	TRAPPC4	MACF1	PARN	SGPL1	EBF3	PHF6	UMPS	TAF12	BLK	PMPCB	ADARB1	RBM8A	CD9	KCNAB2	PLAA	TNNT3	TCF4	CEP290	TFR2	XPC	HOXD13	BCOR	HAVCR2	FANCB	TFAP2A	MAP3K7	EIF2S3	HYLS1	AAAS	SYNE2	HIRA	HBA1	SRP54	RPS28	TUBA1A	CDC16	PSMF1	BGLAP	FZD9	FANCA	CYB561	WNT10B	POLR3A	OR51E2	RPS7	MPI	ZFP36	BCL10	ARF1	NTRK1	IFITM5	CLCN5	CNBP	PIR	ATG5	REV3L	BMX	ITGB2	CSPP1	REEP1	SPRY4	RAB33B	MTX2	NSUN3	PCGF1	SIX5	CDC14B	RPS27	SNRPN	BMPR1A	SPMIP6	DMXL2	MID2	SNRPB
PMC9297641-12920_2022_1306_MOESM3_ESM.xlsx-GO_gene_sets_used_in_the_GSEA-Unnamed_366	Additional file 3. GO and KEGG gene sets used in the GSEA	GMFG	ALDH1A2	TSSK3	CALCR	KIAA0319	SPATA7	ATAD1	SPTBN1	LACRT	TBXA2R	SESTD1	TSC1	SPP1	PLA2G6	BNC1	LRTM2	IFT140	TNFRSF10A	WFS1	HYAL2	TAOK2	ARHGAP9	CCM2	GDF15	TRIM46	GPR101	SLC18A2	BOK	KRTAP1-3	CCND3	WASL	KCNAB2	SP100	RTN4R	KLF9	FLII	MKKS	PIK3R1	SREBF1	CFLAR	SLC5A2	LRP8	PTPRR	CALM3	CLDN1	PEX16	TNFRSF1A	PIP5K1A	STIM1	NPM1	UGT8	KIF7	ARHGAP25	SLC9A7	BRCA2	SPARC	PKMYT1	TNF	KNDC1	NCOR1	TPM2	EFHC2	ARHGEF7	CAV1	UBA52	DDHD1	CPEB4	PECR	ATG9A	OSTM1	CERKL	HMGCL	PIGV	GPAA1	HPS5	HESX1	NRP1	CALB2	ACVR1	TK2	HELZ	STOML1	YY1	MST1	PEX6	SLC25A19	STK4	FANCL	SUCLA2	NOG	RB1CC1	SETDB1	BBS2	WDR26	BMP2	NUP133	TIMM8A	UNG	TAF13	FOXP3	MRPL33	PNPLA2	SCO2	NHERF2	SHANK3	PSMF1	CSNK2A1	PPOX	CEP63	ARSB	XRCC3	FGFRL1	PIGT	PAQR8	MEGF8	TFAP4	TAL1	LETM1	TERT	PEX11B	TBL1X	ZNF148	ERCC4	SRP68	RPS29	ZNF655	CCNA2	CXCL14	BGN	CASP1	KLHL7	CASK	VPS33A	CCNB1	XPC	SETD1A	NCOA3	RPS9	EBP	CST7	FZD5	MSN	VPS13B	FOXJ1	SIL1	TREX1	EXOC7	CSDE1	AP3B1	MAPK8IP1	ALG2	POLR3D	RPL31	BCORL1	CHSY1	USP7	FANCB	PPP1CB	MRPS14	CBX4	SNRPN	ACTL6A	RPS27A	GPC4	SPATA22	IFT57	TSPAN7
PMC9297641-12920_2022_1306_MOESM3_ESM.xlsx-GO_gene_sets_used_in_the_GSEA-Unnamed_367	Additional file 3. GO and KEGG gene sets used in the GSEA	RIN1	PER2	CAMK2D	GPR68	FCHSD2	MAPK1	PRSS12	SPTBN2	IFT20	TEK	KCNAB3	C5AR1	SRC	CASP8	PAPSS2	BMP7	MATR3	CCNK	WNT2	SLIT2	MMP25	HORMAD1	CD40	GPRASP3	CRX	TMEM108	SRI	KATNAL2	ATP6V0E1	HAP1	CAMK1	SPARC	ZSWIM4	TAF7	ARID1B	GDF5	CSPP1	STAR	CCNB1	SLC5A3	SEMA3B	PTPRS	JAM3	FIBP	CD36	TSG101	PIP5K1B	TACR1	NCF1	UCK2	UGP2	CDC42	COX4I2	IFT52	SPP1	LATS1	TNNI3	TANC1	ARHGEF10	TPM4	EDEM3	SPHK1	CAV3	UBB	CDT1	PRR7	NDUFA12	PHF23	ITGA10	RYR1	ARL2	PEX7	DIAPH3	ADAM23	DGKZ	CALR	PLOD1	LDB1	ALDH1A2	LRFN3	CASK	PHLDB2	PARK7	ITM2B	YWHAH	CRB1	SLC25A4	ACAD9	SYK	SKI	ANXA11	WDR35	EPM2AIP1	CWF19L1	PUS3	SH2D1A	HEXB	FARS2	LZTR1	UPP1	TAL1	PPOX	MECP2	DHDDS	ITGBL1	CAV2	BAG5	ERCC1	GLI3	CEP70	ZBTB17	CREBBP	SYP	TRIM5	HYLS1	NR2F2	TBL1X	FAT4	ARMC9	PSAP	SLC35A2	DLG3	ANTXR1	SRP72	RSC1A1	CDC73	CCNA1	CLOCK	BICD1	CASP2	EBF3	CACNA1B	NUP205	CCNE1	XRCC3	ALG8	NRIP1	RPS10	ACTG1	LMO4	MAPKAPK3	TIMM8A	RREB1	COG6	NXN	TREM2	FKRP	BTG2	THOC5	SOX13	NRAS	ERBB3	EP300	SMO	POLR1C	PADI4	COX15	MRPL14	BARX2	COL9A1	RUVBL1	RPS28	ASCC1	GJA10	WAC	SHROOM4
PMC9297641-12920_2022_1306_MOESM3_ESM.xlsx-GO_gene_sets_used_in_the_GSEA-Unnamed_368	Additional file 3. GO and KEGG gene sets used in the GSEA	TCL1B	SYNJ1	NUAK2	OR8J3	WDR1	MAPK3	REPS1	SRC	ATP6V1E2	NR2F2	CACNA2D2	UBE2V2	SRI	DOC2B	EIF2S3	SLC12A2	SNX17	FGF18	WNT3	SQSTM1	NTN1	SLC2A3	CASP8	CD40LG	RND2	FOXH1	SNAP25	STC1	DNAL1	SOCS3	SYT8	CAV3	SPI1	LRTM2	TFAP4	MAPRE2	USP9X	AGPAT2	ELOVL4	SGCE	SLC25A1	METRN	PTPRZ1	ANGPTL6	OR51E2	CD9	SLC25A27	TST	PLA2G6	TBXA2R	MAN2B1	UMPS	MFN2	SLC7A3	SOX10	SPRR3	CCNB2	TNNT2	NPFF	GCC2	TPR	CUBN	CPNE3	SLC25A12	UBC	ARPC5L	NDFIP1	CYP26B1	FYCO1	SHANK3	GRIN2A	FLNA	CACNA1B	ATXN1	ADAM21	CAMK2D	PDSS1	MBD2	TIMELESS	CALCA	TP53	STX8	ZFP36	RAC1	DHDDS	PIGT	BTG1	LMOD3	MECP2	EXT1	POM121	G3BP2	DCLRE1C	TBC1D23	MTX2	SYN2	PEX6	FOXP1	VCP	TBL1X	MRPL19	TCF4	ARHGAP18	HYAL2	NR1D1	EIF2B1	ACTN4	ZNF207	NPHP4	BRAF	KMO	RREB1	TFDP1	VPS72	POLR3A	AP4B1	ASPM	GABRB3	NKAP	PIGH	SSR3	S100A10	MCPH1	CCNB1	CD47	MRPL17	BCL2L12	TIMM8A	DLL1	SGPL1	CCNF	YWHAE	EED	ARID1A	RPS11	PSMB4	AP3B1	TNIP2	RFWD3	POR	ALPL	NEB	OSTM1	COG1	NUP37	RUNX1	RASA2	STAT5B	RRAS2	ADAMTS10	ALMS1	DPF2	WFS1	SMN1	MRPS26	TSPYL5	MAFB	ALKBH1	RPS29	RPL35	PAQR8	SRY	FGFRL1
PMC9297641-12920_2022_1306_MOESM3_ESM.xlsx-GO_gene_sets_used_in_the_GSEA-Unnamed_369	Additional file 3. GO and KEGG gene sets used in the GSEA	GUCA1C	SYNJ2	CAMK2G	OR51E2	SLC12A6	AZGP1	DGKD	SRF	BMF	TFRC	CD19	UBE3A	SREBF2	ATAD1	TTC12	BMPR2	MAML1	IQGAP1	WNT11	CCNB1	MYOT	SLC2A5	TMEM107	AKAP12	NDEL1	RAF1	SNCA	STIM1	RASSF5	ATP6V1E2	HIP1R	NUMB	SPINT1	BMP7	TFPI	CNGB1	CAPN3	MYD88	BSG	CACNA1H	CHID1	EPS8L3	RAD1	CASP8	RAB33B	CD34	SLC4A7	TYMS	PLA2G10	TF	BTK	UPP1	SEMA6B	KCNAB2	SLC39A14	SRC	CCNE2	TPM1	UNC5C	TTLL4	NR2C1	EFHD1	TNFSF18	NPFF	UBE2B	SETDB2	FXR1	DUS3L	MRPL24	CAV1	PLEKHG4	WDR73	LRSAM1	GAD1	ADAM18	CAMK1	CAPN2	PIGO	BTRC	BCL10	FZD3	PABPC4	TBX19	GATAD2B	SCARB2	ZBTB16	MTHFR	INPPL1	TFAP2A	PIGV	SMN1	KIF7	XYLB	CDC34	CNKSR2	AGPAT2	IL10	ZBTB11	ERCC2	CAD	TBP	APC	SCO2	PIK3C2A	NRXN2	ADAM21	CLOCK	TRAPPC4	CTSF	AP3B2	BTG2	DIAPH2	MID2	RUNX1	PTEN	TGFB1	TDG	SETD1A	MOCS2	COL9A1	PHGDH	SRY	BRCA2	BID	TIMELESS	IKBKE	MRPS14	CASP3	ARSG	USP27X	FANCB	HAP1	YWHAG	BNC2	AXIN1	RPS12	MVK	TSLP	CDC73	C9orf72	RPL13	CHRM3	BRIP1	KCNN3	UBE2T	SECISBP2	CBFA2T3	CD44	ARID1B	STK11	NUP214	TRIO	EXTL3	LETM1	CHSY1	POLG	MRPS24	ACTL6A	ATN1	RRBP1	RPL31	SLC22A16	TMEM67	DOCK6
PMC9297641-12920_2022_1306_MOESM3_ESM.xlsx-GO_gene_sets_used_in_the_GSEA-Unnamed_370	Additional file 3. GO and KEGG gene sets used in the GSEA	RGS6	SPHK1	CDC7	OR4C15	OTOR	APOL1	SVIL	LRSAM1	TGFB1	CACNA2D4	UGT8	BRAF	DISP1	MAP2K1	SMO	RB1CC1	KSR1	WRN	SOCS3	FEZ2	SLC11A1	CUL4A	CD44	CAMK2B	CLCNKB	SRC	TACR1	DYNLRB2	TRIM41	SYT7	VAMP8	BRCA1	BMPR2	THRA	BUB1	FZD7	KLRC4	BTD	FOXH1	SNCA	KCTD17	CTDSP1	RECK	HYAL3	ATG5	SLC4A8	UPK1B	GNPAT	TFR2	IL1RN	VCP	SCYL1	SLC22A16	SERPINH1	SRF	HGS	TRAF6	FADD	CEP135	TRPC6	CALM2	ACVR1	BECN1	ULK1	SHARPIN	CIAPIN1	ZFAND1	CAV2	SPTBN4	TAPBP	OPA1	PIGL	ADAM15	BCAS1	CAPN3	MYD88	CCNE1	ZC3H14	CFLAR	TBX18	FAT4	LITAF	SEMA3B	STAR	AQP2	TFAP4	CNP	TTC12	MEGF8	GFPT2	RBX1	SDHC	GPR35	PKHD1	SLC25A4	PEX1	NUP37	TBX6	ZBTB16	MED25	TJP2	ADAM9	RNF14	DHDDS	NR1H4	NDEL1	ZNF655	TCOF1	CDK5	AKR1C3	TBCE	TGFB1I1	TNP1	EED	USP18	JAM2	ZNF142	BCL11B	ATP6V1A	STAT3	SDCBP	FBXO31	CCND2	PPM1F	MRPS25	CASP4	RORA	ARX	LPIN1	BRSK2	ZNF16	KISS1R	CASP3	RPS13	NIPBL	CAV1	ADIPOR2	ERCC5	SPAST	ITCH	CTCF	SLC10A7	FTO	RUNX3	CD47	NDUFA10	STXBP1	IL1RAPL1	ITGB4	DNMT3A	LZTFL1	SATB2	MRPS15	NCOA1	MED12	HERC2	ATXN2	RPL26	HIRA	AP3B1	GNAO1	GATA4	RPS26
PMC9297641-12920_2022_1306_MOESM3_ESM.xlsx-GO_gene_sets_used_in_the_GSEA-Unnamed_371	Additional file 3. GO and KEGG gene sets used in the GSEA	SH3PXD2A	MTMR2	RPS6KL1	OR4A15	LXN	CAV1	TBCD	USP10	THRA	NHERF1	UTRN	STAC	CAMK1	SRY	SOS1	MED12	CDK5R1	WT1	SPAG9	FEZ1	SLPI	CUL3	CD74	USP9X	SIM1	SRF	TBXA2R	DYNLRB1	ATP6V0D1	LRSAM1	HYAL2	TMEM108	NR2E1	TEK	FZD9	ALPK1	TBXAS1	PHOX2B	SORD	FBXO31	DNASE2B	TEAD2	SYT15	CD36	TRAM2	UGCG	ACSS1	TFRC	CDC42	VEGFB	DPAGT1	SLC45A3	AVP	ZFP36L1	MAPKAPK2	ACTG2	NRP1	CROCC	TSC2	CALM3	SEMA5A	APLN	TRPV1	CASP8	CAPN2	ASPHD2	MAP6D1	CAV3	SLCO2A1	ITPA	DHX16	HTR2A	ADAM9	TANC1	BAP1	GLB1	BTRC	RIN3	HPS4	LATS1	CP	SCAMP1	IRX3	SPATA7	SCNN1B	TGFB3	BBS7	RNF168	PLCB3	NUP153	GABRD	PIGM	GM2A	CDKN1C	ELOVL6	TCF4	SPP1	RRM2B	BAG3	TNFRSF14	SOCS5	DUSP6	CDT1	CDC73	RPS20	BUB1B	CBFB	RPL35	TOP1	COL4A1	TBCE	SLC39A8	PRPS1	TGIF1	PAFAH1B1	SYK	KIF13A	NEK11	CCND3	PUM1	VWA1	ARMC10	TRAPPC4	PIGO	IL10	IFT20	ZNF207	CHRNA7	CASP6	RPS14	PIK3CA	RUNX1	TNIP3	CA2	HIRA	LIG4	GALNS	MAPK1	PTEN	FASTKD3	SGPL1	ATP6AP1	PEX1	MYH3	COG5	SH2B1	MMP14	MRPS11	EED	SMARCA4	MBD4	CCL5	RAD51C	RRAS2	LGR5	IDUA	EXT1	USP27X
PMC9297641-12920_2022_1306_MOESM3_ESM.xlsx-GO_gene_sets_used_in_the_GSEA-Unnamed_372	Additional file 3. GO and KEGG gene sets used in the GSEA	DEPDC5	CACNA1H	RIOK1	OR10W1	CABP4	SCARF1	TESK1	MTMR4	SERPING1	ADIPOQ	VASP	STC1	KLF7	SLC2A3	SPN	CDC42	CCNB1	YY1	RGN	ULK2	SNAP25	KBTBD8	CD81	PICALM	SNAP29	STAR	TF	TEKT1	ARHGEF2	UNC119	GBF1	SRPK2	TRAK2	TMF1	B2M	CCM2	MYCN	TNFRSF1A	ACVR1	SPAM1	RABEP2	RAD9A	RSPO3	PLA2G6	ENTPD1	TOMM20	UPK2	PIGO	TGM2	PPARG	CAD	TRPV4	KCNK5	NPHP4	ZFP36L2	TAOK2	TSC1	CDK5R1	ESPL1	TSG101	ACTN4	SPAG9	PER2	WNT1	NCK2	DTNBP1	KIAA1191	CDK5RAP3	SKAP1	GPR101	ETFDH	SPTLC1	ALDH7A1	ADAM7	NPFF	CASP3	PLAU	IFT20	PLOD3	CALCR	F2RL3	VPS4B	CDC73	PRPF3	BLK	TGFBR1	MECP2	FAT4	TBX6	SCO2	MMP1	TINF2	CYP27A1	LRP5	HSD17B8	TBX3	ACSL4	RPS6KA3	PRDX6	TNFRSF18	N4BP1	PHF21A	RAB1B	MCPH1	RFWD3	PTPN11	ADAM15	RP1L1	TP53	CD96	OSTM1	SLC1A4	SLC6A8	CDKL5	TCP1	GOLPH3	CEP76	WASL	CD74	MRPL14	CASP5	RAD50	BAZ1B	PTPRO	BTG2	B3GAT3	CASP7	RPS15	RPL35A	RUNX3	ZC3H12A	ATXN2	POLR1A	RAC1	BGN	DMXL2	RAD21	SNIP1	SOCS1	FANCB	MAP3K7	MYH6	GNRH1	SLC26A2	POLR3A	EXTL3	PPP2R5D	MRPS9	TRIM24	ARL13B	CCNH	MRPL17	SKI	FLNB	PIAS1	ZNF41	SLC35C1	RPS29
PMC9297641-12920_2022_1306_MOESM3_ESM.xlsx-GO_gene_sets_used_in_the_GSEA-Unnamed_373	Additional file 3. GO and KEGG gene sets used in the GSEA	USP6NL	DHRS3	STK40	OR6N2	CHRNA10	CAV2	TF	ATP6V0D1	CLDN5	KCNK6	VCL	STIM1	NPFF	CERKL	SPTA1	CCND2	ZP3	LATS1	SEMA3E	SPTAN1	TEAD2	RASSF2	PLA2G10	RAD51C	STAU1	TFR2	JAM3	ATP6V1F	USP6	RAB11A	ZFP36L1	SMO	NR2C1	FLNA	LZTR1	TP53	IFT20	BPGM	SEMA6D	PIK3R3	CD40	SLC23A2	UPK3A	CBR4	TNNI3	PKHD1	ST8SIA4	REV3L	ABCB11	MAP3K7	AURKA	MYOCD	TSC2	ARHGEF7	CEP57	TWIST1	CALML3	CLDN1	SPHK1	WNT2	DOC2B	PPP1R1B	CYP20A1	NDEL1	DCHS1	ASCC1	USP8	PARS2	MAPT	GGH	SYT15	FIP1L1	PYGO2	ACVR1	CALM1	LACRT	MYADM	TMEM59	LEP	PIK3C2A	TGM2	PHGDH	G6PC3	RP1L1	CAMTA1	GNS	PLEKHG4	CHRNE	PANK3	TCF3	CCND1	LZTFL1	CD40LG	IQGAP1	EDEM1	UNC13A	SEH1L	FZD3	FANCG	BGN	ADAM9	RPL31	TGFBR2	TPR	ETFDH	RRAS2	VRK1	ATPAF2	ATN1	RPS24	TERF1	RTP4	DBF4B	LMLN	CD81	MRPS24	TM2D1	DLG4	FH	UNC119	ALMS1	CREBBP	DTNBP1	RPS15A	BCKDHA	CBFB	CUBN	DLD	GSC	NIPBL	SLC6A9	MED12	SMARCB1	ZC3H14	RIPK1	MRPS34	BTK	ABCC9	LFNG	FLII	ALG8	ACTN2	MRPS6	HESX1	RNF8	NSUN3	BMP2	PEX1	RUVBL1	IARS2	PLAG1
PMC9297641-12920_2022_1306_MOESM3_ESM.xlsx-GO_gene_sets_used_in_the_GSEA-Unnamed_374	Additional file 3. GO and KEGG gene sets used in the GSEA	STARD8	GGPS1	TSSK6	OR2G3	RPGRIP1	CAV3	TGFB3	ATG12	TNNI2	GSTO1	VCP	STX1A	NUMB	TP53	SPTAN1	CDK5R2	DDR1	MYADM	GAB2	BPI	CCDC62	RB1CC1	DTNBP1	CYB5A	TFRC	ESPN	KLF4	HGS	ACTN2	STAT1	SNX1	TRH	IL10	ULK1	DNAJB13	TPI1	SPAG9	SRC	TRIM46	BCHE	CAV1	CD40LG	SLC23A1	USH2A	PARP10	TPT1	CDKN2A	ALG8	ALMS1	SLC4A4	PLOD1	STXBP1	ADIPOQ	TTN	FCHSD1	SLK	TXN	CALR	ACVR1B	MTMR2	WNT3	SPIRE2	PSD2	PTGS1	MAP1LC3B	CBL	GNB4	KCNN3	KRAS	ACOX1	CFLAR	NAPA	CASP8	MPL	TBX18	PHLDB2	ACVR2A	VPS26A	HLA-DQB1	PPOX	THBS1	OFD1	DLG3	SDHA	ATAD3A	SLC30A9	FKRP	NEIL1	TCF7L2	KIF15	REV3L	CD47	CCRL2	HERPUD1	SOD1	MKKS	FBXO31	NAB2	LAS1L	RIPK2	HIRA	TGFBR3	TSPYL1	ACTG1	VPS37A	OSTM1	EIF2B4	SMAD4	OSGEP	TERT	MOAP1	CEP290	CCNE1	MATR3	MRPS15	PARS2	GP9	USP2	TUBA1A	RPS16	MEN1	SOCS1	PABPN1	LEPR	ASAH1	ERCC3	AP3B1	IFT57	TRAF3IP1	NUP85	TNFSF9	TOX	RREB1	TEC	CASP10	COL1A1	ARID1B	EED	NEK1	MRPS5	HDAC3	SMOC1	USP10	MRPS14	POLA1	PNKP	DDX3Y	ALG12	HUWE1	TPM2
PMC9297641-12920_2022_1306_MOESM3_ESM.xlsx-GO_gene_sets_used_in_the_GSEA-Unnamed_375	Additional file 3. GO and KEGG gene sets used in the GSEA	TBC1D5	SCARB1	OBSCN	GPR63	PTAFR	NUMB	TGFBR1	RNF185	TNNI3	ATG5	VEGFA	STXBP1	DYNLL1	TUBB8	SPTB	CCND3	CXCR4	NOG	KIAA0319	SRP14	RSPO3	PJA2	ANKRD27	GHSR	TGM2	KRTAP4-12	RPL23	SYT12	IQGAP1	STIM1	SNX2	TSC1	PLCB3	ARID5B	MCM4	TPR	CCNT2	BRAF	EFHC2	RBBP8	RUNX1	PRAM1	NCOR2	FGF19	VCL	SERAC1	HSP90B1	JAK1	ELOVL6	CTBP1	SLC5A6	TCOF1	STXBP3	SYAP1	TULP3	HIP1R	CKAP5	TYMS	CALU	MYADM	CACNA1H	WNT6	CUL3	TMEM185A	PTGS2	SHARPIN	TRADD	CLCNKB	SLC16A12	C9orf72	RTTN	CPNE1	ACTN2	SYT3	FANCD2	USP8	SOCS3	CPEB4	SYT7	GOSR2	ZC3H12A	GNAS	NPM1	TSPO	NLRP1	PNKP	ACTL6B	UCP2	BAP1	PCCB	PPCS	TCF12	PARN	ATP6V0A2	ISG15	CD1A	RNF40	DNAJC13	F8A1	EHMT1	FANCA	BANF1	TRIM24	PEX1	THBS1	HIRA	B3GAT3	ZNF148	PGM3	COLQ	PRKACA	DPM2	TFDP1	TMBIM1	MUS81	CCNF	PSMD6	MRPS11	CASP9	CACNA2D2	CAV1	ATP6V0D1	ZNF655	CTCF	LCOR	RPS17	MYO1E	IRS2	SEH1L	ACADVL	MAN2B1	TRPS1	ERCC4	RAB33B	RIPK2	CD151	PTEN	TFRC	MLH1	RPS27	FANCB	MESP2	ASXL1	MRPL41	LDB1	RYR1	MTA1	DNAJC1	GANAB	NKAP	SLC35A2	NEK1	FANCG
PMC9297641-12920_2022_1306_MOESM3_ESM.xlsx-GO_gene_sets_used_in_the_GSEA-Unnamed_376	Additional file 3. GO and KEGG gene sets used in the GSEA	DAZAP2	SPTLC2	ULK1	OR5V1	TAS2R38	CBL	ACTG1	ACBD5	TNNT2	SLC25A27	WNT7A	VAMP2	IRS2	F13A1	SPTBN1	MAP3K14	SEMA3B	MFHAS1	LRIG2	STK10	GCM1	FGF19	SKI	STXBP2	TNNI3	KRTAP1-5	KL	RAB11B	HDAC3	STK4	SOS1	TSC2	COL1A1	SYT3	PHYH	C3	TBX18	BRS3	GPRASP3	RNASE1	TNFSF12	GNA14	SLC12A6	VDAC1	PIGY	C3AR1	CD40LG	ALG12	MAPRE2	CACNA1I	BAZ1B	SYK	MAPK8IP1	TWIST1	CD3E	CUL7	TYROBP	PLA2G12A	ARHGEF2	PHOX2B	PSRC1	PPP1R9B	RDH14	CAPG	RIPK1	SIM1	AASS	ERCC1	USP13	LIN7A	STK24	ALPK1	LATS1	BRSK2	CALM3	CLDN1	KLF4	IKBKE	MED28	RRM2B	LYZ	TIA1	KIF22	MYD88	TGIF1	KIF5A	VPS33A	IFT140	TCF4	NHERF4	MLX	NIPA1	BZW1	CD1C	KEAP1	FLII	PICALM	NEK11	LEPR	EIF2S3	CFLAR	PNKP	TSPO	DDX11	STK36	TRAF3	NEUROD2	SMARCA4	RPL18	TFDP2	LIN7B	CEP63	CCNG1	OXSR1	MRPS9	TRAF7	PARK7	PKHD1	TMEM67	FBXL15	COLEC11	CCDC62	RPS18	RPS7	VAMP8	CAMP	IFNGR1	SPTBN4	SERPINA1	ZMPSTE24	SRY	NUP214	FADD	MAFB	RPL35	TGFB1	DES	GATAD2B	HYLS1	COL4A1	KIF15	PMS1	MRPL40	MCM3AP	POLA1	SMC3	KLHL25	MMP21	SNRPB	ADAM18	SLC9A7	CTBP1
PMC9297641-12920_2022_1306_MOESM3_ESM.xlsx-GO_gene_sets_used_in_the_GSEA-Unnamed_377	Additional file 3. GO and KEGG gene sets used in the GSEA	GIT2	MINPP1	LTBP4	OR2B2	NLGN2	VAMP4	TMOD1	HGS	TPM1	CD63	WNT7B	TCF7L2	HYAL2	RTN2	SPTBN2	CCNT1	FTO	ITGB1BP1	STXBP1	COPS3	CDC42	BRSK1	XPA	STXBP3	TPT1	KRTAP9-2	ADIPOQ	CD14	CDK5R1	STK11	SPAST	TNFSF4	RREB1	RASAL1	COG2	TWIST1	USP2	TALDO1	FXR1	RNASE2	ADAM15	DOC2B	CD59	VDR	PIK3R3	TRPC1	KCNN4	FKRP	MAPK8IP3	CACNA1H	MALT1	ADAM17	GDF15	TXNRD1	SLC24A1	KIAA0753	USF1	CANX	NOL3	OGT	PRSS12	CYP4F11	CAPN1	FADD	DKK1	TTC8	NTRK1	LMLN	DDI2	ANTXR2	LRRFIP2	IFT20	FIBP	NHERF1	SKIC8	RDH12	ZBTB16	TIAM1	TUBB3	SEC63	SNRPN	SCN9A	TNFRSF13B	UBAP1	FAT4	NUDT18	TDG	NDUFA10	UNC13A	SLK	CD1D	PSMD6	GLT8D1	NUF2	PHC3	OFD1	PLP1	ALDH1A2	TGIF1	KLF10	UBE2A	KCNN3	CAMK2B	MIPEP	SKI	ZDHHC9	TGFB1	SIL1	CDK5RAP3	CCNG2	USP15	MRPS6	STK24	ARFGEF2	MEN1	CCNB2	CDC73	TAC3	PPP1R9B	RPS19	BMP2	CBLB	CAPN2	PIK3CA	GFPT1	IL2RB	HLA-DRB1	GNAO1	CHSY1	CPEB4	TNFRSF18	RPL31	C1QBP	PACS2	TRAPPC4	BMPR1A	GPC4	NUP133	FGFRL1	MRPL38	MBD2	GAD1	EXO1	MRPS25	MYH3	SGPL1	ACP5	TSPAN7	IL1RAPL1
PMC9297641-12920_2022_1306_MOESM3_ESM.xlsx-GO_gene_sets_used_in_the_GSEA-Unnamed_378	Additional file 3. GO and KEGG gene sets used in the GSEA	ARHGAP11A	H6PD	CAMKK1	FZD1	SPTBN4	BECN1	TMSB4X	MTDH	C3AR1	OXSR1	WNT11	TERT	SNX3	TRIM32	SRC	SPAG9	CDC73	TRIP12	STXBP2	NKD1	PARD6B	STAT5B	VAMP2	HSP90B1	KATNAL1	SYAP1	CD22	SQSTM1	BSG	SPP1	UBE2L3	TBCE	LZTS2	ATM	UCP3	PDLIM1	TGFB1	IFT88	RNASE3	FGF18	DOC2A	MFN2	VEGFA	DGKZ	TRPC4	NOTCH2	HSD17B8	MAOA	CHRNA6	ESR2	TBXA2R	CD40	VASP	CEP350	USF2	CAPN1	SLIT2	HIP1R	WNT10B	GPR65	ABHD13	PYCR1	CAPN2	IL18RAP	ATP7A	AP1S1	ARG1	RHBDL1	MTMR2	RASAL1	HLA-DPB1	TMEM88	STARD13	AP3B2	NOG	ADIPOQ	CD68	FGF23	RNF125	C1QBP	ECEL1	HMBS	MAFB	EXOSC9	G6PC3	CLTC	FARS2	DCAKD	THRA	SOD1	CD81	CD1E	CDC20	KIF15	MAD1L1	MUS81	HNF4A	IARS2	DDX18	ERCC6	TIMP2	UBE2B	CTCF	MTHFS	TLR3	DDOST	TUBGCP2	SLC12A6	TSPO	PALS1	CEP70	BRSK2	MRPS5	ING5	CEP290	IL2RG	CCNE2	FBXO31	HBA1	PAQR8	RPS20	CEP57	SNX4	EPX	CSNK2A1	SLCO2A1	NXN	TMEM67	NPM1	MGAT2	AAAS	IL18R1	HIRA	TLR4	TBK1	ARSB	RPS6KA3	CHRM3	TPM2	SREBF1	MRPL36	RNF8	CHSY1	TTC5	SHMT1	PHGDH	ADAMTS10	EIF2S2	EXT1	RHOA	COL11A2
PMC9297641-12920_2022_1306_MOESM3_ESM.xlsx-GO_gene_sets_used_in_the_GSEA-Unnamed_379	Additional file 3. GO and KEGG gene sets used in the GSEA	ARHGEF11	NR1D1	STK24	FZD6	BBS1	MARCO	TNFAIP1	CHMP4C	TRPC1	WDR1	YWHAZ	TFDP1	MYOM1	CDKN2B	SRP54	CCNT2	ADIPOR2	RPL23	STXBP3	LMO4	NTNG2	BBS7	SYN2	C3AR1	BFSP2	ROCK2	RAB9A	HPS4	SYK	SPTA1	UBE3A	RP1L1	ATRN	NPC1	UGT2B4	DYRK1B	TKT	RND2	RNASE4	NRP1	RAB2B	CDC42	VIL1	DGKE	TRPC5	GABRD	B3GNT4	BMPR1A	KCNK17	FANCL	PRDX2	CD40LG	VCL	CPNE6	CDC20	VEGFA	CAPN2	PLAA	TBX18	WNT11	MAPKAPK5	ATCAY	ALDH18A1	CAPNS1	IL18R1	CRAT	KCNAB2	MTHFR	SCRN2	BSN	MAP1LC3A	ALDH3A2	NOG	GDPD5	CD9	NTN1	RAB11FIP3	ACTN4	ACSL4	TLR3	FLNA	HLA-DPB1	CRX	PACS1	GUSB	RTN4R	UBE3B	NUP85	TFAM	GTF2E2	GLT8D1	CD151	CD2	KIF14	NDUFA10	RAB34	CEP63	NR2F2	CTBP1	CCNA2	GPR101	TLR2	UBE2E1	MAPK1	JAM3	ERCC4	JAG1	SMOC1	FREM2	TNFAIP3	ATG3	HMGA2	RNF8	MRPL41	CASP10	GATAD2B	SLC30A9	CTDP1	NEK11	FGF17	ZCCHC3	RPS21	GPR35	TNFSF14	CASP1	SAMD9L	TIMM22	CCDC40	CLCN7	EXOSC2	SMO	FXR1	VNN1	ACTG1	CORO1A	KISS1	VPS13B	TRIM32	FLI1	MRPL34	SAMD1	PGM1	PTTG1	SHMT2	FOXJ1	ATN1	CCNA1	RPL18	FGFRL1	RPS27
PMC9297641-12920_2022_1306_MOESM3_ESM.xlsx-GO_gene_sets_used_in_the_GSEA-Unnamed_380	Additional file 3. GO and KEGG gene sets used in the GSEA	TBC1D4	ABCG1	DYRK3	FZD7	BBS2	APLN	TNNT1	SNAP29	TTN	FGF19	LRP8	TFDP2	ADAM9	PSMD12	BSG	MAP3K6	SEMA6D	SLIT2	BST1	ACTL6A	SEMA7A	PGM1	SYP	TRPC1	TCHP	CD36	ADIPOQ	CCNE1	KLF5	SPTAN1	UCP1	HIRA	SORBS2	IFNGR1	UGT2B7	CTDP1	TNF	FBXO38	RNASE6	DISP1	VIM	DGKD	TRPC6	TNFRSF13B	CHPF	LIAS	ATP6V0E1	SH3PXD2B	TEC	TCL1B	VEGFA	SYAP1	VIL1	CAPN3	NTN1	MTMR4	WNT2B	CAV3	SHANK3	QDPR	ARID1A	LIN7A	XPA	POLR3A	MAP1B	USP14	AP3D1	CAT	GP6	BCL7B	NDEL1	SYTL4	ROCK2	LAPTM4A	CALR	DGUOK	SPINK5	TLR4	IRF3	PHYH	PEX10	WFS1	GNMT	FKRP	SCD5	TFCP2	DNMT3B	VPS33A	CKAP5	CD3D	CDC27	MAOA	STARD3NL	CDK5RAP3	SNRPB	CCNB1	CRX	NR2E1	UBE2N	KCNAB2	SIM1	ST3GAL5	GALNS	GAD1	EXOC7	TP53	ZDHHC6	CDT1	KLHL13	MRPL36	NCK2	RORA	NUP160	NEK9	CEP76	ERCC4	CAV1	RPS23	NPHS2	TNFSF13	CASP3	PLCG2	NLRP3	STX1A	CTBP1	MAN2B1	ALMS1	CLTC	SERPING1	RAD51C	DPM1	RREB1	CTCF	MEGF10	LRP5	MRPL32	CCNT1	IQSEC2	UBE2L6	MRPL14	CHD4	ASCC1	STEEP1	DOCK6
PMC9297641-12920_2022_1306_MOESM3_ESM.xlsx-GO_gene_sets_used_in_the_GSEA-Unnamed_381	Additional file 3. GO and KEGG gene sets used in the GSEA	SRGAP3	PLCH2	BRSK1	FZD8	BBS4	SYNJ1	TNNT2	PLAA	UCN	CACNB3	TFR2	RAB11A	FGB	BST1	UNC119	TRIM46	MYOCD	SURF4	DCHS1	SHANK3	MYH3	SYPL1	TRPC4	NICN1	GDF15	SYTL4	BRSK2	TAL1	SPTB	UCP2	FLNB	SEMA7A	BTNL2	UGT2B17	MYOM2	TP53	NDEL1	RNASEL	SPHK1	KMO	WNT1	TRPM2	MC1R	GALNT14	MEGF10	PKD2L1	MRPS22	TFPI	CD74	CRIPT	WRN	CAPNS1	MAP4K4	CTDP1	WNT9A	DYNLL1	KNDC1	BCKDHA	CAPZA1	CFLAR	SAR1B	OPA3	MAP2K2	USP6	CHRNA6	PPP1R15B	CD19	KLF4	NOG	SBF2	CD34	CELSR1	ZFYVE16	GPR68	TKT	VPS33A	C1QA	TBX15	PEX1	ARL13B	REV3L	SLC2A1	ATG5	ELOVL7	TFDP1	ABCD3	PIK3CA	CCS	CD3E	CDC34	AMT	DTNBP1	EPC1	WWOX	TSPAN7	BCL10	MED12	TNF	BCL11A	RAD51C	SLC12A2	ALS2	CHSY1	COG1	TP53BP2	SGTA	TMEM14B	CCNT1	MRPL34	SYVN1	TRAPPC4	CDK4	ZBED1	CALM1	HSD17B4	CAV2	RPS24	POLG	TNFSF9	PLA2G6	RAD50	PRKACA	RNF125	SNRPB	INVS	ATP6V0A2	ANP32A	TNFSF18	SLCO2A1	TCN2	UBE3B	CCDC22	DHX37	PITX1	CASK	MRPL11	CCNT2	ECEL1	HELB	MRPS26	RAC1	COL11A1	ZNF628	NOTCH2	RPS26
PMC9297641-12920_2022_1306_MOESM3_ESM.xlsx-GO_gene_sets_used_in_the_GSEA-Unnamed_382	Additional file 3. GO and KEGG gene sets used in the GSEA	RABGAP1L	SNX17	DYRK2	FZD9	RAB3A	SYNJ2	TNNT3	TGFBRAP1	VEGFA	TUBA1A	TGFB1	HDAC3	CBX2	SYK	CD4	EPC1	ADIPOQ	BST2	NCOA1	DOCK7	IMPG2	SYT5	TRPC5	HOOK3	ATP6V1G1	PICK1	CCT6A	TBXA2R	SPTBN1	UCP3	PEX1	SHANK3	SAMD9L	NR1H2	SCGB3A1	TPD52L2	CAMK2B	ELAC2	SGPL1	KLF7	WNT7A	PDXK	C5AR1	ATP7B	PANK3	ZSWIM6	ATP6V1E2	RFWD3	CD81	WNT2	HOMER2	XPA	CAPS	ROCK2	MTG1	CACNB3	TNKS	TANC1	ALOXE3	CAPZA2	SYNJ1	ATXN1	SUOX	KCTD7	USP2	HAP1	ALG2	ETV6	NHERF1	KLF4	USP9X	CD36	MICAL2	TBC1D5	TRIM11	SAMD9	TNF	PEX12	LRP5	SMARCB1	ALMS1	TALDO1	FBXO7	PANK2	TFDP2	RPL35	TG	CDH1	CD3G	RBX1	FH	UXT	HMGA2	RHOA	FOXH1	RPL26	TNFAIP3	UTY	POLE	PRNP	MAN2B1	ALG13	IFT81	SEC24D	TPR	GORASP1	CDC7	CCNT2	MRPL32	DHDDS	CASP10	AURKB	DBF4B	COL1A2	RUNX1	RPS25	LYST	TNFRSF14	REG4	RBM8A	PITX1	GALNS	BRCA2	ALG12	HCN1	TAF15	SART1	RSPRY1	NEU1	IL2RG	COLEC11	COL1A1	AFF4	MRPL9	PYGO2	MAP2K2	COPS2	MRPS24	DNAH5	PRKACA	ACVR1	PIK3C2A	ADNP
PMC9297641-12920_2022_1306_MOESM3_ESM.xlsx-GO_gene_sets_used_in_the_GSEA-Unnamed_383	Additional file 3. GO and KEGG gene sets used in the GSEA	ARHGAP25	OSBPL2	PPP1R9B	GPR101	RABGGTA	SPHK1	TNXB	ORMDL3	VEGFB	FZD5	TGFB3	CDK5R1	KCNAB2	ADAM17	MAPKAPK2	TNKS2	PLAA	VAMP2	SCEL	KNDC1	STAR	NR2E1	TRPC6	LZTS2	CD40	ATG5	LATS1	TBX3	SPTBN2	UGCG	ASAH1	NKD1	UMPS	VDAC1	NOG	TPI1	ITM2C	RPS3	KRIT1	CADPS	WNT7B	SLC25A12	CCR2	TNFRSF4	GAL3ST4	COL1A1	SLC13A2	FANCG	DAZAP2	WNT3	MAPK8IP1	XPNPEP1	DYSF	ONECUT2	DLGAP2	BECN1	NPFF	BCKDHB	AXIN1	SGCE	IQSEC2	GJB3	EDNRB	USP10	HIP1R	CAV1	FCGR2C	PSMF1	SLIT2	DTNBP1	SCARB1	CTR9	SNX17	SPRY4	CIDEC	DHTKD1	TNFRSF1A	GDF3	SYNE1	XPA	SH2B1	MYD88	GTPBP3	UXS1	TGFB1I1	CALR	HEXB	IL1RL1	RREB1	STX7	FGFRL1	LACRT	SIM1	TP53	VEGFA	HBA1	KRAS	ERCC8	TMTC3	TMCO1	UBE2T	CCT3	REEP1	GFI1B	PRC1	MRPL11	CUL4A	CEP164	CEP290	KREMEN1	AKR1C3	RPS26	KLF1	RIPK2	CASP8	ITK	PIGN	NRAS	VPS33A	SLC35A2	ARID1B	SEH1L	DNAJA3	MAFB	C1QB	ABHD5	HIRA	ABCC9	MRPL1	CREB3L1	VANGL1	TRIP13	MRPS15	NXN	PACS2	RNF8	GABRD	USP27X
PMC9297641-12920_2022_1306_MOESM3_ESM.xlsx-GO_gene_sets_used_in_the_GSEA-Unnamed_384	Additional file 3. GO and KEGG gene sets used in the GSEA	CASP8AP2	FGF19	CDC42BPA	TAAR8	RABGGTB	MTMR2	TPM1	TP53INP1	YES1	LRFN4	TSPO	APLN	KRAS	CNTN2	ITGB1BP1	SLC44A4	CDYL	SYK	ALKBH1	TMEFF1	PDE6G	TNF	TRPM2	CUL3	LPIN2	CD36	DERL3	TCF7L2	SRC	USF1	COL9A1	CAV3	CARD11	XBP1	MSC	TPR	SF3A2	BDKRB2	FOXH1	NPFF	WNT10B	PLA2G4C	UMOD	KPTN	GALNT12	CNOT1	ATP6V0D1	POLR1D	TGFBR1	CDC6	WNT6	SLC25A27	ZBTB16	CALN1	SCARB1	CACNA2D2	KREMEN2	CDC23	UNC5C	RDH5	CAPZB	CACNA1I	NDUFS8	NPM1	PEX12	USP8	RPL14	SLC25A12	IRF2BP2	VPS26A	NHERF1	ULK1	ENTPD1	IFT140	PLEKHM1	GDF5	ACADS	LPIN1	TNFRSF1B	ZNF142	DPM2	BMP2	DNAJC13	MPL	TUBB2B	HKDC1	THRA	IL2RG	CD4	GRIN2A	HOOK3	CAB39L	TMEM67	PIAS2	BDNF	VRK1	ANTXR1	TGDS	PUS3	SLC39A4	ACSL4	ADARB1	TSC2	SLC4A1	CASP2	UNC119	MRPL9	HMOX1	CEP63	CDC42	CBFB	RPS27	TLR4	FADD	HAVCR2	SLC25A4	SMARCA4	SAMD9	FGFRL1	ANTXR2	MAPK8IP3	RBM10	CD1D	PUM1	C1QC	ANAPC1	DLG3	TAC3	RPL35	RPS29	ACD	MTA1	WNT7A	TRIP12	MRPS11	CCDC40	RPL26	IFT20	COG1
PMC9297641-12920_2022_1306_MOESM3_ESM.xlsx-GO_gene_sets_used_in_the_GSEA-Unnamed_385	Additional file 3. GO and KEGG gene sets used in the GSEA	NR1H4	MAP4K3	TAS1R3	ALOXE3	AP1G2	TPM2	ATG5	YWHAE	LRFN3	TLR2	PER2	AHSG	TGFB1	TAOK2	YEATS4	PPP1R14A	ADAM17	CDK5R1	KLF7	CRB1	TNR	C5AR1	MAP1LC3A	HDAC9	SCARB1	CCNE2	BTG1	SRF	WNT1	MAFB	RUNX1	ARSB	NUP37	PDLIM7	PHLDA2	CAMK2G	SBF1	ACVR1	ABCB11	WNT11	GPAA1	UPK3A	SMAD4	PPCS	SLC9A7	SLC39A13	NAB2	TGFBR2	CDC25A	WNT7A	SLC4A8	ZNF174	SYT15	ADAMTS1	KLF4	CDC73	HRK	BECN1	RRM1	FZD1	CACNA1H	SCO2	PIGY	NLGN3	DPP9	DNAJA3	AKR1C3	TFR2	SOX13	ARHGAP12	EEA1	CD40	KIAA0319	AXIN2	LRBA	AMT	TOP2A	NXN	FAM20C	SMOC1	FLII	KCNQ1	ATXN1	NUP214	C1QBP	RPL31	B4GALT7	CD5	PRSS12	BRSK1	CDT1	LRP1	CLDN1	RAD51C	TSC1	MAP3K12	ISCA1	NDUFS2	ACTL6B	PLOD3	SLC10A7	TSG101	SLC5A3	MAD1L1	USP8	MRPL1	CUL2	SNAP29	TRIP4	CDK5RAP3	POLR1A	RIOK3	RPS27A	PLCG2	TNFRSF18	PPM1D	COG1	IRAK4	TWIST1	EXT1	FANCB	CD2	PEX10	C1R	SF3B1	MEF2C	HBA1	SMAD3	BAZ1B	MRPL44	SMC3	MTHFR	ACTR8	MRPS9	PYGO2	UBE2T	BCORL1
PMC9297641-12920_2022_1306_MOESM3_ESM.xlsx-GO_gene_sets_used_in_the_GSEA-Unnamed_386	Additional file 3. GO and KEGG gene sets used in the GSEA	PPM1D	OR1A1	RDH5	WASL	TPM3	SPTLC2	CACNA1D	POF1B	TLR4	BAIAP3	LEP	THBS1	ADIPOQ	HMGA2	SH3BP5	TCN1	ALDH1A2	UNC5C	TERT	CCR2	TUBB6	RNF40	SLC4A8	PDCD5	TEK	SSBP1	WNT10B	PACS2	ADAM15	DPM1	ELOVL6	CD9	SLC35A2	CAPZB	CCL5	SEMA5A	DYNLL1	WT1	CDS2	TRPV1	TCF4	ALG9	PCDH19	SLC28A1	FANCA	THBD	CDC25C	WNT7B	MYOT	MAP3K12	NCALD	BAG4	CACNA2D4	LRRK1	TNFSF10	ACTN2	RRM2	CASP3	CHRNA6	NDUFS1	INVS	WNK1	PCSK7	USP8	BECN1	CELSR1	NTN1	BRSK1	CD40LG	MED12	FZD7	PARN	PTPRO	TP53	NEB	SCO2	STAC3	LZTR1	ALG12	FLAD1	TLE1	ERBB3	SPAST	CD6	HIRA	SPIRE2	MED25	USP27X	TRIM41	TMEM63A	TSC2	BRPF1	STXBP1	PNKP	PEX6	CLPX	NLRP1	KPTN	RGPD2	WNK3	CCDC8	LATS1	UPF3B	CUL1	BSND	SNAP29	CEP70	PAFAH1B1	TRIM24	RPS28	BMPR1A	CD84	TRIM5	RAD51C	IL17RC	BCORL1	WDR26	MMP9	PARP9	CD3D	RPL26	TP53BP1	STX11	ASAH1	ACTA2	RPL31	RARB	NOL6	EXO1	GDF3	RECQL5	MRPS6	FOXC1	SPOCD1	FGF9	TASP1
PMC9297641-12920_2022_1306_MOESM3_ESM.xlsx-GO_gene_sets_used_in_the_GSEA-Unnamed_387	Additional file 3. GO and KEGG gene sets used in the GSEA	MASTL	OR1G1	RGR	SYT8	TPM4	VPS4B	CACNB3	ZNF703	TMF1	HPS4	MYH9	THBS4	SYAP1	RND2	ATG5	BTK	EIF2S2	NUMB	PYGL	TYROBP	UBE3A	KIF2B	EPM2AIP1	RPH3AL	CD247	TERT	AURKA	WT1	RAD51C	RAB11A	RBM8A	ALDH5A1	PRDM6	UGDH	FZD1	ABHD4	SH2D2A	IRS2	ZFP36	MTMR1	WFS1	PIK3C2A	ALG13	PRSS12	SLC24A1	GNRH1	THBS1	WNT11	FXR2	PANK3	PLA2G10	CXCL14	MYOCD	TBL1XR1	ACTN2	CDK5R1	SCD	GRWD1	ACVR1	MSH2	HTRA2	FBLN5	CAPN13	INA	RIPK1	PEX6	CTR9	FOXQ1	NTNG2	CD44	MIXL1	BMP2	FH	TP53BP2	MEFV	GAD1	MID1	MCM4	HTR2A	COASY	TLE2	CDAN1	NDUFA9	CHMP4C	BAP1	CUL3	CDC7	ARX	USP8	LMOD3	TSG101	USP7	TUBB2B	DCC	TRPV4	MAP1B	PIGT	UBA52	NCF1	USP44	SMC3	UPF3A	LGALS12	CFB	KIF3B	CUL5	RPS24	CFLAR	RPS29	NEK1	VNN1	KMO	DVL3	SLC1A4	POP1	PUS3	HYLS1	SESN2	RSAD2	SMARCA4	C1S	PCCA	NUP107	STXBP1	HIRA	DNAJC19	MRPS34	TTC5	PPP3CA	CHD1L	MRPS5	RPS17	SKI	RGN	SLC10A7	PLAG1
PMC9297641-12920_2022_1306_MOESM3_ESM.xlsx-GO_gene_sets_used_in_the_GSEA-Unnamed_388	Additional file 3. GO and KEGG gene sets used in the GSEA	CAMK1	TM2D1	RGS16	HIP1R	HSP90B1	TMEM59	CXCR4	GPRASP3	TMSB4X	KALRN	INVS	TIAM1	CD86	NDEL1	ROCK2	DYNLT1	CCNB1	IRS2	PIGT	UCN	UMOD	TRIM63	CDC5L	VPS4B	NOLC1	NR2F2	CDKL5	XBP1	MMP2	HESX1	ITK	HSD17B8	COPS2	UGP2	ARHGAP24	DUSP21	STARD13	VAMP8	NPHS2	DPM1	YWHAE	FOXP3	DCAKD	RRAS2	KCNAB3	OTX2	TSPO	WNT2B	CD40	PPCS	SPARCL1	NHERF1	FZD3	NRP1	MTMR2	SDHA	CAPNS2	ACVR1B	MANBA	RET	HNMT	SLC16A3	ADAM9	ICOS	FAM53B	PSMF1	PPP1R9B	GNA14	HOOK3	TTC7A	GP9	TPD52L1	PEX19	IMPG2	SOD1	LRP5	MYH3	PDHX	TLE3	IFT140	PEX1	CRLF1	PFN1	KIF2B	FZD9	CSPP1	LATS1	FAT4	TYROBP	OTUB2	CAMK2G	THOC2	NT5C2	LMBRD1	PRDX1	UBB	SNAP25	BRSK1	CCNB2	SMTN	SCRT2	TCN2	ACTR8	CALM3	OSGEP	DDX18	SET	ODC1	SPHK1	CAV1	POU3F4	AP3B1	HK1	PLEKHM1	BMPR1A	RBM4B	CD3E	BDNF	C2	MDM2	SNRPN	FLT4	COL6A2	TASP1	SNRPA	MTA2	NXN	ISG15	MRPL41	NF1	POLA1	FAM50A	POP1
PMC9297641-12920_2022_1306_MOESM3_ESM.xlsx-GO_gene_sets_used_in_the_GSEA-Unnamed_389	Additional file 3. GO and KEGG gene sets used in the GSEA	MYLK2	MCHR2	GRK1	PSTPIP1	TSC1	BAG3	CACNG1	PRRT1	TNF	MIDN	SRA1	C1QBP	MAP4K4	CAMK2D	MAPK8IP1	TIMP2	BCL10	RAB11A	SPATA7	VDAC1	TRPV1	PSRC1	TBC1D4	RAB3D	RAB11B	TGFB1	STK11	YWHAG	UROS	IQGAP1	ADIPOR2	IGSF8	USF1	KREMEN1	LHPP	CREB3L1	SNX4	PAX8	DPM2	CACNA1A	VANGL2	DHDDS	ZNF148	SLC33A1	RIN2	TIMP1	WT1	AKAP12	UXS1	ANXA9	ADIPOQ	TLE6	CDK5R1	SGCE	SDHB	MRPL45	ATP6V0D1	SIL1	RPS24	BRAF	CPA5	CD3E	IL18RAP	VGLL4	CD44	PRSS12	CD59	CUL4A	GPR35	MOCS2	TRAF2	RPS17	PLOD3	MECP2	NPC1	PTEN	AAAS	TLE4	ASAH1	IFT140	CD8A	CDH23	GFI1B	FGF3	MTDH	SKI	UMOD	CENPM	GJB3	ALDH7A1	ATP6V1A	SUCLA2	MAP2K2	RAD21	UBC	SPTBN1	CCNE2	MRPS34	MADD	CD86	HMGA2	DICER1	CCNA2	SETMAR	ARHGDIA	SNX3	MMP2	PANK2	RFWD3	PIK3C2A	RREB1	PLEKHN1	CD3G	RAD51C	C3	NTRK1	SLCO2A1	DGCR2	DLG3	RPS20	SNRPA1	ZNF276	MORF4L2	MRPL40	BRIP1	GYG1	CCNB2	LZTR1
PMC9297641-12920_2022_1306_MOESM3_ESM.xlsx-GO_gene_sets_used_in_the_GSEA-Unnamed_391	Additional file 3. GO and KEGG gene sets used in the GSEA	CDK10	GPR174	NYX	UNC119	TUBG1	ATP6V1G1	CALCA	CAPZA1	TP53BP2	SYT7	WDR19	TNR	CD40	GDF5	BAG5	TNFAIP6	ACVR1	CDK5R1	RDH12	TRPV1	YWHAE	KLHL22	NR1H4	CD47	ITGB1BP1	TGFBR1	BSG	ZFP36	IMPG2	SOCS2	NUP85	GTF3C5	NUP37	TCHP	SETMAR	ADAM9	WDR77	GMPS	SLC30A2	FOXP1	ELOVL7	MAN2B1	SLC38A5	PCCB	TLN1	LUZP1	FEZ1	CUBN	SYT3	CD74	KCNK6	ZNF703	SPHK1	HAP1	SDHD	DYRK3	CD3E	RASA1	CNTN2	NAPSA	RPL23	GGH	PSMD6	MICAL2	KCNAB2	MFN2	LOXL3	ARL3	DMD	TRIO	CDK5	RERE	MRPS34	PTEN	MSH2	ACSBG2	TP53	SLCO2A1	PHGDH	CD19	JRK	LTV1	CASP3	POP1	CD14	MYH3	VHL	CENPO	TMCO1	UBE2T	ILDR1	CCNK	EXOSC9	UBE2D2	SRP14	CUL1	NEK9	SNTB1	PRKRA	BBS7	KIF23	TMEM14B	RPL18	FOXH1	BLVRB	TPRKB	TNFSF18	TNFRSF14	SMOC1	SDCCAG8	TWIST2	STXBP1	IL2RG	NCK2	CD8A	DNM2	TRAF6	IL7	SMAD4	SRA1	ERCC6	SIX3	SNRPB2	HMGN3	CTNND1	AQR	MRPL36	EED	ATRX	ACVR2A	TRAF3IP1	RPS27
PMC9297641-12920_2022_1306_MOESM3_ESM.xlsx-GO_gene_sets_used_in_the_GSEA-Unnamed_398	Additional file 3. GO and KEGG gene sets used in the GSEA	DYRK4	XPR1	BDKRB1	MAPKAPK2	WAS	TOMM20	CALM3	PIP5K1A	TTN	ITGB1BP1	RAF1	CCR2	CDC6	LTBP4	RASSF2	ACVR2A	SEMA5A	LAS1L	SLC30A1	CACNB3	TUBGCP6	SNX17	STX8	ACTG1	TOP2B	GKAP1	PEX12	HSD3B7	MORF4L2	NUP85	SHANK3	NT5DC2	MYOCD	BAIAP3	SLC44A4	KYNU	SLC39A7	SPP1	PDHX	ATG5	SLC4A8	TPM1	FAT4	TRIM8	PLA2G12B	OXSR1	RIMS2	RNF146	HAP1	SYAP1	BMP2	CAV1	CD8A	NDUFS3	FAM111B	DEGS1	ESPL1	FXR2	CACNA1H	CDC42	DYNLL1	RUNX3	PLAG1	BSND	VAV1	ERLIN2	CRB1	MSR1	LAMA1	CARD11	SUMO1	CIITA	SMARCB1	CD80	CHD7	CAV2	PCGF6	POMGNT1	ROCK2	ZBTB17	HDAC11	TBC1D23	CHD4	ABCA4	NPHS2	CLIC2	ACTA2	YWHAZ	SSR2	TNKS1BP1	PTTG1	SPRR3	CRADD	SCNN1B	CEP135	DYRK3	ZMYND11	TRIP4	RPS29	IL1RL1	TRIM41	NTRK1	GNS	RAB33B	CENPE	MAPKAPK5	CNP	C5AR1	AP3B1	ARL13B	NF1	MMP2	RPS27	SNRPG	USP3	ATRX	MRPL44	TTC12	MAP2K2	PICK1	ARID1B
PMC9297641-12920_2022_1306_MOESM3_ESM.xlsx-GO_gene_sets_used_in_the_GSEA-Unnamed_399	Additional file 3. GO and KEGG gene sets used in the GSEA	TRIM24	TAAR2	SCN9A	CD9	WIPF1	KEAP1	KCNH6	SPARCL1	CCR2	HMGN3	ATP7B	VASP	KIF14	SYT3	MVP	TYROBP	NOLC1	DOK2	SLC39A4	LRP8	CXCR4	DNAH17	DNAJC6	NPEPPS	NR2E1	TRIO	FGF23	WNK1	SPAG9	PDHX	HDAC9	CALM1	CAMK1	MRPL44	QKI	CDK5R2	COL18A1	NFS1	CALB1	ALMS1	ACSBG2	SIM1	ATP6V1G1	TRPC6	FZD3	CAMK2D	USP32	HDAC4	AXIN1	HIP1R	CRIPT	JMJD4	VAMP8	CACNA2D2	GNA14	TRIP13	LINS1	ECE2	APBA3	TIMELESS	CBL	CBFB	FOXH1	CFB	VAV2	BBS4	SPATA7	CYP27A1	COX6B1	ACSS1	NR1H2	PRKACG	EMD	CD86	NF1	CAV3	DOT1L	CD36	PEX12	DDR1	ACTR5	RPL18	ATP1A1	EXOSC9	PSAP	EXT1	MID1	PTTG1IP	SSR3	CDC14B	CHMP4C	SPTA1	HRK	MYH9	CROCC	BRSK1	COG1	NHERF1	SRD5A1	QRSL1	CD4	CD1D	TUBB3	PLCG2	VCP	SMAD4	MKNK1	SYNE2	C6	WDR1	RAD51C	GABRD	SMOC1	SEMA4A	SNRPN	MED12	BRCA2	SNRPB	CHRM3	PCYT1B	MAPRE2
PMC9297641-12920_2022_1306_MOESM3_ESM.xlsx-GO_gene_sets_used_in_the_GSEA-Unnamed_401	Additional file 3. GO and KEGG gene sets used in the GSEA	CDKL1	CELSR1	SCNN1A	TRIP10	WNT11	TRIM14	SLC7A5	PARD6G	UBE2L3	SYTL4	ABCA4	VCAM1	TNFSF15	TCHP	VCP	KLF4	NOG	EIF2B5	CALB1	SLC25A23	ACTN1	TBC1D4	BAG4	TNF	TRPC6	OR51E2	PRPF3	LATS1	AAAS	HDAC4	HKDC1	CDK10	MTMR9	CD34	MIDN	SGPP1	PAPSS1	ATP13A3	RASA2	ST6GALNAC5	ALDH5A1	SLC23A2	CCR2	FRAS1	QTRT1	NKD1	FZD1	BMF	HOMER2	CYP4F12	GBF1	ITGBL1	SUCLA2	FH	APOL4	USP34	CLSTN3	PKD2L1	IQGAP1	NRP1	IGF2BP2	GNS	EDNRB	NDUFA9	RBM12	TPST1	USF2	UROS	MTM1	CD33	NDUFS1	DYNLL1	CUL4A	LITAF	FZD5	CHD9	SLC12A6	COX6B1	KCNA1	NDUFV1	IARS2	FANCB	STX1A	ITGB1BP1	SPTB	TNFSF10	PRDX1	CEP57	UBE2T	RECQL5	SSB	BAZ1B	CD6	MTDH	CHD4	FOXP3	TCF4	PITX1	KHSRP	ITM2A	DVL1	FBXL4	SKI	PBX1	MYOD1	RBM8A	SRP9	ARL3	UPF3A	DOCK6	ERCC3	TBPL1	MAPK8IP3
PMC9297641-12920_2022_1306_MOESM3_ESM.xlsx-GO_gene_sets_used_in_the_GSEA-Unnamed_402	Additional file 3. GO and KEGG gene sets used in the GSEA	NRP1	P2RY14	SCNN1B	CD22	ZNF207	PLEKHM1	SLC38A1	PARD6B	UCN	CD33	NPM1	VEGFA	ING5	LAT2	COPS2	RPS6KA5	PRKACA	CALB2	SLC39A7	RAB11A	CDC42	BAG3	TNFAIP2	UBB	NDEL1	PEX19	CTDP1	ACSBG2	MAML1	NUP214	CAV1	SMPD1	ROCK2	HAP1	ACTL8	PIGQ	CALCA	COG6	ELOVL3	TMEM63A	SLC23A1	TXK	CEP290	ACOX2	SLC25A12	FZD6	LRSAM1	MAPK8IP1	SNCA	ADAM15	CACNA2D4	SPTLC2	CPAMD8	EIF2S3	SPCS2	FRMPD4	SYT7	CDK5R1	NAB2	ZBTB16	HUWE1	RDH12	NF1	UBTF	DGAT2	VDR	SF3B1	MYOD1	IL27RA	TAF15	CBL	CUL1	NR1D1	ATPAF2	WDR77	EPC1	GABRD	CEP63	RAB18	FRG1	GTF2E2	GNPTAB	STXBP1	CAV2	SYCE1	SPTBN1	FADD	YY1AP1	MCM8	RAPSN	ZFP36L1	KLRC4	MFHAS1	CD6	MAP2K2	RNF168	MGAT2	PIGN	PRKRA	ATG5	EDN1	LRBA	SMOC1	FLNA	BBS7	BIN1	SRP14	FGFRL1	MRPS34	G6PC3	PEX12	CLOCK	MEGF8
PMC9297641-12920_2022_1306_MOESM3_ESM.xlsx-GO_gene_sets_used_in_the_GSEA-Unnamed_403	Additional file 3. GO and KEGG gene sets used in the GSEA	KSR1	SCNN1D	CD163	ZYX	MFN2	CAMK2D	NTNG2	NR1H2	PICK1	EIF2B1	VEGFB	BRMS1L	XRCC5	APBA3	NUMBL	BMP2	RIC3	CALB1	ACTN2	PPM1F	TNFAIP3	UBE3A	MKKS	RNF125	NOG	HYI	WDR1	EDEM3	SCARF1	SMPD2	ADAMTS1	SYT8	APOLD1	MTMR6	BAP1	COG3	CRAT	SLC12A6	TYRO3	WNT10A	AXIN1	PLA2G4C	FZD7	CCT6A	SLC4A8	SOD1	NAPA	NHERF1	DEGS1	UBE2T	IARS2	SCRN1	DNAJC6	CLDN1	CDK5R1	LDB1	KCTD1	XPA	LAPTM5	CTBP1	CCNK	ECM1	PEX12	MCEE	VHL	NDUFS8	BBS7	CD34	CEP152	VAMP8	PPP1R9B	CLOCK	NXN	LST1	SKIC8	PBX1	DNAH5	PPOX	CUBN	MEGF8	IPO4	BSG	SSNA1	KIF3B	SPTBN2	TNFRSF10C	ATP1A1	RAB11FIP3	CUL3	RAF1	NR1D1	ZFP36L2	SAMHD1	CD9	MAPKAPK2	CTDP1	PLA2G6	SMO	SIM1	EIF4EBP3	SOX13	SCO2	TYROBP	TBXAS1	PHGDH	FKRP	SMARCAD1	SLC25A4	SRP19	G6PC3	SOX4	ENG	PIGT	PUM1	PLCB3
PMC9297641-12920_2022_1306_MOESM3_ESM.xlsx-GO_gene_sets_used_in_the_GSEA-Unnamed_404	Additional file 3. GO and KEGG gene sets used in the GSEA	CDK5R1	SCNN1G	ADIPOQ	ALMS1	MKKS	GJA10	VIP	CD36	ZBTB16	WNT3	RASAL1	C1orf35	CELSR1	PDLIM7	PRLR	MCTP1	CALB2	IQGAP1	GCC2	TNNI3	UGT8	NCOA3	BBS1	CD9	SEH1L	NR1D2	AAAS	DYNLL1	BPHL	CD40	LACRT	KRTAP1-3	MTMR4	STEAP4	AP3D1	UCK1	LMOD3	TYROBP	HMGA2	FZD9	AOC3	FZD8	PDCD5	FXR2	SOD2	ACTN2	GNG8	VPS13D	PLK4	CTBP1	JOSD1	PJA2	SLC39A13	SYNJ1	PHOX2B	OFD1	GANAB	PLEKHF1	FGFRL1	SYP	ADAR	CST3	OGT	YWHAH	NDUFS1	MYH3	MSH2	STX16	KLHL22	PEX19	CDC73	THAP7	COG1	CCDC40	UNC93B1	CHRNA4	SNRPB	BMPR1A	VPS37B	VAMP2	ACTR8	STATH	TNFRSF10B	FASLG	IFT140	CUL2	PARS2	CLOCK	SULT1E1	ANTXR2	CD19	CD14	TBX15	SREBF1	ACSL4	SMARCA4	EIF4G3	CD40LG	NDUFB11	C8G	TTC7A	TGFBR2	SVIL	SRP54	DYRK1A	SRP9	ALX3	GDF3	CEP57	TWIST2
PMC9297641-12920_2022_1306_MOESM3_ESM.xlsx-GO_gene_sets_used_in_the_GSEA-Unnamed_405	Additional file 3. GO and KEGG gene sets used in the GSEA	STK19	CCL2	ARHGAP12	FSD1	IMMP2L	ZDHHC12	WFS1	RPH3AL	REV3L	CXCR4	ATRN	ATP8B4	SH3PXD2A	B4GALT6	EXT2	CALM1	ATP13A3	SYNJ1	EDEM1	C3	VASP	ARID1A	BRIP1	COPS2	ACOX2	CDC42	NPL	SNX3	STYX	SEMA3E	BRSK2	SHARPIN	PIGM	CALCB	BSCL2	B3GNT5	DNM2	USF1	WNT5B	JAM3	PCDHGB4	FZD9	AURKB	APBA3	SORD	KCNK6	CUBN	RAD21	MCOLN1	USP15	IQSEC1	SYT12	MTMR2	TNFSF18	COL2A1	UROS	ARHGEF5	CREBBP	RNF125	TIMM22	KRIT1	RAE1	YWHAZ	STX11	LDB3	LITAF	VANGL1	TBRG1	RNF14	RPS17	CLMN	YEATS4	MCM5	CUL4B	SCYL1	PLCG2	TSPAN7	MEGF10	NUP85	TFDP1	CDC23	RECQL5	TECTA	TNFRSF10A	LDHA	KIAA0586	CUL1	RYR1	SULT1A3	FGFR3	SOCS6	MS4A1	SIL1	FAT4	ATP6V0A2	ARL13B	RIPK1	NDUFB3	UBE2N	MDM4	ACSL4	UBE2T	ACOX1	UBE3B	SRP68	JUP	ZFP36L1	RPS29	NXN	UTP14C	PITX1
PMC9297641-12920_2022_1306_MOESM3_ESM.xlsx-GO_gene_sets_used_in_the_GSEA-Unnamed_406	Additional file 3. GO and KEGG gene sets used in the GSEA	SQSTM1	CCL3	PICK1	CORO7	CASQ1	PPFIBP2	YWHAB	CD38	ZMYND15	SEMA3B	PPP1R9B	DOK3	CTR9	B4GALT5	ARL3	DNAJC5	CALCA	BCL10	CROCC	C3AR1	VCL	AXIN1	JAG1	SLIT2	ACOX3	ST6GALNAC5	RAB11A	TSN	HDAC9	HIP1R	NCOA3	CPNE6	KCTD17	VPS33A	SLC10A7	PNKP	VAV1	VANGL1	MIXL1	DCHS1	SOX7	RPS6KA5	NR1D1	SQLE	IL27RA	TLR4	ABCA4	FGFRL1	USP3	CDC42	CD14	BSN	SEMA5A	CYP2R1	RNF122	RPS29	COL2A1	NEU1	PTPN22	ABHD14B	ZBTB17	PCCA	PGAP1	CD40	MST1	STX10	ZFYVE19	NCOR1	RDH12	IFT74	HMGA2	AP4E1	RNF125	GAMT	CLCN7	VPS13B	CALM1	TFDP2	PNPT1	ROCK2	TGFBI	CFLAR	CHRM3	CKAP5	KLF11	LRPPRC	SUPV3L1	ERBB3	CD83	ADIPOQ	CNTNAP1	G6PC3	KIF15	RAD51C	TNFSF13	SOCS5	RERE	CLN3	TBX22	MCM5	SLC22A4	ECE1	SRP72	STAT3	TCOF1	FOXC1	SPATA2	CCDC22
PMC9297641-12920_2022_1306_MOESM3_ESM.xlsx-GO_gene_sets_used_in_the_GSEA-Unnamed_409	Additional file 3. GO and KEGG gene sets used in the GSEA	CCND3	RTP4	SCARB2	ARHGEF5	CAV1	PPFIA1	YWHAH	BAG3	DNAL4	CALCA	KLHL22	DNAJC5	KEAP1	NHERF1	BRCA2	PRRT1	KCTD17	NAV1	LRIG2	TWIST1	WEE1	IRS4	SLC4A4	NTN1	SESN2	ADPGK	NRP1	XRCC1	SLC12A6	HGS	FZD7	PIGS	CALM1	HYLS1	OGT	CYP2R1	VEGFA	FZD1	EEA1	ACTN1	RECK	PICK1	FRMPD4	AKR1D1	SEMA5A	CD74	XRCC4	VCP	CACNA1B	EIF2AK3	NOG	CLEC7A	FOSL1	TASP1	PEX26	DKK1	TGFBR2	PARG	DDX54	SAMD9	TAF15	GNA14	GM2A	SNX4	CDC14A	SAFB2	DDX6	COL18A1	CAMK2D	CLTC	KIF14	NIPA1	SH3BP2	USP27X	RPL35	STAM	TNF	RAB11A	ESPL1	THBS3	BCL10	SH2B1	CUL7	INPPL1	TNFRSF1B	LZTR1	GRAP2	CD86	BRAF	ADNP	BMPR1A	CHUK	PER2	HDAC9	WIPF1	SREBF1	SYP	RAF1	WNK1	ZFP36L1	RFWD3	TCOF1	ADAMTS10	JAG1	RPL31
PMC9297641-12920_2022_1306_MOESM3_ESM.xlsx-GO_gene_sets_used_in_the_GSEA-Unnamed_411	Additional file 3. GO and KEGG gene sets used in the GSEA	KALRN	SIX3	CD63	MAP6D1	NPFF	CNTNAP1	CA2	CLOCK	CNGB1	RIN3	TSPYL5	TSPAN14	MED12	MYOT	MKS1	COLQ	CYBRD1	PSTPIP2	CDH1	UBP1	WNT7A	PIK3R3	PCSK9	CTR9	PLA2G10	HYAL3	CDK5R1	CA1	SYT12	CCM2	GGPS1	CALM2	RREB1	CBR4	HADHA	VWF	FZD7	RAB11FIP4	IQGAP1	CUL3	VPS4B	RBM8A	SURF1	ATG12	CD79B	PLA2G6	CHSY1	MYD88	ENTPD6	SYT8	GPR55	PRDX1	HMGA2	HK1	EFTUD2	LMOD3	MPDU1	CASK	EHMT1	GYPC	AGL	CD69	RNF125	RAB11A	RUNX3	NR1H4	BUB1B	GDF5	CHAF1B	MGAT2	PIGO	WWOX	ISCU	BCORL1	RPL31	NCOA4	TP53	SPHK1	KNTC1	ACTG1	NOL3	RASA1	CEP350	MASTL	PACS1	UBB	PIK3R1	CD86	LY86	SLC29A3	MSN	VPS13B	SKI	EIF2B2	CD81	RPS17	XBP1	G6PC3	BRIP1	HDAC4	BTF3	FANCA	TIA1	FANCG	NDUFS3	DLG3
PMC9297641-12920_2022_1306_MOESM3_ESM.xlsx-GO_gene_sets_used_in_the_GSEA-Unnamed_412	Additional file 3. GO and KEGG gene sets used in the GSEA	ACVR1	SLC9A1	CD81	POF1B	SLC4A4	FBF1	CACNA1D	ABCG1	PANX1	NUP85	CAV3	CAMP	SCO2	FEZ2	CREBBP	DTNBP1	CALM1	PSTPIP1	VAV2	YWHAH	PAQR8	TLR4	VGLL4	ACAD11	STK40	ARHGEF7	CA2	CACNA2D2	KRTAP1-5	PCYT1B	NDFIP1	ABCB4	TMTC4	TUBB3	WAS	ARHGAP24	GNPTG	CDK5R1	CUL1	BAG4	CDC42	TBXAS1	NEK9	TBC1D5	PMS1	TMEM70	DHX16	CCS	BRSK2	PRDM6	STAR	ZBP1	ERCC2	LAS1L	ATP6V1A	SMC3	SLC25A12	TLE6	ERCC3	SCYL1	CD74	CACNA1H	SNAP23	TNKS	RBM10	ARID1A	ERCC4	CDK6	NDUFA10	ACOX2	TASP1	GSC	CALM3	TP53BP2	CDC16	CKAP5	CLDN5	C1QA	CEP170	ZFYVE19	SMO	CDH1	UBC	VHL	TNFSF8	IL27RA	BGN	HK1	RPL13	NUP88	EIF2B5	HDAC4	BRIP1	XRCC5	RPS26	MID2	SMARCB1	GNAS	TARBP2	RPS27	C1QBP	FANCA	PIGO	PNKP
PMC9297641-12920_2022_1306_MOESM3_ESM.xlsx-GO_gene_sets_used_in_the_GSEA-Unnamed_413	Additional file 3. GO and KEGG gene sets used in the GSEA	MAP3K14	SOD1	ZFYVE16	CALD1	ABCC3	SHANK3	CACNB3	PPM1F	SGPL1	SEMA6D	ACTL6A	CAPN1	FEZ1	DYRK1A	MYCBPAP	NCOA4	MAP7	VEGFA	DDR1	LGR5	ARL3	RIMS2	ALKBH7	SLC25A11	WASL	PTP4A1	HMGN3	KRTAP9-2	PIGL	CALM3	ABCD3	ALG10	ATP1A3	WNT1	CASP3	TPST2	CPNE1	TMEM25	GMFG	PRDX2	CHMP7	CDH1	TBP	DOCK6	SPTLC1	MYOCD	ATP1A1	ITM2C	RPS27	PIGO	PPM1D	PEX19	PDE8B	HDAC11	SEC23B	PHKA1	CD79A	TMEM127	NAPA	PNPT1	SRD5A2	AXIN2	TRRAP	SULT2B1	SLC6A9	FANCB	FECH	FOXH1	PEX1	USP9X	UBA52	CCNB1	CUL7	TNXB	BRSK2	PAX4	CDC20	LSM10	DUSP6	UNG	SPTA1	CD33	CD36	SAMD9L	HLA-DPB1	IL2RG	SMOC1	ANGEL2	TOX	EXOC8	YES1	SH3GL1	ACTG2	RPS17	TEP1	COL9A2	TNF	PORCN	SOS2	ASAH1
PMC9297641-12920_2022_1306_MOESM3_ESM.xlsx-GO_gene_sets_used_in_the_GSEA-Unnamed_415	Additional file 3. GO and KEGG gene sets used in the GSEA	BAZ1B	ZNF354A	TBC1D5	MFAP5	PER2	PPFIA3	ADIPOR2	EDEM1	GP9	PDGFD	RUNX1	CRISPLD2	SEMA3E	BCORL1	BRSK1	FGF23	CCT6A	WNT2	CXCR4	CAV2	IARS2	ACSS1	GNPTG	HAP1	TSEN34	RAB9A	PIP5K1A	PGS1	CAMK2D	ERBB3	NDST2	VPS13B	XBP1	SETDB2	DGAT2	RHOT2	CPZ	CD47	TPH1	MRPS36	INS	VIM	NUP107	TAOK2	NTN1	ACAT1	CAPN2	BBS2	SLC6A9	APP	DALRD3	CBFA2T3	CDK5RAP3	ATP11C	SLC25A4	EPM2AIP1	B3GALNT2	CD84	CRADD	PARN	RASSF5	GFI1B	NRAS	PPP1CB	MRPS34	CLIC5	RTTN	SPTBN4	ACOX3	YWHAB	CCND2	KLHL21	TPM2	BMF	JAG1	CDC27	PIAS1	SH2B1	VCP	CHEK2	MAPK8IP1	LITAF	AP3B1	HELLS	GSC	ANAPC1	YTHDC1	GAB2	ZP3	CREBBP	ERLIN2	PACS1	BRIP1	BYSL	TSC1	UBE3B	SMN1	IDH1
PMC9297641-12920_2022_1306_MOESM3_ESM.xlsx-GO_gene_sets_used_in_the_GSEA-Unnamed_417	Additional file 3. GO and KEGG gene sets used in the GSEA	PKMYT1	TFAP2A	DNAJC6	NDEL1	CACNA1H	CAV1	ARHGEF5	RAB11FIP3	RP1L1	CALR	SOCS1	PRAM1	GAB2	RFWD3	DOC2A	CALM3	KIFC2	WNT7B	METRN	AKR1C3	NMNAT1	KIAA0319	MCEE	OGT	SEMA5A	PLA2G7	ADIPOQ	BLTP1	TBPL1	CAPN3	STK36	ALG2	CTDP1	ZFP36	TMEM79	SPPL2A	SYT8	NKD1	CTR9	TXN	SNAP29	DHX16	BUB1	KIF3B	CXCL14	SH2B1	PICALM	MITF	C19orf12	PPP3CA	SLC4A4	HMGA2	BRIP1	PQBP1	CD302	PRPH	CCNB1	EXT2	CASP3	GRWD1	DOCK6	RAPSN	AMT	APTX	MAPRE2	SNRPN	LONP2	YWHAG	CCND3	KIF14	TPR	IL33	COPA	CDC14A	FLII	VIP	DYSF	NR1D1	CD40	ZMPSTE24	IDH1	PHGDH	NOLC1	MAFB	ALG14	CACNB3	RPS29	KRAS	LZTFL1	MID2	TIAL1	LOC102724197	CTBP1	SLCO2A1
PMC9297641-12920_2022_1306_MOESM3_ESM.xlsx-GO_gene_sets_used_in_the_GSEA-Unnamed_426	Additional file 3. GO and KEGG gene sets used in the GSEA	MAPKAPK2	TRPV1	CAPZB	NHERF1	CDK5R1	OR51E2	CEP164	KLF7	SPHK1	DGAT1	NR2F2	DGKZ	JPH4	DLGAP2	DYNC2H1	NDEL1	CCNA2	FGF3	SLC25A12	CD38	MUS81	RAB3D	GPR174	COG1	B3GALT1	SLC6A8	AKAP1	LBX2	MYOM1	SLIT2	CBFB	FCHSD2	VKORC1	MICAL2	ARSB	RP1L1	RNF40	ZNF536	PAX4	CASP8	GUCA1B	DSP	APOL4	UAP1L1	ARID1A	AMN	CAV1	LINS1	TMEM67	ZW10	HOXD13	PARP10	ING5	GTF2E2	FGFRL1	UBAP1	BRF1	DVL3	CAT	ZDHHC11	KLF4	MRPL49	NOG	BBS4	CCNA1	THRA	FTO	MKKS	GAB2	DHX16	FAT4	ALPL	EIF4E2	RAB3GAP1	PRAM1	TFR2	RHOA	B4GALT7	EXT1	XRCC5	CSDE1	RARB	SKI
PMC9297641-12920_2022_1306_MOESM3_ESM.xlsx-GO_gene_sets_used_in_the_GSEA-Unnamed_428	Additional file 3. GO and KEGG gene sets used in the GSEA	STK17A	WNT10B	ESPN	TJP2	ARHGEF7	CAPN3	SIM1	IRS2	CCNB1	SNAP23	SHANK3	GPR174	PDLIM7	ADM2	USP9X	FOXH1	GNAS	CBFA2T3	CD44	TSEN2	CLOCK	PTCH2	TMTC4	SKI	DPM1	PREPL	CAPZA1	CAV3	CBS	OTOF	SNX3	WDR1	ALDH5A1	MRPL19	HIRA	KIAA0319	GALNS	TRAF7	MADD	SAMD9	XRCC4	SLC22A13	GFI1B	LRBA	MKKS	GPR35	ZW10	AURKB	CHRNA3	PPM1D	PCGF5	HYLS1	HK1	JAM3	SLC12A5	LMOD3	PEX3	CALM1	CNOT8	VIM	NHERF1	NEK8	TIMELESS	MEGF8	NEIL1	ITK	CDC42	RFWD3	NEU1	NXN	PSMF1	HUWE1	SLA2	HELLS	DOCK6	LRIG2	BBS12	ZFP36	BTG2	DPF2
PMC9301877-mmc20.xlsx-19B_791_other_OTRGs-Ensembl_Gene_ID		CALCR	SELE	FYN	PIK3C2A	HEBP1	TNFRSF1B	PIK3CB	TAB2	MYLK	FGFR2	PICALM	AMPH	DLGAP4	APOB	MMP2	NECAP1	RNF31	PACSIN2	PDGFB	HRH3	FGF9	KPNA3	EEF2K	HOMER2	PIK3CG	NFKB1	UBE2D3	NRXN2	CCND1	BIRC2	FGF6	PRKAB1	OPRM1	MAPK14	VEGFA	LNPEP	GNAT1	ACTR3	ATF2	DLGAP3	DNAJC6	VAMP4	SGIP1	VAMP8	GPR68	KCNJ5	PTK2B	ADRA1A	PPP3CC	CCR2	GHSR	MYOG	GPR18	GFRA4	IRF3	MCHR1	SHC2	JUND	H3-3B	CAMK1	HRH4	CD36	HTR1B	MAP3K7	REPS1	HTR2B	TBC1D4	MMP7	GPR84	LPAR6	SSTR1	ARRB2	PTH2	CALM2	PIK3R1	MYLK4	TAAR1	EGFR	IGFBP3	CAMK2G	TIRAP	DLG2	GFRA1	CYSLTR2	PTH	HOMER1	GRM1	GPR15	ELMO1	GNAQ	CXCL13	BAG4	LDLRAP1	PLA2G4D	SHC1	PTH1R	AP2M1	HCRT	ARPC5	S100A9	CXCL3	NOS3	TSHR	MC4R	EEF2	FADD	KCNJ4	ADRB2	P2RY12	PTAFR	PROKR1	P2RY1	CALML6	GPR25	FOS	ATF7	JUNB	LPAR3	CEBPB	INSL5	CCR9	ADCY6	SFN	GPR150	CALML5	HTR1A	GAK	GRM8	CCR8	SSTR2	F2R	GALR2	PMCH	COPB2	CHRM5	TAS2R60	IRS2	NPSR1	SUMO2	HMGB1	PTPN1	HRH1	RYR3	TAS2R50	ACKR1	CHUK	CCL27	GNAT3	ARPC1A	TAS2R38	S1PR2	HCAR3	XCL2
PMC9301877-mmc20.xlsx-19B_791_other_OTRGs-Gene_symbol		CALCR	SELE	FYN	PIK3C2A	HEBP1	TNFRSF1B	PIK3CB	TAB2	MYLK	FGFR2	PICALM	AMPH	DLGAP4	APOB	MMP2	NECAP1	RNF31	PACSIN2	PDGFB	HRH3	FGF9	KPNA3	EEF2K	HOMER2	PIK3CG	AATF	NFKB1	UBE2D3	NRXN2	CCND1	BIRC2	FGF6	PRKAB1	OPRM1	MAPK14	VEGFA	LNPEP	GNAT1	ACTR3	ATF2	DLGAP3	DNAJC6	VAMP4	SGIP1	VAMP8	GPR68	KCNJ5	PTK2B	ADRA1A	PPP3CC	CCR2	GHSR	MYOG	GPR18	GFRA4	IRF3	MCHR1	SHC2	JUND	H3-3B	CAMK1	HRH4	CD36	HTR1B	MAP3K7	REPS1	HTR2B	TBC1D4	MMP7	GPR84	LPAR6	SSTR1	ARRB2	PTH2	CALM2	PIK3R1	MYLK4	TAAR1	EGFR	IGFBP3	CAMK2G	TIRAP	DLG2	GFRA1	CYSLTR2	PTH	HOMER1	GRM1	GPR15	ELMO1	GNAQ	CXCL13	BAG4	LDLRAP1	PLA2G4D	SHC1	PTH1R	AP2M1	HCRT	ARPC5	S100A9	CXCL3	NOS3	TSHR	MC4R	CCL23	EEF2	FADD	KCNJ4	ADRB2	P2RY12	PTAFR	PROKR1	P2RY1	CALML6	GPR25	FOS	ATF7	JUNB	LPAR3	CEBPB	INSL5	CCR9	ADCY6	SFN	GPR150	CALML5	HTR1A	GAK	GRM8	CCR8	SSTR2	F2R	GALR2	PMCH	COPB2	CHRM5	TAS2R60	IRS2	NPSR1	SUMO2	HMGB1	PTPN1	HRH1	RYR3	TAS2R50	TAS2R14	ACKR1	CHUK	CCL27	GNAT3	ARPC1A	TAS2R38	S1PR2	HCAR3	XCL2
PMC9287735-mmc7.xlsx-NGR1_Targets-ATP1A1	Multimedia component 7	GAA	MGAM	ADORA2A	POLA1	AMY2B	ADORA2B	NR3C1	AMY2A	ADORA3	SI	POLB	DNMT1	ADORA1	SCN1A	CXCR4	GABRA2	GABRD	SLC47A1	GABRB1	FGF1	GABRG3	CYP3A4	GLRA3	NFKB2	TNF	PTGIS	GABRE	MMP9	GABRA3	CYP51A1	GABRG1	GABRP	GABRA4	P2RY12	PTGIR	GABRB2	IFNG	CA4	KCNH2	FGF4	GABRQ	DHFR	SMO	GABRB3	GABRA5	PADI4	GABRA6	GABRA1	MLNR	SLCO1B3	GABRG2	CA2	LRP2	ANXA1	GRIK1	ALB	ABCB1	FGF2	SLCO1B1	PNP	SPR	PTS	PDE4A	PDE4D	PDE7A	PDE4C	PDE4B	ATP1A2	ATP1A3	CASP3	HSD11B1	IL1B	IL6	LPL	NFKB1	PPP1CC	VDR	YWHAE	NR1D2	RGS6	CITED2	REPS2	PMVK	USP19	CSDE1	EIF4A1	PIP4K2C	CLPP	SERPING1	HSD17B4	AR	IFNGR1	STRBP	ADSL	UAP1	IL10RA	GLRB	ANXA8	RADIL	RXRG	RBP7	VAV2	ARHGAP5	ITPKC	TRIM21	WARS1	EPN1	MMP2	AKR1C4	NMRK1	GALM	SENP7	ZEB2	CANT1	MAPKAPK2	STARD5	ACBD7	DAPK2	KIRREL3	CDK2	NR3C2	MAP3K3	AOC3	S100A12	NOS2	CDK5R1	EPHA3	ESR1	PRDX6	THBS1	CIAO1	CLK1	MTRR	HBB	ACADVL	TIMM9	RAN	ZC3H4	IDE	PDK2	PTPRF	ACAT2	RBP5	HIBCH	CYP7A1	HMGCS1	TASP1	THPO	HCK	SAMHD1	FABP4	HPD	PDK3	PAPSS2	MTAP	ST18	HSP90AB1	HDAC7	BCL9	ZCWPW1	KIF11	SOX17	SH2B2	ZNF462	FLNB	KYNU	FCGR2A	DPP4	TAF4	RAC1	RBM41	GRHPR	RND1	ITPK1	PPP1CB	HDX	SRSF1	PEPD	RAD23B	HDAC8	RAB26	RHCG	CD3E	SMG7	NCBP1	PTPN14	ITSN1	SNX22	MAGEA4	PTK2B	NCOA3	AASDHPPT	EXOSC9	ANXA6	IGF1R	NME3	BPI	ACVR2B	PAPSS1	MATK	HSCB	GTF2F2	PYGL	GSTT2B	ASAP1	AMY1B	GC	RUVBL1	CAMK2D	FIGNL1	CSNK1G2	PAH	CSF2RB	BMP7	MMP1	HAT1	SULT1A1	MAGI2	LARS1	TLR1	FABP7	TRIO	CRABP2	TTR	TLR4	MSN	B2M	OGT	KDR	MEMO1	NSUN5	SACS	NBEA	MDH1	BCR	ATP7B	ERBB4	C8A	PARN	PANK1	STK4	LPA	CDC14B	CSNK1G1	NT5C3A	GAD2	CRYM	R3HDM2	OXSM	RNF25	SMURF2	NHERF4	FHIT	GGPS1	MYSM1	THAP2	ACACB	TOP1	GART	CCNA2	TLE1	ADH1C	CSTF2	MSH2	PHF24	GRK2	HTRA2	PRKCQ	B3GAT2	EIF4EBP1	NUP153	RRM1	ADH7	PA2G4	PNMT	ZHX3	DGKA	COBLL1	MECR	TXNDC12	ITGB3	MARK3	HLA-G	POLR2D	PASK	HLA-DRB1	BLVRB	RBKS	NOTCH1	RPA3	CD1A	TAF13	G6PD	MERTK	DLAT	SEC24C	CEL	ALK	CERT1	PHGDH	CA8	ANG	ITPA	AKR7A3	ANXA3	STAT3	PTAFR	IL2	VEGFA	HPSE	RORC	PSEN2	PSENEN	NCSTN	APH1A	PSEN1	APH1B	HSP90AA1	LGALS4	LGALS3	LGALS8	BCL2L1	CDK1	HSD11B2
PMC9287735-mmc7.xlsx-PharmMapper-NR1D2	Multimedia component 7	RGS6	CITED2	REPS2	PMVK	USP19	CSDE1	DNMT1	EIF4A1	PIP4K2C	CLPP	SERPING1	HSD17B4	AR	IFNGR1	STRBP	ADSL	UAP1	IL10RA	GLRB	ANXA8	RADIL	RXRG	RBP7	VAV2	ARHGAP5	ITPKC	TRIM21	WARS1	EPN1	MMP2	AKR1C4	NMRK1	GALM	SENP7	ZEB2	CANT1	MAPKAPK2	STARD5	ACBD7	DAPK2	KIRREL3	CDK2	NR3C2	MAP3K3	AOC3	S100A12	NOS2	CDK5R1	EPHA3	ESR1	PRDX6	THBS1	CIAO1	CLK1	MTRR	HBB	ACADVL	TIMM9	RAN	ZC3H4	IDE	PDK2	PTPRF	ACAT2	RBP5	HIBCH	CYP7A1	HMGCS1	TASP1	THPO	HCK	SAMHD1	FABP4	HPD	PDK3	PAPSS2	MTAP	ST18	HSP90AB1	HDAC7	BCL9	ZCWPW1	KIF11	SOX17	SH2B2	ZNF462	FLNB	KYNU	FCGR2A	DPP4	TAF4	RAC1	RBM41	GRHPR	RND1	ITPK1	PPP1CB	HDX	SRSF1	PEPD	RAD23B	HDAC8	RAB26	RHCG	CD3E	SMG7	NCBP1	PTPN14	ITSN1	SNX22	MAGEA4	PTK2B	NCOA3	AASDHPPT	EXOSC9	ANXA6	IGF1R	NME3	BPI	ACVR2B	PAPSS1	MATK	HSCB	GTF2F2	PYGL	GSTT2B	ASAP1	AMY1B	GC	RUVBL1	CAMK2D	FIGNL1	CSNK1G2	PAH	CSF2RB	BMP7	MMP1	HAT1	SULT1A1	MAGI2	LARS1	TLR1	FABP7	TRIO	CRABP2	TTR	TLR4	MSN	B2M	OGT	KDR	MEMO1	NSUN5	SACS	NBEA	MDH1	BCR	ATP7B	ERBB4	C8A	PARN	PANK1	STK4	LPA	CDC14B	CSNK1G1	NT5C3A	GAD2	CRYM	R3HDM2	OXSM	RNF25	SMURF2	NHERF4	FHIT	GGPS1	MYSM1	THAP2	ACACB	TOP1	GART	CCNA2	TLE1	ADH1C	CSTF2	MSH2	PHF24	GRK2	HTRA2	PRKCQ	B3GAT2	IFNG	EIF4EBP1	NUP153	RRM1	ADH7	PA2G4	PNMT	ZHX3	DGKA	COBLL1	MECR	TXNDC12	ITGB3	MARK3	HLA-G	POLR2D	PASK	HLA-DRB1	BLVRB	RBKS	NOTCH1	RPA3	CD1A	TAF13	G6PD	MERTK	DLAT	SEC24C	CEL	ALK	CERT1	PHGDH	CA8	ANG	ITPA	AKR7A3	ANXA3
PMC8261504-ADVS-8-2101458-s008.xlsx-S_Table_8_2_TCGA_cell_death-Unnamed_20	Supporting Table 8.2  Click here for additional data file	TIMM17A	HARS2	DCC	CTPS1	ISG15	ADD1	EHMT2	USP15	EEF1A1	ZFPM1	AP3B2	LCAT	TNNT1	BBC3	NFKBIB	BRCA2	RAD51AP1	HUWE1	KNTC1	SOX7	HGF	SOAT2	IFNA4	PPP6R3	CTSZ	HSD17B10	CKAP4	BORCS8-MEF2B	ORC3	MAD2L1	TOMM34	SAP30	PPT1	TNFAIP3	SLC38A10	ACTB	NDRG1	TMEM223	PLXNA4	SRSF3	TNF	ESPL1	BNIP3L	QPRT	PIK3CA	CD24	ALG13	BLM	MAPK8	HES1	DES	JUN	CHUK	CASP7	TAB1	TXNIP	ZNF84	ITSN1	CHEK1	EIF2AK3	COL17A1	GPR19	ZFP92	FASLG	CD55	MT1X	ALAS2	RAF1	MTTP	RRAS	HCST	IL2RG	EIF1	HLA-DOB	CD28	TRA	COL4A1	TRAF2	NMUR1	H1-3	HLA-DRB1	HADHB	DAPK2	ATP11B	F10	SAE1	PTGDS	FAIM	DNAJB6	PRKD2	PTPN12	SULT1C2	TGFB1	EGLN3	SH3GLB1	E2F1	TJP1	YLPM1	APOA4	STAT1	RREB1	NAB2	SOD1	DYNAP	DKC1	HPX	CDC6	ZZEF1	C20orf144	EIF5A	CALU
PMC8261504-ADVS-8-2101458-s008.xlsx-S_Table_8_2_TCGA_cell_death-Unnamed_24	Supporting Table 8.2  Click here for additional data file	DNAJC19	KARS1	APPL1	PEX5	HRAS	DAPK1	H4C16	MACIR	SLC25A3	TRAF4	ALDH3B2	COMT	NOL3	PFN1	DAO	MCM2	RASGRP1	S100A11	ATP5ME	FGFR1	RBM38	IFNG	MORF4L2	DNM2	ZFP36L1	GM2A	STAT1	MCM4	KIFC1	SAPCD2	TRIM69	IGF2R	CASP1	PITPNA	ZYX	GNPNAT1	CXCR6	RIMS2	HAX1	CDK11B	ASF1B	SOX9	MX2	CASP8	FOXM1	TNFRSF1A	NOP58	KIF2C	TNF	TOP1	ENTPD6	NR2C2	BIRC3	TNFSF12	IRAK3	RIPK3	MIS18BP1	CPE	EPHB2	PORCN	SOX7	RASGEF1C	TNFSF13B	MDM2	DTNA	DDIT3	UGP2	EGFR	MYO1B	HCFC1R1	LILRB3	CD8A	CSGALNACT2	CD28	TSHR	CD3D	COL4A4	RIPK1	NPFFR2	HMGB1	ZAP70	ACADS	UNC5A	ATP9B	GP1BB	ACTR1A	THY1	SLC7A5	ZFAND2A	SREK1	TAOK3	RBM25	BDNF	ASNS	DUSP3	IER3	CHEK1	EIF3L	TP53I11	CHD7	PLK4	AIMP1	CACNG2	SNX1
PMC8261504-ADVS-8-2101458-s008.xlsx-S_Table_8_2_TCGA_cell_death-Unnamed_26	Supporting Table 8.2  Click here for additional data file	GRPEL2	SARS2	PSMA1	SLC5A3	MCL1	DCC	H2BC26	ARL14EP	GNAS	BTG1	FGFR4	IGFBP2	KISS1R	PMAIP1	MAP2K7	OSGIN2	TTK	PSMD14	BEST1	SLC30A5	MYC	AMPD3	ATG4B	PRR16	GNS	PRSS23	LCK	ELK1	MCM6	PDK1	ZMYM1	NFIC	ATP6V0A1	DAP	ALDH5A1	PPP1R8	TP53I11	DUSP14	EMP2	GLDC	LMNB1	TMPO	SOCS4	C8orf33	PIK3CB	ELOVL7	FADD	SLC2A3	DCTN3	CRADD	LST1	SNCB	RIPK1	PPP3R2	BIRC3	CHUK	NLRP3	NCAPG	IL9	DLG2	SND1	STT3A	CYLD	STAT1	SLC35B3	GYPB	TNF	CCL14	RPGR	JAML	TAP1	RAPGEF6	TNFSF13B	IFNA1	CD3G	PROS1	UTS2	KPNA1	CD3E	MMUT	ATP1A2	GP9	RNF41	DHRS7B	ARK2N	COL11A2	CNOT6	BAZ2B	GSK3B	PCSK6	RCN2	TXNIP	ADCY3	SYK	HGF	GPR149	CENPF	CNTNAP4	RBL2
PMC8261504-ADVS-8-2101458-s008.xlsx-S_Table_8_2_TCGA_cell_death-Unnamed_31	Supporting Table 8.2  Click here for additional data file	LDHD	AARS2	PSMA6	ODC1	SNRPE	DSG3	H2BC1	PDAP1	RALB	MSH6	ATP5ME	DAPK1	SLC1A5	BAD	MAPK8IP3	POLR2F	ATAD2	STUB1	CUL1	UGCG	GTF2B	WFS1	INS	SH3GL2	FLOT1	PTPRC	RIPK1	ORC5	DNASE1L1	SPDL1	GABPB1	AP4S1	CFLAR	SCO2	SPINT2	AP3B2	ACTR8	PGM1	RPS5	MCM4	GALNT2	NUDT1	RFC1	BUB1B	TRADD	SLC25A44	TREX1	PKIG	BVES	TNF	TRAF2	MAP3K8	CCR6	RACGAP1	ETS2	EPHA6	SH3KBP1	CNKSR1	FBRS	DNM1L	BIRC3	ZEB2	KRT10	PPP2CA	GAMT	GPC1	FCGR3A	CD40LG	DUSP4	ITGA4	HLA-A	SERPINC1	ARHGEF25	ATP1B2	SERPING1	CDKN1B	GPNMB	ABHD3	UGGT1	TTC8	HLTF	ARID3B	FOCAD	PTP4A3	BCL2L11	ACKR3	DMGDH	BCAS2
PMC9264530-12887_2022_3469_MOESM1_ESM.xls-genes_included_in_panel-Unnamed_6	A total of **1**  Additional file 1	ACD	ADA	ADGRE2	AGTR1	AKT1	ANO3	ARMC9	ATM	BACH2	BDNF	BMPR1B	BRIP1	C1R	C7	CARD9	CCDC103	CCNO	CD40LG	CD8A	CENPF	CFD	CFP	CHRNA5	CLEC7A	COL1A1	COL7A1	COX15	CR2	CSF3R	CXCR4	DCLRE1C	DLEC1	DNAAF5	DNAJC21	DOK7	DTNBP1	EDN3	EIF4A3	ERBB2	EVC2	FAAP24	FANCE	FASLG	FCGR2B	FGFR2	FLNB	FRAS1	GABBR2	GFI1	GLUL	GPC3	HADHB	HLA-G	HPS5	HYOU1	IFNGR2	IGLL1	IL12RB1	IL23R	INO80	IRAK4	ITGA3	JAK3	KDM6A	KMT2B	LBR	LIPT2	LRPPRC	MAGT1	MCCC1	MGP	MPC1	MS4A2	MUSK	MYO9A	NBN	NDUFA11	NDUFAF5	NDUFS4	NEK8	NFU1	NLRP3	NRAS	ORAI1	PARN	PET100	PIBF1	PKHD1	PLG	POLE	PQBP1	PROS1	PTCH1	PURA	RANBP2	REN	RIN2	RNF125	RPS28	RUNX2	SCARF2	SCO1	SELENBP1	SF3B4	SH2D1A	SLC25A1	SLC37A4	SMAD4	SNRPB	SPAG1	STAT1	STN1	SURF1	TCN2	TFRC	TIMMDC1	TMEM107	TNF	TNFSF12	TPP2	TRPA1	TTC21B	UBA1	USB1	WDR1	WRN	ZBTB42
PMC9241446-DataSheet_1.xlsx-Supplementary_file_1-Unnamed_132	R-packages limma (28) and clusterProfiler (29) respectively. The gene set libraries for GSEA ( **Supplementary File 1**)  Gene set library for GSEA  Click here for additional data file	ZFHX3	TMPRSS7	ERC1	NUP107	PIWIL2	CPSF1	CD3D	LDB1	CHMP4A	COL11A2	PRKAG3	MAD2L2	SIX4	FOXA1	IGFBP1	NTF3	JKAMP	FOXP3	EIF4G1	APBA2	DDB1	SRF	PPP3CA	MBIP	IFT27	GDI1	NLRP4	RPS27A	RBPMS	PAK4	ILF3	URI1	NKX6-1	ANGPTL3	DMTN	CBL	EPS15	ENPP1	DRD1	PYCARD	MELK	PSMB5	CTCF	UCN3	BNIP3	AKR1C3	PKD2	CXCR4	GRAP2	FLT1	CNOT6	RAB11A	GSTP1	MBD4	BAK1	P2RX7	XIAP	BIRC2	NOS3	PFDN5	ERBB3	MAP3K8	FGFR4	PSMA2	DBR1	RPS15A	NFATC2IP	F2	MRPL41	LAMTOR3	PSMB6	TMOD2	F9	DDA1	ETF1	HSP90AB1	PSMA6	CHRNB3	TNIK	TSR1	TFDP3	CDC25A	GDNF	SMAD3	ABCD1	TNF	NLRP14	TIMM8B	RACK1	PHIP	CHRNG	PSMB8	FYN	OPHN1	MAPK1	ELOB	ZNF345	EDNRA	MDN1	RLIM	MAPK4	FRK	AMIGO2	EBAG9	JAK3	CHRNB4	ITCH	NFIC	CCDC125	STEAP3	ARF6	MAPRE2	RAP1A	TGFB1	DEFA1	RELN	NOP53	FOXO1	MAP4K2	SLC8A1	ADIPOQ	RPLP1	ZNF41	TUBA1A	FLT3LG	DBNL	MRPS15	CXCL11	KDM8	TEAD2	NOXO1	CRIPTO3	MAP3K6	F8	CSF1R	ANGPT1	ZNF429	RAMP2	PIK3R6	ERCC2	ZNF213	MGAT1	NPM2	HSF1	AOC1	KIF26A	MYT1L	SRGAP1	BAIAP2	BIRC3	UBE2D1	TNR	AGER	APELA	OR10G6	HAS3	CTSC	RPS7	XAB2	IKBKB	MYO1C	NUCKS1	RIC1	SNRPF	MRPS2	NUP188	DAPK3	KIF13B	ATP6V1G2	B9D2	NFIB	RAB10	CDKL1	NPAS2	MAGEL2	CAMKK1	FBXW11	STK17B	DEFA5	SNX10	KCND3	SMO	DUSP19	RIOK1	RECQL5	FMR1	PF4V1	DYNC1H1	NTRK2	SETD6	CRTAM	KREMEN1	SLC9A1	CAPN7	NOS1AP	BCAS3	DYNC1I2	FCGR1A	NPM1	STK31	PTGR3	CAVIN1	SMAD4	H2AC7	MAPK9	DEPTOR	SHH	HEYL	BDKRB2	ICOS	CDK6	PAK1	WNT7A	CCL11	PPP2CB	CAPZA1	PDIA3	GRM1	CAV3	WNT7B	YWHAZ	DVL1	YWHAH	SLC25A31	RAC3	PAK5	COX4I1	CIITA	GYS2	SOCS6	TP53	PIK3CD	PDGFRB	MAVS	IFNGR1	P2RY13	COX6B2	TCIRG1	PDGFRA	SLC25A5	PPARG	PIK3CG	DAD1	ESR1	PDE6B	THOC6	MAP2K3	MAP2K2	DIAPH2	INSL3	NDUFA12	MRPS14	PCGF1	C1QC	CREB5	CLDN4	APC2	MYLK3	RB1CC1	PLCB2	NFKB1	PRKG2	DDIT4	RCAN1	GPC1	BIRC5	DCTN4	FOXN3	DFFA	CHCHD10	OPN3	CCND1	CASQ1	ISG20	ACTG2	LAMP2	NIBAN1	EIF2S2	LOX	NLRP3	PAPSS2	FMO1	ACAA2	MED24	FOXO3	FHL2	PICALM	PLG	PRNP	CD96	PHKG2	PRDM1	SLC30A3
PMC9241446-DataSheet_1.xlsx-Supplementary_file_1-Unnamed_139	R-packages limma (28) and clusterProfiler (29) respectively. The gene set libraries for GSEA ( **Supplementary File 1**)  Gene set library for GSEA  Click here for additional data file	CC2D2A	VAT1L	FAM219B	SHCBP1L	CHERP	EMILIN1	RPS4X	STX6	ADAMTS4	PPP1R13L	SCEL	BGLAP	TMEM237	SEMA6A	DERL2	ABI1	STK11	GLRA2	SETD2	LHPP	ELOVL6	CDC14C	OPHN1	TNFRSF10B	ATP6V1G2	SUPT5H	MAP2K4	CNOT7	CDC73	ESR1	ROBO4	GP1BA	TRIM25	PTPN1	ELP3	TRAF3	PDCD2	RSPO3	MED13	MET	PAK5	CCL2	RNF187	PACS2	PPM1F	TAF12	TBC1D7	TIMELESS	BAG3	NR1H2	PSMA8	MMD	NEK6	MYDGF	UBE2V1	CWC27	CSNK2A1	CHUK	ADAM17	GATC	RARG	PSMB1	PSMB2	TMOD4	MSRB1	UBXN7	CSDE1	EPHB2	PSMA3	SYPL1	NIBAN1	NOC2L	CUL5	STAMBP	SYAP1	CAPRIN2	FGF21	PER1	BCS1L	NIBAN2	SNTA1	HLA-DPA1	MEI4	TBC1D10B	FBXW4	STAT1	CD55	PRMT5	NDUFA13	MAP3K8	ROBO2	SNX12	TGFB1	SLC9B2	DDB1	HOXD13	ARHGAP21	CLU	SNX13	USH1C	ECT2	NPNT	RAB31	CXCL13	LY86	WIZ	IL12RB1	DYNLT3	ITGAV	MIB2	SRSF11	TEAD2	RAB8A	TIRAP	RAB11A	MRPL35	PF4	ING2	ZNF221	SNX2	FURIN	DYRK1A	PLEK	AGER	LCP2	MAP3K5	ECE1	SACM1L	ADAT1	TAF4	HEY2	HAUS7	SYT1	CLEC4C	LMAN1	NGRN	TMBIM4	BCAR1	TNFRSF9	KMT5A	SLIT1	SEMA7A	CCR3	OR2M7	COL6A1	PSMA6	PDCD5	CTDP1	BRPF1	EFCAB7	PAXX	RANBP6	SNRPE	MRPS7	RPS9	SBK1	IL12RB2	ZDHHC17	GALNT11	ARIH1	SEMA3A	FMOD	ERO1A	EIF2B5	ARL4C	PHKG2	TMEM64	BTBD9	DEFB108B	STAB1	KCNE1	FOXM1	IRAK2	RPS7	POLK	EIF2B2	DCTN1	DAPK1	UFL1	OR2C1	CRCP	TRAF7	LEO1	CLASP2	EIF3E	ADCYAP1	DYNLL1	PBRM1	PARP3	CRP	OTUD4	MRTO4	TMEM119	PPP2R1B	GNB1	NDUFA8	HRAS	BAK1	UNC5C	FLT4	ATP2B4	NFASC	GNB4	ACAP1	TRAF2	RAC3	LAMB1	NQO1	MYD88	WNT7A	ATF6B	JAK1	ATP5IF1	NDUFA4	VDAC1	MAPK3	STAT4	NFKB1	PTPN5	IFNB1	BIRC2	H2AX	P2RY10	NDUFA12	ITGA10	COX5B	CDKN1B	CANX	CXCR2	SEC23A	PXN	EIF3H	FGF17	FGFR1	JAK2	H2BC11	COX19	CLDN8	TMPRSS2	ELOC	CAMK2D	GRIA2	NOS3	TELO2	IL7R	IGFBP3	NOTCH2	SEC61A1	KIF2C	SOD1	CD151	MED24	WFS1	AK1	SPPL2A	LAMB3	CDH13	ACLY	PAN2	EIF4G2	FBN2	MXD1	IGFBP4	ALDH9A1	GPX4	IRS2	PERP	TST	MRPS31	BMP2K	OLR1	CARTPT	INHBA	TLX1
PMC9241446-DataSheet_1.xlsx-Supplementary_file_1-Unnamed_162	R-packages limma (28) and clusterProfiler (29) respectively. The gene set libraries for GSEA ( **Supplementary File 1**)  Gene set library for GSEA  Click here for additional data file	CEP83	FUBP3	RNMT	ALDH1A3	CHMP6	JADE1	RGS4	SALL3	FBXO15	FRZB	IFNG	RIMBP3	INIP	ACP3	INHA	TRIM59	TRIM62	PSMA2	DDX47	MAP3K11	ZNF423	NR1H3	CFLAR	ARHGEF39	LRTM2	ITGB2	KANK2	SEMA3D	CHI3L1	BNIP3L	MEF2C	MALT1	XDH	RAB3A	FLT3LG	BID	TAF5	RIOK3	LIG1	BCL3	CIPC	RPLP1	BRINP1	PSMD10	PSMB3	GEMIN6	RARG	CDC34	PSMB7	RSPO1	RPS9	CXCL10	RAB8A	F10	PSMA3	PPP2R2A	CSK	SYT5	HGF	RPL26L1	POLA2	SMAD4	FES	CHPT1	CCL4L1	CCL5	AIFM2	MYD88	CNOT4	GZF1	FOXP1	MAP3K13	NRAS	ATP10D	RANBP3L	SNRPE	DVL3	MAP2K3	RGS10	FGF21	KCMF1	NLRP2	BMP6	DCTN1	CCL19	TSPAN33	HCLS1	RAB23	IRS2	OPHN1	FURIN	EPHX2	ZNF318	ZNF577	PFKM	NEK1	CCN1	NTRK1	GPAT2	MRTO4	POLR2K	AJUBA	UBA52	CAV1	LAMP1	NRBP1	NOP53	SHC1	PLEKHM1	NRTN	ERBB4	GHRL	OR5J2	MMP2	UBE2N	LAMP3	COPS5	SLC9A1	MSH6	PRICKLE1	NONO	HBS1L	NUP153	STK32A	FGF2	TBC1D3C	RBX1	NEFH	FBXW7	EIF2B2	BCAS3	GLI1	UBE3A	MELK	INPPL1	CLCN7	CEP290	NEK10	RPP40	SEH1L	SMG1	OR2AJ1	MAVS	IRF1	PPP1R12A	WASHC1	SCARB1	CCL8	DYNC1H1	AKR1B1	EIF4A2	USP45	UTP11	APOA5	NDUFA12	CAMK2D	VSIR	CCNE2	CXCL2	FGFR4	LAMC3	CDKN1A	NFKB2	PDIA3	TSC2	HIP1	IFNB1	FGF22	CAMK2A	UCN3	RXRA	MSH2	THBS3	UGGT2	SOS1	FGF4	RASGRP3	ITGA4	RPL10A	NDUFS8	MAPK8	IRF7	CAMK2G	NFKBIA	SLC8A2	BCL6	GRHPR	HOOK3	RBL1	SPTAN1	RTN3	TIPARP	HMGCS2	NCAM1	TNFAIP6	CPM	ASNS	CDK4	YWHAE	VCAN	ADORA2B	CYP26A1	NDUFB2	B4GALT1	VDR	TNRC6B	TNFRSF21	IL7	ETV4	ITGB1BP2
PMC9241446-DataSheet_1.xlsx-Supplementary_file_1-Unnamed_175	R-packages limma (28) and clusterProfiler (29) respectively. The gene set libraries for GSEA ( **Supplementary File 1**)  Gene set library for GSEA  Click here for additional data file	CHRAC1	CMTR1	DPYS	TOM1	DAB2	ITGB1BP1	NRG1	UBE2U	IGFBP3	ITPR1	CHRM2	GK5	GPHN	ZMYND11	ABCC12	SNRNP40	MAP3K7CL	ZNF418	AKR1B1	NLRC4	CNTN1	XDH	MPIG6B	CCL7	GPER1	UBC	HEYL	PSMB4	RAB44	MLXIPL	POLR2A	UBE2T	NTRK1	NUDT16	MAP4K5	MAP2K7	ERBB3	MAP3K3	NCBP1	TP53I11	ZNRF1	PSMB1	CARS1	PARK7	OCRL	CHRM3	PSMB7	RPL7A	AMPH	FGF19	UTP18	MCM2	MAVS	HIF1AN	DDX3X	XCL1	BAG3	BTN2A1	RNF31	HEY2	CNOT9	NEK2	MINK1	ATP2C1	UFD1	GTF2B	TBC1D1	INHBE	RAB30	ADRA2A	NIT2	KLRB1	NRXN1	TPR	ZNF454	CLASP1	BMF	IGF2BP3	PXK	NPAS3	OGG1	BET1	CDC42BPG	NTRK3	ITGB3	TNFRSF4	NOL6	PSMB5	SHMT1	HPSE	CNIH4	MAPK11	POLR2D	ZNF622	CDK5	LMTK2	HHEX	OR4X2	LCP1	CAPN7	EPHX2	CCNT1	MAP3K5	FAAP20	XPO5	PSPC1	RPS27A	UBP1	CDK6	TBC1D30	CBY2	PRKN	FBXW2	ADORA2A	RAB10	SOST	CUL1	PDCD6	SLC13A2	EIF3D	GRM4	RPS3A	PATL2	EPHB3	OR5B12	PIBF1	TNFRSF25	DLX5	ITGA6	CCL16	DCTN1	JAK2	RBM3	USP42	RPL37A	BMPR1A	NOS1	FYN	MYLK4	LIN37	TIAM1	SH3KBP1	NFKBIB	SRC	EIF2B2	RHEB	LIMK1	TNC	AP2A1	CYCS	CACNB2	ITPR3	CAMK2G	GABRQ	FGF23	EGFR	MRC2	ERBB2	ADORA2B	ABL2	ITGA8	NDUFB8	HDAC2	NOS2	PLD2	CXCL3	PGK1	RHOT2	AMD1	RREB1	CYP26B1	AFF1	TPD52L1	IL15RA	VWF	ME1	PSMD12	CKS1B	KPNB1	NID2	PDE4B	TAT	NDUFA6	IRAK1	SMOX	NOP2	CXCL9	LY96	NRIP2
PMC9241446-DataSheet_1.xlsx-Supplementary_file_1-Unnamed_182	R-packages limma (28) and clusterProfiler (29) respectively. The gene set libraries for GSEA ( **Supplementary File 1**)  Gene set library for GSEA  Click here for additional data file	CKMT2	GPRC5C	BUD31	FGFRL1	HOOK3	GSK3A	ALOX15	SHOX2	RNF34	NOTCH1	DAPK2	PC	ENPP3	LCMT2	CLUAP1	PSMB8	TSEN34	ABL1	LHX9	WNT2	PRKX	STAB1	HGS	CCL19	LTB	BMF	ZNF219	KSR2	N6AMT1	UBTF	NUPR2	TYRO3	ILF3	BMP4	NTRK1	CXCL13	RBM22	ZBTB17	ARRB1	IKBKG	RPS5	NLRP7	GOLGA8O	UBE2D2	PSMB1	OR10J5	MYDGF	RCL1	CEP164	INO80B	NELL1	DACT3	BMP2	PIM3	FBXO31	ZNF564	TNF	MAP2K6	GDNF	SLC15A2	RNF44	CCN2	TBC1D8	BIRC2	RAB35	CCL2	FGFR4	BRI3	SPPL2B	WNT1	TNFRSF1A	RPL37A	ZNF570	TNFRSF8	SPP1	ZNF207	GOSR2	IRGM	EPHA6	NRG1	RPP14	ZNF420	FBXO5	ALAD	RAB3A	PDCD6	NOD1	POLR2I	TIE1	SP2	USP33	ACKR3	OR13C5	ITGA7	CAPN2	RGCC	GTF2E1	NFKB2	RPS3	HEATR3	SNRNP200	RPA1	EIF2AK4	BMP10	TBC1D10B	PPP1R9B	PTPN7	SYT10	UBB	FOXO1	SLC13A1	CXXC1	RPF1	GAPDH	OR2H1	IL2	TNFAIP1	CIITA	CCN1	SPTAN1	CD300A	POLR2E	INO80C	EMG1	HTR2B	HDAC5	EPHB4	EDNRB	SRC	CSF1	CHMP1A	OAS3	LAMA5	ETS1	CREB5	TAPBP	COMP	POLR2B	ITPR2	GUF1	CXCL3	AGT	F2R	IL12RB1	MBL2	PDPK1	PIK3R3	ANGPT2	SOS1	NDUFB3	SIX4	YWHAZ	PDE4A	MCL1	DCN	DST	RAD21	IMMT	TPBG	DYNLT3	COL15A1	TXNIP	CLDN9	PLAUR	ME1	EIF3D	PTHLH	ATP2B1	MAN1A1	SUCLA2	PKM	KLF4	EPOR	TIAM1	FGR	BPGM	GRID2
PMC9241446-DataSheet_1.xlsx-Supplementary_file_1-Unnamed_184	R-packages limma (28) and clusterProfiler (29) respectively. The gene set libraries for GSEA ( **Supplementary File 1**)  Gene set library for GSEA  Click here for additional data file	CLGN	GPSM2	LSM2	SAMHD1	HOOK2	LRRK1	NLRC4	DAGLA	UBE2D3	GMNN	DAPK3	SLC1A3	SLC17A2	LARGE1	CFAP20	SHARPIN	PSMB5	DDX25	MAP2K6	EID2B	MBTPS2	AMOT	CARD16	LTA	MOAP1	ZNF217	SETDB1	NOTCH1	POLR2H	YAP1	FXN	FOXP3	CDK8	P2RX7	IL6ST	DDX46	NCCRP1	SUMO4	RPS3	RUVBL2	GOLGA8R	HSP90B1	RAB8A	SESN2	RPP30	PPP6C	MDM2	INSM1	H1-5	XCL2	GPX1	FBXO30	SEMA4D	TCEAL7	KSR1	FGF19	ATP6V0B	UBE2I	ESRRB	RGS10	RTKN	CNTN2	CCL1	FGFR2	GPR84	DACT1	HAX1	GTF3C2	HOXD13	TTC21B	ANGPT1	TNFRSF4	ZNF423	ZNF205	LMAN1	BCKDK	RAD50	EPHA5	SP3	NOP14	FOXN4	RIOK2	TWNK	ATP8A1	AKAP7	FYN	TP53INP1	DLX1	NRXN1	FLT1	OR6K6	HAPLN1	CPA4	TADA3	FOXO3	MED24	PMS2	TBC1D22A	DDX1	XAB2	RPS3A	HTR2B	TBC1D10C	CDC14C	UBE3C	PTPN6	CHD8	VIPAS39	PMAIP1	PYCARD	HTR3D	U2AF2	EMG1	EIF3C	OR7A5	IRF1	CGB3	TBX1	WNT11	ZBTB17	POLR2G	INO80E	RPL36A	AGPAT2	H2BC15	PHKG2	PIK3CD	MPL	WASHC1	IRF3	LAMA4	EIF2AK2	CUL4B	RELN	SIN3A	PIK3R3	ITPR1	GRIN1	HGF	MTOR	RAP1GAP	BRK1	ATP5ME	BAK1	PKM	DRD2	IL15RA	GK	MID1IP1	LBR	PPM1B	KLF4	DCXR	ITGB5	C1R	NECTIN1	GZMK	SLC37A4	UBR7	NOP56	GREM1	LCK	ACP2	SLC25A11	CLDN9	WRAP73	SELENBP1	TWSG1	NGB
PMC9241446-DataSheet_1.xlsx-Supplementary_file_1-Unnamed_185	R-packages limma (28) and clusterProfiler (29) respectively. The gene set libraries for GSEA ( **Supplementary File 1**)  Gene set library for GSEA  Click here for additional data file	CLIP4	GPX8	LSM6	CRYZ	HOOK1	PSMD14	DAGLB	RNF38	ATP8A2	TP53INP1	PARK7	EPHB2	TSGA10IP	IRAK1	DDX23	MAP2K7	NOTCH1	CAMK1D	CXCL16	LDLRAP1	FGFR4	UBA52	DNM1L	GZF1	KSR1	ANKRD17	TRIM28	HIC2	BMP2	SBK2	PF4	DDX41	AGT	SUMO3	ABCF1	SLIT2	GOLGA8Q	GGA1	ELOB	FLOT1	ISG20L2	ORC6	INO80D	LTF	LGI1	CHI3L1	ANGPT4	RNF168	ZBTB16	DACH1	EIF2AK2	FGFR1	SLC15A3	AREL1	ESRRA	RUNDC1	VCP	TBC1D25	RACK1	CSF1R	STK10	RWDD3	CDK9	GTF3C3	TCF20	KIF24	TNFRSF19	PLA2G2E	MAP3K5	ZNF689	ASH2L	CDK8	P2RX7	EPHA8	SP2	UTP15	NFKB1	NINL	ECT2	BRI3	JUP	AKAP6	POLR2J	TBX3	KHDRBS1	NRXN3	LTK	OR8G3P	NID1	CPA3	DGKQ	TAF1L	RGCC	DCLRE1A	TBC1D10A	ZMAT2	RSL1D1	NUP133	ADRA1D	RAB2B	KIF3A	TANK	PTPN3	CHD7	CSNK1G1	SMURF2	PTPA	CORO1A	ATP2B4	PPM1F	RRP7A	EIF4A3	OR2B11	IL7	ADRA1A	ATRX	APELA	WNT5A	POLR2H	MINDY2	MDN1	GHR	HDAC3	STK19	MAPK3	ARRB2	IL1RAP	RAB4A	CDK2	ITGB3	EIF2AK1	CCNB2	CUL4A	CCND3	EP300	CXCL2	MTNR1B	TIAM1	P2RY1	ANGPT1	PIK3R2	NDUFB2	ITGB7	H2BC1	AMH	PLAUR	PFKL	TNPO2	FHL1	RTP4	CERCAM	LCK	RRM2	LBR	ABCE1	COL8A2	KLF6	PDLIM5	VDAC2	DDIT4	PPM1D	CAT	MYO1C	IL2RA	ALDH1A3	DLK2
PMC9241446-DataSheet_1.xlsx-Supplementary_file_1-Unnamed_189	R-packages limma (28) and clusterProfiler (29) respectively. The gene set libraries for GSEA ( **Supplementary File 1**)  Gene set library for GSEA  Click here for additional data file	CMC2	GRIN2C	LSM3	BEND3	VPS4B	CHD8	SHARPIN	DLX6	UBE3A	CUL2	CPTP	PROKR1	SLX4	CHUK	OS9	U2AF1	EIF2AK2	UBP1	TAF12	DOCK10	FGFR2	CCL8	FOXL2	FSTL1	SOS1	KMT2A	POLR2L	CIB1	FLT1	WT1	NF2	MET	CSF3R	ESS2	CXCL10	FBXO9	EEF2	CAPN2	RAB32	HARS1	FBXW4	CBLN1	AKTIP	DIS3	ORC1	VCPIP1	SRF	CDC42	ALOX15	BDNF	BIRC6	SKI	KMT5A	EIF2AK3	FGFR3	CASQ1	BTBD6	ESRRG	STK10	FCN1	TBC1D10B	C5AR1	CLEC5A	TPD52L1	RTN4RL2	GTF3C5	PCGF1	IFT20	NRG1	TNFRSF1B	F2R	ZNF324	EPPIN	PIK3CA	KRAS	EREG	ZNF879	UTP11	RGCC	ADSL	RAB44	TRAPPC12	ABRA	FXN	CDC73	PDLIM7	DDT	OR6K2	LAMC2	LVRN	MYOM1	TAF1A	FANCL	TBC1D10C	RBM17	B3GNT6	NUP58	NTRK3	USP6	ABCC4	TMEM129	CCNT1	AFF2	CSNK1G3	AXIN1	NLRP3	ATP2B2	PCBD2	KRR1	DDX25	OR10A4	IRF3	CASP8	FOXJ1	RREB1	CHERP	POLR2K	CLSPN	RPL23A	OTX2	NOS1	ARRB1	CXCL16	SH3GL2	CYCS	LAMA1	TGFBR1	TNR	POLR2G	ITPR1	MAP3K11	CASP4	LTB4R2	FGF18	MAP2K1	RPS6KB1	MAGI1	AFDN	BDKRB1	ATP5F1B	ATP2B4	SOD2	KDELR3	MYO1E	POLQ	MTCH2	SYT12	LDB3	USP18	NECTIN3	USP14	UFM1	SSRP1	HDAC2	WIPF1	CAT	SLC25A12	SLC25A10	DDIT3	ALAS2	SYT11	EIF3D	TRIB2	CLDN8
PMC9241446-DataSheet_1.xlsx-Supplementary_file_1-Unnamed_190	R-packages limma (28) and clusterProfiler (29) respectively. The gene set libraries for GSEA ( **Supplementary File 1**)  Gene set library for GSEA  Click here for additional data file	CMPK2	GRIN3A	PRPF6	VSTM5	PIK3R4	LRRK2	GRK6	MOBP	AUP1	CUL1	MET	KIF5A	TATDN3	PDPK1	PSMB1	RBM4	NRG1	RORB	TAF1	PAK1	SCARB1	CSF1R	CCL7	DNM2	EFCAB7	GPSM2	KCNE5	TANK	HDAC3	CNOT7	CDK1	TRIB2	EPO	ELAVL2	SKI	TRIM21	DARS2	WNT3A	TMEM138	RPS5	FBXW7	EIF2AK4	RPL13A	ORC4	ATXN3L	INS	PSRC1	HTR2C	CFLAR	TPP2	WT1	CIR1	CDC42BPB	MAP3K12	CASQ2	FBXO15	MED27	UBC	TBC1D28	CCL17	CCL4L1	TXNDC5	TSPAN17	PIK3CA	GTF3C6	ZNF207	TMEM17	NRG2	TNFRSF21	MAP2K1	ZIK1	TRIM28	CDK5	VAC14	MARCO	SP6	SMAD1	SMO	TAF10	GLIPR1	YKT6	CHEK1	NCK1	NOP53	CCDC85B	LGI1	OR5AR1	NID2	NRDC	CALCOCO1	HSF2	PIN1	SLC30A9	CCHCR1	RBM15	ZNF219	IRF7	TBX1	TBC1D2B	ACTR3	RNF19A	UBE2D3	HAPLN3	CSNK1G2	BFAR	SAP18	SPACA1	HTR3C	YAF2	RPL35A	POLDIP3	OR10A7	IFNG	CASP9	TBX5	DRD1	CGRRF1	DIS3L2	C1D	MACROH2A1	HDAC1	NOS2	CXCL17	AP2M1	THBS3	EIF4EBP1	SPP1	POLR2H	PIK3R6	TAB2	MDM2	APLNR	FGF17	TRAF1	MAGI3	RASA1	BDKRB2	ATP5PD	VDAC3	ATP2B3	KLF9	ACKR3	PALLD	RNF11	RAB17	GALE	ACTC1	OASL	NECTIN2	CEBPB	PFKL	DCK	DDX21	LAMA3	RTP4	ALDH9A1	SLC25A5	TRIB3	CCDC28A	IL2RB	ABCE1	TRIB1	RGS11
PMC9241446-DataSheet_1.xlsx-Supplementary_file_1-Unnamed_191	R-packages limma (28) and clusterProfiler (29) respectively. The gene set libraries for GSEA ( **Supplementary File 1**)  Gene set library for GSEA  Click here for additional data file	CNNM1	GSTP1	PRPF8	KCNJ2	PTPN23	UBR5	ERBB4	MDK	HSP90B1	ARHGAP1	VDAC1	PROKR2	TBRG1	S100B	CHRNG	RBM5	AXIN1	FOXM1	AIM2	DDRGK1	NOTCH3	CCL5	NOC2L	SHC3	RTKN2	FOXO1	HDAC1	PINK1	L3MBTL1	TRIB3	CSF3	SNU13	CXCL11	TRIM23	EIF4G1	IGFBP5	GOLGA8H	RPS2	RAB2A	NPY5R	AXIN2	DDX31	ORC3	CLSPN	ATRAID	TAF9	PTPN22	ASNS	BIRC7	CNOT7	RPS3	CDC42BPA	FGFR2	CNGB1	UBE2A	NFKB1	UBB	CCL16	WWC1	TOM1	EVC	BCL6	CELF2	ZNF569	IFT22	MERTK	ELF3	DYRK1B	ZNF565	CD59	CDK4	EPHB6	SFRP2	SP9	DDX56	MLXIPL	RAD51	MMP25	STX5	RACGAP1	NCK2	TRIM35	E4F1	DCC	CCL8	OR52D1	MADCAM1	PGC	FMR1	PTTG1	KMT2E	FANCM	TGFB1	FUS	TIMELESS	CD247	CEP131	STX8	MKKS	SASH1	UBE2D2	PROP1	NLRP2	PLA2G2A	ATP2B1	TRIM28	RPL23A	THBS1	OR10A6	IRF7	CASP6	ADCYAP1	NTRK3	FOXP3	POLR2L	ANG	FOXJ1	H2BC12	CAMK2G	RELT	WASHC4	THBS2	TNFRSF1A	BCL2	POLR2I	MAP3K14	BCL2L2	CASP1	TCN1	TRAF3	KRAS	NGF	RASA4	WASF1	CPT2	ATP2B2	KLF6	GAPDH	ALS2	PRC1	SOWAHC	SLC24A3	TST	EFS	SAMHD1	ITGB1	USP15	DDIT4	RAD50	U2AF1	LAMA2	ITGB3	CRP	ACADVL	SLC25A13	CEBPA	SLC4A1	LTB	ITGB2	PLAG1
PMC9241446-DataSheet_1.xlsx-Supplementary_file_1-Unnamed_193	R-packages limma (28) and clusterProfiler (29) respectively. The gene set libraries for GSEA ( **Supplementary File 1**)  Gene set library for GSEA  Click here for additional data file	CNPPD1	GTF3A	LSM7	CBR4	STK3	TMEM204	DRD1	PCNP	FOXM1	HDAC6	NPTX1	NT5M	IFT52	PPM1B	DHX57	PILRB	GLIS2	DDIT3	NTF3	PTK2B	BMP2	IKBKB	SHC2	CUL3	YY1	HDAC2	CNOT1	TTC28	EPHB6	CSF1	LOC102724594	WT1	DCAF15	RSL24D1	ESR1	ATG16L2	RPS3	FBXW11	KCNIP2	AXIN1	URB2	CEP290	UBB	MAPK9	TRIM32	HTR2A	DHCR24	CNOT2	NKX6-2	BMX	IRS2	ATP6V1A	KLHL25	MAF	CCL3	TNFRSF8	RAB1A	FGF1	GYG1	PPM1A	PTPN20	BICD1	ZNF689	DYNLRB1	TNFRSF1B	FCGR2B	FOXN4	ZNF322	CDK2	HDAC3	EPHA2	SP8	RCL1	ZNF418	P2RX6	TXNDC5	ATP9B	CPNE1	HNRNPA1	MTCH2	TBX2	UNC5A	CCL7	OR9Q1	FGB	TMPRSS11E	ETS1	LEO1	KMT2B	DLX4	CD74	HSPA8	FEN1	SEH1L	TBX3	RAB30	IQCB1	FBXO32	HSP90B1	VCX3A	BECN2	CUL4A	PHLDA3	GABRG3	ACVR1	UBA52	RBM4	OR2G6	HMGB1	CASP4	HAND2	MTOR	SKI	HNRNPA0	USP25	NOP56	TIAM1	H2BC11	MAPK3	IL12RB1	ARFGEF1	NFKBIE	THBS4	ZFP69	IL2	MAP2K6	CDK1	IFT57	CASP9	FGFR4	NOTCH4	P2RX7	CHRNB1	CREB1	NFKB1	ITGB1	CDC42	PIK3CA	UQCRFS1	H2BC9	GIP	PTX3	KDM3A	TTK	DBF4	LAMA4	CANT1	SLC24A3	SGCG	FCGR1A	PKD1	USP16	TRIB3	PPM1D	SRM	ITGB3	ATP2A2	ALAS1	TCIRG1	LCT	ITGB4	CLCN3	SMPDL3A	ITGAL	USP12	YBX2
PMC9241446-DataSheet_1.xlsx-Supplementary_file_1-Unnamed_194	R-packages limma (28) and clusterProfiler (29) respectively. The gene set libraries for GSEA ( **Supplementary File 1**)  Gene set library for GSEA  Click here for additional data file	CNTN5	PSPC1	PHETA1	STK4	GRK5	DRD2	TMEM129	CCN4	USP10	TSPOAP1	SMARCAD1	POC1B	VAPA	SLC17A9	SNRNP35	TGFBR1	SALL1	TRIM38	HAS2	IGF1R	CCL3	IL6	FOXQ1	BRK1	REG1B	BCL2L11	FLT4	CNOT2	STK3	FLT1	IL1RAP	PTBP1	CNOT7	FBXO2	N6AMT1	NFKB1	FAM161A	IGFBP2	FBXW12	HTR1D	MT3	SENP3	CEP135	USP51	RPS6KA1	BLZF1	HTR2B	MERTK	ARK2C	YEATS2	ZNF423	CDK9	CUL3	ATP6V1D	HUWE1	MED24	CCL2	NEK1	RAB1B	FGF2	SLC15A4	CD99	ASXL1	BCL2	SNU13	ZNF568	DYNLRB2	HAX1	PIAS1	ZNF200	CDK1	LTK	PFN2	KHDRBS1	RPP30	ZNF417	RAD52	TOM1	ATP9A	RFFL	EPHA6	EPHB6	ZBTB38	S100B	CCL5	BEST2	FGG	PROC	ACTG2	LZTS1	KMT2A	FANCB	RAB2A	NCBP1	PTH	VPS4A	DNAJA2	LRP1B	FBXO30	PTAR1	FOXJ1	WIPF1	MAP3K5	IFNE	TMEM108	GABRG2	SMARCA1	NOP56	RPS4X	OR5M8	DDX41	ERBB3	MET	TIAM1	WT1	HNRNPA1	USP26	DDX27	SOD1	H2BC14	CCL4	PSMD11	MAPK9	NFKBIA	CYCS	MAP2K2	POLR2L	CASP3	FGFR3	NOTCH1	AIM2	CHRM3	GUF1	NFKB2	SRC	RASA2	CDC42	COX4I1	B4GALT5	ZNF292	PKD2	TTK	ETFB	SEMA3B	NXT1	SGCD	CCL7	LAMA3	C1R	GAPDH	PPM1G	THBS1	SLC4A4	ATP2A2	ETFA	PFKP	TCHH	ADD2	GALM	ARHGDIG
PMC9241446-DataSheet_1.xlsx-Supplementary_file_1-Unnamed_195	R-packages limma (28) and clusterProfiler (29) respectively. The gene set libraries for GSEA ( **Supplementary File 1**)  Gene set library for GSEA  Click here for additional data file	PRPF4	MTM1	WNT11	ERBB2	PROP1	PTTG1	CCN5	USP13	NPTX2	RPS3	IFT57	LTBR	SLC22A31	RBM6	TGFBR2	NIPBL	TRIM32	SLIT2	UBC	CCL2	JMY	NKRF	PLD1	PHB1	SLX4	FHL2	CNOT3	STK4	LTK	TNF	METTL14	CXCL13	PEX10	ASMT	SSH1	ATG16L1	IGFBP1	FBXW8	HTR1E	MMP9	GNL3L	CEP131	USP25	RPS6KA3	CAMK2D	APIP	TNFRSF1B	BIRC2	ZNF675	PIAS4	CDK8	IL5RA	SLC26A3	UBE2B	MAFF	CCL1	TNFRSF9	RAB35	AGER	ACTR2	MYO1C	XCL2	GTF3C1	BRD8	CBY2	PPP5C	TMIGD3	FOXN3	ZNF320	AAK1	FLT3	CALM2	DLX4	ISG20L2	ZNF416	PFKL	TMEM179B	TRAPPC3	SPHKAP	EPHA5	ITGB1	ZBTB33	NELL2	MAPK3	OR2S2	VWF	UBA3	RIMS2	SHOX	KMT2D	FANCA	USP6	CDC5L	RPLP0	VPS4B	INSM1	RAB34	RNF168	MAP3K9	S100B	MGRN1	SPOPL	ARHGEF12	IL6	TOM1	P2RX7	CNBP	MAK16	MTRF1	OR2G3	HTR2B	CASP5	ZNF613	SOD2	CNOT7	USP28	WDR3	APOC2	H2BC13	PTK2B	CAV3	PSMD13	MAPK8	PIK3CB	CD247	ATP6V0C	CHUK	MAP3K12	NOTCH2	TXNIP	FGF16	PGF	ITGB5	CRK	RASA3	PRKG2	H2BC3	TSHR	TRIB1	NR3C1	ARHGDIA	RPS6KA5	GPHN	SEMA3B	SGCA	DHX58	ITGB4	PLEK	ITGB2	NUP107	CDC45	LAMA1	ACVR1B	PLG	ETFB	PRPS1	FTCD	FURIN	CCL5	HDAC9	ACTC1
PMC9241446-DataSheet_1.xlsx-Supplementary_file_1-Unnamed_197	R-packages limma (28) and clusterProfiler (29) respectively. The gene set libraries for GSEA ( **Supplementary File 1**)  Gene set library for GSEA  Click here for additional data file	COL19A1	GEMIN5	VPS50	DVL2	ERBB3	NGF	SPOP	STK11	DAPL1	KCND2	TRIM32	SLC17A3	BMP2	SSX7	LTF	FLT3LG	UBB	ADAMTS7	BCL6	HEY1	RHOT2	FGF2	RBBP6	MIEN1	COPS2	PHACTR4	FLT4	TANK	SYMPK	ABI1	RRAGA	EEF2K	GNB1	RAB35	IGFBP6	FBXW10	OPRM1	ACVR2A	RPL37A	HAUS4	USP28	BNIP2	BRAT1	ADRA1A	SON	EIF2B1	BIRC3	FRK	IGFBP5	CDK6	FGF1	ATP8A1	RNF40	MED26	ABL1	PDCD6	FGF4	APAF1	AMBP	TRIM39	SLC26A6	RPL36A	ZNF324	NOTCH1	NRG4	PIK3CB	NFKB1	ZNF681	TOP1	CALM3	DLX5	RPP38	SP140L	P2RX2	SLC15A4	NSF	TOP3A	EPHA7	FLT1	FOXJ1	RAB10	PTK2B	OR2AK2	DCN	THOP1	FGF8	BPTF	RORC	FANCC	STX8	SFPQ	RPLP2	PTBP1	FOLR2	RAB32	FUZ	TRAF6	MAP3K8	DDIT4	WIPF3	PSMD11	ARHGEF16	SPACA4	P2RX5	SMARCA2	WDR3	RBM3	OR2G2	AGPAT2	CASP3	UHRF1	MYO1C	ACTR8	RPL10A	CRH	CCL2	PSMD14	ITGB8	PIK3CA	TNFRSF1A	TRADD	CACNB1	IRS2	VDAC3	CHRM4	SMO	CAMK2B	ITGB2	SOS2	KRAS	PRKG1	VAC14	POMC	CEBPD	VHL	TLK1	CDC45	DDT	THSD4	TSPAN13	SPEG	TRIM25	ACTC1	PLG	ATP2A2	WDR90	TRA2B	SGCG	CCL7	MTRF1	ZNF292	SEC61A1	RBM5	IL1RL1	CBL	NOS1
PMC9241446-DataSheet_1.xlsx-Supplementary_file_1-Unnamed_198	R-packages limma (28) and clusterProfiler (29) respectively. The gene set libraries for GSEA ( **Supplementary File 1**)  Gene set library for GSEA  Click here for additional data file	COLGALT2	GEMIN6	VPS52	DVL3	DACT3	NELL1	WFS1	SESN2	FLCN	SYT1	FANCL	UBA52	GABRD	PIK3CB	MAEL	CLOCK	ADORA3	IL36RN	PANO1	PLAGL1	PHACTR4	FOXM1	CCND1	OPA1	YEATS2	E4F1	INS	HSP90B1	CTNNBL1	PDCD5	OTULIN	MLXIPL	IFT70A	TMEM132A	UBE2F	HTR1A	BMP6	HAUS7	USP21	FHL1	CCN1	RNF166	ZNF431	ATP8B1	FGF2	ATP12A	BTBD9	MED25	NEK4	MYDGF	PA2G4	PILRA	CD226	SOS1	EIF4E	ZIK1	ATP6V1D	PIK3CA	PIAS2	PRRX2	ALK	ITGB3	EPHA4	BMP10	DIS3	ZNF655	DDIT3	ACTR2	TRAPPC1	GDF3	ATP6V1E1	USP27X	TBX6	GAP43	CCL3	OR4A47	GREM1	LCN1	RIMS1	NFXL1	GLIS1	FANCF	TSC2	SYF2	GCNT1	GRK2	SLC25A5	TBC1D21	UBE2R2	MAP3K5	DCX	PSMD10	F2R	SPACA5	ATP6V1H	P2RX4	SMARCA4	NOB1	POLR2A	OR5M3	ZBTB49	SPRY2	SMURF2	RPS4X	AMTN	HDAC7	MAPK1	INHBA	SMURF1	TRADD	BCL2	ESPL1	TAPBP	ITPR2	WNT3A	MAP3K13	TRIM71	VDAC2	GNB1	TRAF4	ITGB1	LAT	MYLK2	COA6	HDAC5	PDE10A	PLEK	ATP7A	BUB1	EXO1	ALDH2	ADD3	NOS1	TRIM26	THBS3	ITGAM	HMGCR	POLE	SNRPB2	SGCD	CCL5	CLN6	EPS8L2	PGLS	SPRED2	TRAT1	USH1C	CACNG1
PMC9241446-DataSheet_1.xlsx-Supplementary_file_1-Unnamed_200	R-packages limma (28) and clusterProfiler (29) respectively. The gene set libraries for GSEA ( **Supplementary File 1**)  Gene set library for GSEA  Click here for additional data file	COMMD9	HAMP	SNRNP200	VPS51	WNT4	P2RX5	FBXO39	PIM2	WDR6	NSG1	USP45	CANT1	ABCG8	ITGB1BP1	HDAC5	ZNF304	PTPN18	ITGA6	IKBKG	WASF1	FGF4	MACROD2	EPHB1	ZNF318	CDK11A	SPRED1	PYCARD	SPEN	STAMBP	EPAS1	ZC3H15	CARD16	IGFBP4	APLP2	SSTR4	BMP4	DDX49	HAUS1	SMURF2	ACVR1B	APELA	TMBIM4	CUL9	EPO	FOXN3	CDK5	CSF2RA	CALHM2	TRPC4AP	LHX1	MARK4	JUP	GLIPR2	TNFRSF1B	IL4	FLT1	PTPN23	RNGTT	FADS1	ARL3	SMCR8	XCL2	LHX3	MITF	TSSK1B	THBS1	CALM1	MLLT3	RPL13A	PLEKHM1	TRIM34	APAF1	KIF22	GDF5	MAPK14	FLT3	PPM1A	ADGRB1	CCL2	OR51B5	COL8A1	PRTN3	CTCFL	GTF3A	RORA	FANCG	RAB30	BUD13	RPLP1	RPL36A	RAB38	THOP1	ALG1L2	RAB18	PIK3C2A	GSK3B	PRNP	DEFB4A	GLRB	SART1	POLR2B	OR5M1	LBP	BOK	FOXI1	ZP3	PLXNB1	ACTR5	NIFK	SRC	MAPK3	TNFRSF10B	HSPA8	PIK3R3	FYN	CDK2	SP1	TRAF3	BECN1	MAX	PLAU	HSP90AB1	CHRM2	COL6A1	IL4R	PIK3CD	SHC3	MYLK3	SMARCC1	H2BC15	CAMK2D	CCL5	SCARB1	NCK1	FBXO5	LRIG1	RPS6KA2	EPHB3	ITGB7	SGCE	KYNU	ADD3	POLD2	BUB3	ITGAV	UPP1	POLR2F	BPNT1	FBXO7	NOS2	IL1RL2	SLC25A23
PMC9241446-DataSheet_1.xlsx-Supplementary_file_1-Unnamed_201	R-packages limma (28) and clusterProfiler (29) respectively. The gene set libraries for GSEA ( **Supplementary File 1**)  Gene set library for GSEA  Click here for additional data file	COPB2	HMGN1	VPS54	DACT1	ATXN10	FBXO31	UBQLN2	SDCBP	DLX4	GPR89A	CHRNB2	CDK1	SSX5	HDAC4	TBCCD1	CBLN1	SOS2	ZNF202	RALGDS	FGF5	MACROD1	EPHB3	PDCD4	DYNLT3	MAPK3	CFL1	CDC40	ROR2	KEAP1	DARS1	CHMP4C	IGFBP3	BTBD6	SSTR5	IMPACT	DDX47	FBXL15	USP22	FLCN	ERBB4	PIK3CA	BMX	CUL7	NFIX	TFDP2	MYO3A	CSF2RB	NHERF4	RBX1	PGR	MAP2K6	AMOT	CALCR	TMBIM1	IRF1	ITGB3	ADAMTS12	ARNT	ZNF322	CDC14A	TNFRSF25	LHX2	MYT1	HTR2B	INS	EPHA3	MLLT6	RPS3A	KMT2D	CAMK2D	PA2G4	TRAPPC8	GDF7	MAPK11	FLT4	HAND1	KRAS	CCL1	OR51B4	CTRB1	PGPEP1L	VDR	VEZF1	GLIS2	RNF168	RAB34	RBM22	MRPS33	EIF3A	RAB35	ARK2C	NEK6	ZPR1	CECR2	GSK3A	ARHGEF18	CAV3	P2RX2	RPS4X	OR10AG1	PDE4B	TBX1	BARX2	CBLL1	NUPR2	USP24	DCAF13	ACVR1B	MAPK1	INHBB	CAV1	PIK3R2	ITGB7	IL6	CGAS	ISG15	GNB3	BCL2L1	CBL	SHC4	ITGB1	NDUFA8	CAMK2A	CCL4	PGM1	NCK2	BUB3	IDH3A	SCARB1	TNNI1	TRIM21	SPEG	CCL5	BUB1	POLD3	HNRNPA3	COLGALT1	ITGB8	ABCD2	GUSB	DCAF11	LRRC8C	NCK1	FBXO4	TSHB
PMC9241446-DataSheet_1.xlsx-Supplementary_file_1-Unnamed_206	R-packages limma (28) and clusterProfiler (29) respectively. The gene set libraries for GSEA ( **Supplementary File 1**)  Gene set library for GSEA  Click here for additional data file	COX10	HPCAL1	PAPOLA	LMTK2	DDIT3	NTRK1	HDAC4	BIRC2	TRIM22	DLG2	FANCG	LURAP1	ATP11C	LRRK2	MEN1	SRF	IGFBP5	NRG2	BCL2A1	POU2AF1	SBK2	EIF5A	FANCL	EPHA8	ZNF552	THAP5	EPHB4	IL12RB1	SNRNP48	COPS9	HERC5	TNIP1	PXN	STAM2	ASMT	KLHL25	NPY4R	FER	EMG1	CDC34	RAD23B	P2RY1	CDK1	HLA-DRA	TRIM71	TNF	TRAF6	AAK1	FGF6	CLCA1	PINK1	MAX	CFLAR	GGA2	KSR1	DSG1	CD247	PTK2B	TSPAN15	PRRX2	KIF3A	TRADD	LTB4R	KMT2E	WT1	PGK1	MAPK3	AKAP9	TBX2	ADAR	EFEMP1	FCGR2A	KIF18A	TPX2	EPHA4	EPHB1	TRIM33	SEMA3B	OR2B3	ITGB2	HTRA4	MSN	SUPT5H	ZKSCAN3	RAD9A	RAB38	RNPC3	RECQL4	EIF3L	TCIRG1	SCG5	CFAP221	RNF181	B3GALT4	NCKAP1	VPS39	FBXO44	TRAF7	DNM2	SLC24A2	RAMP3	POLR2F	FGR	FEM1B	NCK2	SEMA3D	TFAP2A	RAD23A	DNM1	CASP3	IRF3	CASP9	DLG1	FGF1	BMF	CCL2	COL6A2	BIRC3	ITGAL	PIK3R3	ITGB4	NDUFA6	EDNRA
PMC9241446-DataSheet_1.xlsx-Supplementary_file_1-Unnamed_207	R-packages limma (28) and clusterProfiler (29) respectively. The gene set libraries for GSEA ( **Supplementary File 1**)  Gene set library for GSEA  Click here for additional data file	COX11	HS6ST3	RBM17	RAB12	UBA52	TCF7L1	NCKAP1	MDM2	ITGA1	DLG3	TRIM22	TAP1	STK3	SSX2	PTEN	HGF	MERTK	TRADD	FOXP4	RAB10	DHPS	CCDC13	EPHA7	CSF2	WEE1	MAP3K8	RBMX	COPS8	HERC4	RPS3A	INSIG1	B9D1	FBXO22	LMO7	NRXN2	IFNG	RRP7A	DBF4	TNIP1	FAM83D	TMBIM6	BCL2	RNF180	ATN1	LHX1	PIK3C3	FGF7	SLC15A4	UBE2S	NOTCH2	RABGGTB	RAB23	ANGPT1	PECAM1	BAK1	IL2RA	SNRNP40	USP3	TMEM107	HTR2B	CXCL9	NOTCH1	CNOT8	FNIP2	EPHB1	MST1R	ZNF860	SNU13	ZKSCAN7	HMGCL	NPC2	TMEM115	CSNK2B	EPHA3	FYN	UHRF1	SEMA3C	OR4F5	ITGB1	SPPL2C	DNMT3B	FOXN1	NEK4	RAD9B	RAB35	DDX42	ING4	NUP35	ERP29	TMEM216	CUL3	B3GALT6	MAPK8IP3	FBXO45	TRAF6	SHC1	DNM3	SLC24A5	LRP6	IGF2BP2	OR2W3	POLR1C	DAPK1	ACVR1	SEMA3E	KANK2	TGFBR1	IL7R	BLNK	IRAK1	CREB1	FGF2	MAPK1	CYSLTR2	BCL2L1	FYB1	PIK3R2	ITGB3	NDUFA5	MAPK9
PMC9241446-DataSheet_1.xlsx-Supplementary_file_1-Unnamed_208	R-packages limma (28) and clusterProfiler (29) respectively. The gene set libraries for GSEA ( **Supplementary File 1**)  Gene set library for GSEA  Click here for additional data file	HTR7	RBM15	MYO1D	PFDN5	TIE1	PRPS1	VCP	ANGPT1	DLG4	POLG2	ATP11B	STK4	SETDB2	INS	MINK1	EPN2	RASGRF2	FOXP3	RAB15	PA2G4	USP45	EPHA2	NIBAN2	SBK2	EIF4A3	PTPN6	HERC3	SARS2	HTRA2	CIBAR1	ABL2	FBXO11	NRXN1	NDUFS4	RPL36A	PPP2R2D	RAD23A	FGA	ALK	LCP2	CUL2	FOXO3	ZNF418	TOP1	RASGRP1	ATP6V1F	UBXN11	MAZ	TNFRSF1A	RAB40A	XCL1	TRB	NEPRO	IL2RB	TSPAN14	MITF	NEK1	DUSP19	CCL3L1	BLM	KAT6B	DOLK	EPHB3	CCNC	TBX1	RPF1	ZNF888	KIF2B	NET1	ATP6V0D1	FHL2	PTEN	OR5H6	ITGB6	SPPL2B	HMGA2	MAF	CTCFL	FTO	RAB36	ELAVL1	WRN	EIF3F	TTK	STEAP3	CEP162	RNF180	FBXO31	PKD2	MAPK8IP1	SHARPIN	MAP3K10	FCGR2B	TCIRG1	LRP5	IGF2BP1	OR8B8	DDIT3	GZMB	CNBP	SEMA3B	NDRG4	NFKBIA	CSF1R	EPN1	ZNF250	TBP	CASP3	RB1CC1	CYSLTR1	FGFR1	CNR1	PLD2	PIK3CD	NDUFA4	MAPK8
PMC9241446-DataSheet_1.xlsx-Supplementary_file_1-Unnamed_212	R-packages limma (28) and clusterProfiler (29) respectively. The gene set libraries for GSEA ( **Supplementary File 1**)  Gene set library for GSEA  Click here for additional data file	CPT1B	ID2	NCBP1	RAB13	HDAC1	RGS11	NRGN	KLHL11	EIF2AK3	GRIA2	RAD9A	SLC9B1	IRAK1	PA2G4	ZIC2	ADRA2A	BMP2	STK3	SKI	RAB17	NSMCE4A	FBXO31	EPHA4	TNF	NOP53	AIP	U2AF2	EPO	BCL11A	EEF1G	IPO5	CEP126	MEN1	FBXO10	HTR2B	LRRK2	KRR1	TAF2	SENP2	NTRK1	APIP	PSMD11	FBXO25	ZNF658	UBC	ATP13A1	RNF185	RORB	BMP6	RAB40C	PTPN11	ALAD	TREM1	CEBPA	FOXP3	CCDC39	BOK	HMGB1	CHUK	ITLN1	TBX3	RPL36A	ZNF883	TRA2B	TRAPPC3L	PKHD1	TIAL1	EPHA6	HHEX	RPS6KA5	OR5H2	ITGB5	PSEN1	TGFBR1	LHX1	PDS5B	ERP29	PPWD1	RPS8	EIF3B	CNBP	RAB1B	MAGEL2	STK24	RPS6KA6	STX1A	KCTD2	SPN	APOA1	CLCN4	MUSK	POLR2I	DRD2	FLT4	GLRX2	SMARCA4	SEMA3F	FOXO4	CDK1	CSF2RA	EPN2	ADRM1	LTBR	BCAR1	WEE2	COL6A1	S1PR1	GNB4	NTRK2	ARID1A	HDAC2	CAMK2G
PMC9241446-DataSheet_1.xlsx-Supplementary_file_1-Unnamed_214	R-packages limma (28) and clusterProfiler (29) respectively. The gene set libraries for GSEA ( **Supplementary File 1**)  Gene set library for GSEA  Click here for additional data file	CRBN	IGSF21	SON	RAB17	ZNRF3	MET	SLITRK1	LTN1	PTPN14	CPLX1	VCP	SCNN1G	DRD4	FOXL2	TRIM26	STK24	MMRN2	KNG1	TFCP2	RAB18	DAB2	RNF169	EPHA3	YY1	PPP1R13B	TNFRSF10D	CSTF2T	CSF3	COMMD1	MTRF1L	SESN1	UBXN2B	DHPS	COPS5	NPBWR1	BMP15	RPL23A	DCTN3	TNIP2	TIE1	MCL1	FBXO22	KMT5A	LHX9	FNIP2	NRTN	TRPA1	SQSTM1	GLIS1	BMP5	RAB24	OPRM1	CEP290	MYLK3	EIF4A3	WT1	ACTR3	TRIM44	CXCL1	FGF2	ZNF436	LCK	DHX33	HAND2	MDN1	SLC2A4RG	TRIM27	FCGR3B	GRIA1	KAT5	KDR	EPHA8	SUMO1	SLITRK3	OR5H1	ITGB4	PSEN2	AHI1	TCF4	TNFRSF1A	EME1	PTBP1	RPS6	NUP107	CCAR1	RAB35	WHAMM	FBXO21	GGCX	ZIC1	APP	KLHL42	FASLG	PECAM1	CLCN1	EGR1	POLR2K	OR5AU1	INS	MTOR	SFRP2	USP20	IL18RAP	EPN3	IL2RB	GSK3B	RPS6KB1	COL6A3	MAPK9	IGF1R	DNMT3B	S1PR4	COL6A6	NOTCH1	PLA2G12B	MAPK3	H2BC14
PMC9241446-DataSheet_1.xlsx-Supplementary_file_1-Unnamed_218	R-packages limma (28) and clusterProfiler (29) respectively. The gene set libraries for GSEA ( **Supplementary File 1**)  Gene set library for GSEA  Click here for additional data file	CSE1L	SYF2	BECN2	DYNLT1	EPHB1	BTBD2	IMPACT	OR10J5	HELB	RNF185	OXSR1	BCL6	TRIM22	CDH13	CXCL8	CASP9	ZNF675	RND1	CDK2	NUAK2	DDRGK1	TRIM21	TNFRSF10A	POLR2A	TSPAN31	KLHDC8A	RPL36A	SESN3	AMBN	COPS3	OPRK1	THPO	ABCE1	PPP2R2A	USP20	HAND2	TBX1	TRB	BTBD1	WFS1	GMNN	NTRK1	MAP2K7	CALHM6	PRKN	MED31	BMP2	MFN2	TNFRSF1B	LRTM1	U2AF2	DMTF1	IQCB1	TBXA2R	SALL1	ZNF432	PIK3CD	CCNL2	CDC45	RPL23A	SP1	CAMK2G	COPB1	BANP	YES1	ACTN2	YAF2	MAPK3	OR2AJ1	LAMA1	NPEPPS	GCM1	ZNF639	UBB	SMN1	DONSON	AP1G1	EPHA1	CLU	CBY1	SMURF2	BMP2K	CSK	CPNE6	ERCC8	FAM162A	NLGN3	LRRC8B	FOXF1	OR2T27	POLR2F	CDIP1	EPAS1	ZNF609	TBRG1	USP37	TNFRSF9	HDAC2	TNFRSF14	LTA	PIK3R3	COL6A5	BAK1	RASGRP4	GHSR	CREB5	GSTT4	TIAM1	ITGAV	KRAS	SRF
PMC9241446-DataSheet_1.xlsx-Supplementary_file_1-Unnamed_219	R-packages limma (28) and clusterProfiler (29) respectively. The gene set libraries for GSEA ( **Supplementary File 1**)  Gene set library for GSEA  Click here for additional data file	CSHL1	IL3RA	GOSR1	MTCH1	CSK	UBC	CDK6	GPR88	CLSPN	ABCG4	NGF	ZNF639	VIL1	GSK3A	MCF2L	MAD2L2	RND2	CEP43	UBA1	PDCD10	RB1CC1	NFKB1	POLR2B	FOXO4	KLHDC8B	EIF4H	ABL2	APOA5	COPS2	HCRTR1	ERBB2	DDX27	ACVR1B	PSMD11	TYRO3	NTRK1	STOML2	BTBD3	FST	CHUK	KL	TPCN2	RNF34	SALL3	CDK5	CAPN3	BMP2	CPPED1	CD300LB	LRTM2	RPL10A	ZNF317	HRH4	MED30	ZNF311	PIK3CG	CCNL1	HHEX	C1D	SP3	VSTM5	CR1	ARL3	TP63	NUS1	CRADD	TRIM28	SLITRK6	PLG	MMP24	MAX	SP7	ABL1	PDCD6	CTNNBL1	ILF2	CCL2	SLAMF1	HIKESHI	PTPN23	DTX3L	FBXO27	FYN	STX17	ANAPC5	UBD	BAK1	RAB27A	OR1D2	POLR2H	LTA	CCNK	MIEN1	TMEM127	PSMD10	TNFRSF4	VPS4A	VDAC2	CGAS	CUL2	CDC42	ITGB7	SMARCD1
PMC9241446-DataSheet_1.xlsx-Supplementary_file_1-Unnamed_220	R-packages limma (28) and clusterProfiler (29) respectively. The gene set libraries for GSEA ( **Supplementary File 1**)  Gene set library for GSEA  Click here for additional data file	CSMD1	IMMP2L	BUD13	MGRN1	SCARB2	FYN	BTBD1	BCL6	UBC	SLC28A3	MTOR	BCL3	VCL	YWHAB	GPER1	AGRN	BCL2	POLG2	KDR	RIDA	IFNW1	TRA2A	EGFR	FBXL2	NDUFA7	SLC38A9	GALNT11	APOA4	MELTF	GABRG1	DVL2	WDR3	USH1C	USP36	SPRY2	UNC5B	PSMD12	TRIM69	RITA1	FMR1	PDPK1	KSR1	CLCN7	UBXN2B	SALL4	CEP250	IL6	PKM	CD300LD	PIK3CD	U2AF1	ADGRE5	PIM2	ZNF552	PHKG2	INSR	BAHD1	UBA52	PIK3CB	TRIM22	DSP	KLHL12	NCOA3	ACTN1	BEND3	EPHB1	OR2A7	ITGAM	MMP26	DDX5	OGT	MEN1	KATNB1	BCAS2	RPSA	CCL1	EIF5A2	CEP290	SMURF1	STK19	NRCAM	LRP1	DDIT3	TNFRSF8	LRRK2	LRRC8C	TFB2M	OR2F2	LURAP1	VDAC1	CCNH	CCL7	PDPN	PSMD13	IL13RA1	VPS4B	PIK3R2	FGF6	MMP9	F2R	CUL1	PLAAT3	KDM3A
PMC9241446-DataSheet_1.xlsx-Supplementary_file_1-Unnamed_222	R-packages limma (28) and clusterProfiler (29) respectively. The gene set libraries for GSEA ( **Supplementary File 1**)  Gene set library for GSEA  Click here for additional data file	CST6	ISLR	USP39	HDAC6	PCDH1	BTBD3	SCGB3A1	RAG1	ABCG5	ZFP91	L3MBTL1	CEMIP	LRRK2	ECT2	ZNF431	EPS8L1	DLX2	RAD9A	AAMDC	RBBP4	TRAF6	POLR2C	HMGN5	FBXL5	RWDD1	MYOD1	ABLIM1	COPS8	HTR3E	P2RY1	RPL10A	CDC45	PSMD10	ACKR3	NGF	TRIM68	SCRT2	PHB1	LCK	NRG1	CLCN5	UBE2D3	NELFE	AKT1S1	FLT3LG	TNFRSF25	KPNB1	CD300LF	CCL8	HHEX	ZNF436	PPM1A	BDKRB2	ZKSCAN3	ZNF551	TLK1	XRCC6	FBXO5	DDX27	SMCR8	CPPED1	KIF3C	RHOH	PTK6	PNMA3	CNBP	FYN	OR13A1	ACAN	UBD	PIP	NELFA	NFE2L1	RFC4	HIKESHI	DDX17	EEF1A2	EIF2D	LRP5	HSP90B1	BFAR	FBXO21	STX10	KCTD13	ABL1	FGR	ATP7A	IGF1	OR5L2	POLR2K	ITGB2	PTK2B	PSMD12	XCL1	AGAP2	PIK3CD	ZNF418	VDAC1	ATP6V0E1	RASGRP1	ADRA2B	MDM2	GSTT2	PLA2G10	SMARCD3	HDAC9
PMC9241446-DataSheet_1.xlsx-Supplementary_file_1-Unnamed_223	R-packages limma (28) and clusterProfiler (29) respectively. The gene set libraries for GSEA ( **Supplementary File 1**)  Gene set library for GSEA  Click here for additional data file	CSTF2	ITGA9	CELF1	DCTN1	SRC	SRRM4	RNF175	NF2	MCHR1	MEN1	ABCG2	SBK2	ZC3H6	NOTCH1	CBY3	BOK	KANK2	EPS8L2	SHC1	RAD9B	MUSK	KMT5A	BCL2L1	PUF60	DDRGK1	PAF1	RPL35A	SSTR1	ABLIM3	ADORA2B	SCG3	HTR3B	DVL3	RPS4X	HAUS8	PSMD13	SPRY1	KLF4	DTX3L	NFKB2	UBP1	SNRK	MT3	SLC26A9	RNF38	PAPOLA	BCL3	STX7	CHI3L1	NFASC	CD300LG	PTPRZ1	POLR2B	ZFP28	PARVA	LCK	BLNK	NEK4	ZNF793	CCL2	CMC4	YAF2	WDR3	NFE2L2	PKM	KIF3B	RHOF	IGF2	SFRP4	HJV	NRCAM	OR2A4	ADAMTS5	GGT1	IFNG	CBFB	RFC5	CDC40	COPS5	RPL7A	NOD2	GGA1	CEP131	STK10	LRP8	STUB1	BMF	ADGRB1	PLD4	HNF1B	OR10AD1	POLR2L	PLAG1	CCNC	CCL3	RBBP4	USP32	TNFRSF19	PLD2	CHUK	CASP8	FGF8	ADRA2A	IL7R	GSTT1	MET	KDM3B
PMC9241446-DataSheet_1.xlsx-Supplementary_file_1-Unnamed_226	R-packages limma (28) and clusterProfiler (29) respectively. The gene set libraries for GSEA ( **Supplementary File 1**)  Gene set library for GSEA  Click here for additional data file	CX3CL1	ITSN1	RNPC3	WDR91	FLT3	NEURL1	SMURF2	BMPR2	CBLN1	RFC2	UBA52	ZC3H8	PLAU	ADAMTS12	CTNNBL1	UBE2D3	HTR2B	VCP	TNFSF18	RPS3	FSCN1	TRA2B	NTF3	DCUN1D5	WARS2	MMP9	DYNLT2B	CPE	RAB1B	GABRG3	FNIP1	DCAF13	USP32	LTK	EVI2B	PTPN22	RNF168	MAGEL2	CSNK1G3	IL3	SLC26A8	UBE3A	CDK8	TNFRSF25	RAB28	SHC1	TSPAN14	CCL4	DHX57	ZNF432	NOS1AP	TAC1	PYHIN1	ZNF790	EPHB2	MIF	ZNF841	RPS4X	CELF1	NFASC	SPTB	VAV1	CNKSR1	EPHA2	EREG	OR10J1	ADAMTS4	CPA5	NFE2L2	CD27	DTX3L	GGA3	SNRPA1	POLE3	AQP1	GGA2	P2RX7	BCL2	B3GALT1	CSNK1D	APC2	STPG1	LTF	WASF1	HNF1A	OR51V1	ATP2A1	E2F1	H2AC4	USP34	TNFRSF1A	ZFP92	VAC14	CHUK	PIK3CD	MAP2K6	RLN1	EIF4EBP1	FGF3	FLT1	ATP5MC1	HDAC7
PMC9241446-DataSheet_1.xlsx-Supplementary_file_1-Unnamed_227	R-packages limma (28) and clusterProfiler (29) respectively. The gene set libraries for GSEA ( **Supplementary File 1**)  Gene set library for GSEA  Click here for additional data file	CYFIP2	IZUMO4	DDX42	ERC1	FLT4	NINJ2	SMURF1	BMP10	RFC3	PRR5	HMBOX1	FGF1	CYP26B1	PIDD1	UBE2D1	ADRA1D	BLM	XBP1	ZNF425	XAF1	POLR2F	HAS2	CTR9	RPS6KB2	TNFRSF1B	TEKT2	APOA1	CSF1	HCRTR2	NTRK2	DIS3L2	PSMD14	FLT3	IL2RB	PIK3R2	KBTBD11	MED25	GLIS2	CSNK1G2	IL2	ATP13A4	UBE2D2	SP1	RBM25	TBC1D12	LRRK2	VAPA	ITGAX	POLR2D	ZNF311	AHI1	P2RX4	PTGIR	EDF1	SRRT	ACVR1	GDF2	SMARCA1	BMS1	ONECUT1	PFKL	TAPBP	VAV2	PIK3R1	EPHA1	SMARCA4	OR2A1	USP25	RBMS3	TTF2	DLX5	ACTR5	VPS26C	RBM41	MRE11	CRKL	RAB23	GOLPH3	BLMH	FNTB	CPNE1	CLOCK	APAF1	PDLIM7	OR2V2	HSPD1	E2F2	MORC3	TNKS	BMP7	GRK2	MAPK9	ITGB2	MTOR	MDM2	MAP2K7	NMUR1	FGF4	PLA2G1B	RPS6KA6	HDAC8
PMC9241446-DataSheet_1.xlsx-Supplementary_file_1-Unnamed_229	R-packages limma (28) and clusterProfiler (29) respectively. The gene set libraries for GSEA ( **Supplementary File 1**)  Gene set library for GSEA  Click here for additional data file	JPH4	ESS2	TRIM27	ZIC1	AXIN1	HTR2B	HTR1F	LRWD1	ITGB3	ZNF749	CORO1C	IRAK3	PLEKHG2	ATN1	TBX2	CUL5	MIF	ZNF423	LRRC3C	POLR2H	RAB25	DCUN1D3	ABCE1	IMPACT	NPHP3	TARS1	ASB14	CORT	TBX1	EIF2A	USP34	PSCA	MET	CUL4B	TRAF6	NIPBL	MYLK3	PPP5C	KCNK3	KLHL35	CDK4	ALK	TBC1D13	PIK3R5	IMPDH2	IGL	CCL2	POLR2F	ZNF672	CFAP221	P2RX2	LTBR	AHR	RUNX3	IGF1	MED13L	DIS3L2	MLLT6	TSPAN14	COL7A1	RHOC	BTK	EPHA4	IFI27	OR10J4	ITGAV	MMP8	DDX3X	GLIS1	BMP10	RAD23B	RAB23	RBMX	NHP2	FLT3LG	RAB20	CCDC65	PSMD11	B3GALT2	RILP	RNF11	FOXL2	CRP	FOXE1	SYT10	BNIP2	E2F4	F2R	USP35	ACVR2B	GRK4	SIN3A	ZFP90	RPS6KB1	NOTCH3	ANGPT2	GRIA3	FGF3	FGF6	FLT4	RPS6KA1	MAPK3
PMC9241446-DataSheet_1.xlsx-Supplementary_file_1-Unnamed_231	R-packages limma (28) and clusterProfiler (29) respectively. The gene set libraries for GSEA ( **Supplementary File 1**)  Gene set library for GSEA  Click here for additional data file	DCAF10	KCND1	SNU13	VPS39	CSK	ADGRA2	NEMF	CDC73	HTR1D	INS	CIITA	ARHGAP4	ERBB3	DAPK3	FOXO4	NTRK3	BOD1L1	IGF2	PIAS4	POLR2I	ADORA3	DCUN1D1	RPL10A	FER	STX7	BMP15	ASB15	GLRB	SPDYE5	USP35	ARRB2	UBA52	MDM4	MAEL	FLT1	RASA4	SLC26A7	RCHY1	PIR	BMP10	RAB29	PTPN22	RAB14	FYN	POLR2H	ZNF793	CEP43	MET	IL2RA	CDK7	ZFP37	MAPK10	GDF7	PEX14	ZNF629	IMPDH1	MCFD2	IL1B	GRB2	EPHA3	RAMP3	ADAMTS9	MMP1	GSK3A	GLIS3	ONECUT2	HMGA1	RAB20	ISY1	RRBP1	ZNF703	RAB21	CLUAP1	PSMD13	PIM2	RAB11FIP4	ZNRF1	DNM2	PLA2G1B	HIVEP3	SLC24A4	BNIP3	CCNL2	IGFBP5	FOXK2	TNFRSF1B	GRK6	BAK1	AP1G1	ATP6V1A	BDNF	CALCB	IGF1R	FGF8	MAPK9	RPS6KA3
PMC9241446-DataSheet_1.xlsx-Supplementary_file_1-Unnamed_233	R-packages limma (28) and clusterProfiler (29) respectively. The gene set libraries for GSEA ( **Supplementary File 1**)  Gene set library for GSEA  Click here for additional data file	DCLK2	KIRREL3	ELAVL4	EPHB2	NHLH1	CUL4A	CCN1	HTR1B	SMC1A	GRM4	SMARCC2	CAMSAP3	DACT3	NGF	FOXO3	CEP131	PDS5B	PTK2	MAP2K2	HNRNPA3	CHP2	KLHDC7A	MTRF1	TNIP3	TEKT4	KNG1	ASB13	ZACN	PLAUR	FOXK2	DDT	EPHB6	CHUK	BCL2	ZNF536	TNFRSF4	FLT4	NRG4	STOML3	RBBP6	CEBPZ	LRRK2	STX2	HTR2A	BPI	CLEC2B	IL1R1	POLR2I	ZNF670	TRIM59	TRIM32	PTX3	SP3	DACH1	ULK1	GDF9	SMARCA5	ZNF623	P2RX1	SAR1B	BST1	ATP6V1B2	SFRP1	FOXG1	C5AR1	MMP3	UBR5	SOHLH2	MLLT3	RAB21	YBX1	TYMS	TIPIN	LAMP2	CFAP20	PSMD14	PIM1	MYO5A	RMND5A	BMP4	ANXA11	TP63	OR5K4	BNIP1	E2F7	IGFBP3	RHOT1	IL2	GRK5	SKP1	NOTCH1	HSPA2	SOS2	VTN	TPR	MAPK8	SLC25A20
PMC9241446-DataSheet_1.xlsx-Supplementary_file_1-Unnamed_239	R-packages limma (28) and clusterProfiler (29) respectively. The gene set libraries for GSEA ( **Supplementary File 1**)  Gene set library for GSEA  Click here for additional data file	DDX19B	LIN7A	CTNNBL1	ST8SIA2	PSMD13	ZNF503	CDK5	CDK2	UCP1	HAND1	SRGAP3	NTRK1	REST	RUVBL1	DNAJA2	NEK1	FOXE3	NFKB1	CUL1	HNRNPA1	STOX1	KLHL2	SHMT1	HPS1	RPL36A	ASB10	GRM3	SBK2	TAF10	CCL5	FLT3	NLRC4	PHF21A	LANCL2	PHKG1	LAT	CNGA3	RNF168	BMPR2	CASP8	RABL2A	PIK3R6	HSP90AB1	ITGB2	MAPK13	MRPS18C	FOXO3	YWHAG	SRC	CEBPB	ENY2	ZNF548	TP53RK	NODAL	EPAS1	ATRX	ACP3	SPAST	FSHR	ATP6V1C1	TNFSF18	IFI16	GFY	CPD	DRD1	MSC	CIITA	FAN1	RBM5	RPS5	MIF	STX7	FBXO40	KSR2	CSNK1E	DCAF11	BCL6	PRB3	TYRO3	FOXD1	OR2T11	EGR4	RGCC	ASXL1	BMP4	IL2RA	ITGB3	MAPK1	RASA1	CALCR	FGF9	TXNRD3
PMC9241446-DataSheet_1.xlsx-Supplementary_file_1-Unnamed_240	R-packages limma (28) and clusterProfiler (29) respectively. The gene set libraries for GSEA ( **Supplementary File 1**)  Gene set library for GSEA  Click here for additional data file	DDX25	BCAS2	BCL11B	GSK3B	DRD2	OR56A1	MCM4	ATP1A3	TNP1	WASHC1	PTGIR	ERCC3	YY2	P2RX7	ABL1	EPHA10	TFDP2	RORC	F2R	KLHL3	TNFAIP3	NEK6	D2HGDH	ASB11	GRM5	KCTD11	ASXL2	MAPK3	HDAC2	UBR2	CREM	SMARCE1	TLK2	SOS1	SLC36A2	UBE2R2	NFAT5	RABGGTA	RABL2B	TCIRG1	ITGB1	MAPK11	MRPS18B	ZFP37	FLT1	HDAC4	SHC1	ZIM2	NUAK2	CCNQ	ZNF324B	TBX4	ITGB2	SCFD1	ARHGEF4	ATP6V0A1	XBP1	E2F1	OR4D9	ATG4C	AMH	POU2F2	BCAS3	HUS1B	TBC1D14	SART3	NT5M	IGF1	STX6	ARL13B	FBXO41	KSR1	ARFGAP2	BUB3	PANO1	CSNK1G1	ATMIN	OR2T12	MED25	EIF3F	TNFRSF21	IL2RB	ITGAL	BAK1	EIF4EBP1	RASA2	SHC4	LEPR	THEM4	APAF1
PMC9241446-DataSheet_1.xlsx-Supplementary_file_1-Unnamed_241	R-packages limma (28) and clusterProfiler (29) respectively. The gene set libraries for GSEA ( **Supplementary File 1**)  Gene set library for GSEA  Click here for additional data file	DDX27	LRRC75A	RNGTT	BCL11A	GSK3A	SKIL	CHRFAM7A	MCM5	TRIM33	SRGAP2	TIE1	MNDA	YY1	P2RX5	NEK4	ARL6IP1	RIOX2	FASLG	IGFBP6	KLHL4	HMGB2	VTA1	CCDC59	CDH2	GRM7	INSM1	ASXL1	CCL4	FLT4	ZAP70	UBR1	RORC	RPL13A	TLK1	PSMD11	UBA1	MLLT1	CASP6	ADPRHL1	APELA	IRAG2	COLEC12	IL23A	MRPS18A	HMGN5	LRGUK	CANT1	THBS1	DLX5	ZNF789	CHEK1	CRIPTO	E2F1	NELL1	VPS51	ARHGEF5	ATP6V1C2	MIF	ZNF703	OR5B12	ATG4B	WNT3	ZFHX3	TBX1	HMGB1	STX7	RNF113B	LZTS1	IGF2	TBC1D15	IFT52	SHARPIN	EIF2AK2	ARFGAP3	NF1	FOLR2	NCOA4	OR5H15	FOXF2	TMEM115	UBA52	IL7	VPS45	SRC	GRIA4	IBSP	ITGA3
PMC9241446-DataSheet_1.xlsx-Supplementary_file_1-Unnamed_243	R-packages limma (28) and clusterProfiler (29) respectively. The gene set libraries for GSEA ( **Supplementary File 1**)  Gene set library for GSEA  Click here for additional data file	DEDD	LRRTM3	CDC40	BTD	PSMD14	MAGI2	KCNK3	MCM6	ATP10A	HDAC5	SRGAP1	LMTK2	ITGB3BP	RUVBL2	P2RX4	MOAP1	PKHD1	RIOX1	RORA	IGFBP3	KLHL5	CXCL6	NEK7	RPL23A	RBBP7	SPG11	NOP53	UBA52	CCL3	MALT1	CDC73	GLIS1	EIF2AK3	EPHB1	PSMD13	LRRC8A	BIRC2	MLLT3	TNFRSF18	SMAD7	THPO	ITGAL	STX1A	DHX40	GPR89A	HDAC9	ZNF547	CHEK2	TXN	STAT5B	ZNF616	TCIRG1	SEC22A	RHOV	PDK2	IGF2	E2F7	OR4D6	ATG4A	NTRK2	ECD	ZBTB38	RAD21	CSE1L	POLR2B	RPS3	SRPK2	TBC1D12	VSTM5	PEDS1-UBE2V1	MON1A	ITGA6	CSNK1G3	SUPT3H	OR13D1	FOXF1	DLG5	OTUB2	BMP2	FOLR2	MAPK9	PSEN1	SOS1	HTR1F	ITGA1	TXNRD1
PMC9241446-DataSheet_1.xlsx-Supplementary_file_1-Unnamed_245	R-packages limma (28) and clusterProfiler (29) respectively. The gene set libraries for GSEA ( **Supplementary File 1**)  Gene set library for GSEA  Click here for additional data file	DENR	MAGI1	SNRNP40	ITM2A	TNFAIP1	TBX1	MCM7	ATP2C2	EIF4A2	ARID2	KCTD6	MTCH1	KMT5A	P2RX2	ZNF385A	FFAR4	NCL	BAG4	TNFRSF10D	KLHL1	WNT11	RABL2B	RAB12	WDTC1	HDAC3	OTUB2	CCL2	OPA1	UBA52	FBXO40	GLIS2	FOXL2	CSK	PSMD12	HTR3D	TSG101	DVL1	CASP1	DLG1	IRAK1	TTR	SAMHD1	AKAP6	RRAGC	ZFP30	FLT4	PIK3CG	ZNF546	INSR	RASSF2	EGR2	ZNF611	ITGAM	SORL1	MSTN	RHOA	RNF144B	XRCC5	OR4D5	METAP2	FAM98A	NCBP1	FOXJ3	PEDS1-UBE2V1	RAB28	FIP1L1	ABCF1	ACER3	TBC1D13	LONRF3	MERTK	SOS1	NR5A2	IGF1	CDH13	USP14	IL9	SPG21	ITGB3	MAPK3	IBSP	TRADD	HTR1D	HSP90AA1	SP1
PMC9241446-DataSheet_1.xlsx-Supplementary_file_1-Unnamed_247	R-packages limma (28) and clusterProfiler (29) respectively. The gene set libraries for GSEA ( **Supplementary File 1**)  Gene set library for GSEA  Click here for additional data file	DFFA	MAN1C1	ERCC3	ITM2B	UBR2	SKOR2	NRXN2	TOP1	BEST1	HDAC4	HSPA5	DCN	ITGB1	PITX2	FXN	RFC5	SOX8	DGKQ	NDN	TNFRSF10B	KBTBD7	GPER1	KIF24	MGAT4A	IGFBP1	BRAT1	USP14	CCL1	EPHB1	FBXO41	VPS72	SP3	STK32B	YWHAB	HTR3E	KLHL15	RREB1	PIDD1	HGS	ITGAX	AQP4	LMF2	ZNF429	CFAP206	CXXC5	CCL8	DVL3	NKX6-2	CSNK1E	SOX2	IGF1	MYLK2	FCAR	TRAPPC6A	RHOU	MST1	PIK3R1	IGF2	OR14I1	CPO	NGF	NFKBIB	FOXJ2	MUTYH	STX5	PUF60	EEFSEC	ACER2	RAB29	RNF24	BMX	DOC2A	DIABLO	COLEC11	NR5A1	TP73	MXD4	USP27X	IFNG	SRC	BUB3	ATP6V1F	DUSP16	OPRM1	ITGA5	PIK3CB
PMC9241446-DataSheet_1.xlsx-Supplementary_file_1-Unnamed_250	R-packages limma (28) and clusterProfiler (29) respectively. The gene set libraries for GSEA ( **Supplementary File 1**)  Gene set library for GSEA  Click here for additional data file	DHRS1	MAPK3	SNRNP48	FUT10	SHARPIN	NGF	DBH	TERF2IP	ATP6V0C	HDAC9	RPS6KB1	DDX20	RFXANK	SLC25A5	RFC3	INSRR	MAP3K10	LEPR	NHERF1	KBTBD2	DRD1	TMEM231	SFTPA2	CISH	RB1CC1	USP16	EPHB4	EPHB2	PIK3CD	RNF25	NIPBL	ZNF639	STK32C	PSMD14	ATP2B2	CUL3	ARNT	DAPK2	FGF10	FGA	PGM1	CSK	FLT3LG	DHX32	ZIM2	SPATA6	DHX58	CCL4	TRIM44	ZNF665	HASPIN	SOX9	IKZF1	CXXC1	ITGAX	VAPB	ATR	VEGFD	TNFRSF6B	SNW1	OR10Q1	ADAMTS13	KLF2	IRF1	PPM1A	EYA1	RAB29	TRA2B	EEF2	NODAL	TBC1D16	FBXL19	PIK3CA	GOLGA4	TRADD	WIPF3	TFAP4	HNF1A	CUL5	USP11	TNFRSF25	WIPF1	ITGA5	STK4	ERBB2	HTR1A	ANGPT1	IL3RA
PMC9241446-DataSheet_1.xlsx-Supplementary_file_1-Unnamed_252	R-packages limma (28) and clusterProfiler (29) respectively. The gene set libraries for GSEA ( **Supplementary File 1**)  Gene set library for GSEA  Click here for additional data file	DHX16	MARCKSL1	AURKAIP1	PPP1R17	TBX5	HTR2A	HMGB3	ATP8B2	PPM1F	MMP9	SPRY4	FLCN	MED27	CDCA7L	TICRR	VEGFA	ZNF417	PIM1	ADRA2A	KBTBD3	WNT2	KIF27	IGFBP4	PRR5L	USP11	EPHA6	MALT1	FBXL18	BAG3	NF2	ACVR1	SHC2	ATP2B1	KLHL11	ZBTB32	DAPK3	FGB	KRT1	STAT5B	DHX34	ZNF668	DYNC2LI1	TRIM25	CCL2	SMARCC1	ZNF544	SRPK2	INSRR	IKZF4	ATRAID	PGM2	RAB13	ARHGEF7	TYK2	EPHA10	PAF1	OR4L1	UFSP2	GREM1	CDK7	HAND1	EYA3	STX3	POLR2G	NR4A2	PTGFR	NSF	FBXL14	PIK3C3	GOLGA5	HMGB1	RABEPK	ID2	CCNQ	PHB1	USP13	BMPR1B	WIPF2	PTK2B	LAMB3	ERBB4	SSTR4	ITGA3	BCL2
PMC9241446-DataSheet_1.xlsx-Supplementary_file_1-Unnamed_254	R-packages limma (28) and clusterProfiler (29) respectively. The gene set libraries for GSEA ( **Supplementary File 1**)  Gene set library for GSEA  Click here for additional data file	DIRAS1	MC4R	ISY1	PCDH10	SGTA	ADRA1D	TNFAIP1	EIF2S3	SUMO1	BMP2	CRY1	MAPK9	FOXN1	HDAC4	SPIDR	KRT18	PGR	LRRC4B	DUSP22	PDZRN3	DRD5	IFT20	SEC11A	LRRC41	FLCN	USP13	EPHA8	FBXL16	ZKSCAN3	KHDRBS1	DCLK3	RASGRF2	GABRG3	CUL1	KLF4	OXSR1	IFT27	TBX1	MAPK14	XBP1	DHX36	ZNF426	CCL3	KLRG1	SMARCC2	ZIM3	WNK2	CSHL1	MED12L	ZNF607	PTPRN2	SEC22C	PAK1IP1	VAV1	RASSF2	RCOR1	OR7A5	DPP3	TBC1D5	FEV	MET	ASCC2	TBC1D16	SNRPB2	EIF4G1	PKHD1	ATP6V0C	FBXL12	AGFG1	STK3	CLN3	MSTN	PAXIP1	ARRB2	BMPR2	CCL2	MKNK2	SSTR5	PPP2R5C	SOS2
PMC9241446-DataSheet_1.xlsx-Supplementary_file_1-Unnamed_257	R-packages limma (28) and clusterProfiler (29) respectively. The gene set libraries for GSEA ( **Supplementary File 1**)  Gene set library for GSEA  Click here for additional data file	DLD	METRNL	AKAP8L	GBA2	KCTD2	CBLL1	NPBWR1	HMGB2	CASQ1	BEND5	TMIGD3	MET	RPS6KA2	MED26	HSP90AB1	CUL4A	ARHGEF2	LHX9	EIF4G1	TOP2B	H2AZ1	TMEM17	RPL10L	CKAP4	SPDYE1	TNKS2	MAPK8IP2	FBXL12	DR1	ZC3H6	DCLK2	RASGEF1A	P2RX7	FBXO22	PPM1D	NOS1AP	RAB3D	TIE1	TMEM63A	PDE12	DHX38	NKX6-2	CEP135	EPHB3	ARNT	ZNF420	BTK	IL1B	EPC1	CCL3	MAPK14	RANGRF	RRAS	VAV3	LGALS1	CTR9	OR10A2	APH1B	FAM98B	ZNF516	MND1	NSF	HNRNPA3	TCF3	SOX8	RABL2B	RNF20	LRRK2	OTOR	MAPK3	BRCA1	IKZF2	DUX4	USP19	CXCL2	ARRB2	ITGAV	ITGA2	ERBB3	ADORA2B	PPP2R5E	SOS1
PMC9241446-DataSheet_1.xlsx-Supplementary_file_1-Unnamed_269	R-packages limma (28) and clusterProfiler (29) respectively. The gene set libraries for GSEA ( **Supplementary File 1**)  Gene set library for GSEA  Click here for additional data file	DUSP19	MPV17L2	POLR2C	IGSF8	WDR6	HTR3B	RBM14	UBC	BCOR	FAM83H	FLT3	KMT2A	ACTN2	UBA7	CTSH	FOXM1	RTN4RL1	IRS2	ITCH	HCN2	TSG101	MRPS18A	CUL9	AQP1	TRIM32	ZNF746	ZBTB38	SIK3	CAMK2B	VDAC1	PPP2R5C	TRIM29	FYN	EVI5L	FLT1	XRCC5	MT2A	RPS23	ESRRA	RSPH9	RRAGA	HDAC4	SCRT1	SGK2	ACVRL1	IL1B	CNBP	B2M	DCTN1	NLRP11	PTPRJ	ARHGEF5	TP63	OR1E1	CASP1	MAPK9	GTF2A2	PCBD2	ERCC8	APPBP2	CLSPN	RHOG	ATP6V1A	NTRK1	RAB5C	ZNF622	CCNE1	IL11	EIF2AK2	IL15RA	VPS35	WNT16	SPRY2	ADRA1B	CDK6	CDC42
PMC9241446-DataSheet_1.xlsx-Supplementary_file_1-Unnamed_291	R-packages limma (28) and clusterProfiler (29) respectively. The gene set libraries for GSEA ( **Supplementary File 1**)  Gene set library for GSEA  Click here for additional data file	EPB41L1	NOP16	PCDHB15	FBXO6	AZGP1	RIMBP3C	NOP53	TPCN1	FOXE1	CBLL1	FOXL1	SFRP1	MTOR	RYK	FOXL2	CHUK	PIM2	KLHL29	ACTR2	SLC34A1	AMBN	CRIPTO	FBXO4	SUMO1	HASPIN	ATP7A	TNFAIP3	CCNC	EVI5	EPHB2	GOLGA7	IL19	EPC1	ZNF776	IFT57	SIAH1	SMARCA2	NEK11	CAMKK2	KIT	E2F1	ANPEP	TGFB2	NRP1	CD3E	RTF1	DRD2	VHL	DVL2	POLH	RAB43	BCL3	TGFA	MYH9	CCL2	RAB6C	ITGB3BP	YAP1	FOXC1	TMIGD3	CCL4	LAMC3	CACNG2	PIK3R3
PMC9241446-DataSheet_1.xlsx-Supplementary_file_1-Unnamed_293	R-packages limma (28) and clusterProfiler (29) respectively. The gene set libraries for GSEA ( **Supplementary File 1**)  Gene set library for GSEA  Click here for additional data file	EPDR1	NSG2	PCDHB14	FBXO9	KARS1	MCM8	CALHM5	GFI1	SEMA3A	HAX1	CRKL	TAF1	CD74	SP3	CDC42	TNFRSF9	KLHL22	IGF1	LAMB2	BEX3	FBXO6	TRIM37	SIN3A	SRPK2	UBR4	MAGOH	TMED7-TICAM2	CTSB	LIF	AGFG1	TOX	MIF	SMARCA4	KMT2D	TSSK4	ENPP2	KIAA1958	KDR	CD14	WNT5A	AP2A2	KALRN	BRCA1	OR8B2	ADAMTS9	RREB1	DHX33	RAB4A	CDK2	CTSH	CEP290	FYN	SPTBN2	MTCH1	RELA	TMPRSS6	OGN	CCL2	LAMC2	MAPK7	DRD4	PIK3R2	APC
PMC9241446-DataSheet_1.xlsx-Supplementary_file_1-Unnamed_295	R-packages limma (28) and clusterProfiler (29) respectively. The gene set libraries for GSEA ( **Supplementary File 1**)  Gene set library for GSEA  Click here for additional data file	EPN3	NUCB1	GFRA1	PRKRA	UHRF2	TPCN2	TWIST2	FLT1	SP1	CHEK1	RAD51	OSR1	BCL6	IL2RA	IGFBP7	UBE2A	WIPI1	RPL39L	RABGGTB	EPHA10	TRIM21	UBA52	BEND5	WNK1	UBR3	NOCT	TBC1D9	RHOA	IL18	RPS14	ZNF532	IGF2	NIF3L1	PHF21A	TSSK3	HRAS	BMAL2	ZNF701	ATP6V0A1	ARHGAP29	SIPA1L1	BABAM2	SBNO2	OR1D5	TCFL5	DHX36	SMURF1	MCM5	NPM1	TIMM8B	ACVR1	RAB6A	ITGB1	CD80	HNF4G	IFNG	PIK3R2	CACNG5	DRD5	GHR	LPAR6
PMC9241446-DataSheet_1.xlsx-Supplementary_file_1-Unnamed_304	R-packages limma (28) and clusterProfiler (29) respectively. The gene set libraries for GSEA ( **Supplementary File 1**)  Gene set library for GSEA  Click here for additional data file	EXTL2	PALLD	KCNQ2	CCAR2	SUMO1	CHRFAM7A	EPC1	PIK3CD	OGT	INSR	CRY1	RAF1	ZC3H4	ITGB2	NRG1	UBE2W	IFT43	SDC2	APOA1	SOX9	RRAGA	HDAC2	SMARCA4	NLK	FBXL14	INTS2	RAB13	NME2	ARHGEF2	MRPS6	KMT2D	TXN	LRP5	SALL4	ERN2	GDF15	FBXW11	IGF1	AMPD3	ARHGAP32	KIF16B	ITCH	PER2	OR6N2	SWT1	E2F7	NLGN1	GTF3C4	IL21	RAB12	KEAP1	RAB9A	MAPK8	CAPN3	HNF4A	CCL3L1	CASP3	GZMA	YWHAH	CALML3
PMC9213160-8432352.f1.docx-1-Gene_Symbol	The supplementary material for this article can be found in the Supplementary Materials file  Click here for additional data file	KIT	NDUFA13	MAPK13	TNFSF4	OXTR	DHFR	ACACA	GPX8	BGLAP	MAPK12	YBX1	SFXN4	SLC4A1	HPSE	RPTOR	MTA1	CD274	ENDOG	BMP4	MTTP	TCF7L2	TLR6	VDR	CPQ	NFU1	GADD45G	FMO4	BBC3	AREG	HK1	PIK3R2	ATG5	POU5F1	SIRT6	JAZF1	FADD	BCL2A1	IL11	SELENOT	MAP3K11	CYP4F2	ASPA	ROCK1	NEDD8	GAA	ATP5PD	PEPD	CAPN2	PTPRC	CYP20A1	MKI67	SORL1	SORD	MUC5AC	ALDH3A2	CHCHD2	PLD1	C5	TNFRSF11B	TNFRSF10A	FABP1	PFKM	PYCR2	IL6R	SUMO1	TEK	SLC7A1	FIG4	GLT8D1	LBR	CXCL16	OSM	GRIN1	DYRK1A	DNM2	TACO1	GIGYF2	C5AR1	ALDH3B1	CCR7	MUC1	CANX	ADH1A	FRZB	EEF2	ZFAND1	UBQLN4	PKD1	TNIP1	SCN4B	IL16	H3C14	ARNT	CYP19A1	SDC1	CACNA2D1	AQP1	CDC25C	ACTN4	BSG	LYRM4	KL	ANXA11	AVP	ABCC3	MRAP	FANCD2	FIS1	PGAM5	CAMKK2	CFAP410	VIPR1	ADRB3	RTN4	FAAH	GLA	PDE4A	TARS2	CX3CR1	NOD2	SFTPB	LANCL1	CD38	FECH	TPPP3	IL1RAPL2	TP53INP1	ENC1	PEX5	IKBKG	FYN	ABCG2	UCN2	CD46	KIAA0319L	CXCL2	GPX5	CD28	YAP1	GADD45B	EIF2AK4	NEK1	HDAC9	ACAD8	ADAM10	COX3	RAG2	C3	HRH2	VEGFC	SLC8A1	MRPS34	FCGR3A	IL12B	CIITA	SIAH1	SET	MMD	ITGA2	TLR5	PHYH	HSPG2	PRDM10	RBP4	DYNC1H1	HPRT1	SPARC	SELENOK	MAPK8IP1	TFEB	TAT	HDAC2	VNN1	GDF15	SORCS2	SELENOP	ADSL	NEFL	HPX	OTC	LCAT	RYR3	ISG15	MAP3K1	BCR	SLC25A1	EPHA4	MAPKAPK5	ACTG1	CLIC1	SLC7A11	TLR8	NCF4	DGKQ	IFNAR1	MMP8	CDKN2B	TOP1	ACO2	CUL3	DUOX1	CAMK4	CUL1	CYB5A	IGF2BP2	UBE2D2	FAM120A	AQP4	PDGFB	KCNE2	HAMP	BACH2	PPP5C	AURKA	TLR7	PTPA	WRN	TTPA	RARA	UCN	PKP2	KCNT1	DNAJC13	MGMT	LIN28B	SMPD1	GRM1	DMPK	PYCR1	UTRN	FOXJ1	CCR5	SLC40A1	ITGB3	CCL11	MECOM	DUSP19	VASP	HAO1	FH	CYP21A2	CACNA1A	BRAF	NOSIP	KLRK1	ESR2	PIK3C3	VTN	IL33	CXCR1	PRKCG	TALDO1
PMC9213160-8432352.f1.docx-1-Gene_Symbol_1	The supplementary material for this article can be found in the Supplementary Materials file  Click here for additional data file	DECR1	NR1H2	HBEGF	AKAP9	MSR1	RPA1	RCAN1	FTH1	CYP11A1	CHGA	PLCB1	SENP3	RRM2B	PDK1	SNCB	CAPN3	RNASE3	PRPH	CFI	LAMP1	BLOC1S1	PML	CCK	TIMP2	TRAF2	STIP1	NOSTRIN	MYLK	GSTM5	TPK1	SLC2A4	HLA-A	UNG	IL3	RORA	MDH1	RUNX2	SCARA3	PDIA3	DDC	GSTM4	PIGA	BRCA2	UNC13A	VPS13C	TNFSF11	CYP2C8	SERPINF1	DYSF	PSIP1	TPI1	PDGFRB	CAMK2G	EPHX2	CR1	CYP3A5	AGRN	NR2C2	XRCC6	PPP3CA	UBQLN1	FOXO4	MAPK7	NES	FTL	BACH1	SCGB1A1	FMO2	APC	MYD88	HERPUD1	CYP17A1	TYRP1	XRCC5	FKBP1B	MMP14	TMEM161A	ALOX15	SOX2	ASL	CCNF	DIABLO	MMP7	TRPV4	PGK1	NDUFA1	IL23A	ATXN1	JUNB	HSPA14	CD86	GAL	FGF7	SCP2	BCL6	SULT1A3	GADD45A	GSN	MDH2	IL2RB	ABCC8	PPIG	MCU	MLYCD	CHMP2B	UBC	MSN	PTPN3	NTF4	SLC19A3	CCNB1	FMR1	HSPA6	HK2	SELL	PRKCZ	PTGIS	ZC3H12A	AHR	GLS	PPOX	NCAM1	RETN	B2M	CD55	VKORC1L1	SLC25A27	EDNRB	PF4	SMAD2	SOCS1	BLK	PYGM	CDK6	MICB	PPARD	UBQLN2	HYOU1	TACR1	BDKRB2	ADRB1	CTTN	DEPDC5	NQO2	ABCC2	SREBF1	SERPINH1	H2BC21	LPA	VCL	FASN	CASP4	CD34	KRT18	CTSG	SLC11A2	ODC1	TNFRSF10B	CHEK1	SFTPD	CD69	PDLIM4	GH1	LPL	HNF1A	SCARB1	PTX3	RAD51	EZH2	COX15	LGALS1	GRIN2A	VAPB	ELAVL1	HRH1	ATR	PNKP	GFER	CDH5	ABCA1	DAXX	CDH2	GZMB	CALB2	MUTYH	ERCC8	DDAH1	NDUFS7	NDUFS6	ERO1A	DSP	NDUFA10	SUMO2	NRAS	IGF2BP1	CXCL9	SLC18A2	PIK3C2A	BCL2L11	STK4	HNF4A	ALOX12	GLS2	CFH	F8	DNAJB1	TBK1	ITIH4	LRPPRC	XRCC1	TP73	ANGPT2	AOX1	NME1	DES	TRPA1	TGFA	MAP3K7	EPX	PLG	INSR	RHOD	GP1BA	LGALS3	CYC1	BAG3	STAT4	NR1H4	DNAH8	ND6	NDUFA9	FCGR2B	CSK	STK24	AR	GYG1	PRKD2	PPIA	CDK4	TPT1	COA8	IRF5	F5	SCO2	PKM	GLO1	MYH6	MME	FOXM1	ACOX2	JAK1	NDRG1	PEX11B	ERBB2	FKBP5	TPM1	VHL	IL2RA	MSH2	C4A	RAB5A	PLAUR	NEIL1	SPR	LCK	MSRB3	GLE1	TAF15
PMC9197518-jci-132-156305-s050.xlsx-Lib_2-Gene_Symbol	Supplemental table 1	ACKR4	COQ8A	ADORA2B	ADRA1B	ADRA2A	ASXL1	ATXN3	ATXN7	ATXN7L3	BABAM1	BAP1	BDKRB2	BMP2K	BRCC3	CAMK1	CCR1	CCRL2	CDK19	CDKL5	CELSR1	CELSR2	CHRM3	CLK3	COPS5	CXCR4	CYLD	CYSLTR1	DSTYK	DYRK3	EIF3F	ENY2	ERN1	ESRRA	F2R	F2RL1	FFAR4	FPR1	FZD1	FZD2	FZD3	FZD4	FZD5	FZD6	FZD7	GIPR	GPER1	GPR107	ADGRF1	ADGRF4	ADGRA3	ADGRG6	ADGRG7	GPR132	GPR137	GPR143	GPR153	GPR157	GPR160	GPR161	GPR173	GPR35	GPR39	GPR52	ADGRG1	GPR65	GPR87	GPRC5A	GPRC5B	GPRC5C	GRPR	HCAR1	HNF4A	HNF4G	HRH1	HTR1D	JOSD2	KALRN	KAT2A	LATS1	LGR4	LGR6	LPAR2	LPAR5	LPAR6	ADGRL1	ADGRL3	LTB4R	MAP2K7	MC1R	MKNK1	MYSM1	NEK3	NPSR1	NPY4R	NR1D1	NR1D2	NR1H2	NR1H3	NR1I2	NR2C1	NR2C2	NR2F1	NR2F2	NR2F6	NR3C1	NR4A1	NR4A2	NR5A2	NR6A1	NTSR1	OPN3	OTUB1	OTUB2	OTUD4	OTUD5	OTUD7B	OXTR	P2RY1	P2RY2	PDK2	PIM1	PPARA	PPARD	PPARG	PSMD14	PTAFR	PTGER2	QRFPR	RARA	RARB	RARG	RORC	RXFP4	RXRA	RXRB	S1PR2	SSTR5	STAMBP	STK3	TAF10	TAS2R19	TAS2R3	TAS2R30	TAS2R31	TAS2R43	TBCK	THRA	THRB	TNFAIP3	TPRA1	UCHL5	UIMC1	USP1	USP10	USP11	USP12	USP13	USP14	USP16	USP18	USP19	USP20	USP21	USP22	USP24	USP25	USP28	USP3	USP32	USP33	USP35	USP36	USP37	USP38	USP4	USP40	USP42	USP43	USP46	USP47	USP48	USP5	USP6	USP7	USP8	VCPIP1	VDR	VIPR1	VRK3	WDR48	WEE1	YOD1	APC	AXIN1	CTNNB1	LRP5	PCNA	POLR2A	PSMA7	RPS27	SF3A3
PMC9122932-41598_2022_12610_MOESM2_ESM.xlsx-Supplementary_Table_S9-Unnamed_29	of patients in the BKT cohort are shown in Table 1 and Supplementary Table **S1**  Supplementary Tables	FEN1	NBN	PIM2	FOXN3	PLK2	PRMT1	POLE3	ZPR1	HSPD1	FGF10	HLA-E	EME2	PTPRC	IL13	DLG1	CLU	CSNK1D	CDKN3	TICAM1	CIT	CCR2	GPNMB	MAD2L2	PLK5	PRKCH	TUBB4A	CDK2AP2	TERB2	RGCC	VPS4B	CDK3	CDKN2C	CDK5RAP2	STAG1	SLC26A8	XRCC3	ARID3A	ACTR1A	FTH1	NDUFS4	UBXN2B	IL18	HLA-G	DNAJA2	MLH3	PHB2	NUMBL	GATA3	TP53	IDO1	CDK7	FOXE3	KMT2E	BCL11B	MEGF10	REG3A	TSPAN32	ZNF335	NOTCH1	WEE2	SMARCD3	FOXP1	MDK	EIF2AK2	WDR76	SPRY2	GLI2	OSR2	FLT1	TNFSF11	AKT1	CCL2	ERN1	DAGLB	EDN1	ZNF268	FGFR1	PIM1	GHSR	KCNK2	VEGFA	BMP7	GLI1
PMC9122932-41598_2022_12610_MOESM2_ESM.xlsx-Supplementary_Table_S9-Unnamed_36	of patients in the BKT cohort are shown in Table 1 and Supplementary Table **S1**  Supplementary Tables	POLA2	UIMC1	PLK5	HUS1B	CHEK2	CNOT3	INO80	IFNA7	ANXA1	IL2	SYF2	TNFRSF4	NFATC2	EP300	TICAM1	STOX1	GPNMB	DLG1	NEDD1	ERBB2	CD81	CETN2	TOPBP1	ARID3A	TSPO	MAD2L2	MAEA	SUN1	MCMDC2	APP	PSMD14	RB1	TUBB4A	ZW10	MYO16	CDK4	C1QL4	PLA2G1B	GADD45A	MDM2	MEPCE	PRKAR1A	INPP5D	VAV3	IHO1	LSM11	GPC3	NOTCH1	PLA2G2A	GATA6	NUP62	ZFP36	PTCH1	TENM1	TBX3	DISP3	PPP2R1A	ID2	GHRL	MMP2	CDKN2B	INSM1	COL8A2	PPP1R16B	FGF9	XRCC6	KITLG	SIRT2	DIPK2A	UHMK1	GJA1	LEF1	NR4A1	NRARP	PHF14	TGFBR2
PMC9122932-41598_2022_12610_MOESM2_ESM.xlsx-Supplementary_Table_S9-Unnamed_37	of patients in the BKT cohort are shown in Table 1 and Supplementary Table **S1**  Supplementary Tables	CENPI	PLK1	IQGAP3	NACC2	PSMB11	CNOT4	TIPIN	IFNA8	NCKAP1L	IL2RA	GIGYF2	ATAD5	PAWR	ERCC6	RC3H1	FHL1	MAD2L2	AGER	FKBP1B	PLK4	CHEK1	E2F1	TNF	TACC3	CDKN2B	SPO11	SHOC1	KCNA5	CTDSPL	ANAPC1	TUBB4B	ASZ1	BUB3	CNOT6L	MEI4	IGF1	PML	DDX3X	MDM4	PRNP	ARG1	CARM1	MLH1	UBXN2B	SFN	PENK	IL20RB	STAG1	BIN1	RPTOR	ABL1	EPPK1	PTPRK	RBM5	TERT	CIP2A	PRKACB	PLCG1	MMP9	CDKN2C	RHOA	REG3G	GATA2	FGF10	LDLRAP1	CITED1	KDM1A	ERBB4	JMY	TGFB3	DISC1	NDE1	HTR2B	VEGFA
PMC9122932-41598_2022_12610_MOESM2_ESM.xlsx-Supplementary_Table_S9-Unnamed_69	of patients in the BKT cohort are shown in Table 1 and Supplementary Table **S1**  Supplementary Tables	POLE	PSMD8	POLA2	GPR132	TRIM35	CDC14B	IFNK	SPTA1	DYNC1LI1	MAD2L1	CLCF1	MECP2	ECD	HHEX	HAUS5	IL1B	CSNK1E	WAPL	HYAL1	CKS1B	STAMBP	MOV10L1	GOLGA2	RAD51B	MAD2L2	ADCYAP1	UBE2C	NPM2	SKI	PLCB1	ZBTB17	TNFAIP3	CCR3	REC8	EREG	THBS1	USP16	POU4F1	DLC1	CNMD	SIX3	FABP7	ID1	MYOCD	JUN	FOXJ2	VEGFA	NAP1L1	GSTP1	MTOR	SOX18	GHRL	CDK1
PMC9122932-41598_2022_12610_MOESM2_ESM.xlsx-Supplementary_Table_S11-Unnamed_2	of patients in the BKT cohort are shown in Table 1 and Supplementary Table **S1**  Supplementary Tables	FAS	KDM1A	YWHAQ	DNM1L	TOPORS	RIPK3	BCL2L11	ADA	ADAM8	PSME3	PPIF	CDKN2D	ACAA2	CCR5	MAEA	PLK2	BCL2L10	HTRA2	APAF1	PARK7	ZMPSTE24	MSX1	HDAC6	CDKN2A	XKR4	CIDEA	CNTF	UBE4B	TRAP1	CD24	TANK	SLC7A11	LILRB1	NOTCH1	RFFL	KHDC1L	E2F3	DNMT1	RBCK1	DNMT3A	COL2A1	TRIM32	ENDOG	NACC2	ABCA7	CYBB	IL1A	CRH	NKX2-5	HYOU1	KCNB1	FOXC1	FCN1	NR1H3	TRAIP	FEM1B	LILRA2	DLC1	CFDP1	ADARB1	GSN	ARMCX5-GPRASP2	CDK5	RAMP2	AGT	EPO	CDKN1B	GAS6	CD160	PPARGC1A	CTNNA1	FAF1	HSPB6	ADCYAP1	CAPN10	PDX1	CREB3	ETV6	HIF1A
PMC9122932-41598_2022_12610_MOESM2_ESM.xlsx-Supplementary_Table_S11-Unnamed_4	of patients in the BKT cohort are shown in Table 1 and Supplementary Table **S1**  Supplementary Tables	TLR3	ZNF385A	PPP1R13B	RBCK1	MYBBP1A	AKT1	E2F1	ADAM8	PRELID1	LGALS16	RIPK3	TRAIP	TRAF3IP2	TSC22D3	FOXP1	CDKN2A	CHEK2	NACC2	LILRB1	BIRC3	IRF7	EPO	FLT3LG	TOPORS	DNM1L	FAS	ACAA2	DIABLO	DDIAS	HEBP2	GSN	CCR5	RPL26	SIGMAR1	XKR7	DFFB	SIRT1	CTSL	GAS6	IL1A	PDCD4	GZMB	HGF	SERPINB9	BCL2L11	BCAP31	PSME3	AKAP8	HCAR2	STK25	PARK7	PLAUR	GAPDH	NOTCH1	TNFRSF1A	BCL2L10	PDCD10	RASGRP1	RFPL1	TRAP1	PPIF	CYLD	LANCL1	BIRC2	ARF6	NOD1	ARL6IP5	ANXA1	CTNNA1	HSPA1B	WNT5A	IL6	MCL1	KHDC1L	RAD9A	CAPN10	E2F3	TREM2	FIS1	CRYAB	HSPB1	PDCD6	PARP2	KIT	PTH	FGA	FOXC2	RHOBTB3	PINK1	ATF2	MAP3K12	ALOX15	CX3CR1	JMJD6	MERTK	NKX2-5	ZMYND11	LRRK2	FAP	MAP2K4	GCLC	SERPINB13	PAX2	TMEM106A	NONO	CEBPB	YAP1	TNFRSF21	EXOC5	PARP1	CXCR2	GHSR	HIF1A	DEFB114	ACIN1	BDKRB2	ATG7	RFFL	DIPK2A	PTGS2	PRKCA	PTCRA	HTRA2	MAL	SIRT5	CD160	HSPB6	DLL1	PPARGC1A	SRSF6	EFNA1	AGT	RNF183	HYOU1	MSX1	POU3F4
PMC9118485-main.nxml--human_homolog_s	(Almendinger et al., 2011, WormBase., 2021) were all upregulated by HgCl2 (Fig. 3B & **Table 2**)  Categorized Differentially Regulated GenesPRKAA1, PRKAA2PRKACAPKIA, PKIB, PKIGCYP3A4, CYP3A43CYP2U1–PRKG1PDPK1GSTP1AASSABCB7LDB3, PDLIM5CHAF1BCLCN2CUBNDIAPH1, DIAPH2VCLDNM1LDYSFGABBR2DLC1,STARD13GNRHRKCNJ14, KCNJ4SLC12A4, SLC12A6KIT, PDGFRAADGRL3ATP2B2, ATP2B3MCM7ABCC4ABCC2TNNT1, TNNT3SLC12A2SLC12A3AGTR1, GPR15SLC9A3R1PMS2PTCHD3PKLR, PKMRBM10, RBM5RASGRP3DHX37RPS6KA1, RPS6KA2MAT1A, MAT2ASLC11A1,SLC11A2SGMS2SLC6A11, SLC6A6SLC6A8, SLC6A12SNX14UGT1A9, UGT2B28UGT1A8, UGT2B15DSTVPS13ARIPOR2, RIPOR3MTMR10,MTMR12NT5C2NDRG1, NDRG2MGAMAQP9ABCB1GCNT1, GCNT3SAPCD2GLRA3, GLRA4PCSK5, PCSK6LHX-3, LHX4ZNF500ATF1, CREB1, CREMDRD1, DRD5RGS9, RGS11GUCY2DASCL3LDB1, LDB2PDE3ARAB28SLC6A5, SLC6A14TIA1, TIAL1SIX4, SIX6HSPG2NALCNSPEGMAP2K7MBNL1, MBNL2MINK1, TNIKPDE8A, PDE8BCAMK2DKLHL8CTSE, PGA4, PGCMEGF10, MEGF11XKR4, XKR6, XKR7RAC1, RAC2SCRT1, SCRT2DBP,TEFCALM1DNM1, DNM2EYA1, EYA2, EYA4TCF3, TCF4, TCF12SNX18, SNX33NFKBIZNFE2L1,NFE2L2, NFE2L3CTSE, PGA3FAXCCTSACYP3A4, CYP3A5WWOXGBAGCLCHPGDSGSTO1, GSTO2FABP5, PMP2PLIN4PDXKCBR3SOD1UGT1A1, UGT2B28, UGT2B7CRYZACP7AQRINTS8RPL24U2AF2RICTORCBFBCDK9NOTO, VAX1RAXEN1, EN2OTX1, OTX2GSCZHX1ARID3A, ARID3CCCNT1NPAS4NEUROD1SMAD4DMRT3DOT1LE2F7HOXB8FOXR1NCOR1H2BC1BHLHE23NPAS1KDM7AKDM6A, UTYSBNO1ATOH1RORCPPARAHNF4A, HNF4GHHEXFOXA1, FOXA2ZIC1HIVEP1NFE2L1SF3B1BSXEOMES,TBR1DCAF11ZFHX3ZNF729, ZNF99ZNF318ZNF148ZNF653ZNF689PPHLN1CCT7CLPPDNAJC2DNAJA1, DNAJA4SATB2ST13HSPB2CRYAB, HSPB6HSPA5ATP2C1CACNA1AWNT5A	PRKACA	CYP2U1	PRKG1	PDPK1	GSTP1	AASS	ABCB7	CHAF1B	CLCN2	CUBN	VCL	DNM1L	DYSF	GABBR2	GNRHR	ADGRL3	MCM7	ABCC4	ABCC2	SLC12A2	NHERF1	PMS2	PTCHD3	RASGRP3	DHX37	SGMS2	SNX14	DST	VPS13A	NT5C2	MGAM	AQP9	ABCB1	SAPCD2	ZNF500	GUCY2D	ASCL3	PDE3A	RAB28	HSPG2	NALCN	SPEG	MAP2K7	CAMK2D	KLHL8	CALM1	NFKBIZ	FAXC	CTSA	WWOX	GBA1	GCLC	HPGDS	PLIN4	PDXK	CBR3	SOD1	CRYZ	ACP7	AQR	INTS8	RPL24	U2AF2	RICTOR	CBFB	CDK9	RAX	GSC	ZHX1	CCNT1	NPAS4	NEUROD1	SMAD4	DMRT3	DOT1L	E2F7	HOXB8	FOXR1	NCOR1	H2BC1	BHLHE23	NPAS1	KDM7A	SBNO1	ATOH1	RORC	PPARA	HHEX	ZIC1	HIVEP1	NFE2L1	SF3B1	BSX	DCAF11	ZFHX3	ZNF318	ZNF148	ZNF653	ZNF689	PPHLN1	CCT7	CLPP	DNAJC2	SATB2	ST13	HSPB2	HSPA5	ATP2C1	CACNA1A	WNT5A
PMC8899123-fphar-13-768556.nxml--CSCs_Marker	et al., 2017. Some various CSCs markers with their unique characteristics were reviewed in **Table 1**  Most frequently applied markers for cancer stem cells isolationCD44CD133CD117CD90CD24ALDH1P63	CD44	PROM1	KIT	THY1	CD24	ALDH1A1
PMC9156761-41413_2022_216_MOESM2_ESM.xlsx-Sheet1-Angiogenesis_VesselGrowth	endothelial cells across time points. Gene lists for modular scores are shown in File **S1**  Supplementary Data	ACVRL1	AGGF1	AMOT	ANG	ANGPTL3	ANGPTL4	ATP5IF1	BTG1	C1GALT1	CANX	CDH13	CHRNA7	COL4A2	COL4A3	EGF	EMCN	EPGN	ERAP1	FOXO4	HTATIP2	IL17F	IL18	CXCL8	MYH9	NCL	NF1	NOTCH4	NPPB	NPR1	PF4	PLG	PML	PROK2	RHOB	RNH1	ROBO4	RUNX1	SCG2	SERPINF1	SHH	SPHK1	SPINK5	STAB1	TGFB2	THY1	TNFSF12	TNNI3	VEGFA
PMC9128235-13148_2022_1290_MOESM1_ESM.xlsx-Table_S9-Unnamed_3	Figure **1**  Additional file 1: Supplementary tables	PTGER4	PPP2R5E	P2RY8	DNMT3L	IGFBP3	CLTC	BCL2L1	ABCC3	RCHY1	DNAJB1	ST6GALNAC2	ZNF563	ZNF521	MELK	SCAP	CNOT4	MMP1	CREBBP	SPRED2	PIK3C3	PLCG1	ZAP70	JAK2	MAST2	KITLG	GCLM	BAMBI	ITGA1	EIF4EBP1	STXBP2	GALNT1	BMP2	PCDH15	GAS7	SLC38A3	FER	APOO	GPR82	VEGFC	ASH2L	CASP9	ZNF395	TCF7L2	EHMT2	TAF15	RELA	STXBP1	EFNB2	CP	PPP1R8	PTS	MPDZ	CSNK2A1	MAF	TP53BP1	SIAH2	DHX8	ATP1A1	RFXANK	HMOX1	TADA3	SSX3	RIPK2	LOXL1	E2F6	IL1RAP	IFNGR1	ADGRL1	SLC16A2	UBE2N	ALDH3B2	CREM	ESYT1	TP53	ASCC3	MNAT1	LCMT1	ISOC1	DBI	PSMB10	ZSCAN4	PNRC1	F12	OAT	CREB1	MYCL	SOX4	HS3ST3A1	SMAD3	ATF4	ABCC4	BMI1	SLC12A2	MPL	XK	HMGA1	ZSCAN29	BAG1	ZNF384	PREP	MAP3K1	ZNF548	PRUNE1	APBB2	ZNF619	LGALS8	SIN3A	GTF2B	ADAM10	ALAS1	NR2C1	UBE2E3	CCL2	TNFRSF1A	POU2F1	UCHL1	FEZ1	NRIP1	STK24	HARS1	YBX3	ALG9	ATF1	SH2B3	PRDM1	POLE3	WARS1	SPHK2	NONO	ZNF561	CDKN2C	PDGFRA	CRY1	ZNF24	NAT10	TRIB1	PLOD2	IMPDH2	ACTR3	EED	EIF2AK1	RAB4A	TM7SF2	GPATCH8	GMEB2	ZNF207	PJA1
PMC9076018-CTM2-12-e780-s002.xlsx-Sheet1-Gene_ID	Supporting Information  Click here for additional data file	FLT4	MAPK9	RASGRF1	RASSF1	FGF4	STK4	RASA4	MAPK8	NFKB1	AKT3	RAP1B	IGF1R	HTR7	PRKCB	PLA2G4F	RASA4B	NF1	PDGFA	RASSF5	GNAI3	NSF	GABRA4	GABRG2	PLCL1	GNAI1	GAD1	SLC6A11	GLS2	ADCY3	SLC6A1	GABRB3	ATG5	ATG16L1	SH3GLB1	TSC2	AMBRA1	PRKAA1	EIF2S1	WIPI2	TSC1	ZFYVE1	ATG7	GSK3B	PPP2R1A	MAPK14	MAPK11	BAK1	CDH1	CTNNA1	LAMC3	LPAR2	GSTO2	GLI2	IL4R	MSH2	CRKL	RPS6KA5	FZD3	JAK3	SKP1	KNG1	STAT1	CDK2	EPO	NOTCH2	IFNAR1	BCL2L11	WNT7A	IFNGR2	RUNX1	FZD5	HEY1	SMAD3	STAT2	SMAD2	PTCH1	HOMER2	SLC1A2	GRM4	SHANK2	SLC1A7	GRIK3	GRIN3A	OSM	CSF3	SGK1	EREG	PIK3R5	SYK	YWHAG	PRL	ADCYAP1R1	RASD1	PRKAG2	SETD7	SERPINE1	TP53AIP1	TNFRSF10B	IGFBP3	CDK1	ACTN4	SSH2	RAPGEF3	TPM1	CACNA2D4	ATP2B2	MAGI3	PARD6B	P2RY1	CTNND1	AK6	IMPDH1	PDE6A	PRUNE1	PDE6D	PDE7B	HDDC3	PDE6G	PDE2A	ENTPD5	NUDT16	PAPSS2	NME1	OPRM1	PLAU	PDCD4	SLC45A3	HNF4A	EEF2K	HMGCR	SCD5	SRD5A2	SLC5A7	F2RL1	TRPV3	ACAT1	INPP5K	PIK3C2B	INPPL1	INPP5F	MAP3K13	MAPKAPK5	TAB1	STK3	MAP3K8	DUSP16	MAPKAPK3	DDIT3	MAP3K3	GALNT16	GALNT12	GALNT6	TSHR	HCAR1	DAG1	PSEN1	KIDINS220	FBXW11	UBE2D4	PPIL2	UBE2W	UBE2R2	SMURF1	ELOVL7	ELOVL2	S1PR3	GPR161	CSNK1G1	EVC2	GLDC	CRHR1	GNAZ	LINC02210-CRHR1	SEMA5B	DPYSL5	ROBO2	NTNG2	SRGAP2	CLDN18	OAS1	CLDN19	CLDN6	HK2	HK3	ATP6V0A1	ATP6V1C1	DNM3	TBC1D4	PPP1R3A	PPP1R3E	ICAM1	ITK	RHOH	ALG14	MAN1B1	MAN1A2	GALE	YKT6	GOSR2	VAMP1	BCL2L13	USP15	SQSTM1	NDUFS1	NDUFB2	NDUFA9	NDUFA3	C1R	CXCL5	ARC	POLI	RAD51C	REV1	EME1	CENPS	EME2	FANCG	CARNS1	LYL1	NSD2	CCNT1	ETV6	FLI1	PIGL	PIGT	PIGP	UCK1	CD22	MPI	MTFMT	STK10	CPEB1	SORD	TKFC	TAT	TFAP4	ANK3	B4GALT4	FUT5	TAB3	ACOT8	WEE2	DLST	IDH3A	OGDHL	KCNJ15	DCT	SAR1A	ERO1B	SEC23B	PLAA	SAR1B	DNAJC5G	NPLOC4	HMGCL	IVD	IL20RA	ORAI2	ARID1B	SMARCD1	SMARCE1	NCEH1	LCAT	TEAD3	COQ6	GDPD3	CEPT1	ENPP6	PLD4	PHGDH	WDR59	LAMTOR1	ALPI	VNN1	PPCDC	CYTH1	CX3CR1	ABCC8	KCNMB4	KMO	PGS1	CRLS1	MBOAT2	SMG6	PAPOLG	MSI2	PABPC1L2B	PABPC1L2A	MED13L	THRA	DIO2	GBGT1	KCNK9	KCNK3	FER	POMT1	IRAG1	MT1X	SLC2A5	CROT	PXMP4	MPV17L	PEX10	PEX19	PEX2	PEX11A	DYNC1H1	DYNLL2	NPAS2	SLC26A4	ALB	GPX3	RAB3D	POFUT1	TRIM25	ZFYVE16	SMAD5	ID3	PITX2	INHBC	TGIF1	GREM2	E2F4	DGLUCY	UIMC1	RAD51B	CDC45	TENT4B	AGK	TOLLIP	ACTR3	SYNPO	TBL1X	RSPO1	VANGL1	SEPSECS	ACSBG1	ARHGAP10	SEPTIN6	SRSF1	TBX3	MANBA	ARSB	SCARB2	AP3S2	TPP1	DFFA	MACROH2A2	EIF2B2	EIF2B5	RPP14	EHD3	EPN3	VPS35	WASHC2A	EEA1	SH3GL2	CHMP3	PSD2	CHMP7	IST1	UQCRFS1	BEST2	HTN1	LPO	HTN3	DHCR7	XYLT2	CHST11	MOCS3	HS3ST1	EXTL3	PGM2L1	ST3GAL5	NLN	BPNT1	KDELR1	AQP9	CA1	RPL31	MRPL22	RPL28	MRPL19	RPL3L	RPL37	RPS17	MRPL21	RPS10-NUDT3	GLP2R	VIPR1	PRLHR	CHRNA2	GALR1	MMACHC	HCCS	ALAD	FKBP4	RNASEH2B	RNASEH1	COL17A1	SLC7A8	KCNE3	SV2B	KDM3B	NDUFAF6	NEIL3	MTTP	GGCT	SNW1	RETSAT	DHRS4L2	POLR2F	POLR3D	GATB	QRSL1	FARS2	HLA-DOB	SRSF5	SRSF3	SRSF6	TRA2B	MASP1	F8	CFI	PSMA2	PSMB2	PSMD1	PSMB8	HSD17B3	RIOK2	EMG1	UTP15	TBL3	RRP7A	TMPRSS4	CDH3	PVR	NLGN3	MPZL1	TNFRSF9	IL36RN	PPA2	CRTC3	HIPK2	FOXM1	HUS1	RO60	SLC24A4	OR13J1	OR4D9	OR4K13	OR51G2	OR56A1	OR10G7	OR1D2	OR4N5	OR9Q2	OR8D1	OR2L3	ZNF264	ZNF689	ZNF212	ZNF415	ZNF791	ZNF33A	ZNF461	KLRD1	CD48	RAET1G
PMC9076018-CTM2-12-e780-s002.xlsx-Sheet1-Symbol	Supporting Information  Click here for additional data file	FLT4	MAPK9	RASGRF1	RASSF1	FGF4	STK4	RASA4	MAPK8	NFKB1	AKT3	RAP1B	IGF1R	HTR7	PRKCB	PLA2G4F	RASA4B	NF1	PDGFA	BUB1B-PAK6	RASSF5	GNAI3	NSF	GABRA4	GABRG2	PLCL1	GNAI1	GAD1	SLC6A11	GLS2	ADCY3	SLC6A1	GABRB3	ATG5	ATG16L1	SH3GLB1	TSC2	AMBRA1	PRKAA1	EIF2S1	WIPI2	TSC1	ZFYVE1	ATG7	GSK3B	PPP2R1A	MAPK14	MAPK11	BAK1	CDH1	CTNNA1	LAMC3	LPAR2	GSTO2	GLI2	IL4R	MSH2	CRKL	RPS6KA5	FZD3	JAK3	SKP1	KNG1	STAT1	CDK2	EPO	NOTCH2	IFNAR1	BCL2L11	WNT7A	IFNGR2	RUNX1	FZD5	HEY1	SMAD3	STAT2	SMAD2	PTCH1	HOMER2	SLC1A2	GRM4	SHANK2	SLC1A7	GRIK3	GRIN3A	OSM	CSF3	SGK1	EREG	PIK3R5	SYK	YWHAG	PRL	ADCYAP1R1	RASD1	PRKAG2	SOD2	SETD7	SERPINE1	TP53AIP1	TNFRSF10B	IGFBP3	CDK1	ACTN4	SSH2	RAPGEF3	TPM1	CACNA2D4	ATP2B2	MAGI3	PARD6B	P2RY1	CTNND1	AK6	IMPDH1	PDE6A	PRUNE1	PDE6D	PDE7B	HDDC3	PDE2A	ENTPD5	NUDT16	PAPSS2	NME1	OPRM1	PLAU	PDCD4	SLC45A3	HNF4A	EEF2K	HMGCR	SCD5	SRD5A2	SLC5A7	F2RL1	TRPV3	ACAT1	INPP5K	PIK3C2B	INPPL1	INPP5F	MAP3K13	MAPKAPK5	TAB1	STK3	MAP3K8	DUSP16	MAPKAPK3	DDIT3	MAP3K3	GALNT16	GALNT12	GALNT6	TSHR	HCAR1	DAG1	PSEN1	KIDINS220	FBXW11	UBE2D4	PPIL2	UBE2W	UBE2R2	SMURF1	ELOVL7	ELOVL2	S1PR3	GPR161	CSNK1G1	EVC2	GLDC	CRHR1	GNAZ	LINC02210-CRHR1	SEMA5B	DPYSL5	ROBO2	NTNG2	SRGAP2	CLDN18	OAS1	CLDN19	CLDN6	HK2	HK3	ATP6V0A1	ATP6V1C1	DNM3	TBC1D4	PPP1R3A	PPP1R3E	ICAM1	ITK	RHOH	ALG14	MAN1B1	MAN1A2	GALE	YKT6	GOSR2	VAMP1	BCL2L13	USP15	SQSTM1	NDUFS1	NDUFB2	NDUFA9	NDUFA3	C1R	CXCL5	ARC	POLI	RAD51C	REV1	EME1	CENPS	EME2	FANCG	CARNS1	LYL1	NSD2	CCNT1	ETV6	FLI1	PIGL	PIGT	PIGP	UCK1	CD22	MPI	MTFMT	STK10	CPEB1	SORD	TKFC	TAT	TFAP4	ANK3	B4GALT4	FUT5	TAB3	ACOT8	WEE2	DLST	IDH3A	OGDHL	KCNJ15	DCT	SAR1A	ERO1B	SEC23B	PLAA	SAR1B	DNAJC5G	NPLOC4	HMGCL	IVD	IL20RA	ORAI2	ARID1B	SMARCD1	SMARCE1	NCEH1	LCAT	TEAD3	COQ6	GDPD3	CEPT1	ENPP6	PLD4	PHGDH	WDR59	LAMTOR1	ALPI	VNN1	PPCDC	CYTH1	CX3CR1	ABCC8	KCNMB4	KMO	PGS1	CRLS1	MBOAT2	SMG6	PAPOLG	MSI2	PABPC1L2B	PABPC1L2A	MED13L	THRA	DIO2	GBGT1	KCNK9	KCNK3	FER	POMT1	IRAG1	MT1X	SLC2A5	CROT	PXMP4	MPV17L	PEX10	PEX19	PEX2	PEX11A	DYNC1H1	DYNLL2	NPAS2	SLC26A4	ALB	GPX3	RAB3D	POFUT1	TRIM25	ZFYVE16	SMAD5	ID3	PITX2	INHBC	TGIF1	GREM2	E2F4	DGLUCY	UIMC1	RAD51B	CDC45	TENT4B	AGK	TOLLIP	ACTR3	SYNPO	TBL1X	RSPO1	VANGL1	SEPSECS	ACSBG1	ARHGAP10	SEPTIN6	SRSF1	TBX3	MANBA	ARSB	SCARB2	AP3S2	TPP1	DFFA	MACROH2A2	EIF2B2	EIF2B5	RPP14	EHD3	EPN3	VPS35	WASHC2A	EEA1	SH3GL2	CHMP3	PSD2	CHMP7	IST1	UQCRFS1	BEST2	HTN1	LPO	HTN3	DHCR7	XYLT2	CHST11	MOCS3	HS3ST1	EXTL3	PGM2L1	ST3GAL5	NLN	BPNT1	KDELR1	AQP9	CA1	RPL31	MRPL22	RPL28	MRPL19	RPL3L	RPL37	RPS17	MRPL21	RPS10-NUDT3	GLP2R	VIPR1	PRLHR	CHRNA2	GALR1	MMACHC	HCCS	ALAD	FKBP4	RNASEH2B	RNASEH1	COL17A1	SLC7A8	KCNE3	SV2B	KDM3B	NDUFAF6	NEIL3	MTTP	GGCT	SNW1	RETSAT	DHRS4L2	POLR2F	POLR3D	GATB	QRSL1	FARS2	HLA-DOB	SRSF5	SRSF3	SRSF6	TRA2B	MASP1	F8	CFI	PSMA2	PSMB2	PSMD1	PSMB8	HSD17B3	RIOK2	EMG1	UTP15	TBL3	RRP7A	TMPRSS4	CDH3	PVR	NLGN3	MPZL1	TNFRSF9	IL36RN	PPA2	CRTC3	HIPK2	FOXM1	HUS1	RO60	SLC24A4	OR13J1	OR4D9	OR4K13	OR51G2	OR56A1	OR10G7	OR1D2	OR4N5	OR9Q2	OR8D1	OR2L3	ZNF264	ZNF689	ZNF212	ZNF415	ZNF791	ZNF33A	ZNF461	KLRD1	CD48	RAET1G
PMC9071881-5616942.f1.docx-1-Target_names_1	Supplementary Table 1: information of predicted CQQN targets. Supplementary Table 2: information of known pharyngitis-related targets. Supplementary Table 3: top 10 GO enrichment of biological processes (BP), cellular components (CC), and molecular functions (MF) with their representative enriched terms (one per cluster). Supplementary Table 4: top 20 KEGG pathway  Click here for additional data file	STXBP1	CTNS	TAOK1	TLR3	GSTP1	EGFR	PPP3CA	CSNK2B	CAMK2A	CAMK2B	SLC2A3	ADCY6	YY1	RAB11A	EEF1A2	CLTC	TCF4	SET	SERPING1	ASPA	DYNC1H1	CDH15	CACNG2	SYNGAP1	NGLY1	KDM5B	CUX1	UBB	SEPSECS	KCNQ5	KIRREL3	KIF1A	BRSK2	CNTNAP1	CIC	EPB41L1	TRPM3	FLCN	ZMYND11	ASH1L	TSEN2	MYT1L	EXOSC9	DEAF1	TSEN15	RAI1	GRHL3	TSEN34	CHAMP1	HIVEP2	TSEN54	MBD5	MED12L	MTRFR	HP	VEGFA	PRKCD	CD81	MS4A1	TNFRSF13B	TNFRSF13C	ICOS	TNFSF12	IL2	IL10	HTR2A	GABRA2	CYP1A1	NKX2-5	PLG	RAG2	HLA-DQA1	IKZF1	SLC34A1	EDAR	FAS	GSTT1	CFHR1	MGMT	ACP1	SNCA	MYOT	RIPPLY3	CCNA2	SPECC1L	CCR6	TLR2	GIPC1	ALDH1A2	BDNF	TTR	CD44	RET	TNFRSF10B	NF1	MDH2	MAX	SDHA	DLST	VHL	FH	KIF1B	SDHD	SDHC	ING1	SLC25A11	SDHAF2	ING3	CFHR5	TMEM127	DRD2	FTL	WNT10A	ARID1B	EDA2R	LEP	CCND1	CXCL9	TLR4	CALCA	CD40LG	PIK3CA	RAG1	IL7	CTLA4	CHD7	MED15	FMR1	MRPL40	MAOB	HIF1A	ATM	GSC	DES	GATA4	NRXN1	PRODH	GNB1L	FADD	CRKL	ATP2B3	CD27	RIGI	IFNA1	SERPINA3	FOXN1	TUBA1A	TLR5	REV3L	KRT13	ECM1	NEB	ERLIN2	PLXND1	ZNF462	VPS53	SRPX2	RIF1	ADGRG1	TTC7A	SPATA22	SPMIP11	SOX3	FASLG	ICAM1	AIRE	TBX22	LBR	TBX5	SLC25A1	CDC45	TBX2	DISC1	RANBP1	LZTR1	TBX20	SNAP29	CLTCL1	SCARF2	ZDHHC8	ZNF74	HIC2	SEPTIN5
PMC9057624-jci-132-156616-s055.xlsx-Drosophila_screen_hits-Supplemental_Table_2_Drosophila_screen_hits	Supplemental table 2	ASH1L	ASZ1	CDC73	CECR2	CREBBP	EHMT1	EHMT2	EP300	HDAC1	HDAC2	HDAC3	HDGF	HDGFL1	HDGFL2	HDGFL3	ING1	ING4	ING5	KDM4A	KDM4B	KDM4C	KDM4D	KDM4E	MBD5	MBD6	MIER1	MLLT1	MLLT3	MPHOSPH8	PCGF6	PHC2	PHC3	PRDM12	PRDM4	PRDM6	PSIP1	RBFOX2	RING1	RNF2	RSF1	SENP3	SETD3	SETD6	SIRT4	SIRT5	SMN2	SUPT6H	TAF10	TAF12	TAF15	TAF3	TAF8	TRERF1	UBR7	ZNF541	BARD1	CHMP4B	CHMP4C	CTNNB1	DICER1	FMR1	FXR1	FXR2	KDM1A	KDM1B	MSRB2	NR1D1	NR1D2	NR5A1	NR5A2	PIAS1	PIAS2	PIWIL4	PPARA	PPARD	PPARG	PRDM1	PRDM11	PRDM2	PRDM7	RARA	RARG	SIN3A	SIN3B	SMARCC1	SMARCC2	SUPT5H	UBE2A	UBE2B	ATP6V0E2	GNB1	GNB3	GNB4	ARF1	ARF3	ARF4	ATL1	BMP1	DHX58	GBP2	GBP4	GBP6	GBP7	JPH2	MAOA	MSRB3	TNKS	TNKS2	ADRA1B	ADRA1D	ADRB1	ADRB2	ADRB3	CXCR1	GPER1	ADGRG5	GPR12	ADGRG6	ADGRG7	GPR135	GPR161	GPR173	GPR19	GPR20	GPR25	GPR3	GPR37L1	GPR45	ADGRG1	GPR83	ADGRG3	HCRTR1	HTR4	LPAR2	LPAR3	MTNR1A	NPY5R	OPN1LW	OPN1MW	OPN1MW2	OPN4	OPN5	PROKR1	PROKR2	QRFPR	RGR	RRH	S1PR1	S1PR3	S1PR5	TAAR1	TAAR2	TAAR5	TAAR6	TAAR8	TAAR9	TAPT1	CALCR	CALCRL	CCKAR	CCKBR	CCR5	CCRL2	F2RL3	FFAR3	FSHR	GHSR	GPR139	GPR151	GPR21	GPR39	GPR87	GPRC5B	GRM1	GRM2	GRM3	GRM4	GRM5	GRM6	GRM7	GRM8	LHCGR	LPAR1	LTB4R2	MC1R	MC2R	MC4R	MC5R	MTNR1B	NTSR1	OPN1SW	OPN3	PTH1R	RHO	S1PR2	SUCNR1	TAS1R1	TAS1R2	ABCC4	ABCC8	ABCC9	CACNA1A	CACNA1B	CACNA1C	CACNA1D	CACNA1E	CACNA1F	CACNA1G	CACNA1H	CACNA1I	CACNA1S	CATSPER1	CFTR	CHRFAM7A	CHRNA10	CHRNA7	CNGA1	CNGA2	CNGA3	CNGA4	GABRA1	GABRA2	GABRA3	GABRA4	GABRA5	GABRA6	GABRE	GABRG1	GABRG2	GABRG3	HTR3A	HTR3B	HTR3C	HTR3D	HTR3E	KCNK10	KCNK17	KCNK2	KCNK4	KCNK5	LRP8	PKD1	SLC6A1	SLC9A1	SLC9A3	TPCN1	TRPV1	TRPV2	TRPV3	TRPV4	TRPV5	TRPV6	ZACN	BTBD10	CUBN	GPR89A	GPR89B	GRIA1	GRIA2	GRIA3	GRIA4	GRID1	GRID2	GRIK1	GRIK3	GRIK5	GRINA	JPH3	KCNIP1	KCNK12	KCNK13	KCNK15	KCNK18	KCNK7	KCNK9	KCTD20	MFRP	NALCN	NRP1	PRKD2	STAB2	TPCN2	ABCB1	ABCB10	ABCB11	ABCB4	ABCB9	ABCC1	ABCC10	ABCC11	ABCC12	ABCC2	ABCC3	ABCE1	ABCF1	ATP11A	ATP11B	ATP11C	ATP5PD	ATP6V0E1	ATP6V1D	ATP7A	ATP7B	SLC16A5	SLC16A7	SLC17A5	SLC18A1	SLC18A2	SLC22A10	SLC22A11	SLC22A12	SLC22A23	SLC25A20	SLC25A43	SLC2A10	SLC31A2	SLC35A5	SLC35F5	SLC37A1	SLC37A2	SLC37A3	SLC37A4	SLC39A11	SLC41A1	SLC4A1	SLC4A11	SLC4A2	SLC4A3	SLC4A4	SLC4A7	SLC4A8	SLC6A11	SLC6A12	SLC6A13	SLC6A6	SLC6A7	SLC6A8	SLC7A4	SLC9A2	SLC9A4	SLC9A5	SLCO1A2	SLCO1B1	SLCO1B3	SLCO1C1	SLCO2A1	SLCO2B1	SLCO3A1	SLCO5A1	SV2A	TAP1	ABCD3	ABCD4	ABCF2	ABCG1	ABCG4	ATP12A	ATP1A1	ATP1A2	ATP1A3	ATP1A4	ATP2A1	ATP2A2	ATP2A3	ATP4A	ATP6AP2	ATPAF1	SLC12A1	SLC12A2	SLC12A3	SLC25A11	SLC26A1	SLC26A11	SLC35F3	SLC35F4	BTBD7	CDC16	CDC27	CUL1	CUL5	DCAF10	DNAJB2	EIF3E	EIF3H	ERCC8	FBXL16	FBXO9	GNB2	HIC1	HIC2	KLHL1	KLHL4	KLHL5	LNX1	NEURL1	NEURL1B	PCGF1	PCGF3	PDZRN3	PJA1	PSMD4	RBBP4	RBBP7	RLIM	RNF122	RNF13	RNF146	RNF167	RNF181	RNF24	RNF6	RNF7	SENP1	SENP2	SENP5	SMU1	STUB1	TRIP12	UBA3	UBAC1	UBE2H	UBE3C	UBQLN1	UBQLN2	UBQLN3	UBQLN4	USP39	USP43	DCAF1	ZNF131	ZNF598	ZNRF1	ZNRF2	ZNRF4	ASB9	CAND1	CDC34	CUL3	EIF3C	EIF3D	EIF3I	FBXL6	KATNB1	KLHL15	KLHL22	KLHL34	LATS1	LATS2	LRSAM1	MGRN1	NACC1	OTUD7A	OTUD7B	PAFAH1B1	PARP11	RNF112	RNF157	SUMO1	SUMO2	SUMO3	TNFAIP3	TNRC6C	TRIM23	TULP4	UBAP2	UBAP2L	UBASH3A	UBASH3B	UBE2R2	UBR3	USP17L2	USP17L5	USP18	USP26	USP36	USP40	USP42	USP47	SKIC8	ZFPL1	ZRANB1	LDLR	SEC63	SLC16A9	SLC22A24	SLC25A23	SLC25A25	SLC41A2	SLC41A3	SV2B	VLDLR	ARF5	MSRB1	STAB1	TLL2	PI4KA	RPS6KB1	RPS6KB2	CDK19	CDK8	GAK	SBK1	SRPK3	SRPK2	SRPK1	RIOK1	PDPK1	CSNK1A1	CSNK1A1L	CSNK1E	CSNK1D	MAP2K6	MAP2K3	STK16	PAK2	PAK3	PAK1	CSNK2B	JAK2	JAK3	JAK1	NEK2	CAMKK2	CAMKK1	MAP3K7	FURIN	PCSK1	PCSK5	PCSK6	SCYL2	F11	KLKB1	TMPRSS11D	TMPRSS3	PRSS33	GSK3A	GSK3B	RFK	MPP7	MPP3	PALS1	MPP2	PRKAA1	PRKAA2	FGFRL1	MAPK15	MAPK14	MAPK11	MAPK13	MAPK12	TRPM1	TRPM3	TRPM6	TRPM7	DGKD	DGKH	CKS1B	CKS2	INSR	IGF1R	INSRR	RYK	PFKL	PFKM	PFKP	AKT1	AKT2	AKT3	PRKACA	PRKACB	PRKACG	ROR1	ROR2	SEPHS1	SEPHS2	PIK3C3	TK2	PANK1	PANK2	PANK3	IRAK1	IRAK4	IRAK3	CMPK1	BRSK1	BRSK2	RPS6KA5	PRPF4B	PKLR	PKM	SRC	FYN	YES1	FGR	BLK	PAPSS1	PAPSS2	ULK3	PTK7	PGK1	PGK2	STK3	STK4	TAOK1	TAOK3	TAOK2	TNK2
PMC9019904-TRC2-8-e12246.nxml--Gene	can be used by the scientific community to interrogate AD‐implicated biology. The set comprises **1**  Nomination details for 98 AD‐implicated genes with an associated compound in the AD Informer SetACEACHEALKAPPAXLBACE1BACE2BCHEBCL2CAPN2CDK18CDK9CETPCHRM2CRHR1CTSHCYP19A1CYP3A43DHTKD1DOCK1ENO1EPHA5EPHX2ERBB3 (HER3)ESRRGEZRFADS1FADS2FKBP5FLT3FOXO1GJA1HSPA2HSPB1HSPB2IL6STINPP5DINPPL1IRS1KAT2BKCNJ3KDM3BKITKPNB1Kv1.3LXRaLXRbLYNMAPK1 (ERK2)MAPK11MAPK14MAPK3 (ERK1)MAPTMARK4MDKMERTKMMP17NLRP3NR3C1NUPR1P2 × 7p75NTRPADI2PDCD1PDE3APDE3BPDGFRαPDGFRβPFKPPHGDHPLECPPARDPPARGPRDX6PREX1PRKAR2BRPS6KA2 (RSK3)RXRAS100A4SCN7ASCN9ASENP1SFRP1SGPL1SIG‐1RSLC1A2SLCO1A2SREBF1SREBF2SRRSTARD10STAT3SYKTGFBR2TNFRSF1AUNC119BVCPYAP1	ACE	ACHE	ALK	APP	AXL	BACE1	BACE2	BCHE	BCL2	CAPN2	CDK18	CDK9	CETP	CHRM2	CRHR1	CTSH	CYP19A1	CYP3A43	DHTKD1	DOCK1	ENO1	EPHA5	EPHX2	ESRRG	EZR	FADS1	FADS2	FKBP5	FLT3	FOXO1	GJA1	HSPA2	HSPB1	HSPB2	IL6ST	INPP5D	INPPL1	IRS1	KAT2B	KCNJ3	KDM3B	KIT	KPNB1	LYN	MAPK11	MAPK14	MAPT	MARK4	MDK	MERTK	MMP17	NLRP3	NR3C1	NUPR1	NGFR	PADI2	PDCD1	PDE3A	PDE3B	PFKP	PHGDH	PLEC	PPARD	PPARG	PRDX6	PREX1	PRKAR2B	RXRA	S100A4	SCN7A	SCN9A	SENP1	SFRP1	SGPL1	SLC1A2	SLCO1A2	SREBF1	SREBF2	SRR	STARD10	STAT3	SYK	TGFBR2	TNFRSF1A	UNC119B	VCP	YAP1
PMC9019904-TRC2-8-e12246-s001.xlsx-Informer_set_v1_annotation-Unnamed_28	Supporting information  Click here for additional data file	ACE	ALK	APP	AXL	BCL2	CAPN2	CDK18	CDK9	CETP	CRHR1	CTSH	CYP19A1	CYP3A43	DHTKD1	DOCK1	ENO1	EPHA5	EPHX2	ERBB3	ESRRG	EZR	FKBP5	FLT3	FOXO1	GJA1	HSPA2	IL6ST	INPP5D	INPPL1	IRS1	KAT2B	KCNJ3	KDM3B	KPNB1	KCNA3	MAPT	MARK4	MDK	MMP17	NR3C1	NUPR1	P2RX7	NGFR	PADI2	PDCD1	PFKP	PHGDH	PLEC	PPARG	PRDX6	PREX1	PRKAR2B	ING3	RXRA	S100A4	SCN7A	SCN9A	SENP1	SFRP1	SGPL1	SIGMAR1	SLC1A2	SLCO1A2	SRR	STARD10	STAT3	TGFBR2	TNFRSF1A	UNC119B	VCP	YAP1
PMC9134947-aging-14-204054-s003.xlsx-S1A_Genes_of_interest_summary-Unnamed_1	found in the human or mouse skin and mining existing single-cell transcriptomic skin data (**Supplementary Data File 1**)	CCR7	CD163	CD19	CD3D	CD3E	CD3G	CD4	CXCR2	ITGAX	KRT1	MLANA	PTPRC	ACTA2	ALOX12B	ANLN	KPLCE	CCL2	CD207	CD74	CDC20	CDKN2A	CDKN2D	CDSN	CENPA	CYP4F22	DNASE1L2	DSC3	EPS8L1	FAM83G	FGFR3	GRHL1	GSDMA	HLA-DMA	HLA-DOB	HLA-DPA1	HLA-DPB1	HLA-DRA	HOPX	KLK11	KLK5	KLK9	KRT10	KRT14	KRT15	KRT5	KRTDAP	LCE5A	LGALS7	LY6D	LYPD5	OTX1	POF1B	POSTN	PTGS1	PTTG1	SBSN	SERPINB7	SERPINH1	SLURP1	TGM1	THY1	TP63	TP73	TREX2	TYR	VEGFA	CD34	COL17A1	COL3A1	COL4A1	COL4A4	COL4A5	DSP	GLI1	ITGA3	ITGA6	ITGB1	ITGB4	JUN	LGR6	LRIG1	NOTCH1	NOTCH2	NOTCH3	PRDM1	TFAP2C	THBS1	CASP14	MYC	NES	SOX9	CCND2	CDKN1A
PMC9122982-41419_2022_4950_MOESM4_ESM.docx-0-Motif_score_SP_1	VEGFA mRNAs contained the highest confidence level of m6A modification (Fig. 2I and Table **S2**)  Table 2	VEGFA	TRIB3	EPHA2	DDIT4	CLDN1	PDE4D	EGR1
PMC9122982-41419_2022_4950_MOESM4_ESM.docx-0-BERMP	VEGFA mRNAs contained the highest confidence level of m6A modification (Fig. 2I and Table **S2**)  Table 2	VEGFA	TRIB3	EPHA2	DDIT4	CLDN1	PDE4D	EGR1
PMC8971933-Table1.XLSX-MSigDB-ANGIOGENESIS	Click here for additional data file	ACVRL1	AGGF1	AMOT	ANG	ANGPTL3	ANGPTL4	ATP5IF1	BTG1	C1GALT1	CANX	CDH13	CHRNA7	COL4A2	COL4A3	CXCL8	EGF	EMCN	EPGN	ERAP1	FOXO4	HTATIP2	IL17F	IL18	MYH9	NCL	NF1	NOTCH4	NPPB	NPR1	PF4	PLG	PML	PROK2	RHOB	RNH1	ROBO4	RUNX1	SCG2	SERPINF1	SHH	SPHK1	SPINK5	STAB1	TGFB2	THY1	TNFSF12	TNNI3	VEGFA
PMC8973751-12920_2022_1216_MOESM3_ESM.xlsx-Additional_File_3-Target_Gene	importance of experimental validations to uncover the biological processes underlying the statistical GWAS associations [**3**]  Additional file 3 contains all the validated variants and their details. The file is formatted to include separate rows for unique PMID-variant-gene triples, therefore variants that regulate multiple genes and variants that have been validated in more than one publication have more than one row in the file	ADCY5	GREM1	IKZF1	TAOK2	MAPK3	PPP1R3B	EPB41L4A	STMN3	MSMB	CABLES2	FSHB	SOX6	TRIM8	DDHD2	MC4R	NFKB1	CISD1	PARK7	GRK5	PSRC1	HLA-DRB1	LRRC32	MX2	JAK2	NPTN	PRKCQ	KRT8	KRT18	FLT1	PIEZO1	ADAMTS9	HNF1B	DUSP4	ELOVL2	USF3	ADRB2	TNIP1	NTN1	ITGAM	MLPH	ZFP90	SSBP3	CAV1	BIN1	CD33	HDAC9	IRF5	HAND1	TGFB2	SCGB1A1	GPNMB	HBP1	TNFRSF19	VEGFA	MUC5B	PTBP2	SLC25A13	SEM1	CDC7	MYC	IKZF3	ZBTB40	BNC2	LMOD1	PLPP3	EPHA7	FEN1	TNFSF15	TNFAIP3	DCBLD1	FAM13A	CEACAM21	ATF1	CDH17	TERT	BACH1	PIP4K2A	SNCA	ATG10	SSBP4	PAX9	MRPS30	DCLRE1B	MAP2K5	MAPT	C2CD4B	SIX3	SIX2	RUNX3	TNFSF11	IL32	FURIN	IL20RA	SHROOM3	BARX1	HMG20A	TCF7L2	SOST	SMAD3	FOXO3	KCNQ1	ATM	SORT1	ATF7IP	TMEM106B	BMP2	CLU	EPHX2	PTK2B	NRBP1	IL1RL1	PARP1	CRYAA	EDN1	GCKR	SPINK1	GUCY1A1	PPARG	LAMC1	IL2RA	LBX1	IL18RAP	CDC42	ARHGAP42	IL27	LDLR	PITX2	SLC4A7	PNPLA3	RETN	ABHD8	MERTK	ESR1	ACSL5	CCNE1	NT5C2	BHLHE41	WFS1	VPS13C	ABCA7	CACNA1C	AKT1	LBH	KLF5	ANK1	GALNT2	ANGPTL3	SMG7	CLPTM1L	PHLDB1	DDX6	MCF2L	LMO1	MTNR1B	CDKN2A	ORMDL3	RFX6	PITX1	CHRNB3	IRX5	IRX3	BCAR1	NCOA3	PAG1	MTHFR	FOXE1	ETS1	PHACTR1	VAMP8	KLK3	MDM4	KLF4	UBE2L3	HOXC8	SFMBT1	MAP3K1	GOSR2	IGFBP5	CAMK1D	CDC123	APOA5	IL23R	TRIB1	IL4	RAD50	GDF5	BLK	TCF21	NUDT11	JAZF1	ARAP1	F11	FGFR2	POU2AF3	IL10	IFNL3	SLC22A12	NPPA	CHRNA3	CASR	CEBPE	CHRNB4	MICA	CCND1	CYP27B1	EFNA1	TOX3	LY6K	WDFY4	NR1H3	SOX9	ZPBP2	BDNF	MMP7	TYR	BMP4	HHIP	NKX2-3	PLIN4	GJA5	MUC1	RET	CDH13	EIF3H	NKX3-1	FZD1	GLT6D1	GSDMB	FADS2	APOE	G6PC2	IRF6	CD40
PMC8910615-ijerph-19-02936.nxml--Genes	topological characteristics, which led to 112 genes screened from lncRNA- (Table 2) and pseudogene-related (**Table 3**)  Topological characteristics of target genes regulated by pseudogenes in the PPI networkHIST2H3PS2HIST1H4FHIST3H3HIST2H3DHIST1H2AJHIST2H2ABHIST1H3JATMHIST1H2AIHIST1H1EHIST1H1AHIST1H2ADPHF21AWHSC1KAT6ACBX6IGF1POU5F1PAX6NFKBIAIKBKBAIRECCND2CTBP1CCL2SOD2ICAM1TET3AKT3FGFR2CSF2EYA2WWC1FGFR1TNFAIP3TAL1TNRC6CERCC6TUBA1AZC3H12ATUBB4ACDK5WWOXSIRPAFOXP1RCVRNTACC3NFKBIETNIP2BIDIGFBP3BCL2FGFRL1THPOZIC1CADM1HOXB7PTX3TUBA4APLAT	H3-7	ATM	IGF1	H4C6	CCL2	NFKBIA	H3-4	H2AC14	H3C13	POU5F1	ICAM1	H3C12	IKBKB	H2AC21	H2AC7	PAX6	SOD2	CSF2	RCVRN	H2AC13	H1-4	H1-1	CCND2	TUBB4A	PHF21A	NSD2	AKT3	KAT6A	CBX6	FGFR2	FGFR1	TNFAIP3	CDK5	KIF5C	VAMP8	CTBP1	WWC1	TUBA1A	WWOX	CD59	GNG12	CAV3	ZC3H12A	BID	BCL2	TUBA4A	SYN3	EXOC4	TGM1	TAL1	FOXP1	TUBB8	FZR1	CLU	VAMP1	SYT11	SCN1B	F7	CACNA1E	AIRE
[truncated: 5,916,284 more chars]
