# Supplementary material for: Rummagene: massive mining of gene sets from supporting materials of biomedical research publications
Source: Commun Biol. 2024 Apr 20;7:482. doi: 10.1038/s42003-024-06177-7 (PMC11032387; doi:10.1038/s42003-024-06177-7)
Supplement: Supplementary file 10 — Supplementary-Data-8 [file 42003_2024_6177_MOESM10_ESM.txt]

PMC10363146-41598_2023_38681_MOESM1_ESM.pdf-346-KLF4	statistically significant increase of Myc in normal compared to tumour tissue (Supplementary file, Fig. **S1**)  Supplementary Information	GLT1D1	SOX7	LATS2	UGCG	TAF1D	TFPI	CA1	SLC16A2	RPS29	TIMP4	ACVR1C	NXT1	MARS2	HBM	ASNSD1	PPP1R2B	ACTR10	PSEN1	NUAK2	PALM2AKAP2	PRMT5	HEMGN	CCT4
PMC10363146-41598_2023_38681_MOESM1_ESM.pdf-346-TSC22D2	statistically significant increase of Myc in normal compared to tumour tissue (Supplementary file, Fig. **S1**)  Supplementary Information	SLC2A1	CXCL3	CH25H	SF1	SRSF12	HILPDA	CALCR	EIF3H	PLAC8	NETO2	GCH1	ST8SIA6	ACTL6A	RPS13	LAPTM4B	HMGN4	RPL10A	SIRT1	UTP18	ARMC10	SMNDC1	GPD2	GOLGA5	ZC3H15	GABPB1
PMC10363146-41598_2023_38681_MOESM1_ESM.pdf-347-NIPAL2	statistically significant increase of Myc in normal compared to tumour tissue (Supplementary file, Fig. **S1**)  Supplementary Information	ZNF706	S1PR1	ZNF460	NAMPT	PAK1IP1	EIF1B	MIPOL1	MMRN1	RBM7	RPS29	COX8C	ZHX2	GPATCH2L	MALT1	MARS2	HBM	RRM2B	OSMR	APEX1	TCEA1	AKAP14	SLC9B2	NIPAL1
PMC10363146-41598_2023_38681_MOESM1_ESM.pdf-361-PCDHB8	statistically significant increase of Myc in normal compared to tumour tissue (Supplementary file, Fig. **S1**)  Supplementary Information	MYH7	DTD2	GABRA4	ING3	PCDHB7	TNC	CCDC170	MEDAG	SIRPA	ANKRD55	SH3RF2	GPX8	MRC2	SULF1	PCDHB16	CENPJ	RUFY4	ME1	CR1	GALNT6	EEF1A1	TMPO	RPS16	MRTO4	INSL4	ZNF662
PMC10363146-41598_2023_38681_MOESM1_ESM.pdf-379-KIAA0467	statistically significant increase of Myc in normal compared to tumour tissue (Supplementary file, Fig. **S1**)  Supplementary Information	NONO	RBPMS	ANKRD49	MSMO1	FSTL1	MED17	DNAJC25	PRPF38A	ZNF235	CDKN2AIP	AHNAK2	GOLGA1	TNFRSF10B	ABCC2	KCNB2	URI1	CXCL13	EEF1G	HNF4G	LPIN3	MRPS5	RABGGTB	RPS3
PMC10363146-41598_2023_38681_MOESM1_ESM.pdf-380-USP54	statistically significant increase of Myc in normal compared to tumour tissue (Supplementary file, Fig. **S1**)  Supplementary Information	STPG4	MIXL1	BCAR3	IGF2R	NLN	RASSF3	SLC44A4	TRNP1	ACP1	CWC25	IPO4	POLRMT	RPLP0	SNAPC1	YOD1
PMC10363146-41598_2023_38681_MOESM1_ESM.pdf-380-USPL1	statistically significant increase of Myc in normal compared to tumour tissue (Supplementary file, Fig. **S1**)  Supplementary Information	CACNG6	BEST3	EEF1A1	ITGB3	NPY1R	RPL6	STEAP2	TRPC4	ACTA2	CYSLTR2	PPWD1	RPS12
PMC10363146-41598_2023_38681_MOESM1_ESM.pdf-380-ZNF37B	statistically significant increase of Myc in normal compared to tumour tissue (Supplementary file, Fig. **S1**)  Supplementary Information	UGT2B10	BIRC7	ETHE1	ITPR3	NSMCE2	RPS20	TAGLN3	UACA	AGBL5	DCTD	PSMB5	RPS16	SUPT5H
PMC10363146-41598_2023_38681_MOESM1_ESM.pdf-380-ZNF584	statistically significant increase of Myc in normal compared to tumour tissue (Supplementary file, Fig. **S1**)  Supplementary Information	CPA1	GPR26	LRRC73	FBXO22	KCNIP3	TENT2	RPS26	TANK	VSTM1	ARSG	EEF1B2	LRCH1	RNF41	RPS25	TAGLN
PMC10363146-41598_2023_38681_MOESM1_ESM.pdf-380-ZSCAN2	statistically significant increase of Myc in normal compared to tumour tissue (Supplementary file, Fig. **S1**)  Supplementary Information	CTSG	GPR15LG	SPATA6L	FCHO2	KDELR1	PAX8	RPS29	TARS2	ZPR1	FAM204A	EIF3H	NEDD1	RPL10A	RPS3A	TBCA
PMC10363146-41598_2023_38681_MOESM1_ESM.pdf-380-C20orf200	statistically significant increase of Myc in normal compared to tumour tissue (Supplementary file, Fig. **S1**)  Supplementary Information	GYPA	AAMP	CDC42EP4	FHOD3	MCAM	PCBD1	RPS2	TATDN1	ZSCAN12	SPRYD7	GNPAT	NEK3	SEC14L1	TGDS
PMC10363146-41598_2023_38681_MOESM1_ESM.pdf-380-LOC90586	statistically significant increase of Myc in normal compared to tumour tissue (Supplementary file, Fig. **S1**)  Supplementary Information	KCNQ2	ABCB1	CDKN2A	GALNT9	MLLT10	BLOC1S6	RPS4X	TBX18	ZNG1E	C19orf33	HIF3A	NSMCE4A	RPL18A	SIK1	TGOLN2
PMC10363146-41598_2023_38681_MOESM1_ESM.pdf-380-ADH1A	statistically significant increase of Myc in normal compared to tumour tissue (Supplementary file, Fig. **S1**)  Supplementary Information	KCTD4	ACER2	CNN1	NOP53	PODXL2	RPS5	TGFBR2	UTP25	HIPK4	PCBP2	RPL37A	SLA2	UTP23
PMC10363146-41598_2023_38681_MOESM1_ESM.pdf-390-Unnamed_0	statistically significant increase of Myc in normal compared to tumour tissue (Supplementary file, Fig. **S1**)  Supplementary Information	HBG2	PRMT5	SHMT2	EIF3E	RPL10A
PMC10363146-41598_2023_38681_MOESM1_ESM.pdf-391-EEF1B2	statistically significant increase of Myc in normal compared to tumour tissue (Supplementary file, Fig. **S1**)  Supplementary Information	ATP6V1B2	VCP	GPN3	PKLR	VRK3	MRPL44	FAH	IARS2	BPHL	IGBP1	ANPEP	TNFAIP8L1	FAM177A1	SCO1	EEF1A2	RNASEH1	LRP2	SLC23A1	PCCB	YIPF4	MLX	RPS12	RPL26
PMC10363146-41598_2023_38681_MOESM1_ESM.pdf-406-RBM12	statistically significant increase of Myc in normal compared to tumour tissue (Supplementary file, Fig. **S1**)  Supplementary Information	RNF149	SUPT3H	TAF9	SFXN4	RPS23	B3GALNT2	C20orf144	CUL3	TAF4B	ZNF507	KAZALD1	SLC35E3	TYSND1	CASP12	HOXD3	TNFSF14	GUCA1C	POLR1B	ORC4	DRAXIN	ERCC3	MMUT	BPY2	KCNN2	TRABD2A	FBH1
PMC10363146-41598_2023_38681_MOESM1_ESM.pdf-408-TMEM217	statistically significant increase of Myc in normal compared to tumour tissue (Supplementary file, Fig. **S1**)  Supplementary Information	PFKM	SCRN3	MC3R	PRTG	USP16	CAMLG	NONO	TRAK2	DNA2	CCDC121	ISM2	OR4C11	NPM3	MRPS35	TIMM9	UMPS	GALR1	SLC16A9	SCN1B	METTL15	SUPT3H	WBP2NL	RPS23	KDM5D	DGKD	WNT3
PMC10363146-41598_2023_38681_MOESM1_ESM.pdf-429-SHC2	statistically significant increase of Myc in normal compared to tumour tissue (Supplementary file, Fig. **S1**)  Supplementary Information	KRT34	APOBEC3H	STK38	RPS19	IGFBPL1	CAD	VENTX	RBMXL1	SDF2L1	FNBP1	PRELID3A	SCMH1	ARHGAP11B	SCN5A	ANO1	AMH	CRABP2	SH2D3C	NDP	DPP9	ABCA6	MAZ
PMC10363146-41598_2023_38681_MOESM1_ESM.pdf-477-DEFB103B	statistically significant increase of Myc in normal compared to tumour tissue (Supplementary file, Fig. **S1**)  Supplementary Information	RYR2	B3GNT5	RASAL2	DCST1	RNF19A	FAIM	CCL26	RPS13	ZFAT	CPA3	PADI1	CHST11	SLIT3	GDPD5	SLC39A11	VIT	WWTR1	IKZF3	COL13A1	NLRP1	HAMP	CCL16	KNDC1	CTSG
PMC10363146-41598_2023_38681_MOESM1_ESM.pdf-483-MFI2	statistically significant increase of Myc in normal compared to tumour tissue (Supplementary file, Fig. **S1**)  Supplementary Information	NBPF15	PPHLN1	RPL13A	SPN	UBE3D	STPG4	BEST3	EEF1A1	ITPR3	NSMCE2	RPS26	TANK	UACA	ANKRD27	DIAPH2	PSMB5	RPS25	TAGLN
PMC10363146-41598_2023_38681_MOESM1_ESM.pdf-483-MINK1	statistically significant increase of Myc in normal compared to tumour tissue (Supplementary file, Fig. **S1**)  Supplementary Information	NLRC3	PPP1R14A	RPL22	SSRP1	USP54	CACNG6	UGT2B10	BIRC7	ETHE1	KCNIP3	TENT2	RPS29	TARS2	VSTM1	ARSG	EEF1B2	RNF41	RPS3A	TBCA
PMC10363146-41598_2023_38681_MOESM1_ESM.pdf-483-MLL4	statistically significant increase of Myc in normal compared to tumour tissue (Supplementary file, Fig. **S1**)  Supplementary Information	NME2	PTP4A1	RPL3	STARD3NL	USPL1	GPR26	LRRC73	FBXO22	KDELR1	PAX8	RPS2	TATDN1	ZPR1	FAM204A	EIF3H	LRCH1	RPL10A	SEC14L1	TGDS
PMC10363146-41598_2023_38681_MOESM1_ESM.pdf-483-MOXD1	statistically significant increase of Myc in normal compared to tumour tissue (Supplementary file, Fig. **S1**)  Supplementary Information	NPM1	PTTG1IP	RPL4	STAT5A	CPA1	GPR15LG	TDRP	FCHO2	MCAM	PCBD1	RPS4X	TBX18	ZSCAN12	SPRYD7	CYRIB	NEDD1	SIK1	TGOLN2
PMC10363146-41598_2023_38681_MOESM1_ESM.pdf-483-MRPL2	statistically significant increase of Myc in normal compared to tumour tissue (Supplementary file, Fig. **S1**)  Supplementary Information	NR2C1	PUF60	RPS18	SYT2	ZNF584	CTSG	AAMP	SPATA6L	FHOD3	MLLT10	BLOC1S6	RPS5	TGFBR2	ZNG1E	C19orf33	FCRL3	NEK3	RPL18A	SLA2	UTP23
PMC10363146-41598_2023_38681_MOESM1_ESM.pdf-483-MRPL37	statistically significant increase of Myc in normal compared to tumour tissue (Supplementary file, Fig. **S1**)  Supplementary Information	RABGGTB	RPS3	TLL2	ZSCAN2	GYPA	ABCB1	CDC42EP4	GALNT9	PODXL2	S100A1	TKT	UTP25	GNPAT	NSMCE4A	RPL37A	SLC35D2
PMC10363146-41598_2023_38681_MOESM1_ESM.pdf-483-MRPS5	statistically significant increase of Myc in normal compared to tumour tissue (Supplementary file, Fig. **S1**)  Supplementary Information	PCDHGC5	RIN2	RPS9	TLR10	KCNQ2	ACER2	CDKN2A	NOP53	NCR1	PPP2CB	SLC16A6	TMEM14C	CDC42BPA	HIF3A	PCBP2	RPL41	SMAGP	VPS54
PMC10363146-41598_2023_38681_MOESM1_ESM.pdf-483-NACA	statistically significant increase of Myc in normal compared to tumour tissue (Supplementary file, Fig. **S1**)  Supplementary Information	PLSCR1	SPDYE3	TSPAN2	ASMT	MIXL1	BCAR3	ITGB3	NPY1R	RPS20	TAGLN3	TRPC4	AGBL5	DCTD	IPO4	PPWD1	RPS16	SUPT5H
PMC10363146-41598_2023_38681_MOESM1_ESM.pdf-498-LOC728323	statistically significant increase of Myc in normal compared to tumour tissue (Supplementary file, Fig. **S1**)  Supplementary Information	RIPK2	ADAM17	RPS25	TIMM21	SOHLH2	KIR2DS4	DNAJC13	ERO1A	UBQLN3	TCEAL9	HCN4	TCF25	HNRNPR	CCNH	TAC1	SPATA7	ZNF318	GAD1	CDC123	ENPP4	DENND10
PMC10363146-41598_2023_38681_MOESM1_ESM.pdf-502-MDGA1	statistically significant increase of Myc in normal compared to tumour tissue (Supplementary file, Fig. **S1**)  Supplementary Information	COLGALT2	GALR1	GNPNAT1	GPATCH1	MFF	METTL15	APPBP2	PYGO1	TBCE	SFXN4	RPS23	LDLRAD3	HSPB3	STARD4	MAGEC2	CNNM2	KCNIP4	C3orf52	TYSND1	CASP12	CDH17	PRIM1	FEZ2
PMC10361959-41419_2023_5985_MOESM1_ESM.pdf-391-MIR181A2	SEs in S18 cells and 819 distal active SEs in S26 cells (Supplementary Fig. **S1A**)  Supplementary Materials	BRD3	RPL35	SURF1	LRRC26	NSMF	WDR38	CFAP77	MED27	TUBB4B	INPP5E
PMC10361959-41419_2023_5985_MOESM1_ESM.pdf-599-MEIOB	SEs in S18 cells and 819 distal active SEs in S26 cells (Supplementary Fig. **S1A**)  Supplementary Materials	RPS2	NOXO1	NHERF2	PGP	DNASE1L2
PMC10361959-41419_2023_5985_MOESM1_ESM.pdf-731-GRIK5	SEs in S18 cells and 819 distal active SEs in S26 cells (Supplementary Fig. **S1A**)  Supplementary Materials	NAT14	RPL36	ZNF763	SLC1A6	ZNF121	AP2S1	PRSS57	AZU1	ARID3A	PPP1R15A
PMC10361959-41419_2023_5985_MOESM1_ESM.pdf-754-LPPR2	SEs in S18 cells and 819 distal active SEs in S26 cells (Supplementary Fig. **S1A**)  Supplementary Materials	DEDD2	ZNF225	KDELR1	ERCC2	DPP9	RPL36	FARSA	PLA2G4C	ODAD1	ZNRF4	B3GNT3	IGLON5
PMC10361959-41419_2023_5985_MOESM1_ESM.pdf-1254-PNPLA7	SEs in S18 cells and 819 distal active SEs in S26 cells (Supplementary Fig. **S1A**)  Supplementary Materials	MYMK	LRRC26	ZMYND19	PLPP7	PIERCE1	LCN9	NSMF	WDR38	RPL35	TUBB4B	GTF3C5	SURF1
PMC10361959-41419_2023_5985_MOESM1_ESM.pdf-1512-MIR519A1	SEs in S18 cells and 819 distal active SEs in S26 cells (Supplementary Fig. **S1A**)  Supplementary Materials	ZNF431	ZNF254	SIGLEC11	CDC42EP5	NOSIP	ATG4D	GDF15	PSG9	RPS28	FARSA	DACT3
PMC10361908-10120_2023_1395_MOESM7_ESM.pdf-134-ENSG00000137710	Supplementary file7 (PDF 909 KB)	TSEN15	FOXC1	CTSA	RPS26	SUCLA2	GJB6	SERAC1	MYT1L	ENPP1	CPOX	C1R	COL17A1	KCNN4	SGCE	AGK	COL9A3	CHRNE	FOXP1
PMC10361908-10120_2023_1395_MOESM7_ESM.pdf-135-RDX	Supplementary file7 (PDF 909 KB)	TSEN15	FOXC1	CTSA	RPS26	SUCLA2	GJB6	SERAC1	MYT1L	ENPP1	CPOX	C1R	COL17A1	KCNN4	SGCE	AGK	COL9A3	CHRNE	FOXP1
PMC10362506-mmc5.xlsx-Overlapping_genes-Unnamed_2	largely overlapped with DEGs (fc > 2) from EAC3 (87 out of 93 genes) (**Table S4**)  Table S4. Overlapping genes in module 5 and DEGs from EAC3	CPLANE1	IL1R1	PSAP	RPS15	TPI1	UQCRQ
PMC10360078-NRR-18-2482_Suppl1.pdf-7-Unnamed_0	Differentially expressed genes identified in this study (CSCI_4w vs. sham)	SPAG9	NFIX	MED24	SEC62	RPS20	CSDE1	UBE3C	REV3L	TENM1	RANBP9	ZNF207	IFFO1	NISCH
PMC10360078-NRR-18-2482_Suppl1.pdf-7-Unnamed_15	Differentially expressed genes identified in this study (CSCI_4w vs. sham)	SPAG9	NFIX	MED24	SEC62	RPS20	CSDE1	UBE3C	REV3L	TENM1	RANBP9	ZNF207	IFFO1	NISCH
PMC10360078-NRR-18-2482_Suppl1.pdf-49-Unnamed_0	Differentially expressed genes identified in this study (CSCI_4w vs. sham)	TNPO1	PLOD1	RRAGB	RPS5	YTHDC1	SMAP2	GSTP1	APLP2
PMC10360078-NRR-18-2482_Suppl1.pdf-49-Unnamed_15	Differentially expressed genes identified in this study (CSCI_4w vs. sham)	TNPO1	PLOD1	RRAGB	RPS5	YTHDC1	SMAP2	GSTP1	APLP2
PMC10360078-NRR-18-2482_Suppl1.pdf-56-Unnamed_0	Differentially expressed genes identified in this study (CSCI_4w vs. sham)	TASP1	RPLP0	KIF16B	TRMT6	BRAP	ERP29	FUS	IGBP1	GRAMD1A	FXYD3
PMC10360078-NRR-18-2482_Suppl1.pdf-56-Unnamed_15	Differentially expressed genes identified in this study (CSCI_4w vs. sham)	TASP1	RPLP0	KIF16B	TRMT6	BRAP	ERP29	FUS	IGBP1	GRAMD1A	FXYD3
PMC10360078-NRR-18-2482_Suppl1.pdf-97-Unnamed_0	Differentially expressed genes identified in this study (CSCI_4w vs. sham)	CPEB3	CUEDC2	EBF3	GLRX3	SORCS1	SHOC2	CUL2	CCNY	RPL28	ZMIZ1	LGI1
PMC10360078-NRR-18-2482_Suppl1.pdf-97-Unnamed_15	Differentially expressed genes identified in this study (CSCI_4w vs. sham)	CPEB3	CUEDC2	EBF3	GLRX3	SORCS1	SHOC2	CUL2	CCNY	RPL28	ZMIZ1	LGI1
PMC10360078-NRR-18-2482_Suppl1.pdf-98-Unnamed_15	Differentially expressed genes identified in this study (CSCI_4w vs. sham)	TBC1D12	NUFIP2	GIT1	RPL19	FBXL20	RUNDC3A	UBTF	WNT3
PMC10360078-NRR-18-2482_Suppl1.pdf-195-Unnamed_0	Differentially expressed genes identified in this study (CSCI_4w vs. sham)	LMX1B	ENPP2	DERL1	RANBP6	PLAA	RNF38	DNAJB5	RPS6
PMC10360078-NRR-18-2482_Suppl1.pdf-195-Unnamed_15	Differentially expressed genes identified in this study (CSCI_4w vs. sham)	LMX1B	ENPP2	DERL1	RANBP6	PLAA	RNF38	DNAJB5	RPS6
PMC10360078-NRR-18-2482_Suppl1.pdf-212-Unnamed_0	Differentially expressed genes identified in this study (CSCI_4w vs. sham)	APP	LMTK3	RNPEPL1	CARM1	RPS11	RPL13A	CTU1	RERE
PMC10360078-NRR-18-2482_Suppl1.pdf-212-Unnamed_15	Differentially expressed genes identified in this study (CSCI_4w vs. sham)	APP	LMTK3	RNPEPL1	CARM1	RPS11	RPL13A	CTU1	RERE
PMC10360078-NRR-18-2482_Suppl1.pdf-213-Unnamed_0	Differentially expressed genes identified in this study (CSCI_4w vs. sham)	PADI1	EFHD2	RPL11	WDTC1	SERBP1	CCN1	AZIN2	RPS8
PMC10360078-NRR-18-2482_Suppl1.pdf-213-Unnamed_15	Differentially expressed genes identified in this study (CSCI_4w vs. sham)	PADI1	EFHD2	RPL11	WDTC1	SERBP1	CCN1	AZIN2	RPS8
PMC10360078-NRR-18-2482_Suppl1.pdf-221-Unnamed_0	Differentially expressed genes identified in this study (CSCI_4w vs. sham)	CNOT9	CNTN4	RPL32	PTPRG	UBA3	ATG3	MED12L	TRPC1	DCAF1	STXBP5L
PMC10360078-NRR-18-2482_Suppl1.pdf-221-Unnamed_15	Differentially expressed genes identified in this study (CSCI_4w vs. sham)	CNOT9	CNTN4	RPL32	PTPRG	UBA3	ATG3	MED12L	TRPC1	DCAF1	STXBP5L
PMC10360078-NRR-18-2482_Suppl1.pdf-223-Unnamed_0	Differentially expressed genes identified in this study (CSCI_4w vs. sham)	SFRP2	CDH18	RPL37	SSBP2	RASA1	PPIP5K2	PAM	BTF3	FEM1C
PMC10360078-NRR-18-2482_Suppl1.pdf-223-Unnamed_15	Differentially expressed genes identified in this study (CSCI_4w vs. sham)	SFRP2	CDH18	RPL37	SSBP2	RASA1	PPIP5K2	PAM	BTF3	FEM1C
PMC10360078-NRR-18-2482_Suppl1.pdf-228-Unnamed_0	Differentially expressed genes identified in this study (CSCI_4w vs. sham)	PRPS1	FRMPD3	GPC3	RBMX	RPL10	ATP6V1B2	HMBOX1	ERLIN2	ST18	GOLGA7
PMC10360078-NRR-18-2482_Suppl1.pdf-228-Unnamed_15	Differentially expressed genes identified in this study (CSCI_4w vs. sham)	PRPS1	FRMPD3	GPC3	RBMX	RPL10	ATP6V1B2	HMBOX1	ERLIN2	ST18	GOLGA7
PMC10360078-NRR-18-2482_Suppl1.pdf-263-Unnamed_0	Differentially expressed genes identified in this study (CSCI_4w vs. sham)	GNG3	UBXN1	STX5	RPL29	ITIH3	SYVN1	CMPK1	BEND5
PMC10360078-NRR-18-2482_Suppl1.pdf-263-Unnamed_15	Differentially expressed genes identified in this study (CSCI_4w vs. sham)	GNG3	UBXN1	STX5	RPL29	ITIH3	SYVN1	CMPK1	BEND5
PMC10360078-NRR-18-2482_Suppl1.pdf-270-Unnamed_0	Differentially expressed genes identified in this study (CSCI_4w vs. sham)	ATXN7	PPM1K	GMPS	CCNL1	SLMAP	RPL9	APBB2	CRELD1	U2SURP	TTC14
PMC10360078-NRR-18-2482_Suppl1.pdf-270-Unnamed_15	Differentially expressed genes identified in this study (CSCI_4w vs. sham)	ATXN7	PPM1K	GMPS	CCNL1	SLMAP	RPL9	APBB2	CRELD1	U2SURP	TTC14
PMC10360078-NRR-18-2482_Suppl1.pdf-275-Unnamed_0	Differentially expressed genes identified in this study (CSCI_4w vs. sham)	STXBP5	TRA2A	SAP30L	RPS14	NEUROD6	GPR85	RELL2
PMC10360078-NRR-18-2482_Suppl1.pdf-275-Unnamed_15	Differentially expressed genes identified in this study (CSCI_4w vs. sham)	STXBP5	TRA2A	SAP30L	RPS14	NEUROD6	GPR85	RELL2
PMC10360078-NRR-18-2482_Suppl1.pdf-303-Unnamed_0	Differentially expressed genes identified in this study (CSCI_4w vs. sham)	MTSS1	RNF139	RPS9	TANC2	HS6ST2	PKIA	XKR6	FPR1
PMC10360078-NRR-18-2482_Suppl1.pdf-303-Unnamed_15	Differentially expressed genes identified in this study (CSCI_4w vs. sham)	MTSS1	RNF139	RPS9	TANC2	HS6ST2	PKIA	XKR6	FPR1
PMC10360078-NRR-18-2482_Suppl1.pdf-315-Unnamed_0	Differentially expressed genes identified in this study (CSCI_4w vs. sham)	FBXO45	GNG5	MGA	KICS2	EVX2	PHLDA3	RALGAPA1	TRHR	ATP2A2	RPL4
PMC10360078-NRR-18-2482_Suppl1.pdf-315-Unnamed_15	Differentially expressed genes identified in this study (CSCI_4w vs. sham)	FBXO45	GNG5	MGA	KICS2	EVX2	PHLDA3	RALGAPA1	TRHR	ATP2A2	RPL4
PMC10360078-NRR-18-2482_Suppl1.pdf-316-Unnamed_0	Differentially expressed genes identified in this study (CSCI_4w vs. sham)	CNTNAP2	LINGO2	MFSD4A	AKIRIN1	NPAS4	MSL2	UGT8	BRSK2	RPL15	SRP72	CNIH2	ZIC4	KLC2	CTBP2
PMC10360078-NRR-18-2482_Suppl1.pdf-316-Unnamed_15	Differentially expressed genes identified in this study (CSCI_4w vs. sham)	CNTNAP2	LINGO2	MFSD4A	AKIRIN1	NPAS4	MSL2	UGT8	BRSK2	RPL15	SRP72	CNIH2	ZIC4	KLC2	CTBP2
PMC10360078-NRR-18-2482_Suppl1.pdf-324-Unnamed_0	Differentially expressed genes identified in this study (CSCI_4w vs. sham)	TMEM94	SOX12	HNRNPA0	AP3S1	UBE2N	ARL6IP6	RPS27	ADAMTSL1	IMPDH2
PMC10360078-NRR-18-2482_Suppl1.pdf-324-Unnamed_15	Differentially expressed genes identified in this study (CSCI_4w vs. sham)	TMEM94	SOX12	HNRNPA0	AP3S1	UBE2N	ARL6IP6	RPS27	ADAMTSL1	IMPDH2
PMC10360078-NRR-18-2482_Suppl1.pdf-336-Unnamed_0	Differentially expressed genes identified in this study (CSCI_4w vs. sham)	HAPSTR1	RBM10	GLUD2	RPL35A	RGS7	SRPRA	EWSR1	GJC1	SOX1	MTA1
PMC10360078-NRR-18-2482_Suppl1.pdf-336-Unnamed_15	Differentially expressed genes identified in this study (CSCI_4w vs. sham)	HAPSTR1	RBM10	GLUD2	RPL35A	RGS7	SRPRA	EWSR1	GJC1	SOX1	MTA1
PMC10360078-NRR-18-2482_Suppl1.pdf-361-Unnamed_0	Differentially expressed genes identified in this study (CSCI_4w vs. sham)	PSAP	RPL37A	HOXC6	CYRIA	ZNF71	S100A6	MBP	RPS4X	PRIM1	CHSY3	HIBCH
PMC10360078-NRR-18-2482_Suppl1.pdf-361-Unnamed_15	Differentially expressed genes identified in this study (CSCI_4w vs. sham)	PSAP	RPL37A	HOXC6	CYRIA	ZNF71	S100A6	MBP	RPS4X	PRIM1	CHSY3	HIBCH
PMC10360078-NRR-18-2482_Suppl1.pdf-366-Unnamed_0	Differentially expressed genes identified in this study (CSCI_4w vs. sham)	LDB1	CTR9	LRRTM3	ZNF652	SLC5A3	RPL10A	EPS8L3
PMC10360078-NRR-18-2482_Suppl2.pdf-5-Unnamed_0	Differentially expressed genes identified in this study (CSCI_8w vs. sham)	PSMB1	SYN1	JARID2	CDKL5	ADAM22	SPAG9	MPND	NFIX	ST3GAL1	MED24	SEC62	RPS20	CSDE1	UBE3C	REV3L
PMC10360078-NRR-18-2482_Suppl2.pdf-5-Unnamed_14	Differentially expressed genes identified in this study (CSCI_8w vs. sham)	PSMB1	SYN1	JARID2	CDKL5	ADAM22	SPAG9	MPND	NFIX	ST3GAL1	MED24	SEC62	RPS20	CSDE1	UBE3C	REV3L
PMC10360078-NRR-18-2482_Suppl2.pdf-49-Unnamed_0	Differentially expressed genes identified in this study (CSCI_8w vs. sham)	TESC	SNX5	RPL6	ANAPC5	SLC23A2	TMEM230	DZANK1	KDM2B	CFAP61	TASP1	RPLP0	KIF16B
PMC10360078-NRR-18-2482_Suppl2.pdf-49-Unnamed_14	Differentially expressed genes identified in this study (CSCI_8w vs. sham)	TESC	SNX5	RPL6	ANAPC5	SLC23A2	TMEM230	DZANK1	KDM2B	CFAP61	TASP1	RPLP0	KIF16B
PMC10360078-NRR-18-2482_Suppl2.pdf-80-Unnamed_0	Differentially expressed genes identified in this study (CSCI_8w vs. sham)	DMAC2	MYH14	MRPL4	LIM2	RPS19	NOP53	ETFB	CEACAM5	BABAM1	CDC37	NAPA	ATP1A3	MEGF8	KDELR1	GRWD1
PMC10360078-NRR-18-2482_Suppl2.pdf-80-Unnamed_14	Differentially expressed genes identified in this study (CSCI_8w vs. sham)	DMAC2	MYH14	MRPL4	LIM2	RPS19	NOP53	ETFB	CEACAM5	BABAM1	CDC37	NAPA	ATP1A3	MEGF8	KDELR1	GRWD1
PMC10360078-NRR-18-2482_Suppl2.pdf-88-Unnamed_0	Differentially expressed genes identified in this study (CSCI_8w vs. sham)	TNKS2	GBF1	ARHGAP21	CPEB3	SH3PXD2A	EBF3	GLRX3	SORCS1	SHOC2	TFAM	CUL2	CCNY	RPL28	ZMIZ1
PMC10360078-NRR-18-2482_Suppl2.pdf-97-Unnamed_0	Differentially expressed genes identified in this study (CSCI_8w vs. sham)	ACCS	AMBRA1	MADD	NAA40	CD81	SOX6	C11orf58	PITPNM1	RPS13	NUP98	NDUFS8	GTF2H1
PMC10360078-NRR-18-2482_Suppl2.pdf-97-Unnamed_14	Differentially expressed genes identified in this study (CSCI_8w vs. sham)	ACCS	AMBRA1	MADD	NAA40	CD81	SOX6	C11orf58	PITPNM1	RPS13	NUP98	NDUFS8	GTF2H1
PMC10360078-NRR-18-2482_Suppl2.pdf-180-Unnamed_0	Differentially expressed genes identified in this study (CSCI_8w vs. sham)	ANP32B	RPL35	LMX1B	ENPP2	DERL1	DMAC1	RANBP6	PLAA	RNF38	TLN1	DNAJB5	GRHPR	HINT2	RPS6	KIF13A
PMC10360078-NRR-18-2482_Suppl2.pdf-180-Unnamed_14	Differentially expressed genes identified in this study (CSCI_8w vs. sham)	ANP32B	RPL35	LMX1B	ENPP2	DERL1	DMAC1	RANBP6	PLAA	RNF38	TLN1	DNAJB5	GRHPR	HINT2	RPS6	KIF13A
PMC10360078-NRR-18-2482_Suppl2.pdf-192-Unnamed_0	Differentially expressed genes identified in this study (CSCI_8w vs. sham)	MAP1LC3B	MBTPS1	CDH13	ZCCHC14	RHOT2	RPL3L	RPS2	NDUFB10	DEF8	NCOR1	COPS3	GID4	MYOCD	RANBP10	PCTP	TOB1
PMC10360078-NRR-18-2482_Suppl2.pdf-192-Unnamed_14	Differentially expressed genes identified in this study (CSCI_8w vs. sham)	MAP1LC3B	MBTPS1	CDH13	ZCCHC14	RHOT2	RPL3L	RPS2	NDUFB10	DEF8	NCOR1	COPS3	GID4	MYOCD	RANBP10	PCTP	TOB1
PMC10360078-NRR-18-2482_Suppl2.pdf-197-Unnamed_0	Differentially expressed genes identified in this study (CSCI_8w vs. sham)	EFHD2	PGD	MYOM3	RPL11	DMRTA2	MAP3K6	WDTC1	HSPG2	SERBP1	TINAGL1	AZIN2	RPS8	PTPRF	LMO4	MTF2
PMC10360078-NRR-18-2482_Suppl2.pdf-197-Unnamed_14	Differentially expressed genes identified in this study (CSCI_8w vs. sham)	EFHD2	PGD	MYOM3	RPL11	DMRTA2	MAP3K6	WDTC1	HSPG2	SERBP1	TINAGL1	AZIN2	RPS8	PTPRF	LMO4	MTF2
PMC10360078-NRR-18-2482_Suppl2.pdf-206-Unnamed_0	Differentially expressed genes identified in this study (CSCI_8w vs. sham)	SFRP2	RPS3A	NDUFS6	CDH18	RPL37	PIK3R1	SSBP2	RASA1	PPIP5K2	PAM	BTF3	FEM1C	COMMD10	ARHGAP26
PMC10360078-NRR-18-2482_Suppl2.pdf-206-Unnamed_14	Differentially expressed genes identified in this study (CSCI_8w vs. sham)	SFRP2	RPS3A	NDUFS6	CDH18	RPL37	PIK3R1	SSBP2	RASA1	PPIP5K2	PAM	BTF3	FEM1C	COMMD10	ARHGAP26
PMC10360078-NRR-18-2482_Suppl2.pdf-210-Unnamed_0	Differentially expressed genes identified in this study (CSCI_8w vs. sham)	ZNF711	PRPS1	FRMPD3	GPC3	RBMX	RPL10	ATP6V1B2	HMBOX1	PLPBP	ST18	TACC1	NSD3	TRIM55	ADHFE1	RPL7
PMC10360078-NRR-18-2482_Suppl2.pdf-210-Unnamed_14	Differentially expressed genes identified in this study (CSCI_8w vs. sham)	ZNF711	PRPS1	FRMPD3	GPC3	RBMX	RPL10	ATP6V1B2	HMBOX1	PLPBP	ST18	TACC1	NSD3	TRIM55	ADHFE1	RPL7
PMC10360078-NRR-18-2482_Suppl2.pdf-212-Unnamed_0	Differentially expressed genes identified in this study (CSCI_8w vs. sham)	GSN	MRRF	ALAD	SURF1	SURF6	RPL7A	SH3GLB2	MIGA2	CACNA1B	ZEB1	HERC4	CAMK2G	GLUD1	ANKRD1
PMC10360078-NRR-18-2482_Suppl2.pdf-212-Unnamed_14	Differentially expressed genes identified in this study (CSCI_8w vs. sham)	GSN	MRRF	ALAD	SURF1	SURF6	RPL7A	SH3GLB2	MIGA2	CACNA1B	ZEB1	HERC4	CAMK2G	GLUD1	ANKRD1
PMC10360078-NRR-18-2482_Suppl2.pdf-284-Unnamed_0	Differentially expressed genes identified in this study (CSCI_8w vs. sham)	PLRG1	DSCAM	CXXC5	BPTF	ATF7IP	HDAC3	GPHN	CAMTA1	PAH	PCDHB1	FBXL14	MLLT3	RPS21
PMC10360078-NRR-18-2482_Suppl2.pdf-284-Unnamed_14	Differentially expressed genes identified in this study (CSCI_8w vs. sham)	PLRG1	DSCAM	CXXC5	BPTF	ATF7IP	HDAC3	GPHN	CAMTA1	PAH	PCDHB1	FBXL14	MLLT3	RPS21
PMC10360078-NRR-18-2482_Suppl2.pdf-293-Unnamed_0	Differentially expressed genes identified in this study (CSCI_8w vs. sham)	ADCY6	DDX23	EVX2	ZBTB4	PHLDA3	RALGAPA1	TRHR	ABRA	ATP2A2	RPL4	SNAPC5	CNTNAP2	LINGO2	DENND4A	MFSD4A	AKIRIN1	NPAS4
PMC10360078-NRR-18-2482_Suppl2.pdf-293-Unnamed_14	Differentially expressed genes identified in this study (CSCI_8w vs. sham)	ADCY6	DDX23	EVX2	ZBTB4	PHLDA3	RALGAPA1	TRHR	ABRA	ATP2A2	RPL4	SNAPC5	CNTNAP2	LINGO2	DENND4A	MFSD4A	AKIRIN1	NPAS4
PMC10360078-NRR-18-2482_Suppl2.pdf-302-Unnamed_0	Differentially expressed genes identified in this study (CSCI_8w vs. sham)	TMEM94	FLII	SOX12	HNRNPA0	AP3S1	UBE2N	MAMDC4	RPS27	RIC8A	ASB8	ADAMTSL1	PDE4DIP	LCORL	PLEC	SLITRK1	TMEM11
PMC10360078-NRR-18-2482_Suppl2.pdf-302-Unnamed_14	Differentially expressed genes identified in this study (CSCI_8w vs. sham)	TMEM94	FLII	SOX12	HNRNPA0	AP3S1	UBE2N	MAMDC4	RPS27	RIC8A	ASB8	ADAMTSL1	PDE4DIP	LCORL	PLEC	SLITRK1	TMEM11
PMC10360078-NRR-18-2482_Suppl2.pdf-313-Unnamed_0	Differentially expressed genes identified in this study (CSCI_8w vs. sham)	MAFA	GRID1	RPS17	CRIP2	DDX28	HAPSTR1	LCK	GALNT9	RBM10	GLUD2	RPL35A	RGS7	SRPRA	EWSR1	GJC1	SOX1
PMC10360078-NRR-18-2482_Suppl2.pdf-313-Unnamed_14	Differentially expressed genes identified in this study (CSCI_8w vs. sham)	MAFA	GRID1	RPS17	CRIP2	DDX28	HAPSTR1	LCK	GALNT9	RBM10	GLUD2	RPL35A	RGS7	SRPRA	EWSR1	GJC1	SOX1
PMC10360078-NRR-18-2482_Suppl2.pdf-340-Unnamed_0	Differentially expressed genes identified in this study (CSCI_8w vs. sham)	RPL12	VPS13A	MBP	ELOVL2	MRPL42	RPS4X	SIRPA	PRIM1	LPAR1	MB	HIBCH	TMEM229B	MIER1	ZNF251	TFDP1	SZT2	CACNA1E	QRICH1
PMC10360078-NRR-18-2482_Suppl2.pdf-340-Unnamed_14	Differentially expressed genes identified in this study (CSCI_8w vs. sham)	RPL12	VPS13A	MBP	ELOVL2	MRPL42	RPS4X	SIRPA	PRIM1	LPAR1	MB	HIBCH	TMEM229B	MIER1	ZNF251	TFDP1	SZT2	CACNA1E	QRICH1
PMC10360078-NRR-18-2482_Suppl2.pdf-344-Unnamed_0	Differentially expressed genes identified in this study (CSCI_8w vs. sham)	LDB1	PPP1R14C	LRRTM3	ZNF652	SLC5A3	RPL10A	EPS8L3	FAM169A	CNOT7
PMC10360078-NRR-18-2482_Suppl2.pdf-346-Unnamed_0	Differentially expressed genes identified in this study (CSCI_8w vs. sham)	SELENOT	ARHGEF15	TOX	RUSC2	TSEN15	DCAF12	CAPZA2	TOP1	MAP3K3	POU3F3	RPL39	ATG9A
PMC10344526-cm9-136-1671-s001.pdf-6-THBS3	SUPPLEMENTARY MATERIAL	DAP3	YY1AP1	GON4L	TERT	TTC33	PRKAA1	RPL37	CDX1
PMC7614775-EMS178742-supplement-Proteomics_Table_2.pdf-103-DENR		DAXX	PREX1	SMAD2	NIT2	EPS15	CELF2	BOP1	COPB1	NAA16	CNN2	SAMD1	TMEM259	L2HGDH	DCK	HERC1	RPL32	RIPK3	TRANK1	TRMU	CNOT4	POLR3B	RFLNB	TRAF6	PGK1	RPS26	EXOC2	PML	USP36	PAG1	LIMD2	PPIG	FHL1	NLRP1	RNF31	SCRN1	NUDC	KIF21B	IRAK3	ARHGAP21	UBE3C	XPO6	TIPRL	PATJ	MMS19	L3HYPDH	CTSB	HUWE1	RPS21	RACK1	B4GALNT1	UBASH3B	CHMP5
PMC10351128-12943_2023_1816_MOESM1_ESM.pdf-14-SFRP1	Transcriptional profiling for each of these regions was performed (Fig. **1**)  Supplementary Material 1	GDF6	LGR5	HSPB1	BNIP3	MYCT1	IFITM2	RPS6	MKI67	IL32
PMC10348016-fimmu-14-1202324.pdf-2-Gene		ATF4	GOSR2	PDIA6	SRPRB	RPS18
PMC10341414-ijms-24-10682.pdf-3-Gene_Name		LSP1	POR	ABTB1	GNAS	RPS29	UNC13D	SOAT2	SLC39A11	IGF2	NTHL1
PMC10338679-41419_2023_5908_MOESM12_ESM.xlsx-All_gene_lists_GMT_13-Unnamed_128	2.0-fold change (fc) and adjusted FDR of p < 0.05 (Fig. S1B and Table **S3**)  Table S3	RPL19	MAP3K21	PWWP3B	LAD1	RP1	CXCL17	ARHGEF38	ESCO2	FYB2	TINCR	NRCAM	BRINP3	FNDC4
PMC10338679-41419_2023_5908_MOESM12_ESM.xlsx-All_gene_lists_GMT_13-Unnamed_226	2.0-fold change (fc) and adjusted FDR of p < 0.05 (Fig. S1B and Table **S3**)  Table S3	LRRC75B	SOWAHA	CD96	RBM20	CDCA2	GXYLT2	SMOC1	WWP1	RPL19	MOCS1
PMC10338679-41419_2023_5908_MOESM12_ESM.xlsx-All_gene_lists_GMT_13-Unnamed_240	2.0-fold change (fc) and adjusted FDR of p < 0.05 (Fig. S1B and Table **S3**)  Table S3	FZD4	TBX3	INAVA	SP6	FAM107A	NME5	IL17RE	RPL23	DAAM2
PMC10338679-41419_2023_5908_MOESM12_ESM.xlsx-All_gene_lists_GMT_13-Unnamed_242	2.0-fold change (fc) and adjusted FDR of p < 0.05 (Fig. S1B and Table **S3**)  Table S3	WSB1	LMX1B	NXPH4	OR13G1	RPL19	GNAO1	STK32B	HRK	ZNF711	GYPC
PMC10338679-41419_2023_5908_MOESM12_ESM.xlsx-All_gene_lists_GMT_13-Unnamed_264	2.0-fold change (fc) and adjusted FDR of p < 0.05 (Fig. S1B and Table **S3**)  Table S3	RNF183	TSPYL5	STK32B	RPL23	EGR2	TACSTD2	LOXL4
PMC10337103-13046_2023_2747_MOESM1_ESM.pdf-9-ENSG00000137203	were found to correlate with a worse progression free interval (PFI) in ER-positive (Fig. **1**)  Additional file 1: Up-regulated genes (log2FC ≥ 0.5, p < 0.05) in MCF7/RAGE respect to MCF7/wt cells from RNA-seq	MEX3D	ARHGEF38	NAIF1	HOXC11	ZNF440	ZNF524	TBC1D4	RPL18A	ZNF623	SMAGP	EEIG1	RHOU	RPL22	RAI2	BRI3	PLCH1	HIGD1A	CCDC88C	MRPL23	YBX1	SEC24B	MAP3K14	TNFRSF10A	ZNF100	KLHL8	RPS2	BBC3	AGAP1	FAM110B	GRINA	TAOK3	SLC25A33	SLC12A2	ELOVL5	ORC1	HEBP1	PCDHB2	MOB2	RHOQ	ASAH1	MTUS1
PMC10337103-13046_2023_2747_MOESM1_ESM.pdf-10-ENSG00000104290	were found to correlate with a worse progression free interval (PFI) in ER-positive (Fig. **1**)  Additional file 1: Up-regulated genes (log2FC ≥ 0.5, p < 0.05) in MCF7/RAGE respect to MCF7/wt cells from RNA-seq	BIK	AP1S2	PIM3	RPS9	BAG1	SAMD12	NUFIP1	HES1	FGFR1	ARHGAP18	SAE1	CERS4	EXTL3	MECOM	TIMM13	ZFTRAF1	XRN2	CD276	PROSER1	PTP4A1	RPS28	NUDT15	ODC1	PPP1R15A	SOX4	ATP13A3	KAZN	RPL5	FREM2	NCOA7	CLTA	YBX3	EEF2	FHL1	PHRF1	ELOVL6	ZC3H3	KIAA2013	AP1AR	RFC3	ADAMTS19
PMC10337103-13046_2023_2747_MOESM1_ESM.pdf-10-FZD3	were found to correlate with a worse progression free interval (PFI) in ER-positive (Fig. **1**)  Additional file 1: Up-regulated genes (log2FC ≥ 0.5, p < 0.05) in MCF7/RAGE respect to MCF7/wt cells from RNA-seq	BIK	AP1S2	PIM3	RPS9	BAG1	SAMD12	NUFIP1	HES1	FGFR1	ARHGAP18	SAE1	CERS4	EXTL3	MECOM	TIMM13	ZFTRAF1	XRN2	CD276	PROSER1	PTP4A1	RPS28	NUDT15	ODC1	PPP1R15A	SOX4	ATP13A3	KAZN	RPL5	FREM2	NCOA7	CLTA	YBX3	EEF2	FHL1	PHRF1	ELOVL6	ZC3H3	KIAA2013	AP1AR	RFC3	ADAMTS19
PMC10337180-13195_2023_Article_1242.pdf-3-APOE4_non_carriers		ZNF208	SHISA7	WASF3	RNF208	PDGFA	FAU	RPS9	NRGN	BCL2L1	ALAS2	DMTN	PSMF1
PMC10312637-media-1.xlsx-20_MousePWAS_positive-Unnamed_11	a final data matrix of 3,368 proteins measured across 70 total samples (Fig. 1; **Supplemental Tables 1**)	MGLL	HADHA	RPS15	TUFM	BTF3L4	RPL4	CTNNB1	CPLX2	MTFP1	PDE4B	SRGAP2C	ATP1A3	EPB41L3	VAPB
PMC10312637-media-1.xlsx-20_MousePWAS_positive-Unnamed_18	a final data matrix of 3,368 proteins measured across 70 total samples (Fig. 1; **Supplemental Tables 1**)	MAP2K4	LAMTOR2	ST13	NUDT21	RPS5	DOCK3	SYNPO
PMC10312637-media-1.xlsx-22_HumanPWAS_positive-Unnamed_9	a final data matrix of 3,368 proteins measured across 70 total samples (Fig. 1; **Supplemental Tables 1**)	VGF	ST13	ACTN4	OGN	MAP1B	RPL13A	RPS5
PMC10312637-media-1.xlsx-22_HumanPWAS_positive-Unnamed_12	a final data matrix of 3,368 proteins measured across 70 total samples (Fig. 1; **Supplemental Tables 1**)	AP2A1	CYRIB	TIMM8A	TAGLN2	AAK1	RPL21	PPP2R5D
PMC10312637-media-1.xlsx-22_HumanPWAS_positive-Unnamed_15	a final data matrix of 3,368 proteins measured across 70 total samples (Fig. 1; **Supplemental Tables 1**)	ACTN1	MFN2	COL14A1	COA6	RPS3A	TCP11L1
PMC10312637-media-1.xlsx-22_HumanPWAS_positive-Unnamed_16	a final data matrix of 3,368 proteins measured across 70 total samples (Fig. 1; **Supplemental Tables 1**)	ATP2A2	VAPB	RSU1	CPLX2	RPL26
PMC10312637-media-1.xlsx-22_HumanPWAS_positive-Unnamed_17	a final data matrix of 3,368 proteins measured across 70 total samples (Fig. 1; **Supplemental Tables 1**)	AKAP5	ATP1A1	FERMT2	SYNPO	RPS18
PMC10330699-Table_6.xlsx-Suppl_6_DEG_pDC_smoker_vs_never-Supplementary_table_6_DEG_from_pDC_in_smoker_s_TME_vs_those_in_non-smoker_s_TME	to intracellular anatomical structures and cellular nitrogen compound metabolism ( Figures 4F, G ; **Online Supplemental Table 6**)  Click here for additional data file	RPL17	EEF1G	RNASEK	NME2	GABARAP	DDX3Y	RPL36A	ATP6V0C	LIME1	DIPK2A	RPS17	SEPTIN7	RPS4Y1	SEPTIN6	PLAAT3	TOMM6	EIF1AY	RBIS	TLE5	PSMA6	IGFLR1	EIF4A1	MIF	CIAO2B	UBE2V1	SEPTIN9	PRXL2C	TASOR2	CIAO2A	GET3	INSYN2A	RAMAC	RHEX	MICOS13	FAM174C	RAPGEF2	SEPTIN1	MYBL2	PRXL2A	CIAO2B	MICOS10	NIBAN3	RO60	AMN	ABCG1	SLC66A2	SLC35E1	CTDP1	EZR	NIBAN1	SEPTIN11	IRF4	SEMA7A	LONRF2	ATP1B3	FKBP2	METRNL	DIPK2A	SEPTIN9	RBIS	SLC7A5	PLAAT3	TLE5	MELTF	FAM118A	SEPTIN6	PTP4A1
PMC4537001-oncotarget-06-13088-s001.pdf-17-AHCTF1	were 4 fold or more enriched in the high DsRed cell populations (summarized in **Supplementary Table S1**)	ANKRD10	CASP10	EEF1A1	EXOG	GIPR	GUF1	IGSF8	KIFC3	MRPS22	MTMR2	PCBP1	PRKAG2	RPL10	RTN4	SEC31B	SEPTIN5
PMC4537001-oncotarget-06-13088-s001.pdf-21-BIRC4	were 4 fold or more enriched in the high DsRed cell populations (summarized in **Supplementary Table S1**)	MICOS10	NDUFAF5	ZBTB39	SRF	RPS6KA3	PPT1	HNRNPDL	CSRP2	USP1	ZCCHC17	MRPS17	HSBP1	RPL5	RPL34	LRPPRC
PMC4537001-oncotarget-06-13088-s001.pdf-22-DLEU1	were 4 fold or more enriched in the high DsRed cell populations (summarized in **Supplementary Table S1**)	SAR1B	DNAJC14	UQCRB	UPF3A	RTN1	SMARCE1	CYTH3	TMA7	DALRD3	SIGLEC5	ZMYM5	RPS20	RDH11	S100A11
PMC10333070-aging-15-204802-s008.xlsx-Sheet1-Unnamed_28	activated dendritic cells, macrophages, mast cells, natural killer T cells, and regulatory T cells (**Supplementary Table 7**)	TNFAIP2	HDC	RPS7	KIR2DL3	CDC5L	EMP3	RAET1E	EMP1	IL26
PMC10330983-ab-22-0432-Supplementary-Table-11.pdf-149-RNF180	selective regions identified for SG2 (Fst>0.13, θπ<0.57), ZK (Fst>0.17, θπ<0.49), and OL (Fst>0.19, θπ<0.48) (**Supplementary Table S11**)	RNF180	RNMT	ROBO1	RPIA	RPL14	RTL1	RXFP1
PMC4489717-ppat.1005007.s012.xlsx-Sheet1-Table_S1_Primers_used_for_real-time_RT-PCR	SuperScript VILO cDNA synthesis kit (Life Technologies) and real-time RT-PCR was performed using primers (**S1 Table**)  Primers used for real-time RT-PCR.(XLSX)  Click here for additional data file	PRTN3	RACK1	CAMP	CYP24A1	CYP27B1
PMC10329377-12864_2023_9455_MOESM5_ESM.xlsx-Sup_Mat_5_Canonical_Pathways-Unnamed_3	canonical pathways and diseases and functions identified by IPA are shown in Supplementary Materials **5**  Additional file 5: Supplementarymaterial 5. Canonical pathways associated with the positional candidate genesmapped within TRD regions	H3C14	FCGR1A	TAAR1	RPS12	NLRP12	H4C14	GMPS
PMC10364057-Table_1.docx-2-Unnamed_5	**Table S1**  Click here for additional data file	PLPP5	PPP1R15A	SLC66A3	PRAF2	PRDM1	PRDX4	PRG2	PRMT7	PRRC1	QPCTL	RAB1A	RAPGEF3	RCBTB2	RELN	REXO2	RGCC	RHOB	RHOBTB1	RPL10	RPL15	RPN1	RPN2	RPS27L	RPS6	SDC1	SDF2L1	SEC11C	SEC22B	SEC24A
PMC10326304-btad396_supplementary_data.pdf-2-Unnamed_0	N such that P(|βj|>N−1/2zq)=1−q. For default values, we suggest zq=3.29 and q = 0.05 (**Supplementary Methods**)  Click here for additional data file	UMPS	RPS14	GCNT2	CSNK1A1L	MDGA2
PMC10326017-41467_2023_39644_MOESM1_ESM.pdf-4-Gametolog	We first estimated the CN genotype for each Y chromosome palindrome in **1**  Supplementary Information	AMELX	DDX3X	EIF1AX	KDM5C	NLGN4X	PCDH11X	PRKX	RPS4X	SOX3	TBL1X	TMSB4X	TXLNG	USP9X	KDM6A	ZFX	RBMX	VCX
PMC4474418-1471-2164-16-S7-S3-S4.xlsx-cyan_Top50_Value_list-Names	module were used for the further analysis. These genes were provided in Additional file **4**  Additional file 4This table lists the genes with top 50 kME values in each module  Click here for file	HPN	SLC25A42	CBLC	TTLL12	RACK1	PYCR1	SLC43A1	PDCD11	RPL29	RAC3	ARFIP2	IMPDH2	TRPM4	VPS26B	CBX8	PWWP2B	FASN	TRIB3	RPL7A	DNAH1	DBNDD1	RANBP10	CANT1	PODXL2	PKN1	CHDH	ACSS1	CCT3	GJB1	RPS11	NALF2	SMPDL3B	EPHA10	PRSS8	KCNJ11	RPL12	RPSA2	BIK	RAP1GAP	MARCKSL1	NUP210	RPS15
PMC4462110-12915_2015_137_MOESM7_ESM.pdf-70-ID_GO_1901363		RAB1B	VAT1	RPL19	YBX3	PURA	FUBP1
PMC4462110-12915_2015_137_MOESM7_ESM.pdf-127-ID_GO_0044424		RPL36	PGK1	ARL6IP5	ANP32E	TPM1	AP1G1	PURA	FUBP1	TPT1
PMC4462110-12915_2015_137_MOESM7_ESM.pdf-135-ID_GO_0043229		NUDC	TXNL1	RPL35	GRPEL1	S100A4	SART3	RPL18A	TARS1	CFL2	RPL36	ARL6IP5	HNRNPH2	ANP32E	TPM1	AP1G1	PURA	FUBP1	TPT1
PMC4462110-12915_2015_137_MOESM7_ESM.pdf-178-ID_GO_0032991		YBX3	AP1G1	PURA	TPT1	NUDC
PMC4455768-supp_g3.114.010868_010868SI.pdf-1-Gene_insertion	Supporting Information	PSTK	SEPHS2	SECISBP2	SECISBP2L	EEFSEC	TRNAU1AP	RPL30
PMC4455768-supp_g3.114.010868_TableS2.pdf-0-Gene_insertion	Supporting Information	PSTK	SEPHS2	SECISBP2	SECISBP2L	EEFSEC	TRNAU1AP	RPL30
PMC4454074-srep10806-s1.pdf-18-OR4D10	Supplementary Information	OXCT2	P2RY1	PDLIM7	PGAM2	PKN2	PLAGL1	PLEKHO1	PNPT1	PPP1R2	PPP1R9A	PRPF38B	PXDN	RANBP1	RARG	RDH11	RHCG	RNF11	RPL23A	RPL7A	RRM1
PMC4443289-molce-38-5-466-supplementary.pdf-43-Unnamed_0	SNPs, 951 nsSNPs and 453 nsSNPs were population specific for HAN and YAN, respectively (**Supplementary Tables S1 and S2**)	CCDC54	BBX	CD47	IFT57	MYH15	DZIP3	TRAT1	MORC1	RPL10
PMC4443289-molce-38-5-466-supplementary.pdf-712-CBLB	SNPs, 951 nsSNPs and 453 nsSNPs were population specific for HAN and YAN, respectively (**Supplementary Tables S1 and S2**)	CCDC54	BBX	CD47	IFT57	MYH15	DZIP3	TRAT1	MORC1	RPL10
PMC4407862-supp_db14-0732_DB140732SupplementaryData.pdf-12-Unnamed_0	Supplementary Data	IQSEC3	NALF1	MYO16	TXNDC16	MAP2K5	INSYN1	ZSCAN32	RPL19	DNAH17
PMC4381227-biology-04-00216.pdf-0-Unnamed_0		ACACA	CD36	FABP5	PLIN2	RPL19	RPS9
PMC4379398-supp_msu395_SUPPORTING_FILES1.pdf-2-Unnamed_2		PTPRF	MED8	HYI	KDM4A	ST3GAL3	RAD54L	FAAH	DMBX1	RPL5	PTBP2	DPYD
PMC4377845-12864_2014_6834_MOESM1_ESM.doc-7-Gene	The targeted resequencing of DNA of 60 bulls (in **1**)  Additional file 1: Table S1: Yield of the next generation sequencing in 10 libraries. Table S2. Number of high-quality SNPs in 10 libraries. Table S3. Novel and known SNPs in the 10 libraries. Table S4. SNPs detected in NOTCH1, PDE9A and GHR by Sanger sequencing. Table S5. List of 200 SNPs selected for association analysis. Table S6. SNPs significantly associated with milk production traits in the Sequenom genotyped population. Table S7. SNPs significantly associated with milk production traits in the combined population (Sequenom genotyped + imputed population). Table S8. Relative expression of the 20 significant genes in mammary gland. Table S9. Primers designed for Sanger sequencing of NOTCH1, PDE9A and GHR. Table S10. Distribution of daughters in 30 sire families for association analysis. Table S11. Primers for real time RT-PCR of 20 significant genes. Table S12. LD levels (r 2) between SNPs on BTA14 and the DGAT1 SNP (C199) and P values of association analysis for fat percentage using models without and with C199 fixed. (DOC 714 KB)	RPL8	EEF1D	VPS28	HSF1	AGO2	NIPBL	PTK2	TRAPPC9	FAM83H	GHR	ZC3H3	MROH1	CPSF1	DGAT1	ZFTRAF1	GPIHBP1	GPT
PMC4377845-12864_2014_6834_MOESM1_ESM.doc-10-Gene	The targeted resequencing of DNA of 60 bulls (in **1**)  Additional file 1: Table S1: Yield of the next generation sequencing in 10 libraries. Table S2. Number of high-quality SNPs in 10 libraries. Table S3. Novel and known SNPs in the 10 libraries. Table S4. SNPs detected in NOTCH1, PDE9A and GHR by Sanger sequencing. Table S5. List of 200 SNPs selected for association analysis. Table S6. SNPs significantly associated with milk production traits in the Sequenom genotyped population. Table S7. SNPs significantly associated with milk production traits in the combined population (Sequenom genotyped + imputed population). Table S8. Relative expression of the 20 significant genes in mammary gland. Table S9. Primers designed for Sanger sequencing of NOTCH1, PDE9A and GHR. Table S10. Distribution of daughters in 30 sire families for association analysis. Table S11. Primers for real time RT-PCR of 20 significant genes. Table S12. LD levels (r 2) between SNPs on BTA14 and the DGAT1 SNP (C199) and P values of association analysis for fat percentage using models without and with C199 fixed. (DOC 714 KB)	EEF1D	RPL8	VPS28	GPIHBP1	ZC3H3	CPSF1	ZFTRAF1	DGAT1	AGO2	FAM83H	GHR	GPT	MROH1	HSF1	NIPBL	PTK2	TRAPPC9
PMC4328970-12864_2015_1238_MOESM1_ESM.pdf-436-Unnamed_1		CMC2	MRPS6	RPL36	SMYD2	FHOD1	CAST	LEPROT	LMAN2L	DNAJB6	GYG1	ZNF134	PLCL2	NME2	COX7C	TNFSF13	ELL3	SLC22A16	INKA2	TPD52	ATP6V1E1	ABCF1	ZRANB1	CETN2	SCD	FCGR3B	ARF6	PPP2CB	AK1	RPL27A	CDC25B
PMC10320321-mmc1.xlsx-shA_72h_vs_shA_0h_A5SS-ensg_id	Multimedia component 1	LETMD1	TMCO1	USP8	PIP4P1	RPS20	UBQLN1	CRK	NOP56	CXXC1	TRIM13	INPP4A
PMC10320321-mmc1.xlsx-shA_72h_vs_shA_0h_A5SS-gsymbol	Multimedia component 1	LETMD1	TMCO1	HTR7	USP8	PIP4P1	RPS20	UBQLN1	CRK	NOP56	TTC27	CXXC1	TRIM13	INPP4A
PMC10320321-mmc1.xlsx-shA_72h_vs_shA_0h_RI-gsymbol	Multimedia component 1	MSTO1	BCKDHB	PRPF39	DUSP28	CDC16	RPS17	HNRNPH1	DBNL	POMGNT1	VPS13B	CFH	DGCR8	RACK1	ZSWIM8	BCS1L	DXO	DGAT1
PMC9659360-mmc2.xlsx-Table_S3-Unnamed_98	Supplementary data 2	UBE2K	FAF1	XPO6	FAU	SUMO3
PMC4338251-pone.0118453.s023.xlsx-Table_S10-Tables_S10_List_of_genes_located_on_the_X_chromosome_that_had_hypomethylated_promoters_and_were_overexpressed_in_the_TCGA_BRCA_samples	expression as compared with patients with relatively normal promoter methylation (t-test p-value < 0.01; **S10 Table**)  List of genes located on the X chromosome that had hypomethylated promoters and were overexpressed in the TCGA BRCA samples.(XLSX)  Click here for additional data file	SLC25A14	EBP	RTL8A	FANCB	HAUS7	HPRT1	HTATSF1	IDH3G	MED12	MORF4L2	MOSPD1	MSL3	MTCP1	PSMD10	RBMX2	RPL10	RPL36A	RPL39	SEPTIN6	SLC10A3	SLC9A6	SMS	TIMM8A	UPF3B	UXT	ZC4H2	KRBOX4
PMC4330252-gni-12-181-s004.pdf-13-RNF144A	between genes involved in each disease (Fig. 4). For a detailed list, see the **Supplementary Table 4**  Supplementary Table 4Target gene assignment using enhancer-target gene map	RNF144A	KALRN	MIOS	COL28A1	TPD52L1	ITIH5	IKZF4	RPS26	CDK2	SUOX	SLC9A9	FXR1	OR5H6	OR5H2	AFF3
PMC4332506-pone.0116508.s006.xlsx-C3_vs_C1-Unnamed_28	as terms related to homeostasis, organ development, and extracellular matrix structure ( Fig. 3b, **S3 Table**)  Gene sets found to be significantly enriched to cluster 3 controls compared to cluster 1 controls by GSEA.(XLSX)  Click here for additional data file	RPL24	LTBP4	MYL5	CCL18	RPL30	RPL34	CSPG4
PMC4332506-pone.0116508.s006.xlsx-C3_vs_C1-Unnamed_29	as terms related to homeostasis, organ development, and extracellular matrix structure ( Fig. 3b, **S3 Table**)  Gene sets found to be significantly enriched to cluster 3 controls compared to cluster 1 controls by GSEA.(XLSX)  Click here for additional data file	RPS24	FBN1	KRT2	PF4	RPL5	RPL30	VTN
PMC4332506-pone.0116508.s006.xlsx-C3_vs_C1-Unnamed_31	as terms related to homeostasis, organ development, and extracellular matrix structure ( Fig. 3b, **S3 Table**)  Gene sets found to be significantly enriched to cluster 3 controls compared to cluster 1 controls by GSEA.(XLSX)  Click here for additional data file	RPL28	MATN3	MAPT	CCL1	RPL24	RPL23	FGG
PMC4332506-pone.0116508.s006.xlsx-C3_vs_C1-Unnamed_34	as terms related to homeostasis, organ development, and extracellular matrix structure ( Fig. 3b, **S3 Table**)  Gene sets found to be significantly enriched to cluster 3 controls compared to cluster 1 controls by GSEA.(XLSX)  Click here for additional data file	MRPL41	AGRN	CORO1A	CXCL12	RPL28	RPL37	COL4A4
PMC4332506-pone.0116508.s006.xlsx-C3_vs_C1-Unnamed_42	as terms related to homeostasis, organ development, and extracellular matrix structure ( Fig. 3b, **S3 Table**)  Gene sets found to be significantly enriched to cluster 3 controls compared to cluster 1 controls by GSEA.(XLSX)  Click here for additional data file	RPS9	AGRN	CXCR3	RPL26L1	RPS3A
PMC4330385-supp_gkv024_nar-03005-x-2014-File010.pdf-155-GCNT7	SUPPLEMENTARY DATA	BMP7	PMEPA1	CIMIP1	APCDD1L	SYCP2	CDH4	TAF4	LSM14B	MTG2	HRH3	OSBPL2	ADRM1	LAMA5	RPS21	SLCO4A1	MRGBP
PMC4330385-supp_gkv024_nar-03005-x-2014-File010.pdf-168-RBM41	SUPPLEMENTARY DATA	NUP62CL	TSC22D3	COL4A6	TRPC5	LRCH2	PLS3	AGTR2	DOCK11	IL13RA1	KIAA1210	RPL39	LAMP2	THOC2	TENM1	APLN
PMC4315323-1755-8794-8-S1-S7-S5.xlsx-12_subjects-hi035_exonic_mapping	more likely to contribute to ASD risk within the VUS variant [see Additional file **5**]  Additional file 5Prioritized ASD subjects carrying rare inherited losses Subject IDs, CNV coordinates, CNV clinical annotation, CNV gene mapping and gene annotations for the 12 prioritized ASD subjects carrying rare inherited losses potentially contributing to ASD risk  Click here for file	SCRIB	CHTF18	SACS	CNTN6	RPL28	MSR1	CYP11B2
PMC4315157-1471-2164-16-S1-S2-S1.docx-15-CFS	of the FS and classification method methods. Detailed results are given in Supplementary Tables **1**  Additional file 1  Click here for file	PKNOX2	RPS13	RPL9	LRP1	MCL1	MAP4	DNAJA1	SNX17	CDH1	MBNL1
PMC10318752-40850_2023_Article_170.pdf-5-Genes		BRD2	FSHR	STRA8	SYCP3	DMC1	RPL8
PMC10317989-41598_2023_37314_MOESM7_ESM.xlsx-Feuil1-Supplementary_Table_1_Summary_of_RNAseq_data_generated_for_rice_transcriptomes	of which 69% were uniquely mapped to the rice genome (IRGSP, version1) (Supplementary Table **S1**)  Supplementary Table S1	DNAL1	MAP1LC3A	RPLP1	RPLP2	CBX8	RP1	RP2
PMC4289115-NIHMS636733-supplement-1.xlsx-Supplementary_Table_7-Unnamed_570	We searched publically available databases, published reports, and our unpublished sequencing data (**Supplementary Table 1**)	TMEM138	RPL32	ZG16B	MST1R	INPP4B	NAGPA	METTL25B	PAFAH1B2	PDCD11	RBM6	PAICS	YIPF6	IL10RB	HEXA	RNF126
PMC4289115-NIHMS636733-supplement-1.xlsx-Supplementary_Table_7-Unnamed_574	We searched publically available databases, published reports, and our unpublished sequencing data (**Supplementary Table 1**)	TOMM34	RPL8	MTERF1	IQGAP2	NCL	S100A8	PDCD11	PDE4D	RCAN3	PAX8	ZNF697	IL24	H4C3	RPA3
PMC4289115-NIHMS636733-supplement-1.xlsx-Supplementary_Table_7-Unnamed_576	We searched publically available databases, published reports, and our unpublished sequencing data (**Supplementary Table 1**)	TOP1	RPLP1	MTHFD1	ISYNA1	NDUFA11	S100P	PDE4A	PFDN6	REEP3	PCBP2	ZNF704	IL2RG	HK2	RPL23
PMC4289115-NIHMS636733-supplement-1.xlsx-Supplementary_Table_7-Unnamed_579	We searched publically available databases, published reports, and our unpublished sequencing data (**Supplementary Table 1**)	TOPBP1	RPS19	MTPN	ITGAE	NDUFB10	PES1	PHACTR2	RERE	PCID2	ZNF839	IL7	HMGA1	RPL4
PMC4289115-NIHMS636733-supplement-1.xlsx-Supplementary_Table_7-Unnamed_580	We searched publically available databases, published reports, and our unpublished sequencing data (**Supplementary Table 1**)	TPX2	RPS20	MUC1	ITGB1BP1	NDUFB7	SCAF4	PEX5	PHF11	RGS12	PCMT1	ILF2	HMGB1	RPL6
PMC4289115-NIHMS636733-supplement-1.xlsx-Supplementary_Table_7-Unnamed_584	We searched publically available databases, published reports, and our unpublished sequencing data (**Supplementary Table 1**)	TRIP13	RPS27A	MYCBP	IVD	NHP2	SDC2	PGM3	PIGL	RLF	PDHA1	ING3	HMGN1	RPS7
PMC4289115-NIHMS636733-supplement-1.xlsx-Supplementary_Table_7-Unnamed_587	We searched publically available databases, published reports, and our unpublished sequencing data (**Supplementary Table 1**)	TSC22D1	RPS5	NAA38	KCMF1	NLN	SEC24A	PHB1	PKD1	RNF19B	PFKM	INPP5D	HMGN4	RRM2
PMC4289115-NIHMS636733-supplement-1.xlsx-Supplementary_Table_7-Unnamed_588	We searched publically available databases, published reports, and our unpublished sequencing data (**Supplementary Table 1**)	TSG101	RPS6	NACA	KCNH2	NME1	SEC24D	PHLDA2	RNF214	PFN1	INPP5E	HMGXB4	RRP1B
PMC4289115-NIHMS636733-supplement-1.xlsx-Supplementary_Table_7-Unnamed_594	We searched publically available databases, published reports, and our unpublished sequencing data (**Supplementary Table 1**)	TTK	RRAS	NBR1	KDSR	NOL11	SEMA4C	PM20D2	PLEKHA1	RPL32	PKM	IRF2	HNRNPAB	SEC61G
PMC4289115-NIHMS636733-supplement-1.xlsx-Supplementary_Table_7-Unnamed_681	We searched publically available databases, published reports, and our unpublished sequencing data (**Supplementary Table 1**)	THRAP3	PFN1	MGST2	PRDX1	TMEM80	RPL27A	RNF2	TBC1D5	RAB8A	KARS1	TCF3
PMC4289115-NIHMS636733-supplement-1.xlsx-Supplementary_Table_7-Unnamed_682	We searched publically available databases, published reports, and our unpublished sequencing data (**Supplementary Table 1**)	TIMM17A	PHB1	MICU1	PRDX4	TMEM87B	RPS26	RNF41	TBRG1	RAB9A	LPAR2	KATNA1	TCL1A
PMC4289115-NIHMS636733-supplement-1.xlsx-Supplementary_Table_7-Unnamed_718	We searched publically available databases, published reports, and our unpublished sequencing data (**Supplementary Table 1**)	TUBA1B	PPFIA1	MMUT	RALGAPA2	UGGT2	SFXN1	SEL1L	TRAK1	RPL18	MBD2	KYNU	TTC39A
PMC4289115-NIHMS636733-supplement-1.xlsx-Supplementary_Table_7-Unnamed_735	We searched publically available databases, published reports, and our unpublished sequencing data (**Supplementary Table 1**)	USP1	PRDX3	NCOA1	TRMT10A	WDFY3	SLC29A1	SH3YL1	UBIAD1	RPS7	MED6	UBE2I
PMC4289115-NIHMS636733-supplement-1.xlsx-Supplementary_Table_7-Unnamed_821	We searched publically available databases, published reports, and our unpublished sequencing data (**Supplementary Table 1**)	RPL13	PDGFC	SLC43A3	TMED4	TM7SF3	ITPRID2	NOS2	MOB1A
PMC4289115-NIHMS636733-supplement-1.xlsx-Supplementary_Table_7-Unnamed_822	We searched publically available databases, published reports, and our unpublished sequencing data (**Supplementary Table 1**)	RPL13A	PDHA1	SLC5A6	TMEM109	TMED3	SSNA1	NPAS1	MPHOSPH10
PMC4289115-NIHMS636733-supplement-1.xlsx-Supplementary_Table_7-Unnamed_823	We searched publically available databases, published reports, and our unpublished sequencing data (**Supplementary Table 1**)	RPL15	PDHB	SLC7A6	TMEM116	TMEM135	SSU72	NPAT	MPHOSPH6
PMC4289115-NIHMS636733-supplement-1.xlsx-Supplementary_Table_7-Unnamed_824	We searched publically available databases, published reports, and our unpublished sequencing data (**Supplementary Table 1**)	RPL18	PDHX	SLFNL1	TMEM120B	TMEM143	ST13	NPHP1	MPHOSPH9
PMC4289115-NIHMS636733-supplement-1.xlsx-Supplementary_Table_7-Unnamed_825	We searched publically available databases, published reports, and our unpublished sequencing data (**Supplementary Table 1**)	RPL19	PDLIM5	SLIRP	TMEM147	TMEM154	ST6GALNAC5	NPHP4	MR1
PMC4289115-NIHMS636733-supplement-1.xlsx-Supplementary_Table_7-Unnamed_828	We searched publically available databases, published reports, and our unpublished sequencing data (**Supplementary Table 1**)	RPL27	PEX1	PPP4R3B	TMEM177	TMEM80	STARD4	NPM3	MRPL19
PMC4289115-NIHMS636733-supplement-1.xlsx-Supplementary_Table_7-Unnamed_829	We searched publically available databases, published reports, and our unpublished sequencing data (**Supplementary Table 1**)	RPL27A	PEX2	SMURF1	TMEM201	TMEM87B	STAT5A	NPRL2	MRPL23
PMC4289115-NIHMS636733-supplement-1.xlsx-Supplementary_Table_7-Unnamed_830	We searched publically available databases, published reports, and our unpublished sequencing data (**Supplementary Table 1**)	RPL3	PEX6	TMEM50B	TNFRSF10B	STIP1	NR2C1	MRPL3
PMC4289115-NIHMS636733-supplement-1.xlsx-Supplementary_Table_7-Unnamed_831	We searched publically available databases, published reports, and our unpublished sequencing data (**Supplementary Table 1**)	RPL31	PFDN4	TMEM64	TNFRSF10D	STK4	NR2C2	MRPL33
PMC4289115-NIHMS636733-supplement-1.xlsx-Supplementary_Table_7-Unnamed_832	We searched publically available databases, published reports, and our unpublished sequencing data (**Supplementary Table 1**)	RPL32	PFKM	TMEM68	TNRC6B	STK40	NR3C1	MRPS18B
PMC4289115-NIHMS636733-supplement-1.xlsx-Supplementary_Table_7-Unnamed_834	We searched publically available databases, published reports, and our unpublished sequencing data (**Supplementary Table 1**)	RPL4	PFN1	SNRNP70	TMEM97	TPK1	SUB1	NRG2	MRPS31
PMC4289115-NIHMS636733-supplement-1.xlsx-Supplementary_Table_7-Unnamed_839	We searched publically available databases, published reports, and our unpublished sequencing data (**Supplementary Table 1**)	RPS13	PHB2	SOD2	TNFSF13B	TRAF3IP3	TARBP1	NT5C2	MSL3
PMC4289115-NIHMS636733-supplement-1.xlsx-Supplementary_Table_7-Unnamed_840	We searched publically available databases, published reports, and our unpublished sequencing data (**Supplementary Table 1**)	RPS15	PHC1	SORD	TNPO2	TRAFD1	TBC1D25	NUDT1	MTA1
PMC4289115-NIHMS636733-supplement-1.xlsx-Supplementary_Table_7-Unnamed_841	We searched publically available databases, published reports, and our unpublished sequencing data (**Supplementary Table 1**)	RPS16	PHF20	SORL1	TOMM22	TRAP1	TBCA	NUFIP1	MTAP
PMC4289115-NIHMS636733-supplement-1.xlsx-Supplementary_Table_7-Unnamed_842	We searched publically available databases, published reports, and our unpublished sequencing data (**Supplementary Table 1**)	RPS17	PHKB	SOX4	TOMM5	TRAPPC6A	TBCD	NUP153	MTDH
PMC4289115-NIHMS636733-supplement-1.xlsx-Supplementary_Table_7-Unnamed_843	We searched publically available databases, published reports, and our unpublished sequencing data (**Supplementary Table 1**)	RPS19	PHYH	SPART	TOP1MT	TRAPPC6B	TCEA1	NUP210	MTERF1
PMC4289115-NIHMS636733-supplement-1.xlsx-Supplementary_Table_7-Unnamed_844	We searched publically available databases, published reports, and our unpublished sequencing data (**Supplementary Table 1**)	RPS20	PICALM	SPR	TP53I13	TRIB1	TCIRG1	NUP214	MTF2
PMC4289115-NIHMS636733-supplement-1.xlsx-Supplementary_Table_7-Unnamed_845	We searched publically available databases, published reports, and our unpublished sequencing data (**Supplementary Table 1**)	RPS21	PIGC	SPRY1	TPM3	TRIB2	TCOF1	NUP50	MTG1
PMC4289115-NIHMS636733-supplement-1.xlsx-Supplementary_Table_7-Unnamed_846	We searched publically available databases, published reports, and our unpublished sequencing data (**Supplementary Table 1**)	RPS25	PIGN	SPRYD4	TPP2	TRIB3	TERT	NUP62	MTHFD2
PMC4289115-NIHMS636733-supplement-1.xlsx-Supplementary_Table_7-Unnamed_847	We searched publically available databases, published reports, and our unpublished sequencing data (**Supplementary Table 1**)	RPS26	PIK3C3	SPTLC2	TRAF3IP3	TRIM38	TFAM	NUTF2	MTIF2
PMC4289115-NIHMS636733-supplement-1.xlsx-Supplementary_Table_7-Unnamed_851	We searched publically available databases, published reports, and our unpublished sequencing data (**Supplementary Table 1**)	RPS5	PIP5K1B	SRM	TRIP13	TRIOBP	TGFB1I1	ODC1	MTX2
PMC4283159-ajas-28-2-158-supplementary.pdf-16-SIAT6	Ltd., (Dalian, Liaoning, China). Live animal performance and carcass traits (69 animals) were collected (**Supplementary Table 1a**)	HK2	COL14A1	FABP5	LIMK1	ID3	SIRPA	STMN1	RPL3	RPL37	ZNF628	TPM4	RPS19	S100A4	MGP	THOC5	MAFA	LSP1	TFPI2	NES	PTP4A3	LHPP	RPS15A
PMC4283159-ajas-28-2-158-supplementary.pdf-17-BT_20245	Ltd., (Dalian, Liaoning, China). Live animal performance and carcass traits (69 animals) were collected (**Supplementary Table 1a**)	GFUS	RPL17	TUBA8	RPS21	RPL23A	CRYL1	PTMA	LCN1	PI3	RPL15	ASIC5	KLF9	CLCN4	KMT2A	MYNN
PMC4276287-age0045-0808.pdf-11-Candidate		XK	BARX2	XPNPEP3	ST13	SLC25A17	RPL31	MCHR1	ZNF507	P2RX2	PUS1	MMP17	ITGBL1	APOF
PMC4272536-40246_2014_Article_20.pdf-16-Gene_name		MS4A14	DSC2	RPS4X	RPS23	IL7R	PCNX2	HRNR	MUC4
PMC4272536-40246_2014_20_MOESM3_ESM.xlsx-LOH-Ceqer_Software		MS4A14	DSC2	RPS4X	RPS23	IL7R	PCNX2	HRNR	MUC4	ZNF717	ASXL1	DLST	OR4C3	MIER3	MUC2	ABHD12B	ZNF234	NBPF9	HSP90AA1	NCKAP1	ALPK2	CNGB3	LAMA2	MUC17	ALK	PRIM2	KRTAP9-4	ZNF705G	OR5H15	ZNF805	THAP6	MUC6	ZNF98	MANSC4
PMC4272536-40246_2014_Article_20.nxml--Unnamed_0	has increased significantly and expression of five genes with LOH has decreased significantly (Table **9**)  The integrative analysis - loss of heterozygosity and RNA expression data observed togetherLOH positionMS4A14DSC2RPS4XRPS23IL7RPCNXL2HILPDA (C7orf68)HRNRMUC4	MS4A14	DSC2	RPS4X	RPS23	IL7R	PCNX2	HRNR	MUC4
PMC4261913-emm201469a.pdf-6-DPY30		RPS13	VRK1	RBM8A	TNPO1	PSAP	GPX4
PMC9753436-JCMM-26-5984.pdf-30-Unnamed_3		XAGE1A	XAGE1B	SERPINB7	SNRPE	ACTG2	KRT81	CTTN	ZNF185	KLK7	RPL39	CPSF7	SMARCC2	CDK6	H2AZ2	ARHGAP24	HNRNPC	RPL30	MPO	COX7C	KRT32	TOMM20	RPS12
PMC4246586-phy2-2-e12116.pdf-3-Unnamed_0		TCF21	RAD17	NALF2	RPS21	SNRPD2	PTCH1	PAFAH1B3	OR10T2	PNPLA2	DYNLL2	KRTAP4-4	ZNF226	PSG8	PTCH2
PMC4196175-oncotarget-05-6947.pdf-5-Symbol		TMEM258	KDM3A	RPS28	SEC61G	ANKZF1	ALDOA	P4HA1	C4orf3	H4C1	DDT	INSIG2	RPLP2	PFKFB4	BNIP3L	P4HA2	ISCA1	KPNB1	DDIT4	RBX1	H1-2	PYCR3
PMC10313451-NIHMS1821833-supplement-Supplementary_Material.pdf-40-GOLGA3	values < 0.05. Differentially expressed genes in MDA-231 and MCF7 cells are listed in **Supplementary Tables S1**	COG3	ANKRD27	ARL8A	ABCA3	SLC35F6	RPL23	LITAF	HSPA13	RPL12	HMGXB3	SKIC3	RAB9A	PLBD2	FRAS1	CCNG2	HINT3	BCAM	RPS28	BNIP3L	ZSWIM8	IDUA	TIMP2	ZNF467	USP31	HEXB	PRNP	LAMP1	ENTPD6	ZNF292	HLA-C	AKR1A1	THBS3	GLB1	SNAPC3	MUC1	SSR4	EIF4A2	LETMD1	ASAP3	SIRT2
PMC10023777-10142_2023_1016_MOESM2_ESM.xlsx-RF-RPL18	PRKX was downregulated, resulting in an AUC of 0.814 when CFLAR minus PRKX (Fig. **2**)  Supplementary file2 (XLSX 2426 KB)	PRKX	UBE2H	RNH1	RASSF4	CFLAR	RPS28	HSPA1B	AKR1A1	PPP1R3B	EIF2B2	FXYD5	POLB	DFFB	RPS14	PLAAT4	MRPL58	MRPL40	TOR4A	PSMB10	TNFAIP2
PMC10272139-41467_2023_39203_MOESM9_ESM.xlsx-ASD-related_and_risk-Unnamed_136	synaptosomal DEPs but not in total DEPs (Supplementary Fig. 12a-c; Supplementary Datasets 5 and **6**)  Supplementary Dataset 6	TYMP	ATP6V1E1	AMT	EIF3G	STRN4	DNAH5	RPL10
PMC10272139-41467_2023_39203_MOESM9_ESM.xlsx-ASD-related_and_risk-Unnamed_166	synaptosomal DEPs but not in total DEPs (Supplementary Fig. 12a-c; Supplementary Datasets 5 and **6**)  Supplementary Dataset 6	RPS19	UNC13A	BIRC6	GALNT14	ADNP	ADAM33	VIP
PMC10272139-41467_2023_39203_MOESM9_ESM.xlsx-ASD-related_and_risk-Unnamed_258	synaptosomal DEPs but not in total DEPs (Supplementary Fig. 12a-c; Supplementary Datasets 5 and **6**)  Supplementary Dataset 6	RPL18	GRSF1	DPYSL2	MDGA2	SLC4A3	NEDD9
PMC10272139-41467_2023_39203_MOESM9_ESM.xlsx-ASD-related_and_risk-Unnamed_318	synaptosomal DEPs but not in total DEPs (Supplementary Fig. 12a-c; Supplementary Datasets 5 and **6**)  Supplementary Dataset 6	RPS15A	TERF2	BIN1	OXTR	AKAP9	THAP5
PMC10272139-41467_2023_39203_MOESM9_ESM.xlsx-ASD-related_and_risk-Unnamed_375	synaptosomal DEPs but not in total DEPs (Supplementary Fig. 12a-c; Supplementary Datasets 5 and **6**)  Supplementary Dataset 6	LRRC20	FOXG1	RPL10	GLUL	NCOR1
PMC3766035-1471-2105-14-261-S1.pdf-1-RPS20	to be used in the prediction of risk type was chosen to be the **1**  Additional file 1This additional file shows the information about the selected genes which validated through gene ontology  Click here for file	DGKB	MSRB2	TNXB	TRMT5	ITIH4	SLC16A1	ZCCHC24	RPL9	STK17A	DIAPH2	CEP104	ENAH	RPL30	GTF2H4	ANAPC15	IL4R	POLB	SLC1A4	TCF3	ERLIN2	VPS13D	RPS29	PDLIM1	DFFB	FEZ2	PKD2	ITGAM	HERPUD1	MMD	NLRP1	APP
PMC3753542-ncomms3212-s1.pdf-12-UBE2V1	Supplementary Figures, Tables, Notes, Methods and References.Supplementary Figures S1-S19, Supplementary Tables S1-S17, Supplementary Notes 1-4, Supplementary Methods and Supplementary References	FAU	UBP1	USF2	UTP18	ATP6V1E1	YBX1	ZMAT2	ZWINT
PMC3720655-pone.0069473.s007.pdf-4-KTI12	was associated with significant changes in the transcript-level expression of 490 genes (Figure 2F, **Table S2**)  Genes whose expression significantly changed (p value <0.025, fold change ≥1.2) upon doxycycline-induced expression of KIAA1199 in SW480 Clone 13. (PDF)  Click here for additional data file	RHOA	SNAPC1	CYB5R1	RPL11	IRX6	PIBF1	SLC35A4	ZNF18	RPS5	CTDNEP1	RPL19	RHOG	KARS1	GTPBP2	ZNF354A	RP9	COTL1	LIMK1	LCE3C	EEA1	ETFA	CHMP4B	RAB9A	EEF1AKMT2	ENHO	ERLIN1	NPM1	RTP4	NOP53	PRRC2A	CANX	TEFM	L3HYPDH	GGH	RCN2	ZNF324	SDHD	RHBDD2	CDYL2	MLXIP	NDST1	GEM
PMC3715436-pgen.1003646.s003.docx-0-Gene	Of the 18 regional genes (**Table S1**)  Regional candidate genes on canine Chromosome 8 (position 17,681,036–19,114,924)(DOCX)  Click here for additional data file	RPL36AL	MBIP	NKX2-1	RPL39L	PAX9	SLC25A21	PIP4K2A	SNRPE	RPL23A	MIPOL1	RPS11	FOXA1
PMC3702285-cddis2013211x6.pdf-88-AF085846	Click here for additional data file	MGP	NDUFA5	ZNF224	CRADD	HSD17B4	COMMD6	NDST2	MTDH	RAB6A	HSPA13	RPL10A	SPTY2D1	ZNF419	SGK3	MRPS18B	FTH1	LIN7C	DNAAF9	DDX54	ZMYM4	REPS2	RAB1A	TBC1D17	PRNP	SLC35A1	PRKD1	HIBADH	DHX32	INPP5A	FBXO9	YBX3	LRRC37A3	HOMEZ	RPL36	PML	EIF2S2	RPL10	PPOX
PMC3702285-cddis2013211x6.pdf-211-TRAF7	Click here for additional data file	CAVIN3	RPL30	FBRS	PINX1	DRAP1	KDELR1	ZDHHC3	RPL24	FAM20B	RPL34	PPP1R10	POLR2J2	AGPAT3	CHRNA10	RIOK1	GLT8D1	HINFP	MCTS1	RPL6	PSMG1	CFAP298	KLHL36	CA14	GTPBP8	ZNF317	HCN2	PDHA1	RPS19	SERBP1	EMC8	SH3YL1	RETREG1	GGTLC2	PMEL	DDX50	SH3D21	KRTAP2-4	CCNYL1	COX7A1	ST6GAL1	XPO1	RTN2	ZNF140
PMC3702285-cddis2013211x6.pdf-226-PIGT	Click here for additional data file	CTSE	RPL32	ZP3	MECR	VAT1	NAGS	CFLAR	TBCC	ACTL6A	RNF8	NPFF	RPL14	WDR55	RHNO1	TAF6	HSD17B7	EID2	NEURL1	DFFA	TRIM65	GALK1	DKC1	ARHGAP23	RANGRF	RPL10A	TPGS2	MTHFSD	PHAF1	PSPC1	DCTN2	NDUFA12	HMGCL	MOSMO	RPL35	RPS20	DDX19A	NIF3L1	SFXN5	NPM1	CCT2	ICOSLG	SRR	HDAC4	RPL21	SSNA1
PMC3702285-cddis2013211x6.pdf-238-A_24_P306754	Click here for additional data file	LRFN1	LGR6	HARS2	LSM12	PTGR1	SP3	NDUFAF2	CNOT2	SFXN4	LAS1L	FLYWCH1	NR3C1	SERTAD2	TMEM30B	GPATCH8	TRUB2	SEC22C	ULK1	SLC1A3	UTP11	EID2B	ARID1B	STARD9	RPS17	CTNS	LYRM4	RPL13	PTP4A2	ACTG1	BUB3	RPS7	STK11	RHOC	COL26A1	MAT2A	NGDN	BTNL2	TRIAP1	EMC9
PMC3702285-cddis2013211x6.pdf-239-ENST00000361800	Click here for additional data file	PAXX	BEX1	MRPS18A	SLC39A3	POLR2J2	RBSN	CRY2	MAPKAPK5	NDC1	RAD52	SDK2	RXYLT1	IDH3G	RPS10	RPS18	CMC2	SS18	SPTLC1	CNFN	TMLHE	GPR119	RPF1	NSFL1C	RPL23A	RPL13A	TIMM17B	TMEM199	BOD1L2	NSMCE1	RPS25	E2F6	MED17	EFNB3	MED21	TEX264	RMC1	RPAP1	B4GALT3	MRPL46	CRTC1	PA2G4	SRP72
PMC3702285-cddis2013211x6.pdf-280-AMH	Click here for additional data file	GALNT2	RAPGEF1	TIMP3	MMAB	MLEC	C3orf22	LDB2	SULT4A1	PHF2	EPS8	MPRIP	WNT5A	RPS15	ELOB	YY1	TUBB2A	CCDC191	FAM131B	EMX1	SNF8	CDKN2A	CLEC4M	CUL1	TRIB2	ZBTB38	FAM241A	LRRC8A	PHF23	PIP4K2A	SRPX	RPL21	KANSL2	DNMT3B	RPL28	ZBTB24	PPP2R5A	FOXO3	POGLUT1	KISS1R	FAM118A	TMEM35A	RHBDD3
PMC3702285-cddis2013211x6.pdf-319-ATP5D	Click here for additional data file	STYXL1	MED25	BRPF3	NEU1	WRAP73	MDH2	PGAP3	ZFAND2B	EDC3	TNKS	CDC42EP5	RPL38	PDCD11	AKAP17A	DRD4	RPS14	RAB14	RPL34	RNH1	NAV2	COG3	CHAT	ASTN2	ZNF440	TBC1D31	FSTL1	OFD1	DCLRE1C	SLC16A8	ABCD1	CNRIP1	ARMC9	PITPNM1	RAB3GAP1	ITGA3	IZUMO4
PMC3702285-cddis2013211x6.pdf-356-ADIPOR2	Click here for additional data file	MROH6	AVEN	NUDT16	RPL14	ICMT	TXNL4A	INTS10	NEFM	RPL26	PNKD	IQCN	RAB11FIP5	MFGE8	RAMAC	JAK1	AK1	DAB2	TPM3	VPS26C	CCDC113	GTF2A1	ANKRD36B	MTAP	AQP3	PTPN14	NUMBL	GPR107	RAVER1	RAB8B	TMEM80	CCDC59
PMC9712015-DM2022-3043737.pdf-5-GSKIP		ZNF839	POLR3H	TNFRSF12A	MFSD11	NDUFA10	ANAPC13	RPL21	PPP1R8	CLEC2D	CCDC18	GABARAPL1	LSM5	ACAD10	PABPC1L	EGFR	CCDC186	CRISPLD2	GADD45B	MRPL43	ANKRD42	DIP2A	PRRG1	SLC12A9	TRIM4	COL17A1	STMN1	RBM43	RPS21	MYL6B	CFAP298	ZNRD2	CIRBP	IRAK1	MOAP1	RPLP0	DYNLL1	RPL13	RPL8	NDUFB10	DNPH1	VPS28	ARL6IP4
PMC3698521-supp_jem.20120812_JEM_20120812_sm.pdf-8-BRD8	Supplemental Material	ZNF611	LHFPL6	ZNF519	COX16	RPS6KA5	SPATA25	KLRC3	FANK1	IGSF9B	DOK3	FBXO16	CCNG2	CTH	PAIP2	KLK10	DNAAF11	MRPS28	ANKRD42	CCDC77	ITGB3BP	CDON	APH1B	RPS20	LSMEM1	RNF122	CFAP57	SPA17	RCN1	CNPY4	ZGRF1	C21orf91	ATXN3	IFT22	NSUN6
PMC3698521-supp_jem.20120812_JEM_20120812_sm.pdf-14-NEDD8	Supplemental Material	ZNF585B	CORO1A	PFDN4	BTG3	COA3	ATP7A	BRCA1	TMEM216	REEP6	ZNF585A	SKOR1	TECR	PRR13	CCNDBP1	RPL30	FAU	CYBRD1	AGPAT1	IFNA17	TMEM98	HMGB2	NPC2	HTR1D	BRK1	RPSA	TIMM10	POP5	B2M	MR1	HELZ	NDUFS5
PMC3698521-supp_jem.20120812_JEM_20120812_sm.pdf-22-CLMN	Supplemental Material	RPS15A	RFX3	DPH3	TM7SF2	ITFG1	MRPS14	OLR1	TCTN3	RPAIN	RAB2B	PPP6C	TMEM18	SELL	ZNF684	YJEFN3	GFM2	POLR2A	RASSF9	RPS25	CABYR	EIF3H	RNF138	GINS1	GET3	EXOSC9	C19orf53	TMEM38B	PFN4	POLR2L	CCDC14
PMC3677569-NIHMS474895-supplement-1.pdf-48-Unnamed_9	Fig. 1 from generation 104 of continuous brother-sister matings. Total sequence coverage of 19.6-fold (**Supplementary Note**)	PAICS	PAX3	PAX7	PCBD1	PCBD2	BLOC1S6	PMCH	POMC	PTS	QDPR	RAB27A	RAB38	RAB32	RABGGTA	RPL24	RPS19	RPS20	SCARB2
PMC3663115-gb-2013-14-3-r22-S1.XLS-Table_S7-Unnamed_4	a catalog of insertions detectable by our method using the data available through the **1**  Additional file 1See Supplemental Data (Additional file 3) for individual table and column descriptions  Click here for file	GCSH	ACBD7	RPL36A	DHFR	ITGB1	RPS26	RPS10	VTI1B	EEF1A1
PMC3663115-gb-2013-14-3-r22-S1.XLS-Table_S9-Unnamed_4	a catalog of insertions detectable by our method using the data available through the **1**  Additional file 1See Supplemental Data (Additional file 3) for individual table and column descriptions  Click here for file	CCT8	CTTN	DCAF4L2	ECT2	EIF3F	FUT1	GEMIN8	GPN1	NCBP2	NDUFB8	NUCKS1	RPL14	RPL30	SDHB	VAPA	ZNF492	PHF23	UBA2	TRA2A
PMC3656948-pone.0063665.pdf-1-Nearest		SPDEF	CDC5L	TLL1	SHROOM3	PPID	CPQ	KIT	RXFP1	TECRL	OCIAD1	RPS18	RAB44	LRRC3B	DCN
PMC3434117-1756-0500-5-292.pdf-5-Up-regulated_genes		GATAD2A	RPL32	FTH1	RPS25	HK1	CERS4	SPATS2	PIGT	IDH1	BTN2A2	PRKRA	METTL9	SLC25A19	CTAGE1	SLC10A3	LHPP	GDI1	CYRIB	CKMT2	SCG3	SCARB1	KRT16	TCF12	CPZ	RPS8	RPLP1	PPP2R2B	TMSB4Y	AKT2	SLC25A5	STAU1	IL1B
PMC3434117-1756-0500-5-292.nxml--Unnamed_5	to obtain a subset of 64 genes altered by the action of thalidomide (Table **3**)  Genes with altered expression due to thalidomide actionSymbolp66alphaRPL32FTH1RPS25HK1FLJ23518LASS4SPATS2PIGTIDH1BTN2A2PRKRADREV1SLC25A19CTAGE1SLC10A3LHPPGDI1BM-009CKMT2SCG3SCARB1FLJ14213KRT16TCF12CPZRPS8RPLP1PPP2R2BTMSB4YAKT2SLC25A5STAUIL1B	GATAD2A	RPL32	FTH1	RPS25	HK1	CERS4	SPATS2	PIGT	IDH1	BTN2A2	PRKRA	METTL9	SLC25A19	CTAGE1	SLC10A3	LHPP	GDI1	CYRIB	CKMT2	SCG3	SCARB1	KRT16	TCF12	CPZ	RPS8	RPLP1	PPP2R2B	TMSB4Y	AKT2	SLC25A5	STAU1	IL1B
PMC10259477-elife-85970-supp3.xlsx-RA-Unnamed_95	identify pathways that show coherent gene expression responses to song destabilization (Figure 3H and **Supplementary file 3**)  GSEA statistics Gene set enrichment analysis of song destabilization-associated genes	NPTN	RPS13	NDUFS8	GNB1	FABP7	DOCK4	DPYSL2	VTN	DPP10	NRIP2	ILF3	MRPS10	TAC1
PMC10259477-elife-85970-supp4.xlsx-RA-Unnamed_95	module detection algorithm to identify correlated sets of genes at different levels of resolution (**Supplementary file 4**)  Network module memberships Gene memberships in MEGENA modules for the RA, HVC, LMAN, and Area X networks	NPTN	RPS13	NDUFS8	GNB1	FABP7	DOCK4	DPYSL2	VTN	DPP10	NRIP2	ILF3	MRPS10	TAC1
PMC3396647-pone.0040820.s003.pdf-0-Gene	were run in duplicate and representative LC-MS/MS data from three independent experiments are shown (**Table S1**)  Complete list of lipid raft-associated proteins of hASCs in the absence or presence of TGF-β1. (PDF)  Click here for additional data file	ADAM12	PLOD2	PVR	ALG2	SCD	SLC1A4	HYOU1	FADS2	ATP5ME	IDH2	P4HA2	RPS15	LDLR	KRT72	RPS15A	PRKDC	PTGS1	FNDC3B	PKD2	SEMA7A	TGFBI	SGPL1	SLC27A4	RPL29	ANKLE2	NECTIN2	TMX1	FKBP9	COMP	RPS27L	COLGALT1	LEMD3	LRRC15	SDC1
PMC5685192-NIHMS905235-supplement-supp_table11.xlsx-Suppl_Table_11-Unnamed_0		ATP6AP2	CHM	FHL1	PHF8	RBMX2	RPL36A
PMC5882539-NIHMS949238-supplement.pdf-22-Genes_with_negative_weight	partial response were randomly assigned to observation or rituximab maintenance for 2 years (see **appendix**)	AMPD3	CAP1	CTNNBL1	CYTH1	DDIT4	ECHS1	GAPT	ADGRG5	INF2	MACC1	PAOX	PARP15	PPDPF	RASSF2	RPS18	THRB	TLR10	TMEM109	VASP	ZMIZ1
PMC4231481-NIHMS629713-supplement-Supllementary_information_2.xlsx-S_Table_6-Copy_Number-Unnamed_248	matched normal material from 230 previously untreated lung adenocarcinoma patients who provided informed consent (**Supplementary Table 1**)	ENGASE	BCL2L15	BBS10	PCDHGB7	OXSM	UBXN11	CHURC1	SLC24A5	XRCC4	LCE1F	RSAD1	HEPN1	MTERF2	SMCO3	SYNE3	SDF4	PSAPL1	GULP1	PCDHGB4	RIOK2	SAXO5	ABRAXAS2	SPATA31E1	DDX4	DEFB103A	RPL11	CRACR2A
PMC4231481-NIHMS629713-supplement-Supllementary_information_2.xlsx-S_Table_6-Copy_Number-Unnamed_328	matched normal material from 230 previously untreated lung adenocarcinoma patients who provided informed consent (**Supplementary Table 1**)	SLC39A11	SLC5A8	ATG10	ZCWPW2	RTL1	SLC23A3	SLC12A7	CYGB	MARCKSL1	SPAG16	RPL14	KIF3A	TRAPPC13	RUFY2	CIMIP2B	ERAP2	EIF3I
PMC3573348-fonc-03-00021.nxml--Gene_symbol	apoptotic genes and differentiation markers supported greater “stemness” of LRECb vs. LRECe (Tables 1– **3**)  Top 10 up-regulated and down-regulated genes in LRECb vs. LRECeUP-REGULATED IN LRECbLOC786372RPS7CFL1RRN3COL1A2TRIB2HSPB6NUP153SLC10A5RPL13DOWN-REGULATED IN LRECbXISTC19H17orf49 (BAP18)SFRS5THAP3STK11IPUGP2SLC3A2CAMK2DEIF4E3ATXN7L3B	RPS7	CFL1	RRN3	COL1A2	TRIB2	HSPB6	NUP153	SLC10A5	RPL13	SRSF5	THAP3	STK11IP	UGP2	SLC3A2	CAMK2D	EIF4E3	ATXN7L3B
PMC10257426-MOL2-17-1041-s007.xlsx-Immune_cells_geneset-Unnamed_29	were obtained from Tan et al. [28]. These gene lists were given in Table **S3**  Table S3. Gene list for 18 different immune cells, 50 different hallmark pathways, epithelial and mesenchymal gene signatures curated from different sources  Click here for additional data file	PNOC	TGIF1	PCOLCE2	TAL1	SLC22A4	POLR2J2	ST8SIA1	SLC7A8	RPS24
PMC10257008-main.nxml--Unnamed_7	FCGR3B, GCG, CXCL9, LAG3, CCL15, ICAM2, and BPIFA2—at the less stringent threshold of p<10−6 (**Table 4**)  Candidates for core gene status based on trans-effects on protein levelsStart position (Mb)EIF4G3CD5LCD48FCGR3BGCGCXCL9CCL19CRTAMLAG3CCL15ICAM2LIN7BNCR1BPIFA2	BACH2	CCDC88B	RPS26	ATXN2	UBASH3A
PMC10256976-41392_2023_1511_MOESM2_ESM.xlsx-E6b_Regulatory_unit_top_genes-Unnamed_5	to various clusters using well-established sets of marker genes (Fig. 3c and Supplementary Data **1**)  Supplementary Data 1	ZNF90	NBEAL1	RPS17	TIPIN	NACA2	RPSA2	CASK	GPR85	PABPC3	SPRY1	ZNF525	MT1X	HNRNPA1L2	CCND1	DAPL1	PTPRZ1	ITGA2	NCL	DRAXIN	NACA	SBF2	LMNTD1	OAF	MTSS1	GNG5B	H1-4	RNPC3	VWDE	KRT5	CWF19L2
PMC10256976-41392_2023_1511_MOESM2_ESM.xlsx-E6b_Regulatory_unit_top_genes-Unnamed_1732	to various clusters using well-established sets of marker genes (Fig. 3c and Supplementary Data **1**)  Supplementary Data 1	HLTF	LCN12	TMEM100	ZNF587B	SERPINB10	AAR2	RNF43	STXBP2	MS4A2	ZNF423	MEGF6	P2RY1	CXCL5	ACOT11	FHIT	SLC18A2	AMN1	NLN	CALCRL	TPSAB1	FPR2	UACA	NOVA2	HNRNPA1L2	ASIC3	JPH1	HSPD1	RPS17	LDAF1	ATP6V1E2	PAQR4	SLC25A43	EPSTI1	MELTF	C2orf50	VWDE
PMC10251336-41598_2023_35549_MOESM1_ESM.docx-16-Gene	on the resin after washing corresponded to the TEV cleavage product of GR-HaloTag (Fig. **S1**)  Supplementary Information	RPLP0	BIRC3	TSC22D3	PDK4	HMBOX1	SARAF	DCTN6
PMC10249578-41467_2023_39042_MOESM1_ESM.pdf-0-RRBP1	visualized them using a Uniform Manifold Approximation and Projection (UMAP) high-dimensionality reduction plot (Fig. **1a**)  Supplementary Information	C4BPA	LGALS3	RPS21	MDK	S100A6
PMC10249578-41467_2023_39042_MOESM1_ESM.pdf-1-CORO1C	visualized them using a Uniform Manifold Approximation and Projection (UMAP) high-dimensionality reduction plot (Fig. **1a**)  Supplementary Information	LTK	ILF2	EMILIN1	CA2	HIBADH	ANXA1	CASP10	S100A6	RPS27	SNU13	RPL30
PMC10249578-41467_2023_39042_MOESM1_ESM.pdf-2-STT3A	visualized them using a Uniform Manifold Approximation and Projection (UMAP) high-dimensionality reduction plot (Fig. **1a**)  Supplementary Information	DNA2	AMBP	VAT1	REG3A	RPL35	SEPTIN1	TPSAB1	RPL30	MDK
PMC10249578-41467_2023_39042_MOESM1_ESM.pdf-3-Unnamed_1	visualized them using a Uniform Manifold Approximation and Projection (UMAP) high-dimensionality reduction plot (Fig. **1a**)  Supplementary Information	VAV2	LTK	TARDBP	CASP10	TPSAB1	RPL30
PMC10249578-41467_2023_39042_MOESM1_ESM.pdf-4-5_2	visualized them using a Uniform Manifold Approximation and Projection (UMAP) high-dimensionality reduction plot (Fig. **1a**)  Supplementary Information	ITPR3	VCL	AMBP	ANP32B	GSTM2	MFAP5	S100A6	RPS27	CAPZA1	TPSAB1
PMC3540759-TSWJ2012-753430.pdf-1-Gene		ABCF1	EIF3D	SRP14	RPL28	EIF3F	CYP2A6	RPL35	GDI2	RPL11	GAS6	DAD1	RPL21	EPHB3	MMP14	ESRRA	HSPA6	PARK7	TARDBP	TRADD	EIF4G2	CAPNS1	PLD1	CYP2E1	FNTB	GUCA1A	CCL5
PMC3540759-TSWJ2012-753430.nxml--Gene	on the graph. The number of edges connected with each gene was listed in **Table 2**  The number of edges connected with each gene in GSE6536 data exampleABCF1EIF3DSRP14RPL28EIF3FCYP2A6RPL35GDI2RPL11GAS6DAD1RPL21EPHB3MMP14ESRRAPRPF8*HSPA6PARK7TARDBPSEPT2DDR1*TRADDEIF4G2CAPNS1PLD1UBA7*CYP2E1FNTBGUCA1ACCL5	ABCF1	EIF3D	SRP14	RPL28	EIF3F	CYP2A6	RPL35	GDI2	RPL11	GAS6	DAD1	RPL21	EPHB3	MMP14	ESRRA	HSPA6	PARK7	TARDBP	TRADD	EIF4G2	CAPNS1	PLD1	CYP2E1	FNTB	GUCA1A	CCL5
PMC2742312-1479-7364-3-3-221-S3.PDF-75-ENDOGL1	We obtained DNA sequences from 5 kb upstream regions of the TSSs of 2**3**  Additional file 3Predicted USF1-BSs and associated target genes in the human genome. The optimal prediction model was applied to the 5 kb regions upstream of the TSSs of 23,105 RefSeq mRNAs. 9.721 genes with 24,010 USF1-BSs are predicted to be the targets of USF1   Click here for file	SCN5A	SCN11A	TTC21A	GORASP1	CSRNP1	RPSA	MOBP	MYRIP	EIF1B	RPL14	ZNF621	CTNNB1	TRAK1	CCK	VIPR1	SEC22C	KLHL40	SNRK	ABHD5
PMC2742312-1479-7364-3-3-221-S3.PDF-173-FLJ32370	We obtained DNA sequences from 5 kb upstream regions of the TSSs of 2**3**  Additional file 3Predicted USF1-BSs and associated target genes in the human genome. The optimal prediction model was applied to the 5 kb regions upstream of the TSSs of 23,105 RefSeq mRNAs. 9.721 genes with 24,010 USF1-BSs are predicted to be the targets of USF1   Click here for file	RPS20	CHCHD7	PLAG1	SDR16C5	CYP7A1	SDCBP	NSMAF	CA8	RAB2A	ASPH	YTHDF3	MTFR1	ADHFE1	VCPIP1	SGK3	COPS5	ARFGEF1	PREX2	NCOA2	TRAM1	LACTB2
PMC2742312-1479-7364-3-3-221-S3.PDF-376-HNRPL	We obtained DNA sequences from 5 kb upstream regions of the TSSs of 2**3**  Additional file 3Predicted USF1-BSs and associated target genes in the human genome. The optimal prediction model was applied to the 5 kb regions upstream of the TSSs of 23,105 RefSeq mRNAs. 9.721 genes with 24,010 USF1-BSs are predicted to be the targets of USF1   Click here for file	HNRNPL	NFKBIB	SIRT2	MRPS12	SARS2	FBXO17	PAK4	IFNL2	PAF1	ZFP36	RPS16	SUPT5H	DLL3	DYRK1B	FBL	FCGBP	PSMC4	ZNF546	MAP3K10	AKT2
PMC2742312-1479-7364-3-3-221-S3.PDF-383-FTL	We obtained DNA sequences from 5 kb upstream regions of the TSSs of 2**3**  Additional file 3Predicted USF1-BSs and associated target genes in the human genome. The optimal prediction model was applied to the 5 kb regions upstream of the TSSs of 23,105 RefSeq mRNAs. 9.721 genes with 24,010 USF1-BSs are predicted to be the targets of USF1   Click here for file	FTL	RUVBL2	GYS1	LHB	CGB2	CGB5	CGB7	SNRNP70	LIN7B	PPFIA3	TRPM4	SLC6A16	CD37	DKKL1	TEAD2	SLC17A7	FLT3LG	RPL13A	RPS11	FCGRT	PRRG2	NOSIP
PMC9703992-peerj-10-14124-s005.xlsx-gene_sets_cub_to_canonical-DYNC1H1	p-value and the number of the genes in an enriched gene-set (Files S4 and **S5**)  CTCs interacting partners along with p-value and the number of the genes in an enriched geneset  Click here for additional data file	CRK	PLAU	FTL	UGGT1	RASA1	RPL21
PMC9568506-41598_2022_Article_21598.nxml--Gene	μL iTaq SYBR Green Supermix, 3 pM of each forward and reverse primers and **2**  List of primers used for qRT-PCRErbB4-JMaErbB4-JMbGFAPWDFY1PRSS12CRYMDBiRPL19	GFAP	WDFY1	PRSS12	CRYM	RPL19
PMC9568506-41598_2022_Article_21598.pdf-0-Gene		GFAP	WDFY1	PRSS12	CRYM	RPL19
PMC3492249-pone.0048877.s013.xls-Signatures_Gene_Symbol-BD07	Signatures official Gene Symbols and overlapping. Signatures Gene Symbol : signatures in terms of Gene Symbol. For each signature, official Gene Symbols to which some of their original feature was translated are listed. Translation was performed using the Universal Protein Resource annotation database, the online repository of HUGO Gene Nomenclature Committee and the chip annotation files from the Affymetrix official web site. Signatures overlap: official Gene Symbols shared by four, three and two of the signatures used in this work. List of no shared Gene Symbols (Genes in 1 signatures) is also shown.(XLS)  Click here for additional data file	ATP6V0A1	BRI3	CHD2	ELK4	RPS5	ZFC3H1	ZNF148
PMC3492249-pone.0048877.s013.xls-Signatures_Gene_Symbol-BR06	Signatures official Gene Symbols and overlapping. Signatures Gene Symbol : signatures in terms of Gene Symbol. For each signature, official Gene Symbols to which some of their original feature was translated are listed. Translation was performed using the Universal Protein Resource annotation database, the online repository of HUGO Gene Nomenclature Committee and the chip annotation files from the Affymetrix official web site. Signatures overlap: official Gene Symbols shared by four, three and two of the signatures used in this work. List of no shared Gene Symbols (Genes in 1 signatures) is also shown.(XLS)  Click here for additional data file	ADO	ASMTL	B4GALT3	BABAM2	CALR	CDC42SE1	IGFBP1	MORC4	NOP16	OSBPL2	RPL27A	RPL37A	RPL38	RPLP2	RPS11	SET	TRIM33	TTC13	TXN
PMC10245467-mmc3.pdf-97-IER5L		CTAGE9	BST2	HAUS4	FAM120C	SATB1	XYLB	RPS13	DHTKD1	POP5	PLIN4	CHRNA10	CPSF1	KIN	INTS6L	NSMCE3	CDK10	GABRG1	OR8G1	OR2A12	SLC9A8	PLCL2	SFRP5	MRPS14	CELF2	SLC18A2	ELOVL4	HLA-A	SCNN1D	GDF11	NEUROD4	RASGRF2	DOK2	H3C7	SLC43A1	JCHAIN	PAIP2	MSR1	TESPA1	PSG6	MLPH	ALG8	SUCLG2	LMO2	ABCG4	PFDN6	ACSL3	BSDC1	PDRG1	MCAT	STX18	COG7
PMC3465532-NIHMS393293-supplement-3.xls-Basal_amplifications-Unnamed_17		ACP1	RPS7	TPO	EIPR1	PXDN	MYT1L	SH3YL1	TRAPPC12	SNTG2	ADI1	ALLC	COLEC11	TMEM18	RNASEH1	ALKAL2	FAM110C
PMC3470785-NIHMS377161-supplement-12.pdf-355-GNL3L		URB1	POLG	SKA1	GPR135	RNF40	SURF1	ST3GAL2	MAU2	THAP3	MYH14	SIX5	ZNF234	LRRC75B	AKAP6	RPLP2	GNAS
PMC3470785-NIHMS377161-supplement-12.pdf-798-C7orf44		CERS5	RPL7	CFAP65	SMIM12	ITGB6	IL12RB1	TRARG1	CTTNBP2NL	RAB3GAP1	PROM2	ZRANB3
PMC3470785-NIHMS377161-supplement-12.pdf-849-Unnamed_1		EML5	C1QTNF6	FGD4	C6orf163	C3orf70	RGMB	RPS19	MRE11	RALGPS2	ZNF600	EID2B	FNBP4	TRAF4	VMA21	GSTA1	TTC9B	CC2D1B
PMC3470785-NIHMS377161-supplement-12.pdf-879-Unnamed_1		SEMA3A	TASOR2	APLN	MKLN1	COMMD7	ZNF793	RPLP1	SSNA1	DNAJC22	RANBP17	TWF1	ALAS2
PMC3470785-NIHMS377161-supplement-14.pdf-143-PPCFKDLHGA1		PCDHGA1	PCDHGA2	PCDHGA3	PCDHGA4	PCDHGA5	PCDHGA6	PCDHGA7	PCDHGA8	PCDHGA9	PCDHGB1	PCDHGB2	SUMO1	MLLT11	RPL3	CD47	STK3	MAP4K5
PMC3470785-NIHMS377161-supplement-14.pdf-186-NKG7		ZNF20	CUX2	MPPE1	MAP3K9	HLA-A	ZNF23	SFTPB	ERC2	RPS7	MEGF6	TWIST1	GNA11	NUP210	DOHH	PSMC3IP	FAM169A	RPGRIP1L	CHD5	FOXD1	COMT	TMEM259	CDK13	SETD4	PAK5	COL4A6	YPEL1	RPS20	GGCX	TWF1
PMC3470785-NIHMS377161-supplement-14.pdf-231-NAMPT		RPL7A	TMEM30A	PERP	GSTK1	RPS26	JPT1	SERF2	TRIM44	RAB31	TMEM50A	RTRAF	PIGT	NDUFA4	TRMT112	SLC39A1	PNRC2	GPS1	YPEL5	PRMT5	GALNT2	SNX5	TMEM43	NPLOC4	NDFIP1	NUCKS1	ILF3	LARS1
PMC3470785-NIHMS377161-supplement-14.pdf-368-40		DCLK2	CUEDC1	MPC2	FAM3D	ATP23	HDAC11	OXNAD1	LRCH2	GABRB3	EXOSC6	SOCS3	L3HYPDH	SYTL4	C19orf12	TCEAL7	LYRM2	KATNAL1	PURB	RPS23	MRGPRF	CNBP	ATXN7L1	TMEM63C	GPR15LG	SRPRB	ARMC5
PMC3470785-NIHMS377161-supplement-3.pdf-48-NMU		TUBB	RPL37	RUNX2	PTPRM	ZNF416	KIF3B	ATP6V1B2	FAM120B	SKAP2	DEFB125	SEMA6C	HYOU1	MED19	NXF3	TNK2	GRM4	CBR1	ELANE	SH3TC2	RUNDC3B	REEP1	TMEM241	CNNM1	GPSM2	NSMF	CALCA	LANCL3	TREM2	PER1	RPS14	PGBD3	MED21	TRMT2A	DAAM2	RNF166	BMAL2	PGR
PMC3470785-NIHMS377161-supplement-3.pdf-63-STAU2		EFEMP2	TTC33	RASSF5	SUMO1	EPN3	KCNE3	MRPS28	DNAAF6	MON1B	TMEM254	H4C9	TXK	ZIC5	ZBTB3	TBC1D3C	PPP3R2	MAP2K6	RPS21	WDR82	CYP24A1	WFDC10A	SYK	RPL28	ZNF276	BCAN	CREB5	KCNK17	L3MBTL1	CASP9	FBXO39	TMPRSS2	TRIM45	ABCC6	PIN1	UNC5A	FNTA	MLNR	RAB9A	EXT2
PMC3470785-NIHMS377161-supplement-3.pdf-74-TTC13		NPFFR2	TEX264	PLIN3	SLITRK2	HMGA1	TNFAIP2	SLC38A5	DNAJB8	JRKL	TRIM16	FOXA1	NAPB	RERG	ZNF184	SMAD2	KRTAP6-1	FANCE	CPEB4	CSAG2	RPS21	UCK2	GLRA2	DEGS1	BEND5	CLDN9	SIX5	TPRN	PDE8A	BHLHE41	AP1G1	FOXN4	ARHGEF1	GHR	PCYOX1	SCRN1	MS4A6A	UGP2	FBXO25
PMC3470785-NIHMS377161-supplement-3.pdf-281-TBC1D10C		FKBP14	EIF3D	FMC1	YKT6	RPL8	FGD1	ADAMTSL3	RPL17	ZNF35	SMOC2	C9orf72	NDP	GPT	KRTCAP3	ZBTB8A	IRS1	CD9	TMPO	GAN	LRIG3	RND3	TLK1	ACTL7A	RPS16	MFN1	SET	AKAP10	GPR171	SDAD1	KCNC2	PPCDC	NEUROD2	ENOX1	PRKCQ	SFT2D1	VASP	HKDC1	STS
PMC3470785-NIHMS377161-supplement-3.pdf-424-SPCS2		IFNGR2	FCN1	UBLCP1	CDC34	ENTPD8	JUND	YTHDF1	RPL19	SUPT5H	CEBPB	NELL1	MISP	ERCC1	DDX17	RRAS	H2AC17	AGMAT	ARID1A	MT1B	GLYCTK	FAM76A	MVD	PRDX6	POLR3F	CHFR	RPL28	JUP	FBL	PTF1A	MPC1	PGC	NEDD8	MS4A10	PRLR	TRMT13	FRMPD4
PMC3470785-NIHMS377161-supplement-3.pdf-470-LILRB2		USF2	MTX2	PAG1	PPP1R2	PRUNE2	PADI2	IL27RA	SLC10A4	GPR162	SLC44A1	MEX3B	SLC25A32	TMC2	FOXE1	SPAM1	RB1	SMPD3	INSL4	GCNT4	OSBPL1A	BTC	DEFA4	CACHD1	SLC28A2	KRTAP6-2	MAPRE3	ST13	EREG	TAF7	FAU	CLASRP	AOC2	MFSD4B	MSANTD3
PMC3470785-NIHMS377161-supplement-3.pdf-544-PTPN6		TNFRSF4	ENTPD8	RPS13	DHX38	TPRKB	KIRREL2	NACC1	GATM	GFI1	ZNF541	ARMCX2	TRUB2	UNC5CL	H2AC12	ZIM2	LAMP3	FBXO4	NEUROD1	TNIP2	RBSN	GON4L	NRP2	FAM241B	RPS3	GABPB2	ZNF652	KRTAP21-1	RAB5C	HSF4	TESC	IGF1R	APOBEC2	ARSL	GLMP	GNB2	GJB6	GPR142	BCL7C	ARVCF
PMC3434017-1471-2164-13-308-S2.xls-genemerge_bp_txt-Unnamed_12	from genes with human homologs found in all three SSH libraries [47] (Additional file **2**)  Additional file 2GeneMerge for biological processes. GeneMerge determined over-represented GO terms for my gene set given a human gene set background. The cut-off was set to P < 0.05  Click here for file	RPL10A	SERPINH1	FETUB	TCP1	COPB2
PMC3430705-pone.0043566.pdf-1-Closest_gene		SIPA1L2	CACNG5	FNBP4	GALNT8	DACT1	PNLIPRP3	TLN2	ART3	RPS18	SQOR	PSD3
PMC8636173-mmc4.xlsx-Data_file_S3_tab_1-Unnamed_277	compared with mock controls and safe vector designs (Figures 2E, 2F, 2H, and 2I; **Table S3**)  Table S3. GSEA results for the 106 custom gene sets related to hematopoiesis and leukemia	CHN2	PTGS1	NEGR1	RPS23	UBE2N	TRAF5	VLDLR	SP3	TEX15
PMC8636173-mmc4.xlsx-Data_file_S3_tab_1-Unnamed_298	compared with mock controls and safe vector designs (Figures 2E, 2F, 2H, and 2I; **Table S3**)  Table S3. GSEA results for the 106 custom gene sets related to hematopoiesis and leukemia	PBX1	F2RL1	STIP1	KRT10	RPLP1	CEACAM4	CALHM6
PMC8636173-mmc4.xlsx-Data_file_S3_tab_1-Unnamed_304	compared with mock controls and safe vector designs (Figures 2E, 2F, 2H, and 2I; **Table S3**)  Table S3. GSEA results for the 106 custom gene sets related to hematopoiesis and leukemia	PDLIM1	CPSF3	RPA2	ENTPD1	RPS6	TNFAIP2	KCP
PMC8636173-mmc4.xlsx-Data_file_S3_tab_1-Unnamed_320	compared with mock controls and safe vector designs (Figures 2E, 2F, 2H, and 2I; **Table S3**)  Table S3. GSEA results for the 106 custom gene sets related to hematopoiesis and leukemia	ACAD8	UBN1	RPL23A	ACOT13	RAB13
PMC9373017-bloodBLD2020006481C.nxml--IBMF_Subtype	of these entities, highlighting the genetic advances and management principles, is given herein. Tables 1-**10**  New BMF and overlapping syndromesERCC6L2TPO/THPOMYSM1DUTEXOC3L2TP53SAMD9*67RUNX1CEBPATERC*TERT*GATA2*SRP72ANKRD26ACD/TPP1ETV6DDX41RTEL1PAX5SAMD9L*MECOM*ERBB3DHX34MBD4HLTFXPC/XPCC	DCX	SDS	RPS19	CDA	SRI
PMC10247733-41408_2023_863_MOESM2_ESM.pdf-435-RPS6KA3	~2-fold increase in global transcript abundance in diploid cells (Fig. 2a, b, Supplementary Figure **1**)  Supplementary Table 1	RPS6KA4	RPS6KA5	RPS6KA6	RPS6KB1	RPS6KB2	RPS6KC1	RPS6KL1	RPS7	RPS8	RPS9	RPSA	RPSA2	RPTN	RPTOR	RPUSD1	RPUSD2	RPUSD3	RPUSD4	CNOT9	RRAD	RRAGA	RRAGB	RRAGC	RRAGD	RRAS	RRAS2	RRBP1	RREB1	RRH	RRM1	RRM2	RRM2B	RRN3	METTL25B	RRP1	RRP12
PMC3430588-1477-3155-10-16-S7.pdf-0-Unnamed_0	and down-regulated genes, are shown in Additional files 1, 2, 3, 4, 5, 6, **7**  Additional file 7Up-regulated genes in cells exposed to Hydrogel for 48h. Fold-change is logarithmic ratio (log2 ratio) to expression level in control  Click here for file	RGSL1	PRKAG3	GDF2	ANKRD31	POF1B	TMPRSS9	ADAMTS9	SPATA18	SPEF1	TCF15	C4B	VCX3A	MPL	P2RY6	ZNF619	VCX	VCX2	BASP1	CLEC4A	FOSB	CYP1A1	CRAT	RPS16
PMC3430588-1477-3155-10-16-S7.pdf-1-LOC100132673	and down-regulated genes, are shown in Additional files 1, 2, 3, 4, 5, 6, **7**  Additional file 7Up-regulated genes in cells exposed to Hydrogel for 48h. Fold-change is logarithmic ratio (log2 ratio) to expression level in control  Click here for file	FBLN2	RACK1	HOXA3	DNAL4	STRA6	CYP11B1	CASP1	FIBIN	IFIH1	SUSD4	ST6GALNAC1	NEFM	RHOB	ANPEP	ABCG2	DNAH11	MAFA	POLL	YPEL1	RPL41	NYX	RPLP0	ISLR	RPL18A	RCOR2	FGL1	HLA-DMA	SOS1
PMC3430588-1477-3155-10-16-S11.pdf-0-Unnamed_0	at 24 h exposure continuously showed higher-expression at 48 h (27 genes, Additional file **11**)  Additional file 11Common up-regulated genes in cells exposed to hydrogel for 24 h and 48 h. Fold-change is logarithmic ratio (log2 ratio) to expression level in control  Click here for file	GDF2	PRKAG3	ANKRD31	CRAT	RPS16	RACK1	HOXA3	RHOB	ANPEP	POLL	RPL18A	CYP1A1	RCOR2	SOS1	NKAIN4	FHL3	AGTRAP
PMC3430588-1477-3155-10-16-S4.pdf-14-ZNF223	groups, including up-regulated and down-regulated genes, are shown in Additional files 1, 2, 3, **4**  Additional file 4Down-regulated genes in cells exposed to silver-NPs-hydrogel for 48h. Fold-change is logarithmic ratio (log2 ratio) to expression level in control  Click here for file	ZIC2	NDUFAF8	SLFN13	RPL24	PIK3R3	SET	RIBC2	ITGA2	NMU	DLX4	ZNF789	ZNF493	DEPDC7	NOS1	RPS6KB1	PNISR	CGA	CAPS	POLI	MARS2
PMC3397950-pone.0041060.s004.pdf-2-Gene_name	those signals enriched in both SCC and AC, but not in the normal samples (**Table S2**)  Selected 192 methylated genes in SCC and AC.(PDF)  Click here for additional data file	RPS21	SDF4	SENP6	SLC16A3	SORCS2	SOX8	SSTR4	TAF4	TBL1X	TCEA2	TCF7L1	TEX28	NKX2-1	TKTL1	TMEM151B	TMEM178A	MMGT1	TNFRSF13C	TRIM17	TRIOBP	TYRO3	WDR26	XPO4	ZBTB7A	ZNF582	ZYX
PMC10242934-12967_2023_4211_MOESM7_ESM.xlsx-MSMB_metab_UMAP_unique_DEG-Cluster_9	When looking at the number of cells from different samples per cluster (Additional file **7**)  Additional file 7: Table S6. Technical details on the sequencing runs of the six MB samples used for scRNA-seq analysis. For both scRNA-seq cohorts, the number of cells per patient and cluster is shown for the regular UMAP based on all genes and the UMAP based solely on metabolic genes. For the RMB cohort, MB group and subgroup affiliations are derived from Riemondy et al. Furthermore, a list of marker genes for cells from the TME has been provided. Lists of DEGs and analysed pathways from scRNA-seq analyses described in the Additional file 1 have been added for both scRNA-seq datasets	PREB	RPS5	MAT2B	CYC1	EIF3H	UROD	RPS3	CNOT8
PMC10243915-uxad037_suppl_supplementary_table_s1b-table_s3b.pdf-129-C1GALT1	response to symbionts, defense response to viruses, and transcription coregulator activity (Fig. 1C–F and **Supplementary Table S2**)  Click here for additional data file	EXOC4	SYT7	CLHC1	CENPJ	PLIN4	AVEN	SLC26A2	NPC1L1	LIN52	FBH1	SYNE1	RPLP0	MIIP	TCIRG1	AKAP12	SYNJ2	APOLD1	CTXND1	RPS24	BSND	GPX2	RNF122	FHIP1B	GALR3	ZNF605	CERS5	BCL9L	ZFP41	C1orf159	FUCA2	NCLN	C4orf46	COG3	KCNH3	ST6GALNAC3
PMC10243915-uxad037_suppl_supplementary_table_s1b-table_s3b.pdf-343-LOC100507557	response to symbionts, defense response to viruses, and transcription coregulator activity (Fig. 1C–F and **Supplementary Table S2**)  Click here for additional data file	RPS23	KIF4A	ELMO2	CXCL16	RAB32	ULK4	HLA-DQB1	HMBS	PLGLB2	NKX6-2	CLCN1	RGSL1	ADAM21	PLA2G1B	PLVAP	COP1	BMP5	CRYL1	EARS2	SPACA7	GNB5	ANGPT2	C16orf74	MRPS25	VNN1	RPL15	ABCB11	HBM	MMP10	TBX19	CFAP99
PMC10243915-uxad037_suppl_supplementary_table_s1b-table_s3b.pdf-381-RNASEH2A	response to symbionts, defense response to viruses, and transcription coregulator activity (Fig. 1C–F and **Supplementary Table S2**)  Click here for additional data file	COPS6	RNF168	RETREG1	TBX3	FBXO27	NUP160	ANKRD2	NLE1	RPS19	LRRC42	LDHD	LCA5L	EFCC1	SLC30A10	SLC26A4	BPY2	ARMCX2	EDDM3A	EHF	PWWP3B	CDKAL1	SPOCK1	THBS3	GANC	TRH	KIF14	CFAP20DC	TADA3	CCDC160	RRAD	JUN
PMC10243915-uxad037_suppl_supplementary_table_s1b-table_s3b.pdf-409-SOX18	response to symbionts, defense response to viruses, and transcription coregulator activity (Fig. 1C–F and **Supplementary Table S2**)  Click here for additional data file	SMIM7	LMO4	BPIFB6	KRTAP9-9	AIRIM	RNMT	MFAP3L	LILRB1	OR51B4	CALR3	PPP2R5C	GABRG1	KRTAP4-11	TDRD6	PLXNC1	NTMT1	UVRAG	PCSK6	KRT80	ALDH5A1	AKIP1	RPS25	NOD1	CLEC11A	SLC4A4	MROH8	CDK15	CISD3	NHERF2	RPF2	IP6K3
PMC10243915-uxad037_suppl_supplementary_table_s1a.pdf-22-SLC35A5	the pSS group compared with the control group, which are shown in Fig. 1A, **Supplementary Table S1**  Click here for additional data file	RBMX	RPS15	SERTAD2	UNG	MED22	SQLE	SAP30L	NDN	SNU13	CMC2	SIGLEC16	VHL	PEBP1	BCS1L	ADHFE1	CRIP2	TCF7	MPL	DIS3L	EPS15L1	CPT1B	CYTH1	NXN	GPR68	ELAPOR1	RPS9	WSB2	GTPBP2	CDC5L	RPL38	SPECC1L	AGRN	TBCCD1	GINS2	CCDC90B
PMC10243915-uxad037_suppl_supplementary_table_s1a.pdf-25-TACC3	the pSS group compared with the control group, which are shown in Fig. 1A, **Supplementary Table S1**  Click here for additional data file	EPB41	RNF115	ZNF703	FAM98A	SGK1	COX19	PI3	CAT	MDH1	SLC45A4	RGS19	IFT122	PRCC	GNAQ	UNC119B	NUDT16L1	RPL8	YPEL1	OVGP1	SLC24A4	LYRM1	ABTB1	RPS11	PPIA	KPNB1	ALKBH2	SPATA2	INPP5B	RPL27A	FOXO1	NHERF1	ATG9B	SPATA7	DPP3
PMC10243915-uxad037_suppl_supplementary_table_s1a.pdf-31-ATF7IP2	the pSS group compared with the control group, which are shown in Fig. 1A, **Supplementary Table S1**  Click here for additional data file	DEGS1	CRY2	ZFAND3	CRYGS	RGL1	CDH2	ZNF682	ADGRE3	DDX46	SRP19	CDK13	ZNF543	POP4	SLC2A4RG	TKT	CDC123	GPX6	SLC7A6	NEUROD4	IFITM2	PIK3CD	TTC28	DSTYK	LDHA	TCTN3	KREMEN2	RPS23
PMC10243915-uxad037_suppl_supplementary_table_s1a.pdf-195-LCP2	the pSS group compared with the control group, which are shown in Fig. 1A, **Supplementary Table S1**  Click here for additional data file	TGM2	FEZF2	LHX6	OGFR	ZNF264	SMAD6	RPLP0	RAB11A	PAFAH1B2	LHFPL1	PEX6	RPL32	ABLIM2	ESS2	CHAMP1	CAMLG	CDKL4	SLC16A6	THOC6	GARIN3	HSF2	MAU2	ASTL	GSTM2	GTDC1	PIF1	RP2	RPS7	MRPL53
PMC10243915-uxad037_suppl_supplementary_table_s1a.pdf-210-FBXO7	the pSS group compared with the control group, which are shown in Fig. 1A, **Supplementary Table S1**  Click here for additional data file	ZYG11A	DAZAP1	DNAJB4	S100A12	PABPC1L	TFB1M	HDAC9	CARD10	DUSP18	TNFRSF4	SH3KBP1	CIAO2A	GJC1	GOLT1B	RPS18	EFNB2	IBTK	GLB1L3	SLC39A14	P2RX2	CR1L	RPL12	HNF1A	RHOXF2B	LYAR
PMC10243915-uxad037_suppl_supplementary_table_s1a.pdf-351-TAS2R14	the pSS group compared with the control group, which are shown in Fig. 1A, **Supplementary Table S1**  Click here for additional data file	MBD5	ARL6IP1	HAPLN2	TMEM230	PLOD3	CUX1	CACNA1B	RAD54L2	SLC27A6	UFSP1	RPS17	AQP3	HOXC13	SPRED1	BTN3A2	PWP1	LETM1	CHODL	BBC3	OR52B6	LFNG	MRRF	ORC4	MFSD12	ENTPD1
PMC10243915-uxad037_suppl_supplementary_table_s1a.pdf-369-UBE2V1	the pSS group compared with the control group, which are shown in Fig. 1A, **Supplementary Table S1**  Click here for additional data file	RNF111	IPPK	FOXK2	RNF14	DMRTA2	LAPTM4B	PYGB	DIPK1B	DPH2	FABP4	TAF8	ACOT4	TLCD4	GFER	ADSS2	LRRC1	EVI5L	RPS20	CSPG5	SRPRA	AVIL	IQCB1	GPATCH11	CLDN5	GAGE2B
PMC10243915-uxad037_suppl_supplementary_table_s1a.pdf-443-FAM123B	the pSS group compared with the control group, which are shown in Fig. 1A, **Supplementary Table S1**  Click here for additional data file	TLNRD1	CSK	ANKRD13C	FBXO15	ACAD10	ALDH4A1	SLITRK2	RNF133	TNC	GPC2	FLRT1	ETFRF1	PRPH2	ADAM8	PPME1	MREG	VPS11	PAPOLG	LIN52	ZNF740	DCUN1D3	MSL3	TTLL5	DMRT1	PLGLB1	CIMIP2A	GDPD4	RPS25
PMC10243915-uxad037_suppl_supplementary_table_s1a.pdf-449-DAGLA	the pSS group compared with the control group, which are shown in Fig. 1A, **Supplementary Table S1**  Click here for additional data file	IKBKB	FCHSD1	PLCXD1	HILPDA	PARP2	PHF21B	ATOH8	SGTB	MTSS2	FMNL1	RPL7	HDHD2	OR10T2	HOXA2	PPIAL4C	CA5A	CFAP57	IFNAR2	PRADC1	RPL9	ARIH1	HEMK1	STK11	SLC39A5	MICALL2	IQCD
PMC10243915-uxad037_suppl_supplementary_table_s1a.pdf-491-KLHL26	the pSS group compared with the control group, which are shown in Fig. 1A, **Supplementary Table S1**  Click here for additional data file	NOL10	DZANK1	BEND2	GOLIM4	FOXD3	ARMC10	P2RX6	DSG2	GABPA	RPS24	AMOTL2	NOTCH3	C20orf204	APAF1	LRAT	RBM10	VPS45	RPRD1A	NEK1	XRCC3	TAGLN3	HS6ST1	KHDC4	GIMAP7	GSTT2	ADAMTS8
PMC10243915-uxad037_suppl_supplementary_table_s1a.pdf-492-DKFZP781G01	the pSS group compared with the control group, which are shown in Fig. 1A, **Supplementary Table S1**  Click here for additional data file	CRAMP1	TRMT9B	RBP4	TMEM50B	POLR3GL	C2orf78	RFESD	ZBTB6	SPRR2A	NAPRT	NFKBID	ZAN	PRAM1	PODN	LARP4B	COLGALT2	FBXO25	GOLM2	RPS21	UBE2B	GYPC	PTPN1	PIGG	DISC1
PMC10243915-uxad037_suppl_supplementary_table_s1a.pdf-575-SULT1A3	the pSS group compared with the control group, which are shown in Fig. 1A, **Supplementary Table S1**  Click here for additional data file	RPS26	ZBTB41	ADH1C	DENND1C	SLC19A2	SLC6A1	CYP4F12	RNF212	JAGN1	SUGP1	PGGT1B	LRIT2	KCP	CAPN1	LIG4	CD84	NIT2	MLST8	OR7C2	KIAA0586	DPYSL5	CLEC2D	CCDC177	CMTM2	MLLT10	MSC	TPGS2	CRTC2	KRT83
PMC3369932-pgen.1002751.s016.pdf-0-SOX4	pTRIPZ-HCC1954-mir-93 cell lines and pTRIPZ-MC1-mir-93 were confirmed with customized PCR array plates (Figures S15, **S16**)  Validation of the 127 overlapped gene expression with customerized StellArray PCR array plate in pTRIPZ-HCC1954-mir93.(PDF)  Click here for additional data file	DUSP8	RPLP0	SEMA5A	OGA	LUZP1	KLHL28	MRTFB	DCBLD2	NKX3-2
PMC3351084-TSWJ2012-236427.pdf-0-Unnamed_0		PRPF8	RPLP1	FCRL1	HSPG2	LAMB2
PMC3353974-pone.0034185.s001.doc-1-Gene_Symbol	significance (Table S2). 2289 genes were differentially expressed between pigmented HBs and non-pigmented HBs (**Table S1**)  Gene transcripts with significant upregulation (a) and downregulation (b) in non-pigmented hair bulb versus pigmented hair bulb. Top twenty five genes sorted by the false discovery rate (q-value).(DOC)  Click here for additional data file	MLANA	TSPAN10	XK	RHOA	SRSF8	TPBG	TYRP1	HSP90AB1	SLC2A1	ZNF324	RPS28	HTR6	PKMYT1	SOX18	HLA-A	TACSTD2	KCNA2	COMMD9	CYLD	DAD1	RPP30	GPRC5B
PMC3348545-NIHMS263168-supplement-3.pdf-300-OR6C68	genes in WM262 cells, whereas there is minimal binding in WM451Lu cells (Fig. 3c, **Supplementary Tables 1**)	OR6C4	OR10P1	TMT1B	ITGA7	BLOC1S1	RDH5	CD63	GDF11	SARNP	ORMDL2	DNAJC14	MMP19	PYM1	DGKA	PMEL	CDK2	RAB5B	SUOX	IKZF4	RPS26	ERBB3	PA2G4	RPL41	ZC3H10	ESYT1	MYL6B	MYL6	SMARCC2	RNF41	NABP2	SLC39A5	ANKRD52	COQ10A	CS	CNPY2	PAN2	IL23A	STAT2	APOF	TIMELESS	MIP	SPRYD4	GLS2	RBMS2	BAZ2A	ATP5F1B	PTGES3	NACA
PMC3348545-NIHMS263168-supplement-3.pdf-387-PSMD8	genes in WM262 cells, whereas there is minimal binding in WM451Lu cells (Fig. 3c, **Supplementary Tables 1**)	GGN	SPRED3	FAM98C	RASGRP4	RYR1	MAP4K1	EIF3K	ACTN4	CAPN12	LGALS7	LGALS4	ECH1	HNRNPL	SIRT2	NFKBIB	MRPS12	SARS2	FBXO17	FBXO27	PAK4	SYCN	IFNL3	IFNL2	IFNL1	LRFN1	GMFG	SAMD4B	PAF1	MED29	ZFP36	PLEKHG2	RPS16	SUPT5H	TIMM50	DLL3	SELENOV	EID2B	EID2	LGALS13	LGALS14	CLC	DYRK1B
PMC10238095-elife-86032-supp1.xlsx-Supplementary_file_1a-Unnamed_76	framework, a total of 61 TME-related signatures were collected to form the TME panel (**Supplementary file 1a**)  Identification and validation of comprehensive characterization of colorectal cancer (CCCRC) classification.(a) The 61 tumor microenvironment (TME)-related signatures used to comprehensively characterize CRC. (b) Overlapping genes between 61 TME-related signatures. (c) The datasets used to identify and validate of CCCRC classification. (d) Univariate cox analysis and Kaplan–Meier method showing the ability of the 61 TME-related signatures to predict disease-free survival and overall survival in the CRC-AFFY cohort. (e) Difference analysis of metabolism signature scores between the four CCCRC subtypes in the CRC-AFFY cohort. (f) The information of clinicopathological characteristics and CCCRC subtypes in the CRC-AFFY and CRC-RNAseq cohorts. (g) Associations between clinicopathological characteristics and CCCRC subtypes. (h) Multivariate Cox proportional hazard regression analysis for disease-free survival and overall survival adjusting for the CCCRC subtypes and clinicopathological characteristics in the combined cohort (the CRC-AFFY and CRC-RNAseq cohorts). (1) A total of 254 hematoxylin and eosin (HE)-stained whole-slide images used to evaluate histological characteristics of CCCRC subtypes	RPS16	NUP98	SLC2A2	ACAT1	GLRX	NDUFB5	MMACHC	COL22A1	COL9A1	GSC	TTK	LEP	XPC	CETN2	HILPDA	EREG	TXNDC9	ITGA3	ICAM1
PMC10238095-elife-86032-supp1.xlsx-Supplementary_file_1a-Unnamed_77	framework, a total of 61 TME-related signatures were collected to form the TME panel (**Supplementary file 1a**)  Identification and validation of comprehensive characterization of colorectal cancer (CCCRC) classification.(a) The 61 tumor microenvironment (TME)-related signatures used to comprehensively characterize CRC. (b) Overlapping genes between 61 TME-related signatures. (c) The datasets used to identify and validate of CCCRC classification. (d) Univariate cox analysis and Kaplan–Meier method showing the ability of the 61 TME-related signatures to predict disease-free survival and overall survival in the CRC-AFFY cohort. (e) Difference analysis of metabolism signature scores between the four CCCRC subtypes in the CRC-AFFY cohort. (f) The information of clinicopathological characteristics and CCCRC subtypes in the CRC-AFFY and CRC-RNAseq cohorts. (g) Associations between clinicopathological characteristics and CCCRC subtypes. (h) Multivariate Cox proportional hazard regression analysis for disease-free survival and overall survival adjusting for the CCCRC subtypes and clinicopathological characteristics in the combined cohort (the CRC-AFFY and CRC-RNAseq cohorts). (1) A total of 254 hematoxylin and eosin (HE)-stained whole-slide images used to evaluate histological characteristics of CCCRC subtypes	RPS19	NUP107	TKT	PLD1	TYMS	NDUFAF1	CBLIF	COL23A1	COL9A2	GSK3B	TUBB4B	LGALS1	CNOT8	POLR2K	ERO1A	ACSL1	LRRC17	ITGA5	IDH1
PMC10238095-elife-86032-supp1.xlsx-Supplementary_file_1a-Unnamed_108	framework, a total of 61 TME-related signatures were collected to form the TME panel (**Supplementary file 1a**)  Identification and validation of comprehensive characterization of colorectal cancer (CCCRC) classification.(a) The 61 tumor microenvironment (TME)-related signatures used to comprehensively characterize CRC. (b) Overlapping genes between 61 TME-related signatures. (c) The datasets used to identify and validate of CCCRC classification. (d) Univariate cox analysis and Kaplan–Meier method showing the ability of the 61 TME-related signatures to predict disease-free survival and overall survival in the CRC-AFFY cohort. (e) Difference analysis of metabolism signature scores between the four CCCRC subtypes in the CRC-AFFY cohort. (f) The information of clinicopathological characteristics and CCCRC subtypes in the CRC-AFFY and CRC-RNAseq cohorts. (g) Associations between clinicopathological characteristics and CCCRC subtypes. (h) Multivariate Cox proportional hazard regression analysis for disease-free survival and overall survival adjusting for the CCCRC subtypes and clinicopathological characteristics in the combined cohort (the CRC-AFFY and CRC-RNAseq cohorts). (1) A total of 254 hematoxylin and eosin (HE)-stained whole-slide images used to evaluate histological characteristics of CCCRC subtypes	RPS15	HS3ST2	INS	OSBPL8	PDHA2	GSTO1	CRTAP	MMP10	MCRIP1	AKIRIN2	PSEN1	MDM4	RAD51D	PPP1R15A	MST1R	NODAL
PMC10238095-elife-86032-supp1.xlsx-Supplementary_file_1a-Unnamed_128	framework, a total of 61 TME-related signatures were collected to form the TME panel (**Supplementary file 1a**)  Identification and validation of comprehensive characterization of colorectal cancer (CCCRC) classification.(a) The 61 tumor microenvironment (TME)-related signatures used to comprehensively characterize CRC. (b) Overlapping genes between 61 TME-related signatures. (c) The datasets used to identify and validate of CCCRC classification. (d) Univariate cox analysis and Kaplan–Meier method showing the ability of the 61 TME-related signatures to predict disease-free survival and overall survival in the CRC-AFFY cohort. (e) Difference analysis of metabolism signature scores between the four CCCRC subtypes in the CRC-AFFY cohort. (f) The information of clinicopathological characteristics and CCCRC subtypes in the CRC-AFFY and CRC-RNAseq cohorts. (g) Associations between clinicopathological characteristics and CCCRC subtypes. (h) Multivariate Cox proportional hazard regression analysis for disease-free survival and overall survival adjusting for the CCCRC subtypes and clinicopathological characteristics in the combined cohort (the CRC-AFFY and CRC-RNAseq cohorts). (1) A total of 254 hematoxylin and eosin (HE)-stained whole-slide images used to evaluate histological characteristics of CCCRC subtypes	RPL21	G6PC1	PNPLA5	ATP5ME	NMNAT3	ELANE	PHYKPL	NRP1	ZWILCH	STAT5B	PTHLH	RGMB
PMC10238095-elife-86032-supp1.xlsx-Supplementary_file_1a-Unnamed_174	framework, a total of 61 TME-related signatures were collected to form the TME panel (**Supplementary file 1a**)  Identification and validation of comprehensive characterization of colorectal cancer (CCCRC) classification.(a) The 61 tumor microenvironment (TME)-related signatures used to comprehensively characterize CRC. (b) Overlapping genes between 61 TME-related signatures. (c) The datasets used to identify and validate of CCCRC classification. (d) Univariate cox analysis and Kaplan–Meier method showing the ability of the 61 TME-related signatures to predict disease-free survival and overall survival in the CRC-AFFY cohort. (e) Difference analysis of metabolism signature scores between the four CCCRC subtypes in the CRC-AFFY cohort. (f) The information of clinicopathological characteristics and CCCRC subtypes in the CRC-AFFY and CRC-RNAseq cohorts. (g) Associations between clinicopathological characteristics and CCCRC subtypes. (h) Multivariate Cox proportional hazard regression analysis for disease-free survival and overall survival adjusting for the CCCRC subtypes and clinicopathological characteristics in the combined cohort (the CRC-AFFY and CRC-RNAseq cohorts). (1) A total of 254 hematoxylin and eosin (HE)-stained whole-slide images used to evaluate histological characteristics of CCCRC subtypes	RPS15A	RPIA	PLIN3	NDUFS3	VKORC1L1	ITGAX	SEMA6A	CLIC5
PMC10238095-elife-86032-supp1.xlsx-Supplementary_file_1a-Unnamed_182	framework, a total of 61 TME-related signatures were collected to form the TME panel (**Supplementary file 1a**)  Identification and validation of comprehensive characterization of colorectal cancer (CCCRC) classification.(a) The 61 tumor microenvironment (TME)-related signatures used to comprehensively characterize CRC. (b) Overlapping genes between 61 TME-related signatures. (c) The datasets used to identify and validate of CCCRC classification. (d) Univariate cox analysis and Kaplan–Meier method showing the ability of the 61 TME-related signatures to predict disease-free survival and overall survival in the CRC-AFFY cohort. (e) Difference analysis of metabolism signature scores between the four CCCRC subtypes in the CRC-AFFY cohort. (f) The information of clinicopathological characteristics and CCCRC subtypes in the CRC-AFFY and CRC-RNAseq cohorts. (g) Associations between clinicopathological characteristics and CCCRC subtypes. (h) Multivariate Cox proportional hazard regression analysis for disease-free survival and overall survival adjusting for the CCCRC subtypes and clinicopathological characteristics in the combined cohort (the CRC-AFFY and CRC-RNAseq cohorts). (1) A total of 254 hematoxylin and eosin (HE)-stained whole-slide images used to evaluate histological characteristics of CCCRC subtypes	RPL35	PHKG2	CAV1	PRSS1	ITGB8	SHH	OVOL2
PMC10238095-elife-86032-supp1.xlsx-Supplementary_file_1a-Unnamed_190	framework, a total of 61 TME-related signatures were collected to form the TME panel (**Supplementary file 1a**)  Identification and validation of comprehensive characterization of colorectal cancer (CCCRC) classification.(a) The 61 tumor microenvironment (TME)-related signatures used to comprehensively characterize CRC. (b) Overlapping genes between 61 TME-related signatures. (c) The datasets used to identify and validate of CCCRC classification. (d) Univariate cox analysis and Kaplan–Meier method showing the ability of the 61 TME-related signatures to predict disease-free survival and overall survival in the CRC-AFFY cohort. (e) Difference analysis of metabolism signature scores between the four CCCRC subtypes in the CRC-AFFY cohort. (f) The information of clinicopathological characteristics and CCCRC subtypes in the CRC-AFFY and CRC-RNAseq cohorts. (g) Associations between clinicopathological characteristics and CCCRC subtypes. (h) Multivariate Cox proportional hazard regression analysis for disease-free survival and overall survival adjusting for the CCCRC subtypes and clinicopathological characteristics in the combined cohort (the CRC-AFFY and CRC-RNAseq cohorts). (1) A total of 254 hematoxylin and eosin (HE)-stained whole-slide images used to evaluate histological characteristics of CCCRC subtypes	RPS24	B4GALT3	PTGDS	GPIHBP1	LAMA2	SNAI2	GDPD5
PMC10238095-elife-86032-supp1.xlsx-Supplementary_file_1a-Unnamed_201	framework, a total of 61 TME-related signatures were collected to form the TME panel (**Supplementary file 1a**)  Identification and validation of comprehensive characterization of colorectal cancer (CCCRC) classification.(a) The 61 tumor microenvironment (TME)-related signatures used to comprehensively characterize CRC. (b) Overlapping genes between 61 TME-related signatures. (c) The datasets used to identify and validate of CCCRC classification. (d) Univariate cox analysis and Kaplan–Meier method showing the ability of the 61 TME-related signatures to predict disease-free survival and overall survival in the CRC-AFFY cohort. (e) Difference analysis of metabolism signature scores between the four CCCRC subtypes in the CRC-AFFY cohort. (f) The information of clinicopathological characteristics and CCCRC subtypes in the CRC-AFFY and CRC-RNAseq cohorts. (g) Associations between clinicopathological characteristics and CCCRC subtypes. (h) Multivariate Cox proportional hazard regression analysis for disease-free survival and overall survival adjusting for the CCCRC subtypes and clinicopathological characteristics in the combined cohort (the CRC-AFFY and CRC-RNAseq cohorts). (1) A total of 254 hematoxylin and eosin (HE)-stained whole-slide images used to evaluate histological characteristics of CCCRC subtypes	RPS2	NUP35	ABCC3	LOXL1	STRAP	GSX2
PMC10238095-elife-86032-supp1.xlsx-Supplementary_file_1a-Unnamed_204	framework, a total of 61 TME-related signatures were collected to form the TME panel (**Supplementary file 1a**)  Identification and validation of comprehensive characterization of colorectal cancer (CCCRC) classification.(a) The 61 tumor microenvironment (TME)-related signatures used to comprehensively characterize CRC. (b) Overlapping genes between 61 TME-related signatures. (c) The datasets used to identify and validate of CCCRC classification. (d) Univariate cox analysis and Kaplan–Meier method showing the ability of the 61 TME-related signatures to predict disease-free survival and overall survival in the CRC-AFFY cohort. (e) Difference analysis of metabolism signature scores between the four CCCRC subtypes in the CRC-AFFY cohort. (f) The information of clinicopathological characteristics and CCCRC subtypes in the CRC-AFFY and CRC-RNAseq cohorts. (g) Associations between clinicopathological characteristics and CCCRC subtypes. (h) Multivariate Cox proportional hazard regression analysis for disease-free survival and overall survival adjusting for the CCCRC subtypes and clinicopathological characteristics in the combined cohort (the CRC-AFFY and CRC-RNAseq cohorts). (1) A total of 254 hematoxylin and eosin (HE)-stained whole-slide images used to evaluate histological characteristics of CCCRC subtypes	RPS11	GYG1	PPARGC1A	LOXL4	TBX1
PMC10238095-elife-86032-supp1.xlsx-Supplementary_file_1a-Unnamed_205	framework, a total of 61 TME-related signatures were collected to form the TME panel (**Supplementary file 1a**)  Identification and validation of comprehensive characterization of colorectal cancer (CCCRC) classification.(a) The 61 tumor microenvironment (TME)-related signatures used to comprehensively characterize CRC. (b) Overlapping genes between 61 TME-related signatures. (c) The datasets used to identify and validate of CCCRC classification. (d) Univariate cox analysis and Kaplan–Meier method showing the ability of the 61 TME-related signatures to predict disease-free survival and overall survival in the CRC-AFFY cohort. (e) Difference analysis of metabolism signature scores between the four CCCRC subtypes in the CRC-AFFY cohort. (f) The information of clinicopathological characteristics and CCCRC subtypes in the CRC-AFFY and CRC-RNAseq cohorts. (g) Associations between clinicopathological characteristics and CCCRC subtypes. (h) Multivariate Cox proportional hazard regression analysis for disease-free survival and overall survival adjusting for the CCCRC subtypes and clinicopathological characteristics in the combined cohort (the CRC-AFFY and CRC-RNAseq cohorts). (1) A total of 254 hematoxylin and eosin (HE)-stained whole-slide images used to evaluate histological characteristics of CCCRC subtypes	RPL13A	TKT	SC5D	LRP4	TBX5
PMC10238095-elife-86032-supp1.xlsx-Supplementary_file_1a-Unnamed_206	framework, a total of 61 TME-related signatures were collected to form the TME panel (**Supplementary file 1a**)  Identification and validation of comprehensive characterization of colorectal cancer (CCCRC) classification.(a) The 61 tumor microenvironment (TME)-related signatures used to comprehensively characterize CRC. (b) Overlapping genes between 61 TME-related signatures. (c) The datasets used to identify and validate of CCCRC classification. (d) Univariate cox analysis and Kaplan–Meier method showing the ability of the 61 TME-related signatures to predict disease-free survival and overall survival in the CRC-AFFY cohort. (e) Difference analysis of metabolism signature scores between the four CCCRC subtypes in the CRC-AFFY cohort. (f) The information of clinicopathological characteristics and CCCRC subtypes in the CRC-AFFY and CRC-RNAseq cohorts. (g) Associations between clinicopathological characteristics and CCCRC subtypes. (h) Multivariate Cox proportional hazard regression analysis for disease-free survival and overall survival adjusting for the CCCRC subtypes and clinicopathological characteristics in the combined cohort (the CRC-AFFY and CRC-RNAseq cohorts). (1) A total of 254 hematoxylin and eosin (HE)-stained whole-slide images used to evaluate histological characteristics of CCCRC subtypes	RPL11	NDST3	OSBP	LTBP1	TCF21
PMC10238095-elife-86032-supp1.xlsx-Supplementary_file_1a-Unnamed_208	framework, a total of 61 TME-related signatures were collected to form the TME panel (**Supplementary file 1a**)  Identification and validation of comprehensive characterization of colorectal cancer (CCCRC) classification.(a) The 61 tumor microenvironment (TME)-related signatures used to comprehensively characterize CRC. (b) Overlapping genes between 61 TME-related signatures. (c) The datasets used to identify and validate of CCCRC classification. (d) Univariate cox analysis and Kaplan–Meier method showing the ability of the 61 TME-related signatures to predict disease-free survival and overall survival in the CRC-AFFY cohort. (e) Difference analysis of metabolism signature scores between the four CCCRC subtypes in the CRC-AFFY cohort. (f) The information of clinicopathological characteristics and CCCRC subtypes in the CRC-AFFY and CRC-RNAseq cohorts. (g) Associations between clinicopathological characteristics and CCCRC subtypes. (h) Multivariate Cox proportional hazard regression analysis for disease-free survival and overall survival adjusting for the CCCRC subtypes and clinicopathological characteristics in the combined cohort (the CRC-AFFY and CRC-RNAseq cohorts). (1) A total of 254 hematoxylin and eosin (HE)-stained whole-slide images used to evaluate histological characteristics of CCCRC subtypes	RPS8	PRKACG	APOA5	LTBP3	TCOF1
PMC10238095-elife-86032-supp1.xlsx-Supplementary_file_1a-Unnamed_213	framework, a total of 61 TME-related signatures were collected to form the TME panel (**Supplementary file 1a**)  Identification and validation of comprehensive characterization of colorectal cancer (CCCRC) classification.(a) The 61 tumor microenvironment (TME)-related signatures used to comprehensively characterize CRC. (b) Overlapping genes between 61 TME-related signatures. (c) The datasets used to identify and validate of CCCRC classification. (d) Univariate cox analysis and Kaplan–Meier method showing the ability of the 61 TME-related signatures to predict disease-free survival and overall survival in the CRC-AFFY cohort. (e) Difference analysis of metabolism signature scores between the four CCCRC subtypes in the CRC-AFFY cohort. (f) The information of clinicopathological characteristics and CCCRC subtypes in the CRC-AFFY and CRC-RNAseq cohorts. (g) Associations between clinicopathological characteristics and CCCRC subtypes. (h) Multivariate Cox proportional hazard regression analysis for disease-free survival and overall survival adjusting for the CCCRC subtypes and clinicopathological characteristics in the combined cohort (the CRC-AFFY and CRC-RNAseq cohorts). (1) A total of 254 hematoxylin and eosin (HE)-stained whole-slide images used to evaluate histological characteristics of CCCRC subtypes	RPS27A	CRYL1	PTGES3	MATN3	TGFBR1
PMC10238095-elife-86032-supp1.xlsx-Supplementary_file_1a-Unnamed_216	framework, a total of 61 TME-related signatures were collected to form the TME panel (**Supplementary file 1a**)  Identification and validation of comprehensive characterization of colorectal cancer (CCCRC) classification.(a) The 61 tumor microenvironment (TME)-related signatures used to comprehensively characterize CRC. (b) Overlapping genes between 61 TME-related signatures. (c) The datasets used to identify and validate of CCCRC classification. (d) Univariate cox analysis and Kaplan–Meier method showing the ability of the 61 TME-related signatures to predict disease-free survival and overall survival in the CRC-AFFY cohort. (e) Difference analysis of metabolism signature scores between the four CCCRC subtypes in the CRC-AFFY cohort. (f) The information of clinicopathological characteristics and CCCRC subtypes in the CRC-AFFY and CRC-RNAseq cohorts. (g) Associations between clinicopathological characteristics and CCCRC subtypes. (h) Multivariate Cox proportional hazard regression analysis for disease-free survival and overall survival adjusting for the CCCRC subtypes and clinicopathological characteristics in the combined cohort (the CRC-AFFY and CRC-RNAseq cohorts). (1) A total of 254 hematoxylin and eosin (HE)-stained whole-slide images used to evaluate histological characteristics of CCCRC subtypes	RPL32	LALBA	LTA4H	MFAP2	TGFBR3L
PMC10238095-elife-86032-supp1.xlsx-Supplementary_file_1a-Unnamed_223	framework, a total of 61 TME-related signatures were collected to form the TME panel (**Supplementary file 1a**)  Identification and validation of comprehensive characterization of colorectal cancer (CCCRC) classification.(a) The 61 tumor microenvironment (TME)-related signatures used to comprehensively characterize CRC. (b) Overlapping genes between 61 TME-related signatures. (c) The datasets used to identify and validate of CCCRC classification. (d) Univariate cox analysis and Kaplan–Meier method showing the ability of the 61 TME-related signatures to predict disease-free survival and overall survival in the CRC-AFFY cohort. (e) Difference analysis of metabolism signature scores between the four CCCRC subtypes in the CRC-AFFY cohort. (f) The information of clinicopathological characteristics and CCCRC subtypes in the CRC-AFFY and CRC-RNAseq cohorts. (g) Associations between clinicopathological characteristics and CCCRC subtypes. (h) Multivariate Cox proportional hazard regression analysis for disease-free survival and overall survival adjusting for the CCCRC subtypes and clinicopathological characteristics in the combined cohort (the CRC-AFFY and CRC-RNAseq cohorts). (1) A total of 254 hematoxylin and eosin (HE)-stained whole-slide images used to evaluate histological characteristics of CCCRC subtypes	RPL10	CSGALNACT2	CCNC	MMP12	VASN
PMC10238095-elife-86032-supp1.xlsx-Supplementary_file_1a-Unnamed_231	framework, a total of 61 TME-related signatures were collected to form the TME panel (**Supplementary file 1a**)  Identification and validation of comprehensive characterization of colorectal cancer (CCCRC) classification.(a) The 61 tumor microenvironment (TME)-related signatures used to comprehensively characterize CRC. (b) Overlapping genes between 61 TME-related signatures. (c) The datasets used to identify and validate of CCCRC classification. (d) Univariate cox analysis and Kaplan–Meier method showing the ability of the 61 TME-related signatures to predict disease-free survival and overall survival in the CRC-AFFY cohort. (e) Difference analysis of metabolism signature scores between the four CCCRC subtypes in the CRC-AFFY cohort. (f) The information of clinicopathological characteristics and CCCRC subtypes in the CRC-AFFY and CRC-RNAseq cohorts. (g) Associations between clinicopathological characteristics and CCCRC subtypes. (h) Multivariate Cox proportional hazard regression analysis for disease-free survival and overall survival adjusting for the CCCRC subtypes and clinicopathological characteristics in the combined cohort (the CRC-AFFY and CRC-RNAseq cohorts). (1) A total of 254 hematoxylin and eosin (HE)-stained whole-slide images used to evaluate histological characteristics of CCCRC subtypes	FAU	HS6ST2	ARSB	MMP20	WWTR1
PMC3322120-pone.0033619.pdf-1-Gene		PRDX3	RPS19	TELO2	C1RL	TYMS
PMC3278837-1471-2105-12-S13-S20-S5.xls-GO_functional_classification-Gene_Group_1	classified into 13 groups according to their functional annotations as detailed in Additional file **5**  Additional file 5GO functional classification for abnormally expressed genes  Click here for file	MRPS12	RPL17	FAU	RPL18	RPS15A	RPL22	RPS5	RPL10A	CDK10	LMTK2	PFKFB3	STK17A	PIK3CD	ACTR1A	MUSK	MAP2K3	PAK3	KIF17	TIE1	RAD54L2	DSTYK	CDK18	MARK3	CHD2	PI4KB	DHX29	DYRK2	HSPA4	FLT3	TYK2	FES	VARS1	HYOU1	WRN	FSCN1	PARVB	WIPF2	UBC	UBB	RPS27A	LMNB2	KRT7	SYNM	SYNGR1	AP4M1	SEC24C	ARFIP1	RASSF9	CALCOCO1	SBNO2	PLAGL2	LRRFIP1	JUNB	SMARCC2	DDIT3	ZFPL1	RNF216	TRIM31	ADAMTS3	BMP1	ADAM8	AOPEP	SLC12A4	CACNA2D1	SLC10A2	KCNV2	TRPV6	SCNN1A	CACNA1D	KDSR	TM7SF2	DOLK	LILRA4	ST6GALNAC2	NAGPA	AADAC	COL17A1	DCBLD2	SEMA7A	OR1E1	PTPRN	CEACAM5	GPR4	GPR143	GRM8	NCAM1	CX3CR1	SLC6A11	ACKR1	CD59	PTPRD	CBFA2T3	ING3	ZBTB43	GCM1	ZNF284	E2F5	ZNF222	MAZ
PMC3253802-pone.0029922.s001.pdf-48-NFYA	expressed compared to primary tumor cells from stage 4 patients alive at 5-year follow-up (**Table S1**)  Transcripts differentially expressed between BM-infiltrating GD2 positive cells and primary tumors from i) patients dead of stage 4 NB, ii) patients with stage 4 NB alive at 5 year follow-up, and iii) patients with stage 4 NB, irrespective of outcome, selected by SAM analysis.(PDF)  Click here for additional data file	MIER1	LSM3	SDHAF3	XRCC4	RNMT	ARHGDIA	PHC3	MNS1	SPDL1	SNRNP25	CHML	CANT1	ANKRD44	RPL34	APOM	STT3B	SP1	RPL35
PMC3253802-pone.0029922.s001.pdf-130-THC2588312	expressed compared to primary tumor cells from stage 4 patients alive at 5-year follow-up (**Table S1**)  Transcripts differentially expressed between BM-infiltrating GD2 positive cells and primary tumors from i) patients dead of stage 4 NB, ii) patients with stage 4 NB alive at 5 year follow-up, and iii) patients with stage 4 NB, irrespective of outcome, selected by SAM analysis.(PDF)  Click here for additional data file	SEPTIN11	HELLS	PURB	UBE2J1	PAFAH1B1	MCL1	SIAH1	PHTF2	MIER1	RNF114	RPL23A	KCNN4	RPS2	PPIA	MYCBP	DERL2	H2BC12	MAP2K3
PMC3268597-fgene-02-00044.pdf-8-Symbol		NEU4	PLXNA1	HOXA10	MRPL32	TDG	TXNRD1	CKAP4	SEC24D	CRTC1	SLC24A2	SMAP1	HADHB	UBAC2	ZMYND11	RPS21	GNAS	ZIM2	PEG3
PMC3259106-1752-0509-5-186-S1.PDF-2-RBMX	The association modules are visually summarized in Figure **1**  Additional file 1Text S1 includes procedures of data processing, model selection, experimental and in-silico validations, heatmap visualizations of molecular aberrations and mRNA/microRNA expressions of association modules, and distributions of correlation coefficients between segment CNVs and their constituent genes and microRNAs  Click here for file	GNB2	SSR2	EIF4A1	RPS15	HINT1
PMC3259106-1752-0509-5-186-S1.PDF-3-CPSF6	The association modules are visually summarized in Figure **1**  Additional file 1Text S1 includes procedures of data processing, model selection, experimental and in-silico validations, heatmap visualizations of molecular aberrations and mRNA/microRNA expressions of association modules, and distributions of correlation coefficients between segment CNVs and their constituent genes and microRNAs  Click here for file	POLD3	HCLS1	RBMX	GNB2	SSR2	EIF4A1	RPS15	HINT1
PMC3243378-fnins-05-00135.nxml--ChIP-on-chip	Table **1**  Known and putative NURR1 target genes showing NURR1-dependent differential expression in clonal cellsSFRS3SSBP3STMN4TEAD2TMEM98TRIB2TRPM8TSC22D1TUBB2ATUBB2BUBTFUROSZNF260ZNF580ZWINT	PBX1	PDLIM7	PLEKHG3	PRMT1	PTPRR	RALGPS1	RDM1	RPL15	RPL29	SEMA3A	SF3B5	SHANK3	SLC25A23	SNCAIP	TAF2	TAF6L	TAF9	TBC1D9B	TCF25	TMED3	TNFRSF19	TRIM21	TTC28	TXNL4B	USP36	ZNF503
PMC3240666-1471-2407-11-481-S9.PDF-2-PRCP	indicating that different gene signatures may be harvested from tumor and adjacent non-tumor tissues [4,**9**]  Additional file 9Supplementary Table 3D  Click here for file	ITPR2	BCAT1	PSMB9	PRR3	PSMD5	DIAPH2	MAFB	CUL4B	ARF4	DEK	SHC1	ALDH8A1	TDO2	HDAC2	SC5D	DEFA6	NDUFA5	IQGAP1	PTK7	MID1IP1	F12	CAPZA1	UBE2C	DYRK2	H4C3	GTF3C2	GHR	RNF130	PTBP3	CSNK2A1	SEC14L2	ACOX2	HGD	FKTN	HPD	DKK1	RPS3	RPS6	RPS7	RPS9	RPL31	RPL35	CYB5A	SMC3	MAPRE1	DLGAP5	IVD	CPN2	PABPC1	CPT2
PMC10311893-13058_2023_1668_MOESM2_ESM.docx-0-Genes	Table 3 and Additional file **2**  Additional file 2: Table S2. Differentially expressed genes associated with breast cancer according to MRI phenotypes in histologic subgroups. There were 143 genes that were significantly upregulatedor downregulatedwith of P < 0.05 and Q < 0.1 according to the MRI phenotypes in subgroup analysis. Pseudogenes or unidentified genes were not included	H3C15	OR2A7	CCL3L1	TBCA	CCL4L2	NBPF15	HLA-B	HLA-DRA	ARL17A	FTH1	TUBA1B	NPIPA2	RPL10	SLC39A7	NPIPA7	BRD2	RPS16	GTF2I	CCL3	RPL29	HMGN1	RPL18A	CD9	SSR2	DDX42	KRTAP19-1	VCY	CHD4	OSTF1	SOX17	PCDHB16	GOLGA6C	KRTAP13-2	SAPCD1	OR2B3	NTS	SPANXB1	PPIAL4A	H2AB2	MUC2	H4C14	IGF1	GNG11	OR2M4	OR10A6	ZNF785	VSTM2L	OR6C3	TCHH	POTEM	MLKL	NPW	ARL17B	BLOC1S4	VCX3B	HP	SUMO4	FOXD4L3	SKI	EN1	KRT81	OR2G3	BUD23	POLR1E	FAM181B	DHDDS	DDX11	GFOD1	PCDHB11	GRK2	P2RY8	AKAP17A	BCL2	H2AB3	CLEC3A	SRGN	DACT1	TAT	CGA	PCDHB12	HSPG2	COX16	ALDH2	HOXC5	KERA	PRSS35	ABCC5	KMT2D	OSGEPL1	INPP5E	FBP1	VMP1	OR10X1	SULT2B1	POTED	CCDC30	RPL7A	ALKBH2	FZD2	MTG1	HMG20B	ZNF99	HNRNPA1L3	PRDX4	RPL28	IRF9	NOP10	RPS11
PMC4227886-pone.0112896.pdf-0-Name		RPS28	TTLL3	CISH	SCN4A	TGM2	SSTR1	SERPINA4	CCK	AFP	RGS6	STAR	CCKAR	KIAA0408	BCL6	PDE10A	NECAB1	TAGLN3
PMC4180938-pone.0108351.pdf-4-Gene_Symbol		RPL30	EEF1G	SMAD5	SRP72	EDC4	RAB23	SCAMP4	TAMM41	GRPEL1	COPA	ATP2A2	LMAN1	STXBP6	AP3D1
PMC10281040-mmc1.pdf-8-ENSG00000147684	Multimedia component 1	FAM110B	FBP2	CAT	RANBP1	SNX18	ARHGAP27	RPS18	IRAK1	STRADB	ARHGEF10L	TRPM7	FZD4	HLA-DQA2	GNA12	SYNPO2L	MT2A	TSPAN7	XDH	HBB	YBX1	NEURL1	RACK1	COQ9	ACACB	POTEI	CPPED1	CBX7	MRTFB
PMC10281040-mmc1.pdf-8-NDUFB9	Multimedia component 1	FAM110B	FBP2	CAT	RANBP1	SNX18	ARHGAP27	RPS18	IRAK1	STRADB	ARHGEF10L	TRPM7	FZD4	HLA-DQA2	GNA12	SYNPO2L	MT2A	TSPAN7	XDH	HBB	YBX1	NEURL1	RACK1	COQ9	ACACB	POTEI	CPPED1	CBX7	MRTFB
PMC4132752-supp_gku643_nar-00668-n-2014-File008.xls-ChimerDB20-gene1	SUPPLEMENTARY DATA	RHOC	LIMS1	CRTC1	POM121	RPL28	PDCD4	LAMB1	WASF2
PMC4162962-12864_2014_6433_MOESM12_ESM.xls-Sheet1-Unnamed_26	, labeled as Clusters 1 to 30 (Additional file 11: Figure S1; Additional file **12**)  Additional file 12: Table S11: Distinct Clusters of gene expression patterns in bovine oocytes and embryos. (XLS 91 KB)	SNX22	WDR38	ITM2B	NOP56	PLTP	PRDM14	IPO7	PUSL1	RPL6	TMEM170A	RPL13	RPS11	SDF2	GPRC5C	RPL23	EEF1B2	XPO5	MOG	TRIML2	RPS24	KAT5	PEX19	MYH9	EMG1	TMBIM6	POLR3H	ELOVL6	ANXA6	RACK1	GM2A	FGF1	SULT1C4	MAP3K15
PMC4143550-13104_2014_Article_3068.pdf-2-NAME		GFI1	EVI5	RPL5	DIPK1A	MTF2	TMED5	CCDC18	DR1
PMC4098793-1742-4690-11-34-S3.pdf-39-Unnamed_1	integrated in RefSeq genes with the frequency indistinguishable from that of random placements [MMTV(SIN) (4**3**]  Additional file 3: Table S1Vector integration sites within the tumor-associated genes (NCKU Bioinformatics Center). Integrants within the tumor-associated genes are shown. The cell color indicates whether a single or multiple integration events were detected within genes. A single integration within a gene is shown uncolored (name of integrant, position, strand). Two integration events of the same vector in the same gene are in yellow. Two integrations of different vectors are in orange. Red color indicates three different vectors found within the same gene  Click here for file	BRS3	MCF2	CSAG2	MTCP1	RPL10	CD24	TSPY1
PMC10292018-Table3.XLSX-Path_Enrich_Anal_results-Unnamed_134	Click here for additional data file	RPS3A	DNM2	PYCR1	TXN	KRT1
PMC10292018-Table3.XLSX-Path_Enrich_Anal_results-Unnamed_135	Click here for additional data file	DNM2	MYH9	ACADSB	RPS26	MGST1
PMC4102726-12864_2013_6258_MOESM7_ESM.xlsx-Sheet1-Unnamed_3	eQTL publications contain ≤3 tissues from the same individuals. At least half of the 3**7**  Additional file 7: Trans-eQTL and cis-eQTL associations in chr12q13.2 region. Trans-eQTL and cis-eQTL associations in chr12q13.2 region. (XLSX 12 KB)	CLDN1	BEND4	ZNF789	ANAPC2	SLC7A8	KRT19	MADCAM1	MISP	CDH22	KRTAP10-1	ERBB3	IKZF4	RPS26	SUOX
PMC4102726-12864_2013_6258_MOESM9_ESM.xlsx-Sheet1-Unnamed_3	are fully described in [Additional file 8]. One set of correlated trans eQTLs on chr1**9**  Additional file 9: Putative novel trans-eQTL and results at chr 11p15.5. Putative novel trans-eQTL and results at chr 11p15.5. All cis and trans results for 11p15.5 are displayed. (XLSX 11 KB)	LRFN1	HCN2	FAM72B	PNPLA2	RPLP2	PIDD1	EPS8L2
PMC4102598-ppat.1004274.s014.xlsx-Up-_or_Down-regulated_Gene_IDs-Unnamed_4	functional annotation of all up- and downregulated host genes (Figures S3 and S4 and **Datasets S2**)  Up- or downregulated genes in KSHV-infected SLK cells, as used for enrichment analysis of functional annotations. For each time point after KSHV infection, the dataset lists all Gene IDs from dataset S1 that were considered either up- or downregulated (p-value < = 0.01, minimally two-foldregulation) in infected cells versus the mock control.(XLSX)  Click here for additional data file	ZNG1E	ELAVL1	HLA-B	HOXD9	KLF2	LFNG	MRPL55	COPS9	POLG2	RHOB	RIN1	RPS17	RPS17	SGK1	SIK1	TOR3A
PMC10291128-Table_6.xlsx-Small_Intestine_Terminal_Ileum-Unnamed_1	Click here for additional data file	ZFP57	HLA-F	HLA-G	PSORS1C1	PSORS1C2	CCHCR1	TCF19	POU5F1	HLA-C	MICA	LY6G5B	LY6G5C	SKIC2	CYP21A2	ATF6B	PRRT1	NOTCH4	BTNL2	HLA-DRB5	HLA-DRB1	HLA-DQA1	HLA-DQB1	HLA-DQA2	HLA-DQB2	TAP2	RPS18
PMC10291128-Table_5.xlsx-Brain_Substantia_nigra-Unnamed_1	Click here for additional data file	HLA-G	TRIM39-RPP21	RPP21	VARS2	SFTA2	PSORS1C1	HLA-C	LY6G5C	SKIC2	ATF6B	HLA-DRB5	HLA-DRB1	HLA-DQA1	HLA-DQB1	HLA-DQA2	HLA-DQB2	HLA-DOB	RPS18
PMC9749333-12967_2022_3777_MOESM2_ESM.xls-2-SignificantBioPathways-Unnamed_219	Figure S14. The full list of DEGs and pathways is presented in Additional file **2**  Additional file 2: The full list of DEGs and pathways	LEAP2	PPP1R9B	RPL11	LTBP4	ITGB8	MYO1E	NPPC	REEP1	WNT16
PMC9749333-12967_2022_3777_MOESM2_ESM.xls-2-SignificantBioPathways-Unnamed_224	Figure S14. The full list of DEGs and pathways is presented in Additional file **2**  Additional file 2: The full list of DEGs and pathways	MASP2	PRNP	RPS7	MC4R	KIF9	NID2	OSBP2	RPGRIP1L	WNT4
PMC9844011-media-1.pdf-8-ENSG00000147684	obtained from ThermoFisher (Waltham, MA, USA). The sources of antibodies were listed in the **supplementary table 1**	FAM110B	FBP2	CAT	RANBP1	SNX18	ARHGAP27	RPS18	IRAK1	STRADB	ARHGEF10L	TRPM7	FZD4	HLA-DQA2	GNA12	SYNPO2L	MT2A	TSPAN7	XDH	HBB	YBX1	NEURL1	RACK1	COQ9	ACACB	POTEI	CPPED1	CBX7	MRTFB
PMC9844011-media-1.pdf-8-NDUFB9	obtained from ThermoFisher (Waltham, MA, USA). The sources of antibodies were listed in the **supplementary table 1**	FAM110B	FBP2	CAT	RANBP1	SNX18	ARHGAP27	RPS18	IRAK1	STRADB	ARHGEF10L	TRPM7	FZD4	HLA-DQA2	GNA12	SYNPO2L	MT2A	TSPAN7	XDH	HBB	YBX1	NEURL1	RACK1	COQ9	ACACB	POTEI	CPPED1	CBX7	MRTFB
PMC4067418-pone.0100924.s011.xlsx-Excluded-GeneSymbol	not classified into Case 4. In all GWAS records, we identified 13 Case-4 records (**File S2**)  Results of our application of eQTL map to GWAS records. Sheet “Case1–3” shows records classified into Case 1, 2, or 3; sheet “Case 4” shows records classified into Case 4; sheet “Excluded” shows excluded records because GWAS SNP and eQTL are not likely to colocalize.(XLSX)  Click here for additional data file	SLC18B1	HLA-DOB	HLA-DQA1	IRGM	RPS14	RPS26	SIDT2	TRIM37	ZFP90
PMC4064326-srep05371-s1.pdf-16-Unnamed_3	Supplementary InformationSupplementary Figure legends_Figures_Tables	SNRPD3	CRYBB2	RABL2B	PIANP	TAS2R13	TAS2R46	PRKAG1	SLC4A8	MAP3K12	OR6C4	PYM1	TBK1	DDT	TMCC1	SLC25A3	MAPKAPK5	RPLP0	CSRNP3	EEF1B2	CNPPD1	NPPC	PREB	CETN2
PMC10289286-fcell-11-1136096.pdf-3-Gene_name		PTPN14	FRY	TRANK1	HSPA12A	ADAM10	BOLA2	QPCTL	PIDD1	RPS9	NSF	ADAMTS1	MAPRE2	CEP78	LAMA3	SLX1B	WTIP	PPP1R12C
PMC4060771-170289.f1.pdf-381-FAM84A	The Supplementary Material provides the following results:Table S1 lists the filter rule used to search GEO for colorectal cancer related GSE. Table S2 lists the colorectal cancer related keywords used to search GAD. Table S3 list clinical related semantic types used to screen out clinical concepts. Table S4 presents the source code of modified logarithmic scale detection algorithm in MATLAB. Table S5 list the top 10 pathways with the most number of genes. Table S6 lists all the colorectal cancer related clinical concepts found by the proposed method. Table S7 lists all the colorectal cancer related genes found by the proposed method. Table S8 lists all the clinic-genomic associations mined out by the proposed method.Figure S1 shows the concept distribution against semantic types. Figure S2~S17 are Gephi outputs of clinic-genomic associations classified by semantic types	CCDC113	ATIC	APIP	ADH1C	SOX4	DCAF13	HSD11B2	NIT2	DARS1	ANKMY2	NHP2	GNPAT	VRK2	MIF	FAM114A1	RPL39	NUP37	HIVEP2	ZFP36L1	RELCH	ABCE1	POC1B	ZNF703	MRPS23	BRWD3	NBEAL2	STAMBPL1	SHFL	ATP5F1C	SAXO5	TMX3	CCNG2	TPT1	INTS13	NQO1	CDK4	HNMT	CAPN9	ID1	EEF1A1	NOSTRIN	CEP89	RPL37	NTMT1	TBXAS1	ZC3H14	PPA1	SAMD5
PMC10290283-biol-2022-0622-sm3.pdf-20-NEUROD4	Supplementary Table 2	TRIM74	TRIM73	MS4A13	PASD1	ASMTL	OR10T2	IRX4	AREG	MRGPRX1	MRGPRX2	PITX2	OR9K2	KRTAP13-4	KRTAP13-1	KRTAP13-3	WFDC11	WFDC12	OR51A4	OR51A7	OR5A2	OR5A1	RPS17	CXorf51A	HOXB9
PMC10290283-biol-2022-0622-sm3.pdf-38-MEF2BNB-	Supplementary Table 2	SPDYE2	GRXCR1	GRXCR2	ACTRT2	REG3G	REG3A	OR2A1	IL36A	IL36B	IL36G	GAGE2A	GAGE2B	PRR20A	PRR20B	PRR20C	PRR20D	PRR20E	ACTL9	ACTL8	OR5H6	OR5H1	OR5H2	RAB4B	OR4N2	PRY2	OR4N5	RAB34	H2AB1	HYI	EIF4A1	CDX4	NKX2-3	NKX2-6	OR2T3	KLHL38	OR5AS1	RPS17	RHOXF2
PMC10290283-biol-2022-0622-sm3.pdf-49-ENOSF1	Supplementary Table 2	ADGRA1	COL9A1	SSC5D	SLC3A1	LGI4	LIG4	HCLS1	FUOM	NRARP	CSPG4	RGS1	GCM2	SLC12A1	CCDC148	COL16A1	RPS6	IL10RA	IL15	CDH23	FBXO45	ITGB4	ADM	SF3B5	RTN4RL1	LMOD1	VSIR	HK2	NDUFA2	SHROOM3	IL11RA	HLA-DQB1	KCNIP1	RPL36	ANKRD34A	DOCK8	IRAK3	RPS9	CDKL3	GPR153
PMC10290283-biol-2022-0622-sm3.pdf-50-PCDHB16	Supplementary Table 2	CSF1R	ANKZF1	BTNL9	JAKMIP1	PTGDS	SPIN4	STON1	RPS8	RPL35	NPEPL1	EFCC1	SCPEP1	CDH8	RPS15A	RPS18	SERPING1	FAM89A	SCARA3	FCGRT	H4C8	PLLP	EVA1C	GREB1L	ALDH1L1	HMCN1	ERBB2	MS4A7	ETFBKMT	PRR15L	NREP	PGBD2	NISCH	JUN	FAM177B	SPATA2L	CCDC88B	TAL1	PNPO	ACP4	RASAL1	CRYL1	RPS7	PFDN5	CFP
PMC10290283-biol-2022-0622-sm3.pdf-56-SP110	Supplementary Table 2	RPL9	PRKAR2B	RIN3	RPS3A	LMNB1	APOC1	HNMT	ZNF100	SAE1	SAP30	PIM1	PSAPL1	ENPEP	KBTBD7	RPS5	PARP4	SURF1	CFAP58	NOXRED1	ERBIN	CD74	PDE4B	AIF1	CLDN18	GOLT1A	PZP	RABIF	HLF	CERCAM	C1orf54	SYT16	ARPC4	SPATA13	TRIM5	PROCA1	C10orf105	HTR2B	TRIQK	GAA	SYTL4
PMC10290283-biol-2022-0622-sm3.pdf-57-LOC10050	Supplementary Table 2	KIF24	NPL	MYO7B	RGN	PLCB2	FAM110A	QPCTL	VSTM5	PPP1R14D	INCENP	SIGMAR1	MUC5B	ASGR2	GNRH1	RPS19	ITGA7	RPLP0	ZIC4	C20orf96	TP53AIP1	ZNF311	CNTN4	SLC25A18	P2RX6	BTBD3	C19orf81	RPL19	CCNA2	GPR22	RAMAC	CPAMD8	CNNM1	SAMD10	PCK2	SIGLEC8	IGDCC4	EXTL1	GAP43	PLEKHG1
PMC10290283-biol-2022-0622-sm3.pdf-59-RCC2	Supplementary Table 2	ZNF518B	CITED4	FADS3	PHKG1	LIMS1	TLCD1	C18orf32	SLC51B	ZSWIM4	VWA3A	TLR10	MRE11	CRIPT	DNPH1	RPS25	IDUA	PANX1	RPS27A	LSM6	NDUFAF4	CD209	WNT7A	DHRS7B	MTFP1	PXDN	FAT4	PDE6C	ZNF525	KIF17	EGFL7	GADD45A	UTS2	CFAP221	METTL13	UPB1	HMGB3
PMC10290283-biol-2022-0622-sm3.pdf-71-FLRT1	Supplementary Table 2	CYP3A43	N4BP2L1	TTC23L	LRRC19	ARHGAP15	PLIN5	PCDHGA12	CITED1	MS4A6A	CYB561D2	PSD3	LRRC56	DAZAP1	TOR4A	ACSS3	SYK	ZNF470	ZNF561	MSTN	TSPYL6	NCOA5	STPG1	ZBTB21	RPS28	S100A16	SRSF11	MKNK1	RAP1GAP	TRIM67	RPL13	PLEKHG7	GLIPR2	TLCD4	CLSPN	SLITRK4	MAGEC3	SPAG5	PLVAP	FBP1	CCDC24
PMC10290283-biol-2022-0622-sm3.pdf-77-HIST1H4B	Supplementary Table 2	KCTD21	SIRPB2	GLIS3	THBS4	WRN	TSGA10	MGAT3	ZNF184	SMAGP	CPNE9	GABRE	TCP1	PLAAT3	ATP5PO	SUCLG2	RIN2	LUZP1	MORN2	FHOD3	TTC33	RIGI	RPL10	ACTR2	ABHD13	DBH	PYGO1	SIAH2	UQCRH	EFNB1	RPS15	ZMYND10	ADRB1	SPP1	ARCN1	FUT9	BID	SLC7A4	CLPB	LMO4	RHEBL1
PMC8492901-main.pdf-2-NA		RTRAF	XK	ERO1A	ATP5PO	SNU13	MTREX	RACK1	RETREG3
PMC9538974-JCB_202111137_TableS3.xlsx-AD16_EX527_Down_genes_GO_BP-Unnamed_135	57 DE genes compared with the untreated cells (Fig. S2 B, AD8_EX vs. AD8; **Table S3**)  lists DE genes in from EX527-treated cells at terminal differentiation (day 16) and their functional analyses  Click here for additional data file	TMSB4X	SDF4	FSTL1	TNFAIP6	H2AC6	EID1	RPL24
PMC9538974-JCB_202111137_TableS2.xlsx-NAD_Downregulated_genes_KEGG-Unnamed_23	consistently upregulated, while 407 were always silenced by the treatment (Fig. 3 B and **Table S2**)  lists DE genes from NAD+-treated cells genes and their functional analyses  Click here for additional data file	RPL13	THBS1	CFL2	PRKAG2	TCF7L1	MAP2K6
PMC9538974-JCB_202111137_TableS2.xlsx-NAD_Downregulated_genes_KEGG-Unnamed_24	consistently upregulated, while 407 were always silenced by the treatment (Fig. 3 B and **Table S2**)  lists DE genes from NAD+-treated cells genes and their functional analyses  Click here for additional data file	RPL15	COMP	WASF2	MECOM	HSPB1
PMC10287777-10571_2022_1307_MOESM2_ESM.xlsx-Supp_Tab_12-Unnamed_6	Supplementary file2 (XLSX 9159 KB)	HLA-DRB5	INPP5E	DDTL	PAX8	CHRM5	NAPRT	NLRP2	SNORC	CD6	PDPR	CES1	OR2L13	ZDHHC11	GSTM5	COLEC11	PRPH2	RPS23	IRF5	MYOM2	SPESP1	ECHDC3	MRI1	CLPTM1L	SLC1A7	HLA-DQB1	LDHC	BTNL9	GHRL	LAP3	TMEM129	HLA-DPB1	INSC	HIBCH
PMC10290680-42003_2023_5024_MOESM4_ESM.xlsx-nodes-Stringsearch_with_Ferroptotic_heme_and_iron_genes_3-13-21	lineages, included NIH3T3, a mouse fibroblast cell line; MEL, a mouse erythroblast cell line; HepG**2**  Supplementary Data 2	SLC25A5	SLC25A4	PCBP2	PCBP1	MMS19	FECH	ABCB7	ALAD	VDAC3	ABCC1	TRIM28
PMC10290680-42003_2023_5024_MOESM4_ESM.xlsx-nodes-Unnamed_1	lineages, included NIH3T3, a mouse fibroblast cell line; MEL, a mouse erythroblast cell line; HepG**2**  Supplementary Data 2	SLC25A4	SLC25A5	PCBP1	PCBP2	MMS19	ABCB7	FECH	ALAD	VDAC3	ABCC1	TRIM28
PMC9701038-13045_2022_1384_MOESM24_ESM.xlsx-Table_S2A-3p25_1	among different cohorts, in which no significant difference was observed (Fig. 1C, Additional file **24**)  Additional file 24: Table S2. The Impacts of Somatic Copy Number Alterations in PDAC Cohort. Table S2A Matrix of amplification peaks, followed by the genes contained in them, 95% confidence level. Table S2B Matrix of deletion peaks, followed by the genes contained in them, 95% confidence level. Table S2C Matrix of the top 10 mutated genes in PDAC of Fudan cohort. Table S2D Matrix of the 10 mutated genes used in Figure 1C of ICGC, 2012 cohort. Table S2E Matrix of the 10 mutated genes used in Figure 1C of ICGC, 2016 cohort. Table S2F Matrix of the 10 mutated genes used in Figure 1C of TCGA, 2018 cohort. Table S2G Matrix of the 10 mutated genes used in Figure 1C of UTSW, 2015 cohort. Table S2H Matrix of the 10 mutated genes used in Figure 1C of CPTAC, 2021 cohort	FBLN2	RPL32	SLC6A6	WNT7A	XPC	IQSEC1	CAND2	NUP210	LSM3	CCDC174	TMEM43	HDAC11	GRIP2	C3orf20	CHCHD4	FGD5
PMC9482650-41467_2022_33018_MOESM8_ESM.xlsx-Suppl_Figure_4-Unnamed_0		RPLP0	SCRIB	DLG1	SNX27	SYNJ2BP	TAX1BP3	MAGI1	SNTB2
PMC9731117-Table_1.docx-1-Unnamed_0	(n=990). There were no significant differences in clinicopathological factors among the three cohorts ( **Supplementary Table 1**)  Click here for additional data file	SEMA4C	PIM1	JAGN1	TRIB2	ASNS	RPS24
PMC3995251-jmedgenet-2013-102045-s1.pdf-43-ORMDL1	Web tables	ORMDL1	ICA1	RPS14	GLIPR1L2	DNAH5	CTSW	GSTM4	GATC
PMC9732359-41467_2022_35298_MOESM3_ESM.xlsx-Sheet1-Unnamed_9	326 yeast proteins that are part of 23 different complexes were selected (Supplementary Data **1**)  Supplementary Data 1	POLR1C	UQCR10	MED29	EXOSC9	AAR2	RPLP1	NUP35
PMC3844448-1750-2187-8-9.pdf-10-Unnamed_0		RPL28	RPL32	PPDPF	PGPEP1	NHERF2	ST3GAL3	CALCOCO2	ASPHD1	GPX3	SHKBP1	CORO7	MAP4K4	NINJ2	RARRES2	BBLN	APOL2	LACC1	RNF20	DYNLL2	TSR2	STXBP2	GGA2	FGFR1OP2	ASS1	MAP4	MAP1LC3A	DGCR6L	ARRDC2	ATP5F1D	NBPF14	GPX4	EIF3G	MYL9	NFYB	PDLIM2	SH3BGRL3	RPS15	FOXO4	LHPP	MAPKBP1	DIAPH1	CNFN
PMC3844448-1750-2187-8-9.pdf-11-CLIP2		DBN1	RPS2	CCDC124	AGO1	THOP1	FKBP1A	DNAJC4	LPAR1	KANK2	AKAP12	FAM219A
PMC3779571-264_2013_Article_1937.pdf-1-Unnamed_2		IGFBP2	ASAH1	B4GALT3	SULF1	GALNT16	GALNT1	GALNT11	XYLT2	ACTG1	ERH	INHBB	RPL31	S100A10
PMC10281746-supplementary_information_asadollahi_r2_ddad048.pdf-3-Unnamed_0	one patient with EE, all harboring de novo SCN2A (NM_021007.2) pathogenic variants (Fig. 1A, **Supplementary Material, Table S1**)  Click here for additional data file	DLK1	FGFBP2	CKB	TFPI2	FXYD6	TUBA1B	NTRK2	H3-3A	RPL4	CIRBP
PMC3867347-pone.0082200.pdf-1-Symbol		ALOX5AP	RNASE6	TRA	CRABP2	RPL35	RGS10	BATF3	SHLD2
PMC9915812-media-2.xlsx-S18_AllelicShift_44IndependentV-Unnamed_6	and 3-way combined call GWAS in UKBB, generated Supplementary Figure S2 and S6, prepared **Supplementary Table S17**	P2RY8	CLCN4	ARHGAP6	ASB9	ZFX	NDUFB11	SMC1A	PJA1	RPS4X	BRWD3	SATL1	IL1RAPL2	HTR2C	XPNPEP2	GPC3
PMC3203169-pone.0026823.pdf-0-Unnamed_0		RPL19	FAAH	NAAA	CNR1	CNR2
PMC10231997-jci-133-169653-s102.xlsx-Table_S5-Unnamed_6	Supplemental tables 1-8	SLIT3	LRPAP1	RPL15	SPCS2	PGRMC1	GNG5
PMC10227427-mmc9.xlsx-Overview-Unnamed_19	Supplementary Table S8	UTP18	FBXO43	RPL30	ACSL1	TAL1
PMC10219182-ijms-24-08854.nxml--Gene_Name	DETs most profoundly regulated in blood HS Thmem cells (Figure 1d, Table 2 and **Table 3**)  Top 20 down-regulated DETs of Thmem cells from HS patients compared to Thmem cells from healthy participantsSLC5A2CERKLPDGFRLSPDYARPL36A-HNRNPH2FAM161BRPS18FAM160A1DEGS2BSCL2FUBP1TMEM200BCHRNEFXYD2LTBAP002990.1AC008770.2TUBB6SERTAD3CUTA	SLC5A2	CERKL	PDGFRL	SPDYA	RPL36A-HNRNPH2	FAM161B	RPS18	FHIP1A	DEGS2	BSCL2	FUBP1	TMEM200B	CHRNE	FXYD2	LTB	TUBB6	SERTAD3	CUTA
PMC10197650-media-3.xlsx-Hsym_anno_2-4h-pannzer_gene_name	cell blastula, when we first see subtle activation of 20 genes (Fig 1A, top, **Supplementary Table 3**)	SLC29A1	ALDH4A1	HERC1	GNL2	TOP3A	PLAU	DUSP7	BLM	RPS13	PROC	AOC3	MSH4	CPAMD8	PKD2	ZNF354A	UNC5A	NID2	HMCN1	TRANK1	SENP7
PMC3045797-1471-2164-11-S5-S4.nxml--Gene_Symbol	For the **6**  Gene expression analysis under the influence of ERBB2 over-expressionSFRS9FLNAALDH3A2TRIP6PTPLARPS2	SRSF9	FLNA	ALDH3A2	TRIP6	HACD1	RPS2
PMC10202813-41591_2023_2304_MOESM2_ESM.xlsx-Supplementary_Table_8-Unnamed_19	From **1**  Supplementary Table 1. Clinical information and tissue collection. Table 2. WES data quality, characteristics and availability of sample-matched WGS and/or RNA-seq. Table 3. WGS data quality, characteristics and availability of sample-matched WES and/or RNA-seq. Table 4. RNA-seq data quality and availability of sample-matched WES and/or WGS. Table 5. Clinical information for patient-matched tumors biopsied pre-treatment and at disease progression. Table 6. Clinical information and driver mutations for PDX models. Table 7. TMB of BRAFMUT and NRASMUT melanoma from published cutaneous melanoma studies. Table 8. Significantly amplified and deleted regions and genes in the RAM tumor cohort analyzed by GISTIC2.0. Table 9. Significantly amplified and deleted genes in RAM versus TCGA–SKCM (BRAF and NRAS mutated) cohorts: results of two-sided Fisher’s exact test. P values adjusted by FDR. Table 10. SMGs in the RAM cohort identified by MutSig2CV without multiple testing. Table 11. Recurrent somatic translocations. Table 12. Recurrent somatic structure variation-associated genes. Table 13. Mutational status of genes associated with cross-therapy resistance among RAM cases. Table 14. Summary of WES library preparation kits. Table 15. Summary of RNA-seq library preparation kits. Table 16. CNAs of the BRAF and NRAS mutant TCGA–SKCM cohorts (downloaded from cBioProtal)	ATF4	MGAT3	PDGFB	RPL3	CACNA1I	SYNGR1	GRAP2	APOBEC3B	TAB1	TNRC6B	CBX7	APOBEC3C	MIEF1	APOBEC3G	RPS19BP1	FAM83F	APOBEC3D	ENTHD1	APOBEC3H	APOBEC3A	APOBEC3F	NBPF1
PMC3102668-pone.0019774.s021.xls-LR_vs_LT_up-regulated_prenatal-pig_Gene_symbol	All pathways of DE genes were summarized in **Table S9**  Signaling pathways of DE genes. (XLS)  Click here for additional data file	NME2	COX7C	SQLE	PLCD4	PEMT	HSD3B1	RPL35	RPS20	RPL22	RPLP1	TPM3	TPM2	TCF7L2	UBE2L3	PSMD4	PSMB7	ATP2A2	POMC	RAMP2	SCD	EIF4E2	CD14	ECI2	H2AZ1	PTH1R
PMC3102668-pone.0019774.s021.xls-LR_vs_LT_up-regulated_prenatal-human_Gene	All pathways of DE genes were summarized in **Table S9**  Signaling pathways of DE genes. (XLS)  Click here for additional data file	PIGU	PPOX	NME1-NME2	COX7C	NDUFV2	SQLE	ATP6V1G1	PMVK	LTA4H	COQ6	MTHFS	PLCD4	PEMT	HSD3B2	RPL35	RPS20	RPL22	RPLP0	TPM3	TPM2	TCF7L2	UBE2L3	PSMD4	PSMB7	GGH	ATP2A2	SHISA5	GADD45G	POMC	AARS2	ARHGEF11	RAMP2	ACYP1	RAD23B	GMPR2	CHST14	SCD	CA9	EIF4E2	CD14	ECI2	IFNGR1	H2AZ1	PTH1R
PMC3102668-pone.0019774.s021.xls-LR_vs_LT_upregulated_ten_stages-human_Gene	All pathways of DE genes were summarized in **Table S9**  Signaling pathways of DE genes. (XLS)  Click here for additional data file	RPL35	RPLP0	RAD23B	PMVK	MTHFS	LTA4H	ECI2
PMC10207322-Table_1.xlsx-Table_S1-Unnamed_135	Click here for additional data file	UBXN1	MAP3K8	WDR83OS	MYBL1	IL18RAP	EGF	RPS2	FAU	RTN3	BID	GALT	ID2	TPI1
PMC10207322-Table_1.xlsx-Table_S1-Unnamed_318	Click here for additional data file	TPT1	VASH1	NODAL	PRSS50	POU2F1	IL13RA1
PMC10207322-Table_1.xlsx-Table_S1-Unnamed_360	Click here for additional data file	TMPRSS6	ELOC	PRL	RPS28	GNA13
PMC3063316-pone.0018129.s001.doc-0-Gene_Name	A-to-I editing sites were predicted to alter the SF2/ASF, SC35 and SRp40 ESE motifs (**Table S1**)  (DOC)  Click here for additional data file	EIF3H	SYNPO	EFHC1	LYNX1	RPS23
PMC2929225-1423-0127-17-66.nxml--Symbol	midbrain and determining the homologous human gene name, symbol and accession number (Additional file **1**)  PD candidate genesTspan6UBE2KRPL11RPL36ASMARCA1MARCKSL1ARHGAP24FBXO2DYNLT3CCNISLC25A5PDHA1UCHL1GPRC5APTPRUKLHL13DHRS3NELL2SERPINB6PRPH	UBE2K	RPL11	RPL36A	SMARCA1	MARCKSL1	ARHGAP24	FBXO2	DYNLT3	CCNI	SLC25A5	PDHA1	UCHL1	GPRC5A	PTPRU	KLHL13	DHRS3	NELL2	SERPINB6	PRPH
PMC2810324-pone.0008856.s002.xls-fN_fPD_vs_mN_mPD_unequal-Gene_Symbol	(relaxed conditions). Six different lists were compared for both conditions (details are provided in **Tables S2**)  (2.14 MB XLS)  Click here for additional data file	NOLC1	ELOB	TIMM44	RBFOX2	LRCH4	PRKACB	RPS17	SAP18	MACROH2A1
PMC2850357-1471-2164-11-179-S5.XLSX-Sheet1-Genes	The different characteristics (length, repeat sequences and genes) are listed in the Additional file **5**  Additional file 5Characteristics BES. Characteristics of the 68 BES: BES length, orthologous sequences and genes, and repeats present in the BES  Click here for file	DAP3	PCDHGA4	ASH1L	GON4L	RPSA	PCDHGA7	PCDHGB3	EPHA6	GPX5	MSI1	PXN
PMC2846915-1471-2164-11-154.nxml--Alias	Table **1**  EST match to genes in the Atlantic salmon MHC IA and IB regionsRNF1KE3SAC2CREBL1XBZCENP-ALPAAT-gammaPNKBCSC-1	RING1	RPS18	ATF6B	TNXB	CENPA	VWA5A
PMC9365348-ccr-21-0344_supplementary_data_supps3.xlsx-Sheet1-Unnamed_46	Click here for additional data file	YAP1	RPL17	RPL6	RPL34	LDHB	DDX41	NDUFA10	TM7SF3	SLC5A6	CYBA	PTRH2	PTRHD1	STXBP2	TMEM54	RNF130	PTPRS	LPCAT3	FBXO17	NEO1	RNPEPL1	FAM241B	RGS19	FAM20C	PRKCZ	SLC2A3	IGF2BP1	TST	RAB11FIP5	PARD6A	BEND7	B4GALT6	ARRB1	CCDC180	KCNC4
PMC9644589-12967_2022_3729_MOESM8_ESM.xlsx-Sheet1-Symbol	events, we did find several interesting vector integration sites in some products (Additional file **8**)  Additional file 8: Table S3. Differential alternative splicing transcripts with viral integration	JMJD4	ASPM	NUP50	TNPO2	RPL13A	CCM2	CARD8
PMC2768990-gm83.nxml--Gene_name	and Caco-2 cell lines, between MCF-7 and MDA-MB-468 cell lines, and among MIA PaCa-2, K**5**  Genes differentially expressed in common among colon cancer cell lines resistant to MTXDHFRPIK3R3EEF1A1SSBP2APG10L	DHFR	PIK3R3	EEF1A1	SSBP2	ATG10
PMC10136776-cells-12-01198.nxml--Gene	using an Azure c600 Western blot imaging system (Azure Biosystems, Inc., Dublin, CA, USA). **Table 2**  The antibodies used in this studyACE2TMPRSS2TMPRSS4NRP1BasiginDPP4CTSBCTSLFurinGAPDHSARS-CoV-2NucleocapsidProlactin RGoat Anti-Mouse IgGGoat Anti-Rabbit IgG	ACE2	TMPRSS2	TMPRSS4	NRP1	DPP4	CTSB	CTSL	RPS18
PMC10185564-41467_2023_38140_MOESM4_ESM.xlsx-S7_TWASloci_nonGWAS-Gene	Fastq files from **1**  Supplementary Dataset 1-13	PIK3C2B	UCP3	C2CD3	PPME1	LIPT2	RCBTB1	GID4	RPL23A	CCNYL1	SLC19A1	CTDSPL	RPS10	GNB2	EMC2	FRMPD1
PMC10185564-41467_2023_38140_MOESM7_ESM.xlsx-S55_MasterRegulators-B_ISOPROFILER_ANALYSIS	with each of these conditions, with the exception of insomnia (Table 1, Supplementary Data **44**)  Supplementary Dataset 44-55	CD14	CENPM	CIAO2B	CRTC2	DDX28	DGCR8	ESAM	GALNT10	GLTP	GPR135	NRGN	NUDT1	RILPL2	RNF38	RPS17	SLC25A3	TAC3	TMBIM6	TMTC1	VSIG2	WDR6
PMC10185564-41467_2023_38140_MOESM7_ESM.xlsx-S55_MasterRegulators-Unnamed_17	with each of these conditions, with the exception of insomnia (Table 1, Supplementary Data **44**)  Supplementary Dataset 44-55	ID1	CD14	CENPM	CIAO2B	CRTC2	DDX28	DGCR8	ESAM	GALNT10	GLTP	GPR135	NRGN	NUDT1	RILPL2	RNF38	RPS17	SLC25A3	TAC3	TMBIM6	TMTC1	VSIG2	WDR6
PMC2725113-1755-8794-2-46-S3.xls-Sheet1-Unnamed_7	gene expression of sets of 1 to 10 genes with error rate range between 0.**3**  Additional file 3Supplementary Table 2. FLPs/FTPs whose performances are similar to the performances of the best FLP/FTP described in the main text  Click here for file	CLCN4	OR1E1	KHDRBS2	SULT1C2	KCNAB1	BMP3	FPR2	MSRB1	PCOLCE2	RPS6	CSF2RB	HINT1	SOD1	MED16
PMC2623292-cin-6-0463.nxml--Node_name	decrease. The rank score of those nodes mentioned in this paper are tabulated in **Table 1**  Node centrality ranking of actor and semiotic nodes in Ge′CTGFCOL6A1COX17CDKN2ACYR61CXCR4DLDGGA3IPO7MAPK1MIRN18AMIRN148AMIRN148BMIRN217MIRN375MMP17NDUFB5NDUFS1PSMB9RANRPL6RPL9RPL14RPL15RPL31TGFB1UBE2CGO:0050672GO:0051538GO:0051881	CCN2	COL6A1	COX17	CDKN2A	CCN1	CXCR4	DLD	GGA3	IPO7	MAPK1	MMP17	NDUFB5	NDUFS1	PSMB9	RAN	RPL6	RPL9	RPL14	RPL15	RPL31	TGFB1	UBE2C
PMC2647923-1477-7827-7-13-S1.xls-Table_S1-Unnamed_7	differential expression if they were up- or down-regulated at least two-fold. A total of **1**  Additional file 1Differentially up-regulated miRNAs in NOA patients. The data provided represent the miRNAs that were found to be up-regulated in NOA patients compared to controls  Click here for file	SPRR2A	VAMP8	SDSL	SERPINA3	PDE7A	RPL13A	PABPC5	NFIL3	KIF12	SLCO4A1	C1orf94	GRP	ST3GAL2	ATN1	EIF2B3	NT5C
PMC2629771-1755-8794-1-56-S2.xls-Suppl_Table_6-Unnamed_8	found in the metastatic larynx carcinoma library, 17,588 only in the non-metastatic carcinoma library, 15,10**2**  Additional file 2Supplementary Table 6. Sixty top-up regulated tags in aggressive versus non-aggressive larynx library. Supplementary Table 7. Sixty top-down regulated tags in aggressive versus non-aggressive larynx library. Supplementary Table 8. Sixty top-up regulated tags in aggressive versus normal larynx library. Supplementary Table 9. Sixty top-down regulated tags in aggressive versus normal larynx library. Supplementary Table 10. Sixty top-up regulated tags in non-aggressive versus normal larynx library. Supplementary Table 11. Sixty top-down regulated tags in non-aggressive versus normal larynx library  Click here for file	CMIP	NBPF10	SERPINA3	MFAP2	GPX2	RPL21	TNFSF10	RPL10A	KRT19	TMEM109	USP14	SULF2	SUMO2	CXCL14	SUMO1	PRKCZ	USP9X	BRD9	CCND1	MSLN	PAMR1	PCBP2	NADK	SNCG	RPL41	NCAN	TNFRSF18	HBB	ANXA7	ZFP36L2	KHDC1	UBE2C	PSAP	FHAD1	PPIA	RPL36	CSNK2A3	EMP3	FTH1	RBM17	DAZAP1	SNRK	DCXR	TOLLIP
PMC10172329-43856_2023_Article_294.nxml--Unnamed_3	that generates better performance: backward feature elimination followed by exhaustive feature selection (See Table **3**)  Input disease biomarkers for machine learningSTK11TGM3UCHL1UGP2VASPpCLDN14	PGM2	RALA	RPS4X	SAA4	SLC22A13
PMC4647466-supp_053637.115_SuppMaterial.docx-5-GeneID	Supplemental Material	TAGLN	RPS21	SELENOH	PGLS	MMAB	TMEM219	MAN2B2	PIGT	CHTF8	EMG1	CBR3	H2AX	DTYMK	TPM1	DMAC1
PMC4647466-supp_053637.115_SuppMaterial.docx-5-Gene_Symbol	Supplemental Material	TAGLN	RPS21	SELENOH	PGLS	MMAB	TMEM219	MAN2B2	PIGT	CHTF8	CBR3	H2AX	DTYMK	TPM1	DMAC1
PMC2527324-1755-8794-1-25-S2.xls-Feuil1-Unnamed_10	mutated tumors using aCGH package [15] showed that one region at 14q (p = 0.0**2**)  Additional file 2Shows detailed statistical analysis using aCGH package. p was corrected for multiple testing situations. One region at 14q and three regions at 7p show meaningful differences between EGFR mutated and non-mutated tumors  Click here for file	EPHX1	CFHR1	RTN4	BZW1	GABRB2	FOXP4	DKK4	HNF4A	ZBTB10	CUL5	ACVR1B	COL4A1	OR4M2	FGF7	RPS17	KAT8	COX4I1	ESCO1	RTEL1	UPK3A
PMC2377436-gkn153.nxml--Gene_ID	that we did not include in our comparison. The novel results are summarized in **Table 2**  Summary of intron loss and gain events detected by genome-wide applications of exalign, with gene ID, mouse and rat (where available, predicted genes are in italic) RefSeq IDs, and position of the lost/gained intron (with respect to the structure of the human gene, unless otherwise specified)Human intron lossesPTCD1PRDM10RPH3ACol25a1Col13a1Mouse (or rodent) intron lossesPPP2R5DLAMA2Rat intron lossesFDPSATG3MCM7MRPL2FLJ10081GNB2RPL5RRM2Rodent intron lossesOSGEPL1RPS2Human intron gainOVCH2Mouse intron gain (position w.r.t. mouse gene)MOSC1	PTCD1	PRDM10	RPH3A	PPP2R5D	LAMA2	FDPS	ATG3	MCM7	MRPL2	GNB2	RPL5	RRM2	OSGEPL1	RPS2	OVCH2	MTARC1
PMC10167476-MSB-19-e11361-s005.xlsx-Dataset_EV5-Unnamed_30	the level of regulation (normalized delta beta values, Figs 1C and EV2B, and Datasets **EV5**)  Dataset EV5  Click here for additional data file	RFC4	CTIF	SPON1	UFD1	RPS9	BAHCC1	CDH2	RFXANK	C1orf174	KNOP1	FADS2
PMC9627366-CNS-28-2104-s005.docx-0-CRYAB	Next, the comprehensive ferroptosis‐related gene set was downloaded from a previous article 24 (Table **S3**)  Table S3  Click here for additional data file	TFRC	ACSL3	RPL8	ABCC1	ACSF2
PMC9627366-CNS-28-2104-s007.docx-0-ARHGAP28	co‐differentially expressed among the aforementioned three datasets by the Venn analysis (Figure 1A, Table **S4**)  Table S4  Click here for additional data file	TMEM106C	CASP7	PPHLN1	PDE8A	NRG1	VANGL1	TIGAR	ARPP21	HNRNPA2B1	STIM2	HDAC9	RPS15A	SORBS2	RFXAP
PMC1899502-1471-2164-8-142.nxml--Unnamed_9	(> 500 TPM), were disrupted in CIN III. Comparison of expression levels in N1, N**2**  Highly expressed genes with altered expression in CIN IIIGene SymbolAQP3RPL37GJA1LGALS7ANXA2	AQP3	RPL37	GJA1	LGALS7	ANXA2
PMC1450279-1471-2164-7-42.nxml--Gene_name	from duodenum tissue was reverse transcribed into cDNA, fluorescently labelled and hybridised to ovine **2**  Genes more highly expressed in the duodenum of genetically resistant animals compared to susceptibleTRADDRPL27RPL35CENTB1ALBGIMAP8HAX1SUI1FAM79ATMP21ACYP1ITGB2HPXANXA11RAC2DAP3	TRADD	RPL27	RPL35	ACAP1	ALB	GIMAP8	HAX1	EIF1	TPRG1L	TMED10	ACYP1	ITGB2	HPX	ANXA11	RAC2	DAP3
PMC9510054-mmc2.xlsx-1J-Gene_Sets-SCHULTE5_z	severityMax were defined as the most severe disease level within 28 days of enrollment (**Table S1**)  Table S1. Clinical metadata, quality control, genomic parameters, CIBERSORTx, and COVID-19-positive versus -negative comparisons, related to Figures 1 and S1	HBA2	HBB	HBA1	YBX1	UBA52	RGS2	RPS12	CPPED1	NCOA4	SEC14L1	RPL21
PMC8522693-supp_078940.121_Supplemental_Tables.xlsx-Table_S4_Known_ψ_sites-Unnamed_1	Supplemental Material	NOTCH2	MRPS21	HFM1	ANKRD30BL	AGBL5	RPL35A	RPL15	GSTA4	LUC7L2	ABCA13	SLCO5A1	GCNT1	RPS24	WDR74	PDE3A	ALG10	RPL4	SRSF1	ZNF492
PMC9597186-mmc2.xlsx-Marker_genes-Unnamed_26	improved using cell type-specific gene sets rather than any single gene marker. Refer to **Table S1**  Table S1. List of marker gene sets per cell type, related to step 83	ANK3	PGAP2	SPEF2	CCKAR	MCM3	SFTA2	COTL1	NME5	SH3BGRL	NGF	IL1R1	CADM1	IL17F	RPL32
PMC9597186-mmc2.xlsx-Marker_genes-Unnamed_46	improved using cell type-specific gene sets rather than any single gene marker. Refer to **Table S1**  Table S1. List of marker gene sets per cell type, related to step 83	SERPINF1	ZDHHC20	POLE3	LYPD2	CYP3A7-CYP3A51P	EPHA1	CRLF1	CALML4	PIK3R5	RPS24
PMC9597186-mmc2.xlsx-Marker_genes-Unnamed_47	improved using cell type-specific gene sets rather than any single gene marker. Refer to **Table S1**  Table S1. List of marker gene sets per cell type, related to step 83	TMEM135	MYO1C	WDR19	CAB39	CYP3A7	ALS2CL	RPL13	CTXN1	CCDC28B	CD84	FDX1
PMC9597186-mmc2.xlsx-Marker_genes-Unnamed_58	improved using cell type-specific gene sets rather than any single gene marker. Refer to **Table S1**  Table S1. List of marker gene sets per cell type, related to step 83	PCNT	ERRFI1	C22orf23	HMGN3	FLRT2	ANKRD29	CLXN	PRSS53	MAF	RPL12
PMC9597186-mmc2.xlsx-Marker_genes-Unnamed_67	improved using cell type-specific gene sets rather than any single gene marker. Refer to **Table S1**  Table S1. List of marker gene sets per cell type, related to step 83	SLC7A4	ADAM10	SPEF1	KRT19	FOXO1	PPARGC1A	ADGB	PDCD1	RPL28
PMC9597186-mmc2.xlsx-Marker_genes-Unnamed_68	improved using cell type-specific gene sets rather than any single gene marker. Refer to **Table S1**  Table S1. List of marker gene sets per cell type, related to step 83	LPCAT1	COL4A4	TOP3B	SEC22A	PDZD2	LHFPL3	TBATA	IL17RA	RPL13A
PMC9597186-mmc2.xlsx-Marker_genes-Unnamed_69	improved using cell type-specific gene sets rather than any single gene marker. Refer to **Table S1**  Table S1. List of marker gene sets per cell type, related to step 83	PSME1	IGFBP7	ILKAP	NOL9	SERPINB5	FADS2	MIPEP	IL4R	RPL9
PMC9597186-mmc2.xlsx-Marker_genes-Unnamed_76	improved using cell type-specific gene sets rather than any single gene marker. Refer to **Table S1**  Table S1. List of marker gene sets per cell type, related to step 83	GALC	SPINT1	IFT22	MGST1	MMP16	SUSD2	SPAG8	SOCS5	RPS6
PMC9597186-mmc2.xlsx-Marker_genes-Unnamed_81	improved using cell type-specific gene sets rather than any single gene marker. Refer to **Table S1**  Table S1. List of marker gene sets per cell type, related to step 83	CST8	CREB3	ZNF487	RHOBTB1	EFNB2	LRRC23	SLAMF6	RPLP2
PMC9597186-mmc2.xlsx-Marker_genes-Unnamed_104	improved using cell type-specific gene sets rather than any single gene marker. Refer to **Table S1**  Table S1. List of marker gene sets per cell type, related to step 83	SFTPB	HMSD	ISYNA1	TMIGD1	PEG10	LRRC32	RPS9
PMC9597186-mmc2.xlsx-Marker_genes-Unnamed_107	improved using cell type-specific gene sets rather than any single gene marker. Refer to **Table S1**  Table S1. List of marker gene sets per cell type, related to step 83	MGST2	OSTF1	LRRC10B	AFF3	IFT57	LDLRAD1	CD3D	RPL3
PMC9597186-mmc2.xlsx-Marker_genes-Unnamed_112	improved using cell type-specific gene sets rather than any single gene marker. Refer to **Table S1**  Table S1. List of marker gene sets per cell type, related to step 83	ATP6V0A4	GJA1	KLHDC9	LAMA3	MAPT	MNS1	TGFBR2	RPL8
PMC9597186-mmc2.xlsx-Marker_genes-Unnamed_117	improved using cell type-specific gene sets rather than any single gene marker. Refer to **Table S1**  Table S1. List of marker gene sets per cell type, related to step 83	GGT5	IER3	PPIL6	ABCA1	CEP70	SERPINA9	TNFRSF18	RPL27A
PMC9597186-mmc2.xlsx-Marker_genes-Unnamed_119	improved using cell type-specific gene sets rather than any single gene marker. Refer to **Table S1**  Table S1. List of marker gene sets per cell type, related to step 83	FADS1	OXR1	KRT8	KLHL29	IGFBP4	ANKRD66	RORC	RPL39
PMC9597186-mmc2.xlsx-Marker_genes-Unnamed_121	improved using cell type-specific gene sets rather than any single gene marker. Refer to **Table S1**  Table S1. List of marker gene sets per cell type, related to step 83	SNX22	NEDD4L	CYP2S1	FADS2	RND1	ACOT1	BATF	FAU
PMC9597186-mmc2.xlsx-Marker_genes-Unnamed_124	improved using cell type-specific gene sets rather than any single gene marker. Refer to **Table S1**  Table S1. List of marker gene sets per cell type, related to step 83	RNF149	SEC14L3	CFAP68	EVL	LMO7	CXCL17	IFNB1	RPS4X
PMC9597186-mmc2.xlsx-Marker_genes-Unnamed_128	improved using cell type-specific gene sets rather than any single gene marker. Refer to **Table S1**  Table S1. List of marker gene sets per cell type, related to step 83	MT1M	MYO5C	KCNJ13	WNT5B	AARD	CIMIP2C	RPL37A
PMC9597186-mmc2.xlsx-Marker_genes-Unnamed_129	improved using cell type-specific gene sets rather than any single gene marker. Refer to **Table S1**  Table S1. List of marker gene sets per cell type, related to step 83	NPC1	PRKAG3	CENPP	AMPD3	EPCAM	DYNC2LI1	RPS15
PMC9597186-mmc2.xlsx-Marker_genes-Unnamed_137	improved using cell type-specific gene sets rather than any single gene marker. Refer to **Table S1**  Table S1. List of marker gene sets per cell type, related to step 83	SOX9	RBBP9	ACTR8	KCNIP2	BNIP3	DYDC2	RPL34
PMC9597186-mmc2.xlsx-Marker_genes-Unnamed_138	improved using cell type-specific gene sets rather than any single gene marker. Refer to **Table S1**  Table S1. List of marker gene sets per cell type, related to step 83	MYO1D	ILF2	MIF4GD	DLC1	SH3D19	VWA3A	RPL13
PMC10135960-antioxidants-12-00913.nxml--TPC	phenolic compounds, with the values of these correlation coefficients displayed in Table 6 and **Table 7**  Correlation coefficients (R) between total phenolic content (TPC) and individual phenolic acids (GA, VA, SI, PCA, PCEE, HB, EL, HCA, CA, FEA, CHA, NCHA, PKA and SI), total derivatives of benzoic acid (DBA) and total derivatives of cinnamic acid (DCA) in the selected Sorbus cultivarsDerivates of benzoic acidGAVASIPCPCEEHBELDBA	COX5A	SI	PC	CCNL2	LIPG	RPS19
PMC10135960-antioxidants-12-00913.nxml--Unnamed_0	phenolic compounds, with the values of these correlation coefficients displayed in Table 6 and **Table 7**  Correlation coefficients (R) between total phenolic content (TPC) and individual phenolic acids (GA, VA, SI, PCA, PCEE, HB, EL, HCA, CA, FEA, CHA, NCHA, PKA and SI), total derivatives of benzoic acid (DBA) and total derivatives of cinnamic acid (DCA) in the selected Sorbus cultivarsDerivates of benzoic acidGAVASIPCPCEEHBELDBA	COX5A	SI	PC	CCNL2	LIPG	RPS19	TCFL5	FLVCR1
PMC9612946-Table_4.XLSX-ASD-related_risk-Unnamed_136	2011; Werling et al., 2016. The genes in these gene sets are summarized in **Supplementary Table 4**  Click here for additional data file	TYMP	ATP6V1E1	AMT	EIF3G	STRN4	DNAH5	RPL10
PMC9612946-Table_4.XLSX-ASD-related_risk-Unnamed_166	2011; Werling et al., 2016. The genes in these gene sets are summarized in **Supplementary Table 4**  Click here for additional data file	RPS19	UNC13A	BIRC6	GALNT14	DIDO1	ADAM33	VIP
PMC9612946-Table_4.XLSX-ASD-related_risk-Unnamed_258	2011; Werling et al., 2016. The genes in these gene sets are summarized in **Supplementary Table 4**  Click here for additional data file	RPL18	GRSF1	DPYSL2	MDGA2	PIKFYVE	NEDD9
PMC9612946-Table_4.XLSX-ASD-related_risk-Unnamed_318	2011; Werling et al., 2016. The genes in these gene sets are summarized in **Supplementary Table 4**  Click here for additional data file	RPS15A	TERF2	BIN1	OXTR	GNAZ	THAP5
PMC9612946-Table_4.XLSX-ASD-related_risk-Unnamed_375	2011; Werling et al., 2016. The genes in these gene sets are summarized in **Supplementary Table 4**  Click here for additional data file	LRRC20	FOXG1	RPL10	RC3H1	NCOR1
PMC9612946-Table_4.XLSX-Neuronal_cell_type_specific-Unnamed_223	2011; Werling et al., 2016. The genes in these gene sets are summarized in **Supplementary Table 4**  Click here for additional data file	MCTP1	TSPAN11	PFN2	RPL15	ENO1	PTHLH
PMC9612946-Table_4.XLSX-Glial_cell_type_specific-Unnamed_270	2011; Werling et al., 2016. The genes in these gene sets are summarized in **Supplementary Table 4**  Click here for additional data file	ANKRD13A	PROB1	BMPER	RPL35A	PROCR
PMC9597470-Table_4.XLSX-ASD-related_risk-Unnamed_136	(Voineagu et al., 2011; Werling et al., 2016; Figure 2A, Supplementary Figure 3, and **Supplementary Table 4**)  Click here for additional data file	TYMP	ATP6V1E1	AMT	EIF3G	STRN4	DNAH5	RPL10
PMC9597470-Table_4.XLSX-ASD-related_risk-Unnamed_166	(Voineagu et al., 2011; Werling et al., 2016; Figure 2A, Supplementary Figure 3, and **Supplementary Table 4**)  Click here for additional data file	RPS19	UNC13A	BIRC6	GALNT14	DIDO1	ADAM33	VIP
PMC9597470-Table_4.XLSX-ASD-related_risk-Unnamed_258	(Voineagu et al., 2011; Werling et al., 2016; Figure 2A, Supplementary Figure 3, and **Supplementary Table 4**)  Click here for additional data file	RPL18	GRSF1	DPYSL2	MDGA2	PIKFYVE	NEDD9
PMC9597470-Table_4.XLSX-ASD-related_risk-Unnamed_318	(Voineagu et al., 2011; Werling et al., 2016; Figure 2A, Supplementary Figure 3, and **Supplementary Table 4**)  Click here for additional data file	RPS15A	TERF2	BIN1	OXTR	GNAZ	THAP5
PMC9597470-Table_4.XLSX-ASD-related_risk-Unnamed_375	(Voineagu et al., 2011; Werling et al., 2016; Figure 2A, Supplementary Figure 3, and **Supplementary Table 4**)  Click here for additional data file	LRRC20	FOXG1	RPL10	RC3H1	NCOR1
PMC9597470-Table_4.XLSX-Neuronal_cell_type_specific-Unnamed_223	(Voineagu et al., 2011; Werling et al., 2016; Figure 2A, Supplementary Figure 3, and **Supplementary Table 4**)  Click here for additional data file	MCTP1	TSPAN11	PFN2	RPL15	ENO1	PTHLH
PMC9597470-Table_4.XLSX-Glial_cell_type_specific-Unnamed_270	(Voineagu et al., 2011; Werling et al., 2016; Figure 2A, Supplementary Figure 3, and **Supplementary Table 4**)  Click here for additional data file	ANKRD13A	PROB1	BMPER	RPL35A	PROCR
PMC10129169-cm9-136-707-s011.xlsx-Supplementary_Table_10-Supplementary_Table_10_Upregulated_genes_in_epithelial_cells_of_SMC_scRNA-seq_dataset_located_on_chromosome_13_and_20	Supplemental Digital Content	OLFM4	KLF5	LMO7	RBCK1	FERMT1	DSTN	RRBP1	ID1	CHMP4B	AHCY	EIF6	SLPI	SDC4	RPS21	PPDPF
PMC10121712-41467_2023_37437_MOESM13_ESM.xlsx-g_Microglia_TREM2vsCO-Unnamed_0	each cell type. Conversely, TREM2 samples have more overexpressed than underexpressed genes (Supplementary Datasets **10**)  Supplementary Dataset 10	SLC26A3	RASGEF1B	RPL3	ALG11	RPS27	MYRFL	ZNF649	RAC1	EIF3G	FLT1	B4GALNT3	RAVER2	ZFC3H1	TAFA2	RPS18	SLC41A1	PTPRG	AGGF1	GPR108	CLDN12	ATP5MK
PMC10121712-41467_2023_37437_MOESM13_ESM.xlsx-g_Microglia_TREM2vsCO-gene	each cell type. Conversely, TREM2 samples have more overexpressed than underexpressed genes (Supplementary Datasets **10**)  Supplementary Dataset 10	SLC26A3	RASGEF1B	RPL3	ALG11	RPS27	MYRFL	ZNF649	RAC1	EIF3G	FLT1	B4GALNT3	RAVER2	ZFC3H1	TAFA2	RPS18	SLC41A1	PTPRG	AGGF1	GPR108	CLDN12	ATP5MK
PMC10121712-41467_2023_37437_MOESM17_ESM.csv--Unnamed_95	of shared dysregulated genes across cell types (Supplementary Fig. 5 and Supplementary Datasets 13, **14**)  Supplementary Dataset 14	AMDHD2	NIPSNAP2	PEA15	NVL	SHLD2	RPS5	LGALS9	SCIMP	GEN1	JARID2	CYFIP1	KYAT3
PMC10121712-41467_2023_37437_MOESM16_ESM.xlsx-a_ADADvsCO_geneOverlaps-Astro_Mic_EN_IN_Oligo_OPC	patterns of shared dysregulated genes across cell types (Supplementary Fig. 5 and Supplementary Datasets **13**)  Supplementary Dataset 13	ARSG	CRLF3	FNBP4	HGSNAT	HP1BP3	MTFMT	NFATC2IP	PIGL	RASGEF1B	RPL3	RPS18	SLC26A3	TARBP1
PMC10121712-41467_2023_37437_MOESM16_ESM.xlsx-a_ADADvsCO_geneOverlaps-Astro_EN_IN_Oligo	patterns of shared dysregulated genes across cell types (Supplementary Fig. 5 and Supplementary Datasets **13**)  Supplementary Dataset 13	AMDHD2	FAM76A	NIPSNAP2	NVL	PEA15	RPS5	SHLD2
PMC10121712-41467_2023_37437_MOESM16_ESM.xlsx-a_ADADvsCO_geneOverlaps-Astro_Mic_EN_Oligo	patterns of shared dysregulated genes across cell types (Supplementary Fig. 5 and Supplementary Datasets **13**)  Supplementary Dataset 13	CDC42EP4	CDH23	EIF3G	RPLP1	SUMF2	TM7SF3	ZNF609
PMC10121712-41467_2023_37437_MOESM16_ESM.xlsx-b_ADADvssAD_geneOverlaps-EN_IN_Oligo	patterns of shared dysregulated genes across cell types (Supplementary Fig. 5 and Supplementary Datasets **13**)  Supplementary Dataset 13	BORCS5	CDH9	CDKN2AIP	HPCAL4	MED16	MEIS2	PURB	RABL2A	RPS18	SOX2	TLE1	TMEM44
PMC10121712-41467_2023_37437_MOESM18_ESM.xlsx-b_Mic_geneOverlaps-ADADvsCO_TREM2vsCO	sAD, TREM2, and ADAD groups compared to controls (Supplementary Fig. 5 and Supplementary Datasets **15**)  Supplementary Dataset 15	CLDN12	EIF3G	MYRFL	RAC1	RPL3	RPS18	SLC26A3	SLC41A1	ZFC3H1
PMC10121712-41467_2023_37437_MOESM18_ESM.xlsx-b_Mic_geneOverlaps-TREM2vsCO	sAD, TREM2, and ADAD groups compared to controls (Supplementary Fig. 5 and Supplementary Datasets **15**)  Supplementary Dataset 15	AGGF1	ALG11	ATP5MK	B4GALNT3	TAFA2	GPR108	RAVER2	RPS27	ZNF649
PMC10121712-41467_2023_37437_MOESM18_ESM.xlsx-f_OPC_geneOverlaps-ADADvsCO_TREM2vsCO	sAD, TREM2, and ADAD groups compared to controls (Supplementary Fig. 5 and Supplementary Datasets **15**)  Supplementary Dataset 15	GALNT10	RPGR	RPL3	SPECC1	ZBTB21
PMC10111756-13059_2023_2897_MOESM13_ESM.csv--egene	the GWAS signals of the most important traits from the enrichment analysis (Additional file **13**)  Additional file 13: Table S18. Colocalization results for eQTL signal with GWAS signal	HLA-DQA2	RNASET2	RPS26	SMDT1	TMEM176A
PMC10111756-13059_2023_2897_MOESM14_ESM.csv--egene	most important traits from the enrichment analysis (Additional file 13: Table S18, Additional file **14**)  Additional file 14: Table S19. Colocalization results for co-eQTL signal with GWAS signal	RPS26	HLA-DQA2	RNASET2	SMDT1	TMEM176A
PMC10115638-41591_2023_2255_MOESM4_ESM.xlsx-MB_G3_deletions-Unnamed_29	methylation classes (Fig. 1c, Extended Data Fig. 1 and Supplementary Table 1). Besides LGG (**2**)  Supplementary Table 2	EYA4	RPS12	STX7	VNN2	VNN1	TAAR5	TAAR2	TAAR8	SLC18B1	TAAR9	TAAR1	TAAR6
PMC2518935-1471-2164-9-362.nxml--Unnamed_1	A total of **2**  Changes in mammary gene expression in response to four times daily milking1 (IMF4) as determined by serial analysis of gene expression (SAGE)Gene symbolGCHFRRPS28STK19GAKLTFUGP2RPS9LGBRPS15H2AFY2GLYCAM1CSN2MFGE8LALBAMUC1ATOX1CXCL3COL1A1CAPGXBP1FGFBP1MRPL45ALDOCPPIBDDX24SAA3PTSC2QDPRCOL1A2	GCHFR	RPS28	STK19	GAK	LTF	UGP2	RPS9	RPS15	MACROH2A2	CSN2	MFGE8	LALBA	MUC1	ATOX1	CXCL3	COL1A1	CAPG	XBP1	FGFBP1	MRPL45	ALDOC	PPIB	DDX24	TSC2	QDPR	COL1A2
PMC2547478-1471-2164-9-379-S12.xls-chr_20___60-Unnamed_7	proportion of calls (all samples combined, and deletions and amplifications combined) was adjusted to **12**  Additional file 12Copy number variation for chromosome 20, 60.00–60.50 Mbp. Listed are platforms Agilent 44 k (A), ROMA/NimbleGen 82 k (R), and Illumina 109 k (I), position in bp, clone ID, gene description and name  Click here for file	TAF4	LSM14B	SS18L1	MTG2	HRH3	OSBPL2	LAMA5	RPS21	GATA5
PMC2386828-1471-2164-9-193.nxml--Abbrevation	cell-growth program in response to nutrients in Saccharomyces cerevisiae [31], where TIP41 interacts with TAP4**2**  Nucleotide sequence identities between the 630N19 BAC-encoded genes and matching Atlantic salmon EST sequencesNRGNTIPRLDBBDBATBCELTECTA	NRGN	TIPRL	RPS19	TBCEL	TECTA
PMC2346479-1471-2164-9-153-S13.doc-0-FNBP1L	expressed at a statistically significant level in endothelial cells (Gene symbols in Additional file **13**)  Additional file 13By combining all the genes found from experiments 1, 2 and 3, a non-redundant comprehensive list of 459 endothelial genes is produced. HUGO and Refseq interim gene symbols are presented  Click here for file	MAP3K8	GANAB	LOX	SPTLC1	PCDH12	NDUFS1	PARN	GSN	WWTR1	MYD88	TMBIM1	CEP20	GNAI3	HHIP	TRAM2	RPL13A	DAB2	AHNAK2	TPD52L2	RPL36	NOSTRIN	RPL41	RPS15	GTF3C5	LDLR	KCTD15	ITGB1	BRD2	PCDH1	FBXL3	PLD2	RPN1	SERINC3
PMC2346479-1471-2164-9-153-S13.doc-0-WDR46	expressed at a statistically significant level in endothelial cells (Gene symbols in Additional file **13**)  Additional file 13By combining all the genes found from experiments 1, 2 and 3, a non-redundant comprehensive list of 459 endothelial genes is produced. HUGO and Refseq interim gene symbols are presented  Click here for file	XPO6	NRP1	RPS7	CEP135	VIM	WARS1	ZNF586	FAM8A1	EXOC6	GJA1	NONO	MBOAT7	ELOVL5	UBN1	SPRR3	SHC1	VEPH1	TFPI	GSTO1	RPL37A	QSER1	DUSP6	FNTB	NRCAM	SERP1	ATP5PD	RHOBTB3	SLC35F2	DAP	TGM2	SCAMP4	PIGG
PMC2346479-1471-2164-9-153-S13.doc-0-SLC39A9	expressed at a statistically significant level in endothelial cells (Gene symbols in Additional file **13**)  Additional file 13By combining all the genes found from experiments 1, 2 and 3, a non-redundant comprehensive list of 459 endothelial genes is produced. HUGO and Refseq interim gene symbols are presented  Click here for file	PITRM1	UGDH	A2M	MYCT1	PHF8	RPS20	CAVIN2	SDCBP	SPHK1	CCL20	TEK	ESYT1	RPS26	CLIC4	DLC1	PLA2G4C	PPM1F	MCFD2	LRRC8C	PPM1G	CD55	OGDH	POSTN	SHQ1	MOV10L1	SRSF1	RANBP1	MANSC1	CAP1	POLR3H	CNP	SPINK5	EHD2
PMC2346479-1471-2164-9-153-S13.doc-0-C9orf26	expressed at a statistically significant level in endothelial cells (Gene symbols in Additional file **13**)  Additional file 13By combining all the genes found from experiments 1, 2 and 3, a non-redundant comprehensive list of 459 endothelial genes is produced. HUGO and Refseq interim gene symbols are presented  Click here for file	PPIL2	RGS4	S100A6	LDB2	VAT1	PMM2	UBA52	TTLL5	G3BP1	STARD4	SND1	TMEM94	CALCRL	TFPI2	RPS27A	F2R	WLS	CAV1	THBS1	NUCB1	ALDH1A1	RAPGEF3	GTF3C4	MUS81	SCARB2	RPS14	ART4	ADAM15	MAPRE1	TXNRD1	ECSCR
PMC2346479-1471-2164-9-153-S13.doc-0-WDR6	expressed at a statistically significant level in endothelial cells (Gene symbols in Additional file **13**)  Additional file 13By combining all the genes found from experiments 1, 2 and 3, a non-redundant comprehensive list of 459 endothelial genes is produced. HUGO and Refseq interim gene symbols are presented  Click here for file	RALB	SNRK	PCSK7	CCN1	POGLUT2	TM6SF1	SPART	RRP12	RPL37	PPP2R1B	VAMP3	PIGT	SLC35A5	GBP4	PAPSS1	IKBKE	PI4K2B	ATOSB	HSPA8	GRN	GASK1B	RPL27A	ANTXR2	ZNF521	MAT2A	RPS13	TSN	EGLN2	ARID1A	TARDBP	IL1RL1
PMC10104878-41419_2023_5788_MOESM3_ESM.txt--Unnamed_1539	on five independent GBM expression datasets for all the human TFs [33] (Supplementary Table **S2**)  Supplementary Table S2	CCDC87	BAIAP2	AMOT	RPS6	SPACA3	GFRA3	C11orf68
PMC10104878-41419_2023_5788_MOESM3_ESM.txt--Unnamed_1600	on five independent GBM expression datasets for all the human TFs [33] (Supplementary Table **S2**)  Supplementary Table S2	PRDM11	ESPNL	RPS6	FLOT1	KCNMB2
PMC10104878-41419_2023_5788_MOESM3_ESM.txt--Unnamed_1633	on five independent GBM expression datasets for all the human TFs [33] (Supplementary Table **S2**)  Supplementary Table S2	NECTIN1	IL3	TSR3	RPL35A	GNAO1	C10orf62
PMC10104878-41419_2023_5788_MOESM3_ESM.txt--Unnamed_1665	on five independent GBM expression datasets for all the human TFs [33] (Supplementary Table **S2**)  Supplementary Table S2	RPL10	DNHD1	THRA	PRAMEF12	NEBL	PRDM12
PMC10104878-41419_2023_5788_MOESM4_ESM.txt--Unnamed_221	combining the ARACNe inferred TF targets and the TF target database (ARACNe_hTFtarget_combined, Supplementary Table **S3**)  Supplementary Table S3	SECTM1	MGRN1	FXYD5	MTHFD2L	MAP2K3	SLC6A17	RPL12	DHX36	TOMM70	MYO1C	OGFOD1
PMC10104878-41419_2023_5788_MOESM4_ESM.txt--Unnamed_222	combining the ARACNe inferred TF targets and the TF target database (ARACNe_hTFtarget_combined, Supplementary Table **S3**)  Supplementary Table S3	IFI16	MID1IP1	RAB4B	NTHL1	LGMN	C2orf81	RPS14	EPRS1	G3BP1	THRA
PMC10104878-41419_2023_5788_MOESM4_ESM.txt--Unnamed_223	combining the ARACNe inferred TF targets and the TF target database (ARACNe_hTFtarget_combined, Supplementary Table **S3**)  Supplementary Table S3	EMILIN1	MLLT10	PRR13	GEMIN4	B2M	ZCCHC13	RPS20	TMED4	NCBP2	MVK
PMC10104878-41419_2023_5788_MOESM4_ESM.txt--Unnamed_233	combining the ARACNe inferred TF targets and the TF target database (ARACNe_hTFtarget_combined, Supplementary Table **S3**)  Supplementary Table S3	HLX	NFYC	SLC1A5	PANK1	SQOR	OR1F1	RPS13	EPC2	CCT2
PMC10104878-41419_2023_5788_MOESM4_ESM.txt--Unnamed_234	combining the ARACNe inferred TF targets and the TF target database (ARACNe_hTFtarget_combined, Supplementary Table **S3**)  Supplementary Table S3	HSPA5	NME4	SUMO3	BRWD1	RAB27A	P2RX3	RPL27	ARFIP1	RIOK3
PMC10104878-41419_2023_5788_MOESM4_ESM.txt--Unnamed_235	combining the ARACNe inferred TF targets and the TF target database (ARACNe_hTFtarget_combined, Supplementary Table **S3**)  Supplementary Table S3	SIGLEC9	NPDC1	TNFRSF1B	POLA1	RAC2	DUOX2	RPL34	ZCCHC4	COPS8
PMC10104878-41419_2023_5788_MOESM4_ESM.txt--Unnamed_239	combining the ARACNe inferred TF targets and the TF target database (ARACNe_hTFtarget_combined, Supplementary Table **S3**)  Supplementary Table S3	SLC43A3	NUCKS1	EFHD2	SNRK	PPCDC	PHF7	RPS3A	ZNF678	ERLIN1
PMC10104878-41419_2023_5788_MOESM4_ESM.txt--Unnamed_240	combining the ARACNe inferred TF targets and the TF target database (ARACNe_hTFtarget_combined, Supplementary Table **S3**)  Supplementary Table S3	TYMP	NUDT3	KLHL36	PARP16	RNPEP	ASB2	RPL32	ZNF713	GTF2H1
PMC10104878-41419_2023_5788_MOESM4_ESM.txt--Unnamed_245	combining the ARACNe inferred TF targets and the TF target database (ARACNe_hTFtarget_combined, Supplementary Table **S3**)  Supplementary Table S3	PLA2G15	PCBP1	ARHGEF1	ELP3	CFB	C21orf58	RPS8	POLH	AP3B1
PMC10104878-41419_2023_5788_MOESM4_ESM.txt--Unnamed_250	combining the ARACNe inferred TF targets and the TF target database (ARACNe_hTFtarget_combined, Supplementary Table **S3**)  Supplementary Table S3	APOBEC3C	PEA15	LILRB3	ZNF821	NFKBIZ	INO80D	RPS29	MED1	PEX3
PMC10104878-41419_2023_5788_MOESM4_ESM.txt--Unnamed_262	combining the ARACNe inferred TF targets and the TF target database (ARACNe_hTFtarget_combined, Supplementary Table **S3**)  Supplementary Table S3	CAP1	PPP1R10	COL8A2	PRTFDC1	SSR1	REXO1	RPL38	PKN2	IPO8
PMC10104878-41419_2023_5788_MOESM4_ESM.txt--Unnamed_329	combining the ARACNe inferred TF targets and the TF target database (ARACNe_hTFtarget_combined, Supplementary Table **S3**)  Supplementary Table S3	LIMK2	TMEM11	ATXN2L	MAMLD1	CD74	CCNB3	RPL35A	BCLAF1	NCKAP1
PMC10104878-41419_2023_5788_MOESM4_ESM.txt--Unnamed_334	combining the ARACNe inferred TF targets and the TF target database (ARACNe_hTFtarget_combined, Supplementary Table **S3**)  Supplementary Table S3	ITGB3	TRAK1	SYMPK	LIN54	SCO2	MATN4	RPS7	VEZF1	ZFAND5
PMC10104878-41419_2023_5788_MOESM4_ESM.txt--Unnamed_371	combining the ARACNe inferred TF targets and the TF target database (ARACNe_hTFtarget_combined, Supplementary Table **S3**)  Supplementary Table S3	HLA-E	CFL1	CASP10	LRRC1	SP110	VENTX	RPL15	LRRC40
PMC10101408-pone.0284357.s005.xlsx-microexonator-gene_name	predicted 537 events (from 356 genes), and rMATS predicted 1100 events (from 865 genes) (**S2 Table**)  Alternative splicing events predicted to be altered by ethanol in the human embryoid bodies differentiation dataset.Datasheets including VAST-TOOLS, rMATS, MAJIQ, Microexonator and Gene Ontology results.(XLSX)  Click here for additional data file	DOCK7	PPP3CB	RPS24	PICALM	PKM	CLTC	DNM2	AP1B1	CLASP2	ANXA6	SENP6
PMC8236078-mmc2.xlsx-7-Overlap_HighConfidence-SARS-CoV-1	Supplemental Table S1	AKAP5	APOOL	ATF3	ATF6	CCNG1	CHSY1	COX15	CREB5	CUL2	DIMT1	DIRAS1	ERAL1	FMR1	HTT	ITM2C	MADD	MAP2K3	MGST3	MKI67	MKRN2	MTX2	PNPT1	POLRMT	RPL23	RPL38	RPS11	RPS16	RPS2	SLC1A3	SLC25A1	SLC25A16	SLC25A33	SLC25A5	SLC25A6	SP1	SP2	SP3	TFB2M	TUBA4A	VEZF1	ZMYND8
PMC10078460-peerj-11-15145-s009.csv--Gene	in 20.31% (n = 26) of the genes has been identified in our study (**Additional File 4**)  Association of DEGs identified by DEGRE with bipolar disorder  Click here for additional data file	AHCTF1	CHI3L1	CYP7B1	EIF4EBP1	EPHA3	HELB	JAK3	LONRF3	MKRN2	NCK2	NCKIPSD	NIM1K	PANK2	PCCB	PDE5A	PLAGL2	PLEKHA8	PRKAB2	RAB3D	RPS18	SLC5A3	SLC9C2	SNRPA1	ST3GAL6
PMC9247150-Table_1.xlsx-Table_S6-Unnamed_17	Committee were followed (Dutta et al., 2019). The detailed sample information is provided in **Supplementary Table 1**  Click here for additional data file	LINC02210-CRHR1	UNC13A	RPS8	FBXO28	ZNG1F	PUM1	RPL35	RPS16	PLEKHA2	HIF1A	HSP90B1	DENND4C	TAOK1	APLP2	B4GALT6	RPL41	HSPA5	FUS	MT1M	PLD5	MT1E	PARP8	APP	TEAD1	IL6ST	DGKG	KCNIP1	RIMS2	OXR1	PSAP	SPRED1	IL1RAP	MT2A
PMC10067856-41598_2023_32308_MOESM1_ESM.xlsx-cell_types_and_gene_markers-Unnamed_10	out to assign gene ontology, if possible. For example, upon further curation the unannotated ENSGAL000000**1**  Supplementary Table 1	RPS19	IL2RB	AHR	EEF1A1	SEC61B	PMP22	GPX1	FN1	SLC45A3
PMC10067856-41598_2023_32308_MOESM1_ESM.xlsx-cell_types_and_gene_markers-Unnamed_15	out to assign gene ontology, if possible. For example, upon further curation the unannotated ENSGAL000000**1**  Supplementary Table 1	RPS28	TRD	DRD4	HINT1	STIM1	DOK3	HSPA5	TESC	GNG5	CCL26	CDK5RAP1	LBH
PMC10067856-41598_2023_32308_MOESM1_ESM.xlsx-cell_types_and_gene_markers-Unnamed_20	out to assign gene ontology, if possible. For example, upon further curation the unannotated ENSGAL000000**1**  Supplementary Table 1	RPS15	SCIN	ABCA2	ZMYND11	IGLL1	LMAN1L	TLN1	NMRK2	SAT1	ASS1	BNIP3L
PMC10068459-cd-22-0787_supplementary_tables_s1-s11_suppst1.xlsx-Table_S10-Unnamed_18	Table S1: Clinical characteristics of patients who donated MAPKi-sensitive/-naive and acquired MAPKi-resistant melanoma. Table S2: Genomic alterations, chromothripsis, and ecDNA-/CGR-amplicons detected in MAPKi-sensitive/-naive and acquired MAPKi-resistant melanoma genomes. Table S3: Genes amplified by ecDNAs, CGRs, and linear amplicons along with copy numbers in MAPKi-sensitive/-naïve and acquired MAPKi-resistant melanoma genomes. Table S4: Co-occurrence of resistance-associated genetic alterations (identified in prior studies) with resistance-driver ecDNA and CGR amplicons (identified in the current study). Table S5: Normalized RNA-seq-based transcript expression in MAPKi-sensitive/-naïve and acquired-resistant tumors. Table S6: MAPK-reactivation amplicons in acquired resistance, copy numbers, and amplicon sub-types. Table S7: MAPKi-resistant genes amplified by ecDNAs and CGRs utilized for pathway enrichment analysis. Table S8: Enhancers associated with ecDNAs and CGRs in MAPKi-sensitive/-naive and acquired MAPKi-resistant melanoma genomes. Table S9: Frequencies of enriched SBS signatures reflecting defective DNA repair mechanisms within chromothripsis and non-chromothriptic regions in MAPKi-sensitive (n = 16) and acquired-resistant (n = 31) tumors. Table S10: ecDNAs, CGRs, copy numbers, and associated genes in human melanoma cell lines (M229, M249) on vehicle treatment and early on treatment. Table S11: ecDNAs, CGRs, copy numbers, associated genes in vehicle-treated and early on-treatment PDX tumors  Click here for additional data file	TPTE	APOD	MUC20	MUC4	NPIPA1	PDXDC1	DUSP22	IRF4	CPEB1	GOLGA6L9	RPS17	IGSF6	METTL9	OTOA	CROCC
PMC9373011-DataSheet_7.xlsx-36-Unnamed_1	Click here for additional data file	S100A8	S100A9	NACC2	RPS7	MYC	RPS3	RACK1	GSDME	NHERF1	RPL26	BID	SEPTIN4	FIS1	EIF5A	CAV1	SFPQ	RAD9A	NCK1	SERINC3	NCK2	SIRT1	SKIL	BCL2L11	UBB	NUPR1	SOD1	SIAH1	PLAGL2	IL20RA
PMC10061869-10020_2023_629_MOESM3_ESM.xlsx-AF_3b_Intersect_Sets-0_05Gray_N2plus_Hyper	microarray data and thus computed bimodal genes using Gaussian distribution, we used SIBERG (version 2.0.**3**)  Additional file 3. Gene lists that were used as backgrounds in the gene ontology over-representation analyses	ABHD4	ANGPT1	ATP8B2	CCDC71L	CRYZ	DIO2	DNAJC15	EIF3F	FGF5	IER3	KCNK15	LRP5	LTBP3	NRP1	PC	PDIA4	RALGPS2	RGMB	ROBO1	RPL11	RPL13A	RPL3	RPS14	RPS24	RRAS	SCG5	SETBP1	SLC25A6	TNFAIP8L3
PMC10061869-10020_2023_629_MOESM3_ESM.xlsx-AF_3b_Intersect_Sets-0Gray_N0_Hypo_0Gray_N1_Hypo_0_05Gray_N0_Hypo_2Gray_N0_Hypo	microarray data and thus computed bimodal genes using Gaussian distribution, we used SIBERG (version 2.0.**3**)  Additional file 3. Gene lists that were used as backgrounds in the gene ontology over-representation analyses	AHNAK	LARP1	RBFOX2	RNH1	RPL27	SEC11A	SERF2	WASF2
PMC10061869-10020_2023_629_MOESM3_ESM.xlsx-AF_3b_Intersect_Sets-0Gray_N0_Hyper_0Gray_N1_Hyper_0Gray_N2plus_Hyper_0_05Gray_N0_Hyper_0_05Gray_N2plus_Hyper_2Gray_N0_Hyper_2Gray_N2plus_Hyper	microarray data and thus computed bimodal genes using Gaussian distribution, we used SIBERG (version 2.0.**3**)  Additional file 3. Gene lists that were used as backgrounds in the gene ontology over-representation analyses	ANLN	BHLHE40	CCPG1	NIBAN1	RPS23	SLC6A6
PMC10061869-10020_2023_629_MOESM3_ESM.xlsx-AF_3b_Intersect_Sets-0_05Gray_N2plus_Hyper_2Gray_N0_Hyper	microarray data and thus computed bimodal genes using Gaussian distribution, we used SIBERG (version 2.0.**3**)  Additional file 3. Gene lists that were used as backgrounds in the gene ontology over-representation analyses	NQO1	PCDH18	RPL13	TUBB6	WNT5B
PMC10061173-JVIM-37-537.nxml--Category	as required under Minimum Information for Publication of Quantitative Real‐Time PCR Experiments (MIQE)‐precise guidelines. **1**  Primers used for quantitative real‐time PCRAbbreviationsReference genesRHNRPHHPRTRPS5Target genesHGFactCTGFDHDHERLEC1HEPCLYSMD2DZIP	HNRNPH1	HPRT1	RPS5	CCN2	DHDH	ERLEC1	HAMP	LYSMD2	DZIP1
PMC10044502-animals-13-01012.nxml--Genes	methylation levels, transcription levels, and gene functions of these eight genes are shown in **Table 2**  Transcriptional level, methylation state, and function of common DEGs and DMGs in different groupsPRIMA1DSTYKNKTRDOCK4RPS15SMOC1SCAMP3ATOH8	PRIMA1	DSTYK	NKTR	DOCK4	RPS15	SMOC1	SCAMP3	ATOH8
PMC10043000-41598_2023_30904_MOESM1_ESM.docx-3-List_of_Degree_Ranking_Algorithm_7	further identified 924 DEGs, including 512 upregulated DEGs and 403 down-regulated DEGs. Supplementary Table **S1**  Supplementary Information	UBE2V2	STAT5A	NDUFA4	PEBP1	UQCRC2	UQCRFS1	SOX9	ARRB1	ITPR1	MAPK10	HSP90B1	SF3B1	UTP18	RPL19	UBE2N	H2AC6	IQGAP1	KARS1	PRKDC	RPS21	SLC25A3	NME1	NSA2	SPI1	ATP6V1A
PMC10043291-41467_2023_37286_MOESM5_ESM.xlsx-GOBP_CDonly_Fch_1_25-Unnamed_10	differentially expressed (DE) between day and night in all groups (Fig. 3a, Supplementary Data **2**)  Supplementary Data 2	MAPK14	RPS27	ARIH2	USP8	CTSV	DERL1	PPARGC1A	NUDT7	PDE4B	PDK4	DLG1	NOP53	FDX1	RNF14
PMC10043291-41467_2023_37286_MOESM5_ESM.xlsx-GOBP_HFonly_Fch_1_25-Unnamed_172	differentially expressed (DE) between day and night in all groups (Fig. 3a, Supplementary Data **2**)  Supplementary Data 2	CTPS1	TAP1	NGEF	KHDRBS3	ATP13A1	CLMN	ZNF76	PEAK1	RPS4X
PMC10043291-41467_2023_37286_MOESM5_ESM.xlsx-GOBP_HFNonly_Fch_1_25-Unnamed_36	differentially expressed (DE) between day and night in all groups (Fig. 3a, Supplementary Data **2**)  Supplementary Data 2	ERO1B	CAPN2	MID1	S1PR1	LCN2	ATP6V0A2	MT1X	MTA2	RPS20	RNF125	SKI	SLC3A2	TGM2
PMC10043291-41467_2023_37286_MOESM7_ESM.xlsx-ZT18_Pathways_SD-HFN_vs_HF-HFN-Unnamed_15	genes DE exclusively in the HF group. f, g Circadian protein expression of AKT, p-AKT(S**4**)  Supplementary Data 4	TUBB2B	PPP2R1A	GOSR2	SURF4	RAB6A	PRKACB	FAU
PMC10043291-41467_2023_37286_MOESM7_ESM.xlsx-ZT18_Pathways_SD-HFN_vs_HF-HFN-Unnamed_16	genes DE exclusively in the HF group. f, g Circadian protein expression of AKT, p-AKT(S**4**)  Supplementary Data 4	VPS28	PRKACB	TRAPPC2L	SURF4	H3C11	RPS20
PMC9977998-Table_4.xlsx-Diff_USvA_1-Gene	Monocellular_THP-1  Click here for additional data file	PDCD4	EMILIN2	HLA-B	RFC2	RPS13	ATP5PB	TMCO1	GTF3C1	ITIH2	NSDHL	NEK9	S100A6
PMC9880813-mmc18.docx-0-Gene_Symbol_a	Supplementary Table S7	RPL30	RPL9	SELENOS	HLA-A	ANKMY2	BRD3	FAAP100	C4orf3	CD81	CERS2	CMTM2	CREG1	CST3	DAXX	EIF1	FBXW5	FRG1
PMC9880813-mmc18.docx-2-Gene_Symbol_a	Supplementary Table S7	RPS11	RPS13	RPS4Y1	SAFB2	SMARCA2	SNX12	TSACC
PMC9880813-mmc18.docx-2-Gene_Symbol_b	Supplementary Table S7	ANKRD39	EIF1	CSTA	RPL31	PTGES3L-AARSD1	TPT1
PMC9288387-401_2022_2440_MOESM7_ESM.xlsx-OL_Lein-Unnamed_5	Supplementary file7 Comparison of differentially expressed genes and proteins in the occipital gyrus of ALSP patients to published datasets (XLSX 43 KB)	PTGDS	APOD	NDRG1	GPM6B	RPS15A
PMC9288387-401_2022_2440_MOESM7_ESM.xlsx-OL_OPC_Lake_2017-Unnamed_6	Supplementary file7 Comparison of differentially expressed genes and proteins in the occipital gyrus of ALSP patients to published datasets (XLSX 43 KB)	PTGDS	BCAN	PTPRZ1	RPS15A	SLC24A2	SIK3
PMC10025971-mmc19.xlsx-immune-Unnamed_173	of each sample using the "GSVA" R package.29 Detailed information is available in the **Table S18**  Table S18. Gene signatures mentioned in the study for GSVA analysis, related to Figures 3 and 4	SLC25A20	KIF2A	RPS10	ST3GAL2	FAAH
PMC10025971-mmc19.xlsx-immune-Unnamed_174	of each sample using the "GSVA" R package.29 Detailed information is available in the **Table S18**  Table S18. Gene signatures mentioned in the study for GSVA analysis, related to Figures 3 and 4	SLC25A3	LCT	RPS11	ST3GAL4	FABP4
PMC10025971-mmc19.xlsx-immune-Unnamed_175	of each sample using the "GSVA" R package.29 Detailed information is available in the **Table S18**  Table S18. Gene signatures mentioned in the study for GSVA analysis, related to Figures 3 and 4	SLC25A4	LHPP	RPS12	ST3GAL3	FABP7
PMC10025971-mmc19.xlsx-immune-Unnamed_176	of each sample using the "GSVA" R package.29 Detailed information is available in the **Table S18**  Table S18. Gene signatures mentioned in the study for GSVA analysis, related to Figures 3 and 4	SLC25A5	LHX9	RPS13	SLC5A1	FABP5
PMC10025971-mmc19.xlsx-immune-Unnamed_177	of each sample using the "GSVA" R package.29 Detailed information is available in the **Table S18**  Table S18. Gene signatures mentioned in the study for GSVA analysis, related to Figures 3 and 4	SLC25A6	MDH1	RPS14	SLC5A2	FABP3
PMC10025971-mmc19.xlsx-immune-Unnamed_178	of each sample using the "GSVA" R package.29 Detailed information is available in the **Table S18**  Table S18. Gene signatures mentioned in the study for GSVA analysis, related to Figures 3 and 4	SUCLA2	MDH2	RPS15	SLC5A3	FABP2
PMC10025971-mmc19.xlsx-immune-Unnamed_179	of each sample using the "GSVA" R package.29 Detailed information is available in the **Table S18**  Table S18. Gene signatures mentioned in the study for GSVA analysis, related to Figures 3 and 4	SUCLG1	ME1	RPS16	SLC5A4	FABP1
PMC10025971-mmc19.xlsx-immune-Unnamed_180	of each sample using the "GSVA" R package.29 Detailed information is available in the **Table S18**  Table S18. Gene signatures mentioned in the study for GSVA analysis, related to Figures 3 and 4	SUPV3L1	ME2	RPS17	SGSH	FASN
PMC10025971-mmc19.xlsx-immune-Unnamed_181	of each sample using the "GSVA" R package.29 Detailed information is available in the **Table S18**  Table S18. Gene signatures mentioned in the study for GSVA analysis, related to Figures 3 and 4	SURF1	MED24	RPS18	SI	FDFT1
PMC10025971-mmc19.xlsx-immune-Unnamed_182	of each sample using the "GSVA" R package.29 Detailed information is available in the **Table S18**  Table S18. Gene signatures mentioned in the study for GSVA analysis, related to Figures 3 and 4	TCIRG1	MERTK	RPS19	TALDO1	FGF21
PMC10025971-mmc19.xlsx-immune-Unnamed_184	of each sample using the "GSVA" R package.29 Detailed information is available in the **Table S18**  Table S18. Gene signatures mentioned in the study for GSVA analysis, related to Figures 3 and 4	TIMM13	MIF	RPS2	TPR	FDPS
PMC10025971-mmc19.xlsx-immune-Unnamed_185	of each sample using the "GSVA" R package.29 Detailed information is available in the **Table S18**  Table S18. Gene signatures mentioned in the study for GSVA analysis, related to Figures 3 and 4	TIMM17A	MIOX	RPS20	TREH	CIDEC
PMC10025971-mmc19.xlsx-immune-Unnamed_186	of each sample using the "GSVA" R package.29 Detailed information is available in the **Table S18**  Table S18. Gene signatures mentioned in the study for GSVA analysis, related to Figures 3 and 4	TIMM50	MPI	RPS21	SLC25A1	FURIN
PMC10025971-mmc19.xlsx-immune-Unnamed_187	of each sample using the "GSVA" R package.29 Detailed information is available in the **Table S18**  Table S18. Gene signatures mentioned in the study for GSVA analysis, related to Figures 3 and 4	TIMM8B	MXI1	RPS23	NUP155	KDSR
PMC10025971-mmc19.xlsx-immune-Unnamed_188	of each sample using the "GSVA" R package.29 Detailed information is available in the **Table S18**  Table S18. Gene signatures mentioned in the study for GSVA analysis, related to Figures 3 and 4	TIMM9	NANP	RPS24	RPS27A	FYN
PMC10025971-mmc19.xlsx-immune-Unnamed_190	of each sample using the "GSVA" R package.29 Detailed information is available in the **Table S18**  Table S18. Gene signatures mentioned in the study for GSVA analysis, related to Figures 3 and 4	TOMM70	NDST3	RPS26	CHIA	G0S2
PMC10025971-mmc19.xlsx-immune-Unnamed_191	of each sample using the "GSVA" R package.29 Detailed information is available in the **Table S18**  Table S18. Gene signatures mentioned in the study for GSVA analysis, related to Figures 3 and 4	UQCR10	NDUFV3	RPS27	CHIT1	GALC
PMC10025971-mmc19.xlsx-immune-Unnamed_193	of each sample using the "GSVA" R package.29 Detailed information is available in the **Table S18**  Table S18. Gene signatures mentioned in the study for GSVA analysis, related to Figures 3 and 4	UQCRB	NSDHL	RPS28	NUP54	GGT1
PMC10025971-mmc19.xlsx-immune-Unnamed_194	of each sample using the "GSVA" R package.29 Detailed information is available in the **Table S18**  Table S18. Gene signatures mentioned in the study for GSVA analysis, related to Figures 3 and 4	UQCRC1	NT5E	RPS29	NUP58	GGT5
PMC10025971-mmc19.xlsx-immune-Unnamed_195	of each sample using the "GSVA" R package.29 Detailed information is available in the **Table S18**  Table S18. Gene signatures mentioned in the study for GSVA analysis, related to Figures 3 and 4	UQCRC2	P4HA1	RPS3	RPE	GK2
PMC10025971-mmc19.xlsx-immune-Unnamed_197	of each sample using the "GSVA" R package.29 Detailed information is available in the **Table S18**  Table S18. Gene signatures mentioned in the study for GSVA analysis, related to Figures 3 and 4	UQCRH	PAM	RPS3A	AGRN	CGA
PMC10025971-mmc19.xlsx-immune-Unnamed_198	of each sample using the "GSVA" R package.29 Detailed information is available in the **Table S18**  Table S18. Gene signatures mentioned in the study for GSVA analysis, related to Figures 3 and 4	UQCRQ	PAXIP1	RPS4X	DCXR	GLIPR1
PMC10025971-mmc19.xlsx-immune-Unnamed_200	of each sample using the "GSVA" R package.29 Detailed information is available in the **Table S18**  Table S18. Gene signatures mentioned in the study for GSVA analysis, related to Figures 3 and 4	VDAC2	PDK3	RPS5	CEMIP	GLTP
PMC10025971-mmc19.xlsx-immune-Unnamed_201	of each sample using the "GSVA" R package.29 Detailed information is available in the **Table S18**  Table S18. Gene signatures mentioned in the study for GSVA analysis, related to Figures 3 and 4	VDAC3	PGM2	RPS6	NUP205	GPD1
PMC10019710-pone.0281637.s005.xlsx-SLE_down_CC-Genes	**S5 Table**  The GO-term and enriched pathway details for common and disease-specific (RA and SLE) gene signatures.(XLSX)  Click here for additional data file	HSD3B2	ACVR2A	SMARCC2	STUB1	COBL	CDC23	RPL24	FCF1	NDUFA5	ADRB2	PARD6B	STK10	SLC27A5	CBL	CAMSAP1	IDH3B	CLC	RPL37A
PMC10019027-esac043_suppl_supplementary_material.docx-0-Gene	karyotyped using CytoVision software (Leica Biosystems Richmond, Inc., Richmond, IL) followed by manual review (**Supplementary Fig. 1**)  Click here for additional data file	PRKX	NLGN4X	TBL1X	AMELX	TMSB4X	TXLNG	EIF1AX	ZFX	USP9X	DDX3X	TSPYL2	KDM5C	RPS4X	SOX3	VCX	TGIF2LX	PCDH11X
PMC10017504-41587_2022_1505_MOESM12_ESM.xlsx-Supplementary_Fig_7j-Unnamed_1	Statistical source data for Supplementary Fig.7	ERH	SCP2	AMFR	CDC6	RPS8
PMC10015890-ADVS-10-2204177-s004.xlsx-Table_2-Table_2_Primers_for_sgRNA_sequences_and_qRT-PCR	Supplemental Table 1–4  Click here for additional data file	SNCG	CST3	IGFBP6	RPL18	CDC37	GPX1	BBLN	CCDC85B	RPL36	EXOSC9	STMN1	GFER	MIB2	PTTG1	LGALS3BP	CLIC4	HM13	LTBP3	DUSP5	GRN	YDJC	H2AZ1	EXOSC8	SKA2	RPS12
PMC10013873-pnas.2206758120.sd14.xlsx-Dataset_S14-CHKB	Dataset S014 (XLSX)  Click here for additional data file	NRGN	MROH1	ASH1L	CAMTA1	TMEM201	DVL1	ALPL	RPL22
PMC10013873-pnas.2206758120.sd14.xlsx-Dataset_S14-MECP2	Dataset S014 (XLSX)  Click here for additional data file	RBPJ	GLUL	CACNA1C	AHDC1	SF3A3	CD101	CAPZB	ATP6V1B1	RPS8
PMC10013873-pnas.2206758120.sd14.xlsx-Dataset_S14-HEPACAM	Dataset S014 (XLSX)  Click here for additional data file	ANAPC13	CTBP1	SMARCA2	SBF1	SGIP1	ARHGAP30	PDIK1L	TKT	RPL5
PMC10013873-pnas.2206758120.sd14.xlsx-Dataset_S14-RERE	Dataset S014 (XLSX)  Click here for additional data file	GGA1	MAZ	NALCN	MAP3K14	CSDE1	LARP4B	PHC2	CANX	RPS27
PMC10013873-pnas.2206758120.sd14.xlsx-Dataset_S14-WDFY3	Dataset S014 (XLSX)  Click here for additional data file	ZMYM2	FOXO3	TRIP12	NCOR1	MARK1	SPDYC	PTGER3	MAPK8IP1	RPS7
PMC10013873-pnas.2206758120.sd14.xlsx-Dataset_S14-Unnamed_190	Dataset S014 (XLSX)  Click here for additional data file	AUTS2	TRIM9	IQSEC2	SUFU	ASAP2	PAFAH1B2	RPL5	KCNA1	EHD3
PMC10013873-pnas.2206758120.sd14.xlsx-Dataset_S14-Unnamed_232	Dataset S014 (XLSX)  Click here for additional data file	DDHD2	DLG4	CSTF3	TCF4	SEMA4C	EP400	GDAP2	XYLT1	RPL31
PMC10013873-pnas.2206758120.sd14.xlsx-Dataset_S14-Unnamed_321	Dataset S014 (XLSX)  Click here for additional data file	PIGP	EIF4G2	SUPT6H	THRB	MGRN1	PBX1	AP1B1	RPL14
PMC10013873-pnas.2206758120.sd14.xlsx-Dataset_S14-Unnamed_346	Dataset S014 (XLSX)  Click here for additional data file	RPL13	ZCCHC14	NCKAP1	RBM6	CHD3	LAMC1	APPL1
PMC10013873-pnas.2206758120.sd14.xlsx-Dataset_S14-Unnamed_354	Dataset S014 (XLSX)  Click here for additional data file	SET	PPP6R2	USP34	CACNA2D3	BLTP2	RGS2	RPL24
PMC10013873-pnas.2206758120.sd14.xlsx-Dataset_S14-Unnamed_445	Dataset S014 (XLSX)  Click here for additional data file	ADD1	WWC1	ABCE1	WDFY3	NOP53	OR11L1	RPS3A
PMC10013873-pnas.2206758120.sd14.xlsx-Dataset_S14-Unnamed_513	Dataset S014 (XLSX)  Click here for additional data file	ARHGAP17	SLC4A3	EZH1	RASA1	UNC80	CSTF2T	RPS14
PMC10013873-pnas.2206758120.sd14.xlsx-Dataset_S14-Unnamed_562	Dataset S014 (XLSX)  Click here for additional data file	ATP1B1	TNS3	HLA-B	FBXW11	TPTE	BTAF1	RPS18
PMC10013873-pnas.2206758120.sd14.xlsx-Dataset_S14-Unnamed_599	Dataset S014 (XLSX)  Click here for additional data file	BAZ1B	CAMSAP1	STAT5A	RNF8	LSM3	CALHM3	RPS12
PMC10013873-pnas.2206758120.sd14.xlsx-Dataset_S14-Unnamed_632	Dataset S014 (XLSX)  Click here for additional data file	BUD13	KDM6B	EEF1A1	PNISR	COL6A6	NPS	HECW1
PMC10013873-pnas.2206758120.sd14.xlsx-Dataset_S14-Unnamed_746	Dataset S014 (XLSX)  Click here for additional data file	CDC42BPA	PDE4DIP	HELZ	PAXIP1	AK9	PTPRJ	RPL30
PMC10013873-pnas.2206758120.sd14.xlsx-Dataset_S14-Unnamed_770	Dataset S014 (XLSX)  Click here for additional data file	CEP290	ZFHX2	VARS2	RPL7	NFE2L3	CPSF7	EPPK1
PMC10013873-pnas.2206758120.sd14.xlsx-Dataset_S14-Unnamed_774	Dataset S014 (XLSX)  Click here for additional data file	CEP97	WNK1	TMCC2	ESRP1	AUTS2	INCENP	RPL8
PMC10013873-pnas.2206758120.sd14.xlsx-Dataset_S14-Unnamed_778	Dataset S014 (XLSX)  Click here for additional data file	CERS6	TENM2	PDE8B	ZFPM2	RUNDC3B	INTS5	RPS6
PMC10013873-pnas.2206758120.sd14.xlsx-Dataset_S14-Unnamed_819	Dataset S014 (XLSX)  Click here for additional data file	CNEP1R1	HUWE1	CPSF1	TUT7	VCPIP1	PITPNM1	RPL35
PMC10013873-pnas.2206758120.sd14.xlsx-Dataset_S14-Unnamed_836	Dataset S014 (XLSX)  Click here for additional data file	COASY	HIVEP2	ZNF618	ELAVL2	TENM4	RPL7A
PMC10013873-pnas.2206758120.sd14.xlsx-Dataset_S14-Unnamed_928	Dataset S014 (XLSX)  Click here for additional data file	DFFB	LRATD2	SHOC2	ACRBP	RPS13
PMC10013873-pnas.2206758120.sd14.xlsx-Dataset_S14-Unnamed_988	Dataset S014 (XLSX)  Click here for additional data file	EEF1A1	MORC2	EEF1G	CCDC65	PDE2A
PMC10013873-pnas.2206758120.sd14.xlsx-Dataset_S14-Unnamed_992	Dataset S014 (XLSX)  Click here for additional data file	EFCAB7	TRPM3	MARK2	KCNH3	RPS3
PMC9991002-supplemental_table_s5_ddac264.xlsx-ISA_G1-Table_S4_Results_of_isoformSwitchAnalyzer_Analysis_in_all_samples_G1	are potentially contributing to EDMD, given their functions. All results can be found in **Supplementary Material, Table S5**  Click here for additional data file	ZNF880	EIF4A3	RCAN2	PQBP1	RPS4X	IL13RA2
PMC9986671-41598_2023_30892_MOESM3_ESM.xlsx-GSE5281-Unnamed_479	infection (Fig. 1a and Supplementary 1). Pathway Analysis of upregulated genes showed AGE-RAGE and p5**3**  Supplementary Information 3	RPS21	RNASE4	LRRC37A3	TSN	IDH3B	LRP11	LTO1	TAF10	SEC11C	BCL2L2	ST3GAL5	H2AC6	RPL31	CAPZA2	PPARGC1B	SETD5	KAT6A	IDH3G	KLF9	PLEKHO2	TMEM14A	DNAJC5	RIMS2	PDK2	AVPI1	APP	PPP2R1A	POLR2E	WDTC1	AMZ2	PDE6D
PMC9986671-41598_2023_30892_MOESM3_ESM.xlsx-GSE5281-Unnamed_533	infection (Fig. 1a and Supplementary 1). Pathway Analysis of upregulated genes showed AGE-RAGE and p5**3**  Supplementary Information 3	ZCCHC7	SMCHD1	UBN2	SLC35C2	RPL36AL	BBIP1	TPR	ELL2	NNT	SLC35B1	RNMT	STARD4	GPN3	TOB1	ARL1	LAMP1	DCAF10	SMTN	NOTCH2	RPS21	TOR1B	PAIP2B	PFDN2	VWA8	TCEAL1	FEN1	SLC46A3	MDH2
PMC9986671-41598_2023_30892_MOESM3_ESM.xlsx-GSE5281-Unnamed_695	infection (Fig. 1a and Supplementary 1). Pathway Analysis of upregulated genes showed AGE-RAGE and p5**3**  Supplementary Information 3	SLC25A32	PSIP1	PDHX	HEXA	AAAS	SCAND1	WASF1	ZNF277	PANK3	APH1A	RPL37A	FAM98A	NKAP	PAXBP1	RPLP0	CTNNB1	DPP6	GATAD2A	NXF1	BMS1
PMC9986671-41598_2023_30892_MOESM3_ESM.xlsx-GSE5281-Unnamed_715	infection (Fig. 1a and Supplementary 1). Pathway Analysis of upregulated genes showed AGE-RAGE and p5**3**  Supplementary Information 3	MMADHC	NAA35	ARGLU1	MRPL51	TMEM9B	HNRNPUL1	TMEM38A	PWP1	FAM220A	STK25	PCSK4	RPL35A	PA2G4	EMC3	ADIPOR1	MAN2B2	FOXP1	RPS6KB2	RPL24
PMC9986671-41598_2023_30892_MOESM3_ESM.xlsx-GSE5281-Unnamed_734	infection (Fig. 1a and Supplementary 1). Pathway Analysis of upregulated genes showed AGE-RAGE and p5**3**  Supplementary Information 3	INTS9	TAF7	SLC35F5	USP9X	MRPL48	BMP1	TINF2	LRRC40	ZBTB41	SLC35E3	YIPF4	RPS15	FN3KRP	NR6A1	SAMD4B	SLC2A1	MCPH1	AAK1	ANXA7
PMC9986671-41598_2023_30892_MOESM3_ESM.xlsx-GSE5281-Unnamed_740	infection (Fig. 1a and Supplementary 1). Pathway Analysis of upregulated genes showed AGE-RAGE and p5**3**  Supplementary Information 3	ARV1	TAF3	ZCCHC17	FABP5	MRPL53	GSK3B	COQ9	CSTF3	MZT2B	NDUFA5	DAZAP1	CCDC167	IFRD2	FRA10AC1	SPSB3	MCF2L	NRXN2	HSP90AB1	RPL11
PMC9986671-41598_2023_30892_MOESM3_ESM.xlsx-GSE5281-Unnamed_757	infection (Fig. 1a and Supplementary 1). Pathway Analysis of upregulated genes showed AGE-RAGE and p5**3**  Supplementary Information 3	G2E3	ANKHD1-EIF4EBP3	NOL9	KPNA1	TCOF1	UTP18	DBT	RPS27	PSMB5	SLC12A6	RAD51D	KLHL24	PTDSS1	ZNF566	LZTFL1	SLC25A42	CDH12	CXXC1	TMSB10
PMC9986671-41598_2023_30892_MOESM3_ESM.xlsx-GSE5281-Unnamed_908	infection (Fig. 1a and Supplementary 1). Pathway Analysis of upregulated genes showed AGE-RAGE and p5**3**  Supplementary Information 3	ANKRD40	FAU	GUCD1	DPAGT1	ZNRD2	DCAF10	TMCO1	NR2C1	FKBP15	DCAF6	ANKRD28	KLF16	NRIP3	ELOVL6	PAK4	HSDL1
PMC9986671-41598_2023_30892_MOESM3_ESM.xlsx-GSE5281-Unnamed_1018	infection (Fig. 1a and Supplementary 1). Pathway Analysis of upregulated genes showed AGE-RAGE and p5**3**  Supplementary Information 3	FAU	CRLF3	RBM14-RBM4	PRRC2C	CLCN6	TMEM116	MIF	ATG4B	UGGT2	PRPS2	GTF3C2	MED7	CACNB1
PMC9986671-41598_2023_30892_MOESM3_ESM.xlsx-GSE5281-Unnamed_1032	infection (Fig. 1a and Supplementary 1). Pathway Analysis of upregulated genes showed AGE-RAGE and p5**3**  Supplementary Information 3	TMEM14B	ABITRAM	ZBTB17	ING5	RPL6	SENP2	SNX3	HMGCR	KIFAP3	DNAJC19	EXOG	SEC23B	FZD2	ITPR2
PMC9986671-41598_2023_30892_MOESM3_ESM.xlsx-GSE5281-Unnamed_1059	infection (Fig. 1a and Supplementary 1). Pathway Analysis of upregulated genes showed AGE-RAGE and p5**3**  Supplementary Information 3	DOCK4	NUMA1	DGCR2	RPL18	NPLOC4	AATF	ZNF165	CLIC4	U2AF1L4	PPA1	CYB5D1	ZNF597	EEF1AKMT2
PMC9986671-41598_2023_30892_MOESM3_ESM.xlsx-GSE5281-Unnamed_1083	infection (Fig. 1a and Supplementary 1). Pathway Analysis of upregulated genes showed AGE-RAGE and p5**3**  Supplementary Information 3	HSPE1	HNRNPAB	LRRC8A	RPS6	SF3B6	FAM172A	PNO1	B9D1	TMEM126B	ERMARD	ATP5F1D	MORN4	RBBP7
PMC9986671-41598_2023_30892_MOESM3_ESM.xlsx-GSE5281-Unnamed_1084	infection (Fig. 1a and Supplementary 1). Pathway Analysis of upregulated genes showed AGE-RAGE and p5**3**  Supplementary Information 3	SH3YL1	MYO19	CNNM2	AIP	GPS1	EXOSC9	UPF3B	FAU	TPRG1L	NANS	DHX36	RFWD3	DCAF10
PMC9986671-41598_2023_30892_MOESM3_ESM.xlsx-GSE5281-Unnamed_1092	infection (Fig. 1a and Supplementary 1). Pathway Analysis of upregulated genes showed AGE-RAGE and p5**3**  Supplementary Information 3	ENDOG	EIF3B	NDUFA6	CUL5	RPL15	YIPF3	ZNF138	TMEM14B	MED19	FJX1	SEC31A	BIVM	CDC42BPA
PMC9986671-41598_2023_30892_MOESM3_ESM.xlsx-GSE5281-Unnamed_1127	infection (Fig. 1a and Supplementary 1). Pathway Analysis of upregulated genes showed AGE-RAGE and p5**3**  Supplementary Information 3	RABIF	CSRNP1	SNX2	DUSP28	TTPAL	FDPS	RPL18	STRN3	NUDT19	RPP40	ACAD9	CDK1	DAZAP1
PMC9986671-41598_2023_30892_MOESM3_ESM.xlsx-GSE5281-Unnamed_1148	infection (Fig. 1a and Supplementary 1). Pathway Analysis of upregulated genes showed AGE-RAGE and p5**3**  Supplementary Information 3	LIN7C	NARF	INTS7	RPL35A	WRAP53	PEX2	BIVM	TXNDC9	TRA2B	TEFM	TRAF7	AKAP5
PMC9986671-41598_2023_30892_MOESM3_ESM.xlsx-GSE5281-Unnamed_1149	infection (Fig. 1a and Supplementary 1). Pathway Analysis of upregulated genes showed AGE-RAGE and p5**3**  Supplementary Information 3	CORO1C	ICE1	DHX29	CUL4A	SFT2D3	MASTL	RPS7	CREM	CRYM	TSNAX	WRAP73	PBLD
PMC9986671-41598_2023_30892_MOESM3_ESM.xlsx-GSE5281-Unnamed_1187	infection (Fig. 1a and Supplementary 1). Pathway Analysis of upregulated genes showed AGE-RAGE and p5**3**  Supplementary Information 3	TMBIM4	EPN1	SAMM50	TRAP1	ZNF606	RPL32	PTP4A1	HNRNPA0	ADI1	RPF2	MTURN	SMAD6
PMC9986671-41598_2023_30892_MOESM3_ESM.xlsx-GSE5281-Unnamed_1269	infection (Fig. 1a and Supplementary 1). Pathway Analysis of upregulated genes showed AGE-RAGE and p5**3**  Supplementary Information 3	ELOB	RPL10A	DNPH1	AZIN1	CLASRP	WWOX	PRPF31	TMEM241	TFDP2	FAM131A	BFAR
PMC9986671-41598_2023_30892_MOESM3_ESM.xlsx-GSE5281-Unnamed_1270	infection (Fig. 1a and Supplementary 1). Pathway Analysis of upregulated genes showed AGE-RAGE and p5**3**  Supplementary Information 3	MON2	FAM216A	UBE2Q1	NMRAL1	ACBD3	SF3A1	FAU	CACNA1G	POLR1B	TAF8	DNAJC14
PMC9986671-41598_2023_30892_MOESM3_ESM.xlsx-GSE5281-Unnamed_1284	infection (Fig. 1a and Supplementary 1). Pathway Analysis of upregulated genes showed AGE-RAGE and p5**3**  Supplementary Information 3	COX6A1	MAGI3	PEX7	URB1	B4GALT7	TRMT6	DNAJC30	NASP	PSAT1	RPL31	CKAP2
PMC9986671-41598_2023_30892_MOESM3_ESM.xlsx-GSE5281-Unnamed_1288	infection (Fig. 1a and Supplementary 1). Pathway Analysis of upregulated genes showed AGE-RAGE and p5**3**  Supplementary Information 3	NARS1	THNSL1	NDUFS7	LUC7L3	POLDIP2	SCG3	DNAL4	CCDC66	RPL7	LUC7L2
PMC9986671-41598_2023_30892_MOESM3_ESM.xlsx-GSE5281-Unnamed_1300	infection (Fig. 1a and Supplementary 1). Pathway Analysis of upregulated genes showed AGE-RAGE and p5**3**  Supplementary Information 3	DDX6	SNRPA	DCTN5	NIFK	PDE6D	RPS6	ATG16L1	QRSL1	TINF2	ANKHD1-EIF4EBP3	RWDD1
PMC9986671-41598_2023_30892_MOESM3_ESM.xlsx-GSE5281-Unnamed_1303	infection (Fig. 1a and Supplementary 1). Pathway Analysis of upregulated genes showed AGE-RAGE and p5**3**  Supplementary Information 3	HIGD1A	FAM114A2	DCTN4	FMNL3	ZNF184	ZNF557	NFKBIB	CRY2	SIK2	RPL24	USP22
PMC9986671-41598_2023_30892_MOESM3_ESM.xlsx-GSE5281-Unnamed_1331	infection (Fig. 1a and Supplementary 1). Pathway Analysis of upregulated genes showed AGE-RAGE and p5**3**  Supplementary Information 3	TRA2A	POLR1B	RPL32	CDK6	CLASP2	ZNF397	UBL4A	ZNF138
PMC9986671-41598_2023_30892_MOESM3_ESM.xlsx-GSE5281-Unnamed_1355	infection (Fig. 1a and Supplementary 1). Pathway Analysis of upregulated genes showed AGE-RAGE and p5**3**  Supplementary Information 3	LRPAP1	PANK2	RPL24	RANGAP1	CEP89	KLHDC2	SF3B5
PMC9986671-41598_2023_30892_MOESM3_ESM.xlsx-GSE5281-Unnamed_1361	infection (Fig. 1a and Supplementary 1). Pathway Analysis of upregulated genes showed AGE-RAGE and p5**3**  Supplementary Information 3	NRBF2	RPL36AL	SRCAP	EIF4E2	AIFM1	AVEN	RPL11
PMC9986671-41598_2023_30892_MOESM3_ESM.xlsx-GSE5281-Unnamed_1366	infection (Fig. 1a and Supplementary 1). Pathway Analysis of upregulated genes showed AGE-RAGE and p5**3**  Supplementary Information 3	PHC3	POR	PRDX3	SMARCD2	ELMOD2	H2AX	RPL14
PMC9986671-41598_2023_30892_MOESM3_ESM.xlsx-GSE5281-Unnamed_1367	infection (Fig. 1a and Supplementary 1). Pathway Analysis of upregulated genes showed AGE-RAGE and p5**3**  Supplementary Information 3	EHD1	KATNAL1	SSR1	RPE	H2AZ2	RPL15
PMC9986671-41598_2023_30892_MOESM3_ESM.xlsx-GSE5281-Unnamed_1371	infection (Fig. 1a and Supplementary 1). Pathway Analysis of upregulated genes showed AGE-RAGE and p5**3**  Supplementary Information 3	EHD4	NSMF	UPF3B	HIRIP3	COQ10A	MTREX	RPL19
PMC9986671-41598_2023_30892_MOESM3_ESM.xlsx-GSE5281-Unnamed_1399	infection (Fig. 1a and Supplementary 1). Pathway Analysis of upregulated genes showed AGE-RAGE and p5**3**  Supplementary Information 3	TMEM39A	KANSL1L	AFTPH	AFG1L	THNSL1	EID1	RPS7
PMC9986671-41598_2023_30892_MOESM3_ESM.xlsx-GSE5281-Unnamed_1400	infection (Fig. 1a and Supplementary 1). Pathway Analysis of upregulated genes showed AGE-RAGE and p5**3**  Supplementary Information 3	ANKRD13C	METTL9	LSG1	GUF1	PGD	RUFY2	RPS6
PMC9986671-41598_2023_30892_MOESM3_ESM.xlsx-GSE5281-Unnamed_1402	infection (Fig. 1a and Supplementary 1). Pathway Analysis of upregulated genes showed AGE-RAGE and p5**3**  Supplementary Information 3	RPL10A	SLC31A2	CCDC90B	AURKAIP1	NRBP1	LETMD1	CTDNEP1
PMC9986671-41598_2023_30892_MOESM3_ESM.xlsx-GSE5281-Unnamed_1404	infection (Fig. 1a and Supplementary 1). Pathway Analysis of upregulated genes showed AGE-RAGE and p5**3**  Supplementary Information 3	PLPBP	RAB11A	RPL11	TBCEL	KAT6B	STIM2
PMC9986671-41598_2023_30892_MOESM3_ESM.xlsx-GSE5281-Unnamed_1413	infection (Fig. 1a and Supplementary 1). Pathway Analysis of upregulated genes showed AGE-RAGE and p5**3**  Supplementary Information 3	TLE3	FAM162A	RPL14	VPS8	CSNK1G1	GRPEL1	ITPR1
PMC9986671-41598_2023_30892_MOESM3_ESM.xlsx-GSE5281-Unnamed_1414	infection (Fig. 1a and Supplementary 1). Pathway Analysis of upregulated genes showed AGE-RAGE and p5**3**  Supplementary Information 3	SUPT16H	HCFC1R1	RPL15	KNOP1	CCDC25	FIGNL1	TARS1
PMC9986671-41598_2023_30892_MOESM3_ESM.xlsx-GSE5281-Unnamed_1416	infection (Fig. 1a and Supplementary 1). Pathway Analysis of upregulated genes showed AGE-RAGE and p5**3**  Supplementary Information 3	PGD	TMEM38A	RPL18	PARP14	ZNF304	ABCA3	HMBOX1
PMC9986671-41598_2023_30892_MOESM3_ESM.xlsx-GSE5281-Unnamed_1442	infection (Fig. 1a and Supplementary 1). Pathway Analysis of upregulated genes showed AGE-RAGE and p5**3**  Supplementary Information 3	P4HA1	YBX3	ZNF561	KIAA0753	PKM	CCSAP	RPL37A
PMC9986671-41598_2023_30892_MOESM3_ESM.xlsx-GSE5281-Unnamed_1613	infection (Fig. 1a and Supplementary 1). Pathway Analysis of upregulated genes showed AGE-RAGE and p5**3**  Supplementary Information 3	CCNI	FAU	COPS7A	TMX3	TRNAU1AP
PMC9986671-41598_2023_30892_MOESM3_ESM.xlsx-GSE36980-Unnamed_148	infection (Fig. 1a and Supplementary 1). Pathway Analysis of upregulated genes showed AGE-RAGE and p5**3**  Supplementary Information 3	ZNRD2	ENC1	HCN1	ATP6V0C	LRPAP1	LEMD3	RARS1	CBX3	RAB5B	SIKE1	ATP6AP1	RPS28	KLC1	PDIA6	PDK1	SHPK	FIG4
PMC9986671-41598_2023_30892_MOESM3_ESM.xlsx-GSE36980-Unnamed_149	infection (Fig. 1a and Supplementary 1). Pathway Analysis of upregulated genes showed AGE-RAGE and p5**3**  Supplementary Information 3	KIF1B	GIT1	SLC43A2	SEH1L	MORF4L2	UBL7	GNAO1	RAB6A	TUBB2A	PDPK1	RPS20	TBL1XR1	CD109	KLHL12	NFIA
PMC9986671-41598_2023_30892_MOESM3_ESM.xlsx-GSE36980-Unnamed_182	infection (Fig. 1a and Supplementary 1). Pathway Analysis of upregulated genes showed AGE-RAGE and p5**3**  Supplementary Information 3	RUNDC3A	BRINP1	CAPRIN1	USP5	COG4	CCDC25	UGDH	RAB6A	BLOC1S2	STARD7	RPS20	STOML1	RHBDD2	NUMB
PMC9986671-41598_2023_30892_MOESM3_ESM.xlsx-GSE36980-Unnamed_190	infection (Fig. 1a and Supplementary 1). Pathway Analysis of upregulated genes showed AGE-RAGE and p5**3**  Supplementary Information 3	SEL1L	GNAO1	ARHGEF11	TRAPPC3	RPS28	COPS8	H2AC12	WASHC3	MOCS3	VTI1B	UBTD2	SPRY4	LRRTM3	IDH3G
PMC9986671-41598_2023_30892_MOESM3_ESM.xlsx-GSE36980-Unnamed_191	infection (Fig. 1a and Supplementary 1). Pathway Analysis of upregulated genes showed AGE-RAGE and p5**3**  Supplementary Information 3	KLHL12	FGF14	MKKS	AKIRIN2	RPS20	PLEKHM3	EVI5L	PHF23	EDEM3	RANBP2	WEE1	H2AJ	VPS18	ADRM1
PMC9986671-41598_2023_30892_MOESM3_ESM.xlsx-GSE36980-Unnamed_211	infection (Fig. 1a and Supplementary 1). Pathway Analysis of upregulated genes showed AGE-RAGE and p5**3**  Supplementary Information 3	ABHD16A	ATP2B2	ACVR2A	POLR2I	ARHGDIA	POLR3B	RETREG2	SLC35B1	SCAF1	KPNB1	POLDIP2	RFK	RPS20
PMC9986671-41598_2023_30892_MOESM3_ESM.xlsx-GSE36980-Unnamed_216	infection (Fig. 1a and Supplementary 1). Pathway Analysis of upregulated genes showed AGE-RAGE and p5**3**  Supplementary Information 3	DDX52	CHGB	VAPB	ZMAT2	RPL18A	MRPL13	BTRC	LCLAT1	STK25	UGP2	R3HCC1
PMC9986671-41598_2023_30892_MOESM3_ESM.xlsx-GSE36980-Unnamed_228	infection (Fig. 1a and Supplementary 1). Pathway Analysis of upregulated genes showed AGE-RAGE and p5**3**  Supplementary Information 3	CLCN3	XKR4	TPX2	DNTTIP2	RPS20	DLD	TECPR2	KRBOX4	FOXK2	RNF145	DNAJC27
PMC9986671-41598_2023_30892_MOESM3_ESM.xlsx-GSE36980-Unnamed_250	infection (Fig. 1a and Supplementary 1). Pathway Analysis of upregulated genes showed AGE-RAGE and p5**3**  Supplementary Information 3	RPL26	CTNND2	ZMAT3	KPNA2	TMEM38A	STK24	CBX3	DNAJC8	ZNRD2	TADA1	ZFTRAF1
PMC9986671-41598_2023_30892_MOESM3_ESM.xlsx-GSE44770-Unnamed_13	infection (Fig. 1a and Supplementary 1). Pathway Analysis of upregulated genes showed AGE-RAGE and p5**3**  Supplementary Information 3	MNX1	ZFYVE1	NDST4	PKNOX1	SCAMP5	LIPA	HTR7	KMT5B	DAXX	TSEN54	ATF4	MRGPRE	ANKFY1	CD2AP	LIPH	RPS19	RETREG3	UNC5B	NUB1	ATP5F1C	GJA1	LONP2	CSNK2A1	ZC3H12C	NFU1	RAVER2	PSMD9
PMC9986671-41598_2023_30892_MOESM3_ESM.xlsx-GSE44770-Unnamed_221	infection (Fig. 1a and Supplementary 1). Pathway Analysis of upregulated genes showed AGE-RAGE and p5**3**  Supplementary Information 3	CNKSR2	C1D	EIF3H	TBC1D20	SLC25A26	RXRA	CES1	RGS3	EIF3A	ZNRF2	NEDD4	CBL	MGAT4C	MRPS31	SPTAN1	MYRIP	CYP3A7	ULK2	DECR2	NXT2	RPS17	SOX2	BBS9	ZNF646	AP4E1	RGL2
PMC9986671-41598_2023_30892_MOESM3_ESM.xlsx-GSE44770-Unnamed_231	infection (Fig. 1a and Supplementary 1). Pathway Analysis of upregulated genes showed AGE-RAGE and p5**3**  Supplementary Information 3	MSX1	GTF3C2	MAP3K20	UBE2N	LINGO2	SCARB1	TSPAN3	PPIF	TRIM25	SEC23B	TMOD3	PCDH1	THSD7B	NEDD4	SERTAD1	BCAT1	TMEM30A	ATP6V1C1	ID1	ZFP91	RPS13	SLC6A15	STK40	VPS37B	MRPS26	NUDCD3
PMC9986671-41598_2023_30892_MOESM3_ESM.xlsx-GSE44770-Unnamed_257	infection (Fig. 1a and Supplementary 1). Pathway Analysis of upregulated genes showed AGE-RAGE and p5**3**  Supplementary Information 3	POU3F3	MGA	PIK3R4	REST	PLEKHB2	GRK5	AKR1A1	PPP1R9B	RPL27A	FBXO8	CHD2	INPP5A	CNOT10	DDX5	OXR1	ROBO1	VEGFC	MLXIP	RPS27	FUBP3	TCEA1	SLC25A20	PNPLA7	NPM1
PMC9986671-41598_2023_30892_MOESM3_ESM.xlsx-GSE44770-Unnamed_259	infection (Fig. 1a and Supplementary 1). Pathway Analysis of upregulated genes showed AGE-RAGE and p5**3**  Supplementary Information 3	ADAM12	CDC5L	ZBTB2	OTUD1	CCNF	CAMTA1	OSMR	LASP1	CALU	SLC12A9	CALB2	KCNN3	NASP	SHARPIN	XPO5	KITLG	SSB	RPL27A	RPS21	MIDN	SH2B3	MYO9B	PNPLA7
PMC9986671-41598_2023_30892_MOESM3_ESM.xlsx-GSE44770-Unnamed_264	infection (Fig. 1a and Supplementary 1). Pathway Analysis of upregulated genes showed AGE-RAGE and p5**3**  Supplementary Information 3	HTRA4	EIF3K	NTNG1	FGFRL1	LGALS3	SYT2	MN1	MRTFA	CCDC126	NINJ1	MYBL1	MICAL2	CHD4	KLHL22	KLF5	AP3B1	PRDM6	FOXJ3	RPS21	SLC35F2	PDGFRA	PTPN1	SGSM3	TFAP4
PMC9986671-41598_2023_30892_MOESM3_ESM.xlsx-GSE44770-Unnamed_296	infection (Fig. 1a and Supplementary 1). Pathway Analysis of upregulated genes showed AGE-RAGE and p5**3**  Supplementary Information 3	GRM1	CD2BP2	SYN3	ELL2	ST8SIA5	DCTN6	FOXA2	JCAD	EXOSC4	INTS10	SMUG1	MANBA	CAND1	CAND2	ACAA2	KLHL21	RPS10	PTMA	PDPN	GNB2	PDK1	TBC1D17	DOLK
PMC9986671-41598_2023_30892_MOESM3_ESM.xlsx-GSE44770-Unnamed_373	infection (Fig. 1a and Supplementary 1). Pathway Analysis of upregulated genes showed AGE-RAGE and p5**3**  Supplementary Information 3	GAS1	SREBF2	NAV2	TCTA	FHOD3	MORN1	EYA1	AP1M1	DDX55	DOK2	RPS9	DLG2	ENSA	RPL10A	PON2	WSB2	SLU7	USP48	CKS1B	MAP1B	PCNX1	PRDM10	ST3GAL5
PMC9986671-41598_2023_30892_MOESM3_ESM.xlsx-GSE44770-Unnamed_431	infection (Fig. 1a and Supplementary 1). Pathway Analysis of upregulated genes showed AGE-RAGE and p5**3**  Supplementary Information 3	TMEM132D	ATG9B	NEDD4L	FBXL14	CHD6	TNPO1	ADO	RPS6KA2	ARMC5	TBC1D1	RPS19	PDE10A	MCM7	SSX2IP	GRAMD2B	ZFP36L1	BRD9	ISG20	MOCOS	SLC39A8
PMC9986671-41598_2023_30892_MOESM3_ESM.xlsx-GSE44770-Unnamed_432	infection (Fig. 1a and Supplementary 1). Pathway Analysis of upregulated genes showed AGE-RAGE and p5**3**  Supplementary Information 3	TMEM132E	SSU72	PRDM14	RAB10	ARHGEF10L	LBR	ASGR1	SYNPO	CLPP	RCN2	TNS3	LPIN1	MCM9	NFAT5	TM9SF3	DPP8	RPS2	IFT20	DHRS3	SLC26A11
PMC9986671-41598_2023_30892_MOESM3_ESM.xlsx-GSE44770-Unnamed_456	infection (Fig. 1a and Supplementary 1). Pathway Analysis of upregulated genes showed AGE-RAGE and p5**3**  Supplementary Information 3	PLEKHG3	RNASEH1	XKR5	RALGDS	CRY2	CFLAR	RPS15A	ACVRL1	DENND1C	GNG7	GADD45G	ADRM1	TPT1	RPS8	TNFAIP8	ABCC4	ILF3	CD164
PMC9986671-41598_2023_30892_MOESM3_ESM.xlsx-GSE44770-Unnamed_457	infection (Fig. 1a and Supplementary 1). Pathway Analysis of upregulated genes showed AGE-RAGE and p5**3**  Supplementary Information 3	TRPC5	SHARPIN	WDR47	VASP	ATP6V1B2	KLF1	CHN2	COL18A1	OGFR	ATOH8	RPS26	MND1	VEZT	ANKRD44	USP34	RPS5	MKKS	ZNF319	OSBPL8
PMC9986671-41598_2023_30892_MOESM3_ESM.xlsx-GSE44770-Unnamed_490	infection (Fig. 1a and Supplementary 1). Pathway Analysis of upregulated genes showed AGE-RAGE and p5**3**  Supplementary Information 3	STXBP5	PINX1	WWP2	TENT5C	RPL38	RPAP1	FKBPL	SORBS1	ELP3	ARMC9	BASP1	BANP	RPS20	DNMT3B	PNKP	REST	SERAC1	WBP2
PMC9986671-41598_2023_30892_MOESM3_ESM.xlsx-GSE44770-Unnamed_497	infection (Fig. 1a and Supplementary 1). Pathway Analysis of upregulated genes showed AGE-RAGE and p5**3**  Supplementary Information 3	ROBO2	UQCRFS1	NFIC	CAPZA2	ARMC8	SIGLEC12	TPM1	IPO8	ZNF398	ATP1B1	RPS24	SLC44A1	CHSY1	RPL7A	CTDSPL	RBBP6
PMC9986671-41598_2023_30892_MOESM3_ESM.xlsx-GSE44770-Unnamed_531	infection (Fig. 1a and Supplementary 1). Pathway Analysis of upregulated genes showed AGE-RAGE and p5**3**  Supplementary Information 3	OTOP1	RAB40C	TOM1L1	MACROH2A1	AKAP5	PLEKHG6	DIAPH3	TOR1B	GLI1	ZSCAN2	SPPL2A	LMO4	ZMYND8	RPS19	RAB10	FADD
PMC9986671-41598_2023_30892_MOESM3_ESM.xlsx-GSE44770-Unnamed_534	infection (Fig. 1a and Supplementary 1). Pathway Analysis of upregulated genes showed AGE-RAGE and p5**3**  Supplementary Information 3	VWC2	MXI1	TNIK	PPP2R5A	NRSN1	TENT5C	PTP4A1	DOCK5	PALB2	TRIM8	USP37	FBL	TBL1XR1	RPS19	PDK1	APOC1	SLC35E3
PMC9986671-41598_2023_30892_MOESM3_ESM.xlsx-GSE44770-Unnamed_559	infection (Fig. 1a and Supplementary 1). Pathway Analysis of upregulated genes showed AGE-RAGE and p5**3**  Supplementary Information 3	WNT3A	ZMIZ1	EFHB	LSM11	ADCY5	TMEM123	WDSUB1	LRIG2	DNAJC9	RPL14	SPRY4	HSPA2	PKD1	RPS29	VAT1	STXBP5	MAPRE1
PMC9986671-41598_2023_30892_MOESM3_ESM.xlsx-GSE44770-Unnamed_563	infection (Fig. 1a and Supplementary 1). Pathway Analysis of upregulated genes showed AGE-RAGE and p5**3**  Supplementary Information 3	FGFR3	LUC7L	BNC2	ZFYVE21	RPL14	ZMAT4	HABP2	CAPN13	NFAT5	RIOK3	CHMP2A	KLF10	CRIPTO	RPS25	SETDB1	SLC20A1
PMC9986671-41598_2023_30892_MOESM3_ESM.xlsx-GSE44770-Unnamed_566	infection (Fig. 1a and Supplementary 1). Pathway Analysis of upregulated genes showed AGE-RAGE and p5**3**  Supplementary Information 3	MEGF11	RPL37	THBD	RUFY2	GABRA2	GAS2L1	CPT1A	LUZP1	LAPTM5	ASNSD1	MACROH2A1	SLC35F2	H4C8	OCEL1	TCEAL8
PMC9986671-41598_2023_30892_MOESM3_ESM.xlsx-GSE44770-Unnamed_569	infection (Fig. 1a and Supplementary 1). Pathway Analysis of upregulated genes showed AGE-RAGE and p5**3**  Supplementary Information 3	HAPLN4	JUNB	PHACTR3	ZNF276	TPK1	SPECC1	TIAM2	RPL36A	ADAT3	SPRED1	LATS1	RALGPS2	CRIPTO	RPS21	UBTD1
PMC9986671-41598_2023_30892_MOESM3_ESM.xlsx-GSE44770-Unnamed_597	infection (Fig. 1a and Supplementary 1). Pathway Analysis of upregulated genes showed AGE-RAGE and p5**3**  Supplementary Information 3	HES7	PML	DYNLL1	RIMS2	SPRY1	OLA1	RPS14	RPS9	MAPK7	SSBP4	DLC1	MTHFD1L	DPM2
PMC9986671-41598_2023_30892_MOESM3_ESM.xlsx-GSE44770-Unnamed_604	infection (Fig. 1a and Supplementary 1). Pathway Analysis of upregulated genes showed AGE-RAGE and p5**3**  Supplementary Information 3	SLC5A8	FDFT1	LEP	VAMP5	SALL3	ANKRD7	RPS11	TRAFD1	ZNF184	BASP1	BMPER	NFYA	FAM83G
PMC9986671-41598_2023_30892_MOESM3_ESM.xlsx-GSE44770-Unnamed_628	infection (Fig. 1a and Supplementary 1). Pathway Analysis of upregulated genes showed AGE-RAGE and p5**3**  Supplementary Information 3	PCDHGA12	MOCS3	CMBL	YY1	ERG	C1GALT1	RPS25	STIP1	OGA	CBX1	ZCCHC7	SNAPC5
PMC9986671-41598_2023_30892_MOESM3_ESM.xlsx-GSE44770-Unnamed_630	infection (Fig. 1a and Supplementary 1). Pathway Analysis of upregulated genes showed AGE-RAGE and p5**3**  Supplementary Information 3	HRK	PHF20	AFG3L2	SMCHD1	CLEC4F	TUBE1	RPS21	SLC15A3	CBX5	HELZ	CABP1	FLCN
PMC9986671-41598_2023_30892_MOESM3_ESM.xlsx-GSE48350-Unnamed_626	infection (Fig. 1a and Supplementary 1). Pathway Analysis of upregulated genes showed AGE-RAGE and p5**3**  Supplementary Information 3	KAT7	BTBD9	LSM14B	EHMT1	CAPN2	GHITM	EPHB3	USP9X	RPS27	ATP6V0D1	CHMP4A	SPG11	ARHGAP35	TRMT61B	SAMD4B	RFXAP	TMEM9
PMC9986671-41598_2023_30892_MOESM3_ESM.xlsx-GSE48350-Unnamed_661	infection (Fig. 1a and Supplementary 1). Pathway Analysis of upregulated genes showed AGE-RAGE and p5**3**  Supplementary Information 3	IGHMBP2	RPS27	ABLIM2	INAFM1	EIF6	HMGB1	LRSAM1	MNT	ACAT1	EMC8	NME1	FH	TBRG1	SCAF11	BMPR1B	DPH2	ESD	ARID3B
PMC9986671-41598_2023_30892_MOESM3_ESM.xlsx-GSE48350-Unnamed_664	infection (Fig. 1a and Supplementary 1). Pathway Analysis of upregulated genes showed AGE-RAGE and p5**3**  Supplementary Information 3	RPS29	DNAJB5	FAM98B	ARF4	GPHN	EEA1	CRIPT	PMVK	SLC31A1	NFX1	RECQL5	ERICH1	THAP7	PZP	DPH5	ZNF655	NEURL3
PMC9986671-41598_2023_30892_MOESM3_ESM.xlsx-GSE48350-Unnamed_678	infection (Fig. 1a and Supplementary 1). Pathway Analysis of upregulated genes showed AGE-RAGE and p5**3**  Supplementary Information 3	RTN3	TMED9	RHEBL1	GLCE	SIRT6	NUP50	MZT2A	EBP	NADK2	MRFAP1	ATP6V0E2	SPSB3	STARD3	MIER1	CDH13	RPS29	SLC25A4	SMDT1
PMC9986671-41598_2023_30892_MOESM3_ESM.xlsx-GSE48350-Unnamed_734	infection (Fig. 1a and Supplementary 1). Pathway Analysis of upregulated genes showed AGE-RAGE and p5**3**  Supplementary Information 3	DCAF8	DAP3	RPS29	ANKRD11	AREL1	IFNGR1	SOCS7	BRMS1L	MICAL2	H2AZ2	GPSM2	NDUFB3	SIRT2	NDRG3	TOMM20	RBM12	B3GNT4
PMC9986671-41598_2023_30892_MOESM3_ESM.xlsx-GSE48350-Unnamed_975	infection (Fig. 1a and Supplementary 1). Pathway Analysis of upregulated genes showed AGE-RAGE and p5**3**  Supplementary Information 3	SLC39A10	GTF3C5	EIF4H	RNF167	TSPYL4	TESK1	RPL35A	ATP5ME	ANKRD54	LMBRD2	TMEM116	SFT2D2	MANSC1
PMC9986671-41598_2023_30892_MOESM3_ESM.xlsx-GSE48350-Unnamed_1018	infection (Fig. 1a and Supplementary 1). Pathway Analysis of upregulated genes showed AGE-RAGE and p5**3**  Supplementary Information 3	EIF4EBP2	THAP2	SREBF1	ERH	RPL10	ZSWIM6	STAM	SEC13	RITA1	ASL	NTHL1
PMC9986671-41598_2023_30892_MOESM3_ESM.xlsx-GSE48350-Unnamed_1140	infection (Fig. 1a and Supplementary 1). Pathway Analysis of upregulated genes showed AGE-RAGE and p5**3**  Supplementary Information 3	DDX1	NDUFV2	RPL10A	DNAJC14	MAP4K1	PEBP1	TAF15	LRIF1	SART1	CITED2
PMC9986671-41598_2023_30892_MOESM3_ESM.xlsx-GSE48350-Unnamed_1234	infection (Fig. 1a and Supplementary 1). Pathway Analysis of upregulated genes showed AGE-RAGE and p5**3**  Supplementary Information 3	ANKRD13C	DYNC1LI1	CHMP1B	TCTN3	RPL10	CHCHD2	DNAAF11
PMC9986671-41598_2023_30892_MOESM3_ESM.xlsx-GSE48350-Unnamed_1237	infection (Fig. 1a and Supplementary 1). Pathway Analysis of upregulated genes showed AGE-RAGE and p5**3**  Supplementary Information 3	FAM216A	CLPP	PSENEN	C1QTNF6	RPL15	TRNT1	MRPL40
PMC9986671-41598_2023_30892_MOESM3_ESM.xlsx-GSE48350-Unnamed_1279	infection (Fig. 1a and Supplementary 1). Pathway Analysis of upregulated genes showed AGE-RAGE and p5**3**  Supplementary Information 3	PKM	ZC3H10	HS2ST1	ILF3	TARS1	GMPR2	LRRC58
PMC9986671-41598_2023_30892_MOESM3_ESM.xlsx-GSE48350-Unnamed_1297	infection (Fig. 1a and Supplementary 1). Pathway Analysis of upregulated genes showed AGE-RAGE and p5**3**  Supplementary Information 3	RAB10	RPL15	ZFTRAF1	M6PR	OPA3	NADK2
PMC9986671-41598_2023_30892_MOESM3_ESM.xlsx-GSE48350-Unnamed_1299	infection (Fig. 1a and Supplementary 1). Pathway Analysis of upregulated genes showed AGE-RAGE and p5**3**  Supplementary Information 3	VAPA	RPL18	JPT1	REEP6	SIGMAR1
PMC9986671-41598_2023_30892_MOESM3_ESM.xlsx-GSE48350-Unnamed_1311	infection (Fig. 1a and Supplementary 1). Pathway Analysis of upregulated genes showed AGE-RAGE and p5**3**  Supplementary Information 3	SIL1	LRPPRC	ZNF276	TFDP2	RPL36A	PPM1G
PMC9986671-41598_2023_30892_MOESM3_ESM.xlsx-GSE48350-Unnamed_1319	infection (Fig. 1a and Supplementary 1). Pathway Analysis of upregulated genes showed AGE-RAGE and p5**3**  Supplementary Information 3	ZRANB2	ABHD12	EIPR1	RPL35A	CCNF
PMC9986671-41598_2023_30892_MOESM3_ESM.xlsx-GSE48350-Unnamed_1402	infection (Fig. 1a and Supplementary 1). Pathway Analysis of upregulated genes showed AGE-RAGE and p5**3**  Supplementary Information 3	RPL35A	PRCP	TUFM	TOMM5	NUP50
PMC9986671-41598_2023_30892_MOESM3_ESM.xlsx-GSE48350-Unnamed_1520	infection (Fig. 1a and Supplementary 1). Pathway Analysis of upregulated genes showed AGE-RAGE and p5**3**  Supplementary Information 3	VBP1	USP31	DDX56	UBALD1	RPL35A
PMC9986671-41598_2023_30892_MOESM3_ESM.xlsx-GSE140829-Unnamed_109	infection (Fig. 1a and Supplementary 1). Pathway Analysis of upregulated genes showed AGE-RAGE and p5**3**  Supplementary Information 3	TCHP	GGPS1	CNST	TMUB2	MEGF9	RRP12	USP5	GTPBP1	RPS25	WDR81	EXOC4	MAP2K7	VASP	TPT1	SNRPA	RPS2	POLE3	REV1	UBTD1	TBC1D24	ZFPM1	KDM4B	HAUS8	ATP5MC2	TOM1L2	RPL30	WTAP	ZNF775	ASB6	R3HDM1	PAFAH2	RPL10A	AGPAT1	PNKP	H4C8	PTOV1	RHBDD1	CCDC25	POU2F2	ACBD3
PMC9986671-41598_2023_30892_MOESM3_ESM.xlsx-GSE140829-Unnamed_126	infection (Fig. 1a and Supplementary 1). Pathway Analysis of upregulated genes showed AGE-RAGE and p5**3**  Supplementary Information 3	ARMC7	RPS25	HNRNPF	UBE2N	NGDN	STAMBP	DAG1	PPP1R7	MYH9	TKT	DYRK1B	MAGIX	RASA2	RANBP3	ATP6V0E1	ARRDC3	MTF1	GNL2	DDAH2	SCD	POLR2L	ABCG1	MTX1	WIPI1	PRDX4	RPL18A	DHCR7	NAGPA	COQ3	CST3	VEZT	CTCF
PMC9986671-41598_2023_30892_MOESM3_ESM.xlsx-GSE140829-Unnamed_131	infection (Fig. 1a and Supplementary 1). Pathway Analysis of upregulated genes showed AGE-RAGE and p5**3**  Supplementary Information 3	NAIF1	COIL	EXOC4	PLEC	AAAS	CCDC25	COQ8B	ELP4	RBSN	NSD1	SNRPA	RPS29	ZNF282	DTX3	FADD	H4C8	GLYCTK	HS1BP3	RPS12	HLX	PRPF6	POLR2A	RPL41	HMGCS1	SNRPA1	CLASP1	CHMP2A	DCP1A	UTP6
PMC9986671-41598_2023_30892_MOESM3_ESM.xlsx-GSE140829-Unnamed_175	infection (Fig. 1a and Supplementary 1). Pathway Analysis of upregulated genes showed AGE-RAGE and p5**3**  Supplementary Information 3	RPS14	KRCC1	STAMBP	BCAP31	METTL9	OSBP	RPL18A	QSOX1	ZCCHC24	DBP	PGAM1	RTN3	VASP	BEX2	SERTAD1	UCK2	UBE2E1	KHDC4	RPS16	H2AJ	TAF15
PMC9986671-41598_2023_30892_MOESM3_ESM.xlsx-GSE140829-Unnamed_176	infection (Fig. 1a and Supplementary 1). Pathway Analysis of upregulated genes showed AGE-RAGE and p5**3**  Supplementary Information 3	ZNF609	SBNO2	RPS16	SNRPC	YIPF3	RAB11B	PEF1	LONP1	CD53	TFEB	PPP2R5E	SIRT7	KLHL12	ZRANB2	NUAK2	SCAND1	MRPL42	RPL18A	MYH9	MAPK14
PMC9986671-41598_2023_30892_MOESM3_ESM.xlsx-GSE140829-Unnamed_181	infection (Fig. 1a and Supplementary 1). Pathway Analysis of upregulated genes showed AGE-RAGE and p5**3**  Supplementary Information 3	TLN1	ZNF623	CSTF2	UBR4	BCL7B	ZCCHC7	MYD88	RPS25	CD59	WAS	H2BC12	NKTR	ATP2A3	SLC44A1	CORO7	CYBA	TUT1	ZBTB45	PSME3	TMEM185B	KDM4B	RPL32
PMC9986671-41598_2023_30892_MOESM3_ESM.xlsx-GSE140829-Unnamed_187	infection (Fig. 1a and Supplementary 1). Pathway Analysis of upregulated genes showed AGE-RAGE and p5**3**  Supplementary Information 3	STK11IP	SUPT4H1	SRA1	CNOT3	RBM45	RPS3A	SLC25A29	XPO4	KIF3B	SHISA5	CDK2AP2	ANAPC7	PDLIM7	RAB11B	AIDA	ATP2A2	UBE2D3	MBOAT7	H2AC21	RPS25	RAB3IP
PMC9986671-41598_2023_30892_MOESM3_ESM.xlsx-GSE140829-Unnamed_206	infection (Fig. 1a and Supplementary 1). Pathway Analysis of upregulated genes showed AGE-RAGE and p5**3**  Supplementary Information 3	TMEM123	TAB1	RPS14	TADA3	MMUT	CWC15	GPR132	RGS14	MDH1	CCDC127	GLMN	DBP	DIAPH1	RPL12	TSPAN4	PLEKHA2	MRPL4	MATR3	SGPL1
PMC9986671-41598_2023_30892_MOESM3_ESM.xlsx-GSE140829-Unnamed_214	infection (Fig. 1a and Supplementary 1). Pathway Analysis of upregulated genes showed AGE-RAGE and p5**3**  Supplementary Information 3	LRP10	TAF6	PFDN5	TLN1	TTLL12	SERBP1	RPL35	RPS3A	RPS6	SSBP4	PEF1	CD59	PNRC2	CDK2AP2	THRAP3	CHERP	SGF29	NDRG1	ZBTB40	RBM4	TSC22D3
PMC9986671-41598_2023_30892_MOESM3_ESM.xlsx-GSE140829-Unnamed_217	infection (Fig. 1a and Supplementary 1). Pathway Analysis of upregulated genes showed AGE-RAGE and p5**3**  Supplementary Information 3	CASP8	RPL32	KHDC4	BANP	STK11IP	RUVBL2	RPL28	VAC14	ERF	FOXO1	MIB2	MRPS18C	H2BC12	SNRPB2	CCT7	RBM27	EIF4A1	THRAP3	RHOG
PMC9986671-41598_2023_30892_MOESM3_ESM.xlsx-GSE140829-Unnamed_219	infection (Fig. 1a and Supplementary 1). Pathway Analysis of upregulated genes showed AGE-RAGE and p5**3**  Supplementary Information 3	KDM6B	RPL36	STARD3	RPS29	PRMT3	MUL1	RPL41	KHDC4	MAFG	NFE2L1	FKBP1A	TMTC4	RFX1	BUB3	ADRM1	YIPF3	BCL7B	CCNL1	HES4	RHOQ
PMC9986671-41598_2023_30892_MOESM3_ESM.xlsx-GSE140829-Unnamed_235	infection (Fig. 1a and Supplementary 1). Pathway Analysis of upregulated genes showed AGE-RAGE and p5**3**  Supplementary Information 3	LSM1	LRRC46	RAB3GAP1	POP7	EIF4A1	CYP4F12	MRPL22	RHOG	TECR	HOXC6	CUX1	FBL	RPL5	DUS1L	KLHL18
PMC9986671-41598_2023_30892_MOESM3_ESM.xlsx-GSE140829-Unnamed_264	infection (Fig. 1a and Supplementary 1). Pathway Analysis of upregulated genes showed AGE-RAGE and p5**3**  Supplementary Information 3	TOMM20	SLC25A3	EIF3H	MMUT	NFKBIB	TMEM11	PRR13	TUBG1	ARNT	RAD9A	RPL41
PMC9986671-41598_2023_30892_MOESM3_ESM.xlsx-GSE140829-Unnamed_269	infection (Fig. 1a and Supplementary 1). Pathway Analysis of upregulated genes showed AGE-RAGE and p5**3**  Supplementary Information 3	ANKZF1	NDUFB5	SMARCC2	RPL4	POLDIP3	ZNF646	CYLD	ARID4B	REPIN1	PFN1	RPL12
PMC9986671-41598_2023_30892_MOESM3_ESM.xlsx-GSE140829-Unnamed_272	infection (Fig. 1a and Supplementary 1). Pathway Analysis of upregulated genes showed AGE-RAGE and p5**3**  Supplementary Information 3	POLDIP3	NDUFA1	RAB27A	RPL32	TESK2	HSP90AA1	MFSD13A	ANGEL2	RECQL	ASL	MAEA
PMC9986671-41598_2023_30892_MOESM3_ESM.xlsx-GSE140829-Unnamed_273	infection (Fig. 1a and Supplementary 1). Pathway Analysis of upregulated genes showed AGE-RAGE and p5**3**  Supplementary Information 3	STRN3	SEC24C	NOL11	RPL35	RAVER1	ARNT	TRIM4	SDCBP	JMJD6	BANP	RPS8
PMC9986671-41598_2023_30892_MOESM3_ESM.xlsx-GSE140829-Unnamed_275	infection (Fig. 1a and Supplementary 1). Pathway Analysis of upregulated genes showed AGE-RAGE and p5**3**  Supplementary Information 3	SLC4A1AP	SPG21	SREBF1	DAPK3	HDGFL2	GTF3C5	RPS2	TBCA	EIF4A1	DGUOK	SIAH1	RNF41
PMC9986671-41598_2023_30892_MOESM3_ESM.xlsx-GSE140829-Unnamed_293	infection (Fig. 1a and Supplementary 1). Pathway Analysis of upregulated genes showed AGE-RAGE and p5**3**  Supplementary Information 3	OGT	SCAND1	RNH1	RPS6	TMEM120A	CTSA	ELAC2	CCT7	NR4A2	GTDC1	TMTC4
PMC9986671-41598_2023_30892_MOESM3_ESM.xlsx-GSE140829-Unnamed_322	infection (Fig. 1a and Supplementary 1). Pathway Analysis of upregulated genes showed AGE-RAGE and p5**3**  Supplementary Information 3	AGGF1	RPL30	RAB1B	DPP8	HIGD1A	DDX55	DPP3	CLUAP1
PMC9986671-41598_2023_30892_MOESM3_ESM.xlsx-GSE140829-Unnamed_324	infection (Fig. 1a and Supplementary 1). Pathway Analysis of upregulated genes showed AGE-RAGE and p5**3**  Supplementary Information 3	ZFAND1	RPL32	POLR2A	MARK3	UBE2F	CREB1	ANKZF1	RPL4
PMC9986671-41598_2023_30892_MOESM3_ESM.xlsx-GSE140829-Unnamed_325	infection (Fig. 1a and Supplementary 1). Pathway Analysis of upregulated genes showed AGE-RAGE and p5**3**  Supplementary Information 3	COX6B1	GLE1	HAUS8	TMEM115	UBE2C	ATG4B	ARHGAP26	RPL5
PMC9986671-41598_2023_30892_MOESM3_ESM.xlsx-GSE140829-Unnamed_327	infection (Fig. 1a and Supplementary 1). Pathway Analysis of upregulated genes showed AGE-RAGE and p5**3**  Supplementary Information 3	HIGD1A	CLP1	POLR2H	CYP4V2	PINX1	DDX23	NFKBIB	RPL32
PMC9986671-41598_2023_30892_MOESM3_ESM.xlsx-GSE140829-Unnamed_329	infection (Fig. 1a and Supplementary 1). Pathway Analysis of upregulated genes showed AGE-RAGE and p5**3**  Supplementary Information 3	UBE2W	DAPK3	POLR2L	SGTA	GET4	HMGCL	ABCF2	RPL35
PMC9986671-41598_2023_30892_MOESM3_ESM.xlsx-GSE140829-Unnamed_333	infection (Fig. 1a and Supplementary 1). Pathway Analysis of upregulated genes showed AGE-RAGE and p5**3**  Supplementary Information 3	GNB1L	RPL41	FRAT1	ADD1	R3HDM1	POLM	RPL29
PMC9986671-41598_2023_30892_MOESM3_ESM.xlsx-GSE140829-Unnamed_334	infection (Fig. 1a and Supplementary 1). Pathway Analysis of upregulated genes showed AGE-RAGE and p5**3**  Supplementary Information 3	OTUB1	TRIM4	RPL18A	RPL4	NAP1L4	ZNF143
PMC9986671-41598_2023_30892_MOESM3_ESM.xlsx-GSE140829-Unnamed_335	infection (Fig. 1a and Supplementary 1). Pathway Analysis of upregulated genes showed AGE-RAGE and p5**3**  Supplementary Information 3	RNF4	IMPA1	LONP1	HNRNPR	RPL5	SCD	RPL41
PMC9986671-41598_2023_30892_MOESM3_ESM.xlsx-GSE140829-Unnamed_338	infection (Fig. 1a and Supplementary 1). Pathway Analysis of upregulated genes showed AGE-RAGE and p5**3**  Supplementary Information 3	HNRNPR	CTDP1	POR	GTPBP4	RPL36	TRIP6
PMC9986671-41598_2023_30892_MOESM3_ESM.xlsx-GSE140829-Unnamed_339	infection (Fig. 1a and Supplementary 1). Pathway Analysis of upregulated genes showed AGE-RAGE and p5**3**  Supplementary Information 3	PHAX	RPL12	SLC44A1	NAIF1	RPL22	DUS1L
PMC9986671-41598_2023_30892_MOESM3_ESM.xlsx-GSE140829-Unnamed_343	infection (Fig. 1a and Supplementary 1). Pathway Analysis of upregulated genes showed AGE-RAGE and p5**3**  Supplementary Information 3	GTPBP4	ERP44	PALS1	EHD4	RPL41	SF3B4
PMC9986671-41598_2023_30892_MOESM3_ESM.xlsx-GSE140829-Unnamed_345	infection (Fig. 1a and Supplementary 1). Pathway Analysis of upregulated genes showed AGE-RAGE and p5**3**  Supplementary Information 3	IRF2BP2	MAEA	CWC27	ATG2A	CYLD	RPL12
PMC9986671-41598_2023_30892_MOESM3_ESM.xlsx-GSE140829-Unnamed_351	infection (Fig. 1a and Supplementary 1). Pathway Analysis of upregulated genes showed AGE-RAGE and p5**3**  Supplementary Information 3	COQ10B	GPR108	PI4KA	HMGN2	BCLAF1	RPS8
PMC9986671-41598_2023_30892_MOESM3_ESM.xlsx-GSE140829-Unnamed_357	infection (Fig. 1a and Supplementary 1). Pathway Analysis of upregulated genes showed AGE-RAGE and p5**3**  Supplementary Information 3	RPL10A	YDJC	CDK2AP2	PGD	ABHD12	DHFR2
PMC9986671-41598_2023_30892_MOESM3_ESM.xlsx-GSE140829-Unnamed_377	infection (Fig. 1a and Supplementary 1). Pathway Analysis of upregulated genes showed AGE-RAGE and p5**3**  Supplementary Information 3	HAUS8	PRMT7	SH3GLB1	RPL18A	PRMT5
PMC9978779-Table_4.XLSX-ASD-related_risk-Unnamed_136	by fold-change signs x –log10 [p-value]—were positively enriched for ASD-related gene sets (summarized in **Supplementary Tables S4**)  Click here for additional data file	TYMP	ATP6V1E1	AMT	EIF3G	STRN4	DNAH5	RPL10
PMC9978779-Table_4.XLSX-ASD-related_risk-Unnamed_166	by fold-change signs x –log10 [p-value]—were positively enriched for ASD-related gene sets (summarized in **Supplementary Tables S4**)  Click here for additional data file	RPS19	UNC13A	BIRC6	GALNT14	ADNP	ADAM33	VIP
PMC9978779-Table_4.XLSX-ASD-related_risk-Unnamed_258	by fold-change signs x –log10 [p-value]—were positively enriched for ASD-related gene sets (summarized in **Supplementary Tables S4**)  Click here for additional data file	RPL18	GRSF1	DPYSL2	MDGA2	SLC4A3	NEDD9
PMC9978779-Table_4.XLSX-ASD-related_risk-Unnamed_318	by fold-change signs x –log10 [p-value]—were positively enriched for ASD-related gene sets (summarized in **Supplementary Tables S4**)  Click here for additional data file	RPS15A	TERF2	BIN1	OXTR	AKAP9	THAP5
PMC9978779-Table_4.XLSX-ASD-related_risk-Unnamed_375	by fold-change signs x –log10 [p-value]—were positively enriched for ASD-related gene sets (summarized in **Supplementary Tables S4**)  Click here for additional data file	LRRC20	FOXG1	RPL10	GLUL	NCOR1
PMC9968345-41467_2023_36790_MOESM3_ESM.xlsx-SupplementaryTable-S1-V137	cells, such as lymphocytes, macrophages, microglial cells, dendritic cells, neurons, and others (Supplementary Data **1)**  Supplementary Data 1	TENM4	ZAP70	H1-4	CADM4	HLA-DMA	APOC1	RPS11	RHOJ
PMC9973477-2021_280405_vanderZWET_TABLES1_SUPPL.xlsx-STAT5_dreme_4-Gene_Name		FRA10AC1	TIMM9	KIAA0586	BMF	RPS17	DNAH2	NABP1	CFAP299	HUS1	MTSS1	S1PR3
PMC9948080-Table_1.xls-Sheet1-Unnamed_28	cell types in the tumor microenvironment based on the validated gene signature matrix ( **Supplementary Table S1**)  Click here for additional data file	XRCC6	RPS7	CD1C	MLPH	CDC5L	KIR2DL3	TNFRSF10C	EMP3	RAET1E	EMP1	IL26
PMC9954093-cells-12-00578.nxml--Gene_Symbol	however, during analysis, the data is first normalized and then corrected for the covariates. **Table 4**  Best-eSNP-eGene pairs for the MINUS DISEASE dataset showing the summary statistics from the eQTL analysis and the results of testing the significance of the interaction between genotype and disease on gene expression. The Best-eSNP, in this case, is defined as the most significant cis-eQTL associated with each eGene (smallest recorded q-value). Beta corresponds to the slope coefficient for the multivariate linear model and is an estimation of the eSNP effect size on gene expression variance. The table shows the test p-values for each coefficient of the linear model to test the effect of genotype and disease on gene expression and their interaction, as well as the model p-value. eGenes that presented a statistically significant interaction between eSNP genotype and disease status (p-value ≤ 0.05) are highlighted in greeneGeneZSCAN9ERAP2TOB2P1PSG7AQP11RP1-97J1.2LOC646029RPS26IL36RNCASP1P2LYNX1ANAPC4MIR4804ZFYVE19AC104135.2GBP3OR2F1FUT10MIR3927GPR132ERICH1DNAJC15AGATAS2R64PAC009542.2GTSF1CBLBSOHLH2KANSL1-AS1NSUN7NSFNDUFS5CASQ1NPM1P35PTTG1C8orf46C8orf89LINC00654MTPAPCARD17SLC13A5LINC01273LOC101928775VN1R84PCPS1FGF12-AS1MYRFITPKB-IT1MIR4299CITF22-49E9.3SLC30A8CTC-482H14.5PROSER2-AS1PKN3	ZSCAN9	PSG7	ERAP2	AQP11	RPS26	MLLT10	IL36RN	LYNX1	ZFYVE19	HJURP	ANAPC4	OR2F1	GBP3	FUT10	NSUN7	CBLB	GPR132	GTSF1	SLC13A5	CASQ1	MTPAP	CPS1	AGA	SOHLH2	VXN	NDUFS5	FGF19
PMC9954093-cells-12-00578.nxml--Unnamed_0	however, during analysis, the data is first normalized and then corrected for the covariates. **Table 4**  Best-eSNP-eGene pairs for the MINUS DISEASE dataset showing the summary statistics from the eQTL analysis and the results of testing the significance of the interaction between genotype and disease on gene expression. The Best-eSNP, in this case, is defined as the most significant cis-eQTL associated with each eGene (smallest recorded q-value). Beta corresponds to the slope coefficient for the multivariate linear model and is an estimation of the eSNP effect size on gene expression variance. The table shows the test p-values for each coefficient of the linear model to test the effect of genotype and disease on gene expression and their interaction, as well as the model p-value. eGenes that presented a statistically significant interaction between eSNP genotype and disease status (p-value ≤ 0.05) are highlighted in greeneGeneZSCAN9ERAP2TOB2P1PSG7AQP11RP1-97J1.2LOC646029RPS26IL36RNCASP1P2LYNX1ANAPC4MIR4804ZFYVE19AC104135.2GBP3OR2F1FUT10MIR3927GPR132ERICH1DNAJC15AGATAS2R64PAC009542.2GTSF1CBLBSOHLH2KANSL1-AS1NSUN7NSFNDUFS5CASQ1NPM1P35PTTG1C8orf46C8orf89LINC00654MTPAPCARD17SLC13A5LINC01273LOC101928775VN1R84PCPS1FGF12-AS1MYRFITPKB-IT1MIR4299CITF22-49E9.3SLC30A8CTC-482H14.5PROSER2-AS1PKN3	ZSCAN9	ERAP2	PSG7	AQP11	RPS26	IL36RN	LYNX1	ANAPC4	ZFYVE19	GBP3	OR2F1	FUT10	GPR132	ERICH1	DNAJC15	AGA	GTSF1	CBLB	SOHLH2	NSUN7	NSF	NDUFS5	CASQ1	PTTG1	VXN	C8orf89	MTPAP	SLC13A5	CPS1	MYRF	SLC30A8	PKN3
PMC9951459-40104_2022_813_MOESM8_ESM.xlsx-Selective_sweeps_genes-Unnamed_63	in the genomes of the four studied chicken breeds by three different statistics (Table S**5**)  Additional file 8: Table S5. Selection sweeps identified in the genomes of the studied chicken breeds by three different statistics	RNF121	C1QTNF7	PRPF39	SELENOT	APBA2	MEX3B	RIPOR1	GAS8	SFI1	ATP5PD	PIPOX	RPL11	OCLN	RAB8A
PMC9951432-12860_2023_468_MOESM4_ESM.xls-Supplementary_Table_1-Unnamed_4	Supplementary Material 4	ANKRD31	B9D1	BZW1	BTBD9	CSNK2B	CSGALNACT2	DNAJC8	EBPL	GARIN1A	FRRS1	GPR65	GABARAPL2	H3-3A	JMJD8	MRPS21	MRPS36	NICN1	RDH10	ROPN1L	RPL10	RPL34	SMDT1	SLAIN2	ZSCAN12	ZNF391
PMC9951432-12860_2023_468_MOESM4_ESM.xls-Supplementary_Table_3-Unnamed_4	Supplementary Material 4	ACTRT2	ANKRD31	DNPEP	B9D1	FOXJ3	GSTM1	LYPD4	MLLT11	ODF1	ROPN1L	RPL10	RPL10A	RPL37	RPS11	SELENOW	SGK1	SLC36A3	UBB	VAMP2
PMC9942321-12916_2023_2766_MOESM1_ESM.xlsx-S4-Unnamed_21	differential gene expression across different time windows were assessed in monocytes (M, Additional file **1**)  Additional file 1: Table S1. Differentially expressed genes (DEGs) significant to time point (TP) p-value < 0.02 on the contrasts IS TP vs. VRFC (TP0). Table S2. Enriched canonical pathways overrepresented in all time points (TP) (Fisher's p-value < 0.05). Table S3. Predicted upstream regulators in all time points (TP) (Fishers' p-value < 0.05). Table S4. Differentially expressed genes (DEGs) distributed per GEDI map tile based on Pearson's correlation of gene expression values. Table S5. Differentially expressed genes (DEGs) distributed per SOM profile based on Euclidean distance. Table S6. GO terms for biological processes enriched in the SOM profiles from Fig. 6. Table S7. Subject demographics and relevant clinical characteristics in the time bins analyzed after regrouping per IS etiology. Table S8. Differentially expressed genes (DEGs) significant to time point (TP) p-value < 0.02 on the contrasts IS TP-IS etiology vs. VRFC (TP0). Table S9. DEGs distributed per SOM profile in all IS etiologies, based on Euclidean distance. Table S10. GO terms for biological processes enriched in the SOM profiles from Fig. 9, for all IS etiologies. Table S11. Genes in WGCNA modules associated time (h). Table S12. Hub genes in the modules significant to time (h). Table S13. HumanBase functional clustering of hub genes from time-associated modules and their corresponding gene ontology terms. Table S14. Correlation between NIHSS at admission and expression of time-associated hub genes	CMIP	SHCBP1	LSM3	BCLAF1	GIMAP7	VAMP7	FLRT2	ZNF229	THSD7A	INTS10	RPS28	TMEM8B	HIGD2A	NPIPA5	C12orf50	GOLGB1
PMC9942321-12916_2023_2766_MOESM1_ESM.xlsx-S4-Unnamed_28	differential gene expression across different time windows were assessed in monocytes (M, Additional file **1**)  Additional file 1: Table S1. Differentially expressed genes (DEGs) significant to time point (TP) p-value < 0.02 on the contrasts IS TP vs. VRFC (TP0). Table S2. Enriched canonical pathways overrepresented in all time points (TP) (Fisher's p-value < 0.05). Table S3. Predicted upstream regulators in all time points (TP) (Fishers' p-value < 0.05). Table S4. Differentially expressed genes (DEGs) distributed per GEDI map tile based on Pearson's correlation of gene expression values. Table S5. Differentially expressed genes (DEGs) distributed per SOM profile based on Euclidean distance. Table S6. GO terms for biological processes enriched in the SOM profiles from Fig. 6. Table S7. Subject demographics and relevant clinical characteristics in the time bins analyzed after regrouping per IS etiology. Table S8. Differentially expressed genes (DEGs) significant to time point (TP) p-value < 0.02 on the contrasts IS TP-IS etiology vs. VRFC (TP0). Table S9. DEGs distributed per SOM profile in all IS etiologies, based on Euclidean distance. Table S10. GO terms for biological processes enriched in the SOM profiles from Fig. 9, for all IS etiologies. Table S11. Genes in WGCNA modules associated time (h). Table S12. Hub genes in the modules significant to time (h). Table S13. HumanBase functional clustering of hub genes from time-associated modules and their corresponding gene ontology terms. Table S14. Correlation between NIHSS at admission and expression of time-associated hub genes	ZMYND19	RACGAP1	CRTC3	ARHGAP22	KCNB1	FOXN4	MRPL3	YBX1	RPS28	COA6
PMC9942321-12916_2023_2766_MOESM1_ESM.xlsx-S5-Unnamed_3	differential gene expression across different time windows were assessed in monocytes (M, Additional file **1**)  Additional file 1: Table S1. Differentially expressed genes (DEGs) significant to time point (TP) p-value < 0.02 on the contrasts IS TP vs. VRFC (TP0). Table S2. Enriched canonical pathways overrepresented in all time points (TP) (Fisher's p-value < 0.05). Table S3. Predicted upstream regulators in all time points (TP) (Fishers' p-value < 0.05). Table S4. Differentially expressed genes (DEGs) distributed per GEDI map tile based on Pearson's correlation of gene expression values. Table S5. Differentially expressed genes (DEGs) distributed per SOM profile based on Euclidean distance. Table S6. GO terms for biological processes enriched in the SOM profiles from Fig. 6. Table S7. Subject demographics and relevant clinical characteristics in the time bins analyzed after regrouping per IS etiology. Table S8. Differentially expressed genes (DEGs) significant to time point (TP) p-value < 0.02 on the contrasts IS TP-IS etiology vs. VRFC (TP0). Table S9. DEGs distributed per SOM profile in all IS etiologies, based on Euclidean distance. Table S10. GO terms for biological processes enriched in the SOM profiles from Fig. 9, for all IS etiologies. Table S11. Genes in WGCNA modules associated time (h). Table S12. Hub genes in the modules significant to time (h). Table S13. HumanBase functional clustering of hub genes from time-associated modules and their corresponding gene ontology terms. Table S14. Correlation between NIHSS at admission and expression of time-associated hub genes	TPRA1	ZNF189	DAGLB	CHERP	GRB10	ACSF3	AMPD3	IGFLR1	SESN2	PSMA6	ERICH1	C3orf62	ABCC3	PLEKHA5	MYL6	JAK3	CDK4	MINPP1	SNRPD1	FNIP2	IFT57	ASAH2	PLXNB2	TMEM213	UBE3D	SMTNL1	EML1	RPL31	GRM4	FEZ1	SLC6A3	RUNX1	MS4A7	SLC28A1	RPS19	ZNF256	E2F8	NFIB	TAF1A	NAPSA	LDHD	ZNF532	NR3C2	NMNAT3	SMC1A	VAMP7	ISCU	KNL1	C1orf162	HIGD2A	AKAP4	TEX38	MPHOSPH8	DLGAP2	RPS28
PMC8081664-41586_2020_3040_MOESM3_ESM.xlsx-S4b_OTR_VTR2B-Unnamed_42	blood pressure, parental care and reproduction (for vasotocin) in mammals and/or other vertebrates and invertebrates**1**  This file contains Supplementary Tables 2-30. (XLSX)	CHL1	DRD1	PRMT7	FRMD4B	RPS26
PMC8081664-41586_2020_3040_MOESM3_ESM.xlsx-S4c_VTR1A_VTR2A-Unnamed_17	blood pressure, parental care and reproduction (for vasotocin) in mammals and/or other vertebrates and invertebrates**1**  This file contains Supplementary Tables 2-30. (XLSX)	C12orf56	RPL18A	CFAP54	CAT	BMT2	IFITM5	CIAO2A	DYRK2	PROSER2	TMEM19	TMTC1	MTPN	CAMTA2
PMC8081664-41586_2020_3040_MOESM3_ESM.xlsx-S4c_VTR1A_VTR2A-Unnamed_25	blood pressure, parental care and reproduction (for vasotocin) in mammals and/or other vertebrates and invertebrates**1**  This file contains Supplementary Tables 2-30. (XLSX)	USP15	RPS16	FBLN1	SLC6A13	AKR1D1	CWF19L1	CD9	ABCC9	CHST11
PMC9901011-media-6.csv--Unnamed_380	chemokine signaling pathway, Th17 cell differentiation, and T cell receptor signaling pathway (Figure 2B; **Supplementary Table 4**)  Supplementary Table 4. Pathway over-representation analysis of DMPs	TRAF4	TMEM79	RPLP2	TCF3	PRPH2	HKDC1	LRRC4	STK33	RNF135	TIMM50	RGS6	ZBED4	ELOVL5
PMC9901011-media-6.csv--Unnamed_381	chemokine signaling pathway, Th17 cell differentiation, and T cell receptor signaling pathway (Figure 2B; **Supplementary Table 4**)  Supplementary Table 4. Pathway over-representation analysis of DMPs	ABCG1	EIF1AD	RPS3	RDX	FBXO11	VSIR	PLEKHA3	TMEM79	MAPKAPK2	NUP155	TELO2	TRMT11
PMC9901011-media-6.csv--Unnamed_416	chemokine signaling pathway, Th17 cell differentiation, and T cell receptor signaling pathway (Figure 2B; **Supplementary Table 4**)  Supplementary Table 4. Pathway over-representation analysis of DMPs	PUM1	PROK1	ATXN7	TGFBI	RNASEL	PNPLA3	CPSF4L	SOX12	DYRK3	B4GALT5	FGFBP1	RPL24
PMC9901011-media-6.csv--Unnamed_417	chemokine signaling pathway, Th17 cell differentiation, and T cell receptor signaling pathway (Figure 2B; **Supplementary Table 4**)  Supplementary Table 4. Pathway over-representation analysis of DMPs	PPP6R2	CARD11	SCD	TGFBR1	EXOC4	BPIFB2	RHBDF1	SP2	RAB11FIP4	CNOT8	DMTF1	RPL35A
PMC9901011-media-6.csv--Unnamed_454	chemokine signaling pathway, Th17 cell differentiation, and T cell receptor signaling pathway (Figure 2B; **Supplementary Table 4**)  Supplementary Table 4. Pathway over-representation analysis of DMPs	MTSS1	KIRREL3	CHTF18	TNFAIP2	RPL8	TUBB1	SGCB	ZNF469	ORMDL1	KIAA0586	ATXN2
PMC9901011-media-6.csv--Unnamed_455	chemokine signaling pathway, Th17 cell differentiation, and T cell receptor signaling pathway (Figure 2B; **Supplementary Table 4**)  Supplementary Table 4. Pathway over-representation analysis of DMPs	PTDSS1	NTNG2	TNN	TNFRSF1A	RPL22	WNT5B	ACTR6	TNRC18	MED21	MTSS1	ATXN7
PMC9901011-media-6.csv--Unnamed_459	chemokine signaling pathway, Th17 cell differentiation, and T cell receptor signaling pathway (Figure 2B; **Supplementary Table 4**)  Supplementary Table 4. Pathway over-representation analysis of DMPs	MRPL19	GLYR1	NECAB3	TNNT2	RPL35A	DPF3	SCG5	GLIS2	ABCC12	MAML1	SCN8A
PMC9901011-media-6.csv--Unnamed_461	chemokine signaling pathway, Th17 cell differentiation, and T cell receptor signaling pathway (Figure 2B; **Supplementary Table 4**)  Supplementary Table 4. Pathway over-representation analysis of DMPs	SCRN1	USP32	DMRTC2	TNR	RPS3	NPRL3	FAM83G	TRIM55	CYP7B1	MRPL19	SCN10A
PMC9925385-41588_2022_1282_MOESM3_ESM.xlsx-Suppl_Table_5d_AgeInit-Unnamed_2	performs competitively compared with other methods across all scenarios (Supplementary Text and Supplementary Tables **1**)  Supplementary Tables 5 and 10–15	FBXO11	HLA-DQB1	SH2B2	VDAC2	RAPSN	RPS26	TXNL4B	HPR	PPP1R1B	PNMT	ATP5MC1	YBEY
PMC9919888-nutrients-15-00480.nxml--Unnamed_7	3 shows the number of transcripts uniquely regulated in either of these phases, and **Table 4**  Overview of transcript gene names that are uniquely 2-fold up- or downregulated in either the pre-mineralization or mineralization phase of human osteoblasts *MOSPD1MRPS23MS4A1MTUS2NCRNA00188NDRG2NDUFB7NRAPNUDT14OGFRPANK2PAPPAPAX8PIP5K1APLCH1PMCHPMLPOLE4POLR2KPTPRARHEBRPAINRPL13RPL14RPL34RPS11SEMA6DSHLD1SLC10A7SLC9A5SNAP23SNCAIPSNTG1STEEP1STK32ASTMN3SUPT16HTAL1TBC1D8TEN1TLK1TWF1TXNIPUHRF1BP1LUQCRBUQCRQVMA21WFDC21PXAF1ZNF880	MOSPD1	MRPS23	MS4A1	MTUS2	NDRG2	NDUFB7	NRAP	NUDT14	OGFR	PANK2	PAPPA	PAX8	PIP5K1A	PLCH1	PMCH	PML	POLE4	POLR2K	PTPRA	RHEB	RPAIN	RPL13	RPL14	RPL34	RPS11	SEMA6D	SHLD1	SLC10A7	SLC9A5	SNAP23	SNCAIP	SNTG1	STEEP1	STK32A	STMN3	SUPT16H	TAL1	TBC1D8	TEN1	TLK1	TWF1	TXNIP	BLTP3B	UQCRB	UQCRQ	VMA21	XAF1	ZNF880
PMC8129787-mmc5.xlsx-sQTLs-Gene_Symbol	< 0.05, 11 lead GWAS SNPs were identified as significant e/sQTLs (Tables S4 and **S5**)  Table S5. Complete list of sQTLs associated with lead SNPs compiled from GTEx database, related to Figure 2	FYCO1	PIDD1	RPLP2	GATD1	CRACR2B	CD151	PNPLA2
PMC9908547-41380_2022_1828_MOESM2_ESM.xlsx-ST10-Unnamed_9	relevant codes. The diagnosis codes used to define SA are provided in Supplementary Table **S1**  Supplementary Table	ZNF28	ZNF710	ZNF816	ROBO2	ZNF468	RPS17	NRBF2	LIMK2	DRG1	SAA1	PIK3IP1	LYVE1	KIAA2013	CER1	EIF4ENIF1	RNF185	CPQ
PMC9900323-cd-22-0199_supp_table_2_suppst2.xlsx-Supp_Table_2_GSEA_Gene_sets-Unnamed_100	Supplementary Table 2 Gene sets for GSEA  Click here for additional data file	CAPN2	RLIM	PRKDC	PROM1	RBPMS	WFDC1	ENG	GSDMD	CXCR4	MKI67	CD101	MAEA	EEF1A1	RPL39	KDM6B
PMC9900323-cd-22-0199_supp_table_2_suppst2.xlsx-Supp_Table_2_GSEA_Gene_sets-Unnamed_107	Supplementary Table 2 Gene sets for GSEA  Click here for additional data file	GNPDA2	SLC17A9	RRM1	RPS24	SORL1	ATP13A3	ITPKA	SLC10A4	CALR	MAP1A	CUEDC1	CD300A	TNFAIP3	TPM1	PRSS57	NT5DC2	LAMB3
PMC9894159-aids-37-477-s001.docx-8-Nearest_Gene	Supplemental Digital Content	TAOK1	INS-IGF2	ADAT1	NOTCH3	RNF144A	PPP1CB	SLC29A4	FMNL1	RPL28	PCDHGB6	SPNS3	L3HYPDH	CNTNAP3
PMC9834245-41421_2022_500_MOESM9_ESM.xlsx-Unannotated_Transcripts-Gene_name	of them were consistent with the results from SCAN-seq2 (Supplementary Fig. S9 and Table **S8**)  Supplementary Table S8. Validation of key findings	HNRNPA2B1	ATP5F1B	CMC2	RPS5	ITGB1BP1	DYRK4	KRT7	RPLP2	FAM216A	SLC38A5	ZNF749	PCBP2	PPP6R1
PMC9898696-12943_2023_1729_MOESM3_ESM.xlsx-Table_S4-Unnamed_23	design is shown in Fig. S1 (Additional file 1). The algorithm was established in **3**  Additional file 3: Supplementary Table 1. Patient characteristics of the training cohort. Supplementary Table 2. Characteristics of the UTUC validation cohort. Supplementary Table 3. Characteristics of the utLIFE-UC MRD cohort. Supplementary Table 4. Mutation used as candidate markers. Supplementary Table 5. AUC of different Cutoff_1 value in the training set. Supplementary Table 6. The diagnostic performance comparing the CNV score model with all autosomes and with specific chromosomes. Supplementary Table 7. Performance of the ML models in modeling cohort. Supplementary Table 8. Performance of TCGA validation cohorts by 3 ML models	MCL1	ETV4	FGD1	PPARG	KCNT2	FGF12	TGFBR2	ESR2	RPS24	LRRTM4	TPM3	CSDE1	H3C12	GRID1	HLA-C	RTEL1
PMC9329286-41467_2022_30773_MOESM3_ESM.xlsx-Suppl_Data_16-Unnamed_19	Studies of Sjögren’s genetics have been largely limited to familial aggregation and candidate gene studies**1**  Supplementary Data 1-34	RPL3	MGAT3	SYNGR1	DDX17	RPS19BP1	APOBEC3D	CSNK1E	APOBEC3B	JOSD1	TNRC6B	KCNJ4	CBY1
PMC9329286-41467_2022_30773_MOESM3_ESM.xlsx-Suppl_Data_16-Unnamed_25	Studies of Sjögren’s genetics have been largely limited to familial aggregation and candidate gene studies**1**  Supplementary Data 1-34	NPTXR	MGAT3	APOBEC3G	APOBEC3H	PDGFB	RPL3	DMC1	KDELR3	APOBEC3F	APOBEC3A
PMC9329286-41467_2022_30773_MOESM3_ESM.xlsx-Suppl_Data_16-Unnamed_26	Studies of Sjögren’s genetics have been largely limited to familial aggregation and candidate gene studies**1**  Supplementary Data 1-34	APOBEC3D	FAM83F	CBY1	APOBEC3G	SYNGR1	DMC1	DNAL4	RPL3	TAB1
PMC9329286-41467_2022_30773_MOESM3_ESM.xlsx-Suppl_Data_16-Unnamed_27	Studies of Sjögren’s genetics have been largely limited to familial aggregation and candidate gene studies**1**  Supplementary Data 1-34	ADSL	SYNGR1	PDGFB	TAB1	JOSD1	RPL3
PMC9329286-41467_2022_30773_MOESM3_ESM.xlsx-Suppl_Data_16-Unnamed_34	Studies of Sjögren’s genetics have been largely limited to familial aggregation and candidate gene studies**1**  Supplementary Data 1-34	SYNGR1	TAB1	APOBEC3F	APOBEC3H	RPL3	ENTHD1	PDGFB	FAM83F	KDELR3	APOBEC3D
PMC9329286-41467_2022_30773_MOESM3_ESM.xlsx-Suppl_Data_16-Unnamed_35	Studies of Sjögren’s genetics have been largely limited to familial aggregation and candidate gene studies**1**  Supplementary Data 1-34	KDELR3	SYNGR1	GTPBP1	CBX7	MGAT3	NPTXR	APOBEC3C	APOBEC3G	JOSD1	RPL3	CACNA1I	TOMM22	CBY1	APOBEC3B
PMC9329286-41467_2022_30773_MOESM3_ESM.xlsx-Suppl_Data_16-Unnamed_40	Studies of Sjögren’s genetics have been largely limited to familial aggregation and candidate gene studies**1**  Supplementary Data 1-34	RPS19BP1	CBY1	SYNGR1	RPL3	TOMM22
PMC9329286-41467_2022_30773_MOESM3_ESM.xlsx-Suppl_Data_16-Unnamed_46	Studies of Sjögren’s genetics have been largely limited to familial aggregation and candidate gene studies**1**  Supplementary Data 1-34	RPL3	CBY1	PDGFB	APOBEC3G	ADSL	ENTHD1	TAB1
PMC9329286-41467_2022_30773_MOESM3_ESM.xlsx-Suppl_Data_16-Unnamed_50	Studies of Sjögren’s genetics have been largely limited to familial aggregation and candidate gene studies**1**  Supplementary Data 1-34	CBX7	FAM83F	APOBEC3G	RPL3	TAB1	TNRC6B	DDX17	MGAT3	APOBEC3F	ENTHD1	MIEF1	GTPBP1	CBY1	KDELR3
PMC9329286-41467_2022_30773_MOESM3_ESM.xlsx-Suppl_Data_16-Unnamed_57	Studies of Sjögren’s genetics have been largely limited to familial aggregation and candidate gene studies**1**  Supplementary Data 1-34	ENTHD1	TAB1	SYNGR1	JOSD1	APOBEC3B	RPL3	DDX17	APOBEC3G	CSNK1E	KDELR3
PMC9329286-41467_2022_30773_MOESM3_ESM.xlsx-Suppl_Data_16-Unnamed_58	Studies of Sjögren’s genetics have been largely limited to familial aggregation and candidate gene studies**1**  Supplementary Data 1-34	TAB1	CBY1	CBX7	PDGFB	ATF4	RPL3	FAM227A	DDX17	SYNGR1
PMC9329286-41467_2022_30773_MOESM3_ESM.xlsx-Suppl_Data_16-Unnamed_59	Studies of Sjögren’s genetics have been largely limited to familial aggregation and candidate gene studies**1**  Supplementary Data 1-34	PDGFB	DMC1	RPL3	DDX17	ATF4	CBX6	SYNGR1	MGAT3
PMC9329286-41467_2022_30773_MOESM3_ESM.xlsx-Suppl_Data_16-Unnamed_60	Studies of Sjögren’s genetics have been largely limited to familial aggregation and candidate gene studies**1**  Supplementary Data 1-34	SYNGR1	APOBEC3H	PDGFB	RPL3	TAB1
PMC9895429-41398_2023_2336_MOESM9_ESM.xlsx-Sheet1-Unnamed_1	of NHE6 and RACK1 that are not present in the SZ group (Supplementary Table **4**)  Supplementary Table 4	SLC9A7	SLC9A8	SLC9A9	RACK1	SLC9A6
PMC9895429-41398_2023_2336_MOESM8_ESM.xlsx-Sheet1-Unnamed_1	in the final GLMs for the main analysis can be found in Supplementary Table **3**  Supplementary Table 3	SLC9A7	SLC9A8	SLC9A9	RACK1	SLC9A6
PMC9895429-41398_2023_2336_MOESM10_ESM.xlsx-Sheet1-Unnamed_1	on antipsychotics versus those off of antipsychotics at their time of death (Supplementary Table **5**)  Supplementary Table 5	SLC9A7	SLC9A8	SLC9A9	RACK1	SLC9A6
PMC9891901-41467_2023_36290_MOESM9_ESM.xlsx-Figure_5b-Figure_5b		UQCC2	YARS2	NDUFS6	RBX1	HNRNPC	ENO1	PARP1
PMC9528698-NIHMS1835045-supplement-Supp_table_58_7.xlsx-LMNA_control-Gene		CCL21	MMRN1	RPS27	STAB2	NALF1	COL25A1	HBB	XYLT1
PMC9880519-PUL2-13-e12191-s003.xlsx-Sheet1-Unnamed_180	their association with complicated COVID‐19 infection. The endophenotype‐associated genes can be found in File **S3**  Supporting information  Click here for additional data file	HDAC9	ENPP1	RNASEL	SELL	SDC4	FANCD2	RPS27	SIN3A	SRSF1	CDH23	SRBD1
PMC9880519-PUL2-13-e12191-s003.xlsx-Sheet1-Unnamed_505	their association with complicated COVID‐19 infection. The endophenotype‐associated genes can be found in File **S3**  Supporting information  Click here for additional data file	PAK2	GDF15	LYPLAL1	NUP160	RPL23A	C1S
PMC9880519-PUL2-13-e12191-s003.xlsx-Sheet1-Unnamed_541	their association with complicated COVID‐19 infection. The endophenotype‐associated genes can be found in File **S3**  Supporting information  Click here for additional data file	CC2D2A	CASP12	LPAR1	RFC5	RPL23	IL36G
PMC9880519-PUL2-13-e12191-s003.xlsx-Sheet1-Unnamed_667	their association with complicated COVID‐19 infection. The endophenotype‐associated genes can be found in File **S3**  Supporting information  Click here for additional data file	HMGA2	AMPD1	AXL	HSPA2	RPS15A	UNC13D
PMC9870146-pone.0270380.s004.xlsx-ICa-GeneSymbol	a list of all genes expressed in Wilms cell lines (<1000) are found in **S3 Table**  Genes expressed in Wilms cell lines (<1000) from all Hochane clusters.(XLSX)  Click here for additional data file	TAGLN	NUPR1	RPL24	RPS12	TPBG	FGF7
PMC9870146-pone.0270380.s004.xlsx-RVCSBa_b-GeneSymbol	a list of all genes expressed in Wilms cell lines (<1000) are found in **S3 Table**  Genes expressed in Wilms cell lines (<1000) from all Hochane clusters.(XLSX)  Click here for additional data file	RPSA	RPS13	RPL15	HNRNPA1	GLIPR2	APEX1	DSP	CCND1	PPA1	FBXO17	CADM1	BEX1	SFRP2	ADAMTS1	KAZN	KDM2B	PAX8	ANK3
PMC9852729-fgene-13-1072948.nxml--Genes	a housekeeping gene, and the primer sequences used in this process are shown in **Table 2**  Primer pairs used in the real-time PCRMETTL16FTOCBLL1YTHDF2RPS18	METTL16	FTO	CBLL1	YTHDF2	RPS18
PMC9686236-41598_2022_Article_24611.nxml--Gene_Symbol	identified putative causal associations for 60 genes with SBP (i.e., p < 0.05/1558) (Table **4**)  Top results in Mendelian randomization analysesBetaPSRC1LTAMIR6891LIPAPHETA1ACSL6DPP9HLA-DRB1IFNAR2OAS1SLC22A31TYK2AC006460.2MAP4SLC5A11ACADVL	PPIE	CCDC163	CYP26B1	SLC12A7	ENC1	ERAP2	BTNL3	HLA-DRB5	LDHC	ACCS	FADS2	XRRA1	B4GALNT3	DDX11	RPS26	LIAT1	SPATA20	PWP2	GATD3	FAM118A
PMC9094109-nihpp-2022.04.13.22273841v2.nxml--Gene_Symbol	MR identified putative causal associations for 60 genes with SBP (i.e., p < 0.05/1558) (**Table 5**)  Top results in Mendelian randomization analysesExposurePSRC1LTAMIR6891LIPAPHETA1ACSL6DPP9HLA-DRB1IFNAR2OAS1SLC22A31TYK2AC006460.2MAP4SLC5A11ACADVL	PPIE	CCDC163	CYP26B1	SLC12A7	ENC1	ERAP2	BTNL3	HLA-DRB5	LDHC	ACCS	FADS2	XRRA1	B4GALNT3	DDX11	RPS26	LIAT1	SPATA20	PWP2	GATD3	FAM118A
PMC9217787-mmc2.xlsx-Sheet3-common_1	Supplementary Table 1. Gene symbols	DUSP9	RPL18A	FST	HBD	ADAT1	ADORA3	APEX2	TOX2
PMC9826152-LIV-42-2442-s001.docx-3-DOWN_in_PtenΔ_Δ_rescued_upwards_in_78PtenΔ_Δ	been previously described. 11 , 21 Genotyping was performed using allele‐specific primers (Supplementary Table **S1**)  Data S1  Click here for additional data file	PLEKHG2	ATP5MC1	SPEN	SIK2	SLC25A28	IRS2	ADCY9	ZFP36L1	ZFP36L2	CBX4	FSCN1	GAS1	GNA12	HIPK2	JUNB	RPL19	SLC30A3	ARHGAP23	UBE4B	SF3B5	RPS21	RNASEH2C	THAP7	CIC	NOTUM	EXOSC4	DHTKD1	KDM6B	DUSP7	MLLT6	ANO8
PMC9826600-13148_2022_1417_MOESM3_ESM.xlsx-TopGO_HD_hypo_FigS2B-common	(Fig. 2D). Despite this large proportion of isolated CpGs, DMRs were discovered, resulting in 97**3**  Additional file 3. Complete list of significant GO terms	THBS1	SUCLA2	BASP1	NUDT15	IKBKB	ANO6	STX18	RACGAP1	ATP7B	UNCX	MTERF3	SYTL2	RECK	PTRH2	RPS15	PPP2R2A	MIEN1	ATF6B	GSTO2	OTX1	NSMCE3	EBF2	KPNA6	CLK2	REEP1
PMC9822106-pcbi.1010761.s009.xlsx-Endo_GEMs-V212	patterns of each immune GEM among the CD45+ cells (Figs 1 and S2 and **S1 Table**)  The top 50 genes of GEMs from immune, epithelial, endothelial, and fibroblast cells.(XLSX)  Click here for additional data file	LYVE1	PCDH17	RPS29	PHLDA1	RBM22	DST	PIEZO1	LGMN	CLU	DGKD	RPS3A	GTPBP2	SELENOP	TMEM33	WFDC1	SORBS2	STXBP3	ARRDC5	SFRP4	NGDN	APOBR	ULK1	HES1	PIK3CG	FDCSP	RERE
PMC9822106-pcbi.1010761.s009.xlsx-Endo_GEMs-V284	patterns of each immune GEM among the CD45+ cells (Figs 1 and S2 and **S1 Table**)  The top 50 genes of GEMs from immune, epithelial, endothelial, and fibroblast cells.(XLSX)  Click here for additional data file	KLF4	LYL1	KRT86	CDH6	SCO2	VIM	ANPEP	GATA2	LENG8	RCAN2	ZNF586	MCTP1	RPS29	CES1	FABP5	FNDC3B	PPP6R3	LAIR1	ADAT2	GATD3	WDR27	CCDC186	WFDC1	PGLYRP2	CDH23	RBM12B
PMC9822106-pcbi.1010761.s009.xlsx-Endo_GEMs-V1143	patterns of each immune GEM among the CD45+ cells (Figs 1 and S2 and **S1 Table**)  The top 50 genes of GEMs from immune, epithelial, endothelial, and fibroblast cells.(XLSX)  Click here for additional data file	KLHL2	SCAMP4	MACC1	CHRNE	CDA	RASSF7	PRDM8	CYB5D1	WWP1	NAA25	ZNF688	ZNF765	MRI1	ZNF26	SEPSECS	AKR1C2	KIF21A	KLF16	CD70	DUOX2	RPS29	ADM5	TLE3	CTC1	MMP11	ULK4	RIC1
PMC9822106-pcbi.1010761.s009.xlsx-Endo_GEMs-V1779	patterns of each immune GEM among the CD45+ cells (Figs 1 and S2 and **S1 Table**)  The top 50 genes of GEMs from immune, epithelial, endothelial, and fibroblast cells.(XLSX)  Click here for additional data file	MRI1	NXPE3	ZNF726	RPS29	TMEM181	PLEKHM1	WDR7	CNN3	CCL28	CCDC146	TRPS1	RARA	COL1A2	INSL3	HERC2	UBE2W	SLFN13	FEZ1	ZNF692	ZBTB22	ZNF721
PMC9822106-pcbi.1010761.s009.xlsx-Endo_GEMs-V3539	patterns of each immune GEM among the CD45+ cells (Figs 1 and S2 and **S1 Table**)  The top 50 genes of GEMs from immune, epithelial, endothelial, and fibroblast cells.(XLSX)  Click here for additional data file	SLC15A4	AEBP1	SUSD6	COLGALT2	RFX7	RFLNB	PCNX4	MESP1	RELN	OLFML3	LRRC58	CYB561D1	RPS27	SCAMP4	ZNF628	ETV6	PLIN2	FDXACB1	MTO1	CASP10	ABR	RASSF2	FOXJ3	ACOX1	EXOC8
PMC9822106-pcbi.1010761.s009.xlsx-Endo_GEMs-V4278	patterns of each immune GEM among the CD45+ cells (Figs 1 and S2 and **S1 Table**)  The top 50 genes of GEMs from immune, epithelial, endothelial, and fibroblast cells.(XLSX)  Click here for additional data file	MCF2L2	SULT1A1	CDKN2AIP	PAQR8	ETFBKMT	CDC14A	GNAO1	B3GNT7	ATXN7L2	HACE1	MAPRE2	SLC33A1	RPS27	SPATA20	THEM4	SORD	FADS3	PTGES	USF1	CUTC	CYP2R1	RBM33	CHSY1	WASHC2C
PMC9822106-pcbi.1010761.s009.xlsx-Endo_GEMs-V4744	patterns of each immune GEM among the CD45+ cells (Figs 1 and S2 and **S1 Table**)  The top 50 genes of GEMs from immune, epithelial, endothelial, and fibroblast cells.(XLSX)  Click here for additional data file	PABPC3	TMEM156	NPAT	SULT1A3	SPINK5	RPS29	P2RX5	SLC25A35	TRIQK	XKR8	TEPSIN	EXOC8	AFTPH	BCDIN3D	NUDT17	RAB12	SMOX	RAD1	MZF1	RAB29	KREMEN2	ELF4	POSTN	ZNF287
PMC9822106-pcbi.1010761.s009.xlsx-Endo_GEMs-V4920	patterns of each immune GEM among the CD45+ cells (Figs 1 and S2 and **S1 Table**)  The top 50 genes of GEMs from immune, epithelial, endothelial, and fibroblast cells.(XLSX)  Click here for additional data file	TAFA2	FRS3	MTMR11	MEST	RPS27	TMEM106A	MME	SSBP2	PPOX	POU3F1	GPR68	HUS1B	ABTB3	MICAL1	GUCY1A1	DUSP23	SIRPG	PPP1R16B	FIG4	SCG5	YPEL4	DHX34	ZBED6	KMT2B	ZNF665	MANBA
PMC9822106-pcbi.1010761.s009.xlsx-Endo_GEMs-V5150	patterns of each immune GEM among the CD45+ cells (Figs 1 and S2 and **S1 Table**)  The top 50 genes of GEMs from immune, epithelial, endothelial, and fibroblast cells.(XLSX)  Click here for additional data file	DGAT2	FBLN7	APBB1	PPP1R3E	PID1	SPATA20	RPS3	PLAUR	PYROXD1	RPS29	GABRP	ASPM	RNASE2	ZNF284	KIAA0825	IRAK2	NCOR2	R3HDM2	IGFBP3	ZNF417	RMDN2	ERRFI1	FHL1	CDK1
PMC9822106-pcbi.1010761.s009.xlsx-Endo_GEMs-V5418	patterns of each immune GEM among the CD45+ cells (Figs 1 and S2 and **S1 Table**)  The top 50 genes of GEMs from immune, epithelial, endothelial, and fibroblast cells.(XLSX)  Click here for additional data file	ZNF808	RPS29	NDUFA4L2	GK	BHLHE40	CTSC	BIRC5	RNF19B	RPL7	PTGIS	ZNF48	RLN2	KIAA1958	KIAA0586	ADGRL2	TMPRSS11B	N4BP3	TMTC1	ASPHD2	TXNIP	PPIL2	MYO1F	IGSF6	ZNF700	EPCAM
PMC9822106-pcbi.1010761.s009.xlsx-Fib_GEMs-V226	patterns of each immune GEM among the CD45+ cells (Figs 1 and S2 and **S1 Table**)  The top 50 genes of GEMs from immune, epithelial, endothelial, and fibroblast cells.(XLSX)  Click here for additional data file	LRP1	ICAM1	H1-0	PTGER2	VPS41	RNASE7	HSP90AA1	CFL2	SORBS2	SLC25A37	LAMA4	ALDH2	WFDC2	RUNX1T1	SARM1	RPS29
PMC9822106-pcbi.1010761.s009.xlsx-Fib_GEMs-V332	patterns of each immune GEM among the CD45+ cells (Figs 1 and S2 and **S1 Table**)  The top 50 genes of GEMs from immune, epithelial, endothelial, and fibroblast cells.(XLSX)  Click here for additional data file	ANPEP	GNG11	ADAMTS4	ANKRD17	SNX9	MAN2C1	TGFB3	YOD1	CPPED1	TGM2	STAT6	MID1IP1	ABL2	DSC2	GJA1	GDPD1	RPS27	USP19	GPS2
PMC9822106-pcbi.1010761.s009.xlsx-Fib_GEMs-V653	patterns of each immune GEM among the CD45+ cells (Figs 1 and S2 and **S1 Table**)  The top 50 genes of GEMs from immune, epithelial, endothelial, and fibroblast cells.(XLSX)  Click here for additional data file	MDM4	ABCA1	ADAMTS9	SLC36A4	IFITM1	RALGAPA1	CFP	HBA2	POGLUT1	RBM33	GMEB1	VPS37B	SLC39A10	TMEM71	CAAP1	RPS29	CEACAM6
PMC9822106-pcbi.1010761.s009.xlsx-Fib_GEMs-V778	patterns of each immune GEM among the CD45+ cells (Figs 1 and S2 and **S1 Table**)  The top 50 genes of GEMs from immune, epithelial, endothelial, and fibroblast cells.(XLSX)  Click here for additional data file	NXF1	PXK	ZBTB20	TFE3	TAF13	TMEM181	ABL2	PDP2	ANTXR2	ARL8A	SERPINI1	C2CD2L	DMXL2	TCF7L2	MRPS31	RPS27	LILRB4	PRKACB	CA13
PMC9822106-pcbi.1010761.s009.xlsx-Fib_GEMs-V1324	patterns of each immune GEM among the CD45+ cells (Figs 1 and S2 and **S1 Table**)  The top 50 genes of GEMs from immune, epithelial, endothelial, and fibroblast cells.(XLSX)  Click here for additional data file	MED13L	FHIP2B	MTREX	BROX	KYAT1	TUT1	POU2F2	HEATR5B	THAP6	BEST1	GPRASP1	ZNF500	HERC1	RAB3GAP1	TMEM40	SYT11	RPL23A
PMC9822106-pcbi.1010761.s009.xlsx-Fib_GEMs-V1369	patterns of each immune GEM among the CD45+ cells (Figs 1 and S2 and **S1 Table**)  The top 50 genes of GEMs from immune, epithelial, endothelial, and fibroblast cells.(XLSX)  Click here for additional data file	PDZD8	PPP1R15B	RBM45	EREG	ABHD14A	RBM12B	SLC49A3	ATF1	NCDN	UNK	PROB1	ZNF287	KMT5B	SULT1B1	RPS29	TASOR
PMC9822106-pcbi.1010761.s009.xlsx-Fib_GEMs-V1515	patterns of each immune GEM among the CD45+ cells (Figs 1 and S2 and **S1 Table**)  The top 50 genes of GEMs from immune, epithelial, endothelial, and fibroblast cells.(XLSX)  Click here for additional data file	DIS3L2	LMBRD2	GDF11	NOTCH3	ABR	ZNF275	PDIK1L	GSR	POLR2J2	SAP25	PCNX4	PTCH2	ZNF274	RPS27	BCL3	MCM9	RALGAPA1
PMC9822106-pcbi.1010761.s009.xlsx-Fib_GEMs-V3055	patterns of each immune GEM among the CD45+ cells (Figs 1 and S2 and **S1 Table**)  The top 50 genes of GEMs from immune, epithelial, endothelial, and fibroblast cells.(XLSX)  Click here for additional data file	KIAA1328	PRSS22	ZC3H10	SPNS3	ZEB2	ST3GAL1	ABCA2	SLC37A3	SORL1	ZNF347	SRGAP2C	PLEKHM1	TOR1AIP1	GTF2H2C	RPS29	RAB20	AGA	RAB3GAP1	BRCC3
PMC9822106-pcbi.1010761.s009.xlsx-Fib_GEMs-V3353	patterns of each immune GEM among the CD45+ cells (Figs 1 and S2 and **S1 Table**)  The top 50 genes of GEMs from immune, epithelial, endothelial, and fibroblast cells.(XLSX)  Click here for additional data file	BTG1	LMTK3	RFNG	MRPL10	RPS27	COG8	SH3BGRL2	MBD6	ZNF317	TSPAN4	P4HTM	LOXL1	NR4A3	PBX2	BEX3
PMC9822106-pcbi.1010761.s009.xlsx-Fib_GEMs-V3447	patterns of each immune GEM among the CD45+ cells (Figs 1 and S2 and **S1 Table**)  The top 50 genes of GEMs from immune, epithelial, endothelial, and fibroblast cells.(XLSX)  Click here for additional data file	FOXN2	MAP3K10	ITGA4	AKAP10	RADX	S100A4	GPR27	GNGT2	SNX13	ZNF747	RPS27	GPR68	NQO1	ACOT4	SUGP2	ATF2	MDFIC
PMC9822106-pcbi.1010761.s009.xlsx-Fib_GEMs-V3649	patterns of each immune GEM among the CD45+ cells (Figs 1 and S2 and **S1 Table**)  The top 50 genes of GEMs from immune, epithelial, endothelial, and fibroblast cells.(XLSX)  Click here for additional data file	FAM184B	HUS1B	LGALS2	IPP	MAN2A2	MARCKSL1	RPL3	TMEM182	PTCD3	MT1H	AP3S2	LPCAT1	CRLF3	THAP7	ZNF587B	SLC25A36	MSL1
PMC9822106-pcbi.1010761.s009.xlsx-Fib_GEMs-V4320	patterns of each immune GEM among the CD45+ cells (Figs 1 and S2 and **S1 Table**)  The top 50 genes of GEMs from immune, epithelial, endothelial, and fibroblast cells.(XLSX)  Click here for additional data file	PGBD4	RCOR1	RPS29	BLVRB	DCP2	CA2	DPP4	DIO2	TMEM100	IPP	ABHD10	SLC45A3	ARHGAP12	ATXN2
PMC9822106-pcbi.1010761.s009.xlsx-Fib_GEMs-V4758	patterns of each immune GEM among the CD45+ cells (Figs 1 and S2 and **S1 Table**)  The top 50 genes of GEMs from immune, epithelial, endothelial, and fibroblast cells.(XLSX)  Click here for additional data file	FBXO41	ZKSCAN1	ZNF117	TAMALIN	ZNF780B	ATG7	ATXN7L1	ALOX5AP	SEC24C	CD93	DNAAF2	ZNF502	RPS27	MFAP2	KRTDAP	ZNF512
PMC9822106-pcbi.1010761.s009.xlsx-Fib_GEMs-V4793	patterns of each immune GEM among the CD45+ cells (Figs 1 and S2 and **S1 Table**)  The top 50 genes of GEMs from immune, epithelial, endothelial, and fibroblast cells.(XLSX)  Click here for additional data file	HYPK	TXNDC16	CALHM6	RPS29	CMTM4	DHRS3	AREG	TMEM143	SERPINE2	KIAA0930	TREM2	FCGR1A	ZNF397	HSDL1	LDLRAP1	TADA2B	ZNF217
PMC9822106-pcbi.1010761.s009.xlsx-Fib_GEMs-V5220	patterns of each immune GEM among the CD45+ cells (Figs 1 and S2 and **S1 Table**)  The top 50 genes of GEMs from immune, epithelial, endothelial, and fibroblast cells.(XLSX)  Click here for additional data file	GRAP	SPSB2	ZNF253	SDC1	TUBB	SCYL3	TMEM182	FGF4	MLLT11	GPR82	XPC	CEP78	CCDC88B	RPS3A	RIMKLB	TMEM192	ZNF570
PMC9822106-pcbi.1010761.s009.xlsx-Fib_GEMs-V5280	patterns of each immune GEM among the CD45+ cells (Figs 1 and S2 and **S1 Table**)  The top 50 genes of GEMs from immune, epithelial, endothelial, and fibroblast cells.(XLSX)  Click here for additional data file	SLA2	RPS27	GLUL	PPIF	SBF1	TTC9	AKR1C2	LYPD2	MYSM1	CCDC146	TMPRSS11A	PHLPP2	TMTC2	CATSPER1
PMC9822106-pcbi.1010761.s009.xlsx-Fib_GEMs-V5311	patterns of each immune GEM among the CD45+ cells (Figs 1 and S2 and **S1 Table**)  The top 50 genes of GEMs from immune, epithelial, endothelial, and fibroblast cells.(XLSX)  Click here for additional data file	KCNJ8	LENG8	ST3GAL6	CCDC30	ACOT7	RARRES1	APLNR	ECM2	MYCL	RNASE7	FOXO4	NKD2	GRK3	RPS29	NFE2L3	ALG12	CCDC186	FOLR3	TNNT3
PMC9822106-pcbi.1010761.s009.xlsx-Fib_GEMs-V5341	patterns of each immune GEM among the CD45+ cells (Figs 1 and S2 and **S1 Table**)  The top 50 genes of GEMs from immune, epithelial, endothelial, and fibroblast cells.(XLSX)  Click here for additional data file	VPS50	RPL3	PGBD4	TMEM156	NDST2	SDC4	APOD	CATSPER1	MPZL2	ECD	LPAR6	NEK4	MTMR10	NAGA	KLF12	DHX34	MMS22L
PMC9822106-pcbi.1010761.s009.xlsx-Fib_GEMs-V5434	patterns of each immune GEM among the CD45+ cells (Figs 1 and S2 and **S1 Table**)  The top 50 genes of GEMs from immune, epithelial, endothelial, and fibroblast cells.(XLSX)  Click here for additional data file	CEMIP	CD160	RPS27	ZFPM1	UTF1	ZNF107	PRKAR2B	UCHL1	TBCCD1	TNFAIP8L1	ZNF808	IL4I1	CASS4
PMC9822106-pcbi.1010761.s009.xlsx-Fib_GEMs-V5468	patterns of each immune GEM among the CD45+ cells (Figs 1 and S2 and **S1 Table**)  The top 50 genes of GEMs from immune, epithelial, endothelial, and fibroblast cells.(XLSX)  Click here for additional data file	INPP4B	SLC25A35	EBI3	TIGD7	TYW1B	RAB37	FAM117A	RPS27	KCNK12	SELENON	ZBTB40	HDAC10	FBRSL1	GTDC1	USP24	PFKFB4
PMC9822106-pcbi.1010761.s009.xlsx-Fib_GEMs-V5747	patterns of each immune GEM among the CD45+ cells (Figs 1 and S2 and **S1 Table**)  The top 50 genes of GEMs from immune, epithelial, endothelial, and fibroblast cells.(XLSX)  Click here for additional data file	RELN	COX4I2	LYPD2	NTS	FBXO48	SPMIP8	CXCR3	RPS29	SFMBT2	ELAPOR1	SH2D3C	HARBI1	KDR
PMC9822106-pcbi.1010761.s009.xlsx-Fib_GEMs-V5821	patterns of each immune GEM among the CD45+ cells (Figs 1 and S2 and **S1 Table**)  The top 50 genes of GEMs from immune, epithelial, endothelial, and fibroblast cells.(XLSX)  Click here for additional data file	LYVE1	RPS27	GNG8	CCDC102B	ADAM28	SLCO2B1	LYL1	THBS4	CA9	LY86	ADCK1	WIPF3	NOSTRIN	MACC1	CYSLTR1
PMC9822106-pcbi.1010761.s009.xlsx-Fib_GEMs-V5916	patterns of each immune GEM among the CD45+ cells (Figs 1 and S2 and **S1 Table**)  The top 50 genes of GEMs from immune, epithelial, endothelial, and fibroblast cells.(XLSX)  Click here for additional data file	RPS29	CCDC102B	NUP210	CPNE7	TMEM154	KIR2DL1	BLM	IGFLR1	TMPRSS11E	PIP5K1B	AKR1B10	GPR65	TFPI2	FAM177B	MPP7
PMC9822106-pcbi.1010761.s009.xlsx-Fib_GEMs-V6057	patterns of each immune GEM among the CD45+ cells (Figs 1 and S2 and **S1 Table**)  The top 50 genes of GEMs from immune, epithelial, endothelial, and fibroblast cells.(XLSX)  Click here for additional data file	GATA2	RPS29	IGF1	DHRS9	KRT78	IL17RB	FRMD3	CD177	MPP7	TCEANC2	LRFN1	N4BP3	TKTL1
PMC9815647-pbio.3001934.s008.xlsx-f-Unnamed_13	Figs 1D and S1B and **S2A and S2B Table**  Statistical support for minimum-cost flow networks.Influenza networks were used to interrogate PB2 interactors (tabs a and b) or proteins with known interactors important for IAV replication (PKR, RIG-I, CRM1, NXF1, EXOSC3, and UBR4; tabs c and d). PB2 interactors formed 12 distinct modules, each enriched for different cellular processes (tabs e and f).(XLSX)  Click here for additional data file	PQBP1	SEH1L	SDC2	RPS5	FCGR2A	IMPDH2	COPB2	XPO1
PMC9232398-DataSheet_1.docx-0-Differential_Genes_5	calculated; a total of 140 common genes for three omics were screened (listed in **Table S1**)  Click here for additional data file	RNF133	RNF208	RPL31	RPS25	SCN3B	SCN7A	SHD	SKA1	SLC30A3	SLCO6A1	SMAD7	SNCAIP	SOX30	SPDL1	SPIRE1	SS18	SYTL1	TAF12	TMEFF2	TMEM163
PMC9013654-mmc12.xlsx-NKT_right_de-gene	Supplementary data 12Datasets of total DEGs in 13 T cell subsets from convalescent moderate or severe patients in comparison with those of HDs	BTG1	BTN3A2	IRF1	KLRG1	MYOM2	RAC1	RPS26
PMC9013654-mmc18.xlsx-Maginal_zone_B_right_de-gene	Supplementary data 18Datasets of total DEGs in 5 B cell subsets from convalescent moderate or severe patients in comparison with those of HDs	BIRC3	COTL1	ERAP2	HLA-DRB5	PARP15	PNRC1	RPS2	TTN
PMC7229207-41467_2020_16217_MOESM10_ESM.xlsx-CD8_positive_module-Unnamed_4	analyzed cell populations. As demonstrated in Fig. 5a, Supplementary Fig. 3a, and Supplementary Data **7**  Supplementary Data 7	C1orf56	TUBA1A	TPM3	PLEKHB1	UBQLN2	CS	MAPRE2	PTP4A1	PPP1R11	ABI3	SF1	SRCAP	USP33	RFLNB	TTC31	RPL39	NOPCHAP1	ARHGDIA	RPL27	UBL5
PMC7229207-41467_2020_16217_MOESM10_ESM.xlsx-CD8_positive_module-Unnamed_6	analyzed cell populations. As demonstrated in Fig. 5a, Supplementary Fig. 3a, and Supplementary Data **7**  Supplementary Data 7	CSNK2A2	NOL4L	ETNK1	CASP2	GATAD2B	C1orf162	METAP1	RASA4	FCMR	CD52	GPM6B	TNFSF8	OXA1L	UPK3BL1	RPS21	UBE2N	H1-3	PWP2	COTL1	ARAF	C5orf22	ZNF331
PMC9585723-40364_2022_423_MOESM5_ESM.docx-4-mRNAs_down-regulation	China synthesized all of the primers. Relevant primer sequences are shown in Supplementary table S**9**  Additional file 5: Table S1. The top 10 up-regulation and down-regulation differentially expressed mRNAs (DEmRNAs) between chronic lymphocytic leukemia (CLL) patients and normal B cells. Table S2. The top 10 up-regulation and down-regulation differentially expressed microRNAs (DEmiRNAs) between CLL patients and normal B cells. Table S3. The top 10 up-regulation and down-regulation differentially expressed long noncoding RNAs (DElncRNAs) between CLL patients and normal B cells. Table S4. The top 10 up-regulation and down-regulation differentially expressed circular RNAs (DEcircRNAs) between CLL patients and normal B cells. Table S5. The top 10 up-regulation and down-regulation DEmRNAs between CLL cells and normal B cells. Table S6. The top 10 up-regulation and down-regulation DEmiRNAs between CLL cells and normal B cells. Table S7. The top 10 up-regulation and down-regulation DElncRNAs between CLL cells and normal B cells. Table S8. The top 10 up-regulation and down-regulation DEcircRNAs between CLL cells and normal B cells. Table S9. Primer sequences of the genes tested by qRT-PCR	RPL27A	CCDC69	COX7C	DCK	OFD1	ANKRD10	UBXN4	TMED10	TRIM25	SFSWAP
PMC9533012-cd-21-1690_supplementary_data_1_suppsd1.xlsx-Schwann_cell_signatures-Unnamed_3	Click here for additional data file	C1QB	RPSA	C1QA	MYL9	DCN	RPS5	ITGB4	S100B
PMC9533012-cd-21-1690_supplementary_data_1_suppsd1.xlsx-Schwann_cell_signatures-Unnamed_4	Click here for additional data file	C1QA	RPS5	MRC1	TAGLN	IGFBP6	RPSA	LAMC1	CRYAB
PMC9533012-cd-21-1690_supplementary_data_1_suppsd1.xlsx-Schwann_cell_signatures-Unnamed_5	Click here for additional data file	MRC1	RPS26	MS4A7	TINAGL1	FBLN1	EEF1D	S100B	PMP22
PMC9533012-cd-21-1690_supplementary_data_1_suppsd1.xlsx-Schwann_cell_signatures-Unnamed_6	Click here for additional data file	C1QC	CXCR4	NR2F2	C1S	EEF1D	RPS26	POU3F1	SCN7A
PMC9533012-cd-21-1690_supplementary_data_1_suppsd1.xlsx-Schwann_cell_signatures-Unnamed_11	Click here for additional data file	RNASET2	RPLP0	SLCO2B1	CSRP2	IGFBP5	BANK1	FCMR	NDRG1
PMC9533012-cd-21-1690_supplementary_data_1_suppsd1.xlsx-Schwann_cell_signatures-Unnamed_18	Click here for additional data file	BCL2A1	PABPC1	LAPTM5	SPARCL1	ABI3BP	RPLP0	JUND	PRX
PMC9803336-MBT2-16-148-s001.xlsx-21_Literature_gene_sets_gmt-Unnamed_24	of variance introduced into the dataset via multiple library preparations and sequencing runs (Appendix **S2**)  Appendix S2  Click here for additional data file	ERCC6	RPL32	ZNF875	MCM7	PFKFB3
PMC9803336-MBT2-16-148-s001.xlsx-21_Literature_gene_sets_gmt-Unnamed_82	of variance introduced into the dataset via multiple library preparations and sequencing runs (Appendix **S2**)  Appendix S2  Click here for additional data file	RPS15	NUDT1	HK1	ESF1	TAX1BP3
PMC9803336-MBT2-16-148-s001.xlsx-22_TF_gene_sets_gmt-Unnamed_46	of variance introduced into the dataset via multiple library preparations and sequencing runs (Appendix **S2**)  Appendix S2  Click here for additional data file	RPL29	RPL27A	ZHX2	ATRX	ITGA2B	SPAST	DHODH
PMC9803336-MBT2-16-148-s001.xlsx-22_TF_gene_sets_gmt-Unnamed_151	of variance introduced into the dataset via multiple library preparations and sequencing runs (Appendix **S2**)  Appendix S2  Click here for additional data file	RPL3	MPC2	LAP3	EPHB3	TPP1
PMC9800986-Table1.XLSX-Supplement_Table_1-Unnamed_172	Click here for additional data file	RPS10	ST3GAL2	FAAH	TSKU	PCSK6	IFNK	TNFAIP1	PIK3R4
PMC9800986-Table1.XLSX-Supplement_Table_1-Unnamed_175	Click here for additional data file	RPS13	SLC5A1	FABP5	VTN	PLAU	IGF2	TNFRSF17	PRKAB1
PMC9800986-Table1.XLSX-Supplement_Table_1-Unnamed_176	Click here for additional data file	RPS14	SLC5A2	FABP3	VWA1	PLG	IHH	IFNA13	PRKAR1A
PMC9800986-Table1.XLSX-Supplement_Table_1-Unnamed_180	Click here for additional data file	RPS18	SI	FDFT1	VWA5A	PRSS1	IL12B	TNFSF12-TNFSF13	PTK6
PMC9800986-Table1.XLSX-Supplement_Table_1-Unnamed_182	Click here for additional data file	RPS15A	TKT	ALOX5AP	VWA5B2	PRSS2	IL15	IL23R	RAB1A
PMC9800986-Table1.XLSX-Supplement_Table_1-Unnamed_183	Click here for additional data file	RPS2	TPR	FDPS	VWA7	PRSS3	IL16	IL26	RAB24
PMC9800986-Table1.XLSX-Supplement_Table_1-Unnamed_185	Click here for additional data file	RPS21	SLC25A1	FURIN	VWCE	SERPINA1	IL17B	TGFA	RAB5A
PMC9800986-Table1.XLSX-Supplement_Table_1-Unnamed_186	Click here for additional data file	RPS23	NUP155	KDSR	VWDE	SERPINA10	IL17C	CSF2	RAB7A
PMC9800986-Table1.XLSX-Supplement_Table_1-Unnamed_190	Click here for additional data file	RPS27	CHIT1	GALC	CCN6	SERPINA3	IL19	IFNA4	RB1CC1
PMC9800986-Table1.XLSX-Supplement_Table_1-Unnamed_194	Click here for additional data file	RPS3	RPE	GK2	ZP4	SERPINA7	IL36RN	IFNA1	RPS6KB1
PMC9800986-Table1.XLSX-Supplement_Table_1-Unnamed_195	Click here for additional data file	FAU	TPI1	GBA1	ZPLD1	SERPINA9	IL36A	IL1A	RPTOR
PMC9800986-Table1.XLSX-Supplement_Table_1-Unnamed_201	Click here for additional data file	RPS7	NHLRC1	GPD2	SERPINB2	IL20	IFNK	SIRT2
PMC9800986-Table1.XLSX-Supplement_Table_1-Unnamed_202	Click here for additional data file	RPS8	NUP93	PNPLA4	SERPINB3	IL22	TGFB2	SPHK1
PMC9800986-Table1.XLSX-Supplement_Table_1-Unnamed_203	Click here for additional data file	RPS9	NUP98	GPX1	SERPINB4	IL23A	IL1R2	SPNS1
PMC9800986-Table1.XLSX-Supplement_Table_1-Unnamed_205	Click here for additional data file	RPLP0	SLC45A3	GPX4	SERPINB6	IL25	IL17F	ST13
PMC9800986-Table1.XLSX-Supplement_Table_1-Unnamed_215	Click here for additional data file	RPL15	B3GALT6	PLAAT5	SERPINF2	INHBA	IFNA2	TP73
PMC9800986-Table1.XLSX-Supplement_Table_1-Unnamed_218	Click here for additional data file	RPL18A	CHPF2	PLAAT3	SERPINI1	INHBE	TNFSF18	TUSC1
PMC9800986-Table1.XLSX-Supplement_Table_1-Unnamed_221	Click here for additional data file	RPL22	CHSY3	IDI1	SPAM1	INSL3	TNFRSF25	ULK3
PMC9800986-Table1.XLSX-Supplement_Table_1-Unnamed_222	Click here for additional data file	RPL23	CHST1	IDI2	ST14	INSL5	IL22	USP10
PMC9800986-Table1.XLSX-Supplement_Table_1-Unnamed_223	Click here for additional data file	RPL23A	CHST2	FABP6	SULF1	INSL6	IL10RB	UVRAG
PMC9800986-Table1.XLSX-Supplement_Table_1-Unnamed_224	Click here for additional data file	RPL24	CHST3	KPNB1	SULF2	ISM1	IFNAR2	VAMP3
PMC9800986-Table1.XLSX-Supplement_Table_1-Unnamed_225	Click here for additional data file	RPL26	CHST5	INSIG1	TGM1	ISM2	CCL18	VAMP7
PMC9800986-Table1.XLSX-Supplement_Table_1-Unnamed_227	Click here for additional data file	RPL27	CHST7	PRKACB	TGM3	LEFTY1	CSF2RB	WDFY3
PMC9800986-Table1.XLSX-Supplement_Table_1-Unnamed_228	Click here for additional data file	RPL27A	CHST9	PRKACG	TGM4	LEFTY2	IL36A	WDR45
PMC9800986-Table1.XLSX-Supplement_Table_1-Unnamed_229	Click here for additional data file	RPL28	CHST11	CSNK1G2	TGM5	LEP	TNFAIP3	WDR45B
PMC9800986-Table1.XLSX-Supplement_Table_1-Unnamed_230	Click here for additional data file	RPL29	CHST12	CSNK2A2	TGM6	LIF	IL13RA2	WIPI1
PMC9800986-Table1.XLSX-Supplement_Table_1-Unnamed_231	Click here for additional data file	RPL3	CHST13	CSNK2B	TGM7	LTA	IL13RA1	WIPI2
PMC9800986-Table1.XLSX-Supplement_Table_1-Unnamed_234	Click here for additional data file	RPL31	CSPG5	CHKA	TIMP3	MEGF10	IFNA7
PMC9800986-Table1.XLSX-Supplement_Table_1-Unnamed_235	Click here for additional data file	RPL32	DSEL	MVK	TIMP4	MEGF11	IFNW1
PMC9800986-Table1.XLSX-Supplement_Table_1-Unnamed_239	Click here for additional data file	RPL36	GPC2	PTGR1	MST1	BMP15
PMC9800986-Table1.XLSX-Supplement_Table_1-Unnamed_242	Click here for additional data file	RPL38	HS6ST2	SPTLC1	NGF	TGFBR1
PMC9800986-Table1.XLSX-Supplement_Table_1-Unnamed_243	Click here for additional data file	RPL39	HS6ST3	SPTLC2	NODAL	IFNA5
PMC9800986-Table1.XLSX-Supplement_Table_1-Unnamed_244	Click here for additional data file	RPL4	HGSNAT	ACSL1	NRG1	BMP7
PMC9800986-Table1.XLSX-Supplement_Table_1-Unnamed_246	Click here for additional data file	RPL41	HPSE	ACSL4	NRG3	IL20RB
PMC9800986-Table1.XLSX-Supplement_Table_1-Unnamed_247	Click here for additional data file	RPL36A	HS2ST1	ACSL5	NRG4	IL10RA
PMC9800986-Table1.XLSX-Supplement_Table_1-Unnamed_248	Click here for additional data file	RPL5	HYAL1	ACSL6	NRTN	IFNA17
PMC9800986-Table1.XLSX-Supplement_Table_1-Unnamed_249	Click here for additional data file	RPL6	HYAL3	LDLR	NTF3	CCR6
PMC9800986-Table1.XLSX-Supplement_Table_1-Unnamed_250	Click here for additional data file	RPL7	LYVE1	VLDLR	NTF4	TGFB3
PMC9751405-Table_1.xlsx-Table_S3-Unnamed_30	were obtained for innate and adaptive immune scores. These gene sets are shown in **Supplementary Tables S1–S3**  Click here for additional data file	UBD	HEY1	NME8	FGF18	KIR3DL1	CD300LF	RPS9	LAIR2
PMC9751300-41467_2022_35367_MOESM6_ESM.xlsx-Supplementary_Data_2-Unnamed_4	(anatomical position is shown in Supplementary Fig. 8). Complete distribution maps were obtained for 91.**2**  Supplementary Data 2	ENPP3	USE1	NPAT	PPT2	HM13	KRT14	RPL14
PMC9714193-13148_2022_1378_MOESM1_ESM.xlsx-AddTable1-Unnamed_3	case-control design, including about 300 cases with non-drug-treated diabetes, 300 controls without diabetes, and **1**  Additional file 1: Table S1 Relationship between DNA methylation of differentially methylated positions and gene expression as reported in the iMEHTYL database. Table S2 Enrichment analysis for the top 20 pathways associated with renin, aldosterone and ARR. Table S3 Median methylation beta levels of differentially methylated positions, stratified by geographical location of residence. Fig. S1. Participants inclusion flow chart. Fig. S2 QQ plots of bacon adjusted p-values for renin, aldosterone and ARR population. Fig. S3 Differentially methylated region (DMR) annotated to chromosome 6 (NFYA) associated with renin concentration. Fig. S4 Differentially methylated region (DMR) annotated to chromosome 6 (RNF39) associated with renin concentration. Fig. S5 Differentially methylated region (DMR) annotated to chromosome 6 (HLA-DRB1) associated with aldosterone concentration	RPL41	KCNT1	MLYCD	SKIL	PTPRN2	CALN1
PMC9678903-41467_2022_34422_MOESM5_ESM.xlsx-TS2-Unnamed_33	exposure-omics associations were statistically significant. Associations between the pregnancy exposome and molecular phenotypes totalled **2**  Supplementary Dataset 2	CA1	TBCEL	LYZ	CISD2	ALPL	TDRD1	RPS21	SNX3	XPO7	GRINA	DENND4A	RNF167	YME1L1	MRPL45	ABHD5	DCUN1D1	HEMGN
PMC9727864-12864_2022_9041_MOESM2_ESM.xlsx-Sheet1-List_of_genes_upregulated_and_having_hypomethylated_promoters_post_ST08_treatment	5 µg of genomic DNA isolated from treated MDA-MB-23**1**  Additional file 2. List of genes up/down regulated and having hypo/hyper-methylated promoters post ST08 and ST09 treatment	CACNA1A	HNF4A	ALDH3B2	BLVRB	PGR	RPL8	RPL37	RPL39	RPLP1	RPS15A	NHP2	SULT1A1	DGKG	SERPINA3	JAKMIP3	MMP2	CBLC	SYK	CMKLR1	SLCO2B1	NUP210L	BTNL8	SULF2	PPP1R16B	SLC30A8	EGF	DAAM2	FXYD6-FXYD2	SELPLG	CDH13	PHACTR1	GNG2	F2RL2	PRELID1	DOC2A	ADA2	HHLA2	TLK2	DAPK1	GDF9	SLC22A17	CHN2	BEND5	SPARC	THY1	FTH1	S100A8	CLEC11A	TG	GPR65	AKAP6	GNA14	COX6A1	COX6C	KCNB1	ATP2A3	CACNG2	NCOA2	FTCD	ADAMTS1	PTPRT	ATP5ME	UBE2S	GRHL3	FKBP10	ABCC11	SYNE1	CDH26	DDX53	BCAN	DEGS2
PMC9701224-41467_2022_34899_MOESM11_ESM.xlsx-Progressive_genes_down-NGFR-KD-Unnamed_1	survey identified SOX4, a master-regulator of EMT76,77 and PTPRZ1, a mediator of stemness in glioblastoma7**8**  Supplementary Data 8	ID1	ADAMTS9	RPL21	RPL17	CADM1	NGFR	COL4A2	OLFML2A
PMC9701224-41467_2022_34899_MOESM11_ESM.xlsx-Progressive_genes_down-NGFR-KD-Unnamed_6	survey identified SOX4, a master-regulator of EMT76,77 and PTPRZ1, a mediator of stemness in glioblastoma7**8**  Supplementary Data 8	ADAMTS9	RPL21	RPL17	CADM1	NGFR	COL4A2	OLFML2A
PMC9704047-NIHMS1846970-supplement-7.xlsx-GWAS_colocalization-Refseq_gene	cis-edQTLs from prenatal samples, and 2,066 cis-edQTLs from postnatal samples at FDR < 5% (**Table S6**)	FAM120B	RBFOX1	LRRC7	ZNF234	LRP8	AP1M1	FMNL2	CELF1	RPS29	HAPSTR1	ZSWIM6	SLC25A16	CDH11
PMC9164515-nihpp-rs1598646v1.nxml--Gene_Symbol	MR identified putative causal associations for 60 genes with SBP (i.e., p < 0.05/1558) (**Table 5**)  Top results in Mendelian randomization analysesExposurePSRC1LTAMIR6891LIPAPHETA1ACSL6DPP9HLA-DRB1IFNAR2OAS1SLC22A31TYK2AC006460.2MAP4SLC5A11ACADVL	PPIE	CCDC163	CYP26B1	SLC12A7	ENC1	ERAP2	BTNL3	HLA-DRB5	LDHC	ACCS	FADS2	XRRA1	B4GALNT3	DDX11	RPS26	LIAT1	SPATA20	PWP2	GATD3	FAM118A
PMC9676205-mmc4.xlsx-T897E-INTERACTOR	Supplementary data 4	BYSL	RPS17	KRT86	PPFIBP1	RBM25	HNRNPCL4	GPI	CCDC85C	H2BC26	HNRNPCL1	HNRNPCL2	TUFM
PMC9669989-cxp-0008-0035.nxml--Locus	by aggregated tissue-phenotype association analysis are implicated in cognitive and behavioral phenotypes (See Table **4**)  Prior evidence for genes implicated by aggregated tissue-phenotype association analysisSEPTIN2ZNF304SSPOPLY75MTRF1LCCDC66PPIECIAO3RRP7ASLC7A9RPL36ALFOXN2MTERF4RPS23GMNTERV3-1APIPCOA5HLA-B	SEPTIN2	ZNF304	LY75	MTRF1L	CCDC66	PPIE	CIAO3	RRP7A	SLC7A9	RPL36AL	FOXN2	MTERF4	RPS23	ERV3-1	APIP	COA5	HLA-B
PMC7870822-41467_2021_21146_MOESM12_ESM.xlsx-Supplemental_Data_File_10-Unnamed_550	according to analyses using the hypergeometric test (Supplementary Fig. 4a and Supplementary Data Files 8–**10**)  Supplementary Data 10	MAP3K14	RAD51D	ATF6B	RAC2	RPS19	PDGFRB	IFIH1	NGF	IL9R	POLR1G	SMAD4	HSD17B3	FCER1A	SEC23IP
PMC7870822-41467_2021_21146_MOESM12_ESM.xlsx-Supplemental_Data_File_10-Unnamed_838	according to analyses using the hypergeometric test (Supplementary Fig. 4a and Supplementary Data Files 8–**10**)  Supplementary Data 10	APOB	RPL35A	BTG1	MAPK11	GRK4	TNFSF13B	HMBOX1
PMC9353148-bloodBLD2022015601-suppl1.xlsx-Sheet1-Unnamed_92	Click here for additional data file	SAMD11	CIMAP3	LY9	RHOC	CCR8	SCRG1	RPS18	PRR20D	TMEM87A	ITFG1	NATD1
PMC9353148-bloodBLD2022015601-suppl1.xlsx-Sheet1-Unnamed_125	Click here for additional data file	RPS27	RUNX3	FANCD2	TMA16	H2AC15	GJD2
PMC9353148-10.1182-2022015601_bloodbld2022015601-suppl1.xlsx-Sheet1-Unnamed_92	Supplement File 2	SAMD11	CIMAP3	LY9	RHOC	CCR8	SCRG1	RPS18	PRR20D	TMEM87A	ITFG1	NATD1
PMC9353148-10.1182-2022015601_bloodbld2022015601-suppl1.xlsx-Sheet1-Unnamed_125	Supplement File 2	RPS27	RUNX3	FANCD2	TMA16	H2AC15	GJD2
PMC9646522-41587_2022_1353_MOESM3_ESM.xlsx-T15-new_TSGs_by_cryptic_splice-Unnamed_1	and ENCODE. b, Genome-wide neutral somatic SNV map and observed density of SNVs in **1**  Supplementary Tables 1–28	IGLL5	BTG2	SLC7A14	RHO	LHX1	RPS25	H2AC6	ZNF48	ADAM19
PMC5378175-supp_gr.198044.115_Supplemental_Table_S2.xls-Supplemental_Table_S3-Unnamed_4	Supplemental Material	ZFYVE1	DLK2	HPDL	MALSU1	SMDT1	TMEM92	BIK	GPATCH3	ID1	KBTBD8	RPL29	SLC2A3	RBM8A	KPNA1	TUBB2B	CERS5	GTPBP3	PRR23C	DNAAF3	EOMES	ALDOC	PIF1	POLR1C	ZFYVE19	FAM98C	MYC	TRPM4	S100A6	CIDEB	ADAT1	ARMC5	QNG1	H2AZ1	RPS21	TUBB	C17orf100	SRRM1	RPS27A	HNRNPAB	PRR23A	EBNA1BP2	DSEL	H2AZ2	TMED5	ITGA2B	C8orf33	PJA1	TMSB10	UQCR10	PIMREG	MED26	MAGEA4	MAP3K7
PMC6961570-supp_gr.249680.119_Supplemental_Table_S6.xlsx-Table_S6-Unnamed_5	Supplemental Material	PSMA2	RPS13	PPP1R3B	ITPRID2	PHC1	SALL1	DACT2	KBTBD8	SNAI2	SP4	SOX4	PRMT3	HS2ST1
PMC6360817-supp_gr.236075.118_Supplemental_Table_S4.xls-Supplementary_table_bidirection-near_by_genes	Supplemental Material	BRD2	RABGGTB	DISC1	PTGES3	KAZN	USP28	ACER2	PRDX1	H4C12	GRM8	RPL37A	RPS3A	H1-2
PMC6191714-supp_067694.118_Supplemental_Table_S1.xlsx-Table_S1-Gene_Name	Supplemental Material	SLC7A5	SHF	TFAP2A	DMKN	RPS13	POLR3E	FLOT2	MRPL14	POM121C	TSR2	SYNCRIP	RPS18	NUP153	FANCB	AMOT	GTPBP2	PPFIA1	PPP1R12C	ANG	REPIN1	METRNL	ZFP30	COA4	WDR77	NTN1	PSMG4	SLC30A6	BRPF1	PNKP	PEMT	MPDU1	RPA1	RPRML	CCDC122	UXT	POLA1	ZPR1	TAGLN2	DPY30	NACC1	RRAGC	ZNF629	PRKACA	STX16	ECM2	CCDC154	DYNC2H1	KIAA0825	LARP1B	SCAF1	SMAD2	TNFRSF6B	POP1	EIF1B	ZNHIT3	INSL6	PRKCE	AKAP6
PMC5630028-supp_gr.220533.117_Supplemental_File_S5_TP53-regulated_gene_classes.xlsx-Sheet1-Unnamed_20	Supplemental Material	RRM1	FAU	XPO5	MRPL14	EME1	TIMM21	HAUS8
PMC9637781-Table_1.xlsx-DEGs_d10-Unnamed_5	revealed similar patterns. However, in NSC we identified 12 DEGs (adjusted p-value < 0.05; **Supplementary Table 1A**)  Click here for additional data file	ACTA2	CREB5	CYP26A1	FOXG1	KMT2D	POLR2A	RPS18	SEMA5A	SORBS2
PMC4378198-supp_29.6.672_SuppTable.docx-0-Identified_proteins	Supplemental Material	CLIP1	LATS2	HHIPL1	FBXO42	RBM39	EEF1A1	WDR77	ING4	RPS3	H1-10
PMC5287227-supp_gr.212720.116_Supplemental_Table_S13.xlsx-Beta_DEGs_Lawlor_Segerstolpe_Ov-Gene_symbol	Supplemental Material	CPE	INS	DLK1	TTR	RPL35	SCG2	ANP32A	GLS	OAZ1	DGKB	BRWD1	SYT13	ERO1B	RPS15	GNAS	PLAC8	NFIA	IPO8	ATG10	FTL	RPL36	KDSR	ZNF260	NDUFB8	ADSS1	SP100	SYT17	ARHGAP29	TRMT9B	UNC45A	ABCF2	RBFOX3	CHGA	UBAC2	DBT	ZNF3	NUP43	ALDOA	TUBGCP6	STAT5B	SETDB2	CNOT10	SUCO	TMEM130	DTWD2	EXOC2	KREMEN1	SHFL	ZFP30	CRYZL1	SELENOH	COX4I1	RNFT2	MPDU1	VRK3	ZNF839	ADAT1	DNASE1	MR1	TSC2	RPL32	NUDT22	AP2A2	FARSB	PEAK1	ACTR3C	ZNF793	RPL37	FRMPD1	KANK1	KRT8	HSPA5	MRPS18B	SIN3B
PMC9636548-mmc10.xlsx-Fig_3C_Late_Increase-Molecules	rigor and ease of reproducibility (Tables S2, S3, S4, S5, S6, S7, S8, S9, **S10**)  Table S10. Cluster IPA pathways, related to Figure 3	CDKN1B	SLC16A1	RPS6	PARN	SORBS1	ADGRA2	MED13L
PMC9634000-Table_1.xlsx-S2-Unnamed_135	low-risk group ( Figure 6H ). Detailed results of GSVA were listed in the **Data Files S8**  Results of GSVA for high and low-risk groups  Click here for additional data file	UBXN1	MAP3K8	WDR83OS	TPI1	MYBL1	IL18RAP	EGF	RPS2	FAU	RTN3	BID	GALT	ID2
PMC9634000-Table_1.xlsx-S2-Unnamed_318	low-risk group ( Figure 6H ). Detailed results of GSVA were listed in the **Data Files S8**  Results of GSVA for high and low-risk groups  Click here for additional data file	TPT1	VASH1	NODAL	PRSS50	POU2F1	IL13RA1
PMC9634000-Table_1.xlsx-S2-Unnamed_360	low-risk group ( Figure 6H ). Detailed results of GSVA were listed in the **Data Files S8**  Results of GSVA for high and low-risk groups  Click here for additional data file	TMPRSS6	ELOC	PRL	RPS28	GNA13
PMC9634631-Table_3.XLSX-SM_vs_CM_juvenile-Gene_name	Click here for additional data file	RPL15	RPL36AL	RIDA	MTMR9	SLC4A1	GDI2
PMC9634631-Table_1.XLSX-SF_vs_SM_juvenile-UniProtKB_Gene_Name_symbol	steroid-binding (FEL1A, CH1 CITED4, CISH, etc.) showed differential gene expression between conditions (Figure 3A; **Supplementary Table 1**)  Click here for additional data file	RPL15	CSN3	ARMC12	FKBP5	SLC25A5	KCNE1	MTHFD2	PPP1R3C	CRABP2	SUSD2	CCN3	WNT16	NR1D1
PMC9631713-advancesADV2022008355-suppl2.xlsx-S9-Unnamed_5	Click here for additional data file	IGH	ZFYVE28	RABGAP1L	LZIC	TESK2	CHD8	BCOR	ILDR1	OSBPL10	IRF8	KANK1	ZNF318	VPS26C	RPS19	EEF1A1	AHR	SLC27A4	FIBP
PMC9547813-NIHMS1789716-supplement-Supplementary_Tables.xlsx-TableS3-Unnamed_3	endothelial cells, astrocytes, oligodendrocytes, excitatory and inhibitory neurons – and analyzed all pairwise combinations (**Supplementary Table 1A**)  Supplementary Table 1. MCPs identified in the (A) mouse hypothalamus, (B) mouse cerebellum, and (C) human NSCLC, based on MERFISH10, Slide-Seq, and SMI data, respectively.Supplementary Table 2. IBD MCP identified in human colon based on scRNA-Seq data16.Supplementary Table 3. AD MCPs identified based on single-nucleus data from brain autopsies17.Supplementary Table 4. Melanoma MCPs identified based on scRNA-Seq data55	AHSA1	BZW1	C11orf96	CD163L1	CLIP3	ETV1	H2AC6	HNRNPH1	HSP90B1	HSPB1	ISOC2	TMT1A	MSH4	NDUFA2	NFKBIA	PLXNB1	RPL34	RPS11	RPS16	SEC61A1	SOX8
PMC9629806-oncotarget-13-28302-s007.xlsx-CC_Genes-Unnamed_286		EREG	NALF2	GGT6	CDC42EP4	CALB2	DCUN1D2	DNASE1L1	FAU	ARFGEF3
PMC9629806-oncotarget-13-28302-s007.xlsx-CC_Genes-Unnamed_591		SRR	RPL11	TNP1	SOWAHB	SEC31A	SPRR2E	TBL2	SOX4	RASGRP3
PMC9629806-oncotarget-13-28302-s007.xlsx-CC_Genes-Unnamed_594		RTN1	SLC36A2	RPL27A	TRAPPC10	SP110	SNTB1	THBD	SPTY2D1	RHOF
PMC9629806-oncotarget-13-28302-s007.xlsx-CC_Genes-Unnamed_597		S100A2	SLC6A18	STK11IP	RPL6	TRPC7	SPATS2	SPATA19	SERTM1	STC2	TLX3	STK17B
PMC9629806-oncotarget-13-28302-s007.xlsx-CC_Genes-Unnamed_598		S1PR2	STK3	RPL7	TTC5	SPIB	SPDYE2B	STKLD1	STMN1
PMC9630117-41593_2022_1161_MOESM2_ESM.xlsx-Table_S3-Unnamed_242	hiPSC-derived glutamatergic neuron and PBMC cohorts respectively, comprised of combat veterans with (n = **1**)  Supplementary Table 1. Comparison of clinical characteristics of veterans with and without PTSD. Supplementary Table 2. a, Demographic information and PTSD severity of individuals included within this dataset. b, Data dictionary of terms used in demographic feature table. Supplementary Table 3. Curated disorder-associated gene sets. Supplementary Table 4. Results from meta-analysis of differential expression by batch for PBMCs and NGN2-neurons treated with HCort.-based meta-analysis was conducted using METAL with a Cochran’s Q test for heterogeneity. a, Meta-analysis results for PBMCs treated with 2.5 nM DEX. b, Meta-analysis results for PBMCs treated with 5 nM DEX. c, Meta-analysis results for PBMCs treated with 50 nM DEX. d, Meta-analysis results for NGN2-neurons treated with 100 nM HCort. e, Meta-analysis results for NGN2-neurons treated with 1,000 nM HCort. Supplementary Table 5. a,b, GO enrichment results of coregulated expression modules that vary significantly in PBMCs treated with DEX (a), and NGN2-neurons treated with HCort (b). Supplementary Table 6. a,b, Results from meta-analysis of PTSD-effect differential expression by batch for NGN2-neurons treated with 100 nM (a) and 1,000 nM of HCort (b). Sample size-based meta-analysis was conducted using METAL with a Cochran’s Q-test for heterogeneity	RAD21	BAIAP2L2	TMLHE	OPLAH	PEX13	GPC3	RPL5	AMPH	RPL28	USP20	SEMA3G	PNKP	TUFM	PIN1	BMPR2	FKBP9	REPIN1	PDZD4	EXTL3	AP1S2
PMC9630117-41593_2022_1161_MOESM2_ESM.xlsx-Table_S3-Unnamed_724	hiPSC-derived glutamatergic neuron and PBMC cohorts respectively, comprised of combat veterans with (n = **1**)  Supplementary Table 1. Comparison of clinical characteristics of veterans with and without PTSD. Supplementary Table 2. a, Demographic information and PTSD severity of individuals included within this dataset. b, Data dictionary of terms used in demographic feature table. Supplementary Table 3. Curated disorder-associated gene sets. Supplementary Table 4. Results from meta-analysis of differential expression by batch for PBMCs and NGN2-neurons treated with HCort.-based meta-analysis was conducted using METAL with a Cochran’s Q test for heterogeneity. a, Meta-analysis results for PBMCs treated with 2.5 nM DEX. b, Meta-analysis results for PBMCs treated with 5 nM DEX. c, Meta-analysis results for PBMCs treated with 50 nM DEX. d, Meta-analysis results for NGN2-neurons treated with 100 nM HCort. e, Meta-analysis results for NGN2-neurons treated with 1,000 nM HCort. Supplementary Table 5. a,b, GO enrichment results of coregulated expression modules that vary significantly in PBMCs treated with DEX (a), and NGN2-neurons treated with HCort (b). Supplementary Table 6. a,b, Results from meta-analysis of PTSD-effect differential expression by batch for NGN2-neurons treated with 100 nM (a) and 1,000 nM of HCort (b). Sample size-based meta-analysis was conducted using METAL with a Cochran’s Q-test for heterogeneity	HEXA	SPRED1	KCNAB3	RPL5	TENT4B	IQGAP2	SMARCE1	RAB40C	RNF44	ARHGEF6
PMC9630117-41593_2022_1161_MOESM2_ESM.xlsx-Table_S3-Unnamed_788	hiPSC-derived glutamatergic neuron and PBMC cohorts respectively, comprised of combat veterans with (n = **1**)  Supplementary Table 1. Comparison of clinical characteristics of veterans with and without PTSD. Supplementary Table 2. a, Demographic information and PTSD severity of individuals included within this dataset. b, Data dictionary of terms used in demographic feature table. Supplementary Table 3. Curated disorder-associated gene sets. Supplementary Table 4. Results from meta-analysis of differential expression by batch for PBMCs and NGN2-neurons treated with HCort.-based meta-analysis was conducted using METAL with a Cochran’s Q test for heterogeneity. a, Meta-analysis results for PBMCs treated with 2.5 nM DEX. b, Meta-analysis results for PBMCs treated with 5 nM DEX. c, Meta-analysis results for PBMCs treated with 50 nM DEX. d, Meta-analysis results for NGN2-neurons treated with 100 nM HCort. e, Meta-analysis results for NGN2-neurons treated with 1,000 nM HCort. Supplementary Table 5. a,b, GO enrichment results of coregulated expression modules that vary significantly in PBMCs treated with DEX (a), and NGN2-neurons treated with HCort (b). Supplementary Table 6. a,b, Results from meta-analysis of PTSD-effect differential expression by batch for NGN2-neurons treated with 100 nM (a) and 1,000 nM of HCort (b). Sample size-based meta-analysis was conducted using METAL with a Cochran’s Q-test for heterogeneity	TACO1	PIGP	TUBB3	C3orf80	RPL8	DNAJC1	CRK	TNPO2	TREX2	MAP4	LETM1
PMC9630117-41593_2022_1161_MOESM2_ESM.xlsx-Table_S3-Unnamed_930	hiPSC-derived glutamatergic neuron and PBMC cohorts respectively, comprised of combat veterans with (n = **1**)  Supplementary Table 1. Comparison of clinical characteristics of veterans with and without PTSD. Supplementary Table 2. a, Demographic information and PTSD severity of individuals included within this dataset. b, Data dictionary of terms used in demographic feature table. Supplementary Table 3. Curated disorder-associated gene sets. Supplementary Table 4. Results from meta-analysis of differential expression by batch for PBMCs and NGN2-neurons treated with HCort.-based meta-analysis was conducted using METAL with a Cochran’s Q test for heterogeneity. a, Meta-analysis results for PBMCs treated with 2.5 nM DEX. b, Meta-analysis results for PBMCs treated with 5 nM DEX. c, Meta-analysis results for PBMCs treated with 50 nM DEX. d, Meta-analysis results for NGN2-neurons treated with 100 nM HCort. e, Meta-analysis results for NGN2-neurons treated with 1,000 nM HCort. Supplementary Table 5. a,b, GO enrichment results of coregulated expression modules that vary significantly in PBMCs treated with DEX (a), and NGN2-neurons treated with HCort (b). Supplementary Table 6. a,b, Results from meta-analysis of PTSD-effect differential expression by batch for NGN2-neurons treated with 100 nM (a) and 1,000 nM of HCort (b). Sample size-based meta-analysis was conducted using METAL with a Cochran’s Q-test for heterogeneity	PEX26	FBXL19	RPL36	PPP1R3D	H2BC3	LANCL2	DDX21	RPS6KA5	SPRN	TNFAIP8
PMC9630117-41593_2022_1161_MOESM2_ESM.xlsx-Table_S3-Unnamed_988	hiPSC-derived glutamatergic neuron and PBMC cohorts respectively, comprised of combat veterans with (n = **1**)  Supplementary Table 1. Comparison of clinical characteristics of veterans with and without PTSD. Supplementary Table 2. a, Demographic information and PTSD severity of individuals included within this dataset. b, Data dictionary of terms used in demographic feature table. Supplementary Table 3. Curated disorder-associated gene sets. Supplementary Table 4. Results from meta-analysis of differential expression by batch for PBMCs and NGN2-neurons treated with HCort.-based meta-analysis was conducted using METAL with a Cochran’s Q test for heterogeneity. a, Meta-analysis results for PBMCs treated with 2.5 nM DEX. b, Meta-analysis results for PBMCs treated with 5 nM DEX. c, Meta-analysis results for PBMCs treated with 50 nM DEX. d, Meta-analysis results for NGN2-neurons treated with 100 nM HCort. e, Meta-analysis results for NGN2-neurons treated with 1,000 nM HCort. Supplementary Table 5. a,b, GO enrichment results of coregulated expression modules that vary significantly in PBMCs treated with DEX (a), and NGN2-neurons treated with HCort (b). Supplementary Table 6. a,b, Results from meta-analysis of PTSD-effect differential expression by batch for NGN2-neurons treated with 100 nM (a) and 1,000 nM of HCort (b). Sample size-based meta-analysis was conducted using METAL with a Cochran’s Q-test for heterogeneity	MMUT	FNIP1	FIS1	SLC5A8	RPL18	CEP63	TOM1L2	SLC6A8	KANSL1
PMC9630117-41593_2022_1161_MOESM2_ESM.xlsx-Table_S3-Unnamed_1010	hiPSC-derived glutamatergic neuron and PBMC cohorts respectively, comprised of combat veterans with (n = **1**)  Supplementary Table 1. Comparison of clinical characteristics of veterans with and without PTSD. Supplementary Table 2. a, Demographic information and PTSD severity of individuals included within this dataset. b, Data dictionary of terms used in demographic feature table. Supplementary Table 3. Curated disorder-associated gene sets. Supplementary Table 4. Results from meta-analysis of differential expression by batch for PBMCs and NGN2-neurons treated with HCort.-based meta-analysis was conducted using METAL with a Cochran’s Q test for heterogeneity. a, Meta-analysis results for PBMCs treated with 2.5 nM DEX. b, Meta-analysis results for PBMCs treated with 5 nM DEX. c, Meta-analysis results for PBMCs treated with 50 nM DEX. d, Meta-analysis results for NGN2-neurons treated with 100 nM HCort. e, Meta-analysis results for NGN2-neurons treated with 1,000 nM HCort. Supplementary Table 5. a,b, GO enrichment results of coregulated expression modules that vary significantly in PBMCs treated with DEX (a), and NGN2-neurons treated with HCort (b). Supplementary Table 6. a,b, Results from meta-analysis of PTSD-effect differential expression by batch for NGN2-neurons treated with 100 nM (a) and 1,000 nM of HCort (b). Sample size-based meta-analysis was conducted using METAL with a Cochran’s Q-test for heterogeneity	ST3GAL3	FUT4	HHIPL1	WNT9A	RPS8	LRIF1	YIPF4	ATP2C1	EED	SLC6A9
PMC9630117-41593_2022_1161_MOESM2_ESM.xlsx-Table_S3-Unnamed_1069	hiPSC-derived glutamatergic neuron and PBMC cohorts respectively, comprised of combat veterans with (n = **1**)  Supplementary Table 1. Comparison of clinical characteristics of veterans with and without PTSD. Supplementary Table 2. a, Demographic information and PTSD severity of individuals included within this dataset. b, Data dictionary of terms used in demographic feature table. Supplementary Table 3. Curated disorder-associated gene sets. Supplementary Table 4. Results from meta-analysis of differential expression by batch for PBMCs and NGN2-neurons treated with HCort.-based meta-analysis was conducted using METAL with a Cochran’s Q test for heterogeneity. a, Meta-analysis results for PBMCs treated with 2.5 nM DEX. b, Meta-analysis results for PBMCs treated with 5 nM DEX. c, Meta-analysis results for PBMCs treated with 50 nM DEX. d, Meta-analysis results for NGN2-neurons treated with 100 nM HCort. e, Meta-analysis results for NGN2-neurons treated with 1,000 nM HCort. Supplementary Table 5. a,b, GO enrichment results of coregulated expression modules that vary significantly in PBMCs treated with DEX (a), and NGN2-neurons treated with HCort (b). Supplementary Table 6. a,b, Results from meta-analysis of PTSD-effect differential expression by batch for NGN2-neurons treated with 100 nM (a) and 1,000 nM of HCort (b). Sample size-based meta-analysis was conducted using METAL with a Cochran’s Q-test for heterogeneity	INPP4A	GHSR	TNFRSF12A	RASL11B	CCDC88B	RPS16	CTSD	LRRC32	NHEJ1
PMC9630117-41593_2022_1161_MOESM2_ESM.xlsx-Table_S3-Unnamed_1078	hiPSC-derived glutamatergic neuron and PBMC cohorts respectively, comprised of combat veterans with (n = **1**)  Supplementary Table 1. Comparison of clinical characteristics of veterans with and without PTSD. Supplementary Table 2. a, Demographic information and PTSD severity of individuals included within this dataset. b, Data dictionary of terms used in demographic feature table. Supplementary Table 3. Curated disorder-associated gene sets. Supplementary Table 4. Results from meta-analysis of differential expression by batch for PBMCs and NGN2-neurons treated with HCort.-based meta-analysis was conducted using METAL with a Cochran’s Q test for heterogeneity. a, Meta-analysis results for PBMCs treated with 2.5 nM DEX. b, Meta-analysis results for PBMCs treated with 5 nM DEX. c, Meta-analysis results for PBMCs treated with 50 nM DEX. d, Meta-analysis results for NGN2-neurons treated with 100 nM HCort. e, Meta-analysis results for NGN2-neurons treated with 1,000 nM HCort. Supplementary Table 5. a,b, GO enrichment results of coregulated expression modules that vary significantly in PBMCs treated with DEX (a), and NGN2-neurons treated with HCort (b). Supplementary Table 6. a,b, Results from meta-analysis of PTSD-effect differential expression by batch for NGN2-neurons treated with 100 nM (a) and 1,000 nM of HCort (b). Sample size-based meta-analysis was conducted using METAL with a Cochran’s Q-test for heterogeneity	WNT4	GLRA2	CD81	REEP2	MT1M	LDLRAP1	SLIT2	HLA-DRA	CHST13	RPS19
PMC9630117-41593_2022_1161_MOESM2_ESM.xlsx-Table_S3-Unnamed_1170	hiPSC-derived glutamatergic neuron and PBMC cohorts respectively, comprised of combat veterans with (n = **1**)  Supplementary Table 1. Comparison of clinical characteristics of veterans with and without PTSD. Supplementary Table 2. a, Demographic information and PTSD severity of individuals included within this dataset. b, Data dictionary of terms used in demographic feature table. Supplementary Table 3. Curated disorder-associated gene sets. Supplementary Table 4. Results from meta-analysis of differential expression by batch for PBMCs and NGN2-neurons treated with HCort.-based meta-analysis was conducted using METAL with a Cochran’s Q test for heterogeneity. a, Meta-analysis results for PBMCs treated with 2.5 nM DEX. b, Meta-analysis results for PBMCs treated with 5 nM DEX. c, Meta-analysis results for PBMCs treated with 50 nM DEX. d, Meta-analysis results for NGN2-neurons treated with 100 nM HCort. e, Meta-analysis results for NGN2-neurons treated with 1,000 nM HCort. Supplementary Table 5. a,b, GO enrichment results of coregulated expression modules that vary significantly in PBMCs treated with DEX (a), and NGN2-neurons treated with HCort (b). Supplementary Table 6. a,b, Results from meta-analysis of PTSD-effect differential expression by batch for NGN2-neurons treated with 100 nM (a) and 1,000 nM of HCort (b). Sample size-based meta-analysis was conducted using METAL with a Cochran’s Q-test for heterogeneity	GNB1	H2AZ2	APOC1	TMTC4	LSR	SERPINB2	FTO	RPS4X	TRH
PMC9630117-41593_2022_1161_MOESM2_ESM.xlsx-Table_S3-Unnamed_1261	hiPSC-derived glutamatergic neuron and PBMC cohorts respectively, comprised of combat veterans with (n = **1**)  Supplementary Table 1. Comparison of clinical characteristics of veterans with and without PTSD. Supplementary Table 2. a, Demographic information and PTSD severity of individuals included within this dataset. b, Data dictionary of terms used in demographic feature table. Supplementary Table 3. Curated disorder-associated gene sets. Supplementary Table 4. Results from meta-analysis of differential expression by batch for PBMCs and NGN2-neurons treated with HCort.-based meta-analysis was conducted using METAL with a Cochran’s Q test for heterogeneity. a, Meta-analysis results for PBMCs treated with 2.5 nM DEX. b, Meta-analysis results for PBMCs treated with 5 nM DEX. c, Meta-analysis results for PBMCs treated with 50 nM DEX. d, Meta-analysis results for NGN2-neurons treated with 100 nM HCort. e, Meta-analysis results for NGN2-neurons treated with 1,000 nM HCort. Supplementary Table 5. a,b, GO enrichment results of coregulated expression modules that vary significantly in PBMCs treated with DEX (a), and NGN2-neurons treated with HCort (b). Supplementary Table 6. a,b, Results from meta-analysis of PTSD-effect differential expression by batch for NGN2-neurons treated with 100 nM (a) and 1,000 nM of HCort (b). Sample size-based meta-analysis was conducted using METAL with a Cochran’s Q-test for heterogeneity	HSPB3	RPGR	POLL	HLA-DMA	RPS16	NAALADL1	WDR81
PMC9630117-41593_2022_1161_MOESM2_ESM.xlsx-Table_S3-Unnamed_1281	hiPSC-derived glutamatergic neuron and PBMC cohorts respectively, comprised of combat veterans with (n = **1**)  Supplementary Table 1. Comparison of clinical characteristics of veterans with and without PTSD. Supplementary Table 2. a, Demographic information and PTSD severity of individuals included within this dataset. b, Data dictionary of terms used in demographic feature table. Supplementary Table 3. Curated disorder-associated gene sets. Supplementary Table 4. Results from meta-analysis of differential expression by batch for PBMCs and NGN2-neurons treated with HCort.-based meta-analysis was conducted using METAL with a Cochran’s Q test for heterogeneity. a, Meta-analysis results for PBMCs treated with 2.5 nM DEX. b, Meta-analysis results for PBMCs treated with 5 nM DEX. c, Meta-analysis results for PBMCs treated with 50 nM DEX. d, Meta-analysis results for NGN2-neurons treated with 100 nM HCort. e, Meta-analysis results for NGN2-neurons treated with 1,000 nM HCort. Supplementary Table 5. a,b, GO enrichment results of coregulated expression modules that vary significantly in PBMCs treated with DEX (a), and NGN2-neurons treated with HCort (b). Supplementary Table 6. a,b, Results from meta-analysis of PTSD-effect differential expression by batch for NGN2-neurons treated with 100 nM (a) and 1,000 nM of HCort (b). Sample size-based meta-analysis was conducted using METAL with a Cochran’s Q-test for heterogeneity	IDH3G	RPS19	MANBA	BEND3	NCAM1	AHCTF1	IRAK1	ALG13
PMC9630117-41593_2022_1161_MOESM2_ESM.xlsx-Table_S3-Unnamed_1308	hiPSC-derived glutamatergic neuron and PBMC cohorts respectively, comprised of combat veterans with (n = **1**)  Supplementary Table 1. Comparison of clinical characteristics of veterans with and without PTSD. Supplementary Table 2. a, Demographic information and PTSD severity of individuals included within this dataset. b, Data dictionary of terms used in demographic feature table. Supplementary Table 3. Curated disorder-associated gene sets. Supplementary Table 4. Results from meta-analysis of differential expression by batch for PBMCs and NGN2-neurons treated with HCort.-based meta-analysis was conducted using METAL with a Cochran’s Q test for heterogeneity. a, Meta-analysis results for PBMCs treated with 2.5 nM DEX. b, Meta-analysis results for PBMCs treated with 5 nM DEX. c, Meta-analysis results for PBMCs treated with 50 nM DEX. d, Meta-analysis results for NGN2-neurons treated with 100 nM HCort. e, Meta-analysis results for NGN2-neurons treated with 1,000 nM HCort. Supplementary Table 5. a,b, GO enrichment results of coregulated expression modules that vary significantly in PBMCs treated with DEX (a), and NGN2-neurons treated with HCort (b). Supplementary Table 6. a,b, Results from meta-analysis of PTSD-effect differential expression by batch for NGN2-neurons treated with 100 nM (a) and 1,000 nM of HCort (b). Sample size-based meta-analysis was conducted using METAL with a Cochran’s Q-test for heterogeneity	IKZF1	RPS3	ANO2	RGPD2	TRIM9	GABARAPL1	POP7	AASS
PMC9630117-41593_2022_1161_MOESM2_ESM.xlsx-Table_S3-Unnamed_1324	hiPSC-derived glutamatergic neuron and PBMC cohorts respectively, comprised of combat veterans with (n = **1**)  Supplementary Table 1. Comparison of clinical characteristics of veterans with and without PTSD. Supplementary Table 2. a, Demographic information and PTSD severity of individuals included within this dataset. b, Data dictionary of terms used in demographic feature table. Supplementary Table 3. Curated disorder-associated gene sets. Supplementary Table 4. Results from meta-analysis of differential expression by batch for PBMCs and NGN2-neurons treated with HCort.-based meta-analysis was conducted using METAL with a Cochran’s Q test for heterogeneity. a, Meta-analysis results for PBMCs treated with 2.5 nM DEX. b, Meta-analysis results for PBMCs treated with 5 nM DEX. c, Meta-analysis results for PBMCs treated with 50 nM DEX. d, Meta-analysis results for NGN2-neurons treated with 100 nM HCort. e, Meta-analysis results for NGN2-neurons treated with 1,000 nM HCort. Supplementary Table 5. a,b, GO enrichment results of coregulated expression modules that vary significantly in PBMCs treated with DEX (a), and NGN2-neurons treated with HCort (b). Supplementary Table 6. a,b, Results from meta-analysis of PTSD-effect differential expression by batch for NGN2-neurons treated with 100 nM (a) and 1,000 nM of HCort (b). Sample size-based meta-analysis was conducted using METAL with a Cochran’s Q-test for heterogeneity	IL32	TEP1	SIGLEC11	TESK1	RPL22	ICMT	SLC25A40	ARSB
PMC9630117-41593_2022_1161_MOESM2_ESM.xlsx-Table_S3-Unnamed_1402	hiPSC-derived glutamatergic neuron and PBMC cohorts respectively, comprised of combat veterans with (n = **1**)  Supplementary Table 1. Comparison of clinical characteristics of veterans with and without PTSD. Supplementary Table 2. a, Demographic information and PTSD severity of individuals included within this dataset. b, Data dictionary of terms used in demographic feature table. Supplementary Table 3. Curated disorder-associated gene sets. Supplementary Table 4. Results from meta-analysis of differential expression by batch for PBMCs and NGN2-neurons treated with HCort.-based meta-analysis was conducted using METAL with a Cochran’s Q test for heterogeneity. a, Meta-analysis results for PBMCs treated with 2.5 nM DEX. b, Meta-analysis results for PBMCs treated with 5 nM DEX. c, Meta-analysis results for PBMCs treated with 50 nM DEX. d, Meta-analysis results for NGN2-neurons treated with 100 nM HCort. e, Meta-analysis results for NGN2-neurons treated with 1,000 nM HCort. Supplementary Table 5. a,b, GO enrichment results of coregulated expression modules that vary significantly in PBMCs treated with DEX (a), and NGN2-neurons treated with HCort (b). Supplementary Table 6. a,b, Results from meta-analysis of PTSD-effect differential expression by batch for NGN2-neurons treated with 100 nM (a) and 1,000 nM of HCort (b). Sample size-based meta-analysis was conducted using METAL with a Cochran’s Q-test for heterogeneity	KCNIP4	RPL18	APBB1IP	ABCC10	GATB	FRYL	HES7	LTBP2
PMC9630117-41593_2022_1161_MOESM2_ESM.xlsx-Table_S3-Unnamed_1407	hiPSC-derived glutamatergic neuron and PBMC cohorts respectively, comprised of combat veterans with (n = **1**)  Supplementary Table 1. Comparison of clinical characteristics of veterans with and without PTSD. Supplementary Table 2. a, Demographic information and PTSD severity of individuals included within this dataset. b, Data dictionary of terms used in demographic feature table. Supplementary Table 3. Curated disorder-associated gene sets. Supplementary Table 4. Results from meta-analysis of differential expression by batch for PBMCs and NGN2-neurons treated with HCort.-based meta-analysis was conducted using METAL with a Cochran’s Q test for heterogeneity. a, Meta-analysis results for PBMCs treated with 2.5 nM DEX. b, Meta-analysis results for PBMCs treated with 5 nM DEX. c, Meta-analysis results for PBMCs treated with 50 nM DEX. d, Meta-analysis results for NGN2-neurons treated with 100 nM HCort. e, Meta-analysis results for NGN2-neurons treated with 1,000 nM HCort. Supplementary Table 5. a,b, GO enrichment results of coregulated expression modules that vary significantly in PBMCs treated with DEX (a), and NGN2-neurons treated with HCort (b). Supplementary Table 6. a,b, Results from meta-analysis of PTSD-effect differential expression by batch for NGN2-neurons treated with 100 nM (a) and 1,000 nM of HCort (b). Sample size-based meta-analysis was conducted using METAL with a Cochran’s Q-test for heterogeneity	KCNMB2	RPL6	LYPLA1	ZNF222	DIDO1	DEDD	MAP7D3
PMC9630117-41593_2022_1161_MOESM2_ESM.xlsx-Table_S3-Unnamed_1473	hiPSC-derived glutamatergic neuron and PBMC cohorts respectively, comprised of combat veterans with (n = **1**)  Supplementary Table 1. Comparison of clinical characteristics of veterans with and without PTSD. Supplementary Table 2. a, Demographic information and PTSD severity of individuals included within this dataset. b, Data dictionary of terms used in demographic feature table. Supplementary Table 3. Curated disorder-associated gene sets. Supplementary Table 4. Results from meta-analysis of differential expression by batch for PBMCs and NGN2-neurons treated with HCort.-based meta-analysis was conducted using METAL with a Cochran’s Q test for heterogeneity. a, Meta-analysis results for PBMCs treated with 2.5 nM DEX. b, Meta-analysis results for PBMCs treated with 5 nM DEX. c, Meta-analysis results for PBMCs treated with 50 nM DEX. d, Meta-analysis results for NGN2-neurons treated with 100 nM HCort. e, Meta-analysis results for NGN2-neurons treated with 1,000 nM HCort. Supplementary Table 5. a,b, GO enrichment results of coregulated expression modules that vary significantly in PBMCs treated with DEX (a), and NGN2-neurons treated with HCort (b). Supplementary Table 6. a,b, Results from meta-analysis of PTSD-effect differential expression by batch for NGN2-neurons treated with 100 nM (a) and 1,000 nM of HCort (b). Sample size-based meta-analysis was conducted using METAL with a Cochran’s Q-test for heterogeneity	KRT80	CD180	ADSS2	AP1M2	PHKA1	RPL18	NEXMIF
PMC9630117-41593_2022_1161_MOESM2_ESM.xlsx-Table_S3-Unnamed_1560	hiPSC-derived glutamatergic neuron and PBMC cohorts respectively, comprised of combat veterans with (n = **1**)  Supplementary Table 1. Comparison of clinical characteristics of veterans with and without PTSD. Supplementary Table 2. a, Demographic information and PTSD severity of individuals included within this dataset. b, Data dictionary of terms used in demographic feature table. Supplementary Table 3. Curated disorder-associated gene sets. Supplementary Table 4. Results from meta-analysis of differential expression by batch for PBMCs and NGN2-neurons treated with HCort.-based meta-analysis was conducted using METAL with a Cochran’s Q test for heterogeneity. a, Meta-analysis results for PBMCs treated with 2.5 nM DEX. b, Meta-analysis results for PBMCs treated with 5 nM DEX. c, Meta-analysis results for PBMCs treated with 50 nM DEX. d, Meta-analysis results for NGN2-neurons treated with 100 nM HCort. e, Meta-analysis results for NGN2-neurons treated with 1,000 nM HCort. Supplementary Table 5. a,b, GO enrichment results of coregulated expression modules that vary significantly in PBMCs treated with DEX (a), and NGN2-neurons treated with HCort (b). Supplementary Table 6. a,b, Results from meta-analysis of PTSD-effect differential expression by batch for NGN2-neurons treated with 100 nM (a) and 1,000 nM of HCort (b). Sample size-based meta-analysis was conducted using METAL with a Cochran’s Q-test for heterogeneity	LSM3	RPS11	GFAP	CDT1	RALB	SLC38A10	EMX2
PMC9630117-41593_2022_1161_MOESM2_ESM.xlsx-Table_S3-Unnamed_1575	hiPSC-derived glutamatergic neuron and PBMC cohorts respectively, comprised of combat veterans with (n = **1**)  Supplementary Table 1. Comparison of clinical characteristics of veterans with and without PTSD. Supplementary Table 2. a, Demographic information and PTSD severity of individuals included within this dataset. b, Data dictionary of terms used in demographic feature table. Supplementary Table 3. Curated disorder-associated gene sets. Supplementary Table 4. Results from meta-analysis of differential expression by batch for PBMCs and NGN2-neurons treated with HCort.-based meta-analysis was conducted using METAL with a Cochran’s Q test for heterogeneity. a, Meta-analysis results for PBMCs treated with 2.5 nM DEX. b, Meta-analysis results for PBMCs treated with 5 nM DEX. c, Meta-analysis results for PBMCs treated with 50 nM DEX. d, Meta-analysis results for NGN2-neurons treated with 100 nM HCort. e, Meta-analysis results for NGN2-neurons treated with 1,000 nM HCort. Supplementary Table 5. a,b, GO enrichment results of coregulated expression modules that vary significantly in PBMCs treated with DEX (a), and NGN2-neurons treated with HCort (b). Supplementary Table 6. a,b, Results from meta-analysis of PTSD-effect differential expression by batch for NGN2-neurons treated with 100 nM (a) and 1,000 nM of HCort (b). Sample size-based meta-analysis was conducted using METAL with a Cochran’s Q-test for heterogeneity	MADD	RPS10	ENDOU	TMIGD2	AGPAT1	KCNA3	KMT2E
PMC9630117-41593_2022_1161_MOESM2_ESM.xlsx-Table_S3-Unnamed_1586	hiPSC-derived glutamatergic neuron and PBMC cohorts respectively, comprised of combat veterans with (n = **1**)  Supplementary Table 1. Comparison of clinical characteristics of veterans with and without PTSD. Supplementary Table 2. a, Demographic information and PTSD severity of individuals included within this dataset. b, Data dictionary of terms used in demographic feature table. Supplementary Table 3. Curated disorder-associated gene sets. Supplementary Table 4. Results from meta-analysis of differential expression by batch for PBMCs and NGN2-neurons treated with HCort.-based meta-analysis was conducted using METAL with a Cochran’s Q test for heterogeneity. a, Meta-analysis results for PBMCs treated with 2.5 nM DEX. b, Meta-analysis results for PBMCs treated with 5 nM DEX. c, Meta-analysis results for PBMCs treated with 50 nM DEX. d, Meta-analysis results for NGN2-neurons treated with 100 nM HCort. e, Meta-analysis results for NGN2-neurons treated with 1,000 nM HCort. Supplementary Table 5. a,b, GO enrichment results of coregulated expression modules that vary significantly in PBMCs treated with DEX (a), and NGN2-neurons treated with HCort (b). Supplementary Table 6. a,b, Results from meta-analysis of PTSD-effect differential expression by batch for NGN2-neurons treated with 100 nM (a) and 1,000 nM of HCort (b). Sample size-based meta-analysis was conducted using METAL with a Cochran’s Q-test for heterogeneity	MAP2	SLA	DPY19L3	DHRS4L2	SUPT5H	RPS17	HK1
PMC9630117-41593_2022_1161_MOESM2_ESM.xlsx-Table_S3-Unnamed_1612	hiPSC-derived glutamatergic neuron and PBMC cohorts respectively, comprised of combat veterans with (n = **1**)  Supplementary Table 1. Comparison of clinical characteristics of veterans with and without PTSD. Supplementary Table 2. a, Demographic information and PTSD severity of individuals included within this dataset. b, Data dictionary of terms used in demographic feature table. Supplementary Table 3. Curated disorder-associated gene sets. Supplementary Table 4. Results from meta-analysis of differential expression by batch for PBMCs and NGN2-neurons treated with HCort.-based meta-analysis was conducted using METAL with a Cochran’s Q test for heterogeneity. a, Meta-analysis results for PBMCs treated with 2.5 nM DEX. b, Meta-analysis results for PBMCs treated with 5 nM DEX. c, Meta-analysis results for PBMCs treated with 50 nM DEX. d, Meta-analysis results for NGN2-neurons treated with 100 nM HCort. e, Meta-analysis results for NGN2-neurons treated with 1,000 nM HCort. Supplementary Table 5. a,b, GO enrichment results of coregulated expression modules that vary significantly in PBMCs treated with DEX (a), and NGN2-neurons treated with HCort (b). Supplementary Table 6. a,b, Results from meta-analysis of PTSD-effect differential expression by batch for NGN2-neurons treated with 100 nM (a) and 1,000 nM of HCort (b). Sample size-based meta-analysis was conducted using METAL with a Cochran’s Q-test for heterogeneity	MBD5	DHX15	RPS15A	IL17RA	CCDC40
PMC9630117-41593_2022_1161_MOESM2_ESM.xlsx-Table_S3-Unnamed_1787	hiPSC-derived glutamatergic neuron and PBMC cohorts respectively, comprised of combat veterans with (n = **1**)  Supplementary Table 1. Comparison of clinical characteristics of veterans with and without PTSD. Supplementary Table 2. a, Demographic information and PTSD severity of individuals included within this dataset. b, Data dictionary of terms used in demographic feature table. Supplementary Table 3. Curated disorder-associated gene sets. Supplementary Table 4. Results from meta-analysis of differential expression by batch for PBMCs and NGN2-neurons treated with HCort.-based meta-analysis was conducted using METAL with a Cochran’s Q test for heterogeneity. a, Meta-analysis results for PBMCs treated with 2.5 nM DEX. b, Meta-analysis results for PBMCs treated with 5 nM DEX. c, Meta-analysis results for PBMCs treated with 50 nM DEX. d, Meta-analysis results for NGN2-neurons treated with 100 nM HCort. e, Meta-analysis results for NGN2-neurons treated with 1,000 nM HCort. Supplementary Table 5. a,b, GO enrichment results of coregulated expression modules that vary significantly in PBMCs treated with DEX (a), and NGN2-neurons treated with HCort (b). Supplementary Table 6. a,b, Results from meta-analysis of PTSD-effect differential expression by batch for NGN2-neurons treated with 100 nM (a) and 1,000 nM of HCort (b). Sample size-based meta-analysis was conducted using METAL with a Cochran’s Q-test for heterogeneity	NEFL	SIAH1	HBB	RPS11	TMEM237
PMC9630117-41593_2022_1161_MOESM2_ESM.xlsx-Table_S3-Unnamed_1932	hiPSC-derived glutamatergic neuron and PBMC cohorts respectively, comprised of combat veterans with (n = **1**)  Supplementary Table 1. Comparison of clinical characteristics of veterans with and without PTSD. Supplementary Table 2. a, Demographic information and PTSD severity of individuals included within this dataset. b, Data dictionary of terms used in demographic feature table. Supplementary Table 3. Curated disorder-associated gene sets. Supplementary Table 4. Results from meta-analysis of differential expression by batch for PBMCs and NGN2-neurons treated with HCort.-based meta-analysis was conducted using METAL with a Cochran’s Q test for heterogeneity. a, Meta-analysis results for PBMCs treated with 2.5 nM DEX. b, Meta-analysis results for PBMCs treated with 5 nM DEX. c, Meta-analysis results for PBMCs treated with 50 nM DEX. d, Meta-analysis results for NGN2-neurons treated with 100 nM HCort. e, Meta-analysis results for NGN2-neurons treated with 1,000 nM HCort. Supplementary Table 5. a,b, GO enrichment results of coregulated expression modules that vary significantly in PBMCs treated with DEX (a), and NGN2-neurons treated with HCort (b). Supplementary Table 6. a,b, Results from meta-analysis of PTSD-effect differential expression by batch for NGN2-neurons treated with 100 nM (a) and 1,000 nM of HCort (b). Sample size-based meta-analysis was conducted using METAL with a Cochran’s Q-test for heterogeneity	P4HA1	VPS4B	RPS23	PML	USP27X
PMC9630117-41593_2022_1161_MOESM2_ESM.xlsx-Table_S3-Unnamed_1999	hiPSC-derived glutamatergic neuron and PBMC cohorts respectively, comprised of combat veterans with (n = **1**)  Supplementary Table 1. Comparison of clinical characteristics of veterans with and without PTSD. Supplementary Table 2. a, Demographic information and PTSD severity of individuals included within this dataset. b, Data dictionary of terms used in demographic feature table. Supplementary Table 3. Curated disorder-associated gene sets. Supplementary Table 4. Results from meta-analysis of differential expression by batch for PBMCs and NGN2-neurons treated with HCort.-based meta-analysis was conducted using METAL with a Cochran’s Q test for heterogeneity. a, Meta-analysis results for PBMCs treated with 2.5 nM DEX. b, Meta-analysis results for PBMCs treated with 5 nM DEX. c, Meta-analysis results for PBMCs treated with 50 nM DEX. d, Meta-analysis results for NGN2-neurons treated with 100 nM HCort. e, Meta-analysis results for NGN2-neurons treated with 1,000 nM HCort. Supplementary Table 5. a,b, GO enrichment results of coregulated expression modules that vary significantly in PBMCs treated with DEX (a), and NGN2-neurons treated with HCort (b). Supplementary Table 6. a,b, Results from meta-analysis of PTSD-effect differential expression by batch for NGN2-neurons treated with 100 nM (a) and 1,000 nM of HCort (b). Sample size-based meta-analysis was conducted using METAL with a Cochran’s Q-test for heterogeneity	PGAP1	DDX51	RPS18	CYFIP2	ITIH6
PMC9630117-41593_2022_1161_MOESM2_ESM.xlsx-Table_S3-Unnamed_2184	hiPSC-derived glutamatergic neuron and PBMC cohorts respectively, comprised of combat veterans with (n = **1**)  Supplementary Table 1. Comparison of clinical characteristics of veterans with and without PTSD. Supplementary Table 2. a, Demographic information and PTSD severity of individuals included within this dataset. b, Data dictionary of terms used in demographic feature table. Supplementary Table 3. Curated disorder-associated gene sets. Supplementary Table 4. Results from meta-analysis of differential expression by batch for PBMCs and NGN2-neurons treated with HCort.-based meta-analysis was conducted using METAL with a Cochran’s Q test for heterogeneity. a, Meta-analysis results for PBMCs treated with 2.5 nM DEX. b, Meta-analysis results for PBMCs treated with 5 nM DEX. c, Meta-analysis results for PBMCs treated with 50 nM DEX. d, Meta-analysis results for NGN2-neurons treated with 100 nM HCort. e, Meta-analysis results for NGN2-neurons treated with 1,000 nM HCort. Supplementary Table 5. a,b, GO enrichment results of coregulated expression modules that vary significantly in PBMCs treated with DEX (a), and NGN2-neurons treated with HCort (b). Supplementary Table 6. a,b, Results from meta-analysis of PTSD-effect differential expression by batch for NGN2-neurons treated with 100 nM (a) and 1,000 nM of HCort (b). Sample size-based meta-analysis was conducted using METAL with a Cochran’s Q-test for heterogeneity	PTPRT	TMEM60	LSM6	CSK	RPS23
PMC9630117-41593_2022_1161_MOESM2_ESM.xlsx-Table_S3-Unnamed_2197	hiPSC-derived glutamatergic neuron and PBMC cohorts respectively, comprised of combat veterans with (n = **1**)  Supplementary Table 1. Comparison of clinical characteristics of veterans with and without PTSD. Supplementary Table 2. a, Demographic information and PTSD severity of individuals included within this dataset. b, Data dictionary of terms used in demographic feature table. Supplementary Table 3. Curated disorder-associated gene sets. Supplementary Table 4. Results from meta-analysis of differential expression by batch for PBMCs and NGN2-neurons treated with HCort.-based meta-analysis was conducted using METAL with a Cochran’s Q test for heterogeneity. a, Meta-analysis results for PBMCs treated with 2.5 nM DEX. b, Meta-analysis results for PBMCs treated with 5 nM DEX. c, Meta-analysis results for PBMCs treated with 50 nM DEX. d, Meta-analysis results for NGN2-neurons treated with 100 nM HCort. e, Meta-analysis results for NGN2-neurons treated with 1,000 nM HCort. Supplementary Table 5. a,b, GO enrichment results of coregulated expression modules that vary significantly in PBMCs treated with DEX (a), and NGN2-neurons treated with HCort (b). Supplementary Table 6. a,b, Results from meta-analysis of PTSD-effect differential expression by batch for NGN2-neurons treated with 100 nM (a) and 1,000 nM of HCort (b). Sample size-based meta-analysis was conducted using METAL with a Cochran’s Q-test for heterogeneity	PYHIN1	RPS18	TAF6	POU2F2	YME1L1
PMC9630117-41593_2022_1161_MOESM2_ESM.xlsx-Table_S3-Unnamed_2236	hiPSC-derived glutamatergic neuron and PBMC cohorts respectively, comprised of combat veterans with (n = **1**)  Supplementary Table 1. Comparison of clinical characteristics of veterans with and without PTSD. Supplementary Table 2. a, Demographic information and PTSD severity of individuals included within this dataset. b, Data dictionary of terms used in demographic feature table. Supplementary Table 3. Curated disorder-associated gene sets. Supplementary Table 4. Results from meta-analysis of differential expression by batch for PBMCs and NGN2-neurons treated with HCort.-based meta-analysis was conducted using METAL with a Cochran’s Q test for heterogeneity. a, Meta-analysis results for PBMCs treated with 2.5 nM DEX. b, Meta-analysis results for PBMCs treated with 5 nM DEX. c, Meta-analysis results for PBMCs treated with 50 nM DEX. d, Meta-analysis results for NGN2-neurons treated with 100 nM HCort. e, Meta-analysis results for NGN2-neurons treated with 1,000 nM HCort. Supplementary Table 5. a,b, GO enrichment results of coregulated expression modules that vary significantly in PBMCs treated with DEX (a), and NGN2-neurons treated with HCort (b). Supplementary Table 6. a,b, Results from meta-analysis of PTSD-effect differential expression by batch for NGN2-neurons treated with 100 nM (a) and 1,000 nM of HCort (b). Sample size-based meta-analysis was conducted using METAL with a Cochran’s Q-test for heterogeneity	RASA4	RPL27A	SEMA7A	LILRA2	RABL6
PMC9630117-41593_2022_1161_MOESM2_ESM.xlsx-Table_S3-Unnamed_2316	hiPSC-derived glutamatergic neuron and PBMC cohorts respectively, comprised of combat veterans with (n = **1**)  Supplementary Table 1. Comparison of clinical characteristics of veterans with and without PTSD. Supplementary Table 2. a, Demographic information and PTSD severity of individuals included within this dataset. b, Data dictionary of terms used in demographic feature table. Supplementary Table 3. Curated disorder-associated gene sets. Supplementary Table 4. Results from meta-analysis of differential expression by batch for PBMCs and NGN2-neurons treated with HCort.-based meta-analysis was conducted using METAL with a Cochran’s Q test for heterogeneity. a, Meta-analysis results for PBMCs treated with 2.5 nM DEX. b, Meta-analysis results for PBMCs treated with 5 nM DEX. c, Meta-analysis results for PBMCs treated with 50 nM DEX. d, Meta-analysis results for NGN2-neurons treated with 100 nM HCort. e, Meta-analysis results for NGN2-neurons treated with 1,000 nM HCort. Supplementary Table 5. a,b, GO enrichment results of coregulated expression modules that vary significantly in PBMCs treated with DEX (a), and NGN2-neurons treated with HCort (b). Supplementary Table 6. a,b, Results from meta-analysis of PTSD-effect differential expression by batch for NGN2-neurons treated with 100 nM (a) and 1,000 nM of HCort (b). Sample size-based meta-analysis was conducted using METAL with a Cochran’s Q-test for heterogeneity	RPL17	CDC42EP4	VOPP1	COX4I1	ORC6
PMC9630117-41593_2022_1161_MOESM2_ESM.xlsx-Table_S3-Unnamed_2318	hiPSC-derived glutamatergic neuron and PBMC cohorts respectively, comprised of combat veterans with (n = **1**)  Supplementary Table 1. Comparison of clinical characteristics of veterans with and without PTSD. Supplementary Table 2. a, Demographic information and PTSD severity of individuals included within this dataset. b, Data dictionary of terms used in demographic feature table. Supplementary Table 3. Curated disorder-associated gene sets. Supplementary Table 4. Results from meta-analysis of differential expression by batch for PBMCs and NGN2-neurons treated with HCort.-based meta-analysis was conducted using METAL with a Cochran’s Q test for heterogeneity. a, Meta-analysis results for PBMCs treated with 2.5 nM DEX. b, Meta-analysis results for PBMCs treated with 5 nM DEX. c, Meta-analysis results for PBMCs treated with 50 nM DEX. d, Meta-analysis results for NGN2-neurons treated with 100 nM HCort. e, Meta-analysis results for NGN2-neurons treated with 1,000 nM HCort. Supplementary Table 5. a,b, GO enrichment results of coregulated expression modules that vary significantly in PBMCs treated with DEX (a), and NGN2-neurons treated with HCort (b). Supplementary Table 6. a,b, Results from meta-analysis of PTSD-effect differential expression by batch for NGN2-neurons treated with 100 nM (a) and 1,000 nM of HCort (b). Sample size-based meta-analysis was conducted using METAL with a Cochran’s Q-test for heterogeneity	RPL26	ZSCAN12	EPN2	ARHGEF18	AARS1
PMC9630117-41593_2022_1161_MOESM2_ESM.xlsx-Table_S3-Unnamed_2320	hiPSC-derived glutamatergic neuron and PBMC cohorts respectively, comprised of combat veterans with (n = **1**)  Supplementary Table 1. Comparison of clinical characteristics of veterans with and without PTSD. Supplementary Table 2. a, Demographic information and PTSD severity of individuals included within this dataset. b, Data dictionary of terms used in demographic feature table. Supplementary Table 3. Curated disorder-associated gene sets. Supplementary Table 4. Results from meta-analysis of differential expression by batch for PBMCs and NGN2-neurons treated with HCort.-based meta-analysis was conducted using METAL with a Cochran’s Q test for heterogeneity. a, Meta-analysis results for PBMCs treated with 2.5 nM DEX. b, Meta-analysis results for PBMCs treated with 5 nM DEX. c, Meta-analysis results for PBMCs treated with 50 nM DEX. d, Meta-analysis results for NGN2-neurons treated with 100 nM HCort. e, Meta-analysis results for NGN2-neurons treated with 1,000 nM HCort. Supplementary Table 5. a,b, GO enrichment results of coregulated expression modules that vary significantly in PBMCs treated with DEX (a), and NGN2-neurons treated with HCort (b). Supplementary Table 6. a,b, Results from meta-analysis of PTSD-effect differential expression by batch for NGN2-neurons treated with 100 nM (a) and 1,000 nM of HCort (b). Sample size-based meta-analysis was conducted using METAL with a Cochran’s Q-test for heterogeneity	RPL29	KCNQ1	WBP4	FOXK2	IFT140
PMC9630117-41593_2022_1161_MOESM2_ESM.xlsx-Table_S3-Unnamed_2322	hiPSC-derived glutamatergic neuron and PBMC cohorts respectively, comprised of combat veterans with (n = **1**)  Supplementary Table 1. Comparison of clinical characteristics of veterans with and without PTSD. Supplementary Table 2. a, Demographic information and PTSD severity of individuals included within this dataset. b, Data dictionary of terms used in demographic feature table. Supplementary Table 3. Curated disorder-associated gene sets. Supplementary Table 4. Results from meta-analysis of differential expression by batch for PBMCs and NGN2-neurons treated with HCort.-based meta-analysis was conducted using METAL with a Cochran’s Q test for heterogeneity. a, Meta-analysis results for PBMCs treated with 2.5 nM DEX. b, Meta-analysis results for PBMCs treated with 5 nM DEX. c, Meta-analysis results for PBMCs treated with 50 nM DEX. d, Meta-analysis results for NGN2-neurons treated with 100 nM HCort. e, Meta-analysis results for NGN2-neurons treated with 1,000 nM HCort. Supplementary Table 5. a,b, GO enrichment results of coregulated expression modules that vary significantly in PBMCs treated with DEX (a), and NGN2-neurons treated with HCort (b). Supplementary Table 6. a,b, Results from meta-analysis of PTSD-effect differential expression by batch for NGN2-neurons treated with 100 nM (a) and 1,000 nM of HCort (b). Sample size-based meta-analysis was conducted using METAL with a Cochran’s Q-test for heterogeneity	RPL34	ZNF436	SLC9A6	ZNF473	POMK
PMC9630117-41593_2022_1161_MOESM2_ESM.xlsx-Table_S3-Unnamed_2323	hiPSC-derived glutamatergic neuron and PBMC cohorts respectively, comprised of combat veterans with (n = **1**)  Supplementary Table 1. Comparison of clinical characteristics of veterans with and without PTSD. Supplementary Table 2. a, Demographic information and PTSD severity of individuals included within this dataset. b, Data dictionary of terms used in demographic feature table. Supplementary Table 3. Curated disorder-associated gene sets. Supplementary Table 4. Results from meta-analysis of differential expression by batch for PBMCs and NGN2-neurons treated with HCort.-based meta-analysis was conducted using METAL with a Cochran’s Q test for heterogeneity. a, Meta-analysis results for PBMCs treated with 2.5 nM DEX. b, Meta-analysis results for PBMCs treated with 5 nM DEX. c, Meta-analysis results for PBMCs treated with 50 nM DEX. d, Meta-analysis results for NGN2-neurons treated with 100 nM HCort. e, Meta-analysis results for NGN2-neurons treated with 1,000 nM HCort. Supplementary Table 5. a,b, GO enrichment results of coregulated expression modules that vary significantly in PBMCs treated with DEX (a), and NGN2-neurons treated with HCort (b). Supplementary Table 6. a,b, Results from meta-analysis of PTSD-effect differential expression by batch for NGN2-neurons treated with 100 nM (a) and 1,000 nM of HCort (b). Sample size-based meta-analysis was conducted using METAL with a Cochran’s Q-test for heterogeneity	RPL39	L1TD1	MARK3	TBX6	EN2
PMC9630117-41593_2022_1161_MOESM2_ESM.xlsx-Table_S3-Unnamed_2325	hiPSC-derived glutamatergic neuron and PBMC cohorts respectively, comprised of combat veterans with (n = **1**)  Supplementary Table 1. Comparison of clinical characteristics of veterans with and without PTSD. Supplementary Table 2. a, Demographic information and PTSD severity of individuals included within this dataset. b, Data dictionary of terms used in demographic feature table. Supplementary Table 3. Curated disorder-associated gene sets. Supplementary Table 4. Results from meta-analysis of differential expression by batch for PBMCs and NGN2-neurons treated with HCort.-based meta-analysis was conducted using METAL with a Cochran’s Q test for heterogeneity. a, Meta-analysis results for PBMCs treated with 2.5 nM DEX. b, Meta-analysis results for PBMCs treated with 5 nM DEX. c, Meta-analysis results for PBMCs treated with 50 nM DEX. d, Meta-analysis results for NGN2-neurons treated with 100 nM HCort. e, Meta-analysis results for NGN2-neurons treated with 1,000 nM HCort. Supplementary Table 5. a,b, GO enrichment results of coregulated expression modules that vary significantly in PBMCs treated with DEX (a), and NGN2-neurons treated with HCort (b). Supplementary Table 6. a,b, Results from meta-analysis of PTSD-effect differential expression by batch for NGN2-neurons treated with 100 nM (a) and 1,000 nM of HCort (b). Sample size-based meta-analysis was conducted using METAL with a Cochran’s Q-test for heterogeneity	RPL7	CLCN6	TESK2	CAPN15	NPR3
PMC9630117-41593_2022_1161_MOESM2_ESM.xlsx-Table_S3-Unnamed_2326	hiPSC-derived glutamatergic neuron and PBMC cohorts respectively, comprised of combat veterans with (n = **1**)  Supplementary Table 1. Comparison of clinical characteristics of veterans with and without PTSD. Supplementary Table 2. a, Demographic information and PTSD severity of individuals included within this dataset. b, Data dictionary of terms used in demographic feature table. Supplementary Table 3. Curated disorder-associated gene sets. Supplementary Table 4. Results from meta-analysis of differential expression by batch for PBMCs and NGN2-neurons treated with HCort.-based meta-analysis was conducted using METAL with a Cochran’s Q test for heterogeneity. a, Meta-analysis results for PBMCs treated with 2.5 nM DEX. b, Meta-analysis results for PBMCs treated with 5 nM DEX. c, Meta-analysis results for PBMCs treated with 50 nM DEX. d, Meta-analysis results for NGN2-neurons treated with 100 nM HCort. e, Meta-analysis results for NGN2-neurons treated with 1,000 nM HCort. Supplementary Table 5. a,b, GO enrichment results of coregulated expression modules that vary significantly in PBMCs treated with DEX (a), and NGN2-neurons treated with HCort (b). Supplementary Table 6. a,b, Results from meta-analysis of PTSD-effect differential expression by batch for NGN2-neurons treated with 100 nM (a) and 1,000 nM of HCort (b). Sample size-based meta-analysis was conducted using METAL with a Cochran’s Q-test for heterogeneity	RPL9	UBA3	P2RX4	BCS1L	DGCR6
PMC9630117-41593_2022_1161_MOESM2_ESM.xlsx-Table_S3-Unnamed_2330	hiPSC-derived glutamatergic neuron and PBMC cohorts respectively, comprised of combat veterans with (n = **1**)  Supplementary Table 1. Comparison of clinical characteristics of veterans with and without PTSD. Supplementary Table 2. a, Demographic information and PTSD severity of individuals included within this dataset. b, Data dictionary of terms used in demographic feature table. Supplementary Table 3. Curated disorder-associated gene sets. Supplementary Table 4. Results from meta-analysis of differential expression by batch for PBMCs and NGN2-neurons treated with HCort.-based meta-analysis was conducted using METAL with a Cochran’s Q test for heterogeneity. a, Meta-analysis results for PBMCs treated with 2.5 nM DEX. b, Meta-analysis results for PBMCs treated with 5 nM DEX. c, Meta-analysis results for PBMCs treated with 50 nM DEX. d, Meta-analysis results for NGN2-neurons treated with 100 nM HCort. e, Meta-analysis results for NGN2-neurons treated with 1,000 nM HCort. Supplementary Table 5. a,b, GO enrichment results of coregulated expression modules that vary significantly in PBMCs treated with DEX (a), and NGN2-neurons treated with HCort (b). Supplementary Table 6. a,b, Results from meta-analysis of PTSD-effect differential expression by batch for NGN2-neurons treated with 100 nM (a) and 1,000 nM of HCort (b). Sample size-based meta-analysis was conducted using METAL with a Cochran’s Q-test for heterogeneity	RPS15A	C5orf22	HYAL2	ZFP36L2	ZNF599
PMC9630117-41593_2022_1161_MOESM2_ESM.xlsx-Table_S3-Unnamed_2331	hiPSC-derived glutamatergic neuron and PBMC cohorts respectively, comprised of combat veterans with (n = **1**)  Supplementary Table 1. Comparison of clinical characteristics of veterans with and without PTSD. Supplementary Table 2. a, Demographic information and PTSD severity of individuals included within this dataset. b, Data dictionary of terms used in demographic feature table. Supplementary Table 3. Curated disorder-associated gene sets. Supplementary Table 4. Results from meta-analysis of differential expression by batch for PBMCs and NGN2-neurons treated with HCort.-based meta-analysis was conducted using METAL with a Cochran’s Q test for heterogeneity. a, Meta-analysis results for PBMCs treated with 2.5 nM DEX. b, Meta-analysis results for PBMCs treated with 5 nM DEX. c, Meta-analysis results for PBMCs treated with 50 nM DEX. d, Meta-analysis results for NGN2-neurons treated with 100 nM HCort. e, Meta-analysis results for NGN2-neurons treated with 1,000 nM HCort. Supplementary Table 5. a,b, GO enrichment results of coregulated expression modules that vary significantly in PBMCs treated with DEX (a), and NGN2-neurons treated with HCort (b). Supplementary Table 6. a,b, Results from meta-analysis of PTSD-effect differential expression by batch for NGN2-neurons treated with 100 nM (a) and 1,000 nM of HCort (b). Sample size-based meta-analysis was conducted using METAL with a Cochran’s Q-test for heterogeneity	RPS17	ACOT7	PCK2	CLDN5	AP1S1
PMC9630117-41593_2022_1161_MOESM2_ESM.xlsx-Table_S3-Unnamed_2333	hiPSC-derived glutamatergic neuron and PBMC cohorts respectively, comprised of combat veterans with (n = **1**)  Supplementary Table 1. Comparison of clinical characteristics of veterans with and without PTSD. Supplementary Table 2. a, Demographic information and PTSD severity of individuals included within this dataset. b, Data dictionary of terms used in demographic feature table. Supplementary Table 3. Curated disorder-associated gene sets. Supplementary Table 4. Results from meta-analysis of differential expression by batch for PBMCs and NGN2-neurons treated with HCort.-based meta-analysis was conducted using METAL with a Cochran’s Q test for heterogeneity. a, Meta-analysis results for PBMCs treated with 2.5 nM DEX. b, Meta-analysis results for PBMCs treated with 5 nM DEX. c, Meta-analysis results for PBMCs treated with 50 nM DEX. d, Meta-analysis results for NGN2-neurons treated with 100 nM HCort. e, Meta-analysis results for NGN2-neurons treated with 1,000 nM HCort. Supplementary Table 5. a,b, GO enrichment results of coregulated expression modules that vary significantly in PBMCs treated with DEX (a), and NGN2-neurons treated with HCort (b). Supplementary Table 6. a,b, Results from meta-analysis of PTSD-effect differential expression by batch for NGN2-neurons treated with 100 nM (a) and 1,000 nM of HCort (b). Sample size-based meta-analysis was conducted using METAL with a Cochran’s Q-test for heterogeneity	RPS24	RTL8A	MGLL	MBD1	RET
PMC9630117-41593_2022_1161_MOESM2_ESM.xlsx-Table_S3-Unnamed_2336	hiPSC-derived glutamatergic neuron and PBMC cohorts respectively, comprised of combat veterans with (n = **1**)  Supplementary Table 1. Comparison of clinical characteristics of veterans with and without PTSD. Supplementary Table 2. a, Demographic information and PTSD severity of individuals included within this dataset. b, Data dictionary of terms used in demographic feature table. Supplementary Table 3. Curated disorder-associated gene sets. Supplementary Table 4. Results from meta-analysis of differential expression by batch for PBMCs and NGN2-neurons treated with HCort.-based meta-analysis was conducted using METAL with a Cochran’s Q test for heterogeneity. a, Meta-analysis results for PBMCs treated with 2.5 nM DEX. b, Meta-analysis results for PBMCs treated with 5 nM DEX. c, Meta-analysis results for PBMCs treated with 50 nM DEX. d, Meta-analysis results for NGN2-neurons treated with 100 nM HCort. e, Meta-analysis results for NGN2-neurons treated with 1,000 nM HCort. Supplementary Table 5. a,b, GO enrichment results of coregulated expression modules that vary significantly in PBMCs treated with DEX (a), and NGN2-neurons treated with HCort (b). Supplementary Table 6. a,b, Results from meta-analysis of PTSD-effect differential expression by batch for NGN2-neurons treated with 100 nM (a) and 1,000 nM of HCort (b). Sample size-based meta-analysis was conducted using METAL with a Cochran’s Q-test for heterogeneity	RPS3A	ENAH	YBX3	PEX19	FYCO1
PMC9630117-41593_2022_1161_MOESM2_ESM.xlsx-Table_S3-Unnamed_2337	hiPSC-derived glutamatergic neuron and PBMC cohorts respectively, comprised of combat veterans with (n = **1**)  Supplementary Table 1. Comparison of clinical characteristics of veterans with and without PTSD. Supplementary Table 2. a, Demographic information and PTSD severity of individuals included within this dataset. b, Data dictionary of terms used in demographic feature table. Supplementary Table 3. Curated disorder-associated gene sets. Supplementary Table 4. Results from meta-analysis of differential expression by batch for PBMCs and NGN2-neurons treated with HCort.-based meta-analysis was conducted using METAL with a Cochran’s Q test for heterogeneity. a, Meta-analysis results for PBMCs treated with 2.5 nM DEX. b, Meta-analysis results for PBMCs treated with 5 nM DEX. c, Meta-analysis results for PBMCs treated with 50 nM DEX. d, Meta-analysis results for NGN2-neurons treated with 100 nM HCort. e, Meta-analysis results for NGN2-neurons treated with 1,000 nM HCort. Supplementary Table 5. a,b, GO enrichment results of coregulated expression modules that vary significantly in PBMCs treated with DEX (a), and NGN2-neurons treated with HCort (b). Supplementary Table 6. a,b, Results from meta-analysis of PTSD-effect differential expression by batch for NGN2-neurons treated with 100 nM (a) and 1,000 nM of HCort (b). Sample size-based meta-analysis was conducted using METAL with a Cochran’s Q-test for heterogeneity	RPS4X	ADCK1	PRUNE2	PRPF40A	SLC4A11
PMC9614236-Table_1.DOCX-0-Gene	PCR Kit (Cat# 1725274, Biorad; Italy) detection technique and specific primer sequences reported in **Supplementary Table 1**  Click here for additional data file	CNR1	CNR2	NAPEPLD	FAAH	MGLL	RPS16
PMC9587045-41467_2022_34005_MOESM4_ESM.xlsx-SourceTable1_Genesets-Unnamed_37		CLCF1	RPL6	EEF2	PARP14	KLF5
PMC9587045-41467_2022_34005_MOESM4_ESM.xlsx-SourceTable1_Genesets-Unnamed_47		DENND5A	RPL12	HSPA1B	SEMA4C	CDT1
PMC9587045-41467_2022_34005_MOESM4_ESM.xlsx-SourceTable1_Genesets-Unnamed_51		DUSP2	RPL15	LAMTOR4	LY6E	HMGA2
PMC9587045-41467_2022_34005_MOESM4_ESM.xlsx-SourceTable1_Genesets-Unnamed_53		DUSP5	RPL18	LIFR	ENDOU	BDKRB2
PMC9587045-41467_2022_34005_MOESM4_ESM.xlsx-SourceTable1_Genesets-Unnamed_55		EFNA1	RPL19	MAPK8IP1	TSPO	SPHK1
PMC9587045-41467_2022_34005_MOESM4_ESM.xlsx-SourceTable1_Genesets-Unnamed_58		EGR3	RPL23	MT3	SLC43A3	TENM2
PMC9587045-41467_2022_34005_MOESM4_ESM.xlsx-SourceTable1_Genesets-Unnamed_59		EHD1	RPL23A	MYL11	FBLN5	SHISA6
PMC9585242-fmolb-09-971811.nxml--Name	relative to the negative control were grouped according to putative functions, as shown in **Tables 1**  Most enriched proteins co-precipitated with the eYFP-tagged EIF4E3 in Trypanosoma brucei procyclic cellsEIF4E3EIF4G4RPS15ZC3H18CAAP1PFKMDN1	EIF4E3	RPS15	ZC3H18	CAAP1	MDN1
PMC9588199-NIHMS1839197-supplement-3.xlsx-Table_S2_Figure_7C-Unnamed_15	(Figure 7B). Gene expression dynamics clustered into four significantly different groups (Figure 7C and **Table S2**)	PRSS35	LGMN	CLSTN1	RPL27	CTSC	LRPAP1	ZC3H10	CTBS	SPTSSB	RPL30	DHRS7B	MAN2B2	LAMP1	CAPRIN1	BRD3	SMC3	RPS19	TMEM30A	RPS11
PMC9574492-CTM2-12-e1084-s002.xlsx-Sheet1-Unnamed_55	obtained using a Keyence BZ‐X700 microscope (Keyence, Osaka, Japan). For antibody information, see Table **S1**  Supporting Information  Click here for additional data file	ARL14	C6orf52	CDKN2C	ARFIP2	COL8A2	BLTP3B	PAQR4	RPS20	LGALS3BP	CYYR1	GLO1	PDLIM1	GPRC5A	RPL34	CCL20	GALNT3	MFSD2A	TNFSF10	SUN2	CDK5RAP3	FCRL6	ANXA5	CBX5	LIPA
PMC9574492-CTM2-12-e1084-s002.xlsx-Sheet1-Unnamed_58	obtained using a Keyence BZ‐X700 microscope (Keyence, Osaka, Japan). For antibody information, see Table **S1**  Supporting Information  Click here for additional data file	LENG9	CABLES1	REEP1	ARHGEF17	FST	TSPAN8	U2SURP	CKAP2L	RPL26	SCPEP1	MARVELD1	IDH1	RARRES1	GNPTAB	RPL3	RCAN2	ABCB1	NOLC1	PARP10	IGFBP6	COX5A	RNF138	RAB37	TBCD	MCEMP1
PMC9574492-CTM2-12-e1084-s002.xlsx-Sheet1-Unnamed_74	obtained using a Keyence BZ‐X700 microscope (Keyence, Osaka, Japan). For antibody information, see Table **S1**  Supporting Information  Click here for additional data file	GSDMC	CEP89	GHRL	ATP2C1	PCDH7	CD177	TRIP12	DSCC1	RPS29	ESYT1	TIMP3	BTG3	RPL7	UBE2L6	PDK1	TSPAN32	ITM2A	CES1
PMC9574492-CTM2-12-e1084-s002.xlsx-Sheet1-Unnamed_87	obtained using a Keyence BZ‐X700 microscope (Keyence, Osaka, Japan). For antibody information, see Table **S1**  Supporting Information  Click here for additional data file	CSF3R	PLLP	BAIAP2L2	CCDC8	SIDT1	TNRC18	CACTIN	SSR4	PUF60	UCN2	TUT7	PLIN2	SLC25A29	RPL37A	CD7	SLC25A45	PAG1
PMC9574492-CTM2-12-e1084-s002.xlsx-Sheet1-Unnamed_92	obtained using a Keyence BZ‐X700 microscope (Keyence, Osaka, Japan). For antibody information, see Table **S1**  Supporting Information  Click here for additional data file	CYP4F2	ARMC12	BICC1	GJB5	SMAD9	TMOD3	CSNK1G2	STMP1	PFKP	OLFML2A	SLC2A12	MAST4	DEFB1	RPS14	LUC7L3	A2M	FUT8
PMC9574492-CTM2-12-e1084-s002.xlsx-Sheet1-Unnamed_94	obtained using a Keyence BZ‐X700 microscope (Keyence, Osaka, Japan). For antibody information, see Table **S1**  Supporting Information  Click here for additional data file	DCHS1	DMD	BMPR1B	GAREM2	RIMS1	TMEM79	OGDHL	HEXB	CYP2S1	LMAN1	ADM	SRI	RPS15A	PPP1R2	SLC44A2	ATP6V1C2
PMC9574492-CTM2-12-e1084-s002.xlsx-Sheet1-Unnamed_113	obtained using a Keyence BZ‐X700 microscope (Keyence, Osaka, Japan). For antibody information, see Table **S1**  Supporting Information  Click here for additional data file	FADS2	DPY19L2	C22orf23	PTPRZ1	RTN1	THRA	SLC25A5	NTF4	GUSB	RPS19	EHF	HNRNPA1	EIF3F
PMC9574492-CTM2-12-e1084-s002.xlsx-Sheet1-Unnamed_122	obtained using a Keyence BZ‐X700 microscope (Keyence, Osaka, Japan). For antibody information, see Table **S1**  Supporting Information  Click here for additional data file	FERMT3	EPPK1	CAB39L	EDAR	CX3CL1	TCF15	SLC38A1	TNFRSF25	GCC2	RPL10A	MDK	RPL28	TESPA1	ITGB7
PMC9574492-CTM2-12-e1084-s002.xlsx-Sheet1-Unnamed_123	obtained using a Keyence BZ‐X700 microscope (Keyence, Osaka, Japan). For antibody information, see Table **S1**  Supporting Information  Click here for additional data file	FGD3	CACNA1H	CABLES1	ARK2C	LDLRAD4	TCERG1	PRR11	PSG5	GLMP	PNPLA2	RPLP1	CD55	PDIA3
PMC9574492-CTM2-12-e1084-s002.xlsx-Sheet1-Unnamed_125	obtained using a Keyence BZ‐X700 microscope (Keyence, Osaka, Japan). For antibody information, see Table **S1**  Supporting Information  Click here for additional data file	FLRT2	MSMO1	CAMK1D	MEST	SCGB2A1	TBRG1	PPIA	IFNE	GADD45G	S100A14	RPS7	EIF3L	CD2BP2
PMC9574492-CTM2-12-e1084-s002.xlsx-Sheet1-Unnamed_131	obtained using a Keyence BZ‐X700 microscope (Keyence, Osaka, Japan). For antibody information, see Table **S1**  Supporting Information  Click here for additional data file	FZD2	TCEAL2	CBL	GPC1	FYB2	TANC1	E2F3	FOXE1	BCAS1	PKM	FNBP4	ZFP36L2	RPS24	IQGAP1
PMC9574492-CTM2-12-e1084-s002.xlsx-Sheet1-Unnamed_137	obtained using a Keyence BZ‐X700 microscope (Keyence, Osaka, Japan). For antibody information, see Table **S1**  Supporting Information  Click here for additional data file	GATA6	FABP3	CCDC22	CAVIN2	PXDN	SUN1	CDC34	PLVAP	TM9SF3	RPS3	HSD17B11	SRGN	ATP6V1G1	MAD2L2
PMC9574492-CTM2-12-e1084-s002.xlsx-Sheet1-Unnamed_138	obtained using a Keyence BZ‐X700 microscope (Keyence, Osaka, Japan). For antibody information, see Table **S1**  Supporting Information  Click here for additional data file	GLB1L3	CCNA2	CCDC68	SLC16A1	BMF	STRA6	ABHD8	AJUBA	ENTPD5	RPS14	WSB1	RPL37	CTC1	COX5A
PMC9574492-CTM2-12-e1084-s002.xlsx-Sheet1-Unnamed_142	obtained using a Keyence BZ‐X700 microscope (Keyence, Osaka, Japan). For antibody information, see Table **S1**  Supporting Information  Click here for additional data file	GMIP	TPCN2	CCND2	POLR3G	MLPH	STARD3	ILVBL	PLAAT5	AFF3	RPL13	YPEL3	RPS29	TRAF5
PMC9574492-CTM2-12-e1084-s002.xlsx-Sheet1-Unnamed_145	obtained using a Keyence BZ‐X700 microscope (Keyence, Osaka, Japan). For antibody information, see Table **S1**  Supporting Information  Click here for additional data file	GPR68	RBL2	CDAN1	COL5A3	SNX22	SSNA1	FBXO43	RNF17	TXNDC16	RPL34	SCNN1A	CD59	EIF2S3	SEL1L3
PMC9574492-CTM2-12-e1084-s002.xlsx-Sheet1-Unnamed_151	obtained using a Keyence BZ‐X700 microscope (Keyence, Osaka, Japan). For antibody information, see Table **S1**  Supporting Information  Click here for additional data file	PUDP	GNAZ	CEP70	CSMD2	SECTM1	SPINT1	RRM2	FGFBP1	SEC63	CCND1	DHRS3	RPL26	RPL15	PLPP1
PMC9574492-CTM2-12-e1084-s002.xlsx-Sheet1-Unnamed_152	obtained using a Keyence BZ‐X700 microscope (Keyence, Osaka, Japan). For antibody information, see Table **S1**  Supporting Information  Click here for additional data file	HEBP2	PHYKPL	CEP85L	LAMB1	PLEKHB1	SPHK1	E2F2	FAT3	MCCC2	RPS4X	JUP	EEF1D	ADPRM	SRRT
PMC9574492-CTM2-12-e1084-s002.xlsx-Sheet1-Unnamed_153	obtained using a Keyence BZ‐X700 microscope (Keyence, Osaka, Japan). For antibody information, see Table **S1**  Supporting Information  Click here for additional data file	HELZ2	DLG5	CEP89	PRKAB2	C11orf96	SP8	TNFRSF13C	TGFB1I1	PEBP4	CD59	VSIG2	RPS19	IL6ST	RAB1B
PMC9574492-CTM2-12-e1084-s002.xlsx-Sheet1-Unnamed_157	obtained using a Keyence BZ‐X700 microscope (Keyence, Osaka, Japan). For antibody information, see Table **S1**  Supporting Information  Click here for additional data file	HMGCS1	ADARB1	CHD4	CILP2	ST6GAL1	SOX13	TGM1	SMIM14	MDK	ENAH	RPS24	FBXO32	IGFLR1
PMC9574492-CTM2-12-e1084-s002.xlsx-Sheet1-Unnamed_160	obtained using a Keyence BZ‐X700 microscope (Keyence, Osaka, Japan). For antibody information, see Table **S1**  Supporting Information  Click here for additional data file	HNRNPUL1	NOCT	CHMP1A	KIF13A	LRRC4	SON	PCDH7	ARL6IP5	PLPP2	HES4	RPS20	RCAN3	MCM5
PMC9574492-CTM2-12-e1084-s002.xlsx-Sheet1-Unnamed_161	obtained using a Keyence BZ‐X700 microscope (Keyence, Osaka, Japan). For antibody information, see Table **S1**  Supporting Information  Click here for additional data file	HOXD1	ZNF671	CLASP1	TRIM7	TRPM8	SOCS6	PTTG2	CDH5	ALDH9A1	TES	TOB1	RPL6	EIF4B	RALY
PMC9574492-CTM2-12-e1084-s002.xlsx-Sheet1-Unnamed_163	obtained using a Keyence BZ‐X700 microscope (Keyence, Osaka, Japan). For antibody information, see Table **S1**  Supporting Information  Click here for additional data file	HSD17B13	CYP2U1	CLEC3A	PTPRO	DNASE2B	SNX16	GINS1	HOXD11	SYT7	CTSH	SPINT1	FAU	EIF3E	SLA
PMC9574492-CTM2-12-e1084-s002.xlsx-Sheet1-Unnamed_167	obtained using a Keyence BZ‐X700 microscope (Keyence, Osaka, Japan). For antibody information, see Table **S1**  Supporting Information  Click here for additional data file	HSPA1L	IFT57	CMC2	SOX7	LTF	SNRPB2	SOX15	ADIRF	ITPKC	LIMCH1	OAZ1	RPS2	RIN3
PMC9574492-CTM2-12-e1084-s002.xlsx-Sheet1-Unnamed_169	obtained using a Keyence BZ‐X700 microscope (Keyence, Osaka, Japan). For antibody information, see Table **S1**  Supporting Information  Click here for additional data file	ICAM5	TCEAL7	CNDP2	EDIL3	SPOCK2	SNRNP200	BRME1	HBEGF	CCDC186	RPS21	PIM3	RPL8	RPL7A	BLOC1S1
PMC9574492-CTM2-12-e1084-s002.xlsx-Sheet1-Unnamed_173	obtained using a Keyence BZ‐X700 microscope (Keyence, Osaka, Japan). For antibody information, see Table **S1**  Supporting Information  Click here for additional data file	IL17RB	TSPAN12	COA4	GALNT14	VSTM2L	SMO	KCNH2	SOX17	TAX1BP1	RPS8	TES	RPL12	RPL24
PMC9574492-CTM2-12-e1084-s002.xlsx-Sheet1-Unnamed_180	obtained using a Keyence BZ‐X700 microscope (Keyence, Osaka, Japan). For antibody information, see Table **S1**  Supporting Information  Click here for additional data file	INS-IGF2	RMI1	COL5A2	RASL10B	SLC23A1	SLCO4C1	CDC45	KCNMA1	GLRX2	SH3BGRL3	HLA-DMA	RPS4Y1	RPL39	UTS2
PMC9574492-CTM2-12-e1084-s002.xlsx-Sheet1-Unnamed_184	obtained using a Keyence BZ‐X700 microscope (Keyence, Osaka, Japan). For antibody information, see Table **S1**  Supporting Information  Click here for additional data file	ITGAM	C15orf48	COQ4	MAPKBP1	CCDC83	SLC45A3	SPACA4	CAV2	ATP5MF	FAM3C	BBLN	IFITM3	RPS19	SCAMP2
PMC9574492-CTM2-12-e1084-s002.xlsx-Sheet1-Unnamed_185	obtained using a Keyence BZ‐X700 microscope (Keyence, Osaka, Japan). For antibody information, see Table **S1**  Supporting Information  Click here for additional data file	ITGB2	DLX5	CORO1B	B4GALNT4	PRLR	SLC44A4	CEP72	PLEKHG5	UBXN4	PTPN2	CHD9	RPS6	FAU	ATP5MC3
PMC9574492-CTM2-12-e1084-s002.xlsx-Sheet1-Unnamed_186	obtained using a Keyence BZ‐X700 microscope (Keyence, Osaka, Japan). For antibody information, see Table **S1**  Supporting Information  Click here for additional data file	KCNN2	CDC14B	CPA3	WNT4	SLC4A4	SLC44A3	KRTAP5-2	GJB4	HIPK2	RPL3	NFKBIA	SELENOM	RPL23	HDLBP
PMC9574492-CTM2-12-e1084-s002.xlsx-Sheet1-Unnamed_188	obtained using a Keyence BZ‐X700 microscope (Keyence, Osaka, Japan). For antibody information, see Table **S1**  Supporting Information  Click here for additional data file	KL	NRXN3	CPNE4	SVEP1	LGALS9	SLC40A1	APAF1	AEBP1	FAM3B	RPL41	HOOK2	EEF2	RPL27	GBP1
PMC9574492-CTM2-12-e1084-s002.xlsx-Sheet1-Unnamed_190	obtained using a Keyence BZ‐X700 microscope (Keyence, Osaka, Japan). For antibody information, see Table **S1**  Supporting Information  Click here for additional data file	KRT14	ZNF320	CREB3L4	ROBO2	SLC35A3	UBE2S	ST6GALNAC4	SOAT1	NFKBIA	OAT	HNRNPH1	RPL26	SP140
PMC9574492-CTM2-12-e1084-s002.xlsx-Sheet1-Unnamed_191	obtained using a Keyence BZ‐X700 microscope (Keyence, Osaka, Japan). For antibody information, see Table **S1**  Supporting Information  Click here for additional data file	KRT80	ADRA1D	CRELD1	TMEM158	PLA1A	SLC35A1	CNTF	PTPRF	KCNK1	FAM3C	PPA1	RPS11	S100PBP
PMC9574492-CTM2-12-e1084-s002.xlsx-Sheet1-Unnamed_193	obtained using a Keyence BZ‐X700 microscope (Keyence, Osaka, Japan). For antibody information, see Table **S1**  Supporting Information  Click here for additional data file	LCP2	GPATCH1	CSAD	UPP1	TMEM125	SLC25A48	PCYT1B	TCEAL3	TMEM40	GLTP	RPL13A	RPL35A	DYNLL1
PMC9574492-CTM2-12-e1084-s002.xlsx-Sheet1-Unnamed_194	obtained using a Keyence BZ‐X700 microscope (Keyence, Osaka, Japan). For antibody information, see Table **S1**  Supporting Information  Click here for additional data file	LGALS2	PPM1B	CSF2RB	ADAT2	TMEFF2	SLC25A24	SF3B2	CNR1	TTC3	IRF2BP2	SMIM22	SH3BGRL3	RPL29	SH2D2A
PMC9574492-CTM2-12-e1084-s002.xlsx-Sheet1-Unnamed_202	obtained using a Keyence BZ‐X700 microscope (Keyence, Osaka, Japan). For antibody information, see Table **S1**  Supporting Information  Click here for additional data file	LY86	CYGB	PLXNA1	GPER1	SHISA5	ORC1	PTPRE	LAMP2	EIF1	FBP1	TUBB4B	RPL23A
PMC9574492-CTM2-12-e1084-s002.xlsx-Sheet1-Unnamed_203	obtained using a Keyence BZ‐X700 microscope (Keyence, Osaka, Japan). For antibody information, see Table **S1**  Supporting Information  Click here for additional data file	LZTS1	CYLD	LGALS1	AR	SHB	RPLP0	UGT1A3	NABP1	LAPTM4A	RPL27A	NOP53	SLC25A5
PMC9574492-CTM2-12-e1084-s002.xlsx-Sheet1-Unnamed_210	obtained using a Keyence BZ‐X700 microscope (Keyence, Osaka, Japan). For antibody information, see Table **S1**  Supporting Information  Click here for additional data file	MASP2	DDIT4	PLTP	UGT2B15	SERPINB6	MAD2L2	DSC3	TCEA3	DHRS3	HNRNPDL	RPS21	NEDD9
PMC9574492-CTM2-12-e1084-s002.xlsx-Sheet1-Unnamed_211	obtained using a Keyence BZ‐X700 microscope (Keyence, Osaka, Japan). For antibody information, see Table **S1**  Supporting Information  Click here for additional data file	MATN2	DDR2	RASIP1	CACFD1	SERINC5	TBC1D10B	CDCA7	LIFR	RPL18A	SH3GLB2	AQP3	RPS8	TPM4
PMC9574492-CTM2-12-e1084-s002.xlsx-Sheet1-Unnamed_212	obtained using a Keyence BZ‐X700 microscope (Keyence, Osaka, Japan). For antibody information, see Table **S1**  Supporting Information  Click here for additional data file	MEAF6	DDTL	NEDD1	MFSD6L	SERINC3	PROCR	THUMPD1	RPL7A	PDLIM4	GLUL	RPL37A	CTLA4
PMC9574492-CTM2-12-e1084-s002.xlsx-Sheet1-Unnamed_213	obtained using a Keyence BZ‐X700 microscope (Keyence, Osaka, Japan). For antibody information, see Table **S1**  Supporting Information  Click here for additional data file	MEOX1	DENND2A	CAV2	GMPR	SENP6	RNF168	LURAP1	HEBP2	NECTIN1	NOP53	H3-3B	RPS27	GPR174
PMC9574492-CTM2-12-e1084-s002.xlsx-Sheet1-Unnamed_215	obtained using a Keyence BZ‐X700 microscope (Keyence, Osaka, Japan). For antibody information, see Table **S1**  Supporting Information  Click here for additional data file	MFAP5	DHCR24	WNT3A	ASAP3	SECISBP2L	QSOX2	AMOTL1	TMBIM6	RPL37A	TXNIP	RPS5	RPL35	LASP1
PMC9574492-CTM2-12-e1084-s002.xlsx-Sheet1-Unnamed_219	obtained using a Keyence BZ‐X700 microscope (Keyence, Osaka, Japan). For antibody information, see Table **S1**  Supporting Information  Click here for additional data file	MME	DHX57	FABP5	PTP4A3	SCNN1A	CCDC93	KIF21A	RPL37	FUS	RPS13	RPL18	DEK
PMC9574492-CTM2-12-e1084-s002.xlsx-Sheet1-Unnamed_220	obtained using a Keyence BZ‐X700 microscope (Keyence, Osaka, Japan). For antibody information, see Table **S1**  Supporting Information  Click here for additional data file	MNDA	DMWD	TRIP13	GREB1	SCARA3	SLC27A3	LGR6	H1-2	DDX21	SF3B1	TRIR	RPS5	CSNK2B
PMC9574492-CTM2-12-e1084-s002.xlsx-Sheet1-Unnamed_222	obtained using a Keyence BZ‐X700 microscope (Keyence, Osaka, Japan). For antibody information, see Table **S1**  Supporting Information  Click here for additional data file	MS4A2	DNALI1	PKP1	CASP10	SCAI	KIF2A	GAL3ST4	CMAS	RPL21	MARCKS	VDAC2	RPL10	CD2
PMC9574492-CTM2-12-e1084-s002.xlsx-Sheet1-Unnamed_227	obtained using a Keyence BZ‐X700 microscope (Keyence, Osaka, Japan). For antibody information, see Table **S1**  Supporting Information  Click here for additional data file	MVK	DPAGT1	KCNJ2	SLC2A12	S100A6	RIMKLA	SUGCT	ATP6V0B	RGS12	EIF4A2	RPL22
PMC9574492-CTM2-12-e1084-s002.xlsx-Sheet1-Unnamed_230	obtained using a Keyence BZ‐X700 microscope (Keyence, Osaka, Japan). For antibody information, see Table **S1**  Supporting Information  Click here for additional data file	MYO1G	DRG2	SH3RF3	BHLHA15	S100A13	DNM1	IGFBP7	HERPUD1	RALGDS	SAT1	RPS13	FABP5
PMC9574492-CTM2-12-e1084-s002.xlsx-Sheet1-Unnamed_231	obtained using a Keyence BZ‐X700 microscope (Keyence, Osaka, Japan). For antibody information, see Table **S1**  Supporting Information  Click here for additional data file	MYOZ1	DST	FHDC1	S100A11	MYO1D	WFDC5	TSPAN8	PRDX5	RPL14	RPS10	NUDT5
PMC9574492-CTM2-12-e1084-s002.xlsx-Sheet1-Unnamed_232	obtained using a Keyence BZ‐X700 microscope (Keyence, Osaka, Japan). For antibody information, see Table **S1**  Supporting Information  Click here for additional data file	NAV1	DSTYK	C6orf141	MGAT4A	S100A10	EPPK1	GIPC2	RPL32	HSPB1	RPL37
PMC9574492-CTM2-12-e1084-s002.xlsx-Sheet1-Unnamed_235	obtained using a Keyence BZ‐X700 microscope (Keyence, Osaka, Japan). For antibody information, see Table **S1**  Supporting Information  Click here for additional data file	NELFCD	DZIP1	ARHGAP25	KCNQ1	RUNX1	KCNG2	RBMS3	EPHX2	RPL36	EIF3K	RPS29	ETFB
PMC9574492-CTM2-12-e1084-s002.xlsx-Sheet1-Unnamed_239	obtained using a Keyence BZ‐X700 microscope (Keyence, Osaka, Japan). For antibody information, see Table **S1**  Supporting Information  Click here for additional data file	NKD1	EFCAB12	EFEMP1	WDR86	RTCB	ABCC8	FJX1	SHTN1	CITED4	CFL1	RPS25	RAB5IF
PMC9574492-CTM2-12-e1084-s002.xlsx-Sheet1-Unnamed_242	obtained using a Keyence BZ‐X700 microscope (Keyence, Osaka, Japan). For antibody information, see Table **S1**  Supporting Information  Click here for additional data file	NOTCH3	EHD3	ZG16B	RRP1	COX8A	CPS1	FLNB	RPSA	RPL18	RPL31	TANK
PMC9574492-CTM2-12-e1084-s002.xlsx-Sheet1-Unnamed_245	obtained using a Keyence BZ‐X700 microscope (Keyence, Osaka, Japan). For antibody information, see Table **S1**  Supporting Information  Click here for additional data file	NT5DC3	EIF2B4	MTAP	ZYG11A	RPL37	HCN3	ROBO4	SKIC3	RPS3A	SLC25A5	EEF1B2	MYO1E
PMC9574492-CTM2-12-e1084-s002.xlsx-Sheet1-Unnamed_247	obtained using a Keyence BZ‐X700 microscope (Keyence, Osaka, Japan). For antibody information, see Table **S1**  Supporting Information  Click here for additional data file	NUDT9	ELL3	LAMA1	C15orf48	RPL22L1	CLCA4	EBP	RPLP0	MAP1LC3B	RPS3	IRF9
PMC9574492-CTM2-12-e1084-s002.xlsx-Sheet1-Unnamed_248	obtained using a Keyence BZ‐X700 microscope (Keyence, Osaka, Japan). For antibody information, see Table **S1**  Supporting Information  Click here for additional data file	NXPE4	ELMO2	FLRT2	RPS27L	RPL18	PHYHD1	CLCA2	TARS1	S100A13	WSB1	IL6R	PPP5C
PMC9574492-CTM2-12-e1084-s002.xlsx-Sheet1-Unnamed_251	obtained using a Keyence BZ‐X700 microscope (Keyence, Osaka, Japan). For antibody information, see Table **S1**  Supporting Information  Click here for additional data file	PABPC1L2A	ELOVL7	CCDC3	PDE8B	RNH1	NEIL3	ENPP2	PTOV1	SRI	JMJD1C	RPL30	APOBEC3D
PMC9574492-CTM2-12-e1084-s002.xlsx-Sheet1-Unnamed_255	obtained using a Keyence BZ‐X700 microscope (Keyence, Osaka, Japan). For antibody information, see Table **S1**  Supporting Information  Click here for additional data file	PAPPA	ENDOD1	E2F7	PALM3	RNF103	MBD3	JAM3	EPCAM	RPL29	RPS18	NDUFS8
PMC9574492-CTM2-12-e1084-s002.xlsx-Sheet1-Unnamed_256	obtained using a Keyence BZ‐X700 microscope (Keyence, Osaka, Japan). For antibody information, see Table **S1**  Supporting Information  Click here for additional data file	PAPSS2	ENOPH1	CYYR1	RNASET2	CDCA8	NOS1	MAP7	RPL14	RPL11	PKM
PMC9574492-CTM2-12-e1084-s002.xlsx-Sheet1-Unnamed_257	obtained using a Keyence BZ‐X700 microscope (Keyence, Osaka, Japan). For antibody information, see Table **S1**  Supporting Information  Click here for additional data file	PCDHB2	ENPEP	TC2N	RMND5A	NONO	MT1M	RPL19	FLT3LG	MRPL51
PMC9574492-CTM2-12-e1084-s002.xlsx-Sheet1-Unnamed_258	obtained using a Keyence BZ‐X700 microscope (Keyence, Osaka, Japan). For antibody information, see Table **S1**  Supporting Information  Click here for additional data file	PDZK1IP1	EPB41L2	RANBP1	TRPV6	RIPPLY3	EBAG9	RPL12	RPLP0	DDX60
PMC9574492-CTM2-12-e1084-s002.xlsx-Sheet1-Unnamed_259	obtained using a Keyence BZ‐X700 microscope (Keyence, Osaka, Japan). For antibody information, see Table **S1**  Supporting Information  Click here for additional data file	PEX2	EPB41L5	RIN1	ARRB1	RHPN2	RPS11	RPL14	UBXN4
PMC9574492-CTM2-12-e1084-s002.xlsx-Sheet1-Unnamed_262	obtained using a Keyence BZ‐X700 microscope (Keyence, Osaka, Japan). For antibody information, see Table **S1**  Supporting Information  Click here for additional data file	PGC	ERI2	CPEB1	TXNDC16	RGS3	XBP1	RPS6	RPLP2	GNG5
PMC9574492-CTM2-12-e1084-s002.xlsx-Sheet1-Unnamed_263	obtained using a Keyence BZ‐X700 microscope (Keyence, Osaka, Japan). For antibody information, see Table **S1**  Supporting Information  Click here for additional data file	PHKG1	ERO1B	GPR27	ARHGAP26	RGL2	INCENP	SELENOS	RPS12	RPS14	ABCA2
PMC9574492-CTM2-12-e1084-s002.xlsx-Sheet1-Unnamed_265	obtained using a Keyence BZ‐X700 microscope (Keyence, Osaka, Japan). For antibody information, see Table **S1**  Supporting Information  Click here for additional data file	PLLP	EXTL3	PAK6	REPS2	RAD51AP1	UQCR10	PDLIM4	RPL13
PMC9574492-CTM2-12-e1084-s002.xlsx-Sheet1-Unnamed_268	obtained using a Keyence BZ‐X700 microscope (Keyence, Osaka, Japan). For antibody information, see Table **S1**  Supporting Information  Click here for additional data file	PLPP6	EEIG2	NUAK1	CDK19	RDM1	TPR	NPDC1	DNAJB6	RPL34	MGAT1
PMC9574492-CTM2-12-e1084-s002.xlsx-Sheet1-Unnamed_270	obtained using a Keyence BZ‐X700 microscope (Keyence, Osaka, Japan). For antibody information, see Table **S1**  Supporting Information  Click here for additional data file	PPP1R10	FAM117B	DKC1	GBP2	RBMS1	GPI	EIF5B	RPS15A	C1orf162	RAD9A
PMC9574492-CTM2-12-e1084-s002.xlsx-Sheet1-Unnamed_272	obtained using a Keyence BZ‐X700 microscope (Keyence, Osaka, Japan). For antibody information, see Table **S1**  Supporting Information  Click here for additional data file	PPP1R16B	FAM133B	RBMS3	UBXN10	RBM25	FOXA1	RPL28	TMEM63A	RNF19A
PMC9574492-CTM2-12-e1084-s002.xlsx-Sheet1-Unnamed_273	obtained using a Keyence BZ‐X700 microscope (Keyence, Osaka, Japan). For antibody information, see Table **S1**  Supporting Information  Click here for additional data file	PRDM8	RETREG2	FRMD6	IDO1	RAVER1	FBXO25	RPL15	RPL32	HMGB2
PMC9574492-CTM2-12-e1084-s002.xlsx-Sheet1-Unnamed_274	obtained using a Keyence BZ‐X700 microscope (Keyence, Osaka, Japan). For antibody information, see Table **S1**  Supporting Information  Click here for additional data file	PRRT1	RETREG1	IL7R	ADAMTS10	RASSF9	FEN1	TRIM24	RPL9	RPL13A	GCNT1
PMC9574492-CTM2-12-e1084-s002.xlsx-Sheet1-Unnamed_275	obtained using a Keyence BZ‐X700 microscope (Keyence, Osaka, Japan). For antibody information, see Table **S1**  Supporting Information  Click here for additional data file	PSCA	FAM168A	SMYD2	CREB3L4	RASSF7	SUV39H1	CCNG2	RPL23A	RPS12	RTRAF
PMC9574492-CTM2-12-e1084-s002.xlsx-Sheet1-Unnamed_277	obtained using a Keyence BZ‐X700 microscope (Keyence, Osaka, Japan). For antibody information, see Table **S1**  Supporting Information  Click here for additional data file	PSMG4	ENTREP1	DMKN	ASS1	RASD1	DISP3	MGST3	RPL4	GIMAP7	CAPZA1
PMC9574492-CTM2-12-e1084-s002.xlsx-Sheet1-Unnamed_279	obtained using a Keyence BZ‐X700 microscope (Keyence, Osaka, Japan). For antibody information, see Table **S1**  Supporting Information  Click here for additional data file	RAC2	GASK1B	PKNOX2	RARG	USP49	SVIP	BCL10	RPL5	PPP1CC
PMC9574492-CTM2-12-e1084-s002.xlsx-Sheet1-Unnamed_288	obtained using a Keyence BZ‐X700 microscope (Keyence, Osaka, Japan). For antibody information, see Table **S1**  Supporting Information  Click here for additional data file	RIN3	FAT1	NPM3	BAMBI	RAB27A	MCM2	GPX1	RPL35A	SAMHD1	ATXN1
PMC9574492-CTM2-12-e1084-s002.xlsx-Sheet1-Unnamed_290	obtained using a Keyence BZ‐X700 microscope (Keyence, Osaka, Japan). For antibody information, see Table **S1**  Supporting Information  Click here for additional data file	RNF213	FBLN1	COL23A1	SLC18A2	RAB17	MAPK13	RB1CC1	RPL30	GIMAP5	CMTM6
PMC9574492-CTM2-12-e1084-s002.xlsx-Sheet1-Unnamed_292	obtained using a Keyence BZ‐X700 microscope (Keyence, Osaka, Japan). For antibody information, see Table **S1**  Supporting Information  Click here for additional data file	RPRD1A	FBXL18	WDR49	SLC25A45	RAB11FIP1	RNPS1	ACSL1	RPS29	RASGRP2	SRSF9
PMC9574492-CTM2-12-e1084-s002.xlsx-Sheet1-Unnamed_300	obtained using a Keyence BZ‐X700 microscope (Keyence, Osaka, Japan). For antibody information, see Table **S1**  Supporting Information  Click here for additional data file	SASH3	FDPS	CAD	LHFPL2	PTS	SEC61B	RPL39	FCMR
PMC9574492-CTM2-12-e1084-s002.xlsx-Sheet1-Unnamed_302	obtained using a Keyence BZ‐X700 microscope (Keyence, Osaka, Japan). For antibody information, see Table **S1**  Supporting Information  Click here for additional data file	SCPEP1	FGD3	TOMM40	UNC80	PTPN18	GCHFR	MZT2A	RPS28	SORL1	RSAD2
PMC9574492-CTM2-12-e1084-s002.xlsx-Sheet1-Unnamed_304	obtained using a Keyence BZ‐X700 microscope (Keyence, Osaka, Japan). For antibody information, see Table **S1**  Supporting Information  Click here for additional data file	SEMA4G	FGF10	GEMIN5	TRIM36	PTP4A2	ONECUT2	RAD21	RPS17	RIPOR2	TBL1XR1
PMC9574492-CTM2-12-e1084-s002.xlsx-Sheet1-Unnamed_305	obtained using a Keyence BZ‐X700 microscope (Keyence, Osaka, Japan). For antibody information, see Table **S1**  Supporting Information  Click here for additional data file	SERHL2	FGF7	PLS3	GP2	PTK2B	FAM210B	RPS5	SELL
PMC9574492-CTM2-12-e1084-s002.xlsx-Sheet1-Unnamed_313	obtained using a Keyence BZ‐X700 microscope (Keyence, Osaka, Japan). For antibody information, see Table **S1**  Supporting Information  Click here for additional data file	MTREX	FOXK1	CMSS1	CFAP90	PSCA	FGF11	PPDPF	RPS24	IFI44L
PMC9574492-CTM2-12-e1084-s002.xlsx-Sheet1-Unnamed_334	obtained using a Keyence BZ‐X700 microscope (Keyence, Osaka, Japan). For antibody information, see Table **S1**  Supporting Information  Click here for additional data file	SPON2	GJC3	POLR1G	SDSL	PPFIBP2	RGS19	ALDH1A3	FAU	HMGN2
PMC9574492-CTM2-12-e1084-s002.xlsx-Sheet1-Unnamed_360	obtained using a Keyence BZ‐X700 microscope (Keyence, Osaka, Japan). For antibody information, see Table **S1**  Supporting Information  Click here for additional data file	TRERF1	GSS	LRFN4	ARHGEF37	PKP4	LINGO3	MT1X	RPL5	CNP
PMC9574492-CTM2-12-e1084-s002.xlsx-Sheet1-Unnamed_371	obtained using a Keyence BZ‐X700 microscope (Keyence, Osaka, Japan). For antibody information, see Table **S1**  Supporting Information  Click here for additional data file	UQCC1	HERC1	SLIT3	GLB1L3	PIGH	GRPEL2	COPB2	RPL36A
PMC9574492-CTM2-12-e1084-s002.xlsx-Sheet1-Unnamed_390	obtained using a Keyence BZ‐X700 microscope (Keyence, Osaka, Japan). For antibody information, see Table **S1**  Supporting Information  Click here for additional data file	ZNF618	HSD17B4	LARGE2	GNA14	PCBD2	EMC7	RPS20	MFSD6
PMC9574492-CTM2-12-e1084-s002.xlsx-Sheet1-Unnamed_394	obtained using a Keyence BZ‐X700 microscope (Keyence, Osaka, Japan). For antibody information, see Table **S1**  Supporting Information  Click here for additional data file	HSPA1L	PUS7	PARD6B	KIF21B	VAMP2	RPS16	IL4R
PMC9574492-CTM2-12-e1084-s002.xlsx-Sheet1-Unnamed_489	obtained using a Keyence BZ‐X700 microscope (Keyence, Osaka, Japan). For antibody information, see Table **S1**  Supporting Information  Click here for additional data file	MFSD3	DSG3	KRT81	MARVELD3	PRPH	RPS26
PMC9574492-CTM2-12-e1084-s002.xlsx-Sheet1-Unnamed_539	obtained using a Keyence BZ‐X700 microscope (Keyence, Osaka, Japan). For antibody information, see Table **S1**  Supporting Information  Click here for additional data file	NFAT5	SCML2	PGBD5	KLC3	RPL23
PMC9563388-Table1.XLSX-Sheet1-Gene_Symbol	Click here for additional data file	ALPP	YIPF3	CYP11B1	GRAP2	SFTPC	RPL13	IFIT3	GPR142	FTL	TRMT112	ISG20	TOM1	XAGE1B	CTSO	FAM187B	POFUT1	PAEP	ART4	COX2	UGT1A5	GP1BB	MOGAT3	CDCA3	ASAP1	FRMD1	KIAA2013	MRPL48	TMEM134	SLC25A1	MAP4K2	ECHS1	DHDH	RPS4X	ENO1	HACD2	FMO2	SLC39A10	CRYM	RAB11FIP3	RPSA2	RPS28	TXNRD1	DRC7	OR8U8	UBTFL1	ACY1	P3H4	FOXN3	SGCB	CCN1	IZUMO1	MT4	SLC13A5	LIPJ	SOGA3	TLX1	FOXP3	OR13C5	LY6G6D	CNGA2	NOL4L	SLC27A2	EPB41L2	HS3ST1	OGG1	NEDD9
PMC9563388-Table1.XLSX-Sheet1-converted_alias	Click here for additional data file	ALPP	YIPF3	CYP11B1	GRAP2	SFTPC	RPL13	IFIT3	GPR142	FTL	TRMT112	ISG20	TOM1	XAGE1B	CTSO	FAM187B	POFUT1	PAEP	ART4	UGT1A5	GP1BB	MOGAT3	CDCA3	ASAP1	FRMD1	KIAA2013	MRPL48	TMEM134	SLC25A1	MAP4K2	ECHS1	DHDH	RPS4X	ENO1	HACD2	FMO2	SLC39A10	CRYM	RAB11FIP3	RPS28	TXNRD1	DRC7	UBTFL1	ACY1	P3H4	FOXN3	SGCB	CCN1	IZUMO1	MT4	SLC13A5	LIPJ	SOGA3	TLX1	FOXP3	OR13C5	LY6G6D	CNGA2	NOL4L	SLC27A2	EPB41L2	HS3ST1	OGG1	NEDD9
PMC9536259-jciinsight-7-159566-s209.xlsx-Macrophages-Unnamed_194	Supplemental table 6	AGO2	AGO3	EIF2A	PAIP2	RALA	RPS5
PMC9530954-Table_6.XLSX-1-1-gene1	for single-gene and combination-gene in each subgroup; a total of 3,069 options were offered (**Supplementary File 7**)  ROC  Click here for additional data file	MKNK2	TRIM8	RBM17	AHNAK	PRELP	ANKRD40	RPL18	METRN	TAF10	RPL35
PMC9530954-Table_6.XLSX-1-2-gene1	for single-gene and combination-gene in each subgroup; a total of 3,069 options were offered (**Supplementary File 7**)  ROC  Click here for additional data file	RPL18	RPL35	TAF10	AHNAK	ANKRD40	TRIM8	RBM17	PRELP	METRN
PMC9530954-Table_6.XLSX-1-2-gene2	for single-gene and combination-gene in each subgroup; a total of 3,069 options were offered (**Supplementary File 7**)  ROC  Click here for additional data file	MKNK2	TRIM8	RPL18	TAF10	RPL35	ANKRD40	AHNAK	METRN	RBM17
PMC9530954-Table_6.XLSX-1-3-gene1	for single-gene and combination-gene in each subgroup; a total of 3,069 options were offered (**Supplementary File 7**)  ROC  Click here for additional data file	ANKRD40	TAF10	AHNAK	PRELP	RPL18	RBM17	METRN	TRIM8
PMC9530954-Table_6.XLSX-1-3-gene2	for single-gene and combination-gene in each subgroup; a total of 3,069 options were offered (**Supplementary File 7**)  ROC  Click here for additional data file	RPL18	RPL35	TRIM8	TAF10	ANKRD40	METRN	AHNAK	RBM17
PMC9530954-Table_6.XLSX-1-3-gene3	for single-gene and combination-gene in each subgroup; a total of 3,069 options were offered (**Supplementary File 7**)  ROC  Click here for additional data file	MKNK2	TRIM8	RPL35	RPL18	METRN	TAF10	ANKRD40	AHNAK
PMC9530954-Table_6.XLSX-1-4-gene1	for single-gene and combination-gene in each subgroup; a total of 3,069 options were offered (**Supplementary File 7**)  ROC  Click here for additional data file	TAF10	AHNAK	PRELP	ANKRD40	RBM17	METRN	RPL18
PMC9530954-Table_6.XLSX-1-4-gene2	for single-gene and combination-gene in each subgroup; a total of 3,069 options were offered (**Supplementary File 7**)  ROC  Click here for additional data file	RPL18	TAF10	ANKRD40	TRIM8	METRN	AHNAK	RBM17
PMC9530954-Table_6.XLSX-1-4-gene3	for single-gene and combination-gene in each subgroup; a total of 3,069 options were offered (**Supplementary File 7**)  ROC  Click here for additional data file	TRIM8	RPL18	RPL35	TAF10	ANKRD40	METRN	AHNAK
PMC9530954-Table_6.XLSX-1-4-gene4	for single-gene and combination-gene in each subgroup; a total of 3,069 options were offered (**Supplementary File 7**)  ROC  Click here for additional data file	MKNK2	TRIM8	RPL35	RPL18	METRN	ANKRD40	TAF10
PMC9530954-Table_6.XLSX-1-5-gene2	for single-gene and combination-gene in each subgroup; a total of 3,069 options were offered (**Supplementary File 7**)  ROC  Click here for additional data file	ANKRD40	TAF10	AHNAK	RPL18	METRN	RBM17
PMC9530954-Table_6.XLSX-1-5-gene3	for single-gene and combination-gene in each subgroup; a total of 3,069 options were offered (**Supplementary File 7**)  ROC  Click here for additional data file	RPL18	ANKRD40	TAF10	METRN	TRIM8	AHNAK
PMC9530954-Table_6.XLSX-1-5-gene4	for single-gene and combination-gene in each subgroup; a total of 3,069 options were offered (**Supplementary File 7**)  ROC  Click here for additional data file	TRIM8	RPL18	RPL35	ANKRD40	TAF10	METRN
PMC9530954-Table_6.XLSX-1-5-gene5	for single-gene and combination-gene in each subgroup; a total of 3,069 options were offered (**Supplementary File 7**)  ROC  Click here for additional data file	MKNK2	TRIM8	RPL35	RPL18	METRN	ANKRD40
PMC9530954-Table_6.XLSX-1-6-gene3	for single-gene and combination-gene in each subgroup; a total of 3,069 options were offered (**Supplementary File 7**)  ROC  Click here for additional data file	ANKRD40	METRN	TAF10	RPL18	AHNAK
PMC9530954-Table_6.XLSX-1-6-gene4	for single-gene and combination-gene in each subgroup; a total of 3,069 options were offered (**Supplementary File 7**)  ROC  Click here for additional data file	RPL18	METRN	ANKRD40	TRIM8	TAF10
PMC9530954-Table_6.XLSX-1-6-gene5	for single-gene and combination-gene in each subgroup; a total of 3,069 options were offered (**Supplementary File 7**)  ROC  Click here for additional data file	TRIM8	RPL18	RPL35	ANKRD40	METRN
PMC9530954-Table_6.XLSX-1-6-gene6	for single-gene and combination-gene in each subgroup; a total of 3,069 options were offered (**Supplementary File 7**)  ROC  Click here for additional data file	MKNK2	TRIM8	RPL35	RPL18	METRN
PMC9516389-mmc1.docx-1-Gene	Multimedia component 1	RPS18	ACTA2	HAS2	CDC42	ITGA5
PMC9529892-41598_2022_20927_MOESM10_ESM.xlsx-Table_S1-TF_regulons_including-Unnamed_25	GATA3, and PPARG19. TF regulons, including TFs and all targets, are shown in Table **S2**  Supplementary Table S2	FOXD2	ABCC4	ADGRG3	BTBD10	CEBPB	CFAP221	CRABP2	CRIP1	DSG4	E2F2	EIF4B	ESAM	EXOC3L4	FAM169A	GABRD	IGBP1	KCNK5	LAGE3	MCCC1	MMP25	MRPS9	MYL4	NACA	NGRN	PGC	PPFIBP2	RACK1	RASD2	RGS8	RPL12	RPL17	RPL26	RPL31	RPS17	STN1	STRADB	TNFAIP8L1	TOR3A
PMC9529892-41598_2022_20927_MOESM10_ESM.xlsx-Table_S1-TF_regulons_including-Unnamed_99	GATA3, and PPARG19. TF regulons, including TFs and all targets, are shown in Table **S2**  Supplementary Table S2	ZNF114	ANKRD45	BTBD16	BTF3	CCNDBP1	CCR3	CERS1	CHIC1	CKAP2L	CRIP3	CYP26B1	DIO1	DMRT3	EEF1B2	EIF4B	ERVV-2	F2RL1	FADS1	FADS2	FCRLA	GINS4	GPR27	IGBP1	IGLON5	IQSEC3	ITLN2	LCN15	LIPN	MRPS27	NLRP10	NT5DC4	PNPLA3	POLQ	RACK1	RD3	RPL10A	SLC10A1	SLC3A2	SLC6A6	SNX8	TDRD1	TENT5B	TRIM55	TSHZ2	UBE2D3	ZNF658	ZNF716
PMC9531803-ppat.1010427.s008.xls-RNA_chromatgraphy_results-Homolog_in_Human	Among the 385 proteins detected in the eluates (**S1 Table**)  Details of all the proteins detected by RNA-affinity chromatography.Uniprot IDs, fold changes and p-values are systematically provided.(XLS)  Click here for additional data file	MTG1	JADE3	RAN	ADARB1	RPS24	NEPRO	RPP14	EXD1	LEO1
PMC9520493-mmc1.docx-6-PROK2	Supplementary data 1	RECQL4	ROR2	RPS19	SCARF2	STRA6	TMCO1	UBR1	PEX1	PIGL	PIGO	PIGN	PIGT
PMC9509351-41597_2022_1681_MOESM6_ESM.xlsx-New_analysis_deletion_peak-Unnamed_3	related genes and highlighted different loci between the old and new analyses (Supplementary Table **6**)  Table S6	CIRBP	SORBS3	CBFA2T3	HTR1A	CSNK1D	ALAS1	EIF2B1	IGSF9B	TNFRSF8	ATAD1	EEF1D	AP2A2	IGF2R	MAPKBP1	ACVR1B	OR4E1	GABRA5	PSMD1	GAK	ADSL	CDKN2B	FAT1	CRK	CYB5A	CYP2E1	CREBL2	FOXC1	CPB2	FKBP1A	POMZP3	ZNG1E	COL16A1	AOC1	ALDOC	DHX15	GNA12	RPS21	GATB
PMC9509351-41597_2022_1681_MOESM6_ESM.xlsx-New_analysis_deletion_peak-Unnamed_40	related genes and highlighted different loci between the old and new analyses (Supplementary Table **6**)  Table S6	RPL29	CCDC62	CTRC	MFSD3	POLR2L	KRT6B	SLC5A4	RILP	ATP9B	ENOX1	ZNF777	TRAF4	RADIL
PMC9509351-41597_2022_1681_MOESM6_ESM.xlsx-Old_analysis_amplification_peak-Unnamed_6	related genes and highlighted different loci between the old and new analyses (Supplementary Table **6**)  Table S6	GOLPH3L	SLC6A13	KLF6	MBOAT1	RHBDL1	PCNT	GSX2	EIPR1	ACTN2	PNMT	OTULIN	SIAH2	WNT7A	USP14	PPP1R9A	RPS21	LAMP1	NFATC2
PMC9509351-41597_2022_1681_MOESM6_ESM.xlsx-Old_analysis_deletion_peak-Unnamed_24	related genes and highlighted different loci between the old and new analyses (Supplementary Table **6**)  Table S6	PWWP2B	YBX3	RPL21	MAGEL2	MPDU1	ZNF236	RAP1A	C20orf96	EMILIN3	TFIP11	ELFN2	LRRFIP1	CFAP97	RSPH3	MYOM2	SHOX
PMC9510835-Table_4.docx-4-TMEM160	for AS. The intersection of each module with differentially expressed mRNAs is shown in **Supplementary Table S4**  Click here for additional data file	TDRD1	TDP1	TCAF1	SULT1A1	SLC25A3	SHROOM4	SEMA3E	SDHAF2	RPS25	RPS11	RPL35A	RPL30	RPL11	QRFPR	PSMB7	PPM1K	POFUT1	PLPP5	PALM2AKAP2	ORC4	OGA	OCIAD1	NPIPB13	NMT2	NBEAL2	N4BP2L2	MYO3B	MINDY1	MICAL1	MFSD11	METTL21A	MBOAT2	MBD4	MAPK8IP3	MAGT1	MAFF	LRRFIP1	LMOD3	LCOR	JHY
PMC9512672-mmc3.xlsx-EC2_exclusive_proteins-Unnamed_18	proteins found in the different sites of EC from patient 1 are listed in **Table S2**  Table S2. The quantifiable proteins by SWATH in patients with EC based on clinical and tumor features, related to Figures 2, 3, 4, and 5	SPCS1	PPM1G	TMSB4X	GPX7	TJP1	RPS20	ADH1C	UBE3A	PPM1B	FCGBP	MAP1B
PMC9512672-mmc3.xlsx-EC19_exclusive_proteins-Unnamed_11	proteins found in the different sites of EC from patient 1 are listed in **Table S2**  Table S2. The quantifiable proteins by SWATH in patients with EC based on clinical and tumor features, related to Figures 2, 3, 4, and 5	AGR2	PRTG	LOC102723407	LRRC57	POLR1C	RPL30	SSR4	MYH14	ZC3HAV1L	PRTN3	KRT6A	TAGLN3	ECI2	LGALS9	RALB	DHRS4	MZB1	RNASET2	DENR	SUGT1	GBA1
PMC9500429-fphar-13-968149.nxml--Protein	in the volcano plots in Figure 5, proteins exhibiting fold-change (FC) > 1.20 or <0.8**3**  Selected significantly downregulated proteins in the artemisinin (ART) group compared with the control (CON) groupGABARAPL2BOLA-DRAPLPP3FZD6MCL1GABRPFTH1NSD2UQCRBCD74RPS21RPL34SORT1COQ5COQ7	GABARAPL2	PLPP3	FZD6	MCL1	GABRP	FTH1	NSD2	UQCRB	CD74	RPS21	RPL34	SORT1	COQ5	COQ7
PMC9504493-nanomaterials-12-03199.nxml--Framework_Type_Code	[63]. Figure 6 shows the broad classification of zeolites. Table 3, Table 4 and **Table 5**  Classification of zeolites as per their structure type [64]ANABEACHADFTERIFAUFERHEULAUMFIMORMRENATPHI	BTG3	TCFL5	FAU	FER	C11orf65	OPRM1	BRD2	GPI
PMC9502060-main.nxml--Gene	(TWAS/PWAS), we identified five candidate directional anchor genes for SZ and one for BIP (**Table 1**)  Candidate directional anchor genes for schizophrenia and bipolar along with their associated drug-repurposing candidatesPCCBFADS1GRIN2ACACNA1CRPS17FES	PCCB	FADS1	GRIN2A	CACNA1C	RPS17	FES
PMC9502060-main.nxml--Score	(TWAS/PWAS), we identified five candidate directional anchor genes for SZ and one for BIP (**Table 1**)  Candidate directional anchor genes for schizophrenia and bipolar along with their associated drug-repurposing candidatesPCCBFADS1GRIN2ACACNA1CRPS17FES	CACNA1C	FADS1	FES	GRIN2A	PCCB	RPS17
PMC9246868-NIHMS1778911-supplement-Supplementary_dataset_1.xlsx-Top_Hits_Cys_Oxid__Corr__Abund-SYMBOL	positive regulator of the tumor suppressor p5324 (Fig. 1b, Extended Data Fig. 2a, and **Supplementary Dataset 1**)	RPL23	TXNDC5	RANGAP1	CTNND1	CSE1L	RPS27	LGMN	EPS8L2
PMC9246868-NIHMS1778911-supplement-Statistical_Source_Data_Fig__1.xlsx-Fig1C-Unnamed_1		RPL23	TXNDC5	RANGAP1	CTNND1	CSE1L	RPS27	LGMN	EPS8L2
PMC9095490-41380_2021_Article_1420.nxml--Gene_3	Of the **2**  160 genes were reported three or more times across studiesTM9SF2TMEM204TNNT1TRIM22TRIM33TTC14UBE2G1UBL7UBQLN4UQCRHVAMP5VPS4AXAF1XBP1ZC3HAV1ZNF358	PPP1R2	PPP3CB	PRR5	PTGS1	PUM1	PVALB	RAB3IP	RBCK1	RBM12B	REEP2	RERGL	REXO1	RNASE2	RPL35	RPL37	RPS14	RPS9	RRBP1	RTN4R	SEMA7A	SEPTIN5	SLC25A37	SLC2A11	SNCA	SNX19	SPCS1	SPG7	SPHK2	SPR	SRGN	STAU1	TBX2	TCN2	TESC	TGM2
PMC9479353-13059_2022_2757_MOESM7_ESM.xlsx-T2D-ColocalizingGene	(n = 403) [1] or glycemic traits (fasting glycemia, FG/fasting insulin, FI) (n = 2**7**)  Additional file 7: Table S6. sQTL colocalizations with gwas-pw (T2D/FG/T1D)	KIF9	CTBP1	RPL8	EIF3M	MPHOSPH9	CCDC92	MAN2C1	AP3S2	CTRB2
PMC9479353-13059_2022_2757_MOESM11_ESM.xlsx-Sheet1-Alternative_splicing_in_human_islets	relative to the largest islet eQTL analysis so far [12] (Fig. 3e, Additional file **11**)  Additional file 11: Table S10. T2D loci with target genes nominated in this study and comparison with InsPIRE	KIF9	CTBP1	RPL8	EIF3M	MPHOSPH9	CCDC92	MAN2C1	CTRB2
PMC9479353-13059_2022_2757_MOESM11_ESM.xlsx-Sheet1-Unnamed_11	relative to the largest islet eQTL analysis so far [12] (Fig. 3e, Additional file **11**)  Additional file 11: Table S10. T2D loci with target genes nominated in this study and comparison with InsPIRE	SCAMP3	KRTCAP3	PAM	ANK1	RPL8	GPSM1	BTAF1	EIF3M	STARD10	HERC1	MAN2C1	CTRB2	TLCD3A	ATP5MC1
PMC9459288-JCLA-36-e24606-s001.doc-1-HOXA13	HOX A13 seems to be a part of a molecular network holding mainly PBX1, MEI**S1**  Table S1  Click here for additional data file	HOXA13	MEIS1	MEIS2	MEIS3	PBX1	RPL13A	RPS16
PMC9459288-JCLA-36-e24606-s001.doc-1-RPL13A	HOX A13 seems to be a part of a molecular network holding mainly PBX1, MEI**S1**  Table S1  Click here for additional data file	RPS16	HOXA10	HOXA11	HOXA13	MEIS2	PBX1	MEIS1	MEIS3	RPL13A
PMC9461267-12931_2022_2156_MOESM1_ESM.docx-2-Cluster_1_vs_Cluster_3	A total of 46 asthmatic patients and 2**1**  Additional file 1: Table S1. Baseline characteristics of the included asthmatics and non-asthmatics. BMI, body mass index; FeNO, fractional exhaled nitric oxide; FEF25-75, forced expiratory flow between 25–75%; FEV1, forced expiratory volume in 1 s; FVC, forced vital capacity; PY, pack years; SD, standard deviation. Table S2. Difference in transcriptome expression between asthmatic patients and non-asthmatic subjects. If fold changes are upper than 1 (each cluster of asthmatics > non-asthmatics), then log2 fold change becomes positive. Table S3. Top 20 transcriptomes differentially expressed among three clusters in asthmatics. If fold changes are upper than 1 (preceding cluster > following cluster), then log2 fold change becomes positive. Table S4. Pre-specified genes associated with asthma pathogenesis among three clusters in asthmatics. If fold changes are upper than 1 (preceding cluster > following cluster), then log2 fold change becomes positive. Table S5. Linear regression analysis for transcriptome expression among three clusters in asthmatics and non-asthmatics. a Bonferroni correction was conducted. Table S6. Lung and gut microbiome abundance in asthma patients classified by different three clusters. B-H, Benjamini-Hochberg	RPL34	CCDC168	TRIM51	LRRD1	FSBP	CTAGE1	CSNK2A3	TAF1L	UQCRHL	RPEL1	ZC3H11B	COMMD3-BMI1	FMC1-LUC7L2	ZNF578	RAB6D	TREML4
PMC9461267-12931_2022_Article_2156.nxml--Unnamed_6	The **2**  Top 20 transcriptomes differentially expressed between each cluster of asthmatics and non-asthmaticsGeneVSTM4RPL36AUSP6CTAGE1ATP5L2RNASEK-C17orf49PAGE1RPL34RPEL1RPL36A-HNRNPH2LPAZNF578WTH3DIUQCRHLATP5EP2AC104534.3KCNE1BCTD-3074O7.11TREML4PWP2	VSTM4	RPL36A	USP6	CTAGE1	ATP5MGL	PAGE1	RPL34	RPEL1	RPL36A-HNRNPH2	LPA	ZNF578	RAB6D	UQCRHL	LOC102723475	TREML4	PWP2
PMC9445278-main.nxml--Gene_name	performance and avoid overfitting. The panel of the top 7 contributing genes, listed in **Table 2**  List of 7 genes selected for generation of the onchocerciasis gene expression classifier. The coefficient in the right column of the table refers to the coefficient generated by the elastic net regularized logistic regression based on the ΔCq-values in RT-qPCR on the discovery sample setENSG00000182853ENSG00000012223ENSG00000142235ENSG00000196683ENSG00000128218ENSG00000066294ENSG00000147604	VMO1	LTF	LMTK3	TOMM7	VPREB3	CD84	RPL7
PMC9445278-main.nxml--Ensembl_gene_ID	performance and avoid overfitting. The panel of the top 7 contributing genes, listed in **Table 2**  List of 7 genes selected for generation of the onchocerciasis gene expression classifier. The coefficient in the right column of the table refers to the coefficient generated by the elastic net regularized logistic regression based on the ΔCq-values in RT-qPCR on the discovery sample setENSG00000182853ENSG00000012223ENSG00000142235ENSG00000196683ENSG00000128218ENSG00000066294ENSG00000147604	VMO1	LTF	LMTK3	TOMM7	VPREB3	CD84	RPL7
PMC9441688-DataSheet1.CSV--CTL_DEGs	Click here for additional data file	ATP5F1C	CD52	LAMTOR3	LY96	RPL27	RPS3A	RSL24D1	TPT1	VBP1
PMC7173933-ppat.1008408.s008.xls-response_qtls_gwas_annotated-ProbeName	eQTLs were found in 72 Candida-stimulated and 75 RPMI control samples, respectively (Fig 2A, **S4 Table**)  Expression quantitative trait loci analysis upon Candida stimulation in bulk RNA-seq data.eQTLs in bulk RNA-seq data in the Candida-stimulated (stimulated_eQTLS) or RPMI control (unstimulated_eQTLs) condition. eQTLs for which the effect size before and after Candida stimulation changes (response_QTLs_GWAS_annotated). The p-value (PValue), name (SNPName) and chromosome position (SNPChr, SNPChrPos) of the effect SNP, affected gene (ProbeName), alleles to test (SNPType), allele to compare to (AlleleAssessed), Z-score (OverallZScore), gene name (HGNCName), effect size with standard error (Beta.SE), false discovery rate (FDR) and p-value in GWAS on candidemia susceptibility (gwas.pval).(XLS)  Click here for additional data file	CCDC9	SEPHS2	MYOM2	BTNL3	NIPAL1	NFXL1	MASTL	LY86	INAFM1	AP3B2	CFAP95	FMN1	SYNGR1	CCDC146	CTSC	FAM3B	LGALS2	RPS26	C17orf49	KCNK13	KCNK17	SLC35F3
PMC9404375-Table_3.XLS-Table_S2-Unnamed_115	modules were identified (Figures 2E,F). The eigengenes contained in each module was provided in **Supplementary Table 3**  Click here for additional data file	PNPT1	EDA	ANKRD17	ABCC8	PPWD1	RPL7A	KAT8	CS	TAF6L	LRRC47	EFL1	NEURL3	OCEL1	EIF3K	CRIP3	SEC22B
PMC9404375-Table_3.XLS-Table_S2-Unnamed_131	modules were identified (Figures 2E,F). The eigengenes contained in each module was provided in **Supplementary Table 3**  Click here for additional data file	ERI1	BNIP2	MCOLN1	ANKRD13B	GGCT	FUCA2	RPS24	FYN	AGPAT5	MRPL37	PPIL3	ADAM19	TLE4	HEXA	CCDC22	NYNRIN	HOOK2
PMC9404375-Table_3.XLS-Table_S2-Unnamed_151	modules were identified (Figures 2E,F). The eigengenes contained in each module was provided in **Supplementary Table 3**  Click here for additional data file	SLC30A1	NUP85	ZFAND4	MPP2	ADAM12	RPL5	SRSF7	TBC1D1	FNTB	CYC1	SUCLG1	FAM78A	FAM120C	TBC1D22B	PHKA2	NSD2	PKN3
PMC9404375-Table_3.XLS-Table_S2-Unnamed_153	modules were identified (Figures 2E,F). The eigengenes contained in each module was provided in **Supplementary Table 3**  Click here for additional data file	PACRG	ZZEF1	RALGAPA1	EXOSC1	FRMD8	ARGLU1	RO60	LEPROT	SNAPIN	ZDHHC20	PRPF4	TMEM220	PLXNB2	RPL18A	EDN1	SNX25
PMC9404375-Table_3.XLS-Table_S2-Unnamed_154	modules were identified (Figures 2E,F). The eigengenes contained in each module was provided in **Supplementary Table 3**  Click here for additional data file	SFMBT1	ING3	LARS1	TUBD1	TBC1D15	SASH3	RPL32	ADSS2	NDUFA1	ZNF283	LOXL2	SPATS2	LIPT1	LAMTOR5	RPS5	ALDH1A1	HCRTR1
PMC9404375-Table_3.XLS-Table_S2-Unnamed_192	modules were identified (Figures 2E,F). The eigengenes contained in each module was provided in **Supplementary Table 3**  Click here for additional data file	ODAD4	NUCKS1	SPTY2D1	GXYLT1	RPS18	NDUFAF6	WIPF3	CCM2	TBC1D4	OTUD5	ALDH1A2	ISCU
PMC9404375-Table_3.XLS-Table_S2-Unnamed_246	modules were identified (Figures 2E,F). The eigengenes contained in each module was provided in **Supplementary Table 3**  Click here for additional data file	HIGD1B	HYLS1	KHDRBS3	RPL23	FBXW5	UNC119B	STAP2	PEAR1	ADAMTS2
PMC9406176-biomolecules-12-01058.nxml--Gene_Symbol	In total, 32 sero-responsive clones that encoded 18 independent antigens (**Table 1**)  BLAST results for the nine previously identified antigens identified by CRC CLR patientsIGHG3IGHG2AZFPCYB5R3SLC34A2RPL37ASH3RF2GTF2H5DAPK1	CYB5R3	SLC34A2	RPL37A	SH3RF2	GTF2H5	DAPK1
PMC9408868-ijms-23-09025.nxml--Gene_Names	Several proteins were mostly dysregulated in NAFLD HepG2 cells (**Table 1**)  Quantified proteins in NAFLD versus control samples obtained via three approachesADFPSGSHDCDPHB2RPS28RBKSC1GALT1CALML5HIST2H2BFTMED10H2AFVSOD2HELLSGPC3RRBP1REEP6BCAP31STRN4AJUBARRP1	PLIN2	SGSH	DCD	PHB2	RPS28	RBKS	C1GALT1	CALML5	H2BC18	TMED10	H2AZ2	SOD2	HELLS	GPC3	RRBP1	REEP6	BCAP31	STRN4	AJUBA	RRP1
PMC9402576-41598_2022_18608_MOESM1_ESM.xlsx-Supplementary_Table_S3A_B_C_D-Unnamed_12	Among the 6**1**  Supplementary Information 1	ROBO2	RPL35	SCAF11	SEC61G	SEZ6	SLC4A8	SRRM1	ST18	SUCLG2	SUGCT	SYNGAP1	SZRD1	TBK1	TENM1	TIGAR	TMCO3	TMOD1	TMPRSS12	VOPP1
PMC9402576-41598_2022_18608_MOESM2_ESM.xlsx-Suppl_Table_S3_Types_of_genes-Unnamed_11	After eliminating the frame-shifted fusions, verifying the breakpoints with the Integrative Genomics Viewer**2**  Supplementary Information 2	ROBO2	RPL35	SCAF11	SEC61G	SEZ6	SLC4A8	SRRM1	ST18	SUCLG2	SUGCT	SYNGAP1	SZRD1	TBK1	TENM1	TIGAR	TMCO3	TMOD1	TMPRSS12	VOPP1
PMC9394076-13059_2022_2746_MOESM4_ESM.xlsx-deseq_byTranscript_pol-Unnamed_1	Magnetic Oligo-dT Beads. Poly(A+) RNA was partially degraded by incubating in Fragmentation Buffer at 9**4**  Additional file 4: Table S3. RNA-seq. Transcript-Based Analysis	EIF4A1	CASP7	DKC1	RPS11	THOP1
PMC9391397-41536_2022_237_MOESM14_ESM.xlsx-Heatmap_top20_genes_mes-chondrocyte-like_cells	a total of 10,198 high quality nephron cells obtained from untransplanted (3116 cells from d**7**)  Supplementary data 7	COL9A2	COL2A1	MATN4	COL9A3	COL9A1	SFRP2	CNMD	CPE	SOX6	PMP22	FIBIN	ECRG4	RPS12	EPYC	MIA	COL11A1	RFLNA	RPL18A	RPS27A	RPS21
PMC9386162-fcvm-09-946229.nxml--Unnamed_1	listed in Table 1, and the top 10 differentially expressed mRNAs are listed in **Table 2**  Top 10 upregulated and downregulated mRNAs in the myocardial tissues of patients with HCM in GSE68316 and GSE130036Gene symbolLORICRINPCBP2KRT1ALDH6A1BTN3A2MYH14ECHDC1ZNF16ELK4PDE4DIPCORINTECRLBTNL9ADD3SELENOIKCNIP2FURINNDUFS2	SELENBP1	TNS1	HBG1	TROAP	EPB42	CA1	SLC4A1	HBM	PDE4DIP	COMMD6	P2RY14	CCDC7	SANBR	LSM5	RPL26	RPS24	LYRM9	UQCRH	PFDN5
PMC9381844-Table_1.xlsx-Supplement_Table_1-Unnamed_172	component sets, immunogenic death, and EMT gene sets into our analysis, as shown in **Supplementary Table S1**  Click here for additional data file	RPS10	ST3GAL2	FAAH	TSKU	PCSK6	IFNK	TNFAIP1	PIK3R4
PMC9381844-Table_1.xlsx-Supplement_Table_1-Unnamed_175	component sets, immunogenic death, and EMT gene sets into our analysis, as shown in **Supplementary Table S1**  Click here for additional data file	RPS13	SLC5A1	FABP5	VTN	PLAU	IGF2	TNFRSF17	PRKAB1
PMC9381844-Table_1.xlsx-Supplement_Table_1-Unnamed_176	component sets, immunogenic death, and EMT gene sets into our analysis, as shown in **Supplementary Table S1**  Click here for additional data file	RPS14	SLC5A2	FABP3	VWA1	PLG	IHH	IFNA13	PRKAR1A
[truncated: 829,279 more chars]
