# Supplementary material for: Rummagene: massive mining of gene sets from supporting materials of biomedical research publications
Source: Commun Biol. 2024 Apr 20;7:482. doi: 10.1038/s42003-024-06177-7 (PMC11032387; doi:10.1038/s42003-024-06177-7)
Supplement: Supplementary file 11 — Supplementary-Data-9 [file 42003_2024_6177_MOESM11_ESM.xlsx]

## Sheet: Sheet1
Sticky Proteins	Top Cited Genes	Top Expressed Genes
AARS	TP53	MT-RNR2
ACTA2	TNF	MT-CO1
ACTB	EGFR	EEF1A1
ACTC1	APOE	RN7SL2
ACTG1	IL6	RN7SL1
ACTL6A	VEGFA	MALAT1
ACTL8	TGFB1	MT-ND4
ACTN1	MTHFR	HBB
ACTN3	IL10	MT-CO3
ACTN4	HIF1A	MT-RNR1
AFAP1	ESR1	MT-CO2
AHNAK	IL1B	ACTB
AHNAK2	STAT3	HBA2
ANLN	ACE	MT-CYB
ANXA1	BRCA1	RN7SK
ANXA2	MMP9	MT-ATP6
ANXA3	AKT1	FTH1
ANXA4	ERBB2	MT-ND2
ANXA5	HLA-DRB1	MT-ND1
ANXA6	KRAS	MT-ND5
ANXA9	NFKB1	FN1
ATP12A	SLC6A4	FTL
ATP1A1	TLR4	ENSG00000225840
ATP1A2	BDNF	GAPDH
ATP1A3	ABCB1	ENSG00000280614
ATP2A2	GSTM1	ENSG00000280800
ATP5A1	BRAF	ENSG00000281181
ATP5B	VDR	ENSG00000288254
ATP5C1	PTEN	ENSG00000288444
ATP5F1	APP	ENSG00000283907
ATP5H	NEWENTRY	ACTG1
ATP5O	ADIPOQ	HBA1
ATP6V1A	CTNNB1	TPT1
ATP6V1B2	CRP	TMSB4X
ATP6V1E1	NOS3	RPL13A
B3GALTL	CDKN2A	EEF2
CAPG	CD274	TTN
CAPZA1	CXCL8	RPL41
CAPZA2	COMT	RPL10
CAPZB	PTGS2	RPL13
CCT2	AR	RPLP0
CCT3	PPARG	RPS2
CCT4	MYC	VIM
CCT5	GSTT1	TALAM1
CCT6A	MTOR	RPS6
CCT6B	BRCA2	RPL3
CCT7	IFNG	UBC
CCT8	IGF1	RPLP1
CDSN	CDH1	RPL4
CKAP5	SNCA	EEF1G
CLTA	TERT	RPS3
CLTC	MMP2	HSP90AA1
CLTCL1	BCL2	ALB
COPZ1	LEP	ENSG00000282885
CORO1C	MAPT	HSPA8
CSTA	CFTR	HSP90AB1
CTTN	HLA-B	ENO1
DCD	GSTP1	RPS3A
DCTN1	NFE2L2	PTMA
DCTN2	CXCR4	RPL19
DCTN3	MAPK1	AHNAK
DKC1	CCND1	RPL7
DNAH10	TLR2	FLNA
DNAH17	JAK2	RPL15
DNAH5	CCL2	RPL8
DNAH8	HLA-DQB1	SNORD3A
DNAJA1	IL17A	PSAP
DNAJA2	SERPINE1	PABPC1
DNAJA3	CDKN1A	PKM
DNAJB11	MDM2	COL1A1
DNAJB4	PIK3CA	RPS4X
DNAJB5	SIRT1	CD74
DNAJB6	MIR21	RPS19
DNAJC10	CTLA4	RPS8
DNAJC17	F5	RACK1
DNAJC7	DRD2	RPS27A
DNAJC9	NOTCH1	RPS14
DNM1L	PON1	HNRNPA1
DNM2	F2	RPL11
DNM3	CXCL12	NEAT1
DSG1	XRCC1	TUBA1B
DSG2	IL4	RPS23
DSP	EZH2	RPL32
DYNC1H1	MET	RPS12
DYNC1I1	CD44	RPL21
DYNC1I2	CYP1A1	PPIA
DYNC1LI1	BIRC5	COL1A2
DYNC1LI2	HMGB1	RPPH1
DYNC2H1	ESR2	RPL18A
DYNLL1	ATM	RPSA
DYNLL2	ICAM1	RPL6
EEF1A1	YAP1	NPM1
EEF1A2	IL18	RPS27
EEF1D	PDCD1	RPS24
EEF1E1	HLA-A	ALDOA
EEF1G	AGT	ANXA2
EEF2	ADRB2	MT-ND3
ENO1	HMOX1	RPL5
EPRS	CCR5	B2M
FGA	CYP2C19	RPS11
FLG	CYP2D6	TMSB10
FLG2	SOD1	MYH9
FLNA	IL1RN	RPL27A
FLNB	FOXP3	RPS15A
FLNC	NPPB	MT-ND6
FN1	LRRK2	RPL26
GAPDH	SPP1	RPL12
GFAP	FAS	RPL17
GSN	HFE	RPL28
HCFC1	NOD2	HNRNPA2B1
HNRNPA0	NLRP3	DDX5
HNRNPA1	MAPK14	GNAS
HNRNPA2B1	IGF1R	RPL37A
HNRNPC	GSK3B	YWHAZ
HNRNPL	AGTR1	EIF4G2
HNRNPR	FTO	RPL30
HNRNPU	ITGB3	LYZ
HNRPDL	KIT	HSP90B1
HRNR	ITGB1	H3-3B
HSP90AA1	MMP1	RPL29
HSP90AB1	MAPK3	RPL37
HSP90B1	RELA	RPL23A
HSPA1A	CYP2C9	THBS1
HSPA1B	IL1A	RPS20
HSPA1L	NR3C1	RPS7
HSPA2	PARP1	IGKC
HSPA4	SLC6A3	PFN1
HSPA4L	KDR	YBX1
HSPA5	AGER	COL3A1
HSPA6	CYP3A4	UBB
HSPA8	MLH1	CFL1
HSPA9	SP1	SCD
HSPB1	MBL2	SPARC
HSPD1	MIR146A	RPLP2
HSPE1	CAV1	RPS16
HSPH1	APOA1	RPL18
IARS	ACE2	ITGB1
IGSF3	IDH1	CALR
JUP	SOD2	NCL
KARS	ABCG2	RPL34
KIF2C	RAC1	S100A9
KPNA1	VWF	RPL23
KPNA2	CDKN1B	MT-ND4L
KPNA4	EDN1	RPL31
KPNA5	GHRL	RPL10A
KPNA6	ERCC2	RPS5
KPNB1	GJB2	HSPA5
LAMB3	LGALS3	TMBIM6
LARS	CFH	MYH7
LMNA	INS	RPL14
LMNB1	MIR155	MYL6
LMNB2	MUC1	KRT8
LOC646821	BAX	RPS15
LYZ	HLA-G	EIF4A1
MARS	CD14	TXNIP
MATR3	CYP19A1	ATP5F1B
MKI67	TNFSF10	RPS10
MRPL10	RB1	SRRM2
MRPL11	DRD4	EIF1
MRPL12	NAT2	TPI1
MRPL37	TP63	MIR663AHG
MRPL39	CASP3	RPL35A
MRPS14	RHOA	SOD2
MRPS27	LCN2	CSDE1
MRPS31	HTR2A	P4HB
MRPS36	NOS2	RPS13
MRPS9	TCF7L2	HNRNPK
MYH1	STAT1	RPL39
MYH10	TARDBP	HNRNPU
MYH11	JUN	RPL7A
MYH14	RET	NACA
MYH2	APOB	HNRNPC
MYH3	MKI67	OAZ1
MYH4	MMP3	CALM2
MYH6	TNFRSF11B	RMRP
MYH7	TLR9	UBA52
MYH9	ALDH2	ENSG00000203396
MYL3	ABCA1	DDX17
MYL4	CYP3A5	LDHB
MYL6	HLA-C	RPL27
MYL6B	PRKN	H3-3A
MYL9	MIF	LCP1
MYO10	APC	EIF4B
MYO18A	ALK	HSPD1
MYO18B	FLT3	CXCL8
MYO1A	PTK2	RPL24
MYO1B	HLA-DQA1	RPL35
MYO1C	RUNX1	TPM3
MYO1D	UGT1A1	MSN
MYO1E	MGMT	APLP2
MYO1F	IL2	PGK1
MYO5A	CETP	APP
MYO6	SOX2	CTSD
MYO7A	PPARGC1A	ACTA1
MYO9A	PRNP	RPL9
MYO9B	MIR34A	PLEC
NOLC1	HGF	RPS28
NONO	PGR	TPM4
NUMA1	SRC	SET
PCBP1	FLT1	DYNC1H1
PCBP2	LEPR	S100A6
PLEC1	LPL	CTSB
PRPH	FGF2	NAP1L1
QARS	PCSK9	NAMPT
RARS	IL13	MTATP6P1
RPL10	CCL5	HMGB1
RPL10A	LDLR	RPL36
RPL11	FMR1	CALM1
RPL12	EGF	RHOA
RPL13	TIMP1	ATP5F1A
RPL14	IGFBP3	CANX
RPL17	MAOA	TUBA1A
RPL18	FOXO3	HDLBP
RPL19	FOXO1	ATP1A1
RPL22	E2F1	ENSG00000237550
RPL23	AURKA	MCL1
RPL23AP5	CYP2E1	CLTC
RPL24	CXCL10	GLUL
RPL26	IL33	RPS29
RPL27	TLR3	ITM2B
RPL28	NPM1	SPTBN1
RPL29	ERCC1	RPL22
RPL3	COL1A1	TAGLN2
RPL30	TNFSF11	SAT1
RPL31	OGG1	SERF2
RPL35	TWIST1	SNHG29
RPL4	MCL1	TLN1
RPL5	MSH2	CD63
RPL6	CASP8	CD44
RPL7	PTPN22	CLU
RPL8	LMNA	PDIA3
RPL9	MPO	DDX3X
RPLP0	SCN5A	MACF1
RPLP1	MAPK8	KRT18
RPLP2	PSEN1	FAU
RPS11	IGF2	SPP1
RPS13	RETN	PRDX1
RPS14	AHR	SLC25A6
RPS15	WT1	PCBP2
RPS16	MIR145	EIF4G1
RPS17	FASLG	TPM1
RPS18	PLK1	RAN
RPS19	NQO1	EIF4A2
RPS2	GJA1	BTF3
RPS20	BMP2	CAP1
RPS23	CYP1B1	TGFBI
RPS24	TYMS	RPL38
RPS26	MALAT1	EIF3C
RPS3	VHL	SF3B1
RPS3A	SMAD3	HMGN2
RPS4X	KCNH2	XIST
RPS4Y1	TNFRSF1A	SERPINE1
RPS5	APEX1	NUCKS1
RPS6	SLC2A1	LDHA
RPS7	HTT	BSG
RPS8	FGF23	SERBP1
RPS9	MECP2	ENSG00000202198
S100A9	DNMT1	SLC25A3
SF3A1	LTA	KRT5
SF3B1	IFNL3	ARPC2
SF3B2	OPRM1	NONO
SF3B3	RAD51	TKT
SFPQ	POU5F1	FASN
SNRPG	FOXM1	RNF213
SPTAN1	SMAD4	LAPTM5
SPTBN1	CYP17A1	HP
SPTBN4	F3	RPS21
SYMPK	CHEK2	XRCC5
TCOF1	PPARA	PGAM1
TMPO	PROM1	EIF3E
TPM3	CST3	C3
TPM4	HBB	SON
TUBA1A	GDF15	GAS5
TUBA1B	KCNQ1	SRGN
TUBA1C	ZEB1	ANXA1
TUBA3C	TP73	KPNB1
TUBA3E	CCN2	EIF3A
TUBA4A	SNAI1	GSTP1
TUBAL3	FGFR2	S100A8
TUBB	PLAUR	PRKDC
TUBB1	SERPINA1	ARF1
TUBB2A	ABL1	HMGA1
TUBB2B	BSG	YWHAB
TUBB2C	F8	MATR3
TUBB3	NAMPT	ENSG00000281383
TUBB4	FN1	VCP
TUBB6	C9orf72	NEB
VARS	FGFR1	ATP2A2
VIM	SHH	ANXA5
WARS	CREB1	SLC38A2
	IL12B	HSPA9
	RUNX2	SH3BGRL3
	CHI3L1	XRCC6
	C3	SFPQ
	HSPA5	APOB
	FCGR2A	CTNNB1
	HRAS	RPL36A
	PTPN11	MYL12A
	H19	ADAR
	NRAS	COL6A3
	P2RX7	IQGAP1
	BCL2L1	ARHGDIB
	VCAM1	VCAN
	MMP14	HNRNPA3
	EPAS1	ACTR2
	NRG1	LRP1
	S100A9	CNBP
	APOA5	FLNB
	CCR2	RTN4
	MICA	FKBP8
	CYP1A2	RPS25
	XRCC3	CKM
	CD40	CD59
	PRKCA	PRRC2C
	ADAMTS13	PPIB
	HNF4A	LGALS1
	GRN	DST
	STK11	MAP1B
	DNMT3A	COX4I1
	TNFRSF1B	EIF4H
	CNR1	HUWE1
	CLU	EZR
	KL	ZPR1
	MC4R	WDR1
	ELAVL1	SPTAN1
	ANGPT2	SEPTIN2
	IL2RA	YWHAQ
	BMI1	MT-ATP8
	VKORC1	KRT14
	PLAU	IGF2
	CASR	NORAD
	SQSTM1	ILF3
	HSP90AA1	FOS
	ENG	NME2
	ITGAV	GANAB
	GNB3	MORF4L1
	BECN1	CSF3R
	MEFV	STMN1
	KMT2A	GNB1
	SOX9	CCT5
	DPP4	UBE2D3
	TIMP2	SRSF3
	CD36	EIF3L
	CD40LG	LMNA
	DICER1	IGFBP5
	IRS1	MYL12B
	CDK1	GRN
	FGFR3	FSTL1
	HOTAIR	S100A11
	HSPB1	ENSG00000283696
	VEGFC	CCT3
	KLF4	CALU
	MYD88	RBM39
	TGFBR2	H2AZ1
	TTR	TUBB4B
	MMP7	GNAI2
	FCGR3A	COL6A1
	SOCS3	MYH2
	TNFSF13B	BZW1
	IDO1	PDIA6
	DKK1	CCNI
	EGR1	SLC25A5
	RASSF1	TPM2
	RIGI	SNRNP200
	LPA	GSN
	HAMP	AP2M1
	HNF1A	FUS
	CALCA	DSP
	ALB	RPN2
	NF1	PPP1CB
	THBS1	UBA1
	PDGFRA	COTL1
	EP300	SLC7A5
	MTR	TXNRD1
	IL15	COL6A2
	XIAP	INS
	PINK1	CHD4
	SELE	PIGR
	PTX3	ATF4
	ADAM17	A2M
	IL6R	PTGES3
	IL23R	RPS26
	CHEK1	DHCR24
	PRKAA1	ACTN1
	FUS	CCNL1
	IL4R	SARAF
	NOTCH3	EIF2S3
	GATA3	HNRNPDL
	CEBPA	CTNNA1
	CDC42	NCOA4
	GNAS	MBP
	PRKCD	TFRC
	ERG	TIMP1
	S100B	PRKAR1A
	DRD3	TUBA1C
	PKM	SQSTM1
	F7	RAC1
	APOC3	ACTR3
	TRPV1	SEC61A1
	ADH1B	CTSS
	HDAC1	CALM3
	MYCN	CD24
	OXTR	EIF5
	VIM	CAPRIN1
	ERBB3	KRT10
	NEAT1	ITGB2
	HMGA2	EWSR1
	TGFBR1	GDI2
	DNMT3B	CST3
	IDH2	HDGF
	MIR122	CCT6A
	CALR	ATP5F1E
	PNPLA3	KRT19
	TNFAIP3	H19
	ADRB3	KLF6
	GBA1	MT2A
	FLG	TRIM28
	SLCO1B1	HSPB1
	WNT5A	CCT7
	HAVCR2	KRT1
	UCP2	MAP4
	PCNA	IGLC2
	ITGB2	PEBP1
	CDKN2B	LASP1
	STIM1	HINT1
	HTR1A	OGT
	EPHX1	DDB1
	ATR	HSPG2
	MIR126	MUC12
	ANXA2	RANBP2
	PARK7	CD164
	BMP4	IGF2R
	ADRB1	PSMD2
	TET2	AFP
	TGM2	CALD1
	KLK3	KRT6A
	FBN1	ST13
	SMAD2	LAMC1
	EPO	TXNDC5
	MTRR	GFAP
	ROCK1	SRSF5
	BCL2L11	STAT1
	NBN	CORO1A
	SELP	UBR4
	KCNJ11	SRP14
	CYP11B2	COL4A2
	GH1	WNK1
	GLI1	HIF1A
	LGALS1	TMEM123
	INSR	HMGN1
	BACE1	APOE
	TNNT2	PTBP1
	TLR7	PARP1
	TOP2A	DAZAP2
	EZR	SLC38A1
	PGF	KTN1
	SOCS1	ENSG00000285132
	RUNX3	ACLY
	HP	VCL
	FGF21	DNAJA1
	MIR29A	CAPN2
	CDK4	RAD21
	G6PD	DES
	IL22	IFITM3
	PIN1	SNHG14
	AMH	XACT
	FBXW7	HNRNPF
	FGB	XPO1
	IFNB1	GCG
	NR1I2	TCP1
	PML	CSNK1A1
	IL21	TF
	GPX1	CHCHD2
	SNAI2	HLA-B
	MIR221	LARP1
	SREBF1	SEPTIN7
	IL12A	FGA
	MIR143	CAPZA1
	POSTN	SUMO2
	CDK2	HNRNPUL1
	CAT	TIMP2
	ITGA2	NFKBIA
	SCN1A	COX7C
	AURKB	NUMA1
	WWTR1	PTP4A2
	APOBEC3G	BTG1
	SMARCA4	S100A10
	MC1R	ARPC1B
	XPC	SDCBP
	CYP2B6	GABARAP
	KLRK1	RBMX
	DMD	DSTN
	ORAI1	ARPC3
	S100A8	IFI30
	YBX1	G3BP1
	MIR223	DCN
	NOX4	NFE2L1
	ABCC1	JUN
	KEAP1	KIF5B
	MIR27A	CNOT1
